# Supplementary material for: Identification of functional regulatory elements in the human genome using pooled CRISPR screens
Source: BMC Genomics. 2020 Jan 31;21:107. doi: 10.1186/s12864-020-6497-0 (PMC6995077; doi:10.1186/s12864-020-6497-0)
Supplement: Supplementary file 6 — Additional file 6: Table S1. Project Achilles – p53 status and enrichment data. [file 12864_2020_6497_MOESM6_ESM.txt]

Cell_Line	TP53_Status	KRAS_Status	Other_Status	TP53_Enrichment
143B	MUT	KRAS_WT	CDKN2A	-0.458643809270225
253J	WT	NA	NA	2.61530115197675
42MGBA	MUT	NA	NA	-0.346364553369138
5637	MUT	KRAS_WT	RB1	-0.573622315
59M	MUT	NA	NA	-0.142440295939537
639V	MUT	KRAS_WT	PTEN;CDKN2A;PIK3CA;RB1	0.13419312262025
647V	MUT	KRAS_WT	RB1	-0.140420152613875
769P	WT	KRAS_WT	NA	1.9406089047235
786O	MUT	NA	NA	0.8147301603965
8305C	MUT	KRAS_WT	BRAF	-0.53382089669225
8MGBA	MUT	KRAS_WT	NA	-0.00114913293241874
A2058	MUT	KRAS_WT	RB1;PTEN;BRAF	-0.603291565058363
A2780	MUT	NA	NA	0.9371448535347
A549	WT	KRAS (GGT>AGT, p.G12S)	NA	1.9439171256025
ABC1	MUT	NA	NA	0.0130848226505
AGS	WT	KRAS (GGT>GAT, p.G12D)	PIK3CA	1.64940453662137
ASPC1	MUT	NA	NA	0.0586610513939313
AU565	MUT	KRAS_WT	NA	-0.0726747183713625
BC3C	NO_DATA	NO_DATA	NO_DATA	0.425363364006763
BFTC905	MUT	KRAS_WT	NRAS;CDKN2A	-0.208970129209238
BFTC909	MUT	NA	NA	-0.196624881456062
BHY	MUT	NA	NA	-0.041958228124125
BICR22	NO_DATA	NO_DATA	NO_DATA	-0.625270463777097
BICR56	MUT	NA	NA	-0.079124316834475
BICR6	MUT	NA	NA	-0.627439320879175
BIN67	NO_DATA	NO_DATA	NO_DATA	3.9975354895425
BT549	MUT	NA	RB1	-0.617182963398167
C2BBE1	NO_DATA	NO_DATA	NO_DATA	-0.511000422073417
C32	WT	NA	NA	2.2456427501475
CAKI1	WT	NA	NA	1.36252062118275
CAKI2	NO_DATA	NO_DATA	NO_DATA	0.56417889794825
CAL27	MUT	NA	CDKN2A	-0.5736309968755
CAL29	MUT	NA	NA	-0.216441174533525
CAL78	MUT	NA	NA	-0.29263484219975
CCFSTTG1	WT	KRAS_WT	PTEN	0.594107427809187
CCK81	MUT	NA	NA	0.360671633587417
CFPAC1	MUT	KRAS (GGT>GTT, p.G12V)	NA	-0.0997019826932667
CH157MN	NO_DATA	NO_DATA	NO_DATA	-0.3586055854947
CHAGOK1	NO_DATA	NO_DATA	NO_DATA	-0.1760945532804
CHLA15	NO_DATA	NO_DATA	NO_DATA	0.5575598585229
CHLA266	NO_DATA	NO_DATA	NO_DATA	2.91213333996875
CHP212	WT	KRAS_WT	NRAS	0.918178008621563
CJM	MUT	NA	NA	-0.310109318680363
CL40	MUT	NA	NA	-0.46786468590775
COGAR359	NO_DATA	NO_DATA	NO_DATA	2.57664013344875
COGE352	NO_DATA	NO_DATA	NO_DATA	-0.238281571883925
COGN278	NO_DATA	NO_DATA	NO_DATA	0.726518332487
COGN305	NO_DATA	NO_DATA	NO_DATA	0.46503080001375
COLO678	WT	KRAS (GGT>GAT, p.G12D)	CDKN2A	0.235281650360767
COLO679	WT	KRAS_WT	BRAF;CDKN2A	1.20625934177738
COLO792	WT	KRAS_WT	NA	0.955666122344125
COLO800	MUT	KRAS_WT	BRAF;CDKN2A	-0.211360506470375
CORL279	MUT	KRAS_WT	NA	-1.09935033055337
CORL47	MUT	NA	NA	-0.054450553932675
COV362	MUT	NA	NA	-0.165414808576817
COV434	NO_DATA	NO_DATA	NO_DATA	1.30552127447875
COV644	NO_DATA	NO_DATA	NO_DATA	-0.00937560387069917
CW9019	NO_DATA	NO_DATA	NO_DATA	2.60121517755375
D283MED	WT	KRAS_WT	NA	0.263065677059625
D425	NO_DATA	NO_DATA	NO_DATA	0.00715559259861667
D458	NO_DATA	NO_DATA	NO_DATA	0.482879171093167
DANG	NO_DATA	NO_DATA	NO_DATA	-0.205278366409606
DETROIT562	NO_DATA	NO_DATA	NO_DATA	-0.30341145396
DKMG	WT	KRAS_WT	CDKN2A;PIK3CA	3.05611703154625
DLD1	MUT	KRAS MUT	MGMT	-0.220879459025067
DU4475	WT	NA	BRAF;APC	0.392814741291575
EFE184	MUT	NA	NA	-0.39955706071875
EFM19	MUT	KRAS_WT	CDKN2A;PIK3CA	0.0282492614868
EFO21	MUT	KRAS_WT	NA	-0.0606453920021
EFO27	MUT	KRAS_WT	PTEN	-0.102050619776538
EJM	MUT	NA	NA	-0.1632816899301
EKVX	MUT	KRAS_WT	NA	-0.129386406627837
EPLC272H	MUT	KRAS_WT	NA	-0.27946509697265
ES2	MUT	NA	NA	-0.0153815812420508
ESS1	MUT	KRAS_WT	RB1	-0.059559732456625
F5	NO_DATA	NO_DATA	NO_DATA	5.21725698784375
FADU	NO_DATA	NO_DATA	NO_DATA	-0.392819601237375
FU97	MUT	NA	NA	-0.229890812179338
GAMG	MUT	KRAS_WT	CDKN2A	-0.286424278583865
GB1	MUT	KRAS_WT	CDLN2A	-0.377902267133325
GCIY	MUT	KRAS_WT	NA	-0.239837465227125
GCT	MUT	KRAS_WT	BRAF	-0.356605478967037
GI1	MUT	KRAS_WT	RB1	-0.7466083681675
GSS	MUT	NA	NA	-0.193311774988875
H4	WT	KRAS_WT	CDKN2A;PTEN	2.3164716137975
HARA	MUT	NA	NA	-0.044807349621575
HCC1143	MUT	KRAS_WT	NA	-2.37366456596
HCC1359	MUT	NA	NA	-0.0119657868514225
HCC1395	MUT	KRAS_WT	CDKN2A;PTEN	0.0173808143375833
HCC1419	MUT	KRAS_WT	NA	-0.266913026025175
HCC1428	MUT	NA	NA	0.0122224754205125
HCC15	MUT	NA	NA	-0.539224947247875
HCC1806	MUT	KRAS_WT	NA	-0.328165769015575
HCC1937	MUT	KRAS_WT	NA	-0.1235725404111
HCC1954	MUT	KRAS_WT	PIK3CA	0.0340157082889837
HCC202	MUT	NA	NA	-0.0292637559942875
HCC56	MUT	NA	NA	-0.147984080611575
HCC827	MUT	NA	NA	-0.169928694283658
HCC95	MUT	NA	NA	-0.349846173316013
HEC1A	NO_DATA	NO_DATA	NO_DATA	-0.0735103642976675
HEC1B	NO_DATA	NO_DATA	NO_DATA	-0.27766477229225
HEC251	MUT	NA	NA	-0.257696604259
HEC50B	NO_DATA	NO_DATA	NO_DATA	-0.206220495618
HEC59	MUT	NA	NA	-0.184763320697041
HEC6	MUT	NA	NA	-0.15422488787875
HGC27	MUT	NA	PTEN	-0.040904936736025
HLF	MUT	NA	NA	-0.0672978176423625
HMC18	MUT	NA	NA	-0.197148824290438
HOP62	MUT	KRAS (GGT>TGT, p.G12C)	NA	-0.125280085001848
HS578T	NO_DATA	NO_DATA	NO_DATA	0.263947528423825
HS683	NO_DATA	NO_DATA	NO_DATA	-0.221559883341475
HSC3	MUT	KRAS_WT	CDKN2A	-0.0816232886600875
HT1080	WT	KRAS_WT	NRAS	2.17874958745625
HT115	MUT	KRAS_WT	PIK3CA;APC	-0.0327308562685833
HT1197	MUT	NA	NA	0.955394566944375
HT1376	MUT	KRAS_WT	NA	0.198345111935422
HT144	WT	KRAS_WT	BRAF;CDKN2A;PTEN	0.868522979096125
HT55	MUT	KRAS_WT	APC	0.0361893047996667
HUH1	NO_DATA	NO_DATA	NO_DATA	-0.44630418053875
HUH7	NO_DATA	NO_DATA	NO_DATA	0.064316579288625
HUPT3	NO_DATA	NO_DATA	NO_DATA	0.0451201445897375
IGR1	WT	KRAS_WT	BRAF;CDKN2A	0.57689779616245
IGR39	NO_DATA	NO_DATA	NO_DATA	-0.14075068667275
IMR32	WT	NA	NA	0.597253173807458
IPC298	MUT	KRAS_WT	NRAS	0.3696580138748
ISTMES1	WT	KRAS_WT	CDKN2A	1.4420751344535
JHH1	NO_DATA	NO_DATA	NO_DATA	1.42765355115838
JHH4	MUT	NA	NA	-0.169068736408438
JHH5	MUT	NA	NA	-0.0531417462365417
JHH7	MUT	NA	NA	0.036483803161625
JHOC5	NO_DATA	NO_DATA	NO_DATA	0.974637289661417
JHOM1	MUT	NA	NA	-0.0566393926552167
JHOS2	MUT	NA	NA	-0.068209091760815
JHOS4	MUT	NA	NA	0.00674464054591992
JIMT1	MUT	NA	NA	-0.480827105442317
JMSU1	MUT	NA	NA	-0.448089992169975
JR	NO_DATA	NO_DATA	NO_DATA	0.0078510307908125
K029AX	NO_DATA	NO_DATA	NO_DATA	1.1877502892675
KALS1	MUT	NA	PTEN	-0.59141780095077
KELLY	MUT	NA	NA	0.418548597599125
KLE	MUT	NA	NA	-0.090580984956625
KM12	MUT	KRAS_WT	NA	-0.0961686942389308
KMBC2	MUT	NA	NA	-0.269751469278325
KMRC1	NO_DATA	NO_DATA	NO_DATA	5.74401875726
KMRC20	MUT	NA	NA	-0.280407935273713
KMS11	NO_DATA	NO_DATA	NO_DATA	0.37236763984025
KMS20	MUT	NA	NA	-0.0054335369185075
KMS26	MUT	NA	NA	-0.209750389117512
KMS27	NO_DATA	NO_DATA	NO_DATA	-0.126437178214288
KMS34	MUT	NA	NA	-0.454784066847
KNS42	MUT	KRAS_WT	NA	-0.1565556695459
KNS60	MUT	NA	NA	-0.647155391635925
KNS62	MUT	KRAS_WT	CDKN2A;HRAS;PTEN	-0.209491955298163
KNS81	NO_DATA	NO_DATA	NO_DATA	0.74253630923575
KP2	MUT	NA	NA	-0.0516486787283417
KP3	MUT	NA	NA	-0.123375768147308
KP4	LOE	KRAS (GGT>GAT, p.G12D)	CDKN2A	-0.281893617612381
KPL1	WT	KRAS_WT	CDKN2A;PIK3CA	0.836689719012817
KPNYN	WT	KRAS_WT	NA	0.162538085521808
KS1	WT	KRAS_WT	CDKN2A	2.83695619678
KU1919	WT	KRAS_WT	CDKN2A;NRAS	1.8913474045
KYSE180	MUT	KRAS_WT	CDKN2A	-0.0581219752816338
KYSE270	MUT	KRAS_WT	NA	-0.357691923844625
KYSE30	MUT	NA	NA	-0.205761000205875
KYSE410	MUT	KRAS (GGT>TGT, p.G12C)	NA	-0.059093676832
KYSE450	MUT	KRAS_WT	CDKN2A	0.0210399376924625
KYSE70	MUT	KRAS_WT	CDKN2A	0.2996699859675
L82	NO_DATA	NO_DATA	NO_DATA	-0.178462851671683
LCLC103H	MUT	KRAS_WT	CDKN2A	-0.0205955225761987
LK2	MUT	KRAS_WT	APC	-0.101552173172508
LMSU	MUT	NA	NA	-0.309474878801045
LN18	MUT	NA	NA	0.008495078809875
LN235	NO_DATA	NO_DATA	NO_DATA	-0.219783664618938
LN382	NO_DATA	NO_DATA	NO_DATA	0.540012208367846
LN443	NO_DATA	NO_DATA	NO_DATA	-0.344779523117411
LNZ308	NO_DATA	NO_DATA	NO_DATA	0.286159668706125
LOVO	NO_DATA	NO_DATA	NO_DATA	0.493361693337833
LP1	MUT	KRAS_WT	NA	0.129145728872523
LS1034	MUT	KRAS_WT	APC	0.007295031772815
LS180	WT	NA	NA	0.420940387617412
LS513	WT	KRAS (GGT>GAT, p.G12D)	NA	0.825619468387125
LUDLU1	MUT	KRAS_WT	CDKN2A	0.0821778118659625
LXF289	MUT	KRAS_WT	CDKN2A;CTNNB1	-0.339298175162367
M059K	MUT	NA	NA	-0.36527192326975
MAC2A	NO_DATA	NO_DATA	NO_DATA	0.0928289391599583
MALME3M	WT	NA	NA	1.181685502056
MCAS	NO_DATA	NO_DATA	NO_DATA	-0.581122540732824
MDAMB157	MUT	NA	NA	-0.3652444556877
MDAMB231	MUT	NA	NA	-0.419491999053562
MDAMB415	MUT	NA	NA	-0.124741423988192
MDAMB435S	MUT	NA	NA	-0.0748960991539875
MDAMB436	MUT	NA	NA	-0.65925620380475
MDAMB453	MUT	NA	NA	-0.257906539283117
MDAMB468	MUT	NA	PTEN	-0.369221177505325
MDST8	NO_DATA	NO_DATA	NO_DATA	2.90889054920583
MELHO	WT	KRAS_WT	CDKN2A	1.08445025565925
MFE319	MUT	NA	NA	0.000565322757450006
MHHNB11	WT	KRAS_WT	NA	0.794304973138117
MKN45	MUT	NA	NA	0.1641370117936
MOLM13	NO_DATA	NO_DATA	NO_DATA	0.82413581980375
MSTO211H	WT	KRAS_WT	NA	1.79471524716936
NB1	WT	NA	NA	0.167739468819925
NB4	MUT	KRAS_WT	NA	-0.451860591954078
NCIH1299	MUT	KRAS_WT	NRAS	0.2919617954157
NCIH1437	MUT	KRAS_WT	CDKN2A	-0.05604482673075
NCIH1581	MUT	NA	NA	0.1052864490983
NCIH1648	MUT	NA	CDKN2A	-0.522800370621431
NCIH1650	MUT	KRAS_WT	CDKN2A	-0.407768907889975
NCIH1693	MUT	KRAS_WT	NA	-0.0377216710205813
NCIH1703	MUT	KRAS_WT	NA	0.0561116959543125
NCIH1792	MUT	KRAS (GGT>TGT, p.G12C)	NA	-0.2919527398392
NCIH1944	NO_DATA	NO_DATA	NO_DATA	1.05568511600637
NCIH2023	MUT	NA	NA	-0.00908253954258624
NCIH2030	MUT	KRAS (GGT>TGT, p.G12C)	NA	-0.216619702872667
NCIH2087	MUT	KRAS_WT	BRAF;NRAS	0.0453357617062875
NCIH2110	MUT	NA	NA	-0.019243437274
NCIH2122	MUT	NA	STK11;CDKN2A;CDH1	1.00847035433187
NCIH2126	MUT	KRAS_WT	CDKN2A	-0.202974403246158
NCIH2170	MUT	KRAS_WT	CDKN2A	0.150843471441783
NCIH2172	NO_DATA	NO_DATA	NO_DATA	-0.250667812833375
NCIH2291	MUT	NA	NA	-0.0996234855204167
NCIH23	MUT	KRAS (GGT>TGT, p.G12C)	NA	0.037501322007975
NCIH322	MUT	KRAS_WT	NA	-0.089471861240825
NCIH441	MUT	KRAS (GGT>GTT, p.G12V)	NA	-0.120948171913396
NCIH460	WT	KRAS (CAA>CAT, p.Q61H)	NA	0.944329607897875
NCIH520	MUT	KRAS_WT	NA	-0.0573006918358917
NCIH716	MUT	KRAS_WT	NA	-0.466046932827083
NCIH747	MUT	KRAS (GGC>GAC, p.G13D)	APC	-0.168385503182967
NCIH838	MUT	NA	NA	-0.12023364702125
NCIN87	MUT	KRAS_WT	NA	-0.0442531417302375
NH6	WT	NA	NA	0.197568853433475
NOMO1	MUT	KRAS (GGC>GAC, p.G13D)	NA	-0.107321745519562
NUGC3	MUT	KRAS_WT	NA	-0.26472663346105
OAW28	MUT	NA	NA	-0.0750171072329875
OCIAML2	WT	KRAS_WT	NA	1.31136262208725
OCIAML3	NO_DATA	NO_DATA	NO_DATA	0.06431687535165
OE21	NO_DATA	NO_DATA	NO_DATA	-0.490174689690788
OE33	MUT	KRAS_WT	CDKN2A	-0.209083218641397
ONCODG1	MUT	NA	NA	-0.331841156096302
ONS76	WT	KRAS_WT	NRAS;CDKN2A	1.49539532810875
OSRC2	WT	KRAS_WT	CDKN2A;PTEN	1.42298286828125
OUMS23	MUT	NA	APC	-0.3342489106664
OV7	NO_DATA	NO_DATA	NO_DATA	0.0124017802713225
OV90	MUT	NA	NA	-0.439451948918167
OVCAR8	MUT	KRAS_WT	NA	-0.177857613444325
OVISE	NO_DATA	NO_DATA	NO_DATA	1.74495916791258
OVK18	MUT	NA	NA	0.858406930192167
OVMANA	NO_DATA	NO_DATA	NO_DATA	1.64820862036888
OVTOKO	NO_DATA	NO_DATA	NO_DATA	2.544932625155
P31FUJ	MUT	KRAS_WT	NRAS;PTEN	-0.213406695742828
PANC1005	MUT	NA	NA	-0.404263532989063
PC14	MUT	KRAS_WT	NA	-0.945205193441667
PEDS005TPFAD	NO_DATA	NO_DATA	NO_DATA	-0.432291628206875
PEDS015T	NO_DATA	NO_DATA	NO_DATA	1.74526465387125
PF382	MUT	KRAS_WT	NRAS;CDKN2A;PTEN	-0.6108601596365
PK45H	NO_DATA	NO_DATA	NO_DATA	-0.265036864509067
PLCPRF5	NO_DATA	NO_DATA	NO_DATA	-0.244050973528875
PSN1	MUT	KRAS (GGT>CGT, p.G12R)	CDKN2A	-0.0053731966464125
RCC10RGB	WT	KRAS_WT	NA	1.49676774076125
RD	MUT	NA	NA	0.21999847700146
RERFLCAI	NO_DATA	NO_DATA	NO_DATA	-0.0886049083213625
RH30	MUT	NA	NA	-0.2881746005815
RKN	MUT	NA	NA	-0.0842062533898
RKO	MUT	KRAS_WT	BRAF;PIK3CA	0.0888947793871917
RMUGS	MUT	NA	NA	0.3993617129005
RPMI7951	MUT	NA	NA	-0.0263914554269375
RT11284	MUT	NA	NA	0.55125707349035
RT112	MUT	NA	CDKN2A	0.31202615694675
RT4	WT	NA	CDKN2A	0.01315078095295
RVH421	MUT	KRAS_WT	BRAF;CDKN2A;PTEN	3.44904161425625
S117	MUT	NA	NA	0.0661352745943563
SF295	MUT	NA	NA	-0.2169230699116
SF767	WT	NA	NA	0.385875819438787
SH10TC	MUT	NA	NA	-0.11637793561685
SJSA1	WT	NA	NA	0.70915942853375
SKBR3	MUT	NA	NA	-0.163025310512187
SKHEP1	WT	NA	NA	1.62469889795437
SKMEL24	WT	NA	NA	-0.1645414628729
SKMEL30	MUT	NA	NA	0.074360306063025
SKMES1	MUT	KRAS MUT	NA	-0.246181162216912
SKNAS	NULL	NA	NA	0.00902229265216667
SKNBE2	NO_DATA	NO_DATA	NO_DATA	0.0763144404816687
SKNDZ	MUT	NA	NA	-0.0538133160445087
SKNFI	MUT	NA	NA	0.07157684763815
SKNMC	MUT	NA	NA	0.00566082024015333
SKOV3	MUT	NA	NA	-0.255279173723908
SLR20	NO_DATA	NO_DATA	NO_DATA	-0.16072194566835
SLR23	NO_DATA	NO_DATA	NO_DATA	5.04817725516875
SLR26	NO_DATA	NO_DATA	NO_DATA	3.3139135646825
SMSCTR	NO_DATA	NO_DATA	NO_DATA	-0.227027621137926
SMZ1	NO_DATA	NO_DATA	NO_DATA	-0.144708970071567
SNGM	WT	NA	NA	1.96421906533212
SNU1	NO_DATA	NO_DATA	NO_DATA	1.29289147208175
SNU201	MUT	NA	NA	-0.474432120686062
SNU213	MUT	KRAS (GGT>GTT, p.G12V)	NA	0.00317437042000624
SNU349	NO_DATA	NO_DATA	NO_DATA	1.17361704646341
SNU410	MUT	NA	NA	-0.207750752470167
SNU449	MUT	NA	NA	0.088337363407195
SNU503	MUT	NA	NA	0.118028324341125
SNU685	MUT	NA	NA	-0.102899891555725
SNU840	NO_DATA	NO_DATA	NO_DATA	1.28897658908417
SNU8	MUT	NA	NA	0.0522646432083917
SR786	MUT	NA	NA	-0.0215548186179999
SUIT2	NO_DATA	NO_DATA	NO_DATA	-0.08987809958915
SUPM2	NO_DATA	NO_DATA	NO_DATA	0.472341671987437
SUPT1	NO_DATA	NO_DATA	NO_DATA	-0.322178328595117
SW1463	MUT	NA	NA	-0.887059685352
SW403	MUT	NA	NA	0.043395762088225
SW48	MUT	KRAS (exon 1) WT	MGMT	0.157061226470388
SW620	MUT	NA	NA	-0.592328345716442
SW837	MUT	KRAS (GGT>TGT, p.G12C)	APC	-0.142870131144217
SW982	WT	NA	NA	1.743727087055
SYO1	NO_DATA	NO_DATA	NO_DATA	0.948940429567625
T24	NO_DATA	NO_DATA	NO_DATA	-0.0885605830789
T3M4	MUT	NA	NA	-0.03314468922225
T84	MUT	NA	NA	-0.391764892827333
T98G	MUT	NA	NA	-0.0522630639080125
TC138	NO_DATA	NO_DATA	NO_DATA	0.465951795058
TC205	NO_DATA	NO_DATA	NO_DATA	0.572196685668375
TCCPAN2	MUT	NA	NA	-0.00883696276588334
TCCSUP	MUT	NA	PIK3CA	-0.207509532208475
TE1	MUT	NA	NA	-0.210882753335388
TE5	MUT	NA	NA	0.0228212218925875
TEN	MUT	NA	NA	0.011288971042275
TF1	MUT	NA	NA	-0.178676777191167
TOV21G	WT	NA	NA	2.29537328395333
TUHR10TKB	NO_DATA	NO_DATA	NO_DATA	0.32121319571525
TUHR4TKB	NO_DATA	NO_DATA	NO_DATA	3.33548485188
U118MG	MUT	NA	NA	0.440469828920163
U178	NO_DATA	NO_DATA	NO_DATA	0.358577839838663
U251MG	MUT	NA	NA	-0.156967046098462
U2OS	WT	NA	NA	0.430515220760875
U343	NO_DATA	NO_DATA	NO_DATA	0.995659381031
U87MG	WT	NA	NA	0.4540920111403
UACC257	WT	NA	NA	1.29739581087575
UACC62	WT	NA	NA	3.07884809159
UMUC1	MUT	NA	NA	0.113056375603675
UMUC3	MUT	KRAS (GGT>TGT, p.G12C)	PTEN;CDKN2A	-0.203476696126938
UOK101	NO_DATA	NO_DATA	NO_DATA	1.50784459355887
UPCISCC152	NO_DATA	NO_DATA	NO_DATA	0.0972031351052375
UW228	MUT	NA	NA	-0.35208485735675
VMCUB1	MUT	NA	CDKN2A;HRAS	-0.212754317048212
WM1799	NO_DATA	NO_DATA	NO_DATA	1.07515334395125
WM2664	NO_DATA	NO_DATA	NO_DATA	1.6296564161425
WM793	WT	NA	NA	1.03741218038137
WM983B	NO_DATA	NO_DATA	NO_DATA	-0.000799389328649997
YAPC	MUT	NA	NA	-0.164890320530362
YD38	MUT	NA	NA	-0.605688778500911
YKG1	MUT	NA	NA	-0.32996843614435
ZR751	WT	NA	NA	2.4925626615675
