# Supplementary material for: Identification of functional regulatory elements in the human genome using pooled CRISPR screens
Source: BMC Genomics. 2020 Jan 31;21:107. doi: 10.1186/s12864-020-6497-0 (PMC6995077; doi:10.1186/s12864-020-6497-0)
Supplement: Supplementary file 7 — Additional file 7: Table S2. CRISPR library targeting p53-regulated protein-coding genes. [file 12864_2020_6497_MOESM7_ESM.txt]

Target_Gene_ID	Target_Gene_Symbol	sgRNA_Target_Sequence
84320	ACBD6	AAATATATTTGATTACTGCA
84320	ACBD6	AGCCATCAAATCGAAAAATG
84320	ACBD6	CCTCGATCTCAGGGCTATGG
84320	ACBD6	TTAAAAAACTAGATCCAGGT
43	ACHE	GGTGTCCATGAACTACCGGG
43	ACHE	TATGTGGACACCCTATACCC
43	ACHE	TGGTGGGAATGACACAGAGC
43	ACHE	TGTCCTCGTCTGGATCTATG
11332	ACOT7	AGCGCATGGAGACCAAGTGG
11332	ACOT7	CAGGGGCACATACCACAGGG
11332	ACOT7	GCGGCCAGATGATGCCAACG
11332	ACOT7	GTCTCCCATGTGCATCGGTG
59	ACTA2	CATGTATGTGGCTATCCAGG
59	ACTA2	GAAGCTCATTGTAGAAAGAG
59	ACTA2	GACGTCCCAGACATCAGGTG
59	ACTA2	GGCCTCACCAGTAGTAACGA
71	ACTG1	AGCTGTAGCCTCGCTCAGTG
71	ACTG1	ATGGAAGGAAACACGGCTCG
71	ACTG1	CAACAGAGAGAAGATGACTC
71	ACTG1	CTTCTACAACGAGCTGCGCG
87	ACTN1	CAGGACATCAACAATGCCTG
87	ACTN1	GCAGGGCCTTGATCTCCGAG
87	ACTN1	GGATCCGCCGCACAATCCCG
87	ACTN1	GGCCCTAACTCAGAAGCGAA
100	ADA	CACAGACTGGTCCCCCAAGG
100	ADA	TCACCGTACTGTCCACGCCG
100	ADA	TCCCAGCTAACACAGCAGAG
100	ADA	TGGACATACTCAAGACAGAG
132	ADK	AAAGTCGAATATCATGCTGG
132	ADK	ACAGCAGAGATGTCAAGCAG
132	ADK	GTAGTAATGAGCATCCACAT
132	ADK	TCTGGAGAAAAACTGGATGT
22850	ADNP2	GCTTATGCGCTACCTCCATG
22850	ADNP2	GGCGAACAGTCTGATTTATG
22850	ADNP2	TGCAGAGATAACCCTCAATG
22850	ADNP2	TGGGATTCCAACCTACACGC
136	ADORA2B	CACCAGCATTATAAGCAGTG
136	ADORA2B	GGTATAAAAGTTTGGTCACG
136	ADORA2B	TCTCAAAGAGACACTTCACA
136	ADORA2B	TGGAGTCAATCCGATGCCAA
64782	AEN	ATTGCCATGGTAGCTCACAA
64782	AEN	CGGGTACGGTAGTCAGCGAT
64782	AEN	TGAGCATGCCTCCAGAACCA
64782	AEN	TGTGGCTATCGACTGTGAGA
50808	AK3	AGAAATTGGCGTGTTAGCCA
50808	AK3	ATCCAACAGCCAGCTATACT
50808	AK3	GATCTGATAAGCTCTATCTA
50808	AK3	TGTAGTGATGCGCGACGACA
57016	AKR1B10	AGAGAAGGCTGTGAAGCGGG
57016	AKR1B10	GATAAAGGTAATGCCATCGG
57016	AKR1B10	GTGTCACCCATACCTCACAC
57016	AKR1B10	TCTTAAACCTTGAATCCCTG
57763	ANKRA2	AGCACACGGGCAAATAGCTG
57763	ANKRA2	CATTAAAATAGAACATCCAC
57763	ANKRA2	CTGGCTACTCGTATCGAACA
57763	ANKRA2	TACTTACAATTTGCTAACAG
1174	AP1S1	AAAATGGTACCTGGCCACTT
1174	AP1S1	GATGTCCAGCTCGCACACCT
1174	AP1S1	GGAGCTGATCCACCGATACG
1174	AP1S1	TCAGCCGGCAGGGAAAACTG
26985	AP3M1	ATGTTAGATTCGGTAGCCAG
26985	AP3M1	TATCCCGGTAGATACTGATG
26985	AP3M1	TGACACGGTATGATATGAGT
26985	AP3M1	TGTCCAACATACCATGGCGT
23431	AP4E1	AGGATCCTGTTGGATAACAT
23431	AP4E1	CAGCTGGAATCATTTCGCAG
23431	AP4E1	GCAATCAAGTTAGCCCAACA
23431	AP4E1	TAACTTTCTGAGACTACTAG
317	APAF1	CTGGTGAAAGAGTATGCGGC
317	APAF1	TGAATTTGTATGACCAAACA
317	APAF1	TTCCTAAGGAACTCTCCACA
317	APAF1	TTTCCTAATATTGTACAACT
406	ARNTL	CTGGACATTGCGTTGCATGT
406	ARNTL	GCAGTCGTCCAATTGCGACG
406	ARNTL	TTAAAACAGATATAACCCCT
406	ARNTL	TTAGAATATACAGAACACCA
57412	AS3MT	AAAGTATCTTGACTATCACA
57412	AS3MT	CTTGTTGTTTATCAGGCACA
57412	AS3MT	TACACGAAGAAGTAGCCCTA
57412	AS3MT	TTGGCAGTGACCAAACGTGG
10973	ASCC3	AGCAGACGTCTAGAGCCACT
10973	ASCC3	CTTCAAACTTATATCAGCCG
10973	ASCC3	TCTGGGAACAGTTACTAATG
10973	ASCC3	TCTTCTACCCAAATCCACCA
514	ATP5E	ACTGGAGACAGGCTGGACTC
514	ATP5E	GAGACAGGCTGGACTCAGGT
514	ATP5E	GAGTCCAGCCTGTCTCCAGT
514	ATP5E	TTGCACAGATCTGGGAGTAT
93974	ATPIF1	CAGTCCGAGAATGTCGACCG
93974	ATPIF1	CGGACGTGGCTTGGCGTGTG
93974	ATPIF1	GGCCTTCGGAAAGAGAGAGC
93974	ATPIF1	GTGAGGACCATGCAAGCCCG
56970	ATXN7L3	CACGGACCCTGATAGCATGA
56970	ATXN7L3	CATCGCTCAGGAGATATACG
56970	ATXN7L3	GCAGCCGAATCGCCAACCGC
56970	ATXN7L3	GCTTCGCAGCCTGCTAACCA
26053	AUTS2	AAACGAGAAGCACTTACCAA
26053	AUTS2	CCACCACCAACAGAAAGTCA
26053	AUTS2	TAGAGGTACTCACTAACGGA
26053	AUTS2	TCTCTAGACCCGATATCTTG
60370	AVPI1	AGCCCTGTTTCAACGCAGCG
60370	AVPI1	GATCATCTGGGAATGTGCAG
60370	AVPI1	GCGGCCCCGGGCCTCAATCG
60370	AVPI1	GGCTGCAGTGGTGTAGCGAG
581	BAX	AGTAGAAAAGGGCGACAACC
581	BAX	GGACGAACTGGACAGTAACA
581	BAX	GTTTCATCCAGGATCGAGCA
581	BAX	TCGGAAAAAGACCTCTCGGG
9031	BAZ1B	AATTCATCTTCTACGACCCA
9031	BAZ1B	AGGCCAAACTAGTCATGCGC
9031	BAZ1B	ATCATGACCAAATATGCTGT
9031	BAZ1B	TGTACCCCCAGAATTCCGTG
27113	BBC3	CCAGCGGGAACCCCCCAGGG
27113	BBC3	GGCGGGCGGTCCCACCCAGG
27113	BBC3	GTGCCCTCGGCAGTGTCCTG
27113	BBC3	TGCTCCGCCAGCGAGAGCGA
598	BCL2L1	CAGGCGACGAGTTTGAACTG
598	BCL2L1	CAGTGGCTCCATTCACCGCG
598	BCL2L1	CTCCGATTCAGTCCCTTCTG
598	BCL2L1	GACCCCAGTTTACCCCATCC
9774	BCLAF1	AGACGACCTTATGGGTACAG
9774	BCLAF1	ATTCATCGATAGACTCAGAT
9774	BCLAF1	GCTTGATAGGGGTAATACCA
9774	BCLAF1	TAAAGAGACTGGATATGTAG
282991	BLOC1S2	ATATTGCTATAAACATTAGT
282991	BLOC1S2	CATTTCAAGATACTTCAAGC
282991	BLOC1S2	CGGAGTGATGAGCCCGCCCG
282991	BLOC1S2	GAGCTTATAGTCTTCACTGG
54796	BNC2	AGCCAGGGAAGATTAACCTG
54796	BNC2	CTTTGAAGATGGTACAGCCA
54796	BNC2	GTGGCGATTACGACTTCGGA
54796	BNC2	TTTGGTTAGATCACTGACTG
23246	BOP1	CGGGAACAGTCCTCACACAG
23246	BOP1	GGCTGTCGACTTCTTCAGCG
23246	BOP1	GTGGGTTGTACGACTCGGCG
23246	BOP1	TGGGATTAAAAAGACCACTG
84280	BTBD10	CAGAATCGCTCGAAACACAG
84280	BTBD10	CCAACACGACAGCACCATGT
84280	BTBD10	GAATGTTTATAAAGTTTACG
84280	BTBD10	GGTAGCTAGTGCCCAGAGTG
149478	BTBD19	ACAGGCCAACAAGCACCGAT
149478	BTBD19	CCACAGGACTGGGCACCCCG
149478	BTBD19	CCACGAAGCAAACATCACTG
149478	BTBD19	GGATGTGGACTTGGTTTGTG
122616	C14orf79	GAGGCGCTGAGAAGTAGACG
122616	C14orf79	GGGTCCCTCGAGGAGTTCAA
122616	C14orf79	TGAGTGATGACAGTTTGGAA
122616	C14orf79	TTGAACGTGTACATAAATTG
388327	C17orf100	AGGACGCCTCGAGGATGCGA
388327	C17orf100	GGAATCCTCCTCGCAGCGCA
388327	C17orf100	GGAGGATTCCACGTGCCGGG
388327	C17orf100	GGTGGGACGAGGTCTCCACG
78995	C17orf53	AGACGAATTTGATAAAGTCC
78995	C17orf53	GACAGCCGTCCATCATGCAT
78995	C17orf53	GAGACTGGAATGGCTGACAA
78995	C17orf53	TCCACTCAGATCAACTACCC
388407	C17orf82	AGGCTCGGGGTATAAATCCA
388407	C17orf82	CCCCGGCCCCATCCAATAGG
388407	C17orf82	GTCAGGCGGGATCCCGCAGG
388407	C17orf82	GTGTCCGAGCACGCCCGGGG
147372	CCBE1	CGCCTGAAGACTTCAGACAC
147372	CCBE1	CTTGGACAATGCATCCCAGA
147372	CCBE1	GATGGGAAGACATGTACCAG
147372	CCBE1	TCCGGGATACCGATATGACC
79714	CCDC51	AGAGTTTGTTGGACTCAACG
79714	CCDC51	GCCCGGAGAGAAAAGACCTG
79714	CCDC51	TCAGCTCCTGTAGTCGCACA
79714	CCDC51	TCATGAGAAGGAGCGCACAA
26093	CCDC9	AATCTCTGACCGTAAATCCA
26093	CCDC9	CAGGAACTCCCCAAAAGTAG
26093	CCDC9	CGGACTCCTCCACAGCAGGG
26093	CCDC9	GGGATGCCGAGAAGACCGAT
900	CCNG1	AAGGTCACTTACCTTTCAAG
900	CCNG1	AGAGGAAAGGAATGTCCCAT
900	CCNG1	CAGAATGACTGCAAGACTAA
900	CCNG1	TAGGTACAGCCCAAGCACCT
9973	CCS	ACTCCACGTCCATCAGTACG
9973	CCS	CGTCAATAGTTCCCTCGATG
9973	CCS	GGTGCGCAAATCCCTGCAAG
9973	CCS	TGGATCTCATTCCAGCACCG
970	CD70	AGCGCTGGATGCACACCACG
970	CD70	CAGCTACGTATCCATCGTGA
970	CD70	CTCACCCCAAGTGACTCGAG
970	CD70	GAGCTGCAGCTGAATCACAC
8476	CDC42BPA	AAAACTGTAGGAACTAGTCC
8476	CDC42BPA	CAACATAATAATCCATAACC
8476	CDC42BPA	TGTAGCAGAGAACATCGACT
8476	CDC42BPA	TTCTGAGGATCTATACCCAG
1009	CDH11	CATTCATGCCACCAAGACGT
1009	CDH11	CGTGCCTGAGAGGTCCAATG
1009	CDH11	CTTGGGGCCAAGAACATAGG
1009	CDH11	TCGTGATAGAGGAGTACACC
1006	CDH8	AGACGATGGGAAGATAACGC
1006	CDH8	ATAAACTGGGTCATCAGCGT
1006	CDH8	GCGTGGGTCAATATGGACAT
1006	CDH8	TATAAAAAGACTTGACCGGG
1026	CDKN1A	AGTCGAAGTTCCATCGCTCA
1026	CDKN1A	CCATTAGCGCATCACAGTCG
1026	CDKN1A	GTCACCGAGACACCACTGGA
1026	CDKN1A	TCAGAACCCATGCGGCAGCA
8824	CES2	CAAAAACAAGCGCACCACCG
8824	CES2	CCTCAGACATGGAGTCGGAA
8824	CES2	GGCTGCACAGACTTCGTGCG
8824	CES2	TTTCAAGATGATCCCCGGAG
113189	CHST14	ACTTAAAGTAGTGCTGCAGG
113189	CHST14	AGCGGTAACGGTCACTTACG
113189	CHST14	CTCGCCAAACTTGTTGCGGT
113189	CHST14	GGGACGCGGACTTGCAAGTG
163732	CITED4	CCCGAAGGCCCCGTACGCCA
163732	CITED4	CCTGTGGCGACGCCGTACCC
163732	CITED4	GCAGAGTCCGGAGCGCATGA
163732	CITED4	GCGCCCCCCAACGCTCCGGG
150468	CKAP2L	AGAACTGTCAAGAAAACCTG
150468	CKAP2L	AGGGTCCGAATAAAGTGAGA
150468	CKAP2L	ATGTCTGAGGTATACAAACT
150468	CKAP2L	CCAGACCACCTAATACTGCA
1163	CKS1B	ACGACGAGGAGTTTGAGTAT
1163	CKS1B	CAGACATGTCATGCTGCCCA
1163	CKS1B	TTCAGATTCAGACATCAGAT
1163	CKS1B	TTCGGACAAATACGACGACG
10978	CLP1	AAGGTGTGAGGTGAACCGAA
10978	CLP1	ACATCCAGCTCCACATAAGT
10978	CLP1	ACCAAAATGATACACCAGAG
10978	CLP1	TAGACTTGCCCACATCAGTG
146223	CMTM4	AAAGTAGAGGCCTTCACACG
146223	CMTM4	CTCAAGGTCGCCCAAGTGGT
146223	CMTM4	TCAGATTCCAGTTGATCTGG
146223	CMTM4	TGCGACCCCGACTACCTGCG
22837	COBLL1	GTAGTATATGATACAAGCAA
22837	COBLL1	TATGCGATGGATGTCAACAG
22837	COBLL1	TATTTCCAACACCCTGCCGT
22837	COBLL1	TTAAGTGATACTGTGCACAA
1294	COL7A1	AAGACTCACATTCGGCCCAG
1294	COL7A1	AGAGTGTGCACGACTGCTGG
1294	COL7A1	CGACGTTCTACGGATCACCT
1294	COL7A1	TCCAAGCATTGAACTACGTG
118881	COMTD1	CGGAGCACAAGATCGACCTC
118881	COMTD1	CTCACCCAGGAAGAGGCCAG
118881	COMTD1	GTCATCATAGAATCCCCCTG
118881	COMTD1	TCAGAAGATACTGCCACAGG
1347	COX7A2	ACCCCACCCTTTAGATACAG
1347	COX7A2	AGGTAGTTCCGGTTCCGGCG
1347	COX7A2	CGATAAGCACTGCTTCCCGC
1347	COX7A2	TTGGTGGTGTTCAGTTGTGG
9419	CRIPT	CTAACAGGTGAAAAGAAACT
9419	CRIPT	CTTTGACTTCAAAAAAAGCA
9419	CRIPT	GATGGTGCTAGGAATACCAC
9419	CRIPT	GCACCATCTTTCCATGTATC
54677	CROT	CTCGACACAGCACTACAATG
54677	CROT	GATTGCAGCATTAACTAGTG
54677	CROT	GGAGATCCAACAGTACGCTG
54677	CROT	TGGTATACGAACATCCAGAT
1435	CSF1	AACAAAGAATCTCCTTGACA
1435	CSF1	AGTGAGATTCCCGTACCCCA
1435	CSF1	CCTGGTACAAGACATAATGG
1435	CSF1	GGCGAGCAGGAGTATCACCG
5159	PDGFRB	CTCCCGTGTCTAGCCCAGTG
5159	PDGFRB	GACTAACGTGACGTACTGGG
5159	PDGFRB	GTCCCCTATGATCACCAACG
5159	PDGFRB	TGTGGTAAGGCATATCCAAG
1464	CSPG4	AAACCCATCGACTGACAACG
1464	CSPG4	CCGCTGGTGGAACGCCTGTG
1464	CSPG4	GCTCTGGCGATCCATCTCGG
1464	CSPG4	TGGCCGTAGATGAGCCCACG
1490	CTGF	AAGACTCGACTCACCCGCGA
1490	CTGF	AAGGGCCTATTCTGTCACTT
1490	CTGF	GGCGTTGTCATTGGTAACCC
1490	CTGF	GGTGGTACGGTGTACCGCAG
115908	CTHRC1	AGCGCCTCTGAGATCCCCAA
115908	CTHRC1	CATAGATCTTGGGAAAATTG
115908	CTHRC1	CCATGAACACTGCTTGTAGT
115908	CTHRC1	CTTTGAATCCATCCCGACCT
5699	PSMB10	CACTAACGATTCGGTCGTGG
5699	PSMB10	CGATCAGCGATGCACCCACG
5699	PSMB10	GAGCTACACGCGTTATCTAC
5699	PSMB10	TCTCCTTCGAGAACTGCCAA
1601	DAB2	AGCAGTGAGAACTCAAAATG
1601	DAB2	GCATTTGGTTACGTGTGTGG
1601	DAB2	GCTGTGTGAAAGGATCGTCA
1601	DAB2	GTTGGACTATTTAGGTCAGG
147906	DACT3	GAGGCCCAAGTCCCTAGGTA
147906	DACT3	GCCCCCGACGCGCTCCAACG
147906	DACT3	GTCCCAGACGAGACCAGGCA
147906	DACT3	TCCCCACAGAAGGTTGAGGG
1643	DDB2	AAAACTGGTTGGTATTGAGA
1643	DDB2	ATGTAGCCCTCCTGTCAAAG
1643	DDB2	CAAAAAGAAAGTGACGCATG
1643	DDB2	TGGTCACAGGAGACAACGTG
54541	DDIT4	CACACAAGTGTTCATCCTCA
54541	DDIT4	CGGGCAACGACACCCCATCC
54541	DDIT4	CTGGCCTACAGCGAGCCGTG
54541	DDIT4	TGAGCGCGGCGGCCGATCTG
780	DDR1	ACCTATGACGGACATACCGT
780	DDR1	ACTTACGCCCGTCCCCCTCG
780	DDR1	CCCATGCGCCACAACCTAGG
780	DDR1	GGGGGTAGAAGCGAACCAGT
79961	DENND2D	ACCACCCCAGGACAATTCAG
79961	DENND2D	AGCATGGATGCACTGAGACA
79961	DENND2D	ATCCACATTGGTCAGAACGA
79961	DENND2D	TTTGTACTCCAACCATGAAG
51071	DERA	GCAGAACCGTGAAAAAGGAG
51071	DERA	TGAGATTCGTCAGTTTCGCA
51071	DERA	TGCAGGCTGTAATATCCCTG
51071	DERA	TGGAGCTACAGAAATCGACG
1717	DHCR7	CAAACCAGAGCAGGTGCGTG
1717	DHCR7	CCAAGACTCCACCTATAACG
1717	DHCR7	TCTGCCATGACCACTTCGGG
1717	DHCR7	TGGGCATCGAGTTTAACCCT
115817	DHRS1	CAGCTTTGCCCACACCATAG
115817	DHRS1	GCCACGGCCAATACCCCTGG
115817	DHRS1	GCGGCCAGTGATGTAAACTG
115817	DHRS1	TGGGATGATATCAACAACGT
10202	DHRS2	ATTGTAGACACCCAGCGCCT
10202	DHRS2	CCAGAGTGCTCCCTACCAGA
10202	DHRS2	CCTGGCTAACCGGGTAGCCG
10202	DHRS2	CTCACAGAAAGCCTAGCACA
9249	DHRS3	CCGGACTGAGAAATGCCTGA
9249	DHRS3	CCTGGTGAACAATGCCGCCG
9249	DHRS3	CTGGTGGTGAAAGCAGCCGT
9249	DHRS3	TGCAGTAGTCGATGGCACCG
51635	DHRS7	AGAGCTTAACTACTTAGGGA
51635	DHRS7	AGCCTCGAGTGGAATTGGTG
51635	DHRS7	GAGGTACAGATATGATACCC
51635	DHRS7	TATCCATGCACAGAGAACGC
202052	DNAJC18	ACACTTACTATTACCGTCGA
202052	DNAJC18	AGAATGAGTGGACTCAGACC
202052	DNAJC18	CAGGAGCACAGTTCTTGTCA
202052	DNAJC18	CCTGAGAGTCATGACCCCTG
22826	DNAJC8	AGAGGAGGATGATCCTGAGC
22826	DNAJC8	AGGCGGCGGAGGCAGCACCG
22826	DNAJC8	TCAATCGGCTCACCTCAAAT
22826	DNAJC8	TCAGGCAGGAAAAGAATACG
55332	DRAM1	CCAAAAATACCACTCTCTGG
55332	DRAM1	CTGACGACCAGGTCACCAAG
55332	DRAM1	CTTACAAATCATGTCCCCAG
55332	DRAM1	TTTGTATCTTGTATACATCG
10589	DRAP1	ATCTGTTCCCGACATGCAGG
10589	DRAP1	CCTGCCAGGTGACCCAGTCG
10589	DRAP1	GACGGACGAAGAGATTGGGA
10589	DRAP1	GCGGCGGCCGGAAGAACGGT
56986	DTWD1	AGATCAAAATGTCTCAAATG
56986	DTWD1	GTTTAAAAGATGGCTTGTCA
56986	DTWD1	TCTTCATATTCTGGAATACA
56986	DTWD1	TGAACAGATTCCACTTGTGA
8446	DUSP11	AGCCAGTCCTGTTTAAACCA
8446	DUSP11	CCAAGACATACTACCTTTCG
8446	DUSP11	TCAACGCTATTATAAACCAG
8446	DUSP11	TCAGTATTCAATAGGTGCCG
1849	DUSP7	AGCAGTGCCACCGAGTCAGA
1849	DUSP7	CACCGTGCTGCTCTACGACG
1849	DUSP7	CTACAGAAGCTGCGCGACGA
1849	DUSP7	GACGACTCGAAGAGCTCGTG
8444	DYRK3	CCACGGGCGCAGTTCAACCA
8444	DYRK3	GGCATCCAAAGATTGCAAGA
8444	DYRK3	TGCAGAGTACATTTGAACAG
8444	DYRK3	TTGGTGGTCCCAATAATGGA
60401	EDA2R	GTACACACATTGAACCTCAG
60401	EDA2R	TACCGAAAGACACGCATTGG
60401	EDA2R	TCCTGGACAGGAGCTATCCA
60401	EDA2R	TGTCATCAATCGTGTTCAGA
24139	EML2	AAAGTACACTATCTCCCCGG
24139	EML2	ACGGAGACACACTGTACGTG
24139	EML2	AGGTGGGAACCGTATCACAC
24139	EML2	TGGCGGGAACCACTAAGGAA
23052	ENDOD1	CAGCTGTTTCAGAACAACTG
23052	ENDOD1	CCTTGAGGAGGCGATTAATG
23052	ENDOD1	GAAGATCTGTCAGCGCGCGG
23052	ENDOD1	TGAATTTGTGAGAGTAAATG
94240	EPSTI1	CAGAGCTAAACCGGTTCACC
94240	EPSTI1	CAGTTTGCTCAAGAACTCAG
94240	EPSTI1	GGTTTGGAGGCAGCCCCTAA
94240	EPSTI1	TGATAGCACCAAATATAAAC
51513	ETV7	CTCTCAGATGGACACCCGAA
51513	ETV7	CTGCACAGTGACATAAGTTG
51513	ETV7	GAAGCTCAAATTAACCTGCT
51513	ETV7	GTACTCTCTGCCATGCACCG
55770	EXOC2	AAGTAAAATAGTATGTCGAG
55770	EXOC2	ATACAAAACTCCCCACAGGG
55770	EXOC2	TAGAGAATCACTCAAACACC
55770	EXOC2	TCCGCGGGTAAGCTTCACCA
64855	FAM129B	ACGAGCGCATCGTCTTCTCG
64855	FAM129B	CTGAACGTCATCAACGAGGG
64855	FAM129B	GACGCGCATAAGGATGCCAG
64855	FAM129B	GAGGGTCTCGAACGTATACA
220965	FAM13C	AACTCGGCAGGACTTAAATG
220965	FAM13C	AGAGAACTACCCCGACGCAG
220965	FAM13C	GAACAAGGGAGTGCTCCCAA
220965	FAM13C	TGGCTGAAGATGGAGCATCG
9917	FAM20B	CAGAAGCACCGTCACCCATG
9917	FAM20B	GCGCGGGCCAGAGTCATAAG
9917	FAM20B	GTATAGCCGAGACCATGTGG
9917	FAM20B	TTGAGCACCTTCCTAACTGT
51647	FAM96B	GATGGACAGACCAATAAGGG
51647	FAM96B	GGAGCATCCACTGACGCTAG
51647	FAM96B	TAGCGACCCCGAGAGTACAG
51647	FAM96B	TTGATGGAGCGAATCAGATG
2176	FANCC	GCAAGACACCTGTCTTCACG
2176	FANCC	GTTCTTTGAGGCTGTAAACG
2176	FANCC	TGGGACACAAACTCGTGACA
2176	FANCC	TTTGATTGTCCAGAATTCTG
2195	FAT1	AATTCCCAGAGATCTAGGCG
2195	FAT1	ACTTGATCGAGAAACCCCGG
2195	FAT1	CTAACCGTTAGAGCTTCCGA
2195	FAT1	CTACGACAGTCACTTCGATG
80028	FBXL18	ACGCTGTTCACTCCCTCCTA
80028	FBXL18	ACTTTCTTGCCAAAGCCGCG
80028	FBXL18	GGCCGCCTGACAGGGTACAG
80028	FBXL18	TGAACGTCCGGCGTACCTGT
26263	FBXO22	AGTGTGTGCGCAGAGTATTG
26263	FBXO22	CGATTGCTACCTGATCCCAT
26263	FBXO22	CGCCAGGTTACTCAACACGA
26263	FBXO22	GAGTGTCGTGGCCATAAGAG
2237	FEN1	GACTACTGTGAGAGTATCCG
2237	FEN1	TCAGGTGTCGCATTAGCACA
2237	FEN1	TCTCCATCATGCGAATGGTG
2237	FEN1	TTATCTTGATGCACCCAGTG
23768	FLRT2	AATCGTGGGAAGTTTCGATG
23768	FLRT2	AGACAAAGTTCCTGTCGCAG
23768	FLRT2	ATATATCCAACAACCAACTG
23768	FLRT2	GAGGCTAATAGCCTCCCGGA
10468	FST	AAGGAGTCCTACCTTTACAG
10468	FST	GAGTGCACATTCATTGCGGT
10468	FST	GGTGATGTTGGAACAATCCG
10468	FST	TGGCTCCGTCAAGCGAAGAA
1647	GADD45A	GCAGCAAAACGCCTGGATCA
1647	GADD45A	GCGTGTAGGATGGATAAGGT
1647	GADD45A	GGCACAACACCACGTTATCG
1647	GADD45A	TCAGCGCACGATCACTGTCG
51573	GDE1	AGACGCGCAGTAGAACGAAG
51573	GDE1	CAGTAGATAGGACGACTGAT
51573	GDE1	GGTGGGCGATGGCAGAAATG
51573	GDE1	TAAGAATGGAGCAACAGGCG
9518	GDF15	AGAGTTGCGGAAACGCTACG
9518	GDF15	GGGACGTGACACGACCGCTG
9518	GDF15	GTCCGGATACTCACGCCAGA
9518	GDF15	TGGCAGAATCTTCGTCCGCA
2673	GFPT1	AAGCAATAAGAATCAAACGC
2673	GFPT1	CTCCGTACACCAATCAACAG
2673	GFPT1	GGAGAGAGGAGCTTTAACTG
2673	GFPT1	TTGGAATAGCTCATACCCGT
84662	GLIS2	ACACCATCCAAATAGCGCAG
84662	GLIS2	GACAGGCTGAGGTCCACGAG
84662	GLIS2	GGGTGCGCGTGTGCTTAAAG
84662	GLIS2	TGACATGGTAATCGTTGACA
2770	GNAI1	AGCACTGAGTGACTACGACC
2770	GNAI1	TCTTAACAGAATGTTTGATG
2770	GNAI1	TGAAGCTGGTTATTCAGAAG
2770	GNAI1	TTGCTATCATTAGGGCTATG
2782	GNB1	ACAATCTGAAAACTCGTGAG
2782	GNB1	ACCACGTTTACCGGACACAC
2782	GNB1	GAATCCAAATGCGCACGAGG
2782	GNB1	GATAAGTTTACCATCCTGCG
2817	GPC1	ACCTGCTGAACGACTCGGAG
2817	GPC1	CTCATCACCGACAAGTTCTG
2817	GPC1	GAGCTGCGCCTGTACTACCG
2817	GPC1	TATTGCCGAAATGTGCTCAA
151556	GPR155	CAATGTCATAACATCAACCC
151556	GPR155	GTTGCAAAGATAGCCACTCC
151556	GPR155	TTATCAAAAGAACACCAACA
151556	GPR155	TTGGGTTCTGTAATACACGC
29899	GPSM2	CAAAGAATGACACGCCAGCG
29899	GPSM2	GGAAATTCTCCTACATCCTG
29899	GPSM2	TACGCCCCAAGTTGGGACGC
29899	GPSM2	TTGTAGGAAGACACTACTGT
57822	GRHL3	AGTGACTTTGAATACACCCT
57822	GRHL3	CTTCAAAGATGACCCACAGG
57822	GRHL3	TGTGTGGAACGTGAATGAAG
57822	GRHL3	TTATCATACATATCAGTGGT
3021	H3F3B	AAGCGCTCCCTCTACCGGCG
3021	H3F3B	ACTGCTCGTAAGTCCACCGG
3021	H3F3B	GAAGCCTCATCGCTACAGGT
3021	H3F3B	TGCGCTCTGAAACCTCAGGT
10014	HDAC5	ACGTTCACCCGTCACTAGTG
10014	HDAC5	AGGCCTGCTTAGCAAGTGCG
10014	HDAC5	GCCGGGTGCGCTGTTACACA
10014	HDAC5	TATGCCCTGTACTTACAGTG
55502	HES6	CACCGTCAGCTCCAGCACTT
55502	HES6	CCGGGACCGTGTGGGCCGTG
55502	HES6	CTACATCCAGTGCATGCACG
55502	HES6	GGCAGCGACGGTAGCGTCGA
26275	HIBCH	ACAGGACTGTTCCCTGATGT
26275	HIBCH	AGTCCATGGGCAATTTCGAG
26275	HIBCH	TATTAAGAGTCAGTGCATTG
26275	HIBCH	TGTGCCGGGGGTGATATCAG
8336	HIST1H2AM	ACGTGGCAAGCAGGGCGGCA
8336	HIST1H2AM	CGGCGCGCCGGTTTACCTGG
8336	HIST1H2AM	GCTGGGCTCCAATTTCCTGT
8336	HIST1H2AM	GGAGCCCAGCTCTAGAGGAG
8357	HIST1H3H	AAGCCCCATCGCTATCGGCC
8357	HIST1H3H	ATGGGGCTTCTTGACACCGC
8357	HIST1H3H	GGAGCTCTGGAAGCGCAAGT
8357	HIST1H3H	TCTGGTAGCGGCGAATCTCG
8349	HIST2H2BE	ACCAAAGCCCAGAAGAAAGA
8349	HIST2H2BE	AGATGGAGTAGCTCTCTTTG
8349	HIST2H2BE	CTACTCCATCTACGTGTACA
8349	HIST2H2BE	TGAACCGGCAAAATCCGCTC
3107	HLA-C	AGCGACGCCGCGAGTCCGAG
3107	HLA-C	AGGCGGACTGGTCATACCCG
3107	HLA-C	CTGGACCGCCGCGGACACCG
3107	HLA-C	GAAGTACAAGCGCCAGGCAC
3161	HMMR	AACAACTTATTGAATTGACC
3161	HMMR	ATGTTACTGCTCAATTTGAA
3161	HMMR	GGAAGAATTAAAGCAAACAC
3161	HMMR	GGAGTCTCGAAGAGTCTCAA
64342	HS1BP3	CCAACCGCATAATGCCCAGA
64342	HS1BP3	CCGTCTGGCTGCGTTCAAGT
64342	HS1BP3	CGGATGACACGTCCTCCGAG
64342	HS1BP3	GCGCAGGATCTCATTGAACA
22824	HSPA4L	AGTAGTATAGAAATTGTAGG
22824	HSPA4L	ATGTGATTGAATAGGGAACA
22824	HSPA4L	GGGTGGCAGGAACTTTGATG
22824	HSPA4L	TGCCGAGAGAAGATCTGTGA
51278	IER5	ACGGGTCGCTCAGGTAGACT
51278	IER5	GCGCGGCACGAGATACCTCG
51278	IER5	GTCCCCGACTCCAGTCACCG
51278	IER5	TACAACTCGCGGGTCCAGCG
57722	IGDCC4	ATGGCTTCAAGCCGCCAATG
57722	IGDCC4	CTACAAACTATATTGGCGGG
57722	IGDCC4	TATCGAGTACGGATTTCGGC
57722	IGDCC4	TTTCAGACATGCCTATCCAG
3490	IGFBP7	CCAGGTGTACTTGAGCTGTG
3490	IGFBP7	GACGGCACCACCTACCCGAG
3490	IGFBP7	GAGGCGGAAGGGTAAAGCCG
3490	IGFBP7	TTCCATAGTGACGCCCCCCA
388555	IGFL3	CAGTGTTCAAAAGGAACTAC
388555	IGFL3	CTCCTGTTGGCTCAGGACTG
388555	IGFL3	TTAAAGGAGACCCGCCGCTG
388555	IGFL3	TTGTTCCCACACCTGGGTGT
121457	IKBIP	AAATAAAATTGCTCACTGAA
121457	IKBIP	ATGAAGAGGTGCTCACTCAA
121457	IKBIP	GCAGCTAGGCTCTGATACAA
121457	IKBIP	GGATACTTCCTGCTCAAACT
3589	IL11	CGGACCTACTGTCCTACCTG
3589	IL11	GCAGCCTTGTCAGCACACCT
3589	IL11	GCTCTCTCCTGGCGGACACG
3589	IL11	GGACAAATTCCCAGCTGACG
3553	IL1B	CATGGCCACAACAACTGACG
3553	IL1B	CTGAAAGCTCTCCACCTCCA
3553	IL1B	CTTCGACACATGGGATAACG
3553	IL1B	GGTGGTCGGAGATTCGTAGC
3619	INCENP	ACCTTGGGGTCCATGCGCAG
3619	INCENP	AGAACAATGGAAATAACTCG
3619	INCENP	GCACGGACTCTCAATCGGTG
3619	INCENP	GGGCATCCCGACATCAGATG
3633	INPP5B	AGGGCCGAGTTACAACCGCG
3633	INPP5B	CCCTACACAATAGACATCTG
3633	INPP5B	GCAGCATAATCCCAACCAGT
3633	INPP5B	GTCCGACACTGTGATAGTGG
51141	INSIG2	ACACTGGCTGCACTATCCAT
51141	INSIG2	ATGCTTGCAATCACATCAGG
51141	INSIG2	GAGAGTGGTCCAGTGTAATG
51141	INSIG2	TCACCTGGGCCCAAAAAGTG
9657	IQCB1	ATGCTCGAAATAGTTCATCC
9657	IQCB1	GTTGATGGCTGAATCCCATC
9657	IQCB1	TTCATCTAAAATTGAATACA
9657	IQCB1	TTCGAGAATAATCTTGACTG
359948	IRF2BP2	CAACGGCTTCTCCAAGCTAG
359948	IRF2BP2	GCCCCCTAAGATCAACGGAG
359948	IRF2BP2	GGCCGACAGCCTGTCCACCG
359948	IRF2BP2	TTCACCGAACCCGTCTGCCG
23479	ISCU	ATGTTGGAACTGGACTGGTG
23479	ISCU	CAGCTCATTAGCCACTGAAT
23479	ISCU	CTACCTTCTTGTGATAGAGT
23479	ISCU	TTATGAAAATCCTAGAAACG
83737	ITCH	AATACAAACCTGGTCTACGT
83737	ITCH	ATTGTGTAATTCGTGTGTTG
83737	ITCH	GAACGGCGGGTTGACAACAT
83737	ITCH	TCCCGAACATAGGCTATCTG
9786	KIAA0586	AAATATTGCTGATCGCCATG
9786	KIAA0586	ATGCTGTCAATATCTACACT
9786	KIAA0586	ATGGAAGTGTCGTGTCACAG
9786	KIAA0586	GTAGCTGAATCAATTCCACT
11278	KLF12	ACAGATAACGAGTCCTCCGG
11278	KLF12	CCTCTCCCATCCTCCAAAAG
11278	KLF12	CGTCAACAGTATTAACTCCA
11278	KLF12	GCACCGACTGTACCACCACG
51274	KLF3	AACCTGGGATCGAACCACAG
51274	KLF3	CATGAAGCCTAACAAGTATG
51274	KLF3	GGCATGGAATACGGAGCCCG
51274	KLF3	TCTCATGGTCTCCTTATCGG
3837	KPNB1	AGCTCCTAGAGACTACAGAC
3837	KPNB1	ATCTTGGCAAATATAACCGA
3837	KPNB1	CACACAGTGTCCAGATACGA
3837	KPNB1	TATCTCGAACAACTACACTG
6560	SLC12A4	AGAGCTGGACATCCGCCCAA
6560	SLC12A4	GAAGAAACTCCATAGCTGGG
6560	SLC12A4	GTTCGTGAACCTCGCCTGTG
6560	SLC12A4	TCATGATCTCTCGTTCACTG
9079	LDB2	ATTCGATTGATCTTACCCTG
9079	LDB2	CCACAACTCATCCATCACGG
9079	LDB2	GGATAGTGACAACCTCTGGT
9079	LDB2	TAGGAGGCATACACCATACA
3976	LIF	ACTTACATAGAGAATAAAGA
3976	LIF	GCGGGAAGTCCGTCACGTTG
3976	LIF	TCTGCACTGGAAACATGGGG
3976	LIF	TGCCAAGGTACACGACTATG
3985	LIMK2	ACTGTCAACGAAACCTGGCA
3985	LIMK2	CCTCCTCCACTCGAAGTGTG
3985	LIMK2	CTGACAGAGTACATTGAGGG
3985	LIMK2	GCCCTGTGACCTAATCCATG
4008	LMO7	AAGATGATATGTCGTATCGA
4008	LMO7	TAAGAGAACTCCAAACAATG
4008	LMO7	TCTGACACAGTCATTGTAGG
4008	LMO7	TTTAGGACAAGCACTGACGA
84171	LOXL4	AGATGAGGGACCCTAAGTCT
84171	LOXL4	AGCAAAGTTGTCATCACACA
84171	LOXL4	AGGTGCAATGTCCCTAACAT
84171	LOXL4	TGCAGTCACTCAGAAGACGT
4043	LRPAP1	AAGAAACAAACGTACCATTG
4043	LRPAP1	AGCTCGGCCAGCCTCACGGG
4043	LRPAP1	CCCGCGAGTACTTGCCGCCG
4043	LRPAP1	TGATGTCGCTCAGGTCCGAG
55110	MAGOHB	CTGTCGGCCAACCCTATCAG
55110	MAGOHB	TCTGGAGTTCGAATTTCGGC
55110	MAGOHB	TGTGCCCTACGTAGTAGCGC
55110	MAGOHB	TTATGTGCACAAGAGTGTAA
158056	MAMDC4	AACACGGTCTCGGACCCAGG
158056	MAMDC4	ATGGCCGTTGGAACCCACCG
158056	MAMDC4	CACAGACTTTGAGTCCCCCG
158056	MAMDC4	TCTGCGCCTAGCCATGAGAC
79929	MAP6D1	ACCAGCGGGACTTCGGCTTG
79929	MAP6D1	CTACTCGGACCTCGACAGCG
79929	MAP6D1	GCGCGGAGGATTTGCCCCTG
79929	MAP6D1	GCGGCACCGCCACGTCGGAG
23031	MAST3	CCCTGGTCGGCCAGTCACGG
23031	MAST3	CTGACCGAAGAGTTCCTCGG
23031	MAST3	GGACGAAGATGACTGACAGG
23031	MAST3	TCAGCCCGGGCCGTGCAACG
4163	MCC	AATGTAAAAGCAATGCCGAG
4163	MCC	CAGAAGCTGCTCGAGTATGG
4163	MCC	GAGCCAACACGAGGTCAACG
4163	MCC	GCTTGTTCGAGAAATTAGGA
9656	MDC1	AATGATACAAAAGTCAAGAG
9656	MDC1	AGAGGACATGCCCCAACGTG
9656	MDC1	CCCACATATCAGGCTACTAG
9656	MDC1	GTGGCATCTTGCAATTCAGG
4193	MDM2	AGACACTTATACTATGAAAG
4193	MDM2	CAACATCTGTTGCAATGTGA
4193	MDM2	GAGAACATTACCGGATTCGA
4193	MDM2	TACCATGATCTACAGGAACT
4194	MDM4	ATGTATGCATTTATGCTCTG
4194	MDM4	CAGCATATGGTATATTGTGG
4194	MDM4	CTCAGAGGTAACCTCTACAT
4194	MDM4	TCCAAGTCAAGACCAACTGA
84206	MEX3B	GAACGTGGATCGCGCTCGAG
84206	MEX3B	GTTGTAAAATCAAAGCGCTG
84206	MEX3B	GTTGTGCGCAAAGCTCAGGG
84206	MEX3B	TGTTCTTATTCCGGGAGGCG
9848	MFAP3L	ACCATATCATAGTCAAGGAA
9848	MFAP3L	AGAAGTGAAGATGACGCGCA
9848	MFAP3L	GATATTGAGGACCATGACGA
9848	MFAP3L	GTTAGTCACACTCTTAGCGG
4258	MGST2	CGAAATACTCTCTCAAACTC
4258	MGST2	CTATATTCATAATTACATTG
4258	MGST2	GGCCGTCACCTATACTTCTG
4258	MGST2	TTTCTGCAGACAAAACTGTG
9645	MICAL2	ACAGCTCATCCTATTCAAGG
9645	MICAL2	TCAGAAGAAAAGAATTCCGT
9645	MICAL2	TGGGCTCCAATCAAGAGTGT
9645	MICAL2	TGGTACAAATTGGATAAGCG
4289	MKLN1	AACAGGAATATAAGCCACGA
4289	MKLN1	CACATGGATGTTACTAAGTG
4289	MKLN1	TGTGCATTGATATTCAACGG
4289	MKLN1	TTGTCTCAACTGGTATAGCA
2872	MKNK2	ATCTTGTATATCCTACTCAG
2872	MKNK2	CAGCGGCATCAAACTCAACG
2872	MKNK2	GCTGATTGAGTTCTTCGAGG
2872	MKNK2	TTGGACTTTCTGCATAACAA
23608	MKRN1	ACATGTCACAAGAATCTCCG
23608	MKRN1	AGAGAAAGAGCAAACCGCCG
23608	MKRN1	CCTTCTCTAGTCGTGCATTG
23608	MKRN1	TACTTACTACGGCCACAGTA
8079	MLF2	ACCATCACCCGTATTGGAGT
8079	MLF2	ATGAGCCGTATGTTGTCAGG
8079	MLF2	CATTCCCAGCATCCCAAAGG
8079	MLF2	GTCCCGGATGTGATGCCCAA
64223	MLST8	AGCTGGCGTCGGGATCGATG
64223	MLST8	CCTGCCAGAAGCGCACGGTG
64223	MLST8	GGCCGCTGGATGTACACGGG
64223	MLST8	TATGTCTGGAATCTGACGGG
4343	MOV10	AGCCGCCCCTCAGTGCTACG
4343	MOV10	CCCGGAGCCTTTGACAGAGT
4343	MOV10	TCATTGTAGAAAGCAAACTG
4343	MOV10	TGGAGTTAAGTATGGCGCTG
64979	MRPL36	CCCATCTGCTGCCTGCGCTG
64979	MRPL36	GCTCTATCTCAGTCGTCACA
64979	MRPL36	TGACGACTGAGATAGAGCAG
64979	MRPL36	TTTCTATTTGGATCCATTCG
4646	MYO6	CTTGTTCGTGAATCTAGGGA
4646	MYO6	GTCATGCTAACAACAGCAGG
4646	MYO6	TGCAGTTCACCAAAAGCACA
4646	MYO6	TTACCAATTGCAAAGACATG
55191	NADSYN1	GACTTGAAACGAGTGCAAGA
55191	NADSYN1	GGACGTCCGGAGCTACAGGG
55191	NADSYN1	GTGGAAATACCACAGCCCTG
55191	NADSYN1	TGGTCAGTATGCGTCCACAG
9918	NCAPD2	AGTTGGACATCCGTCACCTG
9918	NCAPD2	ATCTGTGCCCAGATATTGCA
9918	NCAPD2	CATACGGCGCACCCCAAACA
9918	NCAPD2	CATGCCAAGAAGCATGACAG
4726	NDUFS6	CCGAAACACCTGGCGCCCAG
4726	NDUFS6	GCTGAACCGGTGTGGCGAGG
4726	NDUFS6	GGTGCGGGTCTCGCCGACCG
4726	NDUFS6	GTTTGTAGGTCGTCAGAAAG
284086	NEK8	AGGAAACGCGAGATGAACTG
284086	NEK8	CACCGATCTTGACGACCATG
284086	NEK8	CAGGCATACACTGACGACAG
284086	NEK8	CTGGTGCTGAAGATCATGAG
4763	NF1	CATGAGACCACTGTCTACGT
4763	NF1	CCACCACCTAGAATCGAAAG
4763	NF1	GAGGAAGCAGATATCCGGTG
4763	NF1	GGTCCAGTCAGTGAACGTAA
4776	NFATC4	CCACATAGTCAAAGGGACCA
4776	NFATC4	CTGCAGATGAAAGGAACCTG
4776	NFATC4	CTGTATGGTCCAAGCCCCGG
4776	NFATC4	GGAGGTCGGGGAATACCGAT
4792	NFKBIA	AGGCTAAGTGTAGACACGTG
4792	NFKBIA	CTGGACGACCGCCACGACAG
4792	NFKBIA	GATCCGCCTCGAGCCGCAGG
4792	NFKBIA	GGTTGGTGATCACAGCCAAG
27247	NFU1	AACAGCTTAAAGTTTATACC
27247	NFU1	AGGTGTTTCCTCAGTAACCA
27247	NFU1	AGTAATATACCTAGCCAGAG
27247	NFU1	CTTTGTACAAACTGATGCAG
4802	NFYC	ACACAGAAGATAACAAGCGC
4802	NFYC	ATCATCGCACAGCCTCAGCA
4802	NFYC	CCCGAGGCCAGAACGACTGT
4802	NFYC	GCTCGGCAGGAGTTACAGAC
57185	NIPAL3	GGACAAGACGTAGCGCCCTG
57185	NIPAL3	TAAGTGCAATGCTGACCACG
57185	NIPAL3	TCACGCAGCCTGATAGACGG
57185	NIPAL3	TGACAGGCGAGAATGTCACC
4851	NOTCH1	TCCTGCCAGAACACCCACGG
4851	NOTCH1	TCGCACGCCTCCTCGATCAG
4851	NOTCH1	TGCAGGTCAGTACTGTACCG
4851	NOTCH1	TTGACGTCGATCTCGCATCG
8828	NRP2	ATGTGCGGGTATACCCGGAG
8828	NRP2	CGTCGATGAACGAAGTTCAG
8828	NRP2	GGAAGTCAGCACTAATGGAG
8828	NRP2	GGTCCACCTCCCATCAGAGT
221294	NT5DC1	AACTTACCGAGTGTCCGGAA
221294	NT5DC1	GAGGTGGACAGCGTTCCCTT
221294	NT5DC1	TCATTTGAGTCATACCTGAG
221294	NT5DC1	TTTCTCCTTAACTAGGAACT
81788	NUAK2	AAGATCTGATGCACATACGG
81788	NUAK2	CTGGGGCTACGCCACCCGAG
81788	NUAK2	TATTCCCATTGGCATCCAAG
81788	NUAK2	TGTCATCAGCCGTGTCACTG
254552	NUDT8	CGACCCGGCTGACCAAGATG
254552	NUDT8	GCCGCTCTGCTCAGTGCGTG
254552	NUDT8	GGTCCAGCCGCCTGACCGGG
254552	NUDT8	TGTCTGTTTAGTTTCCCAGG
79676	OGFOD2	CAACACCATGAACAACTACG
79676	OGFOD2	CGGTGCGTATTTGACCACAA
79676	OGFOD2	GGGTACAGCAGGGCCATCAG
79676	OGFOD2	TGAGCTCGGCATTATCATAG
10133	OPTN	AAACCTGGACACGTTTACCC
10133	OPTN	AAGAAATCAAGCATAGTCCT
10133	OPTN	AGATTGAAACCCAGACAGAG
10133	OPTN	CAAAAAGTTAGAGCTACAAG
10346	TRIM22	AACATTCCGCATAAACGAGG
10346	TRIM22	AGAAATAGCAACATTCGAAG
10346	TRIM22	GAACCTCTGAGCCTAGATTG
10346	TRIM22	TCAGACAAGAGAGAACCGCC
26031	OSBPL3	CATGTAACTTACGGATGACA
26031	OSBPL3	CCTGAGGAACAACATCGGGA
26031	OSBPL3	GGAGCTGGCTCATTTCTACC
26031	OSBPL3	TCTGACGATACATTCTGTGG
116039	OSR2	AGGGGAAGCGCGCGTCCACG
116039	OSR2	CTTAGGCGGATCCTCTTGCG
116039	OSR2	GGGCCTGTACGGTCTCAGCG
116039	OSR2	TGTCCGGAGTCAATTTACTG
29763	PACSIN3	ACTACAGGCGCACGGTACAG
29763	PACSIN3	AGGCCCCCAGTATGGCACAC
29763	PACSIN3	CTACACTCCACGCTACATGG
29763	PACSIN3	TGCCCTGGTGCAAGTCACGG
80025	PANK2	AATGAGAGGCTATCGTGACG
80025	PANK2	ACTCAGTCGGATTCAATGGA
80025	PANK2	CGCAGGAAGCCAATCCGACG
80025	PANK2	GATCGACTGGGCTCTTACAG
64761	PARP12	ATAGCTCATTATAGCTCAGG
64761	PARP12	CCCTGTGGGACAAAAAGAGG
64761	PARP12	CTGGGTAGCACCGTAAGTCA
64761	PARP12	TCCGGCCTGGAACTTCAAGG
57326	PBXIP1	CAGACCCTCCATGTCCACGT
57326	PBXIP1	GTCCCACTTCCAGAATTCTA
57326	PBXIP1	GTCCCCAGCCTGCAAAACAT
57326	PBXIP1	GTCTGGCAGCATTCTAACAG
5111	PCNA	ATACGTGCAAATTCACCAGA
5111	PCNA	GCTGGAGCTAATATCCCAGC
5111	PCNA	TGCTTCAAATACTAGCGCCA
5111	PCNA	TGGCCAGGTTGCGGTCGCAG
9124	PDLIM1	AAAGACGTGGACTGTTTCGG
9124	PDLIM1	GAGTCAAAGACTGCTGCCAG
9124	PDLIM1	GATGAGCAAGAACTTACCTG
9124	PDLIM1	TTCCCTTCCTCCGTCACCAG
79834	PEAK1	ATGACGAGCCAACTTATGCT
79834	PEAK1	GAAGTGATTAGTAATGAAGG
79834	PEAK1	GCGCCATCACTGGTTCACAG
79834	PEAK1	GTGCAAGCCATATACTGTCG
64065	PERP	ACACACAGTCTTACCAGCCA
64065	PERP	GGCACTCACCGTACTCCATG
64065	PERP	GTGGTGGAAATGCTCCCAAG
64065	PERP	TGGTTGCAGTCTAGCGACCA
267002	PGBD2	AGCCAAGAGCTGAGTCCCGT
267002	PGBD2	GACAGGAGCTTGGATCTAGG
267002	PGBD2	GTGAGTACTTTGGGCACCGG
267002	PGBD2	TGCAAGTGATAGGTTTGCCA
5228	PGF	CCAGCGCCCGGCAGTAGCTG
5228	PGF	CGTGTCCGAGTACCCCAGCG
5228	PGF	GCTCCTAAAGATCCGTTCTG
5228	PGF	TGGGAACGGCTCGTCAGAGG
54858	PGPEP1	ACATTTCTCCAGTGTGACTG
54858	PGPEP1	GACACAACAAGGGCTACAAG
54858	PGPEP1	GAGACTCATCCCCGCCCTGT
54858	PGPEP1	GTGCAAGCGAGTCACCACGT
29085	PHPT1	CACATACTTGAAGACGCCGT
29085	PHPT1	CCACATCAGGAATGAGAGCG
29085	PHPT1	GAGAGCAAGGAGATCGTGCG
29085	PHPT1	TGTGCTGATCCGAGTCCACT
9867	PJA2	ACTGATAAGTTCAAGCCAGG
9867	PJA2	CAGTTAAATGAGGGAACTGG
9867	PJA2	GTAATAACTCTTGAGTATGG
9867	PJA2	TTCAATGCTGAACCACAAGT
79156	PLEKHF1	AGACCACGAAGCCGCACTTG
79156	PLEKHF1	GATCAACAGCCAGCGCATCG
79156	PLEKHF1	GCACGATGCTGCCATACACC
79156	PLEKHF1	GGAATGGATTAGCCACATCG
79666	PLEKHF2	AGTTTATGCTGCCACTGCTA
79666	PLEKHF2	CAAACAACATATTATTCCCC
79666	PLEKHF2	CTGATTTACTCTCCAAAAGT
79666	PLEKHF2	TCTCCAATAAGAACTCGTCC
10769	PLK2	AGCCATGGAACTAAAAGTTG
10769	PLK2	ATCACCACCATTCGCACTCG
10769	PLK2	GTCCTCAACAAACAAGGACA
10769	PLK2	TATGTTGTCCAAAAACCCAG
1263	PLK3	CTCAAGTACTTGCACCAGCG
1263	PLK3	GCTGATAGGGAGTCGATCGG
1263	PLK3	GGTGCGAAAAACGCACGATG
1263	PLK3	GTGACCATACATCCGCCTCA
10733	PLK4	ACTGTGTCAGTGTCGAAGGG
10733	PLK4	CAGAGGAATAAGCTCTACGA
10733	PLK4	CGATTCTGATAACCCCATGG
10733	PLK4	TTCTCATGGTATACTACACC
5364	PLXNB1	AAGCCACACCAATTCTGGAG
5364	PLXNB1	CCTGAACGCTCTCCACACAG
5364	PLXNB1	GGACGTGAGATATGCGTCCG
5364	PLXNB1	TCCACGTTGTGTGACCCGGG
23654	PLXNB2	AGATGTTGCCTCGTCTAAGG
23654	PLXNB2	CACCTGGCAAAGCTTCGTAG
23654	PLXNB2	GGCAATGGGCCACACGACAA
23654	PLXNB2	TTCCACGGCGATATCCAGTG
5371	PML	AGAAGGCGTACACTGGCACG
5371	PML	AGACCTCACTTCCTATGACG
5371	PML	AGTGCTTCGAGGCACACCAG
5371	PML	CTCGAAAAAGACGTTATCCA
5430	POLR2A	CATGCGGCGGGAACACAACG
5430	POLR2A	CTTCAAGAACTAGTGCGCAG
5430	POLR2A	GTCTGGAGCATACAACGTTG
5430	POLR2A	TGGGGGGTGACAATCATGCG
333926	PPM1J	AAGCAAGTGAGAGGGATCGG
333926	PPM1J	GTACCTAGGGAGCCTAGCCG
333926	PPM1J	TGGCAAGAGTCGGCACAATG
333926	PPM1J	TGTGATCTACCTGCTAGGCA
4659	PPP1R12A	ACAGGAATGGTCACTGCCGT
4659	PPP1R12A	CGTAATTGATGTCGGCGCCG
4659	PPP1R12A	GAACAAGTAGTTCATATACA
4659	PPP1R12A	TGGTCAAGGAGCACATGTAG
5507	PPP1R3C	CGTCGTTGAAATTCATCGTA
5507	PPP1R3C	CTCTGCCTTAAAACACCACG
5507	PPP1R3C	GACAAGTTCGGTCATGCCCG
5507	PPP1R3C	TCAAACTGCAGATCCCACGC
5584	PRKCI	AGCAAGAATGCAGCCCAACA
5584	PRKCI	ATCTGCACAGACCGAATATG
5584	PRKCI	TCAGAATCCATCTACCGTAG
5584	PRKCI	TGTCTCGAACCTCATTGCAA
5613	PRKX	CAAAGTCCGTGAGCTTAATG
5613	PRKX	CCGCACTCACTCACCCACGG
5613	PRKX	CGACGTCATCCGCCTAAAGC
5613	PRKX	GGCGCTTCTCCAGCACCACG
23362	PSD3	CCAGATACCATTGCTTCACA
23362	PSD3	TGACGCTGGATCAGTCACTC
23362	PSD3	TGAGGGTGTTGATTTCTCCA
23362	PSD3	TGGCCTTGGATGCCAATGCG
9050	PSTPIP2	ATTATCCAACATCTGAACAA
9050	PSTPIP2	CTAGGGCAGCAATTGAAGAG
9050	PSTPIP2	CTCACCTGAGTCCTCTACTG
9050	PSTPIP2	TAAAATGTGACTCACATCCA
5782	PTPN12	AAGAAGGTCCCTCTCCAAGA
5782	PTPN12	ATATAGTCTGAATCTTGTGA
5782	PTPN12	GGCCTGCCGAGAATTTGAGA
5782	PTPN12	TTTGTGCCATAGATTATACG
9444	QKI	AAATAGAGGCAAGCCCAATT
9444	QKI	ATTCTTACGTGATTTAATGT
9444	QKI	GGATGTAAAATCATGGTCCG
9444	QKI	GGGAGAATCCTTGGACCTAG
10890	RAB10	ATCAAAACAGTTGAATTACA
10890	RAB10	ATGGCTTAGAAACATAGATG
10890	RAB10	CTAGTATATGACATCACCAA
10890	RAB10	TGATCGGGGATTCCGGAGTG
5864	RAB3A	CATAGCGCCCCGGTAGTATG
5864	RAB3A	CATGTATGACATCACCAACG
5864	RAB3A	GTAGTCGAAGTTCTGATCCG
5864	RAB3A	TGAACGAGTCGTCAGCATAG
5875	RABGGTA	ATGACGCGAAATGTATGTTG
5875	RABGGTA	CAGACGAGCAGCTATTCAGG
5875	RABGGTA	GAGCCAACGGTGATAAAACC
5875	RABGGTA	GCTGCAGGACTCACTAAGAG
11159	RABL2A	CTGCCTGGGAGACAGCGCAG
11159	RABL2A	GATGGTCTTGCCATCTACCG
11159	RABL2A	GCCAGAGATCCCATGCATCG
11159	RABL2A	TGATGCAGGCATGGGCCTTG
11158	RABL2B	AACCGAGTGAGTTGGACCAA
11158	RABL2B	GATGGTCCTTCCATCTACCG
11158	RABL2B	GCATGCCTCCTACTACCACA
11158	RABL2B	TGCAGGTGTTTGATGTACAG
5886	RAD23A	ATACTCAGAGCCCGTCACTG
5886	RAD23A	CACCGTGAGCAGATACTCCA
5886	RAD23A	GAGTGACGATGTCCCTATCA
5886	RAD23A	GGGTACCTCAGCACCCCCAG
5889	RAD51C	AAACCCTCCGAGCTTAGCAA
5889	RAD51C	AGAACACCGAAAAGCTTTGG
5889	RAD51C	CTTGAGCAGGAGCATACCCA
5889	RAD51C	GTTCGACTAGTGATAGTGGA
5921	RASA1	AATTTAAGAACAGATGAACA
5921	RASA1	ATCGCCAGGAGTATTATCTG
5921	RASA1	ATTTACGGAAAAGTAGTCCA
5921	RASA1	GGATGGACCAGAATACGAGG
22821	RASA3	ATCATCTTACCACGCCTCGT
22821	RASA3	CTGACTATTACAGCCCTCTG
22821	RASA3	GCTCTTCCTACACTATGGCA
22821	RASA3	TAAAACACTTCATCGAACTG
5936	RBM4	ACCTCAACAAAGTTGCATGT
5936	RBM4	ACGCGGCCTGAACGATCTAT
5936	RBM4	GCCTTACACCATGAGCTATG
5936	RBM4	TGTGTTATCAAGGCCCCTGA
55920	RCC2	AAGACCCTCGATGAGTCTAG
55920	RCC2	ATGAAGATGGCCACTCGCCG
55920	RCC2	GAGGAGGGGTCACCTGCGCG
55920	RCC2	GCCAGGCACCCATATCTGTG
5971	RELB	ATTGAGCGGAAGATTCAACT
5971	RELB	CGGTGCAGTCTTTCCCCACG
5971	RELB	GCCTCATATCGGGACCAGCA
5971	RELB	GTACTCGTCGATGATCTCTG
5980	REV3L	AGTACCAGATCTAATCCATG
5980	REV3L	ATTGCTTCTGATAACGACCT
5980	REV3L	GATTTAACTAAAACCACTCG
5980	REV3L	TCTAATTCACATGTACTCTG
390	RND3	AAATGCAAGATAGTTGTGGT
390	RND3	GACGCCAGTGTCCTATGACC
390	RND3	TCAGCACAGCATCCGAATCA
390	RND3	TCTTACCCGAAGTGTCCCAC
55298	RNF121	ATAATAAGTTAAGACCAAAG
55298	RNF121	CGCATGCATGCCAAGCACCG
55298	RNF121	GGTGGCTCGGAAGGTAACAA
55298	RNF121	TGGCTTACATTGTAGGAGCG
11342	RNF13	ATACCTGTACTTACTGTCGT
11342	RNF13	GGAATTAGGTAGTATTCCAA
11342	RNF13	TATAACCAAATCTTGCAGGG
11342	RNF13	TGGAGGCACTATGGGTTCAC
6094	ROM1	AAGGCCTATACCTGACTGAT
6094	ROM1	CAAACCAATCCTTGTACCCG
6094	ROM1	CCAGGAGGTGCCCACTACAG
6094	ROM1	GCAAAGCCAGGGCTAGCCCG
6117	RPA1	ACAACAGAGAAGTTGCCAAG
6117	RPA1	ACATCCGTCCCATTACTACG
6117	RPA1	GCTCCTTTGATAGCCAACAC
6117	RPA1	GGACGACCATCATTTACCTA
6147	RPL23A	ATAGCATAGTGGTCAAGCCT
6147	RPL23A	GCACGTCACCCACCTTCCGG
6147	RPL23A	GGAGACAGCCCAAATATCCT
6147	RPL23A	TAAAGCTGAAGCCAAAGCGA
6223	RPS19	AACTGGTTCTACACGCGAGC
6223	RPS19	GCGCGGCACCTGTACCTCCG
6223	RPS19	GTAGAACCAGTTCTCATCGT
6223	RPS19	TGACGGTATCCACCCATTCG
51065	RPS27L	AAAGAACCACTGTCTGAGCA
51065	RPS27L	AAGAATTTGGACTTTGTACT
51065	RPS27L	AGATTTACTACATCCGTCCT
51065	RPS27L	AGGTTGCTACAAGATCACCA
6236	RRAD	CGAGGACTCGCTCAGCTCAG
6236	RRAD	GGCCGCCGTCAGGGCACCCG
6236	RRAD	GGCGCGCATCTTCGGCGGTG
6236	RRAD	GTGTACTCAGTGACGGACAA
6241	RRM2	CTCCTGGAAGATCCTCCTCG
6241	RRM2	GGGAAGATGACAAAGCGGCG
6241	RRM2	GGGGCTCAGCTTGGTCGACA
6241	RRM2	TCCTCCGATTACCTCCTCGG
50484	RRM2B	AAGAAGAGAGGTCTTATGCC
50484	RRM2B	GATCCTTTGATAAGTCGACC
50484	RRM2B	TCCTAAGAAAGAGTTCTCGC
50484	RRM2B	TCTATCTGCTATCCATCGCA
85477	SCIN	AAATTTGTTTGGCAGCCCCG
85477	SCIN	ACATGTGAAGGGTCGTAGAG
85477	SCIN	ACGTTCATATTTGTTGCACG
85477	SCIN	GAGGACAGATTATCTACACG
140739	UBE2F	AGACAGGGGAAATATGTCTG
140739	UBE2F	AGCGTCCGACTCGACTCGGA
140739	UBE2F	AGTAAACTGAAGCGTGACGA
140739	UBE2F	TCCCGATGCGTACAACATGG
10512	SEMA3C	ACCCAATATGCGAACCACCA
10512	SEMA3C	AGATAAATGATACACACACA
10512	SEMA3C	GAATGTATATAGATTTCATG
10512	SEMA3C	GATCAGGACCGGATATATGT
5054	SERPINE1	AGGGTGAGAAAACCACGTTG
5054	SERPINE1	CAGACGCGATCTTCGTCCAG
5054	SERPINE1	CCGGAGCACGGTCAAGCAAG
5054	SERPINE1	GCTGAGTTCACCACGCCCGA
29950	SERTAD1	GCCACCAGGCCGTAGCATCG
29950	SERTAD1	GTGGCCAGGATCTAGCCACC
29950	SERTAD1	TGAGCACTGAGAGGTCAAAG
29950	SERTAD1	TGCTGGTCGTGAACACTCTG
83667	SESN2	CAGGTTGTCTACTCGCCCAG
83667	SESN2	GATGCCACAGCCAAACACGA
83667	SESN2	GGACCCGTTGAACAACTCTG
83667	SESN2	TTACCTGGTAGGCTCCCACA
113402	SFT2D1	CTAACGCAGCAAGATTGCCG
113402	SFT2D1	GATGGCAAACCATTTCAATC
113402	SFT2D1	GCAAAAAGCTTTATGCCGCC
113402	SFT2D1	TTTGCCATCTGCTTCGTATG
6443	SGCB	ACTTCTATTACAAGTGACAT
6443	SGCB	TAATGTGGCAACTTACAGGC
6443	SGCB	TGACAGCCAGGATAAACAAG
6443	SGCB	TTTAAGCAAGTATCTGACAT
80143	SIKE1	AATGGTTGCTAAAAAAGCGG
80143	SIKE1	ACCGGCGGGTAGCAGCTATG
80143	SIKE1	CTGATCCACCAGCGACTCGG
80143	SIKE1	TCTTGGGACAGCAGAATGTG
140885	SIRPA	ACTTAAACTCCACGTCATCG
140885	SIRPA	AGGACACGCTCTCTCCTACG
140885	SIRPA	CTGAAACAGTTGTTACCCGG
140885	SIRPA	TCAGCCTGACAAGTCCGTGT
6575	SLC20A2	ACACCGTGCACAAAGACTCG
6575	SLC20A2	GACATGAAACCAGACAACAG
6575	SLC20A2	GTAGGAGAAACCATTCGCAA
6575	SLC20A2	TGAGGGCTATGGCCCACATG
10165	SLC25A13	AAAAAGACACCTGACATATG
10165	SLC25A13	AATCCGTTCAATGTCTGCTA
10165	SLC25A13	CCAGCCTAATCCAAAGACTG
10165	SLC25A13	GGGGCAACTCCCAATAACTG
7779	SLC30A1	CCAGCACGTCCGACAGCATG
7779	SLC30A1	GATCCGAGCCGAGGTAATGG
7779	SLC30A1	GCTGGACAACTTAACATGCG
7779	SLC30A1	GGGCGGGTGCTCTTAACGCG
83959	SLC4A11	CAGGCCATTCACCTTTCGGG
83959	SLC4A11	CATAGCCGGGCAGAGCATCG
83959	SLC4A11	CTGGGGGGAGAATTCCTGTG
83959	SLC4A11	TCCGGGAGGACATCGCACGC
8140	SLC7A5	ACGTACACCAGCGTCACGAT
8140	SLC7A5	AGGACAGGCCCACGAAGACG
8140	SLC7A5	CATCACGCTGCTCAACGGCG
8140	SLC7A5	CGACTACGCCTACATGCTGG
91607	SLFN11	AGGAGGAGGAGTGATTCGAA
91607	SLFN11	GTGAAGGTTATCGGGCGTTG
91607	SLFN11	TATATCGCAAATATCCTGGT
91607	SLFN11	TGAGTCCATGGAACGCACAG
6594	SMARCA1	ATAGCTTGTAGATCAACCTG
6594	SMARCA1	GAAGATTATTGCATGTGGCG
6594	SMARCA1	GTGATGAAGTACTTACATGA
6594	SMARCA1	TTTGGAACTAAAACCATGTG
79677	SMC6	AAAAGATATTAAACACAATG
79677	SMC6	AATAGCCTAATTGACATGAG
79677	SMC6	GTTCCTCTTTCTCTACACAC
79677	SMC6	TTTCTTATAACTAGGCTCCG
6647	SOD1	AATGTGACTGCTGACAAAGA
6647	SOD1	CCTCTATCCAGAAAACACGG
6647	SOD1	GGAAAGTAATGGACCAGTGA
6647	SOD1	TATCTCCAAACTCATGAACA
6676	SPAG4	AAGCTCTTGAACACCCGCGG
6676	SPAG4	AGTGCCCGGAGGAACCACAT
6676	SPAG4	GCTGGATAAACTCCACAAGG
6676	SPAG4	GTTCCTGTCTGCGTAATCGT
132671	SPATA18	GATGTAGATGATCCGCTGAA
132671	SPATA18	GCCACAGAAACACAGATCAG
132671	SPATA18	GCTGAGAAAAGTGCACTCCA
132671	SPATA18	TGTTGCATATCCCGATCCCG
57522	SRGAP1	CAAGGCGGGACTGCAACTGT
57522	SRGAP1	GACTAGAGGAGAGACATCAA
57522	SRGAP1	GAGCTGAATATATGACTACA
57522	SRGAP1	GCGGTTCATGCAGATAAGTG
27286	SRPX2	ATGGCGGTTATGATCGCCAG
27286	SRPX2	CAGAATCTTTCACCAACGGT
27286	SRPX2	TAGTGATGAATGGTAGTGCG
27286	SRPX2	TTTAATGTATAACACCATCG
6745	SSR1	AGTATAGTTGTATCTGCACT
6745	SSR1	CCAAATGGTCGTCCGCCCAT
6745	SSR1	GCCACTGTCTTGTTCCGAGG
6745	SSR1	GTAACACTAACCAAATCTGT
134429	STARD4	CTGTCCCAATCCAAACGACA
134429	STARD4	GAAATCAACAAATTCTCTTG
134429	STARD4	GGTCTATTATACTATAGACA
134429	STARD4	GTGATGCGTTACACTACTGC
6774	STAT3	AACATGGAAGAATCCAACAA
6774	STAT3	ACGCCGGTCTTGATGACGAG
6774	STAT3	GAGACCGAGGTGTATCACCA
6774	STAT3	TCGGCCGGTGCTGTACAATG
55240	STEAP3	AGCCACAAAGATGACCTCCG
55240	STEAP3	GCCAGTGGTCCAGCCAGTCG
55240	STEAP3	GGCCTTGACCACTGTGCAAG
55240	STEAP3	GTAGGCCACGCACGGCAGTG
6794	STK11	AGCTTGGCCCGCTTGCGGCG
6794	STK11	GGCACTGCACCCGTTCGCGG
6794	STK11	GTTGCGAAGGATCCCCAACG
6794	STK11	GTTGTTTGAGAACATCGGGA
55959	SULF2	CTACGTGAGGGGCCCCAACG
55959	SULF2	GAAGAGGCGTGAATATTGTG
55959	SULF2	GAGCGGCCGGTGAATCGGTG
55959	SULF2	TGTGGACGTACTTGCCAGTG
9913	SUPT7L	AATCAACTGAATCGTATGGA
9913	SUPT7L	CCACCAGACGGAACTCCCGT
9913	SUPT7L	GCCACAATCCTGGCCCACGC
9913	SUPT7L	TCTTACAATCTAAAGGCAGG
9900	SV2A	GAAGCCATCCTACGGGAGTG
9900	SV2A	GCATCCAGTGATGCTACTGA
9900	SV2A	TGAATTGATTGAGATCCAGT
9900	SV2A	TGCCTGTCCGACTCCAACAA
94120	SYTL3	AGGAGCGAAGAACACGGACT
94120	SYTL3	GCAAACATGAGACAGTTGGA
94120	SYTL3	GCTGTCTTCAAAGTCCCACG
94120	SYTL3	TGGAGTCCAAAGGAACACCG
55633	TBC1D22B	ACGGTCCCAGTCAACGACAT
55633	TBC1D22B	GATCCGAGATCCGGGCAACG
55633	TBC1D22B	GTATTATGACTCTCGAAACG
55633	TBC1D22B	TCTTACCCACATATTCTGAG
79718	TBL1XR1	ATGCTAGGAGATCACTAACA
79718	TBL1XR1	GCAAGATGTTCCAAGCAACA
79718	TBL1XR1	TAGAAATCAATGCAGCGGGT
79718	TBL1XR1	TATTGGTCGACCATCAAACA
6929	TCF3	CACCAGCACGAGCGTATGGT
6929	TCF3	CTATCCCGCCCCCTTCTACG
6929	TCF3	GCTGGGCGATAAGGCACCGG
6929	TCF3	GTTATTGCTTGAGTGATCCG
6925	TCF4	CGATGGAAAGTGGACATCGG
6925	TCF4	CTAGCAATAATCCCCGAAGG
6925	TCF4	GACTACAATAGGGACTCGCC
6925	TCF4	TCTCATAATGGAGCCATGGG
7011	TEP1	CACTTTCCGAGACATGCATG
7011	TEP1	CAGTTCTGAGATCCGACGTG
7011	TEP1	CCTACGGGGGAACAAAGCGT
7011	TEP1	GGGTCTAGGAACTAACCAGG
7023	TFAP4	ACAGCTCAAGCGCTTCATCC
7023	TFAP4	AGGCTCCCCGGACATCTGGG
7023	TFAP4	CACTAACCCCCGAGACTCAG
7023	TFAP4	CGCATGCAGAGCATCAACGC
84321	THOC3	ACCACGGGGCCATCGAGCCG
84321	THOC3	ACGGGCGTCGCCTAGCCTCG
84321	THOC3	GTCAAAGAAAACAATTATCG
84321	THOC3	TGGGCGTTGATGGACTGCAC
55901	THSD1	ATGGTGCTAATGGGACACTG
55901	THSD1	CCACTGTGCTCATCACGCTG
55901	THSD1	CCTTGGACGAAGGTGCATGG
55901	THSD1	GGACAAGCCCAACATCGTAG
26277	TINF2	CAATGGGCCTCCACTAGGGG
26277	TINF2	CAGAATCTGGACCTATAGTG
26277	TINF2	GGAACTTGAACAAGAGTATG
26277	TINF2	TGCCTGGAGACAATATGGTG
93643	TJAP1	AATTTAAGGATAAGTTCCGC
93643	TJAP1	CCCCACCCCACAACCCAATG
93643	TJAP1	CTCCGCCACCAGACGCACTG
93643	TJAP1	TAACACTCGGGCAATGACTG
7086	TKT	ACAGCCTCGTACATACCCGA
7086	TKT	CCTGCCCAGCTACAAAGTTG
7086	TKT	GAAACAAGCTTTCACCGACG
7086	TKT	TTACCTTGGAGAGCACAAAG
51754	TMEM8B	CAGCACATATCGACTCCGAA
51754	TMEM8B	CGTGCGCCAGGAAAACGTGA
51754	TMEM8B	GCCCAGCCGTGTTCGCCATG
51754	TMEM8B	GGCAATGACAGTGACCCACA
8797	TNFRSF10A	ACACACTCGATGTCACTCCA
8797	TNFRSF10A	AGCCTGTAACCGGTGCACAG
8797	TNFRSF10A	CTTCAAGTTTGTCGTCGTCG
8797	TNFRSF10A	GGGTCCGTGCTGTCCCATGG
8795	TNFRSF10B	AGATACTCACGATCTCATTG
8795	TNFRSF10B	AGGTGGACACAATCCCTCTG
8795	TNFRSF10B	TGCAGCCGTAGTCTTGATTG
8795	TNFRSF10B	TGTGCCGGAAGTGCCGCACA
8794	TNFRSF10C	AACAGAGGCACAGCTTCAAG
8794	TNFRSF10C	ACAGTGTGTCAGTGTAAAGA
8794	TNFRSF10C	CTGATTTACAAACTGTACAT
8794	TNFRSF10C	TGTGTACCCAGGTGCCCTAG
8793	TNFRSF10D	AATCAGCTGCCAGTTCCACT
8793	TNFRSF10D	ATGATGATAAGGTAGTGATA
8793	TNFRSF10D	CAGCGTCGGGAACCAGACCA
8793	TNFRSF10D	TGTGCCGGACGTGTAGAACA
9618	TRAF4	AGCCACAAAACTCGCACTTG
9618	TRAF4	CTCTGCCCATTCAAAGACTC
9618	TRAF4	GTCTACTGTGAGAATAAGTG
9618	TRAF4	GTTGCCTGCCCCAACCAATG
51499	TRIAP1	ACGACCAGTGCTTCAATCGC
51499	TRIAP1	ACTGCTGGTAGCGCTTGAAG
51499	TRIAP1	GGCTCACCTGAACACACTGC
51499	TRIAP1	TTCGCCGAGAAATTTCTCAA
8805	TRIM24	ATGCATCACACCTTGCACGA
8805	TRIM24	CTGCTGCACTAGTAATCGTG
8805	TRIM24	GCACTAGGTGAACGTATTGG
8805	TRIM24	GGCAACGAATGACTCCAACT
85363	TRIM5	AAGAAGTCCATGCTAGACAA
85363	TRIM5	GTTGATCATTGTGCACGCCA
85363	TRIM5	TCACCACACGTTCCTCACAG
85363	TRIM5	TTTCGAGCTCCTGATCTGAA
7205	TRIP6	CAGGGGAGGGCGATCCCCCG
7205	TRIP6	CTTGATCGCGTCTTTCACGT
7205	TRIP6	GGCGGGGGCTCATATGCCTG
7205	TRIP6	TGGAGTACTCCAGCACACGC
25987	TSKU	CGAAGGTCTCCACCTCGCAT
25987	TSKU	CTGACTCGGGTGGATTGTAG
25987	TSKU	TCAGGGCCGGGCACTACACG
25987	TSKU	TGAATGAGTCGGTGTTGGCG
7105	TSPAN6	GGTGCCCAAAAGAATAATGA
7105	TSPAN6	GTGTCACCGATTATAGAGAT
7105	TSPAN6	TCTGAAAACAAATCCTACGA
7105	TSPAN6	TGAATTCCCACATAGATCAC
54902	TTC19	AGCAGCCGTCACAGGCACAA
54902	TTC19	CGTCTAAGCACATGCCCAAG
54902	TTC19	CTATCAGACTGATAACAAGA
54902	TTC19	GCCAACTTAGCATTTATACG
64927	TTC23	AGGTGGAGTTTCTCTCGAGG
64927	TTC23	CTCACATTGGAAACTAGCAG
64927	TTC23	TCAGGGAGACACGAGCACCA
64927	TTC23	TCTGTATTCTCACTATAGGG
79989	TTC26	GAAGTTCAAACGTCATGTTG
79989	TTC26	TACTATCAGGAATTTGCTGA
79989	TTC26	TCAGGAATGACATCAACTAG
79989	TTC26	TTTCAGATACAATACCAGGG
25809	TTLL1	AATATAGAGAGAGATCACGT
25809	TTLL1	GACTACAACCACATCCATGG
25809	TTLL1	GCTTACATGTAACAGCGCAG
25809	TTLL1	GGTCCAAGTGACAGAAAACG
203068	TUBB	AGATCCACCAGGATGGCACG
203068	TUBB	CCCCACCGGCACCTACCACG
203068	TUBB	CTGCATTCCAGGTCAGTCTG
203068	TUBB	GCTGACCACACCAACCTACG
25828	TXN2	ACCTGACTTTCAAGACCGAG
25828	TXN2	CCCGGACAATATACACCACG
25828	TXN2	GCGTGGAAATCCACAACCAC
25828	TXN2	GGTGGCCAAGCAGCACGGGA
402682	UFSP1	AGGGTCCAATACCAGGACAT
402682	UFSP1	CCTTGCTGGGAGTCTGCGTA
402682	UFSP1	CGCCTCTGCCACGTACCCCG
402682	UFSP1	GCTTTACTCGCACTTCGCAG
85451	UNK	ATCCACGAGACAGACTCGAA
85451	UNK	ATGTCCAAACGTCAAGCACG
85451	UNK	GGAACAGCATACGTTCTACG
85451	UNK	GGCAGCCCGTCTAACCTCTG
7375	USP4	CAGCTGGGACATGTACAATG
7375	USP4	GAAATGGCAACTCAGCACAT
7375	USP4	GTGATAGCACTAGCACCTGT
7375	USP4	TCAACAGAGACAACCCTCTG
84135	UTP15	AAGAACACTCTGATTATGTG
84135	UTP15	AAGCTGCATAATCAAAACTG
84135	UTP15	GTGACAGCATAATTATATGG
84135	UTP15	TACAGCTGACAAATATCACG
57050	UTP3	AGGAGGCACAGATCATTCAG
57050	UTP3	CCTGAAAGTCAAGTTGACAG
57050	UTP3	GAAAAAACTTTACTATGACA
57050	UTP3	GGCTGGAATGAAGTACAGAG
81552	VOPP1	AAGGCTGGCTCCTCGATCAG
81552	VOPP1	ACCACAGCCTCTGTATGGAG
81552	VOPP1	CCACAGATGCCGCTCCTACG
81552	VOPP1	CCTTCAATGTGTCCTACACC
7443	VRK1	CCCAATACTTAGGAACACCC
7443	VRK1	CTGGGCAGTACCGATAAGCA
7443	VRK1	GTAGGATTACCCATTGGCCA
7443	VRK1	TTTGTAGCCCCATCAAGACG
220001	VWCE	CAGATGTAAACGAGTGTCGG
220001	VWCE	CAGGGACAAGCACTTACGCA
220001	VWCE	CTGCTCTCTTGACGACAACG
220001	VWCE	GATGCTATTTCCACGGCCGG
57728	WDR19	AGAATGGGAGACATACGTCG
57728	WDR19	GCCAGTTAGACAATGGCATG
57728	WDR19	GTTTACCAACGATTATAACC
57728	WDR19	TCAGCAACTTAAAAGATACG
126820	WDR63	AGTTACGGAATCTACAAAGC
126820	WDR63	GGCTTATCTTGGTTGGACAG
126820	WDR63	TATGAAGGTCGGTAAAGGAC
126820	WDR63	TCCGGTTCAAGGAGAAACAT
7508	XPC	AAGGCACACCATCTGAAGAG
7508	XPC	AGTTTGAGACATATCTTCGG
7508	XPC	GCATAGCTGGTATAGACCAG
7508	XPC	GCTGTAGAGACAATACCAGC
57659	ZBTB4	ACAGCAATGTACACTCGTGG
57659	ZBTB4	ATGAGGCCCAGTGCCGACGA
57659	ZBTB4	TAGCAGAGATTGGAGCTTTG
57659	ZBTB4	TTCAAGTCCCTTCTTCAGAG
56829	ZC3HAV1	ACTTCCATCTGCCTTACCGG
56829	ZC3HAV1	ATGTGGAGTCTTGAACACGG
56829	ZC3HAV1	GCAACTATTCGCAGTCCGAG
56829	ZC3HAV1	TCTGGTAGAAGTTATATCTG
51222	ZNF219	AGGCAAGTTTCGCACCTCGG
51222	ZNF219	CGGACACGCATGATCGAAGG
51222	ZNF219	GGAGCCGGAGCCCGAACGTG
51222	ZNF219	TACTACGCGAGGCCCGACTG
26152	ZNF337	GCTTACCTAGTGAGACCAGG
26152	ZNF337	GTGCACAAGAGAATACACTC
26152	ZNF337	TATATGCAGAACATGTCCTG
26152	ZNF337	TGTGATCTGATGTTTCACAA
7587	ZNF37A	AACCACTATGGTAATGAATG
7587	ZNF37A	ACATCAAAGAACGCACACAG
7587	ZNF37A	CATCAGAGAACACACACAGG
7587	ZNF37A	TCTCAAGTTGGAGAAAGGCG
80818	ZNF436	AATGAGAACATATATGATAG
80818	ZNF436	CTCACCTAATCCAACACCAA
80818	ZNF436	GATAGGTCAGAAAGACAATG
80818	ZNF436	TGAGATCAGGAGTGAGAACG
126070	ZNF440	ACACACGTAAGATTGCACTC
126070	ZNF440	TCATGTATACGAACATAACG
126070	ZNF440	TCATGTGAAAGCTTTGTGTG
126070	ZNF440	TTCAAGTGTTCGAAGACACA
118738	ZNF488	AAAGTCGACCCCAACAAGCG
118738	ZNF488	CCGCTGCCCCCGAAGACACG
118738	ZNF488	CTGACCCAGAACATCCCCAG
118738	ZNF488	TTCAGCCGATGGGCTCAACG
147808	ZNF784	AAGGCACAGTGGAAAGAACC
147808	ZNF784	ATCTCGATGAGGTCACTCGG
147808	ZNF784	CAGCGGCCGTTGCAGAACAG
147808	ZNF784	GCACTACAGCTTGCACACGG
7633	ZNF79	CAAACCTCACGAACCATCAG
7633	ZNF79	CAGGGGGCATCTCTACACAT
7633	ZNF79	GTGTGTGTCTCACATTTGCG
7633	ZNF79	TGTCCCGTGGAGTAGACACG
chr14;59050586:59051586	chr13;103363791:103364791	CATGAGCACAAAATTTAGGG
chr23;20640951:20641951	chr20;92641870:92642870	ATAATGTTTGTATAACCCGT
chr23;135418220:135419220	chr20;90769531:90770531	TCGGCAAATACCAATAATGA
chr13;88110358:88111358	chr12;65472021:65473021	TTATGACATTATATTAACTG
chr15;87684941:87685941	chr13;30123981:30124981	CTTGGCCCACTAATGCACAC
chr7;136686710:136687710	chr8;92469403:92470403	ATTGTATCTTCATACTTGTG
chr9;38180675:38181675	chr9;30510323:30511323	CCCTGGTCACAATGTAATGG
chr7;86555535:86556535	chr8;19410812:19411812	TAAGTCTAATATATCCAAAG
chr15;95706523:95707523	chr14;39496513:39497513	AAGTCAGAACCTTAGAACCT
chr20;44840635:44841635	chr17;92729665:92730665	AACCTAGGAAATACATACTG
chr21;24158583:24159583	chr18;30102017:30103017	CCCAGCTGGGACTCTAAGAG
chr1;38541573:38542573	chr1;35271373:35272373	GGGGCTAAGGAACAGCTAAG
chr1;87771481:87772481	chr1;134293637:134294637	AGTTTATAGACACATCTAAT
chr20;39984459:39985459	chr18;71204805:71205805	GGTTTGAGTGAGCAATTACG
chr14;76515884:76516884	chr13;71853574:71854574	GCTGCTATATAAGCCCATGG
chr4;37743615:37744615	chr4;93292093:93293093	ATAGTATGTTTATATAGCAG
chr14;24352089:24353089	chr13;60249809:60250809	AATCGATAAATATCCCCCAT
chr13;75960431:75961431	chr12;88478366:88479366	GTATATGTGAGTGCATAGTG
chr4;33023270:33024270	chr5;69066522:69067522	ACACATAACTCTATAGTCAA
chr5;138935041:138936041	chr5;53417287:53418287	CGGCTCGTGCCAACCCATCA
chr14;24352089:24353089	chr13;60249809:60250809	AAGACAGTGGAAATTCATCA
chr6;87990815:87991815	chr6;118564605:118565605	GAGGAGTCACTAGACCCTAC
chr10;19025677:19026677	chr10;20911029:20912029	ACATTGGAGTCAATCATTGG
chr14;41904144:41905144	chr13;110530409:110531409	TCACTTTCTATCCTATACTG
chr8;139309407:139310407	chr9;98248546:98249546	TTTAGGAAAGTGCTTCCATG
chr5;97465072:97466072	chr6;135395595:135396595	ACATATGGGCTAAATTACCA
chr23;20640951:20641951	chr20;146320388:146321388	GATTTCGTTCAAAGTATGAT
chr23;9201518:9202518	chr20;70156787:70157787	TGAACTCCACCAATAGGAGA
chr2;204398859:204399859	chr2;179373410:179374410	ATGGACTCTGGCAACTTATG
chr11;100513285:100514285	chr10;124445029:124446029	TGCCTAGGGATGGACTTGCT
chr21;16806559:16807559	chr18;14150804:14151804	TGGCAATTAGCACACAACAA
chr2;108712539:108713539	chr3;6797800:6798800	TTTCTTAAAACTTAAACCGG
chr5;139529178:139530178	chr6;10381624:10382624	TATGCGAGATGTGTCAATAC
chr15;26839177:26840177	chr14;94366145:94367145	AACAGCACGTTACTTAACAG
chr7;98844157:98845157	chr8;101033599:101034599	GCCCGGCAAAGGGAACAACT
chr13;72660520:72661520	chr12;39683281:39684281	ATAGTCTGCTATCCGACATT
chr17;45197939:45198939	chr15;56044830:56045830	TAATAATAACTACCCAAACC
chr20;50201611:50202611	chr17;60175430:60176430	AAAAGACATGTCCCCTCGCT
chr20;58213721:58214721	chr17;65058774:65059774	TTTAGGAGGGAGATTAGCGA
chr18;66105019:66106019	chr16;85442767:85443767	TGCCAGATCACAATGTTGCA
chr18;78379756:78380756	chr15;25541157:25542157	TTCTAGGGTATGGTACTTAT
chr5;98433386:98434386	chr6;24072576:24073576	AAGATGACTAATGCTAAGAG
chr11;116083860:116084860	chr10;124445029:124446029	ACTTGGGTGTGACAGATCGG
chr12;25796448:25797448	chr11;84753404:84754404	GACATTGGTCAGATAGCCAG
chr19;34751145:34752145	chr16;47679754:47680754	AGGGTGGAAGGCTGGATCGA
chr14;26279540:26280540	chr13;60249809:60250809	TAATATTAAGAACTGCGATG
chr1;214199483:214200483	chr1;98127624:98128624	GAAAGCTCACTATTACGACG
chr21;38793499:38794499	chr18;50609754:50610754	CATGTGTTATTCTACGCGAG
chr23;34975963:34976963	chr19;16895672:16896672	TATGCCTTTATATGGACTTG
chr13;72649141:72650141	chr12;93982764:93983764	TGAGGTCCAGAAATGAACAA
chr3;94314442:94315442	chr3;23456046:23457046	ATAAAAGTCTCATTAACCCA
chr6;14803594:14804594	chr6;101044628:101045628	CGTGAGCAGAGCTCACGAGG
chr8;114677683:114678683	chr8;42272191:42273191	AGAGCTAAGATAAATCACCA
chr9;87798081:87799081	chr9;30510323:30511323	ACTAGTGATAAGTTCACCAT
chr3;100201932:100202932	chr3;135724741:135725741	GAAAATATTCTATAGTGCTG
chr14;86651631:86652631	chr13;116271055:116272055	ATAGTGAGGACAACTAGTGA
chr22;44230016:44231016	chr19;25436356:25437356	TGAAGAAATCTTCTCTAACG
chr7;104272542:104273542	chr8;101031999:101032999	ATTACTTAGTGATTCCCAAT
chr8;96131341:96132341	chr8;91948255:91949255	CTGGTTATGTCCAGTCAACA
chr16;61307676:61308676	chr14;90476164:90477164	TCATGAGACTTACAAGTCCG
chr6;115548737:115549737	chr7;138064544:138065544	TGGTGGTGGGTTTGTTATAT
chr4;89179131:89180131	chr4;112776013:112777013	GGTGCCATTTGTCATACTGA
chr6;87990815:87991815	chr6;115707288:115708288	GAGATGAGACCACATGTTAG
chr10;99519005:99520005	chr10;44532472:44533472	AGGAAGTTTCTGCTCATCTG
chr13;102546991:102547991	chr12;98614633:98615633	AAAAAAACACACAATGTAGA
chr5;3329176:3330176	chr5;142363083:142364083	GAGAGAACACTTCTCAACGG
chr8;37551348:37552348	chr9;73336198:73337198	TGGAACGGGGAAAACAGGGA
chr17;14265998:14266998	chr15;36566317:36567317	CACACCATAGAGGTGTGACA
chr4;42229795:42230795	chr4;26534749:26535749	TGCTATTAGTGTGCACCTAG
chr19;12686398:12687398	chr17;57019852:57020852	GGGCACATATTAGAATCTCG
NO_TARGET	NO_TARGET	GTTCGCTTCGTAACGAGGAA
NO_TARGET	NO_TARGET	CGTGTGTGGGTAAACGGAAA
NO_TARGET	NO_TARGET	AGTCTTAAAGACCCTAAGCT
NO_TARGET	NO_TARGET	CGGTGTGCCCCCAAATATTG
NO_TARGET	NO_TARGET	AACCACGGCATTGAGAGGTG
NO_TARGET	NO_TARGET	TGGATCGGCAGTGGTACTGG
NO_TARGET	NO_TARGET	CGCCGTTCCGAGATACTTGA
NO_TARGET	NO_TARGET	CTCGGCCCACTTGCGTTATA
NO_TARGET	NO_TARGET	TTTCAGGCTACGGGCGCGGG
NO_TARGET	NO_TARGET	CGCGTGCATCTGCCGAAGGC
NO_TARGET	NO_TARGET	TGGCCACGAATTCCGCCGCC
NO_TARGET	NO_TARGET	AGCTAGCGATGGCTCTAAGT
NO_TARGET	NO_TARGET	TTTTTCTCACCCGATGAATC
NO_TARGET	NO_TARGET	CATGATAGATCAGTCTTCCC
NO_TARGET	NO_TARGET	GATCCTTCTCTTTTTGGTTT
NO_TARGET	NO_TARGET	TAAAGCAGAAGAATATACAG
NO_TARGET	NO_TARGET	ATACCAGATGCGTCCGCTTG
NO_TARGET	NO_TARGET	TCTAAAGCCGTCCTGATGTT
NO_TARGET	NO_TARGET	TTCTTCGGCCTACACCCGGT
NO_TARGET	NO_TARGET	GTCGCTGCGCCAGTGAGAAC
NO_TARGET	NO_TARGET	ATCTTCAGGGTAACTACGAA
NO_TARGET	NO_TARGET	AGCATTTGCGCGGCAACTGT
NO_TARGET	NO_TARGET	ACAGGTTCTTATTCATTGAC
NO_TARGET	NO_TARGET	ATAGTAACGTCAGGGAGTAA
NO_TARGET	NO_TARGET	TTCACCGTCCACGTGCGCAT
NO_TARGET	NO_TARGET	GGTTAGAGACTAGGCGCGCG
NO_TARGET	NO_TARGET	CACTGCAGTATTCGTGGCCT
NO_TARGET	NO_TARGET	CTTATTACTCCAGTATAAGA
NO_TARGET	NO_TARGET	GAAGACGTGCTGGCGTCACC
NO_TARGET	NO_TARGET	CGGCTTTGTTGCCCGTAAGC
NO_TARGET	NO_TARGET	GCCCCGCCGCCCTCCCCTCC
NO_TARGET	NO_TARGET	ACGGAGGCTAAGCGTCGCAA
NO_TARGET	NO_TARGET	GTACACACTTATGCCATCAC
NO_TARGET	NO_TARGET	GAGTCGAAGATGGTCTAGGA
NO_TARGET	NO_TARGET	ACCCGATAATAGCTACTGGT
NO_TARGET	NO_TARGET	AGCGATCTGGACACTCTCCA
NO_TARGET	NO_TARGET	CTCACGGGGACATACAGGGC
NO_TARGET	NO_TARGET	GGCCGTCGTATTCCCCCAAG
NO_TARGET	NO_TARGET	ATGTAACGAGTTGTAAGTCA
NO_TARGET	NO_TARGET	GAGGGGGCTTCAAACATGTG
NO_TARGET	NO_TARGET	GACAGTGAAATTAGCTCCCA
NO_TARGET	NO_TARGET	ACTGCGGAGCGCCCAATATC
NO_TARGET	NO_TARGET	TAATGCTGCACACGCCGAAT
NO_TARGET	NO_TARGET	AATATTTGGCTCGGCTGCGC
NO_TARGET	NO_TARGET	GGAGAGGAAAATCGGCACAG
NO_TARGET	NO_TARGET	AAAGATATAGCAAATTATGG
NO_TARGET	NO_TARGET	GGCGTTAATTAAACTGTTTT
NO_TARGET	NO_TARGET	TTAACTCGAACGCTCGAAAG
NO_TARGET	NO_TARGET	CCATAGCTCTAGCGATAAAC
NO_TARGET	NO_TARGET	TTCGCACGATTGCACCTTGG
NO_TARGET	NO_TARGET	TCAACCCCAGCGCACCGTTG
NO_TARGET	NO_TARGET	CGGTAGTATTAATCGCTGAC
NO_TARGET	NO_TARGET	TTTTGACTCTAATCACCGGT
NO_TARGET	NO_TARGET	TCCGGAGGCTCAAACCAAGT
NO_TARGET	NO_TARGET	ATGCCTTAGACTTAACCTCG
NO_TARGET	NO_TARGET	CTTCCGTTATTCGGAAGTGA
NO_TARGET	NO_TARGET	CCAGAAAGCCTCTCCATTAC
NO_TARGET	NO_TARGET	GCACGCTGTACAGACGACAA
NO_TARGET	NO_TARGET	GCTAAGGTCATGTTTGCAAT
NO_TARGET	NO_TARGET	CCTAAGGGGTACCACCATGG
NO_TARGET	NO_TARGET	TTAGCCCTCGATTGGTTGCG
NO_TARGET	NO_TARGET	ATATGACAGGGCAAACGCAT
NO_TARGET	NO_TARGET	CGCGCAGAAGGCAAGCAGGG
NO_TARGET	NO_TARGET	GGTGCTTAGCTCTGCGCACA
NO_TARGET	NO_TARGET	TTCAATTCACCGAGGGCGCA
NO_TARGET	NO_TARGET	CACTTACACATGAGGCGGTA
NO_TARGET	NO_TARGET	GGGCGTGTATGTTCGTATTG
NO_TARGET	NO_TARGET	GCCGTGGTATCAAGTCGGTA
NO_TARGET	NO_TARGET	TGCCCACTTAGCAACACTCT
NO_TARGET	NO_TARGET	CAGCGCCGAAACTCTTTCCG
