# Supplementary material for: Identification of functional regulatory elements in the human genome using pooled CRISPR screens
Source: BMC Genomics. 2020 Jan 31;21:107. doi: 10.1186/s12864-020-6497-0 (PMC6995077; doi:10.1186/s12864-020-6497-0)
Supplement: Supplementary file 8 — Additional file 8: Table S3. CRISPR screen raw read counts (Gene Library/Cas9). [file 12864_2020_6497_MOESM8_ESM.txt]

sgRNA	Gene	pDNA	UNT-Rep1	UNT-Rep2	UNT-Rep3	DOXO-Rep1	DOXO-Rep2	DOXO-Rep3
AAAAAAACACACAATGTAGA	chr12;98614633:98615633	499	2028	2908	2676	1446	1780	1851
AAAAAGACACCTGACATATG	SLC25A13	306	1186	1804	1467	800	1065	1193
AAAACTGGTTGGTATTGAGA	DDB2	313	846	1293	1119	601	827	843
AAAACTGTAGGAACTAGTCC	CDC42BPA	484	1088	1692	1495	942	1299	1223
AAAAGACATGTCCCCTCGCT	chr17;60175430:60176430	264	762	1132	1145	559	866	737
AAAAGATATTAAACACAATG	SMC6	354	523	733	725	636	891	873
AAAATGGTACCTGGCCACTT	AP1S1	402	1340	2033	1952	1047	1428	1418
AAACCCATCGACTGACAACG	CSPG4	402	1651	2335	2157	1024	1479	1459
AAACCCTCCGAGCTTAGCAA	RAD51C	342	291	343	463	433	505	547
AAACCTGGACACGTTTACCC	OPTN	492	1650	2571	2190	1186	1652	1719
AAACGAGAAGCACTTACCAA	AUTS2	326	1159	1598	1513	846	1097	1130
AAAGAACCACTGTCTGAGCA	RPS27L	364	1362	2232	1932	971	1362	1199
AAAGACGTGGACTGTTTCGG	PDLIM1	388	1004	1410	1210	775	1088	1047
AAAGATATAGCAAATTATGG	NO_TARGET.46	375	1508	2344	2195	1097	1453	1428
AAAGTACACTATCTCCCCGG	EML2	538	1612	2194	2019	1202	1441	1464
AAAGTAGAGGCCTTCACACG	CMTM4	421	1243	1769	1548	1012	1170	1298
AAAGTATCTTGACTATCACA	AS3MT	502	1644	2472	2330	1241	1511	1580
AAAGTCGAATATCATGCTGG	ADK	360	1145	1798	1467	874	1171	1291
AAAGTCGACCCCAACAAGCG	ZNF488	305	972	1352	1339	673	959	872
AAATAAAATTGCTCACTGAA	IKBIP	382	1263	1791	1665	844	1079	1053
AAATAGAGGCAAGCCCAATT	QKI	283	1125	1618	1375	856	1139	1094
AAATATATTTGATTACTGCA	ACBD6	494	1701	2559	2283	1218	1583	1496
AAATATTGCTGATCGCCATG	KIAA0586	478	1656	2590	2367	1410	1842	1749
AAATGCAAGATAGTTGTGGT	RND3	438	1619	2695	2391	1255	1611	1864
AAATTTGTTTGGCAGCCCCG	SCIN	439	1410	2076	1823	1110	1429	1465
AACAAAGAATCTCCTTGACA	CSF1	415	1012	1525	1293	866	1054	1136
AACAACTTATTGAATTGACC	HMMR	505	1148	1674	1385	1173	1286	1303
AACACGGTCTCGGACCCAGG	MAMDC4	409	1317	1894	1666	860	1267	1224
AACAGAGGCACAGCTTCAAG	TNFRSF10C	394	1306	1760	1754	1050	1448	1325
AACAGCACGTTACTTAACAG	chr14;94366145:94367145	567	1902	2591	2455	1260	1672	1700
AACAGCTTAAAGTTTATACC	NFU1	358	883	1337	1277	726	862	916
AACAGGAATATAAGCCACGA	MKLN1	442	998	1654	1419	791	1048	957
AACATGGAAGAATCCAACAA	STAT3	332	801	1197	1151	611	811	830
AACATTCCGCATAAACGAGG	TRIM22	619	1594	2410	1946	1223	1627	1592
AACCACGGCATTGAGAGGTG	NO_TARGET.5	624	2391	3592	3026	1609	2098	2158
AACCACTATGGTAATGAATG	ZNF37A	649	2412	3624	2947	1757	2333	2067
AACCGAGTGAGTTGGACCAA	RABL2B	613	1084	1508	1580	974	1370	1248
AACCTAGGAAATACATACTG	chr17;92729665:92730665	446	1162	1872	1646	795	1289	1102
AACCTGGGATCGAACCACAG	KLF3	430	1580	2350	2118	1374	2004	1686
AACTCGGCAGGACTTAAATG	FAM13C	352	1308	1805	1864	823	1245	1204
AACTGGTTCTACACGCGAGC	RPS19	295	342	382	296	275	399	372
AACTTACCGAGTGTCCGGAA	NT5DC1	360	924	1421	1130	690	1072	897
AAGAAACAAACGTACCATTG	LRPAP1	502	1666	2695	2197	1224	1693	1655
AAGAAATCAAGCATAGTCCT	OPTN	487	1487	2275	1864	1066	1636	1486
AAGAACACTCTGATTATGTG	UTP15	395	433	551	537	366	450	525
AAGAAGAGAGGTCTTATGCC	RRM2B	513	1428	2161	1888	989	1458	1389
AAGAAGGTCCCTCTCCAAGA	PTPN12	658	2663	3870	3731	1651	2257	1999
AAGAAGTCCATGCTAGACAA	TRIM5	383	1259	1884	1738	897	1179	997
AAGAATTTGGACTTTGTACT	RPS27L	466	1487	2285	1998	971	1326	1199
AAGACAGTGGAAATTCATCA	chr13;60249809:60250809	407	1997	2668	2579	1158	1782	1794
AAGACCCTCGATGAGTCTAG	RCC2	479	1489	1830	1872	877	1271	1250
AAGACTCACATTCGGCCCAG	COL7A1	463	1858	2483	2245	1070	1537	1444
AAGACTCGACTCACCCGCGA	CTGF	549	1585	2542	2146	1325	1759	1791
AAGATCTGATGCACATACGG	NUAK2	369	1125	1771	1512	1094	1329	1337
AAGATGACTAATGCTAAGAG	chr6;24072576:24073576	284	942	1402	1346	723	933	957
AAGATGATATGTCGTATCGA	LMO7	487	1362	2105	1897	1002	1270	1298
AAGCAAGTGAGAGGGATCGG	PPM1J	516	1326	2078	1990	1107	1572	1454
AAGCAATAAGAATCAAACGC	GFPT1	377	190	319	349	235	276	267
AAGCCACACCAATTCTGGAG	PLXNB1	387	1399	1819	1733	914	1200	1105
AAGCCCCATCGCTATCGGCC	HIST1H3H	368	964	1535	1402	908	1346	1264
AAGCGCTCCCTCTACCGGCG	H3F3B	283	690	1058	979	599	787	864
AAGCTCTTGAACACCCGCGG	SPAG4	365	1021	1450	1220	822	1014	968
AAGCTGCATAATCAAAACTG	UTP15	294	294	449	437	271	440	448
AAGGAGTCCTACCTTTACAG	FST	503	1752	2554	2221	1242	1499	1587
AAGGCACACCATCTGAAGAG	XPC	336	1506	2255	2015	1048	1418	1453
AAGGCACAGTGGAAAGAACC	ZNF784	544	1415	1750	1781	1062	1474	1384
AAGGCCTATACCTGACTGAT	ROM1	437	1757	2451	2201	1066	1462	1805
AAGGCTGGCTCCTCGATCAG	VOPP1	371	1081	1653	1345	782	1086	1139
AAGGGCCTATTCTGTCACTT	CTGF	473	2609	3614	3406	1645	2256	2117
AAGGTCACTTACCTTTCAAG	CCNG1	522	1248	1634	1459	866	1363	1281
AAGGTGTGAGGTGAACCGAA	CLP1	324	254	420	458	258	372	366
AAGTAAAATAGTATGTCGAG	EXOC2	426	566	956	865	574	783	704
AAGTCAGAACCTTAGAACCT	chr14;39496513:39497513	567	1815	2542	2703	1254	1634	1623
AATACAAACCTGGTCTACGT	ITCH	409	1063	1615	1481	662	956	1052
AATAGCCTAATTGACATGAG	SMC6	359	369	499	485	485	737	752
AATATAGAGAGAGATCACGT	TTLL1	325	688	841	826	522	713	710
AATATTTGGCTCGGCTGCGC	NO_TARGET.44	344	1092	1733	1630	822	1047	869
AATCAACTGAATCGTATGGA	SUPT7L	242	841	1088	959	441	743	722
AATCAGCTGCCAGTTCCACT	TNFRSF10D	504	1851	2646	2370	1274	1828	1735
AATCCGTTCAATGTCTGCTA	SLC25A13	639	1997	2966	2761	1509	2143	2008
AATCGATAAATATCCCCCAT	chr13;60249809:60250809	414	1214	1929	1535	853	1294	1044
AATCGTGGGAAGTTTCGATG	FLRT2	467	1700	2443	2138	1135	1474	1368
AATCTCTGACCGTAAATCCA	CCDC9	457	1354	2048	1706	960	1269	1247
AATGAGAACATATATGATAG	ZNF436	395	1065	1673	1510	887	1070	988
AATGAGAGGCTATCGTGACG	PANK2	513	1334	1846	1689	979	1227	1240
AATGATACAAAAGTCAAGAG	MDC1	316	493	683	527	467	599	556
AATGGTTGCTAAAAAAGCGG	SIKE1	423	1187	1806	1507	905	1220	1103
AATGTAAAAGCAATGCCGAG	MCC	260	767	1156	1014	550	715	755
AATGTGACTGCTGACAAAGA	SOD1	426	622	806	744	612	702	626
AATTCATCTTCTACGACCCA	BAZ1B	397	857	1297	1277	746	926	968
AATTCCCAGAGATCTAGGCG	FAT1	283	904	1607	1462	731	972	965
AATTTAAGAACAGATGAACA	RASA1	344	1152	1636	1580	852	1015	1099
AATTTAAGGATAAGTTCCGC	TJAP1	308	569	847	788	549	692	573
ACAACAGAGAAGTTGCCAAG	RPA1	444	561	918	788	474	628	594
ACAATCTGAAAACTCGTGAG	GNB1	333	1286	1802	1733	1052	1407	1517
ACACACAGTCTTACCAGCCA	PERP	353	1018	1597	1382	825	1274	1232
ACACACGTAAGATTGCACTC	ZNF440	461	1202	1837	1421	766	1082	1080
ACACACTCGATGTCACTCCA	TNFRSF10A	477	1603	2270	2103	1204	1505	1497
ACACAGAAGATAACAAGCGC	NFYC	400	443	706	541	311	425	366
ACACATAACTCTATAGTCAA	chr5;69066522:69067522	525	2263	2809	2658	1440	1978	1849
ACACCATCCAAATAGCGCAG	GLIS2	402	1128	1829	1577	788	1085	1137
ACACCGTGCACAAAGACTCG	SLC20A2	536	1567	2224	1971	1305	1749	1685
ACACTGGCTGCACTATCCAT	INSIG2	645	2403	3527	3125	1552	2171	2425
ACACTTACTATTACCGTCGA	DNAJC18	672	1413	2132	1879	1199	1488	1584
ACAGATAACGAGTCCTCCGG	KLF12	623	2166	2841	2692	1498	1961	1848
ACAGCAATGTACACTCGTGG	ZBTB4	752	2311	3269	2947	2061	2724	2699
ACAGCAGAGATGTCAAGCAG	ADK	530	1491	2182	2032	1240	1640	1523
ACAGCCTCGTACATACCCGA	TKT	493	545	835	733	840	1286	1312
ACAGCTCAAGCGCTTCATCC	TFAP4	615	1466	1870	1729	1297	1601	1585
ACAGCTCATCCTATTCAAGG	MICAL2	412	1523	2183	1843	1042	1387	1466
ACAGGAATGGTCACTGCCGT	PPP1R12A	559	1165	1712	1434	1008	1388	1404
ACAGGACTGTTCCCTGATGT	HIBCH	485	1542	1956	1880	892	1373	1276
ACAGGCCAACAAGCACCGAT	BTBD19	364	1401	2019	1936	930	1302	1753
ACAGGTTCTTATTCATTGAC	NO_TARGET.23	512	1569	2433	2233	1071	1574	1490
ACAGTGTGTCAGTGTAAAGA	TNFRSF10C	447	1673	2322	2212	1282	1622	1657
ACATATGGGCTAAATTACCA	chr6;135395595:135396595	433	1747	2741	2325	1272	1625	1546
ACATCAAAGAACGCACACAG	ZNF37A	258	1154	1579	1434	785	1066	1015
ACATCCAGCTCCACATAAGT	CLP1	400	582	826	883	551	761	810
ACATCCGTCCCATTACTACG	RPA1	709	1197	1657	1609	896	1277	1337
ACATGTCACAAGAATCTCCG	MKRN1	596	1595	2478	2193	1171	1589	1758
ACATGTGAAGGGTCGTAGAG	SCIN	407	1617	2506	2097	1066	1568	1541
ACATTGGAGTCAATCATTGG	chr10;20911029:20912029	462	2032	2790	2724	1251	1910	1904
ACATTTCTCCAGTGTGACTG	PGPEP1	655	2277	3533	3238	1497	2318	2035
ACCAAAATGATACACCAGAG	CLP1	278	347	489	400	256	264	413
ACCAAAGCCCAGAAGAAAGA	HIST2H2BE	273	543	1057	829	675	990	806
ACCACAGCCTCTGTATGGAG	VOPP1	621	1292	1687	1684	1275	1707	1640
ACCACCCCAGGACAATTCAG	DENND2D	326	908	1440	1171	819	1171	1023
ACCACGGGGCCATCGAGCCG	THOC3	485	658	1094	1036	795	1059	930
ACCACGTTTACCGGACACAC	GNB1	295	747	1190	1003	630	932	908
ACCAGCGGGACTTCGGCTTG	MAP6D1	534	2164	3000	2947	1561	2156	2261
ACCATATCATAGTCAAGGAA	MFAP3L	399	1536	2101	1879	1255	1507	1488
ACCATCACCCGTATTGGAGT	MLF2	688	1802	2626	2435	1532	2451	2051
ACCCAATATGCGAACCACCA	SEMA3C	452	1703	2314	2122	1089	1570	1482
ACCCCACCCTTTAGATACAG	COX7A2	392	1065	1328	1203	909	1266	1220
ACCCGATAATAGCTACTGGT	NO_TARGET.35	293	1059	1774	1589	678	1083	1151
ACCGGCGGGTAGCAGCTATG	SIKE1	321	1792	2621	2296	1285	1755	1678
ACCTATGACGGACATACCGT	DDR1	461	1098	1553	1562	997	1357	1425
ACCTCAACAAAGTTGCATGT	RBM4	522	1671	2257	2141	1051	1584	1533
ACCTGACTTTCAAGACCGAG	TXN2	345	1054	1272	1284	917	1249	1207
ACCTGCTGAACGACTCGGAG	GPC1	426	1287	2184	1806	1314	1689	1555
ACCTTGGGGTCCATGCGCAG	INCENP	460	537	973	715	644	822	765
ACGACCAGTGCTTCAATCGC	TRIAP1	379	409	589	495	542	715	791
ACGACGAGGAGTTTGAGTAT	CKS1B	557	1392	1855	1854	1152	1737	1527
ACGAGCGCATCGTCTTCTCG	FAM129B	650	1855	2831	2473	1610	2081	2264
ACGCCGGTCTTGATGACGAG	STAT3	461	1871	2641	2372	1225	1667	1658
ACGCGGCCTGAACGATCTAT	RBM4	459	1249	1622	1401	910	1441	1529
ACGCTGTTCACTCCCTCCTA	FBXL18	670	2032	3050	2767	1727	2275	2246
ACGGAGACACACTGTACGTG	EML2	474	1652	2421	2445	1205	1714	1738
ACGGAGGCTAAGCGTCGCAA	NO_TARGET.32	253	1231	1572	1691	894	942	1049
ACGGGCGTCGCCTAGCCTCG	THOC3	353	277	379	331	279	331	369
ACGGGTCGCTCAGGTAGACT	IER5	363	1009	1462	1460	904	1185	1141
ACGGTCCCAGTCAACGACAT	TBC1D22B	505	1363	2034	1792	1167	1596	1635
ACGTACACCAGCGTCACGAT	SLC7A5	407	412	613	538	673	996	831
ACGTGGCAAGCAGGGCGGCA	HIST1H2AM	333	1121	1376	1286	964	1210	1280
ACGTTCACCCGTCACTAGTG	HDAC5	468	1490	1960	1845	1024	1479	1500
ACGTTCATATTTGTTGCACG	SCIN	460	1854	2402	2409	1067	1447	1531
ACTACAGGCGCACGGTACAG	PACSIN3	387	1401	1904	1780	898	1393	1229
ACTAGTGATAAGTTCACCAT	chr9;30510323:30511323	448	1380	1949	1856	986	1510	1412
ACTCAGTCGGATTCAATGGA	PANK2	391	1397	2225	1921	1078	1478	1271
ACTCCACGTCCATCAGTACG	CCS	631	2127	2932	3135	1546	2123	2073
ACTGATAAGTTCAAGCCAGG	PJA2	818	2617	3787	3550	1915	3018	2597
ACTGCGGAGCGCCCAATATC	NO_TARGET.42	396	1849	2401	2346	1117	1534	1614
ACTGCTCGTAAGTCCACCGG	H3F3B	460	735	907	798	852	1065	1174
ACTGCTGGTAGCGCTTGAAG	TRIAP1	499	606	989	806	717	914	1021
ACTGGAGACAGGCTGGACTC	ATP5E	487	621	1062	1092	862	1351	1301
ACTGTCAACGAAACCTGGCA	LIMK2	379	1387	1971	1920	1075	1342	1277
ACTGTGTCAGTGTCGAAGGG	PLK4	467	525	842	775	711	1017	893
ACTTAAACTCCACGTCATCG	SIRPA	464	1747	2555	2634	1315	1795	1663
ACTTAAAGTAGTGCTGCAGG	CHST14	616	2423	3194	3211	1531	2256	2116
ACTTACATAGAGAATAAAGA	LIF	474	981	1562	1390	919	1055	1009
ACTTACGCCCGTCCCCCTCG	DDR1	807	3401	5060	4298	2365	3075	2946
ACTTCCATCTGCCTTACCGG	ZC3HAV1	517	1539	2288	2015	1136	1891	1711
ACTTCTATTACAAGTGACAT	SGCB	467	999	1602	1506	916	1167	1250
ACTTGATCGAGAAACCCCGG	FAT1	152	511	866	765	415	556	605
ACTTGGGTGTGACAGATCGG	chr10;124445029:124446029	724	2656	3875	3716	1758	2538	2483
ACTTTCTTGCCAAAGCCGCG	FBXL18	331	1039	1542	1380	728	1157	1075
AGAAATAGCAACATTCGAAG	TRIM22	580	1522	2084	1803	1243	1469	1511
AGAAATTGGCGTGTTAGCCA	AK3	283	922	1158	1199	703	857	861
AGAACAATGGAAATAACTCG	INCENP	446	678	920	916	747	937	964
AGAACACCGAAAAGCTTTGG	RAD51C	567	772	1113	1028	857	1230	1181
AGAACTGTCAAGAAAACCTG	CKAP2L	389	1329	2018	1882	1072	1306	1405
AGAAGGCGTACACTGGCACG	PML	523	2209	3064	2970	1379	2110	2070
AGAAGTGAAGATGACGCGCA	MFAP3L	344	1230	2060	1791	963	1317	1340
AGAATGAGTGGACTCAGACC	DNAJC18	594	1231	1821	1650	1026	1524	1399
AGAATGGGAGACATACGTCG	WDR19	545	1885	2846	2348	1394	2163	1886
AGACAAAGTTCCTGTCGCAG	FLRT2	368	1219	1576	1614	804	1167	1155
AGACACTTATACTATGAAAG	MDM2	443	461	551	548	240	355	324
AGACAGGGGAAATATGTCTG	UBE2F	395	2127	3313	2892	1332	1712	1672
AGACCACGAAGCCGCACTTG	PLEKHF1	629	1973	2968	2859	1376	1973	1873
AGACCTCACTTCCTATGACG	PML	394	1436	1787	1963	959	1280	1282
AGACGAATTTGATAAAGTCC	C17orf53	208	380	633	449	377	467	525
AGACGACCTTATGGGTACAG	BCLAF1	77	137	178	210	170	246	239
AGACGATGGGAAGATAACGC	CDH8	36	148	147	207	118	175	161
AGACGCGCAGTAGAACGAAG	GDE1	108	382	407	458	227	283	305
AGAGAAAGAGCAAACCGCCG	MKRN1	329	781	1009	862	578	822	770
AGAGAACTACCCCGACGCAG	FAM13C	506	1304	2225	1870	1064	1429	1478
AGAGAAGGCTGTGAAGCGGG	AKR1B10	484	1281	1788	1679	1115	1571	1438
AGAGCTAAGATAAATCACCA	chr8;42272191:42273191	483	1512	2309	2167	1124	1513	1539
AGAGCTGGACATCCGCCCAA	SLC12A4	641	2377	3291	2820	1577	2126	2161
AGAGCTTAACTACTTAGGGA	DHRS7	419	1722	2227	2254	991	1586	1294
AGAGGAAAGGAATGTCCCAT	CCNG1	455	961	1466	1357	937	1355	1326
AGAGGACATGCCCCAACGTG	MDC1	636	1514	1907	1667	1203	1602	1727
AGAGGAGGATGATCCTGAGC	DNAJC8	570	671	1136	907	823	1163	1192
AGAGTGTGCACGACTGCTGG	COL7A1	888	3153	4267	3962	2094	2978	2775
AGAGTTGCGGAAACGCTACG	GDF15	497	2069	2781	2658	1347	1854	1707
AGAGTTTGTTGGACTCAACG	CCDC51	617	2421	3323	2965	1625	2096	2087
AGATAAATGATACACACACA	SEMA3C	751	1564	2454	2485	1399	1853	1791
AGATACTCACGATCTCATTG	TNFRSF10B	616	1994	3087	2586	1528	2056	1973
AGATCAAAATGTCTCAAATG	DTWD1	520	1728	2181	2075	1200	1613	1650
AGATCCACCAGGATGGCACG	TUBB	354	367	440	410	401	517	565
AGATGAGGGACCCTAAGTCT	LOXL4	807	1701	2490	2294	1500	1879	2127
AGATGGAGTAGCTCTCTTTG	HIST2H2BE	542	887	1278	1165	1093	1430	1473
AGATGTTGCCTCGTCTAAGG	PLXNB2	597	2880	3936	3739	1949	2566	2584
AGATTGAAACCCAGACAGAG	OPTN	230	653	1086	1069	871	779	856
AGATTTACTACATCCGTCCT	RPS27L	672	2079	2926	2839	1437	1711	1789
AGCAAAGTTGTCATCACACA	LOXL4	575	2324	3180	2880	1646	2155	2206
AGCAAGAATGCAGCCCAACA	PRKCI	456	609	1070	983	662	1042	1051
AGCACACGGGCAAATAGCTG	ANKRA2	562	1699	2682	2471	1400	2045	2065
AGCACTGAGTGACTACGACC	GNAI1	550	1728	2402	2503	1235	1711	1811
AGCAGACGTCTAGAGCCACT	ASCC3	507	1234	1822	1682	902	1337	1232
AGCAGCCGTCACAGGCACAA	TTC19	453	1636	2371	2181	1302	1847	1789
AGCAGTGAGAACTCAAAATG	DAB2	475	1894	2691	2357	1198	1717	1893
AGCAGTGCCACCGAGTCAGA	DUSP7	407	1446	2049	1905	1007	1409	1467
AGCATGGATGCACTGAGACA	DENND2D	678	2151	2961	2923	1597	2059	2256
AGCATTTGCGCGGCAACTGT	NO_TARGET.22	814	3632	4845	4743	2427	3347	2997
AGCCAAGAGCTGAGTCCCGT	PGBD2	447	1334	1754	1707	1112	1448	1546
AGCCACAAAACTCGCACTTG	TRAF4	591	2096	2946	2653	1486	2114	2081
AGCCACAAAGATGACCTCCG	STEAP3	377	396	560	489	505	656	556
AGCCAGGGAAGATTAACCTG	BNC2	467	1649	2442	2310	1125	1548	1581
AGCCAGTCCTGTTTAAACCA	DUSP11	605	2265	3276	2717	1549	2209	2064
AGCCATCAAATCGAAAAATG	ACBD6	410	1570	2145	2115	1075	1661	1481
AGCCATGGAACTAAAAGTTG	PLK2	611	2586	3491	3667	1923	2526	2617
AGCCCTGTTTCAACGCAGCG	AVPI1	484	2058	2734	2876	1335	1862	1978
AGCCGCCCCTCAGTGCTACG	MOV10	444	1719	2673	2441	1163	1627	1621
AGCCTCGAGTGGAATTGGTG	DHRS7	584	2199	3476	2949	1574	1907	1982
AGCCTGTAACCGGTGCACAG	TNFRSF10A	310	1113	1592	1631	778	1063	1029
AGCGACGCCGCGAGTCCGAG	HLA-C	506	1753	2556	2241	1393	1852	1881
AGCGATCTGGACACTCTCCA	NO_TARGET.36	553	2236	3364	3328	1600	2170	2159
AGCGCATGGAGACCAAGTGG	ACOT7	501	1500	2102	2053	1149	1552	1628
AGCGCCTCTGAGATCCCCAA	CTHRC1	265	884	1241	1107	630	845	699
AGCGCTGGATGCACACCACG	CD70	362	1364	2129	2022	1075	1329	1361
AGCGGTAACGGTCACTTACG	CHST14	531	1884	2487	2219	1103	1805	1546
AGCGTCCGACTCGACTCGGA	UBE2F	296	975	1382	1316	779	857	764
AGCTAGCGATGGCTCTAAGT	NO_TARGET.12	245	1115	1747	1650	825	1043	1131
AGCTCCTAGAGACTACAGAC	KPNB1	382	343	395	342	183	257	221
AGCTCGGCCAGCCTCACGGG	LRPAP1	400	1232	1731	1671	1090	1420	1331
AGCTGGCGTCGGGATCGATG	MLST8	377	667	956	799	851	1346	1263
AGCTGTAGCCTCGCTCAGTG	ACTG1	403	749	982	832	953	1034	1081
AGCTTGGCCCGCTTGCGGCG	STK11	379	556	813	867	496	677	747
AGGAAACGCGAGATGAACTG	NEK8	379	1333	1967	1679	832	1122	1366
AGGAAGTTTCTGCTCATCTG	chr10;44532472:44533472	480	1793	2397	2300	1216	1694	1778
AGGACACGCTCTCTCCTACG	SIRPA	704	2691	3876	3579	1704	2621	2398
AGGACAGGCCCACGAAGACG	SLC7A5	525	609	920	883	789	1060	1216
AGGACGCCTCGAGGATGCGA	C17orf100	628	1737	2621	2120	1475	2494	2022
AGGAGCGAAGAACACGGACT	SYTL3	528	2032	2769	2634	1453	2000	2142
AGGAGGAGGAGTGATTCGAA	SLFN11	408	1229	1725	1399	985	1283	1303
AGGAGGCACAGATCATTCAG	UTP3	497	448	612	516	540	783	716
AGGATCCTGTTGGATAACAT	AP4E1	644	2463	3591	3082	1616	2573	2374
AGGCAAGTTTCGCACCTCGG	ZNF219	526	1999	2851	2585	1423	1816	1693
AGGCCAAACTAGTCATGCGC	BAZ1B	571	1040	1522	1423	831	1140	1176
AGGCCCCCAGTATGGCACAC	PACSIN3	408	1026	1470	1317	742	1139	995
AGGCCTGCTTAGCAAGTGCG	HDAC5	596	3002	4408	4018	2067	2740	2770
AGGCGGACTGGTCATACCCG	HLA-C	696	867	1403	1286	929	1300	1294
AGGCGGCGGAGGCAGCACCG	DNAJC8	192	130	167	205	243	344	375
AGGCTAAGTGTAGACACGTG	NFKBIA	593	2125	3026	2856	1516	2073	2432
AGGCTCCCCGGACATCTGGG	TFAP4	759	2001	3105	2856	1689	2343	2402
AGGCTCGGGGTATAAATCCA	C17orf82	228	815	1030	1046	540	807	715
AGGGCCGAGTTACAACCGCG	INPP5B	476	1686	2464	2286	1322	1704	1685
AGGGGAAGCGCGCGTCCACG	OSR2	495	1706	2856	2425	1374	1836	2134
AGGGTCCAATACCAGGACAT	UFSP1	503	1213	1664	1500	1183	1384	1318
AGGGTCCGAATAAAGTGAGA	CKAP2L	356	1307	1794	1828	919	1224	1302
AGGGTGAGAAAACCACGTTG	SERPINE1	454	1408	2095	1837	1157	1536	1488
AGGGTGGAAGGCTGGATCGA	chr16;47679754:47680754	273	933	1141	1147	662	918	874
AGGTAGTTCCGGTTCCGGCG	COX7A2	465	1130	1524	1473	1039	1236	1198
AGGTGCAATGTCCCTAACAT	LOXL4	696	2043	3094	2981	1774	2222	2407
AGGTGGACACAATCCCTCTG	TNFRSF10B	417	1454	2428	1946	1232	1711	1497
AGGTGGAGTTTCTCTCGAGG	TTC23	481	1712	2734	2189	1210	1845	1681
AGGTGGGAACCGTATCACAC	EML2	232	743	896	814	491	710	669
AGGTGTTTCCTCAGTAACCA	NFU1	482	1727	2531	2384	1198	1793	1684
AGGTTGCTACAAGATCACCA	RPS27L	502	1692	2603	2119	1298	1702	1520
AGTAAACTGAAGCGTGACGA	UBE2F	378	1269	1706	1666	871	986	1359
AGTAATATACCTAGCCAGAG	NFU1	478	1408	2082	1697	1005	1306	1391
AGTACCAGATCTAATCCATG	REV3L	433	822	1118	1025	898	1224	1187
AGTAGAAAAGGGCGACAACC	BAX	601	1962	2786	2525	1179	1713	1593
AGTAGTATAGAAATTGTAGG	HSPA4L	612	2033	2537	2468	1420	1841	1952
AGTATAGTTGTATCTGCACT	SSR1	487	1327	1789	1710	1146	1644	1836
AGTCCATGGGCAATTTCGAG	HIBCH	505	1707	2657	2386	1194	1726	1730
AGTCGAAGTTCCATCGCTCA	CDKN1A	547	3201	4666	4270	2908	3892	3988
AGTCTTAAAGACCCTAAGCT	NO_TARGET.3	514	2533	3432	3038	1614	2003	2323
AGTGACTTTGAATACACCCT	GRHL3	474	1710	2617	2305	1254	1984	1670
AGTGAGATTCCCGTACCCCA	CSF1	447	1747	2365	2241	1321	1637	1535
AGTGCCCGGAGGAACCACAT	SPAG4	442	1224	1802	1585	960	1584	1212
AGTGCTTCGAGGCACACCAG	PML	379	1472	2067	1999	945	1429	1340
AGTGTGTGCGCAGAGTATTG	FBXO22	765	2634	3943	3606	1840	2540	2522
AGTTACGGAATCTACAAAGC	WDR63	427	1043	1381	1440	745	1156	983
AGTTGGACATCCGTCACCTG	NCAPD2	470	628	956	906	792	1051	1132
AGTTTATAGACACATCTAAT	chr1;134293637:134294637	636	2607	3863	3645	1704	2423	2474
AGTTTATGCTGCCACTGCTA	PLEKHF2	445	1410	2071	1876	1144	1513	1443
AGTTTGAGACATATCTTCGG	XPC	372	1249	2010	1719	844	1240	1152
ATAAAAGTCTCATTAACCCA	chr3;23456046:23457046	428	1417	2100	2011	1072	1390	1398
ATAAACTGGGTCATCAGCGT	CDH8	458	1555	2644	2224	1158	1581	1562
ATAATAAGTTAAGACCAAAG	RNF121	380	1227	1773	1632	936	1336	1349
ATAATGTTTGTATAACCCGT	chr20;92641870:92642870	472	1127	1630	1495	932	1026	1126
ATACAAAACTCCCCACAGGG	EXOC2	348	531	879	751	664	925	824
ATACCAGATGCGTCCGCTTG	NO_TARGET.17	567	2609	4141	3899	1966	2476	2511
ATACCTGTACTTACTGTCGT	RNF13	515	1613	2374	2173	1102	1573	1664
ATACGTGCAAATTCACCAGA	PCNA	595	677	926	851	463	560	603
ATACTCAGAGCCCGTCACTG	RAD23A	520	1440	2196	1891	1202	1494	1531
ATAGCATAGTGGTCAAGCCT	RPL23A	576	764	1020	928	740	1007	1006
ATAGCTCATTATAGCTCAGG	PARP12	294	684	1147	829	621	851	736
ATAGCTTGTAGATCAACCTG	SMARCA1	661	2277	3170	2759	1840	2306	2105
ATAGTAACGTCAGGGAGTAA	NO_TARGET.24	277	1266	1858	1783	869	1256	1133
ATAGTATGTTTATATAGCAG	chr4;93292093:93293093	466	1111	1707	1530	846	1198	1139
ATAGTCTGCTATCCGACATT	chr12;39683281:39684281	357	1013	1840	1444	829	1228	1064
ATAGTGAGGACAACTAGTGA	chr13;116271055:116272055	433	1696	2388	2310	1236	1592	1650
ATATAGTCTGAATCTTGTGA	PTPN12	529	2583	3372	3236	1409	1957	1929
ATATATCCAACAACCAACTG	FLRT2	400	1293	1976	1637	930	1248	1184
ATATGACAGGGCAAACGCAT	NO_TARGET.62	399	1919	2564	2489	1266	1530	1567
ATATTGCTATAAACATTAGT	BLOC1S2	735	1675	2352	2077	1446	1881	1839
ATCAAAACAGTTGAATTACA	RAB10	573	1062	1583	1405	1256	1648	1619
ATCACCACCATTCGCACTCG	PLK2	640	2171	3099	2981	1663	2164	2173
ATCATCGCACAGCCTCAGCA	NFYC	446	606	801	748	634	868	870
ATCATCTTACCACGCCTCGT	RASA3	636	1716	2479	2531	1315	1917	1720
ATCATGACCAAATATGCTGT	BAZ1B	632	1562	2405	2083	1226	1855	1743
ATCCAACAGCCAGCTATACT	AK3	384	1260	1877	1743	939	1317	1337
ATCCACATTGGTCAGAACGA	DENND2D	466	1094	1704	1637	837	1291	1063
ATCCACGAGACAGACTCGAA	UNK	391	945	1571	1252	781	1102	1146
ATCGCCAGGAGTATTATCTG	RASA1	517	1788	2667	2207	1171	1735	1671
ATCTCGATGAGGTCACTCGG	ZNF784	396	1399	2375	1914	1113	1516	1460
ATCTGCACAGACCGAATATG	PRKCI	472	516	801	740	555	757	749
ATCTGTGCCCAGATATTGCA	NCAPD2	524	541	878	796	769	1063	1038
ATCTGTTCCCGACATGCAGG	DRAP1	637	1156	1800	1777	1146	1623	1686
ATCTTCAGGGTAACTACGAA	NO_TARGET.21	300	1180	1760	1454	772	998	1002
ATCTTGGCAAATATAACCGA	KPNB1	400	295	383	379	178	242	259
ATCTTGTATATCCTACTCAG	MKNK2	313	941	1525	1369	723	903	1051
ATGAAGAGGTGCTCACTCAA	IKBIP	321	1268	2012	1480	874	1103	1020
ATGAAGATGGCCACTCGCCG	RCC2	556	1519	2375	1918	1218	1704	1536
ATGACGAGCCAACTTATGCT	PEAK1	582	2289	3609	3239	1547	2207	2077
ATGACGCGAAATGTATGTTG	RABGGTA	601	760	1004	954	491	716	666
ATGAGCCGTATGTTGTCAGG	MLF2	458	1184	1894	1608	960	1392	1323
ATGAGGCCCAGTGCCGACGA	ZBTB4	315	904	1418	1332	745	1111	1054
ATGATGATAAGGTAGTGATA	TNFRSF10D	446	1251	1708	1514	991	1418	1113
ATGCATCACACCTTGCACGA	TRIM24	460	1698	2549	2352	1395	1705	1657
ATGCCTTAGACTTAACCTCG	NO_TARGET.55	405	1910	2776	2406	1241	1740	1480
ATGCTAGGAGATCACTAACA	TBL1XR1	478	1470	2405	2065	1262	1816	1682
ATGCTCGAAATAGTTCATCC	IQCB1	626	2107	3112	2799	1349	1845	1857
ATGCTGTCAATATCTACACT	KIAA0586	686	2583	3843	3354	1920	2710	2488
ATGCTTGCAATCACATCAGG	INSIG2	355	898	1329	1453	712	1003	1012
ATGGAAGGAAACACGGCTCG	ACTG1	289	626	907	831	644	1005	883
ATGGAAGTGTCGTGTCACAG	KIAA0586	448	1934	2759	2585	1417	1826	1849
ATGGACTCTGGCAACTTATG	chr2;179373410:179374410	502	1798	2722	2364	1345	1767	1719
ATGGCCGTTGGAACCCACCG	MAMDC4	311	1009	1559	1307	675	963	996
ATGGCGGTTATGATCGCCAG	SRPX2	400	1205	1939	1679	894	1375	1319
ATGGCTTAGAAACATAGATG	RAB10	384	485	839	660	585	884	852
ATGGCTTCAAGCCGCCAATG	IGDCC4	373	1468	2172	1978	1103	1542	1278
ATGGGGCTTCTTGACACCGC	HIST1H3H	219	640	1081	1089	540	801	708
ATGGTGCTAATGGGACACTG	THSD1	381	1479	2140	1915	1010	1369	1283
ATGTAACGAGTTGTAAGTCA	NO_TARGET.39	482	2045	2905	2969	1444	1984	1790
ATGTAGCCCTCCTGTCAAAG	DDB2	465	1857	2495	2529	1149	1515	1732
ATGTATGCATTTATGCTCTG	MDM4	623	650	1032	952	885	1315	1250
ATGTCCAAACGTCAAGCACG	UNK	466	1870	2450	2386	1407	1887	1979
ATGTCTGAGGTATACAAACT	CKAP2L	493	1409	2111	1944	1128	1454	1382
ATGTGATTGAATAGGGAACA	HSPA4L	512	2092	2998	2892	1544	2003	1968
ATGTGCGGGTATACCCGGAG	NRP2	289	682	1166	914	649	800	787
ATGTGGAGTCTTGAACACGG	ZC3HAV1	510	1701	2811	2567	1350	1949	1892
ATGTTACTGCTCAATTTGAA	HMMR	537	1843	2471	2251	1416	1899	1936
ATGTTAGATTCGGTAGCCAG	AP3M1	518	1364	2154	1937	1108	1605	1388
ATGTTGGAACTGGACTGGTG	ISCU	501	694	1056	924	776	1068	1003
ATTACTTAGTGATTCCCAAT	chr8;101031999:101032999	521	1585	2396	2163	1229	1651	1615
ATTATCCAACATCTGAACAA	PSTPIP2	457	1725	2508	2273	1102	1633	1537
ATTCATCGATAGACTCAGAT	BCLAF1	431	998	1416	1340	1142	1598	1275
ATTCGATTGATCTTACCCTG	LDB2	503	1688	2712	2136	1152	1624	1718
ATTCTTACGTGATTTAATGT	QKI	518	1411	1867	1589	1240	1775	1417
ATTGAGCGGAAGATTCAACT	RELB	489	1666	2814	2287	1149	1594	2231
ATTGCCATGGTAGCTCACAA	AEN	314	1349	1870	1688	958	1196	1212
ATTGCTTCTGATAACGACCT	REV3L	479	1670	2635	2480	1166	1706	1558
ATTGTAGACACCCAGCGCCT	DHRS2	539	1438	2214	1834	1118	1450	1511
ATTGTATCTTCATACTTGTG	chr8;92469403:92470403	608	2183	3285	3226	1773	2266	2390
ATTGTGTAATTCGTGTGTTG	ITCH	527	1644	2262	2083	1042	1514	1412
ATTTACGGAAAAGTAGTCCA	RASA1	297	1186	1569	1456	821	1097	1083
CAAAAACAAGCGCACCACCG	CES2	375	1314	2068	1934	1191	1388	1384
CAAAAAGAAAGTGACGCATG	DDB2	582	2047	3139	2626	1365	2087	2046
CAAAAAGTTAGAGCTACAAG	OPTN	567	1844	3007	2516	1510	2166	1938
CAAACAACATATTATTCCCC	PLEKHF2	492	1197	1798	1711	1030	1263	1230
CAAACCAATCCTTGTACCCG	ROM1	302	1224	1577	1532	719	1055	1103
CAAACCAGAGCAGGTGCGTG	DHCR7	338	1219	1844	1844	976	1262	1402
CAAACCTCACGAACCATCAG	ZNF79	430	1513	2290	2078	1149	1635	1822
CAAAGAATGACACGCCAGCG	GPSM2	239	1288	2056	1573	756	1175	1104
CAAAGTCCGTGAGCTTAATG	PRKX	731	3065	4579	3896	2342	3079	3171
CAACACCATGAACAACTACG	OGFOD2	392	2094	3387	2982	1428	2093	1997
CAACAGAGAGAAGATGACTC	ACTG1	495	884	1249	1016	868	1411	1268
CAACATAATAATCCATAACC	CDC42BPA	485	1644	2291	2163	1194	1558	1503
CAACATCTGTTGCAATGTGA	MDM2	647	1120	1788	1478	826	1348	1092
CAACGGCTTCTCCAAGCTAG	IRF2BP2	467	1227	1769	1630	994	1414	1318
CAAGGCGGGACTGCAACTGT	SRGAP1	314	1376	2019	1821	719	1194	1177
CAATGGGCCTCCACTAGGGG	TINF2	377	1138	1615	1563	912	1070	1293
CAATGTCATAACATCAACCC	GPR155	378	1363	2104	1864	995	1517	1432
CACACAAGTGTTCATCCTCA	DDIT4	389	1362	2167	1864	1016	1535	1378
CACACAGTGTCCAGATACGA	KPNB1	471	448	622	558	367	461	449
CACACCATAGAGGTGTGACA	chr15;36566317:36567317	457	1949	2981	2673	1477	1625	1750
CACAGACTGGTCCCCCAAGG	ADA	409	1299	2030	1794	1051	1531	1351
CACAGACTTTGAGTCCCCCG	MAMDC4	547	2047	2881	2957	1493	2072	2079
CACATACTTGAAGACGCCGT	PHPT1	307	825	1361	1058	589	885	853
CACATGGATGTTACTAAGTG	MKLN1	651	2827	4075	3494	1938	2778	2778
CACCAGCACGAGCGTATGGT	TCF3	483	1628	2302	2056	1199	1590	1605
CACCAGCATTATAAGCAGTG	ADORA2B	380	1744	2665	2503	1234	1704	1706
CACCGATCTTGACGACCATG	NEK8	597	1926	3080	2668	1419	2170	2032
CACCGTCAGCTCCAGCACTT	HES6	655	2238	3202	2962	1703	2425	2476
CACCGTGAGCAGATACTCCA	RAD23A	516	1786	2755	2320	1479	1869	1868
CACCGTGCTGCTCTACGACG	DUSP7	646	2267	3321	2961	1525	2117	1868
CACCTGGCAAAGCTTCGTAG	PLXNB2	436	2075	2848	2478	1372	1796	1965
CACGGACCCTGATAGCATGA	ATXN7L3	475	820	1150	1098	805	1211	1203
CACTAACCCCCGAGACTCAG	TFAP4	578	1645	2451	2227	1290	1850	1767
CACTAACGATTCGGTCGTGG	PSMB10	373	1275	1660	1513	798	1100	1046
CACTGCAGTATTCGTGGCCT	NO_TARGET.27	644	3464	5082	4600	2281	3142	3225
CACTTACACATGAGGCGGTA	NO_TARGET.66	523	2529	3719	3170	1610	2173	2112
CACTTTCCGAGACATGCATG	TEP1	645	3489	5021	4407	2279	2981	2890
CAGAAGCACCGTCACCCATG	FAM20B	618	1862	2545	2364	1312	2078	2073
CAGAAGCTGCTCGAGTATGG	MCC	410	1694	2578	2154	1503	1728	1805
CAGAATCGCTCGAAACACAG	BTBD10	191	1057	1504	1468	607	932	835
CAGAATCTGGACCTATAGTG	TINF2	382	306	432	426	453	663	666
CAGAATCTTTCACCAACGGT	SRPX2	430	1313	1834	1842	1067	1421	1826
CAGAATGACTGCAAGACTAA	CCNG1	496	1127	1873	1906	1295	1608	1566
CAGACATGTCATGCTGCCCA	CKS1B	515	916	1255	1035	787	1058	1001
CAGACCCTCCATGTCCACGT	PBXIP1	532	1800	2732	2418	1504	1980	2026
CAGACGAGCAGCTATTCAGG	RABGGTA	636	927	1430	1243	613	963	881
CAGACGCGATCTTCGTCCAG	SERPINE1	393	967	1451	1433	810	1248	1136
CAGAGCTAAACCGGTTCACC	EPSTI1	421	1018	1376	1358	851	1143	1077
CAGAGGAATAAGCTCTACGA	PLK4	410	433	720	654	571	828	842
CAGATGTAAACGAGTGTCGG	VWCE	420	1066	1703	1361	805	1077	1174
CAGCACATATCGACTCCGAA	TMEM8B	360	1432	2020	1829	1009	1250	1260
CAGCATATGGTATATTGTGG	MDM4	550	732	1001	938	981	1325	1343
CAGCGCCGAAACTCTTTCCG	NO_TARGET.70	251	1308	1968	1745	909	1211	1065
CAGCGGCATCAAACTCAACG	MKNK2	462	2013	2969	2691	1332	1821	1698
CAGCGGCCGTTGCAGAACAG	ZNF784	470	1943	2678	2584	1415	1947	2067
CAGCGTCGGGAACCAGACCA	TNFRSF10D	264	955	1640	1323	829	1249	1043
CAGCTACGTATCCATCGTGA	CD70	558	1570	2604	2275	1252	1648	1476
CAGCTCATTAGCCACTGAAT	ISCU	653	797	1302	974	685	861	828
CAGCTGGAATCATTTCGCAG	AP4E1	455	1471	2273	1980	966	1550	1383
CAGCTGGGACATGTACAATG	USP4	479	1934	2832	2699	1322	1917	1942
CAGCTGTTTCAGAACAACTG	ENDOD1	390	1611	2400	2169	1163	1563	1429
CAGCTTTGCCCACACCATAG	DHRS1	533	2082	3226	2893	1340	1962	1853
CAGGAACTCCCCAAAAGTAG	CCDC9	465	1724	2499	2124	1301	1723	1582
CAGGACATCAACAATGCCTG	ACTN1	508	1953	2807	2561	1488	1926	1797
CAGGAGCACAGTTCTTGTCA	DNAJC18	391	1025	1542	1374	786	1245	1324
CAGGCATACACTGACGACAG	NEK8	542	1813	2621	2609	1261	1811	1794
CAGGCCATTCACCTTTCGGG	SLC4A11	421	1568	2151	2104	1373	1638	1629
CAGGCGACGAGTTTGAACTG	BCL2L1	478	447	714	598	237	464	517
CAGGGACAAGCACTTACGCA	VWCE	341	1078	1603	1323	737	1033	988
CAGGGGAGGGCGATCCCCCG	TRIP6	212	875	1235	1163	657	850	772
CAGGGGCACATACCACAGGG	ACOT7	432	1346	2021	1942	1073	1426	1386
CAGGGGGCATCTCTACACAT	ZNF79	446	1804	2834	2532	1363	1829	1835
CAGGTTGTCTACTCGCCCAG	SESN2	512	2152	3091	2622	1385	1832	1801
CAGTAGATAGGACGACTGAT	GDE1	563	2140	3187	2659	1419	1893	2003
CAGTCCGAGAATGTCGACCG	ATPIF1	476	2003	2769	2613	1340	2013	1823
CAGTGGCTCCATTCACCGCG	BCL2L1	358	441	647	597	480	356	364
CAGTGTTCAAAAGGAACTAC	IGFL3	274	887	1169	1037	588	841	926
CAGTTAAATGAGGGAACTGG	PJA2	583	2488	3576	3690	1873	2377	2470
CAGTTCTGAGATCCGACGTG	TEP1	378	1449	2052	2045	1021	1378	1164
CAGTTTGCTCAAGAACTCAG	EPSTI1	621	2220	3540	3130	1624	2159	2604
CATACGGCGCACCCCAAACA	NCAPD2	428	765	1121	1148	774	1158	1057
CATAGATCTTGGGAAAATTG	CTHRC1	329	1387	2228	2233	1043	1352	1468
CATAGCCGGGCAGAGCATCG	SLC4A11	413	1442	2210	2098	1091	1497	1464
CATAGCGCCCCGGTAGTATG	RAB3A	558	2695	3982	3548	1905	2702	2247
CATCACGCTGCTCAACGGCG	SLC7A5	343	409	535	515	608	845	839
CATCAGAGAACACACACAGG	ZNF37A	443	1175	1844	1572	1106	1591	1494
CATCGCTCAGGAGATATACG	ATXN7L3	381	462	719	698	527	793	823
CATGAAGCCTAACAAGTATG	KLF3	563	3174	4261	4025	2341	2975	3889
CATGAGACCACTGTCTACGT	NF1	481	1211	1783	1694	1072	1485	1384
CATGAGCACAAAATTTAGGG	chr13;103363791:103364791	496	2081	2995	2646	1392	1998	1829
CATGATAGATCAGTCTTCCC	NO_TARGET.14	660	2872	4342	4012	1810	2694	2502
CATGCCAAGAAGCATGACAG	NCAPD2	334	357	467	506	471	571	575
CATGCGGCGGGAACACAACG	POLR2A	408	417	638	466	261	338	352
CATGGCCACAACAACTGACG	IL1B	418	1729	2229	2263	1396	1641	1641
CATGTAACTTACGGATGACA	OSBPL3	508	1461	2141	1803	1182	1640	1628
CATGTATGACATCACCAACG	RAB3A	399	2110	2945	2633	1423	1833	1746
CATGTATGTGGCTATCCAGG	ACTA2	690	2971	4308	3758	2073	2742	2785
CATGTGTTATTCTACGCGAG	chr18;50609754:50610754	455	1680	2540	2429	1240	1818	1497
CATTAAAATAGAACATCCAC	ANKRA2	322	993	1290	1193	681	953	880
CATTCATGCCACCAAGACGT	CDH11	549	1558	2275	1855	1082	1673	1542
CATTCCCAGCATCCCAAAGG	MLF2	505	1280	2224	1909	1216	1796	1775
CATTTCAAGATACTTCAAGC	BLOC1S2	287	708	1091	1164	559	868	774
CCAAAAATACCACTCTCTGG	DRAM1	376	1384	2168	1836	976	1361	1435
CCAAATGGTCGTCCGCCCAT	SSR1	630	2092	2986	2661	1718	2380	2417
CCAACACGACAGCACCATGT	BTBD10	421	1694	2298	2126	1204	1662	1738
CCAACCGCATAATGCCCAGA	HS1BP3	474	1583	2554	2291	1275	1699	1589
CCAAGACATACTACCTTTCG	DUSP11	268	967	1457	1386	668	919	859
CCAAGACTCCACCTATAACG	DHCR7	313	1008	1575	1366	797	1048	977
CCACAACTCATCCATCACGG	LDB2	405	1644	2449	2144	1432	1738	1823
CCACAGATGCCGCTCCTACG	VOPP1	476	2097	2947	2656	1406	1829	1799
CCACAGGACTGGGCACCCCG	BTBD19	360	1006	1645	1365	1014	1396	1224
CCACATAGTCAAAGGGACCA	NFATC4	261	1384	1796	1823	912	1285	1182
CCACATCAGGAATGAGAGCG	PHPT1	249	1020	1530	1291	681	958	932
CCACCACCAACAGAAAGTCA	AUTS2	571	2382	3432	3363	1670	2815	2464
CCACCACCTAGAATCGAAAG	NF1	421	1022	1556	1518	886	1077	1210
CCACCAGACGGAACTCCCGT	SUPT7L	377	1512	2192	2068	1078	1404	1681
CCACGAAGCAAACATCACTG	BTBD19	402	1533	2499	2099	1088	1555	1505
CCACGGGCGCAGTTCAACCA	DYRK3	340	1191	1697	1517	979	1412	1301
CCACTGTGCTCATCACGCTG	THSD1	638	2668	3724	3812	2221	2862	2840
CCAGAAAGCCTCTCCATTAC	NO_TARGET.57	376	1937	2944	2859	1405	1936	1770
CCAGACCACCTAATACTGCA	CKAP2L	578	2616	3857	3413	1639	2123	2329
CCAGAGTGCTCCCTACCAGA	DHRS2	395	1761	2695	2466	1314	1610	1519
CCAGATACCATTGCTTCACA	PSD3	377	1237	1968	1794	1025	1353	1196
CCAGCACGTCCGACAGCATG	SLC30A1	411	2565	3736	3281	2036	2966	2940
CCAGCCTAATCCAAAGACTG	SLC25A13	393	1331	1883	1790	1097	1321	1400
CCAGCGCCCGGCAGTAGCTG	PGF	358	1339	1868	1850	908	1302	1214
CCAGCGGGAACCCCCCAGGG	BBC3	210	673	1083	836	576	746	730
CCAGGAGGTGCCCACTACAG	ROM1	407	1331	2023	1809	964	1262	1240
CCAGGTGTACTTGAGCTGTG	IGFBP7	565	2530	4067	3151	1737	2496	2542
CCATAGCTCTAGCGATAAAC	NO_TARGET.49	387	1834	2852	2581	1249	1711	1802
CCATGAACACTGCTTGTAGT	CTHRC1	502	2259	3096	2933	1635	2202	2119
CCATTAGCGCATCACAGTCG	CDKN1A	500	2846	3927	3819	2851	3982	4164
CCATTGTTCAATATCGTCCG	TP53	388	8798	12810	12001	12648	11562	11583
CCCAATACTTAGGAACACCC	VRK1	443	521	716	670	785	1024	1047
CCCACATATCAGGCTACTAG	MDC1	434	1252	1863	1719	1026	1363	1359
CCCAGCTGGGACTCTAAGAG	chr18;30102017:30103017	370	1841	2321	2228	1174	1691	1543
CCCATCTGCTGCCTGCGCTG	MRPL36	486	1088	1453	1326	1257	1945	1894
CCCATGCGCCACAACCTAGG	DDR1	374	1329	1834	1900	970	1632	1535
CCCCACCCCACAACCCAATG	TJAP1	329	1183	1800	1672	969	1493	1352
CCCCACCGGCACCTACCACG	TUBB	541	366	481	423	406	603	616
CCCCGGCCCCATCCAATAGG	C17orf82	465	1986	3041	2364	1555	2169	2317
CCCGAAGGCCCCGTACGCCA	CITED4	296	1233	1958	1681	957	1270	1230
CCCGAGGCCAGAACGACTGT	NFYC	425	2110	3278	2933	1331	2017	1983
CCCGCGAGTACTTGCCGCCG	LRPAP1	266	844	1100	1264	744	896	874
CCCGGACAATATACACCACG	TXN2	412	1413	2054	1762	1130	1552	1560
CCCGGAGCCTTTGACAGAGT	MOV10	309	1058	1574	1448	867	1071	1156
CCCTACACAATAGACATCTG	INPP5B	440	1580	2389	1892	1160	1541	1488
CCCTGGTCACAATGTAATGG	chr9;30510323:30511323	492	2004	2827	2533	1505	1832	1827
CCCTGGTCGGCCAGTCACGG	MAST3	410	1382	1873	1844	1065	1466	1288
CCCTGTGGGACAAAAAGAGG	PARP12	496	1826	2782	2277	1362	1977	1821
CCGAAACACCTGGCGCCCAG	NDUFS6	291	1164	2023	1666	881	1232	1267
CCGCACTCACTCACCCACGG	PRKX	317	976	1368	1207	869	1104	995
CCGCTGCCCCCGAAGACACG	ZNF488	414	1750	2678	2248	1387	1934	1876
CCGCTGGTGGAACGCCTGTG	CSPG4	311	1331	1917	1848	926	1186	1421
CCGGACTGAGAAATGCCTGA	DHRS3	291	1208	1729	1565	906	1223	1099
CCGGAGCACGGTCAAGCAAG	SERPINE1	366	1472	2237	2173	1050	1491	1466
CCGGGACCGTGTGGGCCGTG	HES6	324	1296	1935	1597	868	1193	1123
CCGTCTGGCTGCGTTCAAGT	HS1BP3	346	1814	2675	2316	1409	1810	1828
CCTAAGGGGTACCACCATGG	NO_TARGET.60	372	2314	3205	2887	1414	2158	1991
CCTACGGGGGAACAAAGCGT	TEP1	651	2519	3207	3264	1677	2183	2295
CCTCAGACATGGAGTCGGAA	CES2	307	951	1365	1409	683	979	954
CCTCCTCCACTCGAAGTGTG	LIMK2	439	1939	2998	2495	1386	1848	1742
CCTCGATCTCAGGGCTATGG	ACBD6	387	1288	2010	2079	1002	1688	1617
CCTCTATCCAGAAAACACGG	SOD1	389	494	651	570	499	690	645
CCTCTCCCATCCTCCAAAAG	KLF12	381	1779	2564	2314	1443	1695	1523
CCTGAAAGTCAAGTTGACAG	UTP3	400	442	586	534	482	632	651
CCTGAACGCTCTCCACACAG	PLXNB1	517	2472	3609	3316	1477	2166	2048
CCTGAGAGTCATGACCCCTG	DNAJC18	495	1852	2573	2431	1358	1740	1775
CCTGAGGAACAACATCGGGA	OSBPL3	454	1800	2581	2350	1359	1983	2134
CCTGCCAGAAGCGCACGGTG	MLST8	428	690	889	869	1019	1391	1358
CCTGCCAGGTGACCCAGTCG	DRAP1	340	478	756	683	785	1119	1060
CCTGCCCAGCTACAAAGTTG	TKT	363	706	875	1036	1008	1312	1272
CCTGGCTAACCGGGTAGCCG	DHRS2	445	2443	3708	3561	1592	2325	2362
CCTGGTACAAGACATAATGG	CSF1	420	2083	2968	2795	1499	1999	1868
CCTGGTGAACAATGCCGCCG	DHRS3	453	2096	3082	2759	1274	2004	1819
CCTGTGGCGACGCCGTACCC	CITED4	462	1563	2216	2037	1199	1642	1606
CCTTCAATGTGTCCTACACC	VOPP1	334	838	1363	1301	761	1138	972
CCTTCTCTAGTCGTGCATTG	MKRN1	470	1954	3192	2948	1357	1967	1831
CCTTGAGGAGGCGATTAATG	ENDOD1	331	1365	1798	1713	1089	1328	1365
CCTTGCTGGGAGTCTGCGTA	UFSP1	476	1719	2930	2656	1314	1949	1842
CCTTGGACGAAGGTGCATGG	THSD1	397	2226	3111	2868	1658	2079	2161
CGAAATACTCTCTCAAACTC	MGST2	366	1307	1884	1812	920	1223	1215
CGAAGGTCTCCACCTCGCAT	TSKU	308	788	1260	1092	648	865	962
CGACCCGGCTGACCAAGATG	NUDT8	551	1624	2329	2245	1115	1624	1683
CGACGTCATCCGCCTAAAGC	PRKX	418	1599	2250	1846	1146	1462	1488
CGACGTTCTACGGATCACCT	COL7A1	474	1696	2602	2165	1146	1636	1675
CGACTACGCCTACATGCTGG	SLC7A5	702	1072	1567	1332	1515	1977	2035
CGAGGACTCGCTCAGCTCAG	RRAD	336	1299	1923	1842	922	1381	1366
CGATAAGCACTGCTTCCCGC	COX7A2	342	859	1251	1082	695	947	1009
CGATCAGCGATGCACCCACG	PSMB10	499	1595	2545	2246	1126	1798	1521
CGATGGAAAGTGGACATCGG	TCF4	428	1865	2836	2395	1429	1864	1775
CGATTCTGATAACCCCATGG	PLK4	499	612	935	829	736	1012	1005
CGATTGCTACCTGATCCCAT	FBXO22	584	1818	2411	2387	1271	1708	1709
CGCAGGAAGCCAATCCGACG	PANK2	455	1455	2132	1852	1094	1402	1471
CGCATGCAGAGCATCAACGC	TFAP4	345	731	1128	1208	734	937	1002
CGCATGCATGCCAAGCACCG	RNF121	509	2261	3207	2753	1689	2508	2182
CGCCAGGTTACTCAACACGA	FBXO22	550	2483	3716	3263	1560	2300	2210
CGCCGTTCCGAGATACTTGA	NO_TARGET.7	598	2986	4202	3905	1822	2625	2525
CGCCTCTGCCACGTACCCCG	UFSP1	561	2054	2614	2457	1559	2036	2074
CGCCTGAAGACTTCAGACAC	CCBE1	325	1430	1932	1932	1067	1542	1373
CGCGCAGAAGGCAAGCAGGG	NO_TARGET.63	379	1991	2806	2553	1707	1730	1726
CGCGTGCATCTGCCGAAGGC	NO_TARGET.10	307	1587	2271	2011	928	1403	1303
CGGACACGCATGATCGAAGG	ZNF219	624	2554	3725	3800	1651	2685	2366
CGGACCTACTGTCCTACCTG	IL11	402	1287	1914	1606	973	1353	1207
CGGACGTGGCTTGGCGTGTG	ATPIF1	517	2484	3411	3050	1467	2181	2367
CGGACTCCTCCACAGCAGGG	CCDC9	466	1433	1981	1896	985	1370	1434
CGGAGCACAAGATCGACCTC	COMTD1	459	1275	2008	1803	924	1384	1433
CGGAGTGATGAGCCCGCCCG	BLOC1S2	375	1051	1606	1455	915	1220	1065
CGGATGACACGTCCTCCGAG	HS1BP3	273	1097	1491	1287	740	1035	1058
CGGCGCGCCGGTTTACCTGG	HIST1H2AM	482	1188	1735	1649	1187	1550	1502
CGGCTCGTGCCAACCCATCA	chr5;53417287:53418287	498	2181	2777	3055	1710	2199	2074
CGGCTTTGTTGCCCGTAAGC	NO_TARGET.30	437	1701	2465	2219	1231	1525	1652
CGGGAACAGTCCTCACACAG	BOP1	335	407	548	487	478	611	681
CGGGCAACGACACCCCATCC	DDIT4	436	1574	2126	2071	1003	1571	1588
CGGGTACGGTAGTCAGCGAT	AEN	365	1020	1224	1151	819	1092	1049
CGGTAGTATTAATCGCTGAC	NO_TARGET.52	447	1399	2000	1783	1004	1154	1378
CGGTGCAGTCTTTCCCCACG	RELB	360	1277	1827	1872	966	1331	1354
CGGTGCGTATTTGACCACAA	OGFOD2	404	1641	2191	1916	1052	1577	1523
CGGTGTGCCCCCAAATATTG	NO_TARGET.4	528	3127	4333	3951	2055	2578	2688
CGTAATTGATGTCGGCGCCG	PPP1R12A	380	438	621	555	504	727	735
CGTCAACAGTATTAACTCCA	KLF12	389	1715	2437	2218	1139	1856	1482
CGTCAATAGTTCCCTCGATG	CCS	803	1955	2674	2371	1661	1957	2036
CGTCGATGAACGAAGTTCAG	NRP2	413	1560	2664	2237	1303	1922	1616
CGTCGTTGAAATTCATCGTA	PPP1R3C	603	2760	3954	3934	2123	2788	2547
CGTCTAAGCACATGCCCAAG	TTC19	498	1890	2635	2370	1482	1946	2095
CGTGAGCAGAGCTCACGAGG	chr6;101044628:101045628	310	1167	1841	1680	873	1157	1123
CGTGCCTGAGAGGTCCAATG	CDH11	407	1845	2429	2460	1156	1756	1740
CGTGCGCCAGGAAAACGTGA	TMEM8B	336	1163	1660	1411	928	1332	1281
CGTGTCCGAGTACCCCAGCG	PGF	235	1109	1588	1549	751	1051	1039
CGTGTGTGGGTAAACGGAAA	NO_TARGET.2	459	2262	3415	3273	1475	2131	2128
CTAACAGGTGAAAAGAAACT	CRIPT	291	746	1048	812	672	1156	924
CTAACCGTTAGAGCTTCCGA	FAT1	592	1346	1898	1702	1043	1455	1437
CTAACGCAGCAAGATTGCCG	SFT2D1	523	2293	2935	2697	1617	2254	2210
CTACAAACTATATTGGCGGG	IGDCC4	435	1462	2416	2063	944	1339	1504
CTACACTCCACGCTACATGG	PACSIN3	684	2883	4272	3955	2064	2849	2925
CTACAGAAGCTGCGCGACGA	DUSP7	326	1358	2240	1871	865	1309	1290
CTACATCCAGTGCATGCACG	HES6	587	2153	2736	2855	1694	1990	2285
CTACCTTCTTGTGATAGAGT	ISCU	674	837	1206	1069	733	1038	1008
CTACGACAGTCACTTCGATG	FAT1	382	1059	1436	1237	847	1282	1110
CTACGTGAGGGGCCCCAACG	SULF2	336	1755	2418	2420	1205	1558	1548
CTACTCCATCTACGTGTACA	HIST2H2BE	565	1972	2918	2588	1518	2419	2004
CTACTCGGACCTCGACAGCG	MAP6D1	271	986	1640	1383	837	1018	1005
CTAGCAATAATCCCCGAAGG	TCF4	388	1476	2109	2038	1105	1437	1423
CTAGGGCAGCAATTGAAGAG	PSTPIP2	482	2583	3748	3177	1628	2476	2006
CTAGTATATGACATCACCAA	RAB10	336	578	812	786	739	974	1058
CTATATTCATAATTACATTG	MGST2	478	1371	2073	1872	959	1248	1292
CTATCAGACTGATAACAAGA	TTC19	343	1497	2594	2158	1073	1473	1525
CTATCCCGCCCCCTTCTACG	TCF3	450	2218	3191	2819	1349	2055	1827
CTCAAGGTCGCCCAAGTGGT	CMTM4	418	1100	1612	1416	840	1094	1162
CTCAAGTACTTGCACCAGCG	PLK3	265	997	1476	1382	709	894	1037
CTCACAGAAAGCCTAGCACA	DHRS2	558	2331	2916	2877	1411	2040	1919
CTCACATTGGAAACTAGCAG	TTC23	428	1384	2271	2015	1066	1598	1506
CTCACCCAGGAAGAGGCCAG	COMTD1	462	967	1455	1418	931	1429	1247
CTCACCCCAAGTGACTCGAG	CD70	519	1756	2335	2095	1225	1490	1637
CTCACCTAATCCAACACCAA	ZNF436	389	1651	2313	2122	1073	1541	1462
CTCACCTGAGTCCTCTACTG	PSTPIP2	526	1767	2420	2414	1236	1762	1774
CTCACGGGGACATACAGGGC	NO_TARGET.37	343	1566	2403	2135	1035	1680	1599
CTCAGAGGTAACCTCTACAT	MDM4	304	418	577	496	528	750	721
CTCATCACCGACAAGTTCTG	GPC1	503	1828	2605	2327	1384	2531	1843
CTCCCGTGTCTAGCCCAGTG	PDGFRB	644	2592	4115	3640	1702	2705	2483
CTCCGATTCAGTCCCTTCTG	BCL2L1	473	664	1098	1081	626	764	668
CTCCGCCACCAGACGCACTG	TJAP1	383	1412	1921	1758	1173	1620	1520
CTCCGTACACCAATCAACAG	GFPT1	547	711	1041	1015	610	894	869
CTCCTGGAAGATCCTCCTCG	RRM2	367	567	791	767	442	685	662
CTCCTGTTGGCTCAGGACTG	IGFL3	377	1788	2490	2386	1257	1581	1605
CTCGAAAAAGACGTTATCCA	PML	429	1532	2052	2175	1146	1500	1315
CTCGACACAGCACTACAATG	CROT	603	2769	4175	3771	1814	2675	2619
CTCGCCAAACTTGTTGCGGT	CHST14	267	878	1247	1217	566	756	800
CTCGGCCCACTTGCGTTATA	NO_TARGET.8	626	2734	3941	3656	1746	2549	2992
CTCTCAGATGGACACCCGAA	ETV7	519	1917	2947	2759	1426	2088	1941
CTCTGCCCATTCAAAGACTC	TRAF4	484	1712	2453	2037	1231	1533	1615
CTCTGCCTTAAAACACCACG	PPP1R3C	275	1202	1669	1652	861	1145	1148
CTGAAACAGTTGTTACCCGG	SIRPA	437	1042	1453	1422	874	1289	1325
CTGAAAGCTCTCCACCTCCA	IL1B	421	1713	2664	2273	1215	1605	1617
CTGAACGTCATCAACGAGGG	FAM129B	524	2242	2874	2943	1980	2180	2250
CTGACAGAGTACATTGAGGG	LIMK2	461	2202	3191	2794	1515	2101	2018
CTGACCCAGAACATCCCCAG	ZNF488	286	1097	1713	1543	759	1271	1081
CTGACCGAAGAGTTCCTCGG	MAST3	462	1737	2503	2313	1285	1766	1599
CTGACGACCAGGTCACCAAG	DRAM1	393	1895	2588	2564	1305	1650	1624
CTGACTATTACAGCCCTCTG	RASA3	617	3148	4248	4327	1934	2615	2572
CTGACTCGGGTGGATTGTAG	TSKU	437	1738	2447	2476	1400	1887	1738
CTGATCCACCAGCGACTCGG	SIKE1	474	1808	2769	2421	1270	1723	1762
CTGATTTACAAACTGTACAT	TNFRSF10C	651	1883	2761	2517	1734	2121	2090
CTGATTTACTCTCCAAAAGT	PLEKHF2	478	1827	2616	2519	1387	1710	1585
CTGCACAGTGACATAAGTTG	ETV7	594	3008	3931	3908	2152	2879	2956
CTGCAGATGAAAGGAACCTG	NFATC4	391	1519	2138	1857	1212	1824	1600
CTGCATTCCAGGTCAGTCTG	TUBB	631	690	1189	1066	835	1320	1276
CTGCCTGGGAGACAGCGCAG	RABL2A	322	614	826	701	596	790	760
CTGCTCTCTTGACGACAACG	VWCE	588	2295	3215	2950	1585	2234	2184
CTGCTGCACTAGTAATCGTG	TRIM24	398	1469	2315	2136	1131	1679	1516
CTGGACATTGCGTTGCATGT	ARNTL	843	2473	3665	3454	1976	2912	2960
CTGGACCGCCGCGGACACCG	HLA-C	413	2830	3756	3842	2114	2949	3039
CTGGACGACCGCCACGACAG	NFKBIA	559	3187	4854	4253	2452	3241	3201
CTGGCCTACAGCGAGCCGTG	DDIT4	572	2249	3316	3392	1519	2006	1823
CTGGCTACTCGTATCGAACA	ANKRA2	281	941	1405	1285	672	1098	877
CTGGGCAGTACCGATAAGCA	VRK1	456	514	754	718	746	1059	989
CTGGGGCTACGCCACCCGAG	NUAK2	200	681	927	845	461	698	652
CTGGGGGGAGAATTCCTGTG	SLC4A11	336	1526	2303	2246	1077	1509	1470
CTGGGTAGCACCGTAAGTCA	PARP12	578	2376	3445	3014	1690	2308	2309
CTGGTGAAAGAGTATGCGGC	APAF1	332	1103	1776	1589	770	1269	1287
CTGGTGCTGAAGATCATGAG	NEK8	313	1312	2365	1812	907	1287	1219
CTGGTGGTGAAAGCAGCCGT	DHRS3	341	841	1178	1258	706	1048	945
CTGGTTATGTCCAGTCAACA	chr8;91948255:91949255	525	2239	3188	3031	1556	2269	1985
CTGTATGGTCCAAGCCCCGG	NFATC4	349	1352	1785	1778	907	1324	1181
CTGTCCCAATCCAAACGACA	STARD4	722	2514	3581	3001	1818	2410	2767
CTGTCGGCCAACCCTATCAG	MAGOHB	551	1965	2793	2516	1505	1960	2006
CTTACAAATCATGTCCCCAG	DRAM1	387	1905	2674	2313	1168	1523	1557
CTTAGGCGGATCCTCTTGCG	OSR2	318	1066	1474	1390	759	993	998
CTTATTACTCCAGTATAAGA	NO_TARGET.28	515	2220	3101	3091	1558	2015	1996
CTTCAAACTTATATCAGCCG	ASCC3	413	1156	1878	1672	947	1202	1136
CTTCAAAGATGACCCACAGG	GRHL3	440	1598	2606	2384	1202	1640	1657
CTTCAAGAACTAGTGCGCAG	POLR2A	610	966	1444	1223	773	1011	885
CTTCAAGTTTGTCGTCGTCG	TNFRSF10A	551	2636	3617	3443	1852	2401	2498
CTTCCGTTATTCGGAAGTGA	NO_TARGET.56	577	2501	3553	3634	1546	2189	2229
CTTCGACACATGGGATAACG	IL1B	374	1279	1909	1704	960	1205	1275
CTTCTACAACGAGCTGCGCG	ACTG1	315	595	943	867	665	964	987
CTTGAGCAGGAGCATACCCA	RAD51C	424	544	779	753	651	928	970
CTTGATCGCGTCTTTCACGT	TRIP6	395	1200	1817	1680	868	1354	1301
CTTGGACAATGCATCCCAGA	CCBE1	376	1449	2187	2176	1026	1379	1564
CTTGGCCCACTAATGCACAC	chr13;30123981:30124981	480	1956	2550	2531	1148	1751	1785
CTTGGGGCCAAGAACATAGG	CDH11	468	1505	2235	2232	1268	1748	1617
CTTGTTCGTGAATCTAGGGA	MYO6	512	1411	2067	1936	1196	1674	1581
CTTGTTGTTTATCAGGCACA	AS3MT	595	2292	3464	3181	1733	2543	2156
CTTTGAAGATGGTACAGCCA	BNC2	495	2148	2991	2815	1438	2021	2137
CTTTGAATCCATCCCGACCT	CTHRC1	607	1732	2769	2402	1505	1894	1824
CTTTGACTTCAAAAAAAGCA	CRIPT	325	1420	2245	1920	1158	1441	1267
CTTTGTACAAACTGATGCAG	NFU1	413	1270	1922	1641	884	1269	1260
GAAAAAACTTTACTATGACA	UTP3	315	424	661	589	456	585	521
GAAAATATTCTATAGTGCTG	chr3;135724741:135725741	268	784	1123	896	638	787	762
GAAACAAGCTTTCACCGACG	TKT	385	627	911	743	838	1175	1120
GAAAGCTCACTATTACGACG	chr1;98127624:98128624	353	585	1017	726	556	963	746
GAAATCAACAAATTCTCTTG	STARD4	425	1290	1941	1619	1011	1369	1286
GAAATGGCAACTCAGCACAT	USP4	329	1439	2138	1980	988	1289	1333
GAACAAGGGAGTGCTCCCAA	FAM13C	374	1230	1757	1444	935	1184	1223
GAACAAGTAGTTCATATACA	PPP1R12A	511	1391	1887	1644	1080	1333	1404
GAACCTCTGAGCCTAGATTG	TRIM22	497	1635	2476	2316	1351	1637	1625
GAACGGCGGGTTGACAACAT	ITCH	205	1607	2085	1934	988	1400	1432
GAACGTGGATCGCGCTCGAG	MEX3B	580	2300	3364	2882	1561	2225	1936
GAAGAAACTCCATAGCTGGG	SLC12A4	374	1234	1743	1678	933	1186	1188
GAAGACGTGCTGGCGTCACC	NO_TARGET.29	345	1599	2439	2257	1044	1354	1574
GAAGAGGCGTGAATATTGTG	SULF2	462	2095	2744	2628	1349	1742	1926
GAAGATCTGTCAGCGCGCGG	ENDOD1	342	1555	2096	2177	1019	1342	1398
GAAGATTATTGCATGTGGCG	SMARCA1	300	914	1313	1177	690	764	849
GAAGCCATCCTACGGGAGTG	SV2A	474	1642	2480	2357	1386	1859	1660
GAAGCCTCATCGCTACAGGT	H3F3B	433	1050	1722	1391	1115	1236	1278
GAAGCTCAAATTAACCTGCT	ETV7	384	1255	2062	1765	952	1303	1304
GAAGCTCATTGTAGAAAGAG	ACTA2	358	1348	2216	1846	934	1408	1432
GAAGTACAAGCGCCAGGCAC	HLA-C	506	1292	1823	1786	1315	1538	1697
GAAGTGATTAGTAATGAAGG	PEAK1	353	1407	2100	1888	1016	1345	1222
GAAGTTCAAACGTCATGTTG	TTC26	682	1631	2320	2069	1362	1832	1864
GAATCCAAATGCGCACGAGG	GNB1	414	1065	1569	1724	962	1299	1221
GAATGTATATAGATTTCATG	SEMA3C	506	1176	1737	1472	855	1166	1171
GAATGTTTATAAAGTTTACG	BTBD10	270	853	1306	1220	634	840	780
GACAAGTTCGGTCATGCCCG	PPP1R3C	347	1157	1575	1497	805	1014	1032
GACACAACAAGGGCTACAAG	PGPEP1	386	1336	2022	1833	902	1467	1399
GACAGCCGTCCATCATGCAT	C17orf53	557	1132	1545	1576	1051	1320	1364
GACAGGAGCTTGGATCTAGG	PGBD2	422	1299	2091	1901	1119	1440	1473
GACAGGCTGAGGTCCACGAG	GLIS2	411	1308	1748	1813	828	1062	1256
GACAGTGAAATTAGCTCCCA	NO_TARGET.41	335	1364	1919	1888	958	1177	1108
GACATGAAACCAGACAACAG	SLC20A2	401	1512	2029	1937	1050	1366	1455
GACATTGGTCAGATAGCCAG	chr11;84753404:84754404	586	2013	2839	2504	1455	2058	1950
GACCCCAGTTTACCCCATCC	BCL2L1	346	457	751	597	333	431	437
GACGACTCGAAGAGCTCGTG	DUSP7	387	1454	2047	1703	994	1395	1267
GACGCCAGTGTCCTATGACC	RND3	340	944	1293	1372	736	917	876
GACGCGCATAAGGATGCCAG	FAM129B	436	1606	2346	2284	1324	1581	1557
GACGGACGAAGAGATTGGGA	DRAP1	338	271	463	335	617	846	898
GACGGCACCACCTACCCGAG	IGFBP7	312	1125	1553	1410	813	1060	953
GACGTCCCAGACATCAGGTG	ACTA2	453	1769	2650	2222	1351	1822	1632
GACTAACGTGACGTACTGGG	PDGFRB	457	1210	1944	1718	878	1390	1368
GACTACAACCACATCCATGG	TTLL1	392	1322	2035	1770	1073	1423	1374
GACTACAATAGGGACTCGCC	TCF4	254	974	1371	1319	678	858	764
GACTACTGTGAGAGTATCCG	FEN1	292	231	447	341	413	653	546
GACTAGAGGAGAGACATCAA	SRGAP1	290	1241	2142	1838	692	1079	1048
GACTTGAAACGAGTGCAAGA	NADSYN1	378	1489	1990	1799	1074	1396	1312
GAGAACATTACCGGATTCGA	MDM2	431	337	424	396	226	297	303
GAGACAGGCTGGACTCAGGT	ATP5E	283	278	470	354	400	582	558
GAGACCGAGGTGTATCACCA	STAT3	534	2035	2769	2574	1373	1805	1741
GAGACTCATCCCCGCCCTGT	PGPEP1	353	1020	1301	1254	727	903	937
GAGACTGGAATGGCTGACAA	C17orf53	373	914	1237	1250	668	1038	979
GAGAGAACACTTCTCAACGG	chr5;142363083:142364083	350	854	1176	1217	675	862	854
GAGAGCAAGGAGATCGTGCG	PHPT1	555	2417	3385	3401	1559	2028	2268
GAGAGTGGTCCAGTGTAATG	INSIG2	581	2634	3559	3421	1629	1946	1933
GAGATGAGACCACATGTTAG	chr6;115707288:115708288	624	2299	3426	3136	1997	2695	2422
GAGCCAACACGAGGTCAACG	MCC	484	1919	2965	2794	1395	1759	1839
GAGCCAACGGTGATAAAACC	RABGGTA	439	506	619	590	344	457	475
GAGCGCTGCTCAGATAGCGA	TP53	374	3621	5642	4846	6107	8210	6855
GAGCGGCCGGTGAATCGGTG	SULF2	409	1254	1734	1633	834	1118	1132
GAGCTACACGCGTTATCTAC	PSMB10	466	1055	1479	1365	765	956	996
GAGCTGAATATATGACTACA	SRGAP1	257	1628	2221	2163	799	1153	1104
GAGCTGCAGCTGAATCACAC	CD70	385	1262	2053	1892	913	1212	1208
GAGCTGCGCCTGTACTACCG	GPC1	456	1681	2466	2433	1256	1664	1679
GAGCTTATAGTCTTCACTGG	BLOC1S2	669	1440	2216	2068	1167	1619	1600
GAGGAAGCAGATATCCGGTG	NF1	427	628	958	887	643	842	817
GAGGACAGATTATCTACACG	SCIN	531	1323	1840	1617	1034	1427	1339
GAGGAGGGGTCACCTGCGCG	RCC2	266	1010	1476	1443	721	850	946
GAGGAGTCACTAGACCCTAC	chr6;118564605:118565605	284	732	940	978	595	818	787
GAGGCCCAAGTCCCTAGGTA	DACT3	398	1452	2149	2003	1097	1424	1369
GAGGCGCTGAGAAGTAGACG	C14orf79	550	1921	2916	2418	1303	1887	1802
GAGGCGGAAGGGTAAAGCCG	IGFBP7	295	972	1547	1367	688	959	1013
GAGGCTAATAGCCTCCCGGA	FLRT2	173	707	1031	971	547	620	533
GAGGGGGCTTCAAACATGTG	NO_TARGET.40	461	2270	3145	3045	1281	1866	1772
GAGGGTCTCGAACGTATACA	FAM129B	340	1318	1955	1824	1133	1311	1351
GAGGTACAGATATGATACCC	DHRS7	340	1393	2136	1911	967	1410	1285
GAGGTGGACAGCGTTCCCTT	NT5DC1	211	429	590	538	410	581	483
GAGTCAAAGACTGCTGCCAG	PDLIM1	298	1176	1414	1366	942	1128	1056
GAGTCCAGCCTGTCTCCAGT	ATP5E	266	231	386	294	337	483	459
GAGTCGAAGATGGTCTAGGA	NO_TARGET.34	319	1420	2094	1970	1030	1248	1576
GAGTGACGATGTCCCTATCA	RAD23A	599	1345	1994	1759	1146	1587	1417
GAGTGCACATTCATTGCGGT	FST	362	1352	1965	1700	963	1307	1296
GAGTGTCGTGGCCATAAGAG	FBXO22	439	1678	2236	2064	1022	1312	1351
GATAAAGGTAATGCCATCGG	AKR1B10	362	1747	2328	2394	1179	1657	1598
GATAAGTTTACCATCCTGCG	GNB1	233	840	1217	1076	640	897	867
GATAGGTCAGAAAGACAATG	ZNF436	532	2029	2886	2686	1301	1774	1885
GATATTGAGGACCATGACGA	MFAP3L	462	1208	1710	1719	967	1281	1217
GATCAACAGCCAGCGCATCG	PLEKHF1	434	2110	3068	2735	1471	1875	1877
GATCAGGACCGGATATATGT	SEMA3C	383	1299	1902	1642	901	1158	1278
GATCATCTGGGAATGTGCAG	AVPI1	474	1362	1961	1674	1101	1444	1398
GATCCACTCACAGTTTCCAT	TP53	610	4925	7144	6590	11487	13611	12313
GATCCGAGATCCGGGCAACG	TBC1D22B	358	985	1547	1428	777	925	914
GATCCGAGCCGAGGTAATGG	SLC30A1	525	3305	4742	4184	2671	3631	3536
GATCCGCCTCGAGCCGCAGG	NFKBIA	406	1770	2464	2339	1243	1654	1835
GATCCTTCTCTTTTTGGTTT	NO_TARGET.15	620	2915	4623	4257	2037	2689	2636
GATCCTTTGATAAGTCGACC	RRM2B	482	902	1270	1166	715	1040	922
GATCGACTGGGCTCTTACAG	PANK2	442	1370	1910	1877	1086	1329	1411
GATCTGATAAGCTCTATCTA	AK3	403	938	1464	1303	771	1066	946
GATGAGCAAGAACTTACCTG	PDLIM1	426	1566	2439	1915	1187	1576	1690
GATGCCACAGCCAAACACGA	SESN2	360	1253	1918	1776	849	1021	1321
GATGCTATTTCCACGGCCGG	VWCE	391	993	1641	1351	717	1062	920
GATGGACAGACCAATAAGGG	FAM96B	442	367	581	570	613	913	885
GATGGCAAACCATTTCAATC	SFT2D1	363	1278	1854	1683	975	1297	1196
GATGGGAAGACATGTACCAG	CCBE1	419	1243	1925	1672	967	1420	1209
GATGGTCCTTCCATCTACCG	RABL2B	389	941	1417	1344	755	923	982
GATGGTCTTGCCATCTACCG	RABL2A	322	644	858	843	601	762	811
GATGGTGCTAGGAATACCAC	CRIPT	323	446	722	547	470	721	692
GATGTAGATGATCCGCTGAA	SPATA18	415	1628	2399	2158	1248	1682	1671
GATGTCCAGCTCGCACACCT	AP1S1	567	2308	3286	2907	1685	2338	1987
GATTGCAGCATTAACTAGTG	CROT	467	1531	2409	2250	994	1659	1462
GATTTAACTAAAACCACTCG	REV3L	253	576	950	986	585	796	885
GATTTCGTTCAAAGTATGAT	chr20;146320388:146321388	371	1152	1893	1716	900	1250	1255
GCAAAAAGCTTTATGCCGCC	SFT2D1	371	1460	2138	1822	977	1402	1218
GCAAACATGAGACAGTTGGA	SYTL3	433	1459	2211	2115	1141	1571	1395
GCAAAGCCAGGGCTAGCCCG	ROM1	262	855	1315	1300	642	982	955
GCAACTATTCGCAGTCCGAG	ZC3HAV1	412	1075	1614	1481	824	999	1141
GCAAGACACCTGTCTTCACG	FANCC	361	896	1176	1022	611	838	954
GCAAGATGTTCCAAGCAACA	TBL1XR1	438	1200	1851	1654	1012	1641	1503
GCAATCAAGTTAGCCCAACA	AP4E1	321	1465	2286	1975	1073	1454	1385
GCACCATCTTTCCATGTATC	CRIPT	665	2571	3465	3419	1916	2421	2469
GCACCGACTGTACCACCACG	KLF12	226	949	1291	1239	656	918	939
GCACGATGCTGCCATACACC	PLEKHF1	498	2207	3184	2935	1495	2091	1928
GCACGCTGTACAGACGACAA	NO_TARGET.58	334	1522	2029	1996	1005	1277	1409
GCACGGACTCTCAATCGGTG	INCENP	316	357	473	462	336	540	465
GCACGTCACCCACCTTCCGG	RPL23A	374	278	360	318	247	314	300
GCACTACAGCTTGCACACGG	ZNF784	380	1556	1894	1924	1054	1427	1382
GCACTAGGTGAACGTATTGG	TRIM24	467	1679	2507	2227	1337	1831	1607
GCAGAACCGTGAAAAAGGAG	DERA	404	1510	2263	2036	1143	1521	1683
GCAGAGTCCGGAGCGCATGA	CITED4	421	1355	2050	1960	940	1310	1458
GCAGCAAAACGCCTGGATCA	GADD45A	440	1874	2657	2497	1326	1695	1706
GCAGCATAATCCCAACCAGT	INPP5B	358	1048	1440	1298	863	1087	1095
GCAGCCGAATCGCCAACCGC	ATXN7L3	236	404	553	553	439	575	550
GCAGCCTTGTCAGCACACCT	IL11	447	1728	2380	2320	1126	1463	1604
GCAGCTAGGCTCTGATACAA	IKBIP	388	1204	1791	1577	886	1142	1225
GCAGGGCCTTGATCTCCGAG	ACTN1	494	1704	2571	2306	1212	1732	1669
GCAGTCGTCCAATTGCGACG	ARNTL	347	806	1029	961	559	844	745
GCATAGCTGGTATAGACCAG	XPC	525	1657	2542	2089	1172	1620	1467
GCATCCAGTGATGCTACTGA	SV2A	352	907	1473	1321	775	961	1172
GCATGCCTCCTACTACCACA	RABL2B	469	1020	1457	1419	841	1032	1106
GCATTTGGTTACGTGTGTGG	DAB2	605	1954	3071	2929	1496	1891	1951
GCCAACTTAGCATTTATACG	TTC19	373	1049	1730	1515	984	1248	1123
GCCACAATCCTGGCCCACGC	SUPT7L	413	890	1469	1286	833	1014	972
GCCACAGAAACACAGATCAG	SPATA18	409	1108	1687	1581	997	1297	1153
GCCACCAGGCCGTAGCATCG	SERTAD1	317	958	1499	1313	605	1043	904
GCCACGGCCAATACCCCTGG	DHRS1	393	1493	2368	2036	954	1374	1312
GCCACTGTCTTGTTCCGAGG	SSR1	417	879	1280	972	967	1235	1236
GCCAGAGATCCCATGCATCG	RABL2A	338	829	1318	1286	705	1021	990
GCCAGGCACCCATATCTGTG	RCC2	386	1658	2554	2183	1233	1764	1486
GCCAGTGGTCCAGCCAGTCG	STEAP3	472	492	754	642	647	872	872
GCCAGTTAGACAATGGCATG	WDR19	345	1184	1720	1708	853	1181	1117
GCCCAGCCGTGTTCGCCATG	TMEM8B	262	1098	1691	1451	857	1037	1077
GCCCCCGACGCGCTCCAACG	DACT3	265	957	1549	1362	710	921	982
GCCCCCTAAGATCAACGGAG	IRF2BP2	254	906	1275	1119	653	966	853
GCCCCGCCGCCCTCCCCTCC	NO_TARGET.31	489	2431	3709	3458	1669	2201	2073
GCCCGGAGAGAAAAGACCTG	CCDC51	280	1129	1694	1639	864	1271	1099
GCCCGGCAAAGGGAACAACT	chr8;101033599:101034599	340	1057	1572	1478	890	1152	1170
GCCCTGTGACCTAATCCATG	LIMK2	554	2261	3375	3227	1649	2208	2169
GCCGCTCTGCTCAGTGCGTG	NUDT8	359	1159	1579	1625	825	1100	1055
GCCGGGTGCGCTGTTACACA	HDAC5	446	1218	2098	1809	1080	1472	1604
GCCGTGGTATCAAGTCGGTA	NO_TARGET.68	515	2334	3587	3027	1415	2203	2053
GCCTCATATCGGGACCAGCA	RELB	362	1366	1919	1773	1008	1183	1354
GCCTTACACCATGAGCTATG	RBM4	548	1662	2748	2331	1356	1660	1703
GCGCAGGATCTCATTGAACA	HS1BP3	469	2110	3164	2841	1460	1872	2080
GCGCCATCACTGGTTCACAG	PEAK1	436	2168	3301	2950	1494	2160	1896
GCGCCCCCCAACGCTCCGGG	CITED4	215	640	1111	939	477	660	720
GCGCGGAGGATTTGCCCCTG	MAP6D1	279	1012	1591	1611	812	1331	1072
GCGCGGCACCTGTACCTCCG	RPS19	364	259	421	430	273	326	352
GCGCGGCACGAGATACCTCG	IER5	430	1286	1966	2022	964	1347	1302
GCGCGGGCCAGAGTCATAAG	FAM20B	331	1204	2114	1932	939	1274	1147
GCGGCACCGCCACGTCGGAG	MAP6D1	412	946	1336	1430	820	1183	1066
GCGGCCAGATGATGCCAACG	ACOT7	346	1251	1868	1586	859	1145	1256
GCGGCCAGTGATGTAAACTG	DHRS1	388	1243	1902	1762	839	1195	1289
GCGGCCCCGGGCCTCAATCG	AVPI1	326	1177	1797	1663	990	1277	1143
GCGGCGGCCGGAAGAACGGT	DRAP1	242	351	610	568	372	479	484
GCGGGAAGTCCGTCACGTTG	LIF	452	1555	2131	1923	1276	1573	1517
GCGGTTCATGCAGATAAGTG	SRGAP1	235	1602	2406	2120	844	1150	1175
GCGTGGAAATCCACAACCAC	TXN2	291	660	1119	882	644	899	908
GCGTGGGTCAATATGGACAT	CDH8	599	1975	2767	2589	1454	1911	1960
GCGTGTAGGATGGATAAGGT	GADD45A	293	804	1230	1124	667	1279	787
GCTAAGGTCATGTTTGCAAT	NO_TARGET.59	582	2974	4401	3681	1893	2446	2403
GCTCCTAAAGATCCGTTCTG	PGF	360	943	1551	1485	697	944	873
GCTCCTTTGATAGCCAACAC	RPA1	338	310	533	485	274	371	369
GCTCGGCAGGAGTTACAGAC	NFYC	296	435	682	583	376	490	546
GCTCTATCTCAGTCGTCACA	MRPL36	368	694	1209	836	815	1065	1084
GCTCTCTCCTGGCGGACACG	IL11	293	1189	1731	1597	775	1066	1071
GCTCTGGCGATCCATCTCGG	CSPG4	310	1183	1614	1529	806	1145	1087
GCTCTTCCTACACTATGGCA	RASA3	426	1616	2151	2053	1118	1439	1417
GCTGAACCGGTGTGGCGAGG	NDUFS6	193	581	873	839	420	672	584
GCTGACCACACCAACCTACG	TUBB	372	226	438	416	314	471	482
GCTGAGAAAAGTGCACTCCA	SPATA18	398	1700	2394	2348	1198	1544	1524
GCTGAGTTCACCACGCCCGA	SERPINE1	455	1536	2187	1936	1168	1506	1543
GCTGATAGGGAGTCGATCGG	PLK3	280	1029	1261	1366	688	906	895
GCTGATTGAGTTCTTCGAGG	MKNK2	579	1484	2055	1691	1147	1548	1504
GCTGCAGGACTCACTAAGAG	RABGGTA	294	331	568	467	219	301	329
GCTGCTATATAAGCCCATGG	chr13;71853574:71854574	368	1443	2076	1815	1084	1399	1102
GCTGGACAACTTAACATGCG	SLC30A1	325	1654	2484	2277	1644	1918	1759
GCTGGAGCTAATATCCCAGC	PCNA	400	292	459	376	211	227	280
GCTGGATAAACTCCACAAGG	SPAG4	347	1072	1537	1416	794	1122	991
GCTGGGCGATAAGGCACCGG	TCF3	353	927	1288	1344	697	987	919
GCTGGGCTCCAATTTCCTGT	HIST1H2AM	646	1940	3109	2694	1693	2523	2726
GCTGTAGAGACAATACCAGC	XPC	345	1271	1724	1691	792	1213	1098
GCTGTCTTCAAAGTCCCACG	SYTL3	338	1515	2068	2042	1172	1361	1465
GCTGTGTGAAAGGATCGTCA	DAB2	520	1654	2486	2171	1102	1532	1608
GCTTACATGTAACAGCGCAG	TTLL1	275	875	1355	1113	664	921	904
GCTTACCTAGTGAGACCAGG	ZNF337	334	1091	1599	1368	870	1045	1025
GCTTATGCGCTACCTCCATG	ADNP2	402	1270	1989	1868	1053	1343	1199
GCTTCGCAGCCTGCTAACCA	ATXN7L3	472	975	1620	1458	954	1267	1175
GCTTGATAGGGGTAATACCA	BCLAF1	415	1014	1437	1454	1247	1525	1444
GCTTGTTCGAGAAATTAGGA	MCC	462	1313	2035	1811	1030	1353	1453
GCTTTACTCGCACTTCGCAG	UFSP1	441	1201	1711	1573	956	1423	1203
GGAAAGTAATGGACCAGTGA	SOD1	416	516	705	611	554	806	718
GGAAATTCTCCTACATCCTG	GPSM2	449	1120	1676	1567	855	1179	1225
GGAACAGCATACGTTCTACG	UNK	436	1715	2437	2750	1192	1626	1755
GGAACTTGAACAAGAGTATG	TINF2	503	552	774	758	724	956	1091
GGAAGAATTAAAGCAAACAC	HMMR	340	626	982	837	630	872	877
GGAAGTCAGCACTAATGGAG	NRP2	493	1771	2563	2263	1564	1852	1959
GGAATCCTCCTCGCAGCGCA	C17orf100	520	2090	2842	2563	1646	2230	2092
GGAATGGATTAGCCACATCG	PLEKHF1	434	1511	2242	1992	1013	1599	1556
GGAATTAGGTAGTATTCCAA	RNF13	377	1265	1694	1592	969	1203	1308
GGACAAATTCCCAGCTGACG	IL11	485	1419	1947	1837	1151	1395	1686
GGACAAGACGTAGCGCCCTG	NIPAL3	417	1615	2611	2092	1200	1565	1658
GGACAAGCCCAACATCGTAG	THSD1	471	2366	3382	3454	1727	2330	2419
GGACCCGTTGAACAACTCTG	SESN2	492	2675	3946	3787	1718	2422	2440
GGACGAACTGGACAGTAACA	BAX	368	1196	1946	1647	850	1268	1149
GGACGAAGATGACTGACAGG	MAST3	298	922	1195	1192	607	878	840
GGACGACCATCATTTACCTA	RPA1	537	657	920	733	466	684	674
GGACGTCCGGAGCTACAGGG	NADSYN1	414	1514	2564	2290	992	1435	1475
GGACGTGAGATATGCGTCCG	PLXNB1	231	937	1545	1359	587	902	749
GGAGACAGCCCAAATATCCT	RPL23A	643	567	974	904	604	823	843
GGAGAGAGGAGCTTTAACTG	GFPT1	248	336	429	353	296	387	345
GGAGAGGAAAATCGGCACAG	NO_TARGET.45	354	1844	2669	2613	1249	1875	1716
GGAGATCCAACAGTACGCTG	CROT	418	1598	2553	2122	1064	1470	1676
GGAGCATCCACTGACGCTAG	FAM96B	628	555	812	729	940	1233	1350
GGAGCCCAGCTCTAGAGGAG	HIST1H2AM	225	719	1098	1174	569	813	897
GGAGCCGGAGCCCGAACGTG	ZNF219	327	1195	1688	1627	955	1141	1092
GGAGCTCTGGAAGCGCAAGT	HIST1H3H	361	1251	1767	1640	1079	1400	1447
GGAGCTGATCCACCGATACG	AP1S1	408	2024	3059	2722	1323	1874	1785
GGAGCTGGCTCATTTCTACC	OSBPL3	607	2669	3789	3398	1962	2522	2484
GGAGGATTCCACGTGCCGGG	C17orf100	416	1607	2464	2137	1323	1865	1750
GGAGGTCGGGGAATACCGAT	NFATC4	352	1822	2440	2317	1123	1721	1470
GGAGTCTCGAAGAGTCTCAA	HMMR	395	984	1527	1389	871	1281	1245
GGATACTTCCTGCTCAAACT	IKBIP	460	2252	3127	2835	1530	1905	1879
GGATAGTGACAACCTCTGGT	LDB2	516	1941	2720	2361	1581	1733	1888
GGATCCGCCGCACAATCCCG	ACTN1	245	771	962	1123	523	824	727
GGATGGACCAGAATACGAGG	RASA1	446	1574	2042	2056	1196	1615	1511
GGATGTAAAATCATGGTCCG	QKI	449	1553	2733	2326	1557	2235	2093
GGATGTGGACTTGGTTTGTG	BTBD19	695	2531	3985	3691	1835	2601	2546
GGCAACGAATGACTCCAACT	TRIM24	419	1720	2740	2481	1474	1868	1954
GGCAATGACAGTGACCCACA	TMEM8B	512	1809	2597	2641	1289	1726	1833
GGCAATGGGCCACACGACAA	PLXNB2	295	1559	2211	2127	1009	1326	1351
GGCACAACACCACGTTATCG	GADD45A	526	2030	3042	2752	1530	2029	1925
GGCACTCACCGTACTCCATG	PERP	707	3334	4754	4359	2358	3435	3501
GGCACTGCACCCGTTCGCGG	STK11	383	394	644	645	441	644	705
GGCAGCCCGTCTAACCTCTG	UNK	475	1617	2664	2051	1329	1667	1737
GGCAGCGACGGTAGCGTCGA	HES6	310	779	1190	901	610	898	854
GGCATCCAAAGATTGCAAGA	DYRK3	468	1840	2612	2452	1349	2008	2030
GGCATGGAATACGGAGCCCG	KLF3	252	813	1250	1299	741	989	1009
GGCCCTAACTCAGAAGCGAA	ACTN1	330	1103	1667	1514	807	1022	1032
GGCCGACAGCCTGTCCACCG	IRF2BP2	338	1349	1962	1778	974	1426	1209
GGCCGCCGTCAGGGCACCCG	RRAD	135	382	428	508	258	347	348
GGCCGCCTGACAGGGTACAG	FBXL18	308	1551	2141	1996	1119	1247	1535
GGCCGCTGGATGTACACGGG	MLST8	340	917	1243	1148	1006	1517	1391
GGCCGTCACCTATACTTCTG	MGST2	508	2161	2885	2626	1539	1999	1974
GGCCGTCGTATTCCCCCAAG	NO_TARGET.38	280	1631	2248	2075	987	1355	1287
GGCCTCACCAGTAGTAACGA	ACTA2	321	1060	1515	1380	763	1168	1041
GGCCTGCCGAGAATTTGAGA	PTPN12	521	2294	3320	3274	1399	2149	2018
GGCCTTCGGAAAGAGAGAGC	ATPIF1	525	1595	2446	2265	1135	1668	1584
GGCCTTGACCACTGTGCAAG	STEAP3	411	1869	2575	2402	1205	1693	1909
GGCGAACAGTCTGATTTATG	ADNP2	484	2193	2936	2700	1376	1726	1924
GGCGAGCAGGAGTATCACCG	CSF1	381	1202	1674	1438	965	1186	1252
GGCGCGCATCTTCGGCGGTG	RRAD	386	1164	1823	1593	834	1157	1279
GGCGCTTCTCCAGCACCACG	PRKX	212	654	911	781	479	663	591
GGCGGGCGGTCCCACCCAGG	BBC3	355	1406	2125	1970	906	1453	1385
GGCGGGGGCTCATATGCCTG	TRIP6	431	1524	2201	1887	1198	1488	1332
GGCGTTAATTAAACTGTTTT	NO_TARGET.47	442	1937	2762	2381	1295	1610	1637
GGCGTTGTCATTGGTAACCC	CTGF	357	1018	1794	1587	991	1221	1129
GGCTCACCTGAACACACTGC	TRIAP1	542	581	653	606	721	1047	1119
GGCTGCACAGACTTCGTGCG	CES2	468	1971	2774	2709	1296	1987	1835
GGCTGCAGTGGTGTAGCGAG	AVPI1	422	1404	1997	1871	1057	1455	1393
GGCTGGAATGAAGTACAGAG	UTP3	320	482	745	666	504	673	695
GGCTGTCGACTTCTTCAGCG	BOP1	514	674	1045	825	656	974	906
GGCTTATCTTGGTTGGACAG	WDR63	478	1490	2475	2106	1120	1716	1496
GGGAAGATGACAAAGCGGCG	RRM2	306	270	386	424	256	367	360
GGGACGCGGACTTGCAAGTG	CHST14	572	2313	3564	3243	1514	2130	2275
GGGACGTGACACGACCGCTG	GDF15	428	1490	2098	1938	1003	1260	1244
GGGAGAATCCTTGGACCTAG	QKI	325	1172	1562	1458	1167	1519	1369
GGGATGCCGAGAAGACCGAT	CCDC9	422	1563	2376	2310	1149	1610	1528
GGGCACATATTAGAATCTCG	chr17;57019852:57020852	548	1209	2035	1601	1038	1261	1389
GGGCATCCCGACATCAGATG	INCENP	502	997	1326	1366	1045	1194	1262
GGGCCTGTACGGTCTCAGCG	OSR2	432	1648	2682	2379	1212	1514	1762
GGGCGGGTGCTCTTAACGCG	SLC30A1	296	1172	2065	1819	1112	1635	1745
GGGCGTGTATGTTCGTATTG	NO_TARGET.67	472	1797	2876	2474	1292	1988	1648
GGGGCAACTCCCAATAACTG	SLC25A13	510	2111	3290	2849	1460	1948	1857
GGGGCTAAGGAACAGCTAAG	chr1;35271373:35272373	242	1117	1468	1299	683	980	951
GGGGCTCAGCTTGGTCGACA	RRM2	517	842	1204	1023	614	917	852
GGGGGTAGAAGCGAACCAGT	DDR1	437	1703	2373	2395	1224	1796	1861
GGGTACAGCAGGGCCATCAG	OGFOD2	455	1743	2693	2486	1261	1746	1835
GGGTACCTCAGCACCCCCAG	RAD23A	309	1377	2103	1768	943	1248	1278
GGGTCCCTCGAGGAGTTCAA	C14orf79	315	1490	1971	1872	1154	1382	1407
GGGTCCGTGCTGTCCCATGG	TNFRSF10A	327	868	1126	1230	629	867	1031
GGGTCTAGGAACTAACCAGG	TEP1	369	1189	1758	1696	958	1281	1145
GGGTGCGCGTGTGCTTAAAG	GLIS2	450	1642	2201	2153	1013	1502	1252
GGGTGGCAGGAACTTTGATG	HSPA4L	497	1678	2462	2245	1282	1837	1941
GGTAGCTAGTGCCCAGAGTG	BTBD10	450	1567	2306	1962	1033	1519	1436
GGTATAAAAGTTTGGTCACG	ADORA2B	488	2132	3078	2844	1490	1960	1956
GGTCCAAGTGACAGAAAACG	TTLL1	440	1935	2627	2388	1429	1902	1902
GGTCCACCTCCCATCAGAGT	NRP2	481	1873	2764	2647	1337	1777	1777
GGTCCAGCCGCCTGACCGGG	NUDT8	356	923	1515	1288	626	970	968
GGTCCAGTCAGTGAACGTAA	NF1	385	902	1222	1190	798	1065	1118
GGTCTATTATACTATAGACA	STARD4	291	875	1088	975	695	765	1302
GGTGATGTTGGAACAATCCG	FST	408	1320	1687	1472	967	1262	1410
GGTGCCATTTGTCATACTGA	chr4;112776013:112777013	551	2009	2876	2905	1672	2253	2177
GGTGCCCAAAAGAATAATGA	TSPAN6	381	1618	2133	2061	1060	1538	1728
GGTGCCCTATGAGCCGCCTG	TP53	420	5133	7602	7086	7195	8656	8924
GGTGCGAAAAACGCACGATG	PLK3	452	1071	1430	1419	802	1049	1118
GGTGCGCAAATCCCTGCAAG	CCS	465	1633	2268	2031	1162	1516	1487
GGTGCGGGTCTCGCCGACCG	NDUFS6	313	721	979	996	694	1001	890
GGTGCTTAGCTCTGCGCACA	NO_TARGET.64	434	1892	3163	2559	1396	1992	1702
GGTGGCCAAGCAGCACGGGA	TXN2	255	699	950	839	639	856	896
GGTGGCTCGGAAGGTAACAA	RNF121	383	1370	2085	1893	1082	1611	1465
GGTGGGACGAGGTCTCCACG	C17orf100	371	1276	1787	1640	877	1339	1350
GGTGGGCGATGGCAGAAATG	GDE1	431	1144	1840	1619	999	1413	1480
GGTGGTACGGTGTACCGCAG	CTGF	323	1102	1364	1254	714	1070	1152
GGTGGTCGGAGATTCGTAGC	IL1B	546	1687	2608	2346	1339	1750	1848
GGTGTCCATGAACTACCGGG	ACHE	394	1216	1642	1298	849	1141	1093
GGTTAGAGACTAGGCGCGCG	NO_TARGET.26	252	997	1428	1162	691	967	823
GGTTGGTGATCACAGCCAAG	NFKBIA	291	1065	1429	1486	762	979	1036
GGTTTGAGTGAGCAATTACG	chr18;71204805:71205805	402	1606	2444	2412	1200	1573	1755
GGTTTGGAGGCAGCCCCTAA	EPSTI1	226	968	1355	1294	753	819	984
GTAACACTAACCAAATCTGT	SSR1	545	1244	1892	1817	1394	1765	1808
GTAATAACTCTTGAGTATGG	PJA2	577	1859	2831	2513	1471	1957	1924
GTACACACATTGAACCTCAG	EDA2R	273	998	1702	1470	755	1003	1011
GTACACACTTATGCCATCAC	NO_TARGET.33	455	2101	2902	2817	1543	1777	1816
GTACCTAGGGAGCCTAGCCG	PPM1J	211	807	1132	1061	633	851	779
GTACTCGTCGATGATCTCTG	RELB	397	1190	1513	1641	1012	1153	1083
GTACTCTCTGCCATGCACCG	ETV7	323	1355	1868	1709	937	1256	1304
GTAGAACCAGTTCTCATCGT	RPS19	434	357	434	461	299	330	372
GTAGCTGAATCAATTCCACT	KIAA0586	503	1541	2241	2121	1080	1519	1498
GTAGGAGAAACCATTCGCAA	SLC20A2	267	647	1011	889	576	732	674
GTAGGATTACCCATTGGCCA	VRK1	363	463	628	730	628	844	856
GTAGGCCACGCACGGCAGTG	STEAP3	375	400	660	484	597	775	730
GTAGTAATGAGCATCCACAT	ADK	358	1146	1680	1620	916	1199	1139
GTAGTATATGATACAAGCAA	COBLL1	477	1623	2523	2169	1058	1620	1580
GTAGTCGAAGTTCTGATCCG	RAB3A	396	862	1501	1315	658	1131	899
GTATAGCCGAGACCATGTGG	FAM20B	412	1124	1886	1641	1037	1535	1339
GTATATGTGAGTGCATAGTG	chr12;88478366:88479366	361	1255	2045	1834	981	1212	1187
GTATTATGACTCTCGAAACG	TBC1D22B	522	1901	3048	2630	1375	1663	1635
GTCAAAGAAAACAATTATCG	THOC3	387	444	611	601	345	593	509
GTCACCGAGACACCACTGGA	CDKN1A	617	3687	4760	4461	2968	3630	3600
GTCAGGCGGGATCCCGCAGG	C17orf82	311	640	825	855	584	825	953
GTCATCATAGAATCCCCCTG	COMTD1	405	1344	2188	1829	1073	1340	1433
GTCATGCTAACAACAGCAGG	MYO6	558	1856	2635	2482	1297	2032	1938
GTCCCACTTCCAGAATTCTA	PBXIP1	582	1289	1985	1823	1133	1637	1522
GTCCCAGACGAGACCAGGCA	DACT3	282	1112	1755	1587	865	1224	1195
GTCCCCAGCCTGCAAAACAT	PBXIP1	534	1837	2654	2448	1519	1986	2064
GTCCCCGACTCCAGTCACCG	IER5	221	655	1036	838	569	698	645
GTCCCCTATGATCACCAACG	PDGFRB	346	1035	1656	1485	865	1155	1107
GTCCCGGATGTGATGCCCAA	MLF2	455	1739	2597	2333	1154	1653	1766
GTCCGACACTGTGATAGTGG	INPP5B	393	1155	1661	1585	830	1098	1159
GTCCGGATACTCACGCCAGA	GDF15	411	1440	2072	2007	1030	1452	1581
GTCCTCAACAAACAAGGACA	PLK2	457	1695	2523	2164	1390	1767	1699
GTCGCTGCGCCAGTGAGAAC	NO_TARGET.20	342	1314	2052	1926	877	1182	1292
GTCTACTGTGAGAATAAGTG	TRAF4	407	1327	2028	1844	895	1356	1243
GTCTCCCATGTGCATCGGTG	ACOT7	599	1892	2791	2498	1317	2021	1656
GTCTGGAGCATACAACGTTG	POLR2A	343	276	396	516	182	300	300
GTCTGGCAGCATTCTAACAG	PBXIP1	368	754	1240	1050	714	1012	1059
GTGAAGGTTATCGGGCGTTG	SLFN11	414	1141	1956	1733	904	1193	1275
GTGACAGCATAATTATATGG	UTP15	369	299	498	451	342	521	416
GTGACCATACATCCGCCTCA	PLK3	431	1178	1767	1779	905	1204	1143
GTGAGGACCATGCAAGCCCG	ATPIF1	322	948	1707	1391	733	1091	920
GTGAGTACTTTGGGCACCGG	PGBD2	345	648	975	904	713	956	814
GTGATAGCACTAGCACCTGT	USP4	463	1315	1939	1829	875	1340	1330
GTGATGAAGTACTTACATGA	SMARCA1	424	1650	2647	2331	1132	1404	1444
GTGATGCGTTACACTACTGC	STARD4	589	1498	2097	1987	1008	1563	1243
GTGCAAGCCATATACTGTCG	PEAK1	667	2316	3253	3174	1547	2240	2075
GTGCAAGCGAGTCACCACGT	PGPEP1	356	664	1054	995	494	651	668
GTGCACAAGAGAATACACTC	ZNF337	380	1024	1592	1281	841	1134	860
GTGCCCTCGGCAGTGTCCTG	BBC3	352	711	1031	940	591	914	711
GTGGAAATACCACAGCCCTG	NADSYN1	404	1137	1412	1585	752	1044	1047
GTGGCATCTTGCAATTCAGG	MDC1	390	643	1024	825	570	876	843
GTGGCCAGGATCTAGCCACC	SERTAD1	181	703	950	963	487	619	577
GTGGCGATTACGACTTCGGA	BNC2	311	892	1228	1218	694	882	993
GTGGGTTGTACGACTCGGCG	BOP1	292	391	509	452	462	620	578
GTGGTGGAAATGCTCCCAAG	PERP	255	723	1008	1057	586	855	824
GTGTACTCAGTGACGGACAA	RRAD	389	1125	1646	1445	786	1205	982
GTGTCACCCATACCTCACAC	AKR1B10	497	1107	1817	1742	1060	1405	1347
GTGTCACCGATTATAGAGAT	TSPAN6	331	1256	1740	1593	1012	1245	1161
GTGTCCGAGCACGCCCGGGG	C17orf82	320	612	960	737	585	811	752
GTGTGTGTCTCACATTTGCG	ZNF79	508	1816	2614	2481	1302	1624	1701
GTTAGTCACACTCTTAGCGG	MFAP3L	355	959	1508	1194	637	1006	1023
GTTATTGCTTGAGTGATCCG	TCF3	461	1479	2316	2268	1081	1373	1325
GTTCCTCTTTCTCTACACAC	SMC6	368	308	425	405	445	655	616
GTTCCTGTCTGCGTAATCGT	SPAG4	379	1141	1646	1547	905	1131	1095
GTTCGACTAGTGATAGTGGA	RAD51C	299	356	566	468	605	787	720
GTTCGCTTCGTAACGAGGAA	NO_TARGET.1	411	1601	2214	2087	1102	1439	1479
GTTCGTGAACCTCGCCTGTG	SLC12A4	404	1320	2241	2022	996	1279	1478
GTTCTTTGAGGCTGTAAACG	FANCC	333	917	1313	1082	689	937	967
GTTGATCATTGTGCACGCCA	TRIM5	462	1494	1969	1866	994	1419	1345
GTTGATGGCTGAATCCCATC	IQCB1	456	1387	2087	1894	1080	1380	1480
GTTGCAAAGATAGCCACTCC	GPR155	297	925	1396	1226	695	821	874
GTTGCCTGCCCCAACCAATG	TRAF4	464	1511	2175	2120	956	1460	1373
GTTGCGAAGGATCCCCAACG	STK11	367	436	708	595	550	834	730
GTTGGACTATTTAGGTCAGG	DAB2	361	1140	1703	1527	844	1134	1030
GTTGTAAAATCAAAGCGCTG	MEX3B	378	1084	1740	1588	790	988	996
GTTGTGCGCAAAGCTCAGGG	MEX3B	375	940	1466	1350	634	907	939
GTTGTTTGAGAACATCGGGA	STK11	332	346	436	374	356	453	449
GTTTAAAAGATGGCTTGTCA	DTWD1	347	1280	1805	1932	948	1191	1218
GTTTACCAACGATTATAACC	WDR19	378	667	1024	1040	678	728	758
GTTTCATCCAGGATCGAGCA	BAX	403	1668	2431	2225	1133	1458	1394
GTTTGTAGGTCGTCAGAAAG	NDUFS6	514	1642	2640	2337	1281	1537	1511
TAAAACACTTCATCGAACTG	RASA3	544	2049	3022	2685	1583	2108	2058
TAAAATGTGACTCACATCCA	PSTPIP2	516	2263	3458	2766	1519	2388	2378
TAAAGAGACTGGATATGTAG	BCLAF1	465	1270	2023	1804	1396	2061	2352
TAAAGCAGAAGAATATACAG	NO_TARGET.16	394	1992	3043	2863	1284	2022	1773
TAAAGCTGAAGCCAAAGCGA	RPL23A	537	394	501	474	312	472	488
TAACACTCGGGCAATGACTG	TJAP1	617	2040	3047	2789	1599	2199	2089
TAACTTTCTGAGACTACTAG	AP4E1	471	1744	2521	2607	1165	1597	1587
TAAGAATGGAGCAACAGGCG	GDE1	366	1407	1958	1730	906	1240	1285
TAAGAGAACTCCAAACAATG	LMO7	463	1875	2858	2754	1587	2112	1848
TAAGTCTAATATATCCAAAG	chr8;19410812:19411812	402	1357	2204	1888	875	1376	1454
TAAGTGCAATGCTGACCACG	NIPAL3	358	1670	2227	2080	1057	1387	1381
TAATAATAACTACCCAAACC	chr15;56044830:56045830	365	1010	1329	1186	708	954	870
TAATATTAAGAACTGCGATG	chr13;60249809:60250809	494	1288	1872	1737	908	1025	1058
TAATGCTGCACACGCCGAAT	NO_TARGET.43	632	3991	5545	5033	2628	3507	3222
TAATGTGGCAACTTACAGGC	SGCB	560	2179	3208	3028	1514	1980	2248
TACAACTCGCGGGTCCAGCG	IER5	359	1542	2131	2055	1046	1355	1608
TACACGAAGAAGTAGCCCTA	AS3MT	637	2243	3287	2894	1586	2417	2166
TACAGCTGACAAATATCACG	UTP15	376	479	798	776	471	688	686
TACCATGATCTACAGGAACT	MDM2	764	710	1380	946	545	810	720
TACCGAAAGACACGCATTGG	EDA2R	570	2174	2840	2801	1430	1918	1930
TACGCCCCAAGTTGGGACGC	GPSM2	526	1214	1815	1726	956	1450	1231
TACTACGCGAGGCCCGACTG	ZNF219	525	2048	2851	2582	1281	1901	1719
TACTATCAGGAATTTGCTGA	TTC26	620	2596	3512	3361	1634	2408	2370
TACTTACAATTTGCTAACAG	ANKRA2	530	1886	2780	2473	1397	1926	1925
TACTTACTACGGCCACAGTA	MKRN1	536	2325	3320	2826	1442	2106	2049
TAGAAATCAATGCAGCGGGT	TBL1XR1	390	594	918	857	781	944	980
TAGACTTGCCCACATCAGTG	CLP1	547	574	903	841	500	686	647
TAGAGAATCACTCAAACACC	EXOC2	516	1039	1332	1438	846	1230	1161
TAGAGGTACTCACTAACGGA	AUTS2	324	989	1273	1232	694	906	886
TAGCAGAGATTGGAGCTTTG	ZBTB4	548	1989	3067	2865	2089	2258	2006
TAGCGACCCCGAGAGTACAG	FAM96B	491	383	605	545	658	851	755
TAGGAGGCATACACCATACA	LDB2	293	1461	1948	1671	921	1304	1232
TAGGTACAGCCCAAGCACCT	CCNG1	480	1731	2438	2312	1288	1766	1712
TAGTGATGAATGGTAGTGCG	SRPX2	381	1516	2241	2026	961	1503	1440
TATAAAAAGACTTGACCGGG	CDH8	382	1406	1943	1635	945	1304	1295
TATAACCAAATCTTGCAGGG	RNF13	475	2116	2854	2488	1418	1887	1752
TATATCGCAAATATCCTGGT	SLFN11	538	2011	2744	2478	1428	1935	1963
TATATGCAGAACATGTCCTG	ZNF337	490	2054	2972	2601	1439	2089	1858
TATCCATGCACAGAGAACGC	DHRS7	471	1667	2396	2024	1094	1545	1493
TATCCCGGTAGATACTGATG	AP3M1	555	1737	2308	2305	1431	1892	1855
TATCGAGTACGGATTTCGGC	IGDCC4	459	1168	1743	1687	750	1264	1247
TATCTCCAAACTCATGAACA	SOD1	457	546	798	732	564	874	854
TATCTCGAACAACTACACTG	KPNB1	499	393	693	540	308	397	428
TATGAAGGTCGGTAAAGGAC	WDR63	331	727	1155	1021	573	778	699
TATGCCCTGTACTTACAGTG	HDAC5	563	2144	3238	3004	1635	2204	2049
TATGCCTTTATATGGACTTG	chr19;16895672:16896672	646	2304	3298	3255	1609	2733	2321
TATGCGAGATGTGTCAATAC	chr6;10381624:10382624	473	1043	1523	1341	913	1245	1248
TATGCGATGGATGTCAACAG	COBLL1	437	2265	3137	2790	1510	1988	1888
TATGTCTGGAATCTGACGGG	MLST8	393	776	1184	1098	1034	1276	1443
TATGTGGACACCCTATACCC	ACHE	399	867	1396	1047	797	1191	972
TATGTTGTCCAAAAACCCAG	PLK2	378	1287	2123	1867	1059	1616	1404
TATTAAGAGTCAGTGCATTG	HIBCH	428	1781	2461	2332	1144	1634	1542
TATTCCCATTGGCATCCAAG	NUAK2	487	2456	3525	3141	1776	2553	2479
TATTGCCGAAATGTGCTCAA	GPC1	452	2206	3527	3349	1569	2280	2018
TATTGGTCGACCATCAAACA	TBL1XR1	386	1186	1696	1677	1152	1483	1496
TATTTCCAACACCCTGCCGT	COBLL1	414	1537	2146	1971	1039	1416	1398
TCAAACTGCAGATCCCACGC	PPP1R3C	442	1308	2039	1897	1024	1405	1402
TCAACAGAGACAACCCTCTG	USP4	426	1879	2819	2697	1295	1858	1897
TCAACCCCAGCGCACCGTTG	NO_TARGET.51	460	2239	3356	3120	1658	2154	2008
TCAACGCTATTATAAACCAG	DUSP11	349	1191	1870	1616	917	1282	1180
TCAATCGGCTCACCTCAAAT	DNAJC8	587	786	1208	894	1304	1631	1802
TCACCACACGTTCCTCACAG	TRIM5	502	2170	3051	2948	1549	1953	1903
TCACCGTACTGTCCACGCCG	ADA	500	1556	2365	2210	1077	1653	1599
TCACCTGGGCCCAAAAAGTG	INSIG2	379	2249	2988	2887	1406	1973	1755
TCACGCAGCCTGATAGACGG	NIPAL3	361	1569	2180	2079	1138	1437	1387
TCACTTTCTATCCTATACTG	chr13;110530409:110531409	403	1741	2499	2445	1263	1731	1687
TCAGAACCCATGCGGCAGCA	CDKN1A	308	2357	3517	3094	2405	3418	3242
TCAGAAGAAAAGAATTCCGT	MICAL2	310	937	1407	1185	714	963	827
TCAGAAGATACTGCCACAGG	COMTD1	427	1100	1564	1370	946	1284	1212
TCAGAATCCATCTACCGTAG	PRKCI	424	646	990	920	633	903	851
TCAGACAAGAGAGAACCGCC	TRIM22	303	1593	2349	2107	1013	1311	1340
TCAGATTCCAGTTGATCTGG	CMTM4	552	1367	2167	1937	1161	1619	1506
TCAGCAACTTAAAAGATACG	WDR19	251	1099	1591	1329	770	1084	922
TCAGCACAGCATCCGAATCA	RND3	444	2038	3052	2593	1343	1940	1797
TCAGCCCGGGCCGTGCAACG	MAST3	254	1411	2155	1803	933	1275	1180
TCAGCCGGCAGGGAAAACTG	AP1S1	302	837	1263	1196	682	860	916
TCAGCCTGACAAGTCCGTGT	SIRPA	271	974	1441	1300	750	996	1211
TCAGCGCACGATCACTGTCG	GADD45A	453	1470	2178	2019	1116	1472	1486
TCAGCTCCTGTAGTCGCACA	CCDC51	570	2646	3808	3334	1800	2460	2318
TCAGGAATGACATCAACTAG	TTC26	647	2229	3550	3211	1799	2584	2328
TCAGGCAGGAAAAGAATACG	DNAJC8	342	328	490	496	589	668	749
TCAGGGAGACACGAGCACCA	TTC23	285	1245	1941	1832	852	1384	1250
TCAGGGCCGGGCACTACACG	TSKU	292	1036	1307	1418	787	945	834
TCAGGTGTCGCATTAGCACA	FEN1	298	287	487	451	479	749	730
TCAGTATTCAATAGGTGCCG	DUSP11	371	977	1358	1472	765	1080	1097
TCATGAGAAGGAGCGCACAA	CCDC51	292	1473	2227	1979	905	1274	1284
TCATGAGACTTACAAGTCCG	chr14;90476164:90477164	454	1661	2439	2380	1213	1660	1597
TCATGATCTCTCGTTCACTG	SLC12A4	533	2580	3814	3289	1794	2294	2278
TCATGTATACGAACATAACG	ZNF440	362	1238	1837	1633	792	1303	1203
TCATGTGAAAGCTTTGTGTG	ZNF440	622	2741	4244	3840	1986	2666	2675
TCATTGTAGAAAGCAAACTG	MOV10	383	1650	2672	2431	1011	1433	1530
TCATTTGAGTCATACCTGAG	NT5DC1	431	1901	2855	2766	1415	1904	1935
TCCAAGCATTGAACTACGTG	COL7A1	432	1661	2380	2199	1155	1571	1459
TCCAAGTCAAGACCAACTGA	MDM4	327	355	531	526	549	800	793
TCCACGTTGTGTGACCCGGG	PLXNB1	340	1524	2354	2016	1110	1336	1487
TCCACTCAGATCAACTACCC	C17orf53	475	1230	1756	1579	1177	1550	1417
TCCCAGCTAACACAGCAGAG	ADA	438	2038	2887	2724	1529	1789	1849
TCCCCACAGAAGGTTGAGGG	DACT3	348	1663	2425	2145	1258	1692	1651
TCCCGAACATAGGCTATCTG	ITCH	411	2020	2928	2660	1383	1958	1795
TCCCGATGCGTACAACATGG	UBE2F	651	3264	5618	4887	1816	2720	2746
TCCGCGGGTAAGCTTCACCA	EXOC2	311	414	590	494	527	728	821
TCCGGAGGCTCAAACCAAGT	NO_TARGET.54	330	1603	2550	2295	1599	1502	1351
TCCGGCCTGGAACTTCAAGG	PARP12	433	973	1323	1479	883	1263	1306
TCCGGGAGGACATCGCACGC	SLC4A11	342	981	1451	1484	700	1079	1179
TCCGGGATACCGATATGACC	CCBE1	414	1314	1856	1545	872	1443	1257
TCCGGTTCAAGGAGAAACAT	WDR63	267	1114	1493	1474	780	1030	1094
TCCTAAGAAAGAGTTCTCGC	RRM2B	336	726	1150	896	587	829	795
TCCTCCGATTACCTCCTCGG	RRM2	442	332	486	429	285	345	389
TCCTGCCAGAACACCCACGG	NOTCH1	336	1125	1789	1624	883	1433	1133
TCCTGGACAGGAGCTATCCA	EDA2R	453	1579	2421	2314	1150	1661	1447
TCGCACGCCTCCTCGATCAG	NOTCH1	350	1365	2136	1796	1086	1583	1446
TCGGAAAAAGACCTCTCGGG	BAX	317	774	1288	1124	647	796	795
TCGGCAAATACCAATAATGA	chr20;90769531:90770531	352	1544	2374	2163	1179	1565	1443
TCGGCCGGTGCTGTACAATG	STAT3	381	1565	2349	2276	1011	1616	1382
TCGTGATAGAGGAGTACACC	CDH11	350	991	1414	1442	754	1081	992
TCTAAAGCCGTCCTGATGTT	NO_TARGET.18	487	2243	3213	3232	1636	2064	2000
TCTAATTCACATGTACTCTG	REV3L	392	569	970	904	810	1123	1034
TCTATCTGCTATCCATCGCA	RRM2B	486	1551	2201	2006	1240	1492	1535
TCTCAAAGAGACACTTCACA	ADORA2B	91	354	517	553	272	471	382
TCTCAAGTTGGAGAAAGGCG	ZNF37A	30	98	115	135	72	109	98
TCTCATAATGGAGCCATGGG	TCF4	28	110	241	220	102	156	152
TCTCATGGTCTCCTTATCGG	KLF3	32	129	146	171	122	151	128
TCTCCAATAAGAACTCGTCC	PLEKHF2	27	77	100	106	48	77	87
TCTCCATCATGCGAATGGTG	FEN1	57	31	67	71	104	141	122
TCTCCTTCGAGAACTGCCAA	PSMB10	33	112	205	142	132	135	118
TCTCTAGACCCGATATCTTG	AUTS2	102	297	437	304	165	254	276
TCTGAAAACAAATCCTACGA	TSPAN6	429	1351	2018	1839	1121	1334	1216
TCTGACACAGTCATTGTAGG	LMO7	497	2205	3395	3174	1768	2142	2032
TCTGACGATACATTCTGTGG	OSBPL3	443	1495	2171	2111	1182	1811	1624
TCTGCACTGGAAACATGGGG	LIF	390	774	1359	990	953	1235	1119
TCTGCCATGACCACTTCGGG	DHCR7	508	1457	2264	1791	1109	1587	1555
TCTGCGCCTAGCCATGAGAC	MAMDC4	45	171	247	288	130	144	208
TCTGGAGAAAAACTGGATGT	ADK	408	1237	1783	1938	1016	1371	1263
TCTGGAGTTCGAATTTCGGC	MAGOHB	546	1776	2510	2446	1318	1979	1812
TCTGGGAACAGTTACTAATG	ASCC3	307	1066	1411	1279	734	1061	1006
TCTGGTAGAAGTTATATCTG	ZC3HAV1	506	1331	1933	1789	1074	1556	1475
TCTGGTAGCGGCGAATCTCG	HIST1H3H	435	1002	1412	1325	816	1225	1114
TCTGTATTCTCACTATAGGG	TTC23	366	1421	2297	2094	1006	1411	1365
TCTTAAACCTTGAATCCCTG	AKR1B10	619	2502	3739	3237	1902	2310	2420
TCTTAACAGAATGTTTGATG	GNAI1	501	1707	2694	2139	1221	1784	1845
TCTTACAATCTAAAGGCAGG	SUPT7L	247	1064	1458	1317	692	972	923
TCTTACCCACATATTCTGAG	TBC1D22B	459	2040	2732	2847	1451	1776	1724
TCTTACCCGAAGTGTCCCAC	RND3	419	1006	1772	1466	762	1092	1038
TCTTCATATTCTGGAATACA	DTWD1	421	2065	2980	2598	1325	1757	1690
TCTTCTACCCAAATCCACCA	ASCC3	354	731	1313	1299	693	803	994
TCTTGGGACAGCAGAATGTG	SIKE1	321	1347	1973	1949	1018	1521	1408
TGAACAGATTCCACTTGTGA	DTWD1	605	2581	3822	3587	1811	2536	2476
TGAACCGGCAAAATCCGCTC	HIST2H2BE	340	1045	1510	1317	780	1174	1052
TGAACGAGTCGTCAGCATAG	RAB3A	349	1201	1737	1515	937	1219	1233
TGAACGTCCGGCGTACCTGT	FBXL18	762	2103	3155	2668	1704	2230	2411
TGAACTCCACCAATAGGAGA	chr20;70156787:70157787	631	2213	3393	3080	1631	2277	2400
TGAAGAAATCTTCTCTAACG	chr19;25436356:25437356	398	1361	2004	1910	1047	1798	1534
TGAAGCTGGTTATTCAGAAG	GNAI1	487	1844	2636	2387	1467	1752	1736
TGAATGAGTCGGTGTTGGCG	TSKU	693	2001	3070	2701	1559	2188	1921
TGAATTCCCACATAGATCAC	TSPAN6	777	2494	3555	3124	1666	2422	2335
TGAATTGATTGAGATCCAGT	SV2A	395	1206	1808	1599	969	1523	1438
TGAATTTGTATGACCAAACA	APAF1	405	1860	2737	2753	1413	1797	1784
TGAATTTGTGAGAGTAAATG	ENDOD1	596	2677	3887	3585	2049	2607	2577
TGACACGGTATGATATGAGT	AP3M1	472	1178	1625	1606	966	1428	1293
TGACAGCCAGGATAAACAAG	SGCB	478	2303	2973	3192	1511	2006	2103
TGACAGGCGAGAATGTCACC	NIPAL3	515	1791	2331	2012	1321	1636	1670
TGACATGGTAATCGTTGACA	GLIS2	561	1465	1966	1906	1105	1494	1414
TGACGACTGAGATAGAGCAG	MRPL36	470	981	1300	1349	1091	1485	1445
TGACGCTGGATCAGTCACTC	PSD3	505	1739	2682	2544	1168	1592	1625
TGACGGTATCCACCCATTCG	RPS19	574	450	671	515	351	624	610
TGAGATCAGGAGTGAGAACG	ZNF436	496	1809	2590	2311	1322	1832	1793
TGAGATTCGTCAGTTTCGCA	DERA	365	1604	2100	1790	1183	1629	1421
TGAGCACTGAGAGGTCAAAG	SERTAD1	311	1698	2451	2182	1031	1443	1447
TGAGCATGCCTCCAGAACCA	AEN	380	1655	2549	2140	1362	1632	1662
TGAGCGCGGCGGCCGATCTG	DDIT4	583	2499	3760	3626	1475	2212	2285
TGAGCTCGGCATTATCATAG	OGFOD2	447	1398	2146	1677	1064	1560	1469
TGAGGGCTATGGCCCACATG	SLC20A2	267	1265	1888	1636	854	1173	1068
TGAGGGTGTTGATTTCTCCA	PSD3	679	2341	3364	3195	1552	2180	2218
TGAGGTCCAGAAATGAACAA	chr12;93982764:93983764	493	1727	2498	2256	1263	1837	1730
TGAGTCCATGGAACGCACAG	SLFN11	557	2533	3615	3149	1798	2345	2158
TGAGTGATGACAGTTTGGAA	C14orf79	391	1762	2333	2091	1263	1564	1518
TGATAGCACCAAATATAAAC	EPSTI1	390	1328	1995	1953	942	1364	1396
TGATCGGGGATTCCGGAGTG	RAB10	563	819	1194	1068	1019	1493	1445
TGATGCAGGCATGGGCCTTG	RABL2A	626	2002	2792	2557	1646	2099	2083
TGATGTCGCTCAGGTCCGAG	LRPAP1	439	1582	2277	1927	1115	1661	1763
TGCAAGTGATAGGTTTGCCA	PGBD2	624	1559	2186	2168	1339	1898	2087
TGCAGAGATAACCCTCAATG	ADNP2	682	3169	4505	4053	2199	2821	2674
TGCAGAGTACATTTGAACAG	DYRK3	627	2325	3273	2839	1794	2477	2524
TGCAGCCGTAGTCTTGATTG	TNFRSF10B	637	2844	4053	3277	2071	3017	2939
TGCAGGCTGTAATATCCCTG	DERA	529	1856	2542	2476	1496	1914	1898
TGCAGGTCAGTACTGTACCG	NOTCH1	510	1841	2661	2408	1384	1917	1944
TGCAGGTGTTTGATGTACAG	RABL2B	491	1477	2185	1761	1261	1619	1620
TGCAGTAGTCGATGGCACCG	DHRS3	396	1574	2358	2382	1004	1421	1486
TGCAGTCACTCAGAAGACGT	LOXL4	490	1379	2139	1587	1169	1692	1641
TGCAGTTCACCAAAAGCACA	MYO6	502	2381	3757	3366	1748	2409	2291
TGCCAAGGTACACGACTATG	LIF	598	2270	3220	3062	1711	2311	2395
TGCCAGATCACAATGTTGCA	chr16;85442767:85443767	700	3486	5177	4737	2561	3453	3369
TGCCCACTTAGCAACACTCT	NO_TARGET.69	641	3303	5230	4618	2200	3233	3056
TGCCCTGGTGCAAGTCACGG	PACSIN3	496	1397	2032	1849	950	1638	1943
TGCCGAGAGAAGATCTGTGA	HSPA4L	330	1150	1776	1433	856	1236	1112
TGCCTAGGGATGGACTTGCT	chr10;124445029:124446029	659	3359	4828	4406	2256	2927	3047
TGCCTGGAGACAATATGGTG	TINF2	449	545	739	777	743	1111	976
TGCCTGTCCGACTCCAACAA	SV2A	533	1548	2166	1852	1151	1621	1589
TGCGACCCCGACTACCTGCG	CMTM4	600	2143	3148	2927	1542	1973	1940
TGCGCTCTGAAACCTCAGGT	H3F3B	609	1296	1524	1623	1314	1638	1737
TGCTATTAGTGTGCACCTAG	chr4;26534749:26535749	786	3554	4968	4341	2508	3689	3449
TGCTCCGCCAGCGAGAGCGA	BBC3	450	1379	1839	1590	887	1343	1295
TGCTGGTCGTGAACACTCTG	SERTAD1	408	1600	2386	2027	1024	1471	1363
TGCTTCAAATACTAGCGCCA	PCNA	338	354	583	456	265	370	349
TGGAACGGGGAAAACAGGGA	chr9;73336198:73337198	324	1141	1676	1521	925	1181	1368
TGGACATACTCAAGACAGAG	ADA	508	2340	3199	2939	1609	2222	2359
TGGAGCTACAGAAATCGACG	DERA	437	1505	2045	1854	1464	1614	1388
TGGAGGCACTATGGGTTCAC	RNF13	294	925	1382	1382	695	1019	871
TGGAGTACTCCAGCACACGC	TRIP6	468	1986	2902	2785	1494	1925	1750
TGGAGTCAATCCGATGCCAA	ADORA2B	338	1169	1850	1498	1085	1363	1470
TGGAGTCCAAAGGAACACCG	SYTL3	487	1864	2978	2651	1459	2042	1914
TGGAGTTAAGTATGGCGCTG	MOV10	565	1723	2387	2231	1162	1783	1746
TGGATCGGCAGTGGTACTGG	NO_TARGET.6	715	4133	5889	5521	2496	3495	3506
TGGATCTCATTCCAGCACCG	CCS	471	1902	2536	2433	1277	1750	1641
TGGCAAGAGTCGGCACAATG	PPM1J	502	2044	3156	2916	1487	1883	2022
TGGCAATTAGCACACAACAA	chr18;14150804:14151804	465	1960	2340	2339	1281	1806	1840
TGGCAGAATCTTCGTCCGCA	GDF15	394	1672	2275	2144	1115	1481	1770
TGGCCACGAATTCCGCCGCC	NO_TARGET.11	397	2203	3049	2887	1354	1774	1881
TGGCCAGGTTGCGGTCGCAG	PCNA	448	371	523	477	215	414	335
TGGCCGTAGATGAGCCCACG	CSPG4	169	480	803	801	395	510	471
TGGCCTTGGATGCCAATGCG	PSD3	401	1835	2320	2305	1045	1626	1442
TGGCGGGAACCACTAAGGAA	EML2	248	1176	1893	1687	770	1155	1176
TGGCTCCGTCAAGCGAAGAA	FST	330	2271	3271	2930	1401	1890	1953
TGGCTGAAGATGGAGCATCG	FAM13C	381	2320	3273	2742	1516	1930	1898
TGGCTTACATTGTAGGAGCG	RNF121	643	2255	3335	2966	1692	2255	2373
TGGGAACGGCTCGTCAGAGG	PGF	476	2072	3113	2747	1374	2177	2091
TGGGACACAAACTCGTGACA	FANCC	499	1444	1988	1819	1207	1772	1576
TGGGATGATATCAACAACGT	DHRS1	370	1316	1999	1836	965	1335	1230
TGGGATTAAAAAGACCACTG	BOP1	376	573	951	734	588	802	756
TGGGATTCCAACCTACACGC	ADNP2	550	2155	3148	2726	1612	1984	1907
TGGGCATCGAGTTTAACCCT	DHCR7	565	1546	2162	2040	1028	1552	1488
TGGGCGTTGATGGACTGCAC	THOC3	567	395	692	655	437	555	576
TGGGCTCCAATCAAGAGTGT	MICAL2	477	1719	2873	2111	1244	1989	1786
TGGGGGGTGACAATCATGCG	POLR2A	574	821	1214	981	549	887	817
TGGTACAAATTGGATAAGCG	MICAL2	415	1717	2399	2272	1119	1634	1668
TGGTATACGAACATCCAGAT	CROT	600	2832	4107	3434	1785	2404	2504
TGGTCAAGGAGCACATGTAG	PPP1R12A	733	1305	1810	1740	1496	2088	1956
TGGTCACAGGAGACAACGTG	DDB2	488	1710	2456	2457	1272	1854	1818
TGGTCAGTATGCGTCCACAG	NADSYN1	362	1383	1866	1657	936	1089	1288
TGGTGGGAATGACACAGAGC	ACHE	395	1062	1302	1177	844	1071	1122
TGGTGGTGGGTTTGTTATAT	chr7;138064544:138065544	449	2414	3126	3321	1527	2273	2141
TGGTTGCAGTCTAGCGACCA	PERP	430	1704	2426	2084	1349	1592	1671
TGTACCCCCAGAATTCCGTG	BAZ1B	426	1599	2289	2155	1162	1682	1656
TGTAGCAGAGAACATCGACT	CDC42BPA	526	1219	1600	1960	1145	1634	1654
TGTAGTGATGCGCGACGACA	AK3	662	1345	2136	2223	1193	1456	1637
TGTCATCAATCGTGTTCAGA	EDA2R	667	3828	5138	4918	2494	3335	3336
TGTCATCAGCCGTGTCACTG	NUAK2	624	2156	3043	2920	1734	2360	2231
TGTCCAACATACCATGGCGT	AP3M1	411	1004	1418	1256	942	1198	1128
TGTCCCGTGGAGTAGACACG	ZNF79	246	837	904	971	612	847	776
TGTCCGGAGTCAATTTACTG	OSR2	562	1801	2645	2351	1439	2156	2006
TGTCCTCGTCTGGATCTATG	ACHE	606	2451	3825	3431	1790	2569	2653
TGTCTCGAACCTCATTGCAA	PRKCI	363	582	770	763	592	728	832
TGTCTGTTTAGTTTCCCAGG	NUDT8	706	1678	2117	2162	1419	1722	1719
TGTGATCTACCTGCTAGGCA	PPM1J	358	933	1329	1164	749	976	1111
TGTGATCTGATGTTTCACAA	ZNF337	378	1698	2395	2377	1273	1512	1774
TGTGCATTGATATTCAACGG	MKLN1	425	1276	1933	1814	965	1176	1207
TGTGCCCTACGTAGTAGCGC	MAGOHB	604	1196	1842	1627	903	1365	1276
TGTGCCGGAAGTGCCGCACA	TNFRSF10B	479	2150	3077	2662	1515	2413	2167
TGTGCCGGACGTGTAGAACA	TNFRSF10D	460	2039	2878	2781	1359	1848	1871
TGTGCCGGGGGTGATATCAG	HIBCH	474	1483	1996	1870	1218	1631	1554
TGTGCTGATCCGAGTCCACT	PHPT1	454	1474	2340	2192	1115	1678	1654
TGTGGACGTACTTGCCAGTG	SULF2	602	2889	4302	4260	1850	2727	2522
TGTGGCTATCGACTGTGAGA	AEN	568	1111	1325	1245	1069	1177	1280
TGTGGTAAGGCATATCCAAG	PDGFRB	661	2727	4206	3766	2096	2985	2742
TGTGTACCCAGGTGCCCTAG	TNFRSF10C	415	1421	2025	1888	1178	1690	1596
TGTGTGGAACGTGAATGAAG	GRHL3	556	2119	3190	2856	1492	2164	2040
TGTGTTATCAAGGCCCCTGA	RBM4	524	1228	1611	1607	955	1343	1439
TGTTCTTATTCCGGGAGGCG	MEX3B	311	1279	2076	1977	915	1335	1282
TGTTGCATATCCCGATCCCG	SPATA18	410	1147	1683	1416	942	1172	1366
TTAAAAAACTAGATCCAGGT	ACBD6	401	1473	2391	2050	1176	1617	1638
TTAAAACAGATATAACCCCT	ARNTL	472	1363	1977	1958	1164	1449	1588
TTAAAGGAGACCCGCCGCTG	IGFL3	405	1153	1694	1573	842	1135	1101
TTAACTCGAACGCTCGAAAG	NO_TARGET.48	384	1756	2429	2101	1093	1397	1601
TTAAGTGATACTGTGCACAA	COBLL1	388	1586	2749	2433	1053	1519	1450
TTACCAATTGCAAAGACATG	MYO6	401	1761	2362	2281	1294	1624	1676
TTACCTGGTAGGCTCCCACA	SESN2	576	1595	2532	2144	1330	1885	1796
TTACCTTGGAGAGCACAAAG	TKT	510	692	1115	935	1347	1757	1627
TTAGAATATACAGAACACCA	ARNTL	528	1774	2479	2441	1284	1856	1851
TTAGCCCTCGATTGGTTGCG	NO_TARGET.61	579	2616	3784	3331	1952	2469	2256
TTATCAAAAGAACACCAACA	GPR155	402	1387	2038	1855	915	1350	1463
TTATCATACATATCAGTGGT	GRHL3	589	2410	3227	3286	1800	2281	2349
TTATCTTGATGCACCCAGTG	FEN1	473	796	1047	957	1291	1830	1795
TTATGAAAATCCTAGAAACG	ISCU	264	320	474	429	260	400	356
TTATGACATTATATTAACTG	chr12;65472021:65473021	587	1735	2486	2268	1172	1646	1561
TTATGTGCACAAGAGTGTAA	MAGOHB	512	1690	2128	2029	1193	1666	1664
TTCAAGTCCCTTCTTCAGAG	ZBTB4	639	2547	3840	3530	1889	2695	2777
TTCAAGTGTTCGAAGACACA	ZNF440	742	2251	3351	3106	1669	2290	2279
TTCAATGCTGAACCACAAGT	PJA2	550	1648	2375	2178	1167	1777	1680
TTCAATTCACCGAGGGCGCA	NO_TARGET.65	640	2942	3706	3747	1750	2414	2195
TTCACCGAACCCGTCTGCCG	IRF2BP2	517	1565	2355	2002	1400	1884	1812
TTCACCGTCCACGTGCGCAT	NO_TARGET.25	332	1418	2102	1833	804	1218	1288
TTCAGATTCAGACATCAGAT	CKS1B	486	967	1478	1338	791	991	1009
TTCAGCCGATGGGCTCAACG	ZNF488	206	750	1167	1001	542	870	693
TTCATCTAAAATTGAATACA	IQCB1	553	1648	2369	2256	1208	1801	1542
TTCCACGGCGATATCCAGTG	PLXNB2	557	3061	4686	4044	1921	2657	2410
TTCCATAGTGACGCCCCCCA	IGFBP7	511	1952	2734	2830	1377	1993	1918
TTCCCTTCCTCCGTCACCAG	PDLIM1	438	1566	2218	2127	1084	1571	1632
TTCCTAAGGAACTCTCCACA	APAF1	317	1096	1718	1558	837	1113	1106
TTCGAGAATAATCTTGACTG	IQCB1	588	2114	2855	2588	1403	1804	1795
TTCGCACGATTGCACCTTGG	NO_TARGET.50	615	2888	4400	3865	1845	2799	2590
TTCGCCGAGAAATTTCTCAA	TRIAP1	235	292	613	488	358	641	680
TTCGGACAAATACGACGACG	CKS1B	419	610	919	915	631	859	718
TTCTAGGGTATGGTACTTAT	chr15;25541157:25542157	617	2855	4111	3812	2135	2694	2695
TTCTCATGGTATACTACACC	PLK4	420	331	475	570	527	747	695
TTCTGAGGATCTATACCCAG	CDC42BPA	303	1001	1575	1578	854	1038	1097
TTCTTCGGCCTACACCCGGT	NO_TARGET.19	335	1511	2369	2025	1011	1444	1486
TTGAACGTGTACATAAATTG	C14orf79	768	3954	5257	4520	2359	3363	3166
TTGACGTCGATCTCGCATCG	NOTCH1	636	2553	3899	3139	1885	2693	2432
TTGAGCACCTTCCTAACTGT	FAM20B	511	1155	1612	1605	1246	1448	1629
TTGATGGAGCGAATCAGATG	FAM96B	493	644	954	814	799	1139	1153
TTGCACAGATCTGGGAGTAT	ATP5E	584	779	1044	895	860	1252	1179
TTGCTATCATTAGGGCTATG	GNAI1	497	2285	3378	3031	1608	1980	1965
TTGGAATAGCTCATACCCGT	GFPT1	586	548	783	805	565	656	653
TTGGACTTTCTGCATAACAA	MKNK2	458	2107	2876	2927	1542	1995	2059
TTGGCAGTGACCAAACGTGG	AS3MT	649	2078	3104	2666	1606	2314	2182
TTGGGTTCTGTAATACACGC	GPR155	319	886	1232	1130	650	859	799
TTGGTGGTCCCAATAATGGA	DYRK3	604	2435	3955	3397	2016	2661	2544
TTGGTGGTGTTCAGTTGTGG	COX7A2	493	1992	2690	2549	1456	1931	1941
TTGTAGGAAGACACTACTGT	GPSM2	482	1409	1985	1922	1048	1332	1359
TTGTCTCAACTGGTATAGCA	MKLN1	371	1378	1982	1841	906	1283	1280
TTGTTCCCACACCTGGGTGT	IGFL3	460	1578	2441	2359	1224	1585	1456
TTTAAGCAAGTATCTGACAT	SGCB	347	1084	1283	1434	826	1053	1242
TTTAATGTATAACACCATCG	SRPX2	519	1625	2367	2053	1368	1685	1658
TTTAGGAAAGTGCTTCCATG	chr9;98248546:98249546	542	1724	2328	2204	1321	1651	1694
TTTAGGACAAGCACTGACGA	LMO7	562	2044	2532	2352	1515	1840	1718
TTTAGGAGGGAGATTAGCGA	chr17;65058774:65059774	438	2087	3080	3113	1372	2006	1768
TTTCAAGATGATCCCCGGAG	CES2	237	818	1211	1035	685	869	972
TTTCAGACATGCCTATCCAG	IGDCC4	578	1718	2515	2141	1155	1619	1452
TTTCAGATACAATACCAGGG	TTC26	233	976	1424	1424	713	924	912
TTTCAGGCTACGGGCGCGGG	NO_TARGET.9	316	1703	2728	2332	1223	1585	1504
TTTCCTAATATTGTACAACT	APAF1	540	1967	2733	2753	1608	1885	1958
TTTCGAGCTCCTGATCTGAA	TRIM5	371	1711	2379	2210	1125	1543	1639
TTTCTATTTGGATCCATTCG	MRPL36	394	1139	1759	1658	1061	1544	1451
TTTCTCCTTAACTAGGAACT	NT5DC1	349	981	1737	1632	859	1135	1149
TTTCTGCAGACAAAACTGTG	MGST2	502	1822	2783	2476	1313	1880	1941
TTTCTTAAAACTTAAACCGG	chr3;6797800:6798800	284	763	1216	1020	654	826	832
TTTCTTATAACTAGGCTCCG	SMC6	289	375	496	487	456	566	599
TTTGATTGTCCAGAATTCTG	FANCC	442	1250	1806	1692	1063	1339	1377
TTTGCCATCTGCTTCGTATG	SFT2D1	747	3476	4776	4448	2553	3039	3168
TTTGGAACTAAAACCATGTG	SMARCA1	474	1992	2686	2579	1239	1837	1774
TTTGGTTAGATCACTGACTG	BNC2	543	2193	2991	2659	1467	1930	1880
TTTGTACTCCAACCATGAAG	DENND2D	387	880	1355	1184	717	1019	978
TTTGTAGCCCCATCAAGACG	VRK1	434	471	807	569	715	1013	1001
TTTGTATCTTGTATACATCG	DRAM1	549	1629	2526	2364	1182	1675	1641
TTTGTGCCATAGATTATACG	PTPN12	344	1953	2788	2733	1056	1578	1391
TTTTGACTCTAATCACCGGT	NO_TARGET.53	398	1787	2492	2331	1225	1489	1462
TTTTTCTCACCCGATGAATC	NO_TARGET.13	385	1464	2325	2230	1052	1372	1359
