# Supplementary material for: Identification of functional regulatory elements in the human genome using pooled CRISPR screens
Source: BMC Genomics. 2020 Jan 31;21:107. doi: 10.1186/s12864-020-6497-0 (PMC6995077; doi:10.1186/s12864-020-6497-0)
Supplement: Supplementary file 9 — Additional file 9: Table S4. Guide-level MAGeCK output (Gene Library/Cas9/Untreated). [file 12864_2020_6497_MOESM9_ESM.txt]

sgrna	Gene	control_count	treatment_count	control_mean	treat_mean	LFC	control_var	adj_var	score	p.low	p.high	p.twosided	FDR	high_in_treatment
CCATTGTTCAATATCGTCCG	TP53	1149.6	7709.5/7655.6/7839.5	1149.6	7709.5	2.7445	9906.1	17439	49.676	1	0	0	0	True
GGTGCCCTATGAGCCGCCTG	TP53	1244.4	4497.9/4543.1/4628.9	1244.4	4543.1	1.8674	4694.4	19039	23.907	1	1.285e-126	2.57e-126	1.8812e-123	True
GAGCGCTGCTCAGATAGCGA	TP53	1108.1	3173/3371.8/3165.6	1108.1	3173	1.5169	19787	16743	15.958	1	1.2475e-57	2.4949e-57	1.2175e-54	True
GATCCACTCACAGTTTCCAT	TP53	1807.3	4315.7/4269.4/4304.8	1807.3	4304.8	1.2517	685.6	28789	14.72	1	2.4086e-49	4.8171e-49	1.7631e-46	True
TCAGAACCCATGCGGCAGCA	CDKN1A	912.54	2065.4/2101.8/2021.1	912.54	2065.4	1.1776	1644.4	13503	9.921	1	1.6871e-23	3.3741e-23	9.8794e-21	True
CTGGACCGCCGCGGACACCG	HLA-C	1223.6	2479.9/2244.7/2509.7	1223.6	2479.9	1.0185	28103	18688	9.1895	1	1.9729e-20	3.9458e-20	9.6279e-18	True
TACCATGATCTACAGGAACT	MDM2	2263.6	622.16/824.72/617.96	2263.6	622.16	-1.8616	20525	36946	8.5395	6.7387e-18	1	1.3477e-17	2.8187e-15	False
TAATGCTGCACACGCCGAAT	NO_TARGET.43	1872.5	3497.2/3313.8/3287.8	1872.5	3313.8	0.82321	17158	29942	8.3297	1	4.0525e-17	8.1049e-17	1.4832e-14	True
CCCCACCGGCACCTACCACG	TUBB	1602.9	320.72/287.46/276.32	1602.9	287.46	-2.4751	615.15	25203	8.2858	5.8672e-17	1	1.1734e-16	1.9088e-14	False
GATCCGAGCCGAGGTAATGG	SLC30A1	1555.5	2896.1/2833.9/2733.2	1555.5	2833.9	0.86504	7011.2	24379	8.1881	1	1.3265e-16	2.6531e-16	3.8841e-14	True
TAAAGCTGAAGCCAAAGCGA	RPL23A	1591	345.25/299.41/309.64	1591	309.64	-2.3576	686.62	24997	8.1047	2.6442e-16	1	5.2884e-16	7.0383e-14	False
TGGCTCCGTCAAGCGAAGAA	FST	977.72	1990/1954.8/1914	977.72	1954.8	0.99881	1453.5	14576	8.0934	1	2.9008e-16	5.8015e-16	7.0779e-14	True
TGGATCGGCAGTGGTACTGG	NO_TARGET.6	2118.4	3621.7/3519.4/3606.5	2118.4	3606.5	0.76736	3909.2	34329	8.0317	1	4.8053e-16	9.6106e-16	1.0823e-13	True
GGAGCATCCACTGACGCTAG	FAM96B	1860.6	486.34/485.27/476.21	1860.6	485.27	-1.9367	41.611	29732	7.9764	7.5337e-16	1	1.5067e-15	1.5756e-13	False
TGACGGTATCCACCCATTCG	RPS19	1700.6	394.33/401.01/336.42	1700.6	394.33	-2.1058	1699	26912	7.9629	8.4006e-16	1	1.6801e-15	1.6398e-13	False
TGGGCGTTGATGGACTGCAC	THOC3	1679.9	346.13/413.56/427.87	1679.9	413.56	-2.0196	2375.6	26549	7.7719	3.8647e-15	1	7.7295e-15	7.0725e-13	False
GGCTCACCTGAACACACTGC	TRIAP1	1605.8	509.12/390.25/395.86	1605.8	395.86	-2.0175	6429.2	25255	7.6138	1.3308e-14	1	2.6615e-14	2.292e-12	False
GGAGACAGCCCAAATATCCT	RPL23A	1905.1	496.85/582.09/590.53	1905.1	582.09	-1.7088	3668.3	30520	7.573	1.8241e-14	1	3.6483e-14	2.8999e-12	False
TTGGAATAGCTCATACCCGT	GFPT1	1736.2	480.2/467.94/525.86	1736.2	480.2	-1.8521	1117.4	27537	7.5689	1.8817e-14	1	3.7635e-14	2.8999e-12	False
CCAGCACGTCCGACAGCATG	SLC30A1	1217.7	2247.7/2232.7/2143.3	1217.7	2232.7	0.8741	4112.1	18588	7.445	1	4.8478e-14	9.6956e-14	7.0972e-12	True
TATCTCGAACAACTACACTG	KPNB1	1478.4	344.38/414.15/352.75	1478.4	352.75	-2.0642	1920.3	23045	7.4153	6.0654e-14	1	1.2131e-13	8.4569e-12	False
AGTCGAAGTTCCATCGCTCA	CDKN1A	1620.6	2805/2788.5/2789.3	1620.6	2789.3	0.78297	122.63	25513	7.3167	1	1.2711e-13	2.5421e-13	1.6917e-11	True
AGGAGGCACAGATCATTCAG	UTP3	1472.5	392.57/365.75/337.07	1472.5	365.75	-2.0064	770.97	22942	7.3069	1.3666e-13	1	2.7331e-13	1.7194e-11	False
TAGCGACCCCGAGAGTACAG	FAM96B	1454.7	335.62/361.56/356.02	1454.7	356.02	-2.0277	223.48	22636	7.3028	1.4093e-13	1	2.8187e-13	1.7194e-11	False
GAGAACATTACCGGATTCGA	MDM2	1277	295.31/253.39/258.68	1277	258.68	-2.299	684.63	19592	7.2749	1.7334e-13	1	3.4667e-13	2.0301e-11	False
ATACGTGCAAATTCACCAGA	PCNA	1762.9	593.24/553.4/555.91	1762.9	555.91	-1.6632	700.08	28006	7.2122	2.7522e-13	1	5.5044e-13	3.0994e-11	False
TCCCGATGCGTACAACATGG	UBE2F	1928.8	2860.2/3357.5/3192.4	1928.8	3192.4	0.72665	68805	30941	7.1836	1	3.3947e-13	6.7893e-13	3.6482e-11	True
TCCTCCGATTACCTCCTCGG	RRM2	1309.6	290.92/290.45/280.24	1309.6	290.45	-2.1689	52.199	20147	7.1799	3.4887e-13	1	6.9774e-13	3.6482e-11	False
ATGTATGCATTTATGCTCTG	MDM4	1845.8	569.58/616.75/621.88	1845.8	616.75	-1.58	1125.6	29470	7.1596	4.0452e-13	1	8.0903e-13	4.0842e-11	False
AAGCAATAAGAATCAAACGC	GFPT1	1117	166.49/190.64/227.98	1117	190.64	-2.5444	988.66	16892	7.1273	5.1166e-13	1	1.0233e-12	4.9938e-11	False
CTACCTTCTTGTGATAGAGT	ISCU	1996.9	733.45/720.74/698.31	1996.9	720.74	-1.469	332.18	32155	7.1169	5.5179e-13	1	1.1036e-12	5.2118e-11	False
TGGCCAGGTTGCGGTCGCAG	PCNA	1327.3	325.1/312.56/311.6	1327.3	312.56	-2.0828	79.11	20450	7.0961	6.4147e-13	1	1.2829e-12	5.8695e-11	False
GCGGTTCATGCAGATAAGTG	SRGAP1	696.26	1403.8/1437.9/1384.9	696.26	1403.8	1.0106	760.18	10008	7.0728	1	7.594e-13	1.5188e-12	6.5517e-11	True
GAACGGCGGGTTGACAACAT	ITCH	607.37	1408.2/1246/1263.4	607.37	1263.4	1.0554	10636	8603	7.0725	1	7.6078e-13	1.5216e-12	6.5517e-11	True
CTGGACGACCGCCACGACAG	NFKBIA	1656.2	2792.7/2900.9/2778.2	1656.2	2792.7	0.75343	5955.2	26134	7.0302	1	1.0315e-12	2.0631e-12	8.6296e-11	True
CAGCTCATTAGCCACTGAAT	ISCU	1934.7	698.39/778.11/636.25	1934.7	698.39	-1.4687	5107.8	31046	7.0165	1.1372e-12	1	2.2744e-12	9.2491e-11	False
GTAGAACCAGTTCTCATCGT	RPS19	1285.9	312.83/259.37/301.14	1285.9	301.14	-2.0905	940.84	19743	7.0081	1.2081e-12	1	2.4162e-12	9.5604e-11	False
ATCTTGGCAAATATAACCGA	KPNB1	1185.1	258.5/228.89/247.58	1185.1	247.58	-2.2545	234.28	18037	6.9808	1.4675e-12	1	2.935e-12	1.1307e-10	False
CACACAGTGTCCAGATACGA	KPNB1	1395.5	392.57/371.72/364.51	1395.5	371.72	-1.9056	243.4	21616	6.9631	1.6642e-12	1	3.3284e-12	1.2494e-10	False
TGTCATCAATCGTGTTCAGA	EDA2R	1976.2	3354.4/3070.6/3212.6	1976.2	3212.6	0.70076	20135	31785	6.9353	1	2.0268e-12	4.0535e-12	1.4836e-10	True
GCTGGAGCTAATATCCCAGC	PCNA	1185.1	255.87/274.31/245.62	1185.1	255.87	-2.2071	222.54	18037	6.919	2.2737e-12	1	4.5474e-12	1.6157e-10	False
TTCTCATGGTATACTACACC	PLK4	1244.4	290.05/283.87/372.35	1244.4	290.05	-2.0972	3405.5	19039	6.9163	2.3177e-12	1	4.6353e-12	1.6157e-10	False
CAGGCGACGAGTTTGAACTG	BCL2L1	1416.2	391.7/426.7/390.64	1416.2	391.7	-1.8516	613.33	21973	6.9116	2.3961e-12	1	4.7921e-12	1.6316e-10	False
GCACGTCACCCACCTTCCGG	RPL23A	1108.1	243.61/215.15/207.73	1108.1	215.15	-2.3593	432.49	16743	6.9009	2.5839e-12	1	5.1679e-12	1.7195e-10	False
ATGACGCGAAATGTATGTTG	RABGGTA	1780.6	665.97/600.02/623.19	1780.6	623.19	-1.5131	1183.7	28319	6.8781	3.0338e-12	1	6.0676e-12	1.974e-10	False
AGCTCCTAGAGACTACAGAC	KPNB1	1131.8	300.56/236.06/223.41	1131.8	236.06	-2.2565	2160.3	17140	6.8417	3.9119e-12	1	7.8238e-12	2.49e-10	False
CTGCATTCCAGGTCAGTCTG	TUBB	1869.5	604.63/710.58/696.35	1869.5	696.35	-1.4235	4307.4	29889	6.7858	5.7708e-12	1	1.1542e-11	3.5951e-10	False
GATGGACAGACCAATAAGGG	FAM96B	1309.6	321.59/347.22/372.35	1309.6	347.22	-1.9121	644	20147	6.7799	6.0134e-12	1	1.2027e-11	3.6682e-10	False
TAGACTTGCCCACATCAGTG	CLP1	1620.6	502.98/539.66/549.37	1620.6	539.66	-1.5847	719.62	25513	6.7677	6.5433e-12	1	1.3087e-11	3.9099e-10	False
AGACACTTATACTATGAAAG	MDM2	1312.5	403.96/329.29/357.98	1312.5	357.98	-1.8715	1468.9	20197	6.7166	9.302e-12	1	1.8604e-11	5.4473e-10	False
AGAGGAGGATGATCCTGAGC	DNAJC8	1688.8	587.98/678.9/592.49	1688.8	592.49	-1.5096	3743.9	26705	6.7087	9.8187e-12	1	1.9637e-11	5.6371e-10	False
AGGCGGACTGGTCATACCCG	HLA-C	2062.1	759.73/838.47/840.07	2062.1	838.47	-1.2973	3100.8	33320	6.7035	1.0175e-11	1	2.035e-11	5.7292e-10	False
TTGCACAGATCTGGGAGTAT	ATP5E	1730.3	682.62/623.92/584.65	1730.3	623.92	-1.4701	2494	27432	6.6798	1.1966e-11	1	2.3933e-11	6.6109e-10	False
ATAGCATAGTGGTCAAGCCT	RPL23A	1706.6	669.48/609.58/606.21	1706.6	609.58	-1.4837	1799.7	27016	6.6741	1.2441e-11	1	2.4882e-11	6.7457e-10	False
CCATTAGCGCATCACAGTCG	CDKN1A	1481.4	2493.9/2346.9/2494.7	1481.4	2493.9	0.75104	10807	23096	6.6623	1	1.3478e-11	2.6955e-11	7.175e-10	True
ATCTGTGCCCAGATATTGCA	NCAPD2	1552.5	474.07/524.72/519.98	1552.5	519.98	-1.5762	1065.1	24327	6.6199	1.7968e-11	1	3.5936e-11	9.3947e-10	False
GGAACTTGAACAAGAGTATG	TINF2	1490.3	483.71/462.56/495.16	1490.3	483.71	-1.6214	289.08	23249	6.6015	2.0353e-11	1	4.0706e-11	1.0455e-09	False
CAGAATCTGGACCTATAGTG	TINF2	1131.8	268.14/258.17/278.28	1131.8	268.14	-2.0734	101.07	17140	6.5967	2.1019e-11	1	4.2039e-11	1.0611e-09	False
GGACGACCATCATTTACCTA	RPA1	1591	575.72/549.82/478.82	1591	549.82	-1.5312	2855.3	24997	6.5856	2.2659e-11	1	4.5318e-11	1.1245e-09	False
GCCAGTGGTCCAGCCAGTCG	STEAP3	1398.4	431.13/450.61/419.38	1398.4	431.13	-1.6953	258.77	21667	6.5715	2.4909e-11	1	4.9818e-11	1.2155e-09	False
CGGTGTGCCCCCAAATATTG	NO_TARGET.4	1564.4	2740.1/2589.5/2580.9	1564.4	2589.5	0.72675	11379	24533	6.545	1	2.974e-11	5.948e-11	1.4275e-09	True
ACGGGCGTCGCCTAGCCTCG	THOC3	1045.9	242.73/226.5/216.22	1045.9	226.5	-2.2021	184.51	15705	6.5382	3.1123e-11	1	6.2246e-11	1.4698e-09	False
GCTGACCACACCAACCTACG	TUBB	1102.2	198.04/261.76/271.75	1102.2	261.76	-2.0698	2080	16644	6.5142	3.6549e-11	1	7.3099e-11	1.6987e-09	False
ACAGCCTCGTACATACCCGA	TKT	1460.7	477.57/499.02/478.82	1460.7	478.82	-1.607	204.66	22738	6.5112	3.727e-11	1	7.4541e-11	1.7051e-09	False
GCGCGGCACCTGTACCTCCG	RPS19	1078.5	226.96/251.6/280.89	1078.5	251.6	-2.0954	732.69	16248	6.4868	4.3832e-11	1	8.7665e-11	1.9745e-09	False
GAGCCAACGGTGATAAAACC	RABGGTA	1300.7	443.4/369.93/385.41	1300.7	385.41	-1.7522	1801	19995	6.4726	4.8173e-11	1	9.6346e-11	2.1371e-09	False
CACTGCAGTATTCGTGGCCT	NO_TARGET.27	1908	3035.4/3037.1/3004.9	1908	3035.4	0.66953	467.55	30572	6.4478	1	5.6753e-11	1.1351e-10	2.4802e-09	True
AGGACAGGCCCACGAAGACG	SLC7A5	1555.5	533.65/549.82/576.81	1555.5	549.82	-1.4986	494.95	24379	6.4408	5.9413e-11	1	1.1883e-10	2.5514e-09	False
GTTCCTCTTTCTCTACACAC	SMC6	1090.3	269.89/253.99/264.56	1090.3	264.56	-2.0389	70.09	16446	6.439	6.0125e-11	1	1.2025e-10	2.5514e-09	False
TGCCCACTTAGCAACACTCT	NO_TARGET.69	1899.2	2894.4/3125.6/3016.7	1899.2	3016.7	0.66731	13412	30415	6.4078	1	7.3821e-11	1.4764e-10	3.0878e-09	True
TTCCACGGCGATATCCAGTG	PLXNB2	1650.3	2682.3/2800.5/2641.7	1650.3	2682.3	0.70042	7807.2	26031	6.3965	1	7.9481e-11	1.5896e-10	3.2778e-09	True
GTCACCGAGACACCACTGGA	CDKN1A	1828	3230.8/2844.7/2914.1	1828	2914.1	0.67245	52571	29155	6.3605	1	1.0053e-10	2.0107e-10	4.0883e-09	True
CAGCATATGGTATATTGTGG	MDM4	1629.5	641.44/598.22/612.74	1629.5	612.74	-1.4097	517.14	25668	6.3465	1.1012e-10	1	2.2024e-10	4.4168e-09	False
TGGCTGAAGATGGAGCATCG	FAM13C	1128.8	2033/1956/1791.2	1128.8	1956	0.79256	16547	17091	6.3275	1	1.2456e-10	2.4912e-10	4.9286e-09	True
TCAATCGGCTCACCTCAAAT	DNAJC8	1739.2	688.76/721.93/584	1739.2	688.76	-1.3351	6037.6	27589	6.324	1.2744e-10	1	2.5488e-10	4.9752e-09	False
CCTAAGGGGTACCACCATGG	NO_TARGET.60	1102.2	2027.7/1915.4/1885.9	1102.2	1915.4	0.79675	6742.8	16644	6.3036	1	1.4545e-10	2.909e-10	5.6037e-09	True
CCTGGCTAACCGGGTAGCCG	DHRS2	1318.4	2140.8/2216/2326.2	1318.4	2216	0.74868	8901.7	20298	6.2998	1	1.49e-10	2.98e-10	5.6658e-09	True
GTCTGGAGCATACAACGTTG	POLR2A	1016.2	241.85/236.66/337.07	1016.2	241.85	-2.0665	4546.7	15213	6.2784	1.7099e-10	1	3.4197e-10	6.4186e-09	False
ATCTGCACAGACCGAATATG	PRKCI	1398.4	452.16/478.7/483.4	1398.4	478.7	-1.5447	363.17	21667	6.2483	2.0744e-10	1	4.1489e-10	7.6872e-09	False
CTCCGTACACCAATCAACAG	GFPT1	1620.6	623.03/622.13/663.04	1620.6	623.03	-1.3778	800.53	25513	6.2457	2.1099e-10	1	4.2197e-10	7.6872e-09	False
GACGGACGAAGAGATTGGGA	DRAP1	1001.4	237.47/276.7/218.84	1001.4	237.47	-2.0716	943.11	14967	6.2444	2.1266e-10	1	4.2532e-10	7.6872e-09	False
ACTGCTGGTAGCGCTTGAAG	TRIAP1	1478.4	531.03/591.05/526.51	1478.4	531.03	-1.4755	1811.8	23045	6.241	2.1743e-10	1	4.3487e-10	7.764e-09	False
CTGGGCAGTACCGATAAGCA	VRK1	1351	450.41/450.61/469.03	1351	450.61	-1.582	169.6	20855	6.2351	2.2578e-10	1	4.5155e-10	7.9131e-09	False
CGACTACGCCTACATGCTGG	SLC7A5	2079.9	939.37/936.48/870.11	2079.9	936.48	-1.1503	2206.3	33638	6.2342	2.2701e-10	1	4.5403e-10	7.9131e-09	False
ACGTACACCAGCGTCACGAT	SLC7A5	1205.9	361.03/366.34/351.44	1205.9	361.03	-1.7371	60.067	18387	6.2303	2.3271e-10	1	4.6543e-10	8.0163e-09	False
CACTTTCCGAGACATGCATG	TEP1	1911	3057.3/3000.7/2878.8	1911	3000.7	0.65068	9029.3	30625	6.2267	1	2.3818e-10	4.7636e-10	8.1092e-09	True
AGATCCACCAGGATGGCACG	TUBB	1048.8	321.59/262.96/267.83	1048.8	267.83	-1.9654	1457.3	15754	6.2223	2.4489e-10	1	4.8978e-10	8.2418e-09	False
GTGACAGCATAATTATATGG	UTP15	1093.3	262.01/297.62/294.61	1093.3	294.61	-1.8882	536.01	16495	6.2185	2.5104e-10	1	5.0209e-10	8.3529e-09	False
CCTGAAAGTCAAGTTGACAG	UTP3	1185.1	387.32/350.21/348.83	1185.1	350.21	-1.7558	689.42	18037	6.2166	2.5398e-10	1	5.0795e-10	8.3555e-09	False
TTTGTAGCCCCATCAAGACG	VRK1	1285.9	412.73/482.28/371.69	1285.9	412.73	-1.6371	3260.9	19743	6.2139	2.5836e-10	1	5.1673e-10	8.4054e-09	False
CATGCGGCGGGAACACAACG	POLR2A	1208.8	365.41/381.28/304.41	1208.8	365.41	-1.7233	1986.5	18437	6.2114	2.6253e-10	1	5.2505e-10	8.447e-09	False
GAGCTGAATATATGACTACA	SRGAP1	761.44	1426.6/1327.3/1413	761.44	1413	0.89104	3759.1	11050	6.1979	1	2.8614e-10	5.7229e-10	9.1069e-09	True
AGAACACCGAAAAGCTTTGG	RAD51C	1679.9	676.49/665.16/671.53	1679.9	671.53	-1.3216	32.597	26549	6.1887	3.0334e-10	1	6.0669e-10	9.5505e-09	False
CAGACGAGCAGCTATTCAGG	RABGGTA	1884.3	812.31/854.6/811.98	1884.3	812.31	-1.2129	894.41	30152	6.1737	3.3346e-10	1	6.6693e-10	1.0387e-08	False
CGATTCTGATAACCCCATGG	PLK4	1478.4	536.28/558.78/541.54	1478.4	541.54	-1.4473	162.48	23045	6.1717	3.3772e-10	1	6.7544e-10	1.0409e-08	False
AAACCCTCCGAGCTTAGCAA	RAD51C	1013.3	255/204.99/302.45	1013.3	255	-1.9862	2376.5	15164	6.1578	3.688e-10	1	7.376e-10	1.1248e-08	False
CCCAATACTTAGGAACACCC	VRK1	1312.5	456.54/427.9/437.67	1312.5	437.67	-1.5822	225.8	20197	6.1558	3.7348e-10	1	7.4695e-10	1.1274e-08	False
ACCTTGGGGTCCATGCGCAG	INCENP	1362.9	470.56/581.49/467.07	1362.9	470.56	-1.5322	6158.6	21058	6.1492	3.8948e-10	1	7.7896e-10	1.1637e-08	False
AAGAACACTCTGATTATGTG	UTP15	1170.3	379.43/329.29/350.79	1170.3	350.79	-1.7353	641.19	17788	6.1447	4.0067e-10	1	8.0134e-10	1.185e-08	False
TATCTCCAAACTCATGAACA	SOD1	1354	478.45/476.91/478.17	1354	478.17	-1.4997	0.83992	20906	6.0574	6.9175e-10	1	1.3835e-09	2.0254e-08	False
GGCTGTCGACTTCTTCAGCG	BOP1	1522.9	590.61/624.52/538.92	1522.9	590.61	-1.365	1910.7	23813	6.0413	7.6457e-10	1	1.5291e-09	2.2165e-08	False
AGCCACAAAGATGACCTCCG	STEAP3	1117	347.01/334.67/319.43	1117	334.67	-1.7358	192.17	16892	6.0192	8.7661e-10	1	1.7532e-09	2.5164e-08	False
ACTGTGTCAGTGTCGAAGGG	PLK4	1383.6	460.05/503.2/506.26	1383.6	503.2	-1.4574	935.81	21413	6.0166	8.9053e-10	1	1.7811e-09	2.5315e-08	False
TGGGGGGTGACAATCATGCG	POLR2A	1700.6	719.43/725.52/640.83	1700.6	719.43	-1.24	3107.4	26912	5.9812	1.1074e-09	1	2.2147e-09	3.1177e-08	False
GGACCCGTTGAACAACTCTG	SESN2	1457.7	2344/2358.2/2473.8	1457.7	2358.2	0.69364	6780.7	22687	5.9788	1	1.124e-09	2.248e-09	3.1343e-08	True
GTTGTTTGAGAACATCGGGA	STK11	983.65	303.19/260.56/244.31	983.65	260.56	-1.9124	1040.7	14673	5.9693	1.1914e-09	1	2.3828e-09	3.2909e-08	False
TGCCTGGAGACAATATGGTG	TINF2	1330.3	477.57/441.65/507.57	1330.3	477.57	-1.476	1095.2	20501	5.9556	1.2958e-09	1	2.5916e-09	3.5458e-08	False
TTGATGGAGCGAATCAGATG	FAM96B	1460.7	564.32/570.13/531.74	1460.7	564.32	-1.3705	547.85	22738	5.9442	1.3889e-09	1	2.7778e-09	3.7655e-08	False
ACACAGAAGATAACAAGCGC	NFYC	1185.1	388.19/421.92/353.4	1185.1	388.19	-1.6077	1174.1	18037	5.9338	1.4799e-09	1	2.9599e-09	3.9754e-08	False
AAGGTGTGAGGTGAACCGAA	CLP1	959.95	222.57/251/299.18	959.95	251	-1.931	1564.8	14282	5.9322	1.4949e-09	1	2.9897e-09	3.9791e-08	False
CATGAAGCCTAACAAGTATG	KLF3	1668.1	2781.3/2546.5/2629.3	1668.1	2629.3	0.65619	14984	26342	5.9225	1	1.5849e-09	3.1699e-09	4.1472e-08	True
CAACACCATGAACAACTACG	OGFOD2	1161.4	1834.9/2024.2/1948	1161.4	1948	0.74558	9290.9	17638	5.9224	1	1.5864e-09	3.1727e-09	4.1472e-08	True
ACGACCAGTGCTTCAATCGC	TRIAP1	1122.9	358.4/352/323.35	1122.9	352	-1.6708	430.81	16991	5.914	1.669e-09	1	3.338e-09	4.3246e-08	False
GGAAAGTAATGGACCAGTGA	SOD1	1232.5	452.16/421.33/399.13	1232.5	421.33	-1.5464	721.73	18838	5.9103	1.7078e-09	1	3.4156e-09	4.3864e-08	False
AATAGCCTAATTGACATGAG	SMC6	1063.6	323.35/298.22/316.82	1063.6	316.82	-1.7441	194.39	16001	5.904	1.774e-09	1	3.548e-09	4.5168e-08	False
TGATCGGGGATTCCGGAGTG	RAB10	1668.1	717.67/713.56/697.66	1668.1	713.56	-1.2239	134.93	26342	5.881	2.0391e-09	1	4.0781e-09	5.1469e-08	False
GTAGGCCACGCACGGCAGTG	STEAP3	1111	350.51/394.43/316.17	1111	350.51	-1.6616	1554.3	16793	5.8689	2.1929e-09	1	4.3857e-09	5.4878e-08	False
TTACCTTGGAGAGCACAAAG	TKT	1511	606.39/666.35/610.78	1511	610.78	-1.3054	1553.9	23608	5.8591	2.3271e-09	1	4.6542e-09	5.7744e-08	False
TCACCTGGGCCCAAAAAGTG	INSIG2	1122.9	1970.8/1785.7/1885.9	1122.9	1885.9	0.74751	8619.6	16991	5.8535	1	2.4071e-09	4.8141e-09	5.9226e-08	True
TCAGGCAGGAAAAGAATACG	DNAJC8	1013.3	287.42/292.84/324.01	1013.3	292.84	-1.7874	500.46	15164	5.8505	2.4501e-09	1	4.9003e-09	5.9783e-08	False
ATCATCGCACAGCCTCAGCA	NFYC	1321.4	531.03/478.7/488.62	1321.4	488.62	-1.4334	948.24	20349	5.838	2.6422e-09	1	5.2844e-09	6.3937e-08	False
GGGAAGATGACAAAGCGGCG	RRM2	906.62	236.6/230.68/276.97	906.62	236.6	-1.9336	832.67	13406	5.7868	3.5875e-09	1	7.1751e-09	8.6101e-08	False
CAGAGGAATAAGCTCTACGA	PLK4	1214.7	379.43/430.29/427.22	1214.7	427.22	-1.5054	1146.6	18537	5.7842	3.6435e-09	1	7.287e-09	8.6733e-08	False
CGTAATTGATGTCGGCGCCG	PPP1R12A	1125.9	383.81/371.13/362.55	1125.9	371.13	-1.5985	117.24	17041	5.7816	3.6992e-09	1	7.3984e-09	8.7349e-08	False
CCTCTATCCAGAAAACACGG	SOD1	1152.5	432.88/389.05/372.35	1152.5	389.05	-1.5643	1100	17489	5.7732	3.8888e-09	1	7.7777e-09	9.1092e-08	False
ATGTTGGAACTGGACTGGTG	ISCU	1484.4	608.14/631.09/603.59	1484.4	608.14	-1.286	273.78	23147	5.7593	4.2243e-09	1	8.4486e-09	9.8165e-08	False
GTCAAAGAAAACAATTATCG	THOC3	1146.6	389.07/365.15/392.6	1146.6	389.07	-1.5568	292.28	17389	5.7447	4.605e-09	1	9.21e-09	1.0617e-07	False
GGCACTGCACCCGTTCGCGG	STK11	1134.8	345.25/384.87/421.34	1134.8	384.87	-1.5575	1449.7	17190	5.7194	5.3435e-09	1	1.0687e-08	1.2223e-07	False
ACATCCGTCCCATTACTACG	RPA1	2100.6	1048.9/990.27/1051.1	2100.6	1048.9	-1.0012	1721.7	34010	5.7029	5.8905e-09	1	1.1781e-08	1.337e-07	False
GACTACTGTGAGAGTATCCG	FEN1	865.14	202.42/267.14/222.75	865.14	222.75	-1.9527	1191.7	12728	5.6938	6.2107e-09	1	1.2421e-08	1.3988e-07	False
AACTGGTTCTACACGCGAGC	RPS19	874.02	299.69/228.29/193.36	874.02	228.29	-1.9321	3158.8	12873	5.6912	6.3065e-09	1	1.2613e-08	1.4096e-07	False
CTTCAAGAACTAGTGCGCAG	POLR2A	1807.3	846.49/862.97/798.91	1807.3	846.49	-1.0934	1267.5	28789	5.6628	7.4478e-09	1	1.4896e-08	1.652e-07	False
ACTGCTCGTAAGTCCACCGG	H3F3B	1362.9	644.07/542.05/521.28	1362.9	542.05	-1.3286	5419.5	21058	5.6565	7.7224e-09	1	1.5445e-08	1.7001e-07	False
TGCTTCAAATACTAGCGCCA	PCNA	1001.4	310.2/348.42/297.88	1001.4	310.2	-1.6876	806.07	14967	5.6499	8.0248e-09	1	1.605e-08	1.7535e-07	False
ACAACAGAGAAGTTGCCAAG	RPA1	1315.5	491.59/548.62/514.75	1315.5	514.75	-1.3519	841.69	20248	5.6272	9.1558e-09	1	1.8312e-08	1.9858e-07	False
CTTGAGCAGGAGCATACCCA	RAD51C	1256.2	476.7/465.55/491.89	1256.2	476.7	-1.3961	177.53	19240	5.6199	9.552e-09	1	1.9104e-08	2.0565e-07	False
TTTGTGCCATAGATTATACG	PTPN12	1019.2	1711.4/1666.2/1785.3	1019.2	1711.4	0.74714	3754	15262	5.6028	1	1.0543e-08	2.1086e-08	2.2533e-07	True
GCTCCTTTGATAGCCAACAC	RPA1	1001.4	271.65/318.53/316.82	1001.4	316.82	-1.6572	1021.8	14967	5.5959	1.0977e-08	1	2.1954e-08	2.329e-07	False
AGTTGGACATCCGTCACCTG	NCAPD2	1392.5	550.3/571.33/591.83	1392.5	571.33	-1.2838	431.28	21566	5.5919	1.123e-08	1	2.2459e-08	2.3655e-07	False
AAGGGCCTATTCTGTCACTT	CTGF	1401.4	2286.2/2159.8/2224.9	1401.4	2224.9	0.66651	3997.6	21718	5.5881	1	1.1475e-08	2.295e-08	2.3999e-07	True
AATGTGACTGCTGACAAAGA	SOD1	1262.2	545.05/481.69/486.01	1262.2	486.01	-1.375	1752	19341	5.5809	1.1962e-08	1	2.3923e-08	2.484e-07	False
TGCCAGATCACAATGTTGCA	chr16;85442767:85443767	2074	3054.7/3093.9/3094.4	2074	3093.9	0.57681	768.29	33532	5.5699	1	1.2744e-08	2.5487e-08	2.6277e-07	True
CATGCCAAGAAGCATGACAG	NCAPD2	989.57	312.83/279.09/330.54	989.57	312.83	-1.6583	725.99	14771	5.5682	1.2871e-08	1	2.5741e-08	2.6353e-07	False
CATCACGCTGCTCAACGGCG	SLC7A5	1016.2	358.4/319.73/336.42	1016.2	336.42	-1.592	380.82	15213	5.5117	1.7765e-08	1	3.5529e-08	3.6121e-07	False
TGGTCAAGGAGCACATGTAG	PPP1R12A	2171.7	1143.5/1081.7/1136.6	2171.7	1136.6	-0.93347	1532.7	35288	5.5101	1.7927e-08	1	3.5854e-08	3.6201e-07	False
TGGTGGTGGGTTTGTTATAT	chr7;138064544:138065544	1330.3	2115.3/1868.2/2169.4	1330.3	2115.3	0.66874	32006	20501	5.4829	1	2.0921e-08	4.1843e-08	4.1957e-07	True
GAGTCCAGCCTGTCTCCAGT	ATP5E	788.1	202.42/230.68/192.05	788.1	202.42	-1.9557	453.14	11479	5.4664	2.2962e-08	1	4.5924e-08	4.5737e-07	False
CGGGAACAGTCCTCACACAG	BOP1	992.54	356.65/327.5/318.13	992.54	327.5	-1.5967	468.69	14820	5.4628	2.343e-08	1	4.6861e-08	4.6354e-07	False
GTTGCGAAGGATCCCCAACG	STK11	1087.3	382.06/423.12/388.68	1087.3	388.68	-1.4818	615.02	16396	5.4563	2.4308e-08	1	4.8615e-08	4.7767e-07	False
CTAGGGCAGCAATTGAAGAG	PSTPIP2	1428.1	2263.4/2239.9/2075.3	1428.1	2239.9	0.649	13817	22176	5.4516	1	2.4966e-08	4.9932e-08	4.8734e-07	True
CTGACTATTACAGCCCTCTG	RASA3	1828	2758.5/2538.7/2826.6	1828	2758.5	0.59333	26474	29155	5.4494	1	2.5268e-08	5.0537e-08	4.8997e-07	True
TCCAAGTCAAGACCAACTGA	MDM4	968.83	311.08/317.34/343.6	968.83	317.34	-1.6072	364.51	14429	5.4237	2.9188e-08	1	5.8377e-08	5.6226e-07	False
GATCCTTCTCTTTTTGGTTT	NO_TARGET.15	1836.9	2554.4/2762.8/2780.8	1836.9	2762.8	0.58858	21892	29312	5.408	1	3.1875e-08	6.375e-08	6.1e-07	True
ACTGGAGACAGGCTGGACTC	ATP5E	1442.9	544.17/634.68/713.34	1442.9	634.68	-1.1836	7189.5	22432	5.3962	3.4026e-08	1	6.8052e-08	6.4693e-07	False
AGACAGGGGAAATATGTCTG	UBE2F	1170.3	1863.8/1979.9/1889.2	1170.3	1889.2	0.6904	4439.7	17788	5.39	1	3.5231e-08	7.0463e-08	6.6553e-07	True
GCACGGACTCTCAATCGGTG	INCENP	936.24	312.83/282.68/301.8	936.24	301.8	-1.6301	243.67	13892	5.3828	3.6664e-08	1	7.3327e-08	6.8815e-07	False
ATGGCTTAGAAACATAGATG	RAB10	1137.7	425/501.41/431.14	1137.7	431.14	-1.3978	2487.8	17240	5.3814	3.6958e-08	1	7.3916e-08	6.8926e-07	False
GAGACAGGCTGGACTCAGGT	ATP5E	838.47	243.61/280.88/231.25	838.47	243.61	-1.779	771.21	12295	5.3649	4.0502e-08	1	8.1004e-08	7.5057e-07	False
TATTGCCGAAATGTGCTCAA	GPC1	1339.2	1933.1/2107.8/2187.7	1339.2	2107.8	0.65401	18459	20652	5.3486	1	4.4326e-08	8.8653e-08	8.1428e-07	True
CATCGCTCAGGAGATATACG	ATXN7L3	1128.8	404.84/429.69/455.96	1128.8	429.69	-1.3914	653.81	17091	5.3479	4.4496e-08	1	8.8993e-08	8.1428e-07	False
CAGTGGCTCCATTCACCGCG	BCL2L1	1060.7	386.44/386.66/389.98	1060.7	386.66	-1.4535	5.5369	15951	5.3367	4.7334e-08	1	9.4669e-08	8.5624e-07	False
CAACATCTGTTGCAATGTGA	MDM2	1916.9	981.43/1068.6/965.49	1916.9	981.43	-0.96512	3922.2	30730	5.3365	4.7374e-08	1	9.4747e-08	8.5624e-07	False
GCTAAGGTCATGTTTGCAAT	NO_TARGET.59	1724.3	2606.1/2630.1/2404.6	1724.3	2606.1	0.59553	20588	27328	5.3336	1	4.8149e-08	9.6299e-08	8.6492e-07	True
TGTGGCTATCGACTGTGAGA	AEN	1682.9	973.55/791.85/813.28	1682.9	813.28	-1.0482	13072	26601	5.3317	4.8654e-08	1	9.7308e-08	8.6865e-07	False
AAGCTGCATAATCAAAACTG	UTP15	871.06	257.63/268.33/285.47	871.06	268.33	-1.695	204.07	12825	5.3222	5.1258e-08	1	1.0252e-07	9.096e-07	False
TGGCCACGAATTCCGCCGCC	NO_TARGET.11	1176.2	1930.4/1822.2/1885.9	1176.2	1885.9	0.68062	3023.5	17887	5.3062	1	5.5966e-08	1.1193e-07	9.8716e-07	True
AGATGGAGTAGCTCTCTTTG	HIST2H2BE	1605.8	777.26/763.77/761.02	1605.8	763.77	-1.0711	94.812	25255	5.2988	5.8296e-08	1	1.1659e-07	1.0221e-06	False
TGCCTAGGGATGGACTTGCT	chr10;124445029:124446029	1952.5	2943.4/2885.3/2878.2	1952.5	2885.3	0.56319	1712.7	31363	5.2675	1	6.9134e-08	1.3827e-07	1.2049e-06	True
TTATCTTGATGCACCCAGTG	FEN1	1401.4	697.52/625.71/625.15	1401.4	625.71	-1.162	2578.1	21718	5.2635	7.0664e-08	1	1.4133e-07	1.2237e-06	False
GTAGGATTACCCATTGGCCA	VRK1	1075.5	405.72/375.31/476.86	1075.5	405.72	-1.4042	2993.3	16198	5.2625	7.1047e-08	1	1.4209e-07	1.2237e-06	False
GGGGCTCAGCTTGGTCGACA	RRM2	1531.8	737.83/719.54/668.26	1531.8	719.54	-1.089	1481.9	23968	5.2464	7.7536e-08	1	1.5507e-07	1.3276e-06	False
ACCACGGGGCCATCGAGCCG	THOC3	1437	576.59/653.8/676.76	1437	653.8	-1.1349	3244.1	22329	5.2409	7.9888e-08	1	1.5978e-07	1.3599e-06	False
CCTTGGACGAAGGTGCATGG	THSD1	1176.2	1950.6/1859.2/1873.5	1176.2	1873.5	0.6711	3074.8	17887	5.2134	1	9.2704e-08	1.8541e-07	1.569e-06	True
TCAGGTGTCGCATTAGCACA	FEN1	882.91	251.49/291.04/294.61	882.91	291.04	-1.5977	788.52	13018	5.1874	1.0665e-07	1	2.133e-07	1.7947e-06	False
ACCGGCGGGTAGCAGCTATG	SIKE1	951.06	1570.3/1566.4/1499.8	951.06	1566.4	0.71923	2221.4	14136	5.1753	1	1.1375e-07	2.2749e-07	1.9031e-06	True
AGGCCTGCTTAGCAAGTGCG	HDAC5	1765.8	2630.6/2634.3/2624.7	1765.8	2630.6	0.57478	24.264	28058	5.1626	1	1.2175e-07	2.4349e-07	2.0254e-06	True
GCCCCGCCGCCCTCCCCTCC	NO_TARGET.31	1448.8	2130.2/2216.6/2258.9	1448.8	2216.6	0.61313	4623.8	22534	5.1148	1	1.5708e-07	3.1415e-07	2.5984e-06	True
AGAACAATGGAAATAACTCG	INCENP	1321.4	594.12/549.82/598.37	1321.4	594.12	-1.1519	990.37	20349	5.0984	1.7125e-07	1	3.4249e-07	2.8169e-06	False
AACCGAGTGAGTTGGACCAA	RABL2B	1816.2	949.89/901.22/1032.1	1816.2	949.89	-0.93437	4565.2	28946	5.0919	1.7727e-07	1	3.5454e-07	2.8997e-06	False
AGGCGGCGGAGGCAGCACCG	DNAJC8	568.86	113.92/99.803/133.91	568.86	113.92	-2.31	299.54	8001	5.0862	1.8269e-07	1	3.6538e-07	2.9718e-06	False
CTCCGATTCAGTCCCTTCTG	BCL2L1	1401.4	581.85/656.19/706.15	1401.4	656.19	-1.0935	4011.4	21718	5.0567	2.1329e-07	1	4.2658e-07	3.4504e-06	False
GACCCCAGTTTACCCCATCC	BCL2L1	1025.1	400.46/448.82/389.98	1025.1	400.46	-1.3539	1224.1	15360	5.0402	2.325e-07	1	4.6501e-07	3.7405e-06	False
ACATCCAGCTCCACATAAGT	CLP1	1185.1	509.99/493.64/576.81	1185.1	509.99	-1.2149	2365.9	18037	5.0269	2.4926e-07	1	4.9852e-07	3.9882e-06	False
CCTGCCAGAAGCGCACGGTG	MLST8	1268.1	604.63/531.29/567.66	1268.1	567.66	-1.1581	1344.9	19441	5.0233	2.539e-07	1	5.078e-07	4.0217e-06	False
TTCGGACAAATACGACGACG	CKS1B	1241.4	534.53/549.22/597.71	1241.4	549.22	-1.1751	1283.8	18989	5.0232	2.541e-07	1	5.0821e-07	4.0217e-06	False
CAGACATGTCATGCTGCCCA	CKS1B	1525.8	802.67/750.02/676.1	1525.8	750.02	-1.0236	4118	23865	5.0221	2.556e-07	1	5.1121e-07	4.0237e-06	False
GTTCGACTAGTGATAGTGGA	RAD51C	885.88	311.96/338.26/305.72	885.88	311.96	-1.5028	365.32	13067	5.0207	2.5739e-07	1	5.1478e-07	4.0301e-06	False
AAGTAAAATAGTATGTCGAG	EXOC2	1262.2	495.97/571.33/565.05	1262.2	565.05	-1.158	2405.6	19341	5.0126	2.6854e-07	1	5.3708e-07	4.1823e-06	False
GCTGCAGGACTCACTAAGAG	RABGGTA	871.06	290.05/339.45/305.06	871.06	305.06	-1.5106	704	12825	4.9979	2.8982e-07	1	5.7963e-07	4.4898e-06	False
TTTCAGGCTACGGGCGCGGG	NO_TARGET.9	936.24	1492.3/1630.3/1523.4	936.24	1523.4	0.7017	6203.2	13892	4.9812	1	3.1595e-07	6.3189e-07	4.8689e-06	True
GAGGAAGCAGATATCCGGTG	NF1	1265.1	550.3/572.53/579.42	1265.1	572.53	-1.1425	270.69	19391	4.9737	3.2848e-07	1	6.5696e-07	5.0242e-06	False
CCAGAAAGCCTCTCCATTAC	NO_TARGET.57	1114	1697.4/1759.4/1867.6	1114	1759.4	0.65885	7779.3	16842	4.9731	1	3.2945e-07	6.5891e-07	5.0242e-06	True
GTGGGTTGTACGACTCGGCG	BOP1	865.14	342.63/304.19/295.26	865.14	304.19	-1.5049	778.43	12728	4.972	3.3131e-07	1	6.6262e-07	5.0263e-06	False
AGCAAGAATGCAGCCCAACA	PRKCI	1351	533.65/639.46/642.13	1351	639.46	-1.078	5600.9	20855	4.9274	4.1672e-07	1	8.3343e-07	6.2894e-06	False
TACAGCTGACAAATATCACG	UTP15	1114	419.74/476.91/506.91	1114	476.91	-1.2223	2084.3	16842	4.9092	4.5723e-07	1	9.1446e-07	6.8655e-06	False
TAAAGCAGAAGAATATACAG	NO_TARGET.16	1167.3	1745.5/1818.6/1870.2	1167.3	1818.6	0.63914	4000.2	17738	4.8898	1	5.0481e-07	1.0096e-06	7.5412e-06	True
ATACCAGATGCGTCCGCTTG	NO_TARGET.17	1679.9	2286.2/2474.8/2547	1679.9	2474.8	0.55864	20384	26549	4.8783	1	5.3505e-07	1.0701e-06	7.9524e-06	True
AGCTTGGCCCGCTTGCGGCG	STK11	1122.9	487.21/485.87/566.36	1122.9	487.21	-1.2029	3133	16991	4.8768	5.392e-07	1	1.0784e-06	7.9736e-06	False
TCCGCGGGTAAGCTTCACCA	EXOC2	921.43	362.78/352.6/322.7	921.43	352.6	-1.3833	498.79	13649	4.8689	5.6102e-07	1	1.122e-06	8.2546e-06	False
ACCAAAATGATACACCAGAG	CLP1	823.66	304.07/292.24/261.3	823.66	292.24	-1.4917	548.72	12054	4.8402	6.485e-07	1	1.297e-06	9.494e-06	False
CTCAGAGGTAACCTCTACAT	MDM4	900.69	366.28/344.83/324.01	900.69	344.83	-1.3826	446.96	13309	4.8183	7.2403e-07	1	1.4481e-06	1.0547e-05	False
TTTCTTATAACTAGGCTCCG	SMC6	856.25	328.6/296.42/318.13	856.25	318.13	-1.4256	290.45	12584	4.7971	8.0506e-07	1	1.6101e-06	1.1669e-05	False
TCAGAATCCATCTACCGTAG	PRKCI	1256.2	566.08/591.65/600.98	1256.2	591.65	-1.085	370.51	19240	4.7912	8.29e-07	1	1.658e-06	1.1957e-05	False
AGGCCAAACTAGTCATGCGC	BAZ1B	1691.8	911.33/909.59/929.56	1691.8	911.33	-0.89175	167.66	26757	4.7711	9.1624e-07	1	1.8325e-06	1.31e-05	False
GGCCGTCGTATTCCCCCAAG	NO_TARGET.38	829.58	1429.2/1343.5/1355.5	829.58	1355.5	0.70766	2791	12150	4.7709	1	9.1715e-07	1.8343e-06	1.31e-05	True
CAACAGAGAGAAGATGACTC	ACTG1	1466.6	774.63/746.43/663.69	1466.6	746.43	-0.97342	3820.7	22840	4.7651	9.4373e-07	1	1.8875e-06	1.3414e-05	False
GATGGTGCTAGGAATACCAC	CRIPT	956.98	390.82/431.49/357.32	956.98	390.82	-1.2898	1387.9	14233	4.7455	1.0397e-06	1	2.0795e-06	1.4707e-05	False
CTGCACAGTGACATAAGTTG	ETV7	1759.9	2635.8/2349.3/2552.9	1759.9	2552.9	0.53637	24169	27953	4.7428	1	1.054e-06	2.1081e-06	1.4838e-05	True
CCCGAGGCCAGAACGACTGT	NFYC	1259.2	1848.9/1959/1916	1259.2	1916	0.60517	3171.9	19290	4.7287	1	1.1299e-06	2.2599e-06	1.583e-05	True
TGGGATTAAAAAGACCACTG	BOP1	1114	502.11/568.34/479.48	1114	502.11	-1.1481	2449.5	16842	4.715	1.2085e-06	1	2.4171e-06	1.685e-05	False
AAAAGATATTAAACACAATG	SMC6	1048.8	458.29/438.06/473.6	1048.8	458.29	-1.1927	321.83	15754	4.7049	1.2701e-06	1	2.5402e-06	1.7625e-05	False
TTATGAAAATCCTAGAAACG	ISCU	782.18	280.41/283.27/280.24	782.18	280.41	-1.4767	4.1185	11384	4.7028	1.283e-06	1	2.566e-06	1.772e-05	False
CGTGTGTGGGTAAACGGAAA	NO_TARGET.2	1359.9	1982.1/2040.9/2138.1	1359.9	2040.9	0.58532	6445.7	21007	4.6983	1	1.3115e-06	2.623e-06	1.8029e-05	True
ATCAAAACAGTTGAATTACA	RAB10	1697.7	930.61/946.04/917.8	1697.7	930.61	-0.86662	201.1	26860	4.6804	1.4318e-06	1	2.8636e-06	1.959e-05	False
TGTGGACGTACTTGCCAGTG	SULF2	1783.6	2531.6/2571/2782.8	1783.6	2571	0.52728	23209	28371	4.6746	1	1.4723e-06	2.9446e-06	2.0051e-05	True
CACGGACCCTGATAGCATGA	ATXN7L3	1407.3	718.55/687.27/717.26	1407.3	717.26	-0.97141	450.46	21820	4.6716	1.4942e-06	1	2.9884e-06	2.0196e-05	False
TGCAGTTCACCAAAAGCACA	MYO6	1487.3	2086.4/2245.3/2198.8	1487.3	2198.8	0.56369	7394.8	23198	4.6713	1	1.4967e-06	2.9935e-06	2.0196e-05	True
ATCTGTTCCCGACATGCAGG	DRAP1	1887.3	1013/1075.7/1160.8	1887.3	1075.7	-0.81044	5587.9	30204	4.6697	1.5079e-06	1	3.0157e-06	2.0252e-05	False
GAAAAAACTTTACTATGACA	UTP3	933.28	371.54/395.03/384.76	933.28	384.76	-1.2762	140.08	13843	4.662	1.5658e-06	1	3.1316e-06	2.0935e-05	False
TGAGCACTGAGAGGTCAAAG	SERTAD1	921.43	1487.9/1464.8/1425.4	921.43	1464.8	0.66816	1044.4	13649	4.6508	1	1.653e-06	3.306e-06	2.2e-05	True
CGCCGTTCCGAGATACTTGA	NO_TARGET.7	1771.8	2616.6/2511.2/2550.9	1771.8	2550.9	0.52558	2943.5	28162	4.6429	1	1.718e-06	3.4359e-06	2.2761e-05	True
GGAGAGAGGAGCTTTAACTG	GFPT1	734.77	294.43/256.38/230.59	734.77	256.38	-1.5154	1056.4	10622	4.6417	1.7281e-06	1	3.4563e-06	2.2793e-05	False
TCAGCCCGGGCCGTGCAACG	MAST3	752.55	1236.4/1287.9/1177.8	752.55	1236.4	0.71557	3043	10907	4.6332	1	1.8005e-06	3.6011e-06	2.3641e-05	True
CTCCTGGAAGATCCTCCTCG	RRM2	1087.3	496.85/472.72/501.03	1087.3	496.85	-1.1284	299.85	16396	4.6115	1.9987e-06	1	3.9974e-06	2.6126e-05	False
GGACAAGCCCAACATCGTAG	THSD1	1395.5	2073.3/2021.2/2256.3	1395.5	2073.3	0.57082	18104	21616	4.6101	1	2.0124e-06	4.0249e-06	2.6188e-05	True
TAGAAATCAATGCAGCGGGT	TBL1XR1	1155.5	520.51/548.62/559.83	1155.5	548.62	-1.0732	457.87	17538	4.5825	2.2974e-06	1	4.5947e-06	2.9764e-05	False
CCTGCCAGGTGACCCAGTCG	DRAP1	1007.4	418.86/451.8/446.16	1007.4	446.16	-1.1731	388.58	15066	4.5721	2.4142e-06	1	4.8285e-06	3.114e-05	False
CCGTCTGGCTGCGTTCAAGT	HS1BP3	1025.1	1589.6/1598.6/1512.9	1025.1	1589.6	0.63234	2980.3	15360	4.5543	1	2.6281e-06	5.2562e-06	3.375e-05	True
AGATGAGGGACCCTAAGTCT	LOXL4	2391	1490.6/1488.1/1498.5	2391	1490.6	-0.68139	34.87	39258	4.5445	2.7536e-06	1	5.5072e-06	3.5208e-05	False
GAAACAAGCTTTCACCGACG	TKT	1140.7	549.43/544.44/485.36	1140.7	544.44	-1.0657	1757.7	17289	4.5345	2.8869e-06	1	5.7737e-06	3.6657e-05	False
TGTCTCGAACCTCATTGCAA	PRKCI	1075.5	509.99/460.17/498.42	1075.5	498.42	-1.108	798.5	16198	4.5341	2.892e-06	1	5.7841e-06	3.6657e-05	False
GGAGAGGAAAATCGGCACAG	NO_TARGET.45	1048.8	1615.9/1595.1/1706.9	1048.8	1615.9	0.62304	4361.7	15754	4.5176	1	3.1272e-06	6.2544e-06	3.9467e-05	True
GCGCCATCACTGGTTCACAG	PEAK1	1291.8	1899.8/1972.8/1927.1	1291.8	1927.1	0.57667	1416.7	19844	4.5097	1	3.246e-06	6.4921e-06	4.0792e-05	True
AGCTGTAGCCTCGCTCAGTG	ACTG1	1194	656.33/586.87/543.49	1194	586.87	-1.0235	3353.3	18187	4.502	3.3658e-06	1	6.7316e-06	4.2116e-05	False
TTGAACGTGTACATAAATTG	C14orf79	2275.4	3464.8/3141.7/2952.6	2275.4	3141.7	0.46524	70069	37161	4.4939	1	3.4969e-06	6.9938e-06	4.357e-05	True
AATGATACAAAAGTCAAGAG	MDC1	936.24	432.01/408.18/344.26	936.24	408.18	-1.1957	2326.8	13892	4.4803	3.7278e-06	1	7.4555e-06	4.625e-05	False
GATCCTTTGATAAGTCGACC	RRM2B	1428.1	790.4/758.98/761.68	1428.1	761.68	-0.90593	416.25	22176	4.4749	3.8225e-06	1	7.645e-06	4.7225e-05	False
GTGGCATCTTGCAATTCAGG	MDC1	1155.5	563.45/611.97/538.92	1155.5	563.45	-1.0348	1477.9	17538	4.4705	3.9014e-06	1	7.8028e-06	4.7997e-05	False
CTACGTGAGGGGCCCCAACG	SULF2	995.5	1537.9/1445.1/1580.8	995.5	1537.9	0.62693	5230.2	14869	4.4479	1	4.3365e-06	8.673e-06	5.3127e-05	True
TATTCCCATTGGCATCCAAG	NUAK2	1442.9	2152.1/2106.6/2051.8	1442.9	2106.6	0.54567	2537.5	22432	4.4317	1	4.6738e-06	9.3477e-06	5.7021e-05	True
TCAACCCCAGCGCACCGTTG	NO_TARGET.51	1362.9	1962/2005.6/2038.1	1362.9	2005.6	0.55705	1479.6	21058	4.4293	1	4.7277e-06	9.4554e-06	5.7439e-05	True
TGCGCTCTGAAACCTCAGGT	H3F3B	1804.3	1135.7/910.78/1060.2	1804.3	1060.2	-0.76657	14011	28737	4.3897	5.6757e-06	0.99999	1.1351e-05	6.8672e-05	False
CATAGCGCCCCGGTAGTATG	RAB3A	1653.2	2361.6/2379.7/2317.7	1653.2	2361.6	0.51419	1127.9	26082	4.386	0.99999	5.774e-06	1.1548e-05	6.9573e-05	True
TCTAATTCACATGTACTCTG	REV3L	1161.4	498.6/579.7/590.53	1161.4	579.7	-1.0013	3346.7	17638	4.3801	5.93e-06	0.99999	1.186e-05	7.116e-05	False
AGTACCAGATCTAATCCATG	REV3L	1282.9	720.3/668.15/669.57	1282.9	669.57	-0.93706	1287.9	19693	4.3705	6.1977e-06	0.99999	1.2395e-05	7.4069e-05	False
GCTCGGCAGGAGTTACAGAC	NFYC	876.99	381.18/407.58/380.84	876.99	381.18	-1.1999	348.51	12922	4.3617	6.4541e-06	0.99999	1.2908e-05	7.6819e-05	False
GCTGGACAACTTAACATGCG	SLC30A1	962.91	1449.4/1484.5/1487.4	962.91	1484.5	0.62398	621.51	14331	4.357	0.99999	6.5915e-06	1.3183e-05	7.8137e-05	True
ATACAAAACTCCCCACAGGG	EXOC2	1031.1	465.3/525.31/490.58	1031.1	490.58	-1.07	922.58	15459	4.347	6.9019e-06	0.99999	1.3804e-05	8.1486e-05	False
GGCAATGGGCCACACGACAA	PLXNB2	874.02	1366.1/1321.3/1389.4	874.02	1366.1	0.64374	1274.1	12873	4.3371	0.99999	7.2177e-06	1.4435e-05	8.4873e-05	True
TCATGATCTCTCGTTCACTG	SLC12A4	1579.2	2260.8/2279.3/2148.5	1579.2	2260.8	0.51739	6477.3	24791	4.3292	0.99999	7.4837e-06	1.4967e-05	8.7649e-05	True
TCAGACAAGAGAGAACCGCC	TRIM22	897.73	1395.9/1403.8/1376.4	897.73	1395.9	0.63629	222.15	13261	4.3262	0.99999	7.584e-06	1.5168e-05	8.847e-05	True
GGCTGGAATGAAGTACAGAG	UTP3	948.09	422.37/445.23/435.06	948.09	435.06	-1.122	132.28	14087	4.3225	7.7124e-06	0.99999	1.5425e-05	8.9611e-05	False
TCCGGAGGCTCAAACCAAGT	NO_TARGET.54	977.72	1404.7/1523.9/1499.2	977.72	1499.2	0.61617	4772.4	14576	4.3193	0.99999	7.8273e-06	1.5655e-05	9.0586e-05	True
ACCACAGCCTCTGTATGGAG	VOPP1	1839.9	1132.2/1008.2/1100.1	1839.9	1100.1	-0.74152	4734.4	29365	4.3174	7.8931e-06	0.99999	1.5786e-05	9.0988e-05	False
CATGTATGACATCACCAACG	RAB3A	1182.2	1848.9/1760/1720	1182.2	1760	0.57376	4756.6	17987	4.3086	0.99999	8.2155e-06	1.6431e-05	9.4333e-05	True
TGTGCCCTACGTAGTAGCGC	MAGOHB	1789.5	1048/1100.8/1062.8	1789.5	1062.8	-0.75113	831.59	28475	4.3065	8.2926e-06	0.99999	1.6585e-05	9.4846e-05	False
GAGGGGGCTTCAAACATGTG	NO_TARGET.40	1365.8	1989.2/1879.5/1989.1	1365.8	1989.1	0.542	6004	21109	4.2899	0.99999	8.9393e-06	1.7879e-05	0.00010185	True
AGAGGACATGCCCCAACGTG	MDC1	1884.3	1326.7/1139.7/1088.9	1884.3	1139.7	-0.72494	18774	30152	4.2885	8.9946e-06	0.99999	1.7989e-05	0.00010208	False
CATACGGCGCACCCCAAACA	NCAPD2	1268.1	670.35/669.94/749.92	1268.1	670.35	-0.91863	3165.4	19441	4.2869	9.0609e-06	0.99999	1.8122e-05	0.00010243	False
CACTTACACATGAGGCGGTA	NO_TARGET.66	1549.5	2216.1/2222.6/2070.8	1549.5	2216.1	0.51591	10583	24276	4.2782	0.99999	9.4222e-06	1.8844e-05	0.00010611	True
GAAAGCTCACTATTACGACG	chr1;98127624:98128624	1045.9	512.62/607.78/474.25	1045.9	512.62	-1.0273	5264.1	15705	4.2551	1.0449e-05	0.99999	2.0897e-05	0.00011722	False
CGCGCAGAAGGCAAGCAGGG	NO_TARGET.63	1122.9	1744.7/1676.9/1667.7	1122.9	1676.9	0.57818	2336.5	16991	4.2504	0.99999	1.0671e-05	2.1342e-05	0.00011925	True
CCTGGTACAAGACATAATGG	CSF1	1244.4	1825.3/1773.8/1825.8	1244.4	1825.3	0.55234	1328.2	19039	4.2101	0.99999	1.2763e-05	2.5526e-05	0.00014209	True
ACACTTACTATTACCGTCGA	DNAJC18	1991	1238.2/1274.1/1227.4	1991	1238.2	-0.68483	704.1	32049	4.2052	1.3045e-05	0.99999	2.6091e-05	0.00014468	False
AGCTGGCGTCGGGATCGATG	MLST8	1117	584.48/571.33/521.94	1117	571.33	-0.96597	1306.2	16892	4.1983	1.3448e-05	0.99999	2.6897e-05	0.00014859	False
GGAGCTGATCCACCGATACG	AP1S1	1208.8	1773.6/1828.1/1778.1	1208.8	1778.1	0.55637	1261.2	18437	4.1927	0.99999	1.3785e-05	2.757e-05	0.00015174	True
CAAAGAATGACACGCCAGCG	GPSM2	708.11	1128.6/1228.7/1027.5	708.11	1128.6	0.6718	10118	10196	4.1647	0.99998	1.5587e-05	3.1175e-05	0.00017093	True
TTCGCACGATTGCACCTTGG	NO_TARGET.50	1822.1	2530.7/2629.6/2524.8	1822.1	2530.7	0.47369	4903.9	29051	4.1573	0.99998	1.6103e-05	3.2207e-05	0.00017593	True
TATGCGATGGATGTCAACAG	COBLL1	1294.7	1984.8/1874.8/1822.5	1294.7	1874.8	0.53369	7415.6	19895	4.1121	0.99998	1.96e-05	3.9201e-05	0.00021335	True
ATATTGCTATAAACATTAGT	BLOC1S2	2177.7	1467.8/1405.6/1356.8	2177.7	1405.6	-0.63121	3124	35395	4.1036	2.0337e-05	0.99998	4.0673e-05	0.00022054	False
CCTGAACGCTCTCCACACAG	PLXNB1	1531.8	2166.2/2156.8/2166.1	1531.8	2166.1	0.49966	43.348	23968	4.0977	0.99998	2.0868e-05	4.1737e-05	0.00022547	True
CCATAGCTCTAGCGATAAAC	NO_TARGET.49	1146.6	1607.1/1704.4/1686	1146.6	1686	0.55585	3283.3	17389	4.0905	0.99998	2.1518e-05	4.3036e-05	0.00023164	True
GGCACTCACCGTACTCCATG	PERP	2094.7	2921.5/2841.1/2847.5	2094.7	2847.5	0.44276	2761.6	33904	4.0883	0.99998	2.1731e-05	4.3461e-05	0.00023307	True
GACAGCCGTCCATCATGCAT	C17orf53	1650.3	991.95/923.33/1029.5	1650.3	991.95	-0.73379	3059.4	26031	4.0804	2.2481e-05	0.99998	4.4963e-05	0.00024024	False
AGAATGAGTGGACTCAGACC	DNAJC18	1759.9	1078.7/1088.3/1077.8	1759.9	1078.7	-0.70568	46.213	27953	4.0743	2.3072e-05	0.99998	4.6145e-05	0.00024566	False
ACAGCTCAAGCGCTTCATCC	TFAP4	1822.1	1284.6/1117.6/1129.5	1822.1	1129.5	-0.68951	12110	29051	4.0639	2.4125e-05	0.99998	4.825e-05	0.00025594	False
TGACAGCCAGGATAAACAAG	SGCB	1416.2	2018.1/1776.7/2085.1	1416.2	2018.1	0.51063	31369	21973	4.0602	0.99998	2.4512e-05	4.9024e-05	0.0002591	True
CAGAATCGCTCGAAACACAG	BTBD10	565.89	926.23/898.83/958.96	565.89	926.23	0.70984	910.9	7954.9	4.0401	0.99997	2.672e-05	5.3439e-05	0.00028142	True
GGGCATCCCGACATCAGATG	INCENP	1487.3	873.65/792.45/892.32	1487.3	873.65	-0.76691	3471	23198	4.0291	2.7994e-05	0.99997	5.5989e-05	0.00029379	False
TGGTATACGAACATCCAGAT	CROT	1777.7	2481.6/2454.4/2243.2	1777.7	2454.4	0.46518	22677	28266	4.0254	0.99997	2.8443e-05	5.6887e-05	0.00029744	True
AGATGTTGCCTCGTCTAAGG	PLXNB2	1768.8	2523.7/2352.3/2442.5	1768.8	2442.5	0.46535	7367.4	28110	4.0181	0.99997	2.9337e-05	5.8673e-05	0.00030569	True
CTCGACACAGCACTACAATG	CROT	1786.6	2426.4/2495.1/2463.4	1786.6	2463.4	0.46322	1185.7	28423	4.0144	0.99997	2.9795e-05	5.959e-05	0.00030936	True
CTAGTATATGACATCACCAA	RAB10	995.5	506.49/485.27/513.45	995.5	506.49	-0.97349	249.29	14869	4.0103	3.0327e-05	0.99997	6.0654e-05	0.00031377	False
CTATCCCGCCCCCTTCTACG	TCF3	1333.3	1943.6/1907/1841.5	1333.3	1907	0.51604	2816.3	20551	4.0023	0.99997	3.1359e-05	6.2718e-05	0.0003233	True
TAGAGAATCACTCAAACACC	EXOC2	1528.8	910.45/796.04/939.36	1528.8	910.45	-0.7471	6963.4	23916	3.9984	3.1885e-05	0.99997	6.377e-05	0.00032758	False
AGATAAATGATACACACACA	SEMA3C	2225.1	1370.5/1466.6/1623.3	2225.1	1466.6	-0.60106	16896	36250	3.9838	3.3917e-05	0.99997	6.7834e-05	0.00034723	False
CGTCAATAGTTCCCTCGATG	CCS	2379.1	1713.1/1598.1/1548.8	2379.1	1598.1	-0.57382	7832.6	39042	3.953	3.8592e-05	0.99996	7.7183e-05	0.00039371	False
CCACATAGTCAAAGGGACCA	NFATC4	773.29	1212.8/1073.3/1190.9	773.29	1190.9	0.62226	7145.6	11241	3.9385	0.99996	4.1002e-05	8.2004e-05	0.00041685	True
ACAGGAATGGTCACTGCCGT	PPP1R12A	1656.2	1020.9/1023.1/936.74	1656.2	1020.9	-0.69754	3540.7	26134	3.9301	4.2462e-05	0.99996	8.4924e-05	0.0004302	False
TCCCGAACATAGGCTATCTG	ITCH	1217.7	1770.1/1749.8/1737.6	1217.7	1749.8	0.5227	279.58	18588	3.9031	0.99995	4.7477e-05	9.4954e-05	0.00047866	True
GTTTACCAACGATTATAACC	WDR19	1119.9	584.48/611.97/679.37	1119.9	611.97	-0.87082	2649.3	16942	3.9027	4.7572e-05	0.99995	9.5144e-05	0.00047866	False
GATCAACAGCCAGCGCATCG	PLEKHF1	1285.9	1848.9/1833.5/1786.6	1285.9	1833.5	0.51155	1219.2	19743	3.8976	0.99995	4.8566e-05	9.7132e-05	0.00048699	True
TCATGTGAAAGCTTTGTGTG	ZNF440	1842.9	2401.9/2536.3/2508.4	1842.9	2508.4	0.44464	6065.9	29417	3.8806	0.99995	5.2099e-05	0.0001042	0.00052064	True
CAGCGCCGAAACTCTTTCCG	NO_TARGET.70	743.66	1146.2/1176.1/1139.9	743.66	1146.2	0.62343	468.26	10765	3.8795	0.99995	5.2335e-05	0.00010467	0.00052121	True
TTCTAGGGTATGGTACTTAT	chr15;25541157:25542157	1828	2501.8/2456.8/2490.1	1828	2490.1	0.44572	622.4	29155	3.8776	0.99995	5.2739e-05	0.00010548	0.00052346	True
CTGCCTGGGAGACAGCGCAG	RABL2A	954.02	538.04/493.64/457.92	954.02	493.64	-0.94916	1623.4	14185	3.8655	5.5425e-05	0.99994	0.00011085	0.00054826	False
TCTTCATATTCTGGAATACA	DTWD1	1247.3	1809.5/1780.9/1697.1	1247.3	1780.9	0.51343	3920.7	19089	3.862	0.99994	5.6233e-05	0.00011247	0.00055438	True
CGCGTGCATCTGCCGAAGGC	NO_TARGET.10	909.58	1390.7/1357.2/1313.7	909.58	1357.2	0.57685	1507.4	13455	3.8591	0.99994	5.691e-05	0.00011382	0.00055917	True
TGTAGTGATGCGCGACGACA	AK3	1961.4	1178.6/1276.5/1452.2	1961.4	1276.5	-0.61924	20217	31521	3.8574	5.7305e-05	0.99994	0.00011461	0.00056117	False
CTTCAAGTTTGTCGTCGTCG	TNFRSF10A	1632.5	2309.9/2161.6/2249.1	1632.5	2249.1	0.46202	5673.9	25720	3.8448	0.99994	6.0337e-05	0.00012067	0.00058693	True
TTTAGGAGGGAGATTAGCGA	chr17;65058774:65059774	1297.7	1828.8/1840.7/2033.5	1297.7	1840.7	0.50395	18666	19945	3.8448	0.99994	6.0337e-05	0.00012067	0.00058693	True
CCCATCTGCTGCCTGCGCTG	MRPL36	1439.9	953.39/868.35/866.2	1439.9	868.35	-0.72898	3618.4	22380	3.8206	6.6558e-05	0.99993	0.00013312	0.00064531	False
TCATGAGAAGGAGCGCACAA	CCDC51	865.14	1290.8/1330.9/1292.8	865.14	1292.8	0.5789	729.77	12728	3.7903	0.99992	7.5231e-05	0.00015046	0.00072699	True
TTCAGATTCAGACATCAGAT	CKS1B	1439.9	847.36/883.29/874.03	1439.9	874.03	-0.71958	398.53	22380	3.7826	7.7592e-05	0.99992	0.00015518	0.00074733	False
TTCGCCGAGAAATTTCTCAA	TRIAP1	696.26	255.87/366.34/318.78	696.26	318.78	-1.1246	3109.8	10008	3.7733	8.0538e-05	0.99992	0.00016108	0.00077317	False
GGAGGTCGGGGAATACCGAT	NFATC4	1042.9	1596.6/1458.2/1513.6	1042.9	1513.6	0.53691	4978.4	15656	3.7615	0.99992	8.444e-05	0.00016888	0.00080797	True
GCTCTATCTCAGTCGTCACA	MRPL36	1090.3	608.14/722.53/546.11	1090.3	608.14	-0.84122	8466.5	16446	3.7599	8.4999e-05	0.99992	0.00017	0.00081067	False
CGTCGTTGAAATTCATCGTA	PPP1R3C	1786.6	2418.5/2363/2569.8	1786.6	2418.5	0.43673	12989	28423	3.7485	0.99991	8.8948e-05	0.0001779	0.00084558	True
GGAAGAATTAAAGCAAACAC	HMMR	1007.4	548.55/586.87/546.76	1007.4	548.55	-0.87567	735.7	15066	3.7379	9.2772e-05	0.99991	0.00018554	0.00087908	False
CTGACGACCAGGTCACCAAG	DRAM1	1164.4	1660.5/1546.7/1674.9	1164.4	1660.5	0.51173	6589.1	17688	3.7307	0.9999	9.5463e-05	0.00019093	0.00090166	True
CTGACAGAGTACATTGAGGG	LIMK2	1365.8	1929.6/1907/1825.2	1365.8	1907	0.48122	3605.7	21109	3.7248	0.9999	9.772e-05	0.00019544	0.00092001	True
TGCAGAGATAACCCTCAATG	ADNP2	2020.6	2776.9/2692.3/2647.6	2020.6	2692.3	0.41386	4581	32578	3.7213	0.9999	9.9088e-05	0.00019818	0.0009299	True
CTAACCGTTAGAGCTTCCGA	FAT1	1754	1179.5/1134.3/1111.8	1754	1134.3	-0.62839	1273.3	27849	3.7133	0.00010228	0.9999	0.00020455	0.00095677	False
TGTCTGTTTAGTTTCCCAGG	NUDT8	2091.7	1470.4/1265.2/1412.3	2091.7	1412.3	-0.56632	12511	33851	3.6928	0.00011088	0.99989	0.00022176	0.001034	False
GAGCTTATAGTCTTCACTGG	BLOC1S2	1982.1	1261.8/1324.3/1350.9	1982.1	1324.3	-0.5814	2305.6	31890	3.6834	0.00011508	0.99988	0.00023017	0.0010697	False
TCTGACACAGTCATTGTAGG	LMO7	1472.5	1932.2/2028.9/2073.4	1472.5	2028.9	0.46218	5667.1	22942	3.6736	0.99988	0.00011959	0.00023917	0.0011081	True
AAGGTCACTTACCTTTCAAG	CCNG1	1546.6	1093.6/976.52/953.08	1546.6	976.52	-0.66282	7128.3	24225	3.6626	0.00012482	0.99988	0.00024964	0.0011529	False
TTTGCCATCTGCTTCGTATG	SFT2D1	2213.2	3045.9/2854.3/2905.6	2213.2	2905.6	0.39255	11166	36036	3.6474	0.99987	0.00013244	0.00026488	0.0012194	True
TGACGACTGAGATAGAGCAG	MRPL36	1392.5	859.63/776.91/881.22	1392.5	859.63	-0.69526	3654.1	21566	3.6287	0.00014242	0.99986	0.00028485	0.0013073	False
CATGATAGATCAGTCTTCCC	NO_TARGET.14	1955.4	2516.7/2594.9/2620.8	1955.4	2594.9	0.40799	3394.3	31415	3.6077	0.99985	0.00015445	0.00030891	0.0014133	True
GATAAAGGTAATGCCATCGG	AKR1B10	1072.5	1530.9/1391.3/1563.9	1072.5	1530.9	0.51292	10287	16149	3.6066	0.99984	0.00015509	0.00031018	0.0014147	True
TCTGCACTGGAAACATGGGG	LIF	1155.5	678.24/812.17/646.71	1155.5	678.24	-0.76776	9466.1	17538	3.6037	0.00015685	0.99984	0.00031369	0.0014262	False
TCAGCTCCTGTAGTCGCACA	CCDC51	1688.8	2318.6/2275.8/2177.9	1688.8	2275.8	0.43013	5707.4	26705	3.5918	0.99984	0.00016417	0.00032834	0.0014882	True
CCTGCCCAGCTACAAAGTTG	TKT	1075.5	618.65/522.92/676.76	1075.5	618.65	-0.79681	6270.2	16198	3.5895	0.00016568	0.99983	0.00033137	0.0014973	False
CACCAGCATTATAAGCAGTG	ADORA2B	1125.9	1528.2/1592.7/1635.1	1125.9	1592.7	0.50004	2974.6	17041	3.576	0.99983	0.00017447	0.00034893	0.0015718	True
TGGCGGGAACCACTAAGGAA	EML2	734.77	1030.5/1131.3/1102	734.77	1102	0.58412	2985.8	10622	3.5632	0.99982	0.00018318	0.00036636	0.0016452	True
GTGAGTACTTTGGGCACCGG	PGBD2	1022.2	567.83/582.68/590.53	1022.2	582.68	-0.80978	141.1	15311	3.5517	0.00019138	0.99981	0.00038276	0.0017137	False
GAGTGACGATGTCCCTATCA	RAD23A	1774.7	1178.6/1191.7/1149	1774.7	1178.6	-0.59011	521.95	28214	3.5489	0.0001934	0.99981	0.00038679	0.0017264	False
AATATAGAGAGAGATCACGT	TTLL1	962.91	602.88/502.6/539.58	962.91	539.58	-0.8344	2687.2	14331	3.5362	0.00020293	0.9998	0.00040586	0.001806	False
AAGACAGTGGAAATTCATCA	chr13;60249809:60250809	1205.9	1749.9/1594.5/1684.7	1205.9	1684.7	0.4821	6198.8	18387	3.5313	0.99979	0.00020674	0.00041348	0.0018343	True
GGGCACATATTAGAATCTCG	chr17;57019852:57020852	1623.6	1059.4/1216.2/1045.8	1623.6	1059.4	-0.61546	12377	25565	3.5286	0.00020888	0.99979	0.00041776	0.0018477	False
CCAGACCACCTAATACTGCA	CKAP2L	1712.5	2292.3/2305/2229.5	1712.5	2292.3	0.42051	2055.1	27120	3.521	0.99979	0.00021494	0.00042988	0.0018956	True
GAAGACGTGCTGGCGTCACC	NO_TARGET.29	1022.2	1401.2/1457.6/1474.4	1022.2	1457.6	0.51155	1732.9	15311	3.5191	0.99978	0.00021653	0.00043305	0.0019039	True
GAAGTTCAAACGTCATGTTG	TTC26	2020.6	1429.2/1386.5/1351.6	2020.6	1386.5	-0.54304	1522.9	32578	3.5133	0.00022125	0.99978	0.0004425	0.0019396	False
CCTTCTCTAGTCGTGCATTG	MKRN1	1392.5	1712.3/1907.6/1925.7	1392.5	1907.6	0.4538	19249	21566	3.5076	0.99977	0.00022604	0.00045209	0.0019757	True
TTGCTATCATTAGGGCTATG	GNAI1	1472.5	2002.3/2018.8/1980	1472.5	2002.3	0.44312	385.12	22942	3.4977	0.99977	0.00023464	0.00046927	0.0020447	True
AATTTAAGGATAAGTTCCGC	TJAP1	912.54	498.6/506.19/514.75	912.54	506.19	-0.84895	65.44	13503	3.4969	0.00023534	0.99976	0.00047068	0.0020447	False
TCTAAAGCCGTCCTGATGTT	NO_TARGET.18	1442.9	1965.5/1920.2/2111.3	1442.9	1965.5	0.44567	11652	22432	3.4894	0.99976	0.00024205	0.0004841	0.0020968	True
GGATACTTCCTGCTCAAACT	IKBIP	1362.9	1973.4/1868.8/1851.9	1362.9	1868.8	0.45514	5613.1	21058	3.4862	0.99976	0.000245	0.00049	0.0021124	True
ATATAGTCTGAATCTTGTGA	PTPN12	1567.3	2263.4/2015.2/2113.9	1567.3	2113.9	0.43136	16052	24585	3.4858	0.99975	0.00024529	0.00049059	0.0021124	True
GTGTCCGAGCACGCCCGGGG	C17orf82	948.09	536.28/573.72/481.44	948.09	536.28	-0.82087	2204.8	14087	3.4697	0.00026055	0.99974	0.0005211	0.0022372	False
GCGGCGGCCGGAAGAACGGT	DRAP1	717	307.57/364.55/371.04	717	364.55	-0.9739	1644.3	10338	3.4663	0.00026381	0.99974	0.00052762	0.0022586	False
TCATTGTAGAAAGCAAACTG	MOV10	1134.8	1445.9/1596.9/1588	1134.8	1588	0.4845	10144	17190	3.4572	0.99973	0.00027292	0.00054584	0.0023298	True
AGCATTTGCGCGGCAACTGT	NO_TARGET.22	2411.7	3182.6/2895.5/3098.3	2411.7	3098.3	0.36129	24124	39635	3.4487	0.99972	0.00028161	0.00056321	0.0023969	True
GCAGCCGAATCGCCAACCGC	ATXN7L3	699.22	354.02/330.49/361.24	699.22	354.02	-0.97992	302.93	10055	3.4426	0.00028805	0.99971	0.0005761	0.0024447	False
TGAATTTGTGAGAGTAAATG	ENDOD1	1765.8	2345.8/2323/2341.9	1765.8	2341.9	0.40711	186.22	28058	3.4389	0.99971	0.00029201	0.00058402	0.0024711	True
CCTGGTGAACAATGCCGCCG	DHRS3	1342.1	1836.7/1841.9/1802.3	1342.1	1836.7	0.45227	605.03	20703	3.437	0.99971	0.0002941	0.00058819	0.0024816	True
TATGTCTGGAATCTGACGGG	MLST8	1164.4	679.99/707.59/717.26	1164.4	707.59	-0.71778	427.49	17688	3.4346	0.00029669	0.9997	0.00059338	0.0024963	False
CTCACCCAGGAAGAGGCCAG	COMTD1	1368.8	847.36/869.54/926.29	1368.8	869.54	-0.65399	1856.2	21159	3.4323	0.00029927	0.9997	0.00059854	0.0025108	False
GCCACTGTCTTGTTCCGAGG	SSR1	1235.5	770.25/764.96/634.95	1235.5	764.96	-0.6909	8465.5	18888	3.4236	0.00030896	0.99969	0.00061793	0.0025784	False
CTTACAAATCATGTCCCCAG	DRAM1	1146.6	1669.3/1598.1/1510.9	1146.6	1598.1	0.47859	6333.1	17389	3.4235	0.99969	0.00030909	0.00061818	0.0025784	True
AGTCTTAAAGACCCTAAGCT	NO_TARGET.3	1522.9	2219.6/2051.1/1984.5	1522.9	2051.1	0.42932	16419	23813	3.4227	0.99969	0.00031005	0.00062009	0.002579	True
GTACACACTTATGCCATCAC	NO_TARGET.33	1348.1	1841.1/1734.3/1840.2	1348.1	1840.2	0.44866	5604.2	20804	3.4118	0.99968	0.00032273	0.00064545	0.0026724	True
TCCCAGCTAACACAGCAGAG	ADA	1297.7	1785.9/1725.3/1779.4	1297.7	1779.4	0.45515	1483	19945	3.411	0.99968	0.00032367	0.00064734	0.0026724	True
GTGCCCTCGGCAGTGTCCTG	BBC3	1042.9	623.03/616.15/614.04	1042.9	616.15	-0.75829	25.907	15656	3.4107	0.00032401	0.99968	0.00064801	0.0026724	False
CGCCAGGTTACTCAACACGA	FBXO22	1629.5	2175.8/2220.8/2131.5	1629.5	2175.8	0.41686	1991.8	25668	3.4096	0.99967	0.00032529	0.00065058	0.0026754	True
CTCCTGTTGGCTCAGGACTG	IGFL3	1117	1566.8/1488.1/1558.6	1117	1558.6	0.48032	2521.3	16892	3.3982	0.99966	0.00033921	0.00067841	0.0027821	True
ATGCCTTAGACTTAACCTCG	NO_TARGET.55	1199.9	1673.7/1659/1571.7	1199.9	1659	0.46704	3919.8	18287	3.3948	0.99966	0.00034342	0.00068684	0.0028087	True
GATGGTCTTGCCATCTACCG	RABL2A	954.02	564.32/512.76/550.68	954.02	550.68	-0.7917	811.96	14185	3.3866	0.00035385	0.99965	0.00070769	0.002886	False
TTGGACTTTCTGCATAACAA	MKNK2	1357	1846.3/1718.8/1912	1357	1846.3	0.44399	10293	20956	3.3804	0.99964	0.00036188	0.00072376	0.0029418	True
GCATGCCTCCTACTACCACA	RABL2B	1389.6	893.81/870.74/926.95	1389.6	893.81	-0.63601	815.17	21515	3.3798	0.0003627	0.99964	0.00072539	0.0029418	False
GTGCAAGCGAGTCACCACGT	PGPEP1	1054.8	581.85/629.9/649.97	1054.8	629.9	-0.7428	1355.8	15853	3.3744	0.00036994	0.99963	0.00073989	0.0029922	False
GGCCGCCTGACAGGGTACAG	FBXL18	912.54	1359.1/1279.5/1303.9	912.54	1303.9	0.51436	1822.4	13503	3.3676	0.99962	0.00037914	0.00075829	0.0030582	True
ACTTACATAGAGAATAAAGA	LIF	1404.4	859.63/933.49/908	1404.4	908	-0.62859	1494.8	21769	3.3642	0.00038386	0.99962	0.00076771	0.0030873	False
TCCCCACAGAAGGTTGAGGG	DACT3	1031.1	1457.3/1449.2/1401.2	1031.1	1449.2	0.49078	1186.2	15459	3.3635	0.99962	0.00038486	0.00076972	0.0030873	True
GCCGTGGTATCAAGTCGGTA	NO_TARGET.68	1525.8	2045.2/2143.7/1977.4	1525.8	2045.2	0.42242	7149.7	23865	3.3622	0.99961	0.00038666	0.00077332	0.0030933	True
GAGCTACACGCGTTATCTAC	PSMB10	1380.7	924.47/883.89/891.67	1380.7	891.67	-0.6302	568.32	21362	3.3456	0.0004105	0.99959	0.00082099	0.003275	False
CCAGGTGTACTTGAGCTGTG	IGFBP7	1674	2217/2430.5/2058.4	1674	2217	0.40511	35385	26445	3.3391	0.99958	0.00042022	0.00084043	0.0033435	True
TATGCGAGATGTGTCAATAC	chr6;10381624:10382624	1401.4	913.96/910.18/875.99	1401.4	910.18	-0.62209	591.6	21718	3.3332	0.00042924	0.99957	0.00085849	0.003406	False
TTAAGTGATACTGTGCACAA	COBLL1	1149.6	1389.8/1642.9/1589.3	1149.6	1589.3	0.46698	21344	17439	3.3302	0.99957	0.00043399	0.00086798	0.0034344	True
TTAGCCCTCGATTGGTTGCG	NO_TARGET.61	1715.5	2292.3/2261.4/2175.9	1715.5	2261.4	0.39843	4131.4	27172	3.312	0.99954	0.00046311	0.00092621	0.0036549	True
ATATGACAGGGCAAACGCAT	NO_TARGET.62	1182.2	1681.6/1532.3/1625.9	1182.2	1625.9	0.4595	5930	17987	3.3087	0.99953	0.00046858	0.00093717	0.0036882	True
TCAGCACAGCATCCGAATCA	RND3	1315.5	1785.9/1824/1693.8	1315.5	1785.9	0.44074	4958.4	20248	3.3056	0.99953	0.0004738	0.0009476	0.0037192	True
CCAGAGTGCTCCCTACCAGA	DHRS2	1170.3	1543.1/1610.6/1610.9	1170.3	1610.6	0.46038	2276.3	17788	3.3013	0.99952	0.00048117	0.00096235	0.003767	True
TGCTATTAGTGTGCACCTAG	chr4;26534749:26535749	2328.8	3114.3/2969/2835.7	2328.8	2969	0.35028	19439	38127	3.2789	0.99948	0.00052105	0.0010421	0.0040684	True
CGGACGTGGCTTGGCGTGTG	ATPIF1	1531.8	2176.7/2038.5/1992.4	1531.8	2038.5	0.41208	10610	23968	3.2732	0.99947	0.00053174	0.0010635	0.0041407	True
AGAGGAAAGGAATGTCCCAT	CCNG1	1348.1	842.1/876.12/886.45	1348.1	876.12	-0.62112	631.8	20804	3.2721	0.00053383	0.99947	0.0010677	0.0041461	False
TTGAGCACCTTCCTAACTGT	FAM20B	1514	1012.1/963.37/1048.4	1514	1012.1	-0.58053	1847.9	23660	3.2629	0.00055142	0.99945	0.0011028	0.0042713	False
GTCCCACTTCCAGAATTCTA	PBXIP1	1724.3	1129.5/1186.3/1190.9	1724.3	1186.3	-0.53922	1621.4	27328	3.2548	0.00056736	0.99943	0.0011347	0.0043832	False
AGGGTCCAATACCAGGACAT	UFSP1	1490.3	1062.9/994.45/979.86	1490.3	994.45	-0.58314	2451.1	23249	3.2519	0.00057325	0.99943	0.0011465	0.004417	False
AACAACTTATTGAATTGACC	HMMR	1496.2	1006/1000.4/904.74	1496.2	1000.4	-0.58022	4593.5	23352	3.2444	0.00058851	0.99941	0.001177	0.0045227	False
GCAGTCGTCCAATTGCGACG	ARNTL	1028.1	706.28/614.96/627.76	1028.1	627.76	-0.71078	3164.6	15409	3.2249	0.00063	0.99937	0.00126	0.0048289	False
TGTGTTATCAAGGCCCCTGA	RBM4	1552.5	1076.1/962.77/1049.8	1552.5	1049.8	-0.5641	4129.1	24327	3.2233	0.00063356	0.99937	0.0012671	0.0048435	False
TGAATTTGTATGACCAAACA	APAF1	1199.9	1629.9/1635.7/1798.4	1199.9	1635.7	0.44664	13247	18287	3.2224	0.99936	0.00063555	0.0012711	0.0048461	True
CTATCAGACTGATAACAAGA	TTC19	1016.2	1311.8/1550.2/1409.7	1016.2	1409.7	0.47174	14669	15213	3.19	0.99929	0.00071145	0.0014229	0.0054107	True
GCGCAGGATCTCATTGAACA	HS1BP3	1389.6	1848.9/1890.9/1855.9	1389.6	1855.9	0.4172	637.52	21515	3.1791	0.99926	0.00073878	0.0014776	0.005604	True
TTCAATTCACCGAGGGCGCA	NO_TARGET.65	1896.2	2578/2214.8/2447.7	1896.2	2447.7	0.36815	35611	30362	3.165	0.99922	0.00077533	0.0015507	0.0058661	True
TGAGTCCATGGAACGCACAG	SLFN11	1650.3	2219.6/2160.4/2057.1	1650.3	2160.4	0.38839	7094.6	26031	3.1619	0.99922	0.00078376	0.0015675	0.0059146	True
ACGGAGGCTAAGCGTCGCAA	NO_TARGET.32	749.59	1078.7/939.47/1104.6	749.59	1078.7	0.52454	10029	10860	3.1582	0.99921	0.00079385	0.0015877	0.0059753	True
GTCTGGCAGCATTCTAACAG	PBXIP1	1090.3	660.71/741.06/685.9	1090.3	685.9	-0.66788	1838.2	16446	3.1535	0.00080664	0.99919	0.0016133	0.006056	False
TATGTGGACACCCTATACCC	ACHE	1182.2	759.73/834.29/683.94	1182.2	759.73	-0.63717	5651.2	17987	3.1497	0.00081732	0.99918	0.0016346	0.0061205	False
CTTCTACAACGAGCTGCGCG	ACTG1	933.28	521.39/563.56/566.36	933.28	563.56	-0.72673	893.25	13843	3.1423	0.00083809	0.99916	0.0016762	0.00626	False
TGAGCGCGGCGGCCGATCTG	DDIT4	1727.3	2189.8/2247.1/2368.6	1727.3	2247.1	0.37933	9028.8	27380	3.1411	0.99916	0.00084152	0.001683	0.0062696	True
TGTAGCAGAGAACATCGACT	CDC42BPA	1558.4	1068.2/956.2/1280.3	1558.4	1068.2	-0.54451	28777	24430	3.1365	0.0008548	0.99915	0.0017096	0.0063524	False
CTGGGGGGAGAATTCCTGTG	SLC4A11	995.5	1337.2/1376.3/1467.2	995.5	1376.3	0.46693	4891.8	14869	3.1231	0.99911	0.00089474	0.0017895	0.0066324	True
GAGAGTGGTCCAGTGTAATG	INSIG2	1721.4	2308.1/2126.9/2234.7	1721.4	2234.7	0.37634	8501.5	27276	3.1083	0.99906	0.00094094	0.0018819	0.0069478	True
AGCTAGCGATGGCTCTAAGT	NO_TARGET.12	725.88	977.05/1044.1/1077.8	725.88	1044.1	0.52378	2815.5	10480	3.1079	0.99906	0.00094204	0.0018841	0.0069478	True
GTCAGGCGGGATCCCGCAGG	C17orf82	921.43	560.82/493.04/558.52	921.43	558.52	-0.72125	2146.4	13649	3.1063	0.00094708	0.99905	0.0018942	0.0069675	False
CTCGGCCCACTTGCGTTATA	NO_TARGET.8	1854.7	2395.7/2355.2/2388.2	1854.7	2388.2	0.36458	572.69	29627	3.0997	0.99903	0.00096864	0.0019373	0.0071082	True
CCTCTCCCATCCTCCAAAAG	KLF12	1128.8	1558.9/1532.3/1511.6	1128.8	1532.3	0.44055	568.09	17091	3.0864	0.99899	0.001013	0.002026	0.0074153	True
AGAGAAAGAGCAAACCGCCG	MKRN1	974.76	684.37/603/563.09	974.76	603	-0.69197	4107	14527	3.0844	0.0010197	0.99898	0.0020394	0.0074455	False
TGCAGCCGTAGTCTTGATTG	TNFRSF10B	1887.3	2492.1/2422.2/2140.7	1887.3	2422.2	0.35981	42072	30204	3.0776	0.99896	0.0010433	0.0020865	0.0075986	True
CTCACGGGGACATACAGGGC	NO_TARGET.37	1016.2	1372.3/1436.1/1394.7	1016.2	1394.7	0.45629	1109.3	15213	3.0682	0.99892	0.0010769	0.0021539	0.0078245	True
TCATTTGAGTCATACCTGAG	NT5DC1	1277	1665.8/1706.2/1806.9	1277	1706.2	0.4178	5880.7	19592	3.0667	0.99892	0.0010821	0.0021642	0.0078394	True
TCCGGCCTGGAACTTCAAGG	PARP12	1282.9	852.62/790.66/966.14	1282.9	852.62	-0.58886	8363.1	19693	3.0661	0.0010843	0.99892	0.0021687	0.0078394	False
AAAACTGTAGGAACTAGTCC	CDC42BPA	1434	953.39/1011.2/976.59	1434	976.59	-0.55374	867.35	22278	3.0645	0.0010903	0.99891	0.0021806	0.0078632	False
GAATGTATATAGATTTCATG	SEMA3C	1499.2	1030.5/1038.1/961.57	1499.2	1030.5	-0.54038	2404.8	23403	3.0636	0.0010935	0.99891	0.002187	0.0078669	False
TCAACAGAGACAACCCTCTG	USP4	1262.2	1646.5/1684.7/1761.8	1262.2	1684.7	0.41633	3699.4	19341	3.0384	0.99881	0.0011891	0.0023781	0.0085256	True
GACTAGAGGAGAGACATCAA	SRGAP1	859.21	1087.5/1280.1/1200.7	859.21	1200.7	0.48226	9563	12632	3.038	0.99881	0.0011909	0.0023818	0.0085256	True
GTAACACTAACCAAATCTGT	SSR1	1614.7	1090.1/1130.7/1186.9	1614.7	1130.7	-0.51368	2405.6	25410	3.0364	0.0011971	0.9988	0.0023943	0.0085493	False
TACGCCCCAAGTTGGGACGC	GPSM2	1558.4	1063.8/1084.7/1127.5	1558.4	1084.7	-0.52241	1134.1	24430	3.0309	0.001219	0.99878	0.002438	0.0086793	False
GCTTCGCAGCCTGCTAACCA	ATXN7L3	1398.4	854.37/968.15/952.42	1398.4	952.42	-0.55366	4930.6	21667	3.03	0.0012226	0.99878	0.0024452	0.0086793	False
AGACGAATTTGATAAAGTCC	C17orf53	616.26	332.99/378.3/293.3	616.26	332.99	-0.88609	1813.9	8742.5	3.0296	0.0012242	0.99878	0.0024485	0.0086793	False
GAGGACAGATTATCTACACG	SCIN	1573.2	1159.3/1099.6/1056.3	1573.2	1099.6	-0.51633	2720.6	24688	3.0143	0.0012879	0.99871	0.0025759	0.0091089	False
TCTGGTAGCGGCGAATCTCG	HIST1H3H	1288.8	878.03/843.85/865.54	1288.8	865.54	-0.57382	313.34	19794	3.0086	0.0013125	0.99869	0.0026249	0.0092599	False
GGCCTGCCGAGAATTTGAGA	PTPN12	1543.6	2010.2/1984.1/2138.7	1543.6	2010.2	0.3808	8598.5	24173	3.0009	0.99865	0.001346	0.0026919	0.0094736	True
AATTCATCTTCTACGACCCA	BAZ1B	1176.2	750.97/775.12/834.19	1176.2	775.12	-0.60104	2036	17887	2.9991	0.0013539	0.99865	0.0027079	0.0095068	False
ACTTACGCCCGTCCCCCTCG	DDR1	2391	2980.2/3024/2807.6	2391	2980.2	0.3177	15854	39258	2.974	0.99853	0.0014699	0.0029397	0.010296	True
CATAGATCTTGGGAAAATTG	CTHRC1	974.76	1215.4/1331.5/1458.7	974.76	1331.5	0.44955	14827	14527	2.9599	0.99846	0.0015385	0.0030771	0.010751	True
CGTGCCTGAGAGGTCCAATG	CDH11	1205.9	1616.7/1451.6/1607	1205.9	1607	0.41398	12112	18387	2.9581	0.99845	0.0015479	0.0030959	0.010771	True
TCGGCAAATACCAATAATGA	chr20;90769531:90770531	1042.9	1353/1418.8/1413	1042.9	1413	0.43775	1815.7	15656	2.9575	0.99845	0.0015506	0.0031012	0.010771	True
TGAGGGCTATGGCCCACATG	SLC20A2	791.07	1108.5/1128.3/1068.7	791.07	1108.5	0.48621	988.27	11527	2.9565	0.99844	0.0015556	0.0031113	0.010771	True
GCTGATTGAGTTCTTCGAGG	MKNK2	1715.5	1300.4/1228.1/1104.6	1715.5	1228.1	-0.48181	10237	27172	2.9564	0.0015561	0.99844	0.0031122	0.010771	False
TCTTACCCACATATTCTGAG	TBC1D22B	1359.9	1787.6/1632.7/1859.8	1359.9	1787.6	0.39425	14600	21007	2.9508	0.99842	0.0015847	0.0031693	0.010943	True
TCCTAAGAAAGAGTTCTCGC	RRM2B	995.5	636.18/687.27/585.3	995.5	636.18	-0.64517	2599.3	14869	2.9467	0.0016059	0.99839	0.0032118	0.011064	False
GAGAGCAAGGAGATCGTGCG	PHPT1	1644.4	2118/2023/2221.7	1644.4	2118	0.36497	9889.8	25927	2.9414	0.99837	0.0016338	0.0032676	0.011229	True
TGGTGGGAATGACACAGAGC	ACHE	1170.3	930.61/778.11/768.86	1170.3	778.11	-0.58822	11671	17788	2.9407	0.0016376	0.99836	0.0032752	0.011229	False
TAAAATGTGACTCACATCCA	PSTPIP2	1528.8	1983/2066.6/1806.9	1528.8	1983	0.37508	19008	23916	2.9371	0.99834	0.0016565	0.003313	0.011332	True
CTTCCGTTATTCGGAAGTGA	NO_TARGET.56	1709.5	2191.6/2123.4/2373.9	1709.5	2191.6	0.35818	18942	27068	2.9299	0.9983	0.0016953	0.0033906	0.011571	True
TGTGCCGGACGTGTAGAACA	TNFRSF10D	1362.9	1786.7/1720/1816.7	1362.9	1786.7	0.39041	2676.7	21058	2.9208	0.99825	0.0017456	0.0034912	0.011886	True
CATGTATGTGGCTATCCAGG	ACTA2	2044.3	2603.4/2574.6/2454.9	2044.3	2574.6	0.33256	7580.1	33002	2.9188	0.99824	0.0017569	0.0035137	0.011935	True
GCACGATGCTGCCATACACC	PLEKHF1	1475.5	1933.9/1902.8/1917.3	1475.5	1917.3	0.37764	243.25	22994	2.9135	0.99821	0.0017873	0.0035746	0.012075	True
ACTTCTATTACAAGTGACAT	SGCB	1383.6	875.4/957.4/983.78	1383.6	957.4	-0.5308	3709.4	21413	2.9128	0.0017913	0.99821	0.0035826	0.012075	False
CACCTGGCAAAGCTTCGTAG	PLXNB2	1291.8	1818.3/1702/1618.7	1291.8	1702	0.39763	10227	19844	2.9123	0.99821	0.0017937	0.0035874	0.012075	True
CTACACTCCACGCTACATGG	PACSIN3	2026.6	2526.3/2553.1/2583.6	2026.6	2553.1	0.33305	822.85	32684	2.9123	0.99821	0.0017939	0.0035879	0.012075	True
ATCATGACCAAATATGCTGT	BAZ1B	1872.5	1368.7/1437.3/1360.7	1872.5	1368.7	-0.45181	2381.3	29942	2.9112	0.0018005	0.9982	0.0036009	0.012078	False
TGAACAGATTCCACTTGTGA	DTWD1	1792.5	2261.7/2284.1/2343.2	1792.5	2284.1	0.3495	1995.1	28528	2.9108	0.9982	0.0018027	0.0036054	0.012078	True
GAGGTGGACAGCGTTCCCTT	NT5DC1	625.15	375.92/352.6/351.44	625.15	352.6	-0.82439	272.69	8882.2	2.8919	0.0019145	0.99809	0.0038289	0.012798	False
GCAAGACACCTGTCTTCACG	FANCC	1069.6	785.15/702.81/667.61	1069.6	702.81	-0.60513	4009.3	16100	2.8905	0.001923	0.99808	0.003846	0.012826	False
CACATGGATGTTACTAAGTG	MKLN1	1928.8	2477.2/2435.3/2282.4	1928.8	2435.3	0.33627	12569	30941	2.8797	0.99801	0.0019902	0.0039803	0.013244	True
ATTCATCGATAGACTCAGAT	BCLAF1	1277	874.53/846.24/875.34	1277	874.53	-0.54562	400.48	19592	2.8751	0.0020193	0.99798	0.0040386	0.013407	False
CGGCTCGTGCCAACCCATCA	chr5;53417287:53418287	1475.5	1911.2/1659.6/1995.6	1475.5	1911.2	0.37305	35210	22994	2.8733	0.99797	0.0020312	0.0040623	0.013455	True
GCGGCACCGCCACGTCGGAG	MAP6D1	1220.7	828.96/798.43/934.13	1220.7	828.96	-0.55774	5996.7	18638	2.8693	0.0020571	0.99794	0.0041143	0.013597	False
GGTGCGAAAAACGCACGATG	PLK3	1339.2	938.5/854.6/926.95	1339.2	926.95	-0.53032	2683.4	20652	2.8685	0.0020618	0.99794	0.0041237	0.013597	False
AGAAATAGCAACATTCGAAG	TRIM22	1718.4	1333.7/1245.5/1177.8	1718.4	1245.5	-0.4641	6182.7	27224	2.8665	0.002075	0.99792	0.0041501	0.013652	False
ATAATGTTTGTATAACCCGT	chr20;92641870:92642870	1398.4	987.57/974.13/976.59	1398.4	976.59	-0.51754	63.253	21667	2.8658	0.0020795	0.99792	0.004159	0.013652	False
GCAATCAAGTTAGCCCAACA	AP4E1	951.06	1283.7/1366.2/1290.1	951.06	1290.1	0.43953	2910.3	14136	2.852	0.99783	0.0021721	0.0043441	0.014228	True
AGGTAGTTCCGGTTCCGGCG	COX7A2	1377.7	990.2/910.78/962.22	1377.7	962.22	-0.51737	1714.3	21312	2.846	0.0022133	0.99779	0.0044267	0.014466	False
GAAGATCTGTCAGCGCGCGG	ENDOD1	1013.3	1362.6/1252.6/1422.1	1013.3	1362.6	0.42699	7818.5	15164	2.8369	0.99772	0.0022777	0.0045554	0.014853	True
TCTCCATCATGCGAATGGTG	FEN1	168.88	27.165/40.041/46.38	168.88	40.041	-2.0494	102.99	2086.8	2.8352	0.0022897	0.99771	0.0045794	0.014868	False
TCAGGGAGACACGAGCACCA	TTC23	844.4	1091/1160/1196.7	844.4	1160	0.45766	3057.1	12391	2.8352	0.99771	0.0022902	0.0045804	0.014868	True
TTTGTACTCCAACCATGAAG	DENND2D	1146.6	771.13/809.78/773.44	1146.6	773.44	-0.56741	663.23	17389	2.8299	0.0023284	0.99767	0.0046567	0.015083	False
TGTGCCGGAAGTGCCGCACA	TNFRSF10B	1419.2	1884/1838.9/1738.9	1419.2	1838.9	0.37355	6014.4	22024	2.8282	0.99766	0.0023406	0.0046811	0.015098	True
TGTGGTAAGGCATATCCAAG	PDGFRB	1958.4	2389.6/2513.6/2460.1	1958.4	2460.1	0.32888	3915.9	31468	2.8281	0.99766	0.002341	0.0046819	0.015098	True
TGTGATCTGATGTTTCACAA	ZNF337	1119.9	1487.9/1431.3/1552.7	1119.9	1487.9	0.40956	3703.6	16942	2.8272	0.99765	0.0023479	0.0046959	0.015109	True
ACATTGGAGTCAATCATTGG	chr10;20911029:20912029	1368.8	1780.6/1667.4/1779.4	1368.8	1779.4	0.37824	6278.1	21159	2.8228	0.99762	0.0023803	0.0047605	0.015284	True
CCTCCTCCACTCGAAGTGTG	LIMK2	1300.7	1699.1/1791.7/1629.8	1300.7	1699.1	0.38526	6684.5	19995	2.8177	0.99758	0.0024184	0.0048368	0.015495	True
AAGGCACAGTGGAAAGAACC	ZNF784	1611.8	1239.9/1045.8/1163.4	1611.8	1163.4	-0.46992	9839.3	25358	2.8155	0.0024354	0.99756	0.0048708	0.015569	False
CCATGAACACTGCTTGTAGT	CTHRC1	1487.3	1979.5/1850.2/1916	1487.3	1916	0.36513	4178.6	23198	2.8142	0.99755	0.0024451	0.0048902	0.015597	True
CGCATGCAGAGCATCAACGC	TFAP4	1022.2	640.56/674.12/789.11	1022.2	674.12	-0.59982	7174.7	15311	2.8127	0.0024561	0.99754	0.0049122	0.015633	False
TGCAAGTGATAGGTTTGCCA	PGBD2	1848.8	1366.1/1306.4/1416.2	1848.8	1366.1	-0.43622	3037.8	29522	2.8091	0.0024838	0.99752	0.0049676	0.015775	False
GCCACAATCCTGGCCCACGC	SUPT7L	1223.6	779.89/877.91/840.07	1223.6	840.07	-0.54206	2526.8	18688	2.8059	0.0025092	0.99749	0.0050183	0.015902	False
ATGGAAGGAAACACGGCTCG	ACTG1	856.25	548.55/542.05/542.84	856.25	542.84	-0.65653	16.614	12584	2.7938	0.0026042	0.9974	0.0052085	0.016469	False
CCCAGCTGGGACTCTAAGAG	chr18;30102017:30103017	1096.2	1613.2/1387.1/1455.4	1096.2	1455.4	0.40855	14787	16545	2.7924	0.99738	0.0026156	0.0052312	0.016505	True
ACCTATGACGGACATACCGT	DDR1	1365.8	962.15/928.11/1020.4	1365.8	962.15	-0.50501	2273.3	21109	2.7786	0.0027299	0.99727	0.0054597	0.017189	False
CAAAGTCCGTGAGCTTAATG	PRKX	2165.8	2685.8/2736.5/2545	2165.8	2685.8	0.31032	11196	35182	2.7723	0.99722	0.0027832	0.0055663	0.017487	True
ACCCCACCCTTTAGATACAG	COX7A2	1161.4	933.24/793.65/785.85	1161.4	793.65	-0.54874	9773.3	17638	2.7692	0.0028099	0.99719	0.0056198	0.017618	False
GGTCCAGTCAGTGAACGTAA	NF1	1140.7	790.4/730.3/777.35	1140.7	777.35	-0.55265	1192.3	17289	2.7631	0.0028625	0.99714	0.005725	0.017909	False
CGTGTCCGAGTACCCCAGCG	PGF	696.26	971.79/949.03/1011.9	696.26	971.79	0.48044	1062.1	10008	2.7543	0.99706	0.0029406	0.0058812	0.018344	True
GGAGCTGGCTCATTTCTACC	OSBPL3	1798.4	2338.8/2264.4/2219.7	1798.4	2264.4	0.33224	3765.6	28632	2.7539	0.99706	0.0029446	0.0058893	0.018344	True
GGCAACGAATGACTCCAACT	TRIM24	1241.4	1507.2/1637.5/1620.7	1241.4	1620.7	0.38435	6580.7	18989	2.7524	0.99704	0.0029583	0.0059166	0.018391	True
GGTATAAAAGTTTGGTCACG	ADORA2B	1445.8	1868.2/1839.5/1857.8	1445.8	1857.8	0.36147	222.08	22483	2.7475	0.997	0.0030024	0.0060048	0.018625	True
GGTGCTTAGCTCTGCGCACA	NO_TARGET.64	1285.9	1657.9/1890.3/1671.6	1285.9	1671.6	0.37828	23998	19743	2.7456	0.99698	0.0030201	0.0060401	0.018695	True
TGGGAACGGCTCGTCAGAGG	PGF	1410.3	1815.7/1860.4/1794.4	1410.3	1815.7	0.36427	1226.4	21871	2.741	0.99694	0.0030626	0.0061253	0.018919	True
GGGCGGGTGCTCTTAACGCG	SLC30A1	876.99	1027/1234.1/1188.2	876.99	1188.2	0.43777	14051	12922	2.7381	0.99691	0.0030894	0.0061788	0.019044	True
CAGTTAAATGAGGGAACTGG	PJA2	1727.3	2180.2/2137.1/2410.5	1727.3	2180.2	0.33575	27440	27380	2.7369	0.9969	0.0031012	0.0062023	0.019076	True
TGTTCTTATTCCGGGAGGCG	MEX3B	921.43	1120.8/1240.7/1291.5	921.43	1240.7	0.42877	8478.5	13649	2.7326	0.99686	0.0031422	0.0062845	0.019288	True
TTCTTCGGCCTACACCCGGT	NO_TARGET.19	992.54	1324.1/1415.8/1322.8	992.54	1324.1	0.41541	4206.7	14820	2.7232	0.99677	0.0032324	0.0064648	0.0198	True
ACGACGAGGAGTTTGAGTAT	CKS1B	1650.3	1219.8/1108.6/1211.1	1650.3	1211.1	-0.44607	5291.8	26031	2.722	0.0032442	0.99676	0.0064883	0.019831	False
TCACCACACGTTCCTCACAG	TRIM5	1487.3	1901.5/1823.4/1925.7	1487.3	1901.5	0.35423	3348.8	23198	2.7195	0.99673	0.0032692	0.0065385	0.019942	True
CAGCGGCATCAAACTCAACG	MKNK2	1368.8	1764/1774.3/1757.9	1368.8	1764	0.36565	72.578	21159	2.7164	0.9967	0.0032994	0.0065989	0.020057	True
TGTCCAACATACCATGGCGT	AP3M1	1217.7	879.78/847.43/820.47	1217.7	847.43	-0.52248	886.86	18588	2.7159	0.0033047	0.9967	0.0066094	0.020057	False
CTTATTACTCCAGTATAAGA	NO_TARGET.28	1525.8	1945.3/1853.2/2019.2	1525.8	1945.3	0.35022	6966.4	23865	2.7155	0.99669	0.0033085	0.0066171	0.020057	True
CACACCATAGAGGTGTGACA	chr15;36566317:36567317	1354	1707.9/1781.5/1746.1	1354	1746.1	0.36668	1358.2	20906	2.7119	0.99666	0.0033448	0.0066896	0.020235	True
CTGAAACAGTTGTTACCCGG	SIRPA	1294.7	913.08/868.35/928.91	1294.7	913.08	-0.50338	1125.7	19895	2.7059	0.0034062	0.99659	0.0068125	0.020555	False
TGGACATACTCAAGACAGAG	ADA	1505.1	2050.5/1911.8/1919.9	1505.1	1919.9	0.35094	8563.9	23506	2.7053	0.99659	0.0034118	0.0068236	0.020555	True
ATTCTTACGTGATTTAATGT	QKI	1534.7	1236.4/1115.8/1038	1534.7	1115.8	-0.4596	10304	24019	2.7033	0.0034325	0.99657	0.0068651	0.020638	False
AATGAGAGGCTATCGTGACG	PANK2	1519.9	1169/1103.2/1103.3	1519.9	1103.3	-0.46178	2154	23762	2.7025	0.0034408	0.99656	0.0068816	0.020645	False
AGCAGACGTCTAGAGCCACT	ASCC3	1502.1	1081.3/1088.9/1098.7	1502.1	1088.9	-0.46382	77.216	23454	2.6985	0.0034831	0.99652	0.0069662	0.020856	False
AACAGGAATATAAGCCACGA	MKLN1	1309.6	874.53/988.47/926.95	1309.6	926.95	-0.49807	3266.6	20147	2.6956	0.0035134	0.99649	0.0070267	0.020994	False
ACGCGGCCTGAACGATCTAT	RBM4	1359.9	1094.5/969.35/915.19	1359.9	969.35	-0.48801	9294.8	21007	2.6948	0.0035219	0.99648	0.0070438	0.021002	False
ACTGCGGAGCGCCCAATATC	NO_TARGET.42	1173.3	1620.2/1434.9/1532.5	1173.3	1532.5	0.38507	8612.2	17837	2.6897	0.99642	0.0035755	0.0071511	0.021279	True
GTGATGCGTTACACTACTGC	STARD4	1745.1	1312.7/1253.2/1298	1745.1	1298	-0.42674	1109.7	27693	2.6867	0.0036079	0.99639	0.0072159	0.021392	False
CTCCCGTGTCTAGCCCAGTG	PDGFRB	1908	2271.3/2459.2/2377.8	1908	2377.8	0.31738	8984.4	30572	2.6866	0.99639	0.0036092	0.0072185	0.021392	True
AGCCATGGAACTAAAAGTTG	PLK2	1810.3	2266.1/2086.3/2395.4	1810.3	2266.1	0.32382	24523	28841	2.6838	0.99636	0.003639	0.007278	0.021525	True
TTTCGAGCTCCTGATCTGAA	TRIM5	1099.2	1499.3/1421.8/1443.7	1099.2	1443.7	0.39297	1788.8	16594	2.674	0.99625	0.0037477	0.0074954	0.022123	True
TCCACGTTGTGTGACCCGGG	PLXNB1	1007.4	1335.4/1406.8/1316.9	1007.4	1335.4	0.40641	2717.6	15066	2.6731	0.99624	0.0037578	0.0075156	0.022139	True
GCTGTCTTCAAAGTCCCACG	SYTL3	1001.4	1327.6/1235.9/1333.9	1001.4	1327.6	0.40637	4222.2	14967	2.6658	0.99616	0.0038402	0.0076803	0.022578	True
CGCATGCATGCCAAGCACCG	RNF121	1508.1	1981.3/1916.6/1798.4	1508.1	1916.6	0.34564	9079.6	23557	2.6617	0.99611	0.0038876	0.0077752	0.022811	True
AAGGCACACCATCTGAAGAG	XPC	995.5	1319.7/1347.6/1316.3	995.5	1319.7	0.40634	396.89	14869	2.6585	0.99608	0.0039244	0.0078488	0.022981	True
ATAGTAACGTCAGGGAGTAA	NO_TARGET.24	820.69	1109.4/1110.4/1164.7	820.69	1110.4	0.43569	1476.8	12006	2.6438	0.9959	0.0040987	0.0081974	0.023954	True
TGTCCTCGTCTGGATCTATG	ACHE	1795.5	2147.8/2285.9/2241.3	1795.5	2241.3	0.3198	5368.3	28580	2.6371	0.99582	0.0041815	0.0083629	0.024389	True
CGATGGAAAGTGGACATCGG	TCF4	1268.1	1634.3/1694.9/1564.5	1268.1	1634.3	0.36574	4269.2	19441	2.6263	0.99568	0.0043163	0.0086326	0.025125	True
TAGGAGGCATACACCATACA	LDB2	868.1	1280.2/1164.2/1091.6	868.1	1164.2	0.42295	9372.4	12777	2.6193	0.99559	0.004405	0.00881	0.025591	True
TGGCAAGAGTCGGCACAATG	PPM1J	1487.3	1791.1/1886.1/1904.8	1487.3	1886.1	0.34249	4687.2	23198	2.6182	0.99558	0.0044193	0.0088387	0.025623	True
ATAGTATGTTTATATAGCAG	chr4;93292093:93293093	1380.7	973.55/1020.1/999.46	1380.7	999.46	-0.46575	549.7	21362	2.6082	0.0045514	0.99545	0.0091028	0.026337	False
CAGAGCTAAACCGGTTCACC	EPSTI1	1247.3	892.05/822.33/887.1	1247.3	887.1	-0.49122	2109.6	19089	2.6073	0.0045626	0.99544	0.0091251	0.02635	False
CTGGTTATGTCCAGTCAACA	chr8;91948255:91949255	1555.5	1962/1905.2/1980	1555.5	1962	0.33478	1772.5	24379	2.6036	0.99539	0.0046122	0.0092244	0.026584	True
CGGCGCGCCGGTTTACCTGG	HIST1H2AM	1428.1	1041/1036.9/1077.2	1428.1	1041	-0.45569	662.75	22176	2.5991	0.0046739	0.99533	0.0093477	0.026886	False
TATGAAGGTCGGTAAAGGAC	WDR63	980.69	637.06/690.26/666.96	980.69	666.96	-0.5555	718.51	14624	2.5943	0.0047397	0.99526	0.0094794	0.027211	False
GGGACGCGGACTTGCAAGTG	CHST14	1694.7	2026.8/2129.9/2118.5	1694.7	2118.5	0.3218	4263	26809	2.588	0.99517	0.0048272	0.0096545	0.02766	True
GCACGCTGTACAGACGACAA	NO_TARGET.58	989.57	1333.7/1212.6/1303.9	989.57	1303.9	0.39756	4611.3	14771	2.586	0.99514	0.0048553	0.0097106	0.027725	True
GAAGCCTCATCGCTACAGGT	H3F3B	1282.9	920.09/1029.1/908.66	1282.9	920.09	-0.4791	6007.8	19693	2.5853	0.0048649	0.99514	0.0097298	0.027725	False
GAGTCGAAGATGGTCTAGGA	NO_TARGET.34	945.13	1244.3/1251.4/1286.9	945.13	1251.4	0.40461	653.76	14038	2.5851	0.99513	0.004867	0.0097341	0.027725	True
CGGGTACGGTAGTCAGCGAT	AEN	1081.4	893.81/731.49/751.88	1081.4	751.88	-0.52377	10279	16297	2.5814	0.0049203	0.99508	0.0098405	0.027974	False
GGCCTTGACCACTGTGCAAG	STEAP3	1217.7	1637.8/1538.9/1569.1	1217.7	1569.1	0.36548	2814.8	18588	2.5772	0.99502	0.0049795	0.0099591	0.028256	True
TGACATGGTAATCGTTGACA	GLIS2	1662.1	1283.7/1174.9/1245.1	1662.1	1245.1	-0.41651	3207.9	26238	2.5747	0.0050162	0.99498	0.010032	0.028409	False
CCACTGTGCTCATCACGCTG	THSD1	1890.3	2337.9/2225.6/2490.1	1890.3	2337.9	0.30649	17900	30257	2.5735	0.99497	0.0050336	0.010067	0.028453	True
TTTTGACTCTAATCACCGGT	NO_TARGET.53	1179.2	1565.9/1489.3/1522.7	1179.2	1522.7	0.36856	1492	17937	2.5648	0.99484	0.0051614	0.010323	0.029119	True
AACATTCCGCATAAACGAGG	TRIM22	1834	1396.8/1440.3/1271.2	1834	1396.8	-0.39261	8831.5	29260	2.5558	0.0052975	0.9947	0.010595	0.029829	False
GTGTCACCCATACCTCACAC	AKR1B10	1472.5	970.04/1085.9/1137.9	1472.5	1085.9	-0.43906	8064.9	22942	2.5525	0.0053473	0.99465	0.010695	0.030052	False
TTGGTGGTCCCAATAATGGA	DYRK3	1789.5	2133.7/2363.6/2219.1	1789.5	2219.1	0.31021	14087	28475	2.5454	0.99454	0.0054578	0.010916	0.030614	True
CAAACAACATATTATTCCCC	PLEKHF2	1457.7	1048.9/1074.5/1117.7	1457.7	1074.5	-0.43963	1259.8	22687	2.5439	0.0054812	0.99452	0.010962	0.030686	False
GATCTGATAAGCTCTATCTA	AK3	1194	821.95/874.92/851.17	1194	851.17	-0.4878	709.02	18187	2.5422	0.0055084	0.99449	0.011017	0.03078	False
ACCATCACCCGTATTGGAGT	MLF2	2038.4	1579.1/1569.4/1590.6	2038.4	1579.1	-0.36817	114.03	32896	2.5326	0.0056605	0.99434	0.011321	0.031569	False
ATGGAAGTGTCGTGTCACAG	KIAA0586	1327.3	1694.7/1648.8/1688.6	1327.3	1688.6	0.34709	809.63	20450	2.5264	0.99424	0.0057612	0.011522	0.03207	True
AGTTACGGAATCTACAAAGC	WDR63	1265.1	913.96/825.32/940.66	1265.1	913.96	-0.46863	4285	19391	2.5217	0.0058388	0.99416	0.011678	0.032428	False
GGTGCGGGTCTCGCCGACCG	NDUFS6	927.35	631.8/585.08/650.63	927.35	631.8	-0.55293	1268.7	13746	2.5209	0.0058532	0.99415	0.011706	0.032428	False
GCGTGGAAATCCACAACCAC	TXN2	862.17	578.34/668.74/576.16	862.17	578.34	-0.57523	4088.3	12680	2.5205	0.0058587	0.99414	0.011717	0.032428	False
GAAATGGCAACTCAGCACAT	USP4	974.76	1261/1277.7/1293.4	974.76	1277.7	0.39011	263.49	14527	2.5137	0.99403	0.0059741	0.011948	0.033004	True
GAACAAGTAGTTCATATACA	PPP1R12A	1514	1218.9/1127.7/1073.9	1514	1127.7	-0.42462	5604.3	23660	2.5112	0.0060155	0.99398	0.012031	0.03317	False
TACTTACTACGGCCACAGTA	MKRN1	1588.1	2037.3/1984.1/1846.1	1588.1	1984.1	0.32105	10948	24945	2.5076	0.99392	0.0060772	0.012154	0.033448	True
GGGTACCTCAGCACCCCCAG	RAD23A	915.5	1206.6/1256.8/1154.9	915.5	1206.6	0.39797	2595.4	13552	2.5009	0.99381	0.0061941	0.012388	0.033984	True
AACAAAGAATCTCCTTGACA	CSF1	1229.6	886.79/911.38/844.64	1229.6	886.79	-0.47102	1190.8	18788	2.5007	0.0061979	0.9938	0.012396	0.033984	False
ATCCACGAGACAGACTCGAA	UNK	1158.5	828.08/938.87/817.86	1158.5	828.08	-0.48385	6189	17588	2.4911	0.0063677	0.99363	0.012735	0.03485	False
GCTTGATAGGGGTAATACCA	BCLAF1	1229.6	888.55/858.79/949.81	1229.6	888.55	-0.46817	2319.4	18788	2.4879	0.0064253	0.99357	0.012851	0.035054	False
TGACACGGTATGATATGAGT	AP3M1	1398.4	1032.3/971.14/1049.1	1398.4	1032.3	-0.43765	2009.5	21667	2.4877	0.0064289	0.99357	0.012858	0.035054	False
TGAGCATGCCTCCAGAACCA	AEN	1125.9	1450.2/1523.3/1397.9	1125.9	1450.2	0.36498	4040.3	17041	2.4849	0.99352	0.0064794	0.012959	0.035264	True
CCCCGGCCCCATCCAATAGG	C17orf82	1377.7	1740.3/1817.4/1544.3	1377.7	1740.3	0.33685	22186	21312	2.4838	0.9935	0.0065002	0.013	0.035311	True
ATCCACATTGGTCAGAACGA	DENND2D	1380.7	958.65/1018.4/1069.4	1380.7	1018.4	-0.43875	3082.7	21362	2.4789	0.0065899	0.99341	0.01318	0.035709	False
AGAAGGCGTACACTGGCACG	PML	1549.5	1935.7/1831.1/1940.1	1549.5	1935.7	0.32083	5478	24276	2.4784	0.9934	0.0065979	0.013196	0.035709	True
AGCCCTGTTTCAACGCAGCG	AVPI1	1434	1803.4/1633.9/1878.7	1434	1803.4	0.33046	17198	22278	2.4748	0.99333	0.0066653	0.013331	0.036007	True
CTTTGAAGATGGTACAGCCA	BNC2	1466.6	1882.2/1787.5/1838.9	1466.6	1838.9	0.32616	2260.4	22840	2.4633	0.99312	0.0068823	0.013765	0.037111	True
GGGTCCCTCGAGGAGTTCAA	C14orf79	933.28	1305.7/1177.9/1222.9	933.28	1222.9	0.38952	4437.3	13843	2.4612	0.99308	0.0069233	0.013847	0.037264	True
ACCAAAGCCCAGAAGAAAGA	HIST2H2BE	808.84	475.82/631.69/541.54	808.84	541.54	-0.57793	6223.2	11814	2.4593	0.0069612	0.99304	0.013922	0.037376	False
TCACTTTCTATCCTATACTG	chr13;110530409:110531409	1194	1525.6/1493.5/1597.2	1194	1525.6	0.35331	3077.3	18187	2.4588	0.99303	0.0069697	0.013939	0.037376	True
ATGTAACGAGTTGTAAGTCA	NO_TARGET.39	1428.1	1792/1736.1/1939.5	1428.1	1792	0.32729	12436	22176	2.4438	0.99273	0.0072669	0.014534	0.038864	True
AGTTTATAGACACATCTAAT	chr1;134293637:134294637	1884.3	2284.5/2308.6/2381.1	1884.3	2308.6	0.29284	2915	30152	2.4435	0.99273	0.0072737	0.014547	0.038864	True
CTTTGACTTCAAAAAAAGCA	CRIPT	962.91	1244.3/1341.7/1254.2	962.91	1254.2	0.38097	3872.8	14331	2.4334	0.99252	0.0074785	0.014957	0.039885	True
AGGCCCCCAGTATGGCACAC	PACSIN3	1208.8	899.06/878.51/860.32	1208.8	878.51	-0.46002	376.72	18437	2.4326	0.0074949	0.99251	0.01499	0.0399	False
CGCCTGAAGACTTCAGACAC	CCBE1	962.91	1253.1/1154.6/1262.1	962.91	1253.1	0.37966	4888.2	14331	2.4239	0.99232	0.0076774	0.015355	0.040798	True
TCCACTCAGATCAACTACCC	C17orf53	1407.3	1077.8/1049.4/1031.5	1407.3	1049.4	-0.423	564.48	21820	2.4229	0.007699	0.9923	0.015398	0.040838	False
CCACCACCAACAGAAAGTCA	AUTS2	1691.8	2087.3/2051.1/2196.8	1691.8	2087.3	0.30295	6657.1	26757	2.4181	0.9922	0.0078006	0.015601	0.041302	True
CATGAGACCACTGTCTACGT	NF1	1425.1	1061.2/1065.6/1106.6	1425.1	1065.6	-0.41911	851.01	22126	2.4171	0.0078219	0.99218	0.015644	0.04134	False
TGGAGTACTCCAGCACACGC	TRIP6	1386.6	1740.3/1734.3/1819.3	1386.6	1740.3	0.32758	3136.8	21464	2.4143	0.99212	0.0078837	0.015767	0.041592	True
GGCGTTAATTAAACTGTTTT	NO_TARGET.47	1309.6	1697.4/1650.6/1555.4	1309.6	1650.6	0.33372	5630	20147	2.403	0.99187	0.0081299	0.01626	0.042813	True
GATCCGCCTCGAGCCGCAGG	NFKBIA	1202.9	1551/1472.5/1527.9	1202.9	1527.9	0.34481	1799.9	18337	2.4003	0.99181	0.0081916	0.016383	0.04305	True
GAAGTACAAGCGCCAGGCAC	HLA-C	1499.2	1132.2/1089.5/1166.7	1499.2	1132.2	-0.40479	1507.1	23403	2.3991	0.008217	0.99178	0.016434	0.04305	False
ATAGCTCATTATAGCTCAGG	PARP12	871.06	599.38/685.48/541.54	871.06	599.38	-0.53857	5379.4	12825	2.399	0.0082189	0.99178	0.016438	0.04305	False
GAAGAGGCGTGAATATTGTG	SULF2	1368.8	1835.8/1639.9/1716.7	1368.8	1716.7	0.32651	10043	21159	2.3917	0.99161	0.0083855	0.016771	0.043844	True
TTAACTCGAACGCTCGAAAG	NO_TARGET.48	1137.7	1538.7/1451.6/1372.5	1137.7	1451.6	0.35126	6929	17240	2.3908	0.9916	0.0084047	0.016809	0.043866	True
TCAGAAGATACTGCCACAGG	COMTD1	1265.1	963.91/934.69/894.94	1265.1	934.69	-0.43631	1216.9	19391	2.3729	0.0088247	0.99118	0.017649	0.045904	False
CCACAGATGCCGCTCCTACG	VOPP1	1410.3	1837.6/1761.2/1735	1410.3	1761.2	0.32036	3258.3	21871	2.3728	0.99117	0.0088264	0.017653	0.045904	True
CTGAACGTCATCAACGAGGG	FAM129B	1552.5	1964.6/1717.6/1922.5	1552.5	1922.5	0.30819	21881	24327	2.3721	0.99116	0.0088443	0.017689	0.045915	True
ATGACGAGCCAACTTATGCT	PEAK1	1724.3	2005.8/2156.8/2115.8	1724.3	2115.8	0.29503	6894.2	27328	2.3682	0.99106	0.0089373	0.017875	0.046316	True
TGGCCTTGGATGCCAATGCG	PSD3	1188.1	1608/1386.5/1505.7	1188.1	1505.7	0.34156	12336	18087	2.3618	0.99091	0.0090932	0.018186	0.04704	True
TAAGTGCAATGCTGACCACG	NIPAL3	1060.7	1463.4/1330.9/1358.7	1060.7	1358.7	0.35698	5862.9	15951	2.3599	0.99086	0.0091393	0.018279	0.047195	True
GAGACTGGAATGGCTGACAA	C17orf53	1105.1	800.92/739.26/816.55	1105.1	800.92	-0.46398	2022.9	16693	2.3545	0.009275	0.99073	0.01855	0.047812	False
GTAGTCGAAGTTCTGATCCG	RAB3A	1173.3	755.35/897.04/859.01	1173.3	859.01	-0.44934	6095.3	17837	2.353	0.0093118	0.99069	0.018624	0.047917	False
GCCAGGCACCCATATCTGTG	RCC2	1143.6	1452.9/1526.3/1426	1143.6	1452.9	0.34501	3058.9	17339	2.3484	0.99057	0.0094273	0.018855	0.048427	True
CAAGGCGGGACTGCAACTGT	SRGAP1	930.32	1205.8/1206.6/1189.5	930.32	1205.8	0.37379	131.77	13795	2.3452	0.99049	0.0095093	0.019019	0.048762	True
GCCCTGTGACCTAATCCATG	LIMK2	1641.4	1981.3/2017/2108	1641.4	2017	0.29712	4779.9	25875	2.335	0.99023	0.0097728	0.019546	0.050026	True
CAGGGGGCATCTCTACACAT	ZNF79	1321.4	1580.8/1693.7/1654	1321.4	1654	0.32367	3465.4	20349	2.3315	0.99014	0.0098623	0.019725	0.050396	True
GCGCGGGCCAGAGTCATAAG	FAM20B	980.69	1055/1263.4/1262.1	980.69	1262.1	0.36359	21429	14624	2.3267	0.99001	0.0099903	0.019981	0.050961	True
GGCTGCACAGACTTCGTGCG	CES2	1386.6	1727.1/1657.8/1769.6	1386.6	1727.1	0.31665	3305.8	21464	2.3245	0.98995	0.010048	0.020097	0.051137	True
AAAGACGTGGACTGTTTCGG	PDLIM1	1149.6	879.78/842.65/790.42	1149.6	842.65	-0.44762	2053.5	17439	2.3241	0.01006	0.98994	0.020119	0.051137	False
GCTGAGAAAAGTGCACTCCA	SPATA18	1179.2	1489.7/1430.7/1533.8	1179.2	1489.7	0.33694	2711.9	17937	2.3182	0.98978	0.010218	0.020436	0.051852	True
AGCGATCTGGACACTCTCCA	NO_TARGET.36	1638.4	1959.4/2010.4/2174	1638.4	2010.4	0.29502	14680	25824	2.3148	0.98969	0.010311	0.020622	0.052152	True
CAGAATGACTGCAAGACTAA	CCNG1	1469.5	987.57/1119.4/1245.1	1469.5	1119.4	-0.3924	16587	22891	2.3146	0.010318	0.98968	0.020635	0.052152	False
GAGAGAACACTTCTCAACGG	chr5;142363083:142364083	1037	748.34/702.81/794.99	1037	748.34	-0.47008	2124.8	15557	2.3141	0.010331	0.98967	0.020661	0.052152	False
GCAGCAAAACGCCTGGATCA	GADD45A	1303.6	1642.1/1587.9/1631.1	1303.6	1631.1	0.32312	995.78	20046	2.3132	0.98964	0.010356	0.020713	0.052192	True
GATGGTCCTTCCATCTACCG	RABL2B	1152.5	824.58/846.84/877.95	1152.5	846.84	-0.4442	731.84	17489	2.3116	0.010401	0.9896	0.020801	0.052325	False
TAAGAGAACTCCAAACAATG	LMO7	1371.8	1643/1708/1799	1371.8	1708	0.31607	6253	21210	2.3088	0.98952	0.010479	0.020957	0.052627	True
TTCAAGTCCCTTCTTCAGAG	ZBTB4	1893.2	2231.9/2294.9/2305.9	1893.2	2294.9	0.27744	2045.4	30310	2.3071	0.98947	0.010525	0.02105	0.052769	True
TCAGATTCCAGTTGATCTGG	CMTM4	1635.5	1197.9/1295.1/1265.3	1635.5	1265.3	-0.36993	2716.7	25772	2.3056	0.010565	0.98943	0.021131	0.052809	False
ATGTGCGGGTATACCCGGAG	NRP2	856.25	597.62/696.83/597.06	856.25	597.62	-0.51807	4921.3	12584	2.3055	0.010569	0.98943	0.021138	0.052809	False
CGTCAACAGTATTAACTCCA	KLF12	1152.5	1502.8/1456.4/1448.9	1152.5	1456.4	0.33736	1105.1	17489	2.2979	0.98922	0.010783	0.021567	0.053754	True
CCACCACCTAGAATCGAAAG	NF1	1247.3	895.56/929.91/991.62	1247.3	929.91	-0.4233	2494.1	19089	2.2975	0.010795	0.98921	0.02159	0.053754	False
GGAAATTCTCCTACATCCTG	GPSM2	1330.3	981.43/1001.6/1023.6	1330.3	1001.6	-0.40906	445.88	20501	2.2955	0.010851	0.98915	0.021703	0.053944	False
GGGGCAACTCCCAATAACTG	SLC25A13	1511	1849.8/1966.2/1861.1	1511	1861.1	0.30043	5587.3	23608	2.2783	0.98864	0.011356	0.022712	0.056356	True
TCACGCAGCCTGATAGACGG	NIPAL3	1069.6	1374.9/1302.8/1358.1	1069.6	1358.1	0.34426	1668	16100	2.2738	0.98851	0.011488	0.022975	0.056914	True
CGGACACGCATGATCGAAGG	ZNF219	1848.8	2238/2226.2/2482.3	1848.8	2238	0.27551	29909	29522	2.2654	0.98825	0.011745	0.023491	0.058092	True
GAGCCAACACGAGGTCAACG	MCC	1434	1681.6/1772/1825.2	1434	1772	0.30512	5498.8	22278	2.2643	0.98822	0.011778	0.023557	0.058157	True
AGAGAAGGCTGTGAAGCGGG	AKR1B10	1434	1122.5/1068.6/1096.8	1434	1096.8	-0.38644	729.49	22278	2.2592	0.011936	0.98806	0.023872	0.058837	False
TAATAATAACTACCCAAACC	chr15;56044830:56045830	1081.4	885.04/794.24/774.74	1081.4	794.24	-0.44479	4312.3	16297	2.2495	0.01224	0.98776	0.024479	0.060232	False
CAGATGTAAACGAGTGTCGG	VWCE	1244.4	934.11/1017.8/889.06	1244.4	934.11	-0.41337	4513	19039	2.2486	0.01227	0.98773	0.024541	0.060281	False
TTACCAATTGCAAAGACATG	MYO6	1188.1	1543.1/1411.6/1490	1188.1	1490	0.32647	4486.3	18087	2.2452	0.98762	0.012377	0.024753	0.060702	True
CCGCTGCCCCCGAAGACACG	ZNF488	1226.6	1533.5/1600.4/1468.5	1226.6	1533.5	0.32192	4354.2	18738	2.2419	0.98752	0.012482	0.024965	0.061118	True
AAAGATATAGCAAATTATGG	NO_TARGET.46	1111	1321.4/1400.8/1433.9	1111	1400.8	0.3341	3697.9	16793	2.2362	0.98733	0.012668	0.025337	0.061924	True
CAGACGCGATCTTCGTCCAG	SERPINE1	1164.4	847.36/867.15/936.09	1164.4	867.15	-0.42478	2572	17688	2.2348	0.012714	0.98729	0.025428	0.062044	False
CTGGTGGTGAAAGCAGCCGT	DHRS3	1010.3	736.95/704/821.77	1010.3	736.95	-0.45463	4140.3	15115	2.2235	0.013091	0.98691	0.026181	0.063776	False
TAATATTAAGAACTGCGATG	chr13;60249809:60250809	1463.6	1128.6/1118.8/1134.7	1463.6	1128.6	-0.37465	67.11	22789	2.2189	0.013245	0.98675	0.02649	0.064422	False
TCTGTATTCTCACTATAGGG	TTC23	1084.4	1245.2/1372.7/1367.9	1084.4	1367.9	0.33479	7538.2	16347	2.2174	0.9867	0.013299	0.026599	0.064578	True
AACATGGAAGAATCCAACAA	STAT3	983.65	701.9/715.36/751.88	983.65	715.36	-0.45893	757.44	14673	2.2148	0.013386	0.98661	0.026772	0.064891	False
GGCGAACAGTCTGATTTATG	ADNP2	1434	1921.7/1754.6/1763.7	1434	1763.7	0.29842	12513	22278	2.2093	0.98642	0.013578	0.027157	0.065715	True
TTATCATACATATCAGTGGT	GRHL3	1745.1	2111.8/1928.5/2146.5	1745.1	2111.8	0.27505	17401	27693	2.2039	0.98623	0.013767	0.027534	0.066426	True
TACAACTCGCGGGTCCAGCG	IER5	1063.6	1351.2/1273.5/1342.4	1063.6	1342.4	0.33553	2410.2	16001	2.2038	0.98623	0.013771	0.027541	0.066426	True
TATCGAGTACGGATTTCGGC	IGDCC4	1359.9	1023.5/1041.7/1102	1359.9	1041.7	-0.38432	1986.3	21007	2.1958	0.014052	0.98595	0.028103	0.067589	False
CCTTGCTGGGAGTCTGCGTA	UFSP1	1410.3	1506.3/1751/1735	1410.3	1735	0.29875	26276	21871	2.1957	0.98594	0.014058	0.028116	0.067589	True
ATCATCTTACCACGCCTCGT	RASA3	1884.3	1503.7/1481.5/1653.3	1884.3	1503.7	-0.32535	11444	30152	2.1921	0.014186	0.98581	0.028373	0.068094	False
CTGGTGCTGAAGATCATGAG	NEK8	927.35	1149.7/1413.4/1183.7	927.35	1183.7	0.35174	26962	13746	2.1862	0.9856	0.014402	0.028804	0.06901	True
CTCTGCCTTAAAACACCACG	PPP1R3C	814.77	1053.3/997.44/1079.2	814.77	1053.3	0.37004	1894.1	11910	2.1856	0.98558	0.014424	0.028849	0.06901	True
CAACGGCTTCTCCAAGCTAG	IRF2BP2	1383.6	1075.2/1057.2/1064.8	1383.6	1064.8	-0.37759	82.97	21413	2.1789	0.014669	0.98533	0.029338	0.070067	False
TCTGGTAGAAGTTATATCTG	ZC3HAV1	1499.2	1166.3/1155.2/1168.6	1499.2	1166.3	-0.36192	64.491	23403	2.1757	0.014787	0.98521	0.029575	0.070428	False
AGTATAGTTGTATCTGCACT	SSR1	1442.9	1162.8/1069.2/1117	1442.9	1117	-0.36898	2194.7	22432	2.1756	0.014793	0.98521	0.029585	0.070428	False
AAGAAGGTCCCTCTCCAAGA	PTPN12	1949.5	2333.5/2312.8/2437.2	1949.5	2333.5	0.25928	5591.9	31310	2.1702	0.98501	0.014995	0.02999	0.071274	True
TGAACGTCCGGCGTACCTGT	FBXL18	2257.7	1842.8/1885.5/1742.8	2257.7	1842.8	-0.29277	5908.7	36839	2.1613	0.015335	0.98466	0.03067	0.072773	False
TATATGCAGAACATGTCCTG	ZNF337	1451.8	1799.9/1776.1/1699.1	1451.8	1776.1	0.29075	3251.4	22585	2.1584	0.98455	0.015447	0.030895	0.073187	True
CGATAAGCACTGCTTCCCGC	COX7A2	1013.3	752.72/747.63/706.8	1013.3	747.63	-0.43813	846.3	15164	2.1573	0.015493	0.98451	0.030986	0.073285	False
ACACACGTAAGATTGCACTC	ZNF440	1365.8	1053.3/1097.8/928.25	1365.8	1053.3	-0.37458	8809.2	21109	2.1513	0.015725	0.98427	0.031451	0.074265	False
CAGGTTGTCTACTCGCCCAG	SESN2	1517	1885.8/1847.3/1712.8	1517	1847.3	0.28404	9781.6	23711	2.1451	0.98403	0.015973	0.031945	0.075311	True
CTACAGAAGCTGCGCGACGA	DUSP7	965.87	1190/1338.7/1222.2	965.87	1222.2	0.33928	7301.8	14380	2.1376	0.98373	0.016273	0.032545	0.076518	True
TTCACCGTCCACGTGCGCAT	NO_TARGET.25	983.65	1242.6/1256.2/1197.4	983.65	1242.6	0.3368	1113.6	14673	2.1374	0.98372	0.016281	0.032562	0.076518	True
GATATTGAGGACCATGACGA	MFAP3L	1368.8	1058.5/1021.9/1122.9	1368.8	1058.5	-0.37053	2741.9	21159	2.133	0.016464	0.98354	0.032928	0.077254	False
ATTGTAGACACCCAGCGCCT	DHRS2	1596.9	1260.1/1323.1/1198	1596.9	1260.1	-0.34155	3912.9	25100	2.1262	0.016743	0.98326	0.033485	0.078436	False
ATGAGCCGTATGTTGTCAGG	MLF2	1357	1037.5/1131.9/1050.4	1357	1050.4	-0.36912	3403.7	20956	2.1176	0.017104	0.9829	0.034208	0.079939	False
CATGAGCACAAAATTTAGGG	chr13;103363791:103364791	1469.5	1823.5/1789.9/1728.5	1469.5	1789.9	0.28432	2452.2	22891	2.1173	0.98288	0.017118	0.034236	0.079939	True
GAATCCAAATGCGCACGAGG	GNB1	1226.6	933.24/937.67/1126.2	1226.6	937.67	-0.38714	17778	18738	2.1107	0.0174	0.9826	0.0348	0.081126	False
TGTGATCTACCTGCTAGGCA	PPM1J	1060.7	817.57/794.24/760.37	1060.7	794.24	-0.41688	845.73	15951	2.1096	0.017448	0.98255	0.034896	0.08122	False
ATGATGATAAGGTAGTGATA	TNFRSF10D	1321.4	1096.2/1020.7/989	1321.4	1020.7	-0.37213	3352.4	20349	2.1077	0.017529	0.98247	0.035057	0.081466	False
TCTTCTACCCAAATCCACCA	ASCC3	1048.8	640.56/784.68/848.56	1048.8	784.68	-0.41814	12426	15754	2.1045	0.017667	0.98233	0.035335	0.081982	False
TCGGCCGGTGCTGTACAATG	STAT3	1128.8	1371.4/1403.8/1486.8	1128.8	1403.8	0.31429	3966.7	17091	2.1035	0.98229	0.01771	0.035419	0.082029	True
CTGGGTAGCACCGTAAGTCA	PARP12	1712.5	2082/2058.8/1968.9	1712.5	2058.8	0.26558	4315.7	27120	2.103	0.98227	0.017734	0.035468	0.082029	True
TGGGCATCGAGTTTAACCCT	DHCR7	1674	1354.7/1292.1/1332.6	1674	1332.6	-0.32881	1066.5	26445	2.0992	0.0179	0.9821	0.035799	0.082666	False
GGCCGCTGGATGTACACGGG	MLST8	1007.4	803.55/742.85/749.92	1007.4	749.92	-0.42527	1463.1	15066	2.0973	0.017981	0.98202	0.035963	0.082913	False
CCGCTGGTGGAACGCCTGTG	CSPG4	921.43	1166.3/1145.6/1207.2	921.43	1166.3	0.3397	1048.5	13649	2.0962	0.98197	0.018031	0.036063	0.082964	True
TCTTAAACCTTGAATCCCTG	AKR1B10	1834	2192.5/2234.5/2114.5	1834	2192.5	0.25745	3920.4	29260	2.0957	0.98195	0.018055	0.036109	0.082964	True
CTAACAGGTGAAAAGAAACT	CRIPT	862.17	653.7/626.31/530.43	862.17	626.31	-0.46047	4971.8	12680	2.0946	0.018105	0.9819	0.036209	0.082964	False
TACTATCAGGAATTTGCTGA	TTC26	1836.9	2274.8/2098.9/2195.5	1836.9	2195.5	0.25715	7816.2	29312	2.0945	0.98189	0.018106	0.036212	0.082964	True
CTACGACAGTCACTTCGATG	FAT1	1131.8	927.98/858.19/808.06	1131.8	858.19	-0.39883	3692	17140	2.0898	0.018318	0.98168	0.036636	0.083805	False
GATGCTATTTCCACGGCCGG	VWCE	1158.5	870.15/980.7/882.53	1158.5	882.53	-0.3921	4896	17588	2.0806	0.018736	0.98126	0.037473	0.085585	False
AACAGCTTAAAGTTTATACC	NFU1	1060.7	773.75/799.03/834.19	1060.7	799.03	-0.40823	937.45	15951	2.0717	0.019146	0.98085	0.038292	0.087321	False
TCTTACCCGAAGTGTCCCAC	RND3	1241.4	881.54/1059/957.65	1241.4	957.65	-0.37407	8031.7	18989	2.0592	0.019736	0.98026	0.039471	0.089869	False
ATGTGATTGAATAGGGAACA	HSPA4L	1517	1833.2/1791.7/1889.2	1517	1833.2	0.27301	2428.4	23711	2.0536	0.97999	0.020006	0.040011	0.090957	True
AGGCTCCCCGGACATCTGGG	TFAP4	2248.8	1753.4/1855.6/1865.7	2248.8	1855.6	-0.27709	5271.8	36678	2.0528	0.020048	0.97995	0.040097	0.09101	False
GGACGTGAGATATGCGTCCG	PLXNB1	684.41	821.07/923.33/887.75	684.41	887.75	0.37482	2855.9	9819.1	2.0521	0.97992	0.020079	0.040159	0.09101	True
ATGCTTGCAATCACATCAGG	INSIG2	1051.8	786.9/794.24/949.16	1051.8	794.24	-0.40475	12026	15803	2.0487	0.020245	0.97976	0.04049	0.091618	False
TTGACGTCGATCTCGCATCG	NOTCH1	1884.3	2237.1/2330.1/2050.5	1884.3	2237.1	0.24748	21739	30152	2.0318	0.97891	0.021088	0.042176	0.095287	True
AACTTACCGAGTGTCCGGAA	NT5DC1	1066.6	809.68/849.23/738.16	1066.6	809.68	-0.39717	3339.5	16050	2.028	0.021281	0.97872	0.042562	0.09601	False
GGCAGCGACGGTAGCGTCGA	HES6	918.47	682.62/711.17/588.57	918.47	682.62	-0.4276	4830.6	13600	2.0223	0.021571	0.97843	0.043142	0.09717	False
TATAACCAAATCTTGCAGGG	RNF13	1407.3	1854.2/1705.6/1625.3	1407.3	1705.6	0.27716	14268	21820	2.0194	0.97828	0.021724	0.043447	0.097706	True
CAGCGGCCGTTGCAGAACAG	ZNF784	1392.5	1702.6/1600.4/1688	1392.5	1688	0.27742	3937.9	21566	2.0119	0.97789	0.022114	0.044228	0.099309	True
CCGAAACACCTGGCGCCCAG	NDUFS6	862.17	1020/1209/1088.3	862.17	1088.3	0.33567	9617.1	12680	2.0081	0.97768	0.022317	0.044634	0.10007	True
CAGTCCGAGAATGTCGACCG	ATPIF1	1410.3	1755.2/1654.8/1706.9	1410.3	1706.9	0.27522	2521.8	21871	2.0057	0.97756	0.022443	0.044885	0.10048	True
AGACGACCTTATGGGTACAG	BCLAF1	228.14	120.05/106.38/137.18	228.14	120.05	-0.92059	240.19	2910.5	2.0037	0.022553	0.97745	0.045105	0.10082	False
GGTTTGAGTGAGCAATTACG	chr18;71204805:71205805	1191	1407.3/1460.6/1575.6	1191	1460.6	0.29411	8034.4	18137	2.0015	0.97733	0.022668	0.045337	0.10118	True
CTCAAGGTCGCCCAAGTGGT	CMTM4	1238.4	963.91/963.37/924.99	1238.4	963.37	-0.36204	736.86	18939	1.9988	0.022812	0.97719	0.045625	0.10167	False
TCAGCAACTTAAAAGATACG	WDR19	743.66	963.03/950.82/868.15	743.66	950.82	0.35411	3491.5	10765	1.9967	0.97707	0.022931	0.045862	0.10204	True
ACCAGCGGGACTTCGGCTTG	MAP6D1	1582.1	1896.3/1792.9/1925.1	1582.1	1896.3	0.26114	5760.5	24842	1.9931	0.97687	0.023127	0.046254	0.10276	True
CATCAGAGAACACACACAGG	ZNF37A	1312.5	1029.6/1102/1026.9	1312.5	1029.6	-0.34991	2624.1	20197	1.9905	0.023266	0.97673	0.046532	0.10322	False
ACATGTCACAAGAATCTCCG	MKRN1	1765.8	1397.7/1480.9/1432.6	1765.8	1432.6	-0.30156	1778	28058	1.9896	0.023316	0.97668	0.046631	0.10328	False
CAGAAGCTGCTCGAGTATGG	MCC	1214.7	1484.4/1540.7/1407.1	1214.7	1484.4	0.28903	4573.4	18537	1.9807	0.97619	0.023815	0.047629	0.10533	True
ACGGTCCCAGTCAACGACAT	TBC1D22B	1496.2	1194.4/1215.6/1170.6	1496.2	1194.4	-0.32482	507.12	23352	1.9752	0.024121	0.97588	0.048241	0.10644	False
CCGGAGCACGGTCAAGCAAG	SERPINE1	1084.4	1289.9/1336.9/1419.5	1084.4	1336.9	0.30175	4516.2	16347	1.9749	0.97586	0.024138	0.048275	0.10644	True
CAGCTGTTTCAGAACAACTG	ENDOD1	1155.5	1411.7/1434.3/1416.9	1155.5	1416.9	0.29398	165.28	17538	1.9737	0.97579	0.024206	0.048413	0.10658	True
CAGCTTTGCCCACACCATAG	DHRS1	1579.2	1824.4/1927.9/1889.8	1579.2	1889.8	0.25893	2865.5	24791	1.973	0.97575	0.024248	0.048495	0.1066	True
GGAGTCTCGAAGAGTCTCAA	HMMR	1170.3	862.26/912.57/907.35	1170.3	907.35	-0.3668	1030.2	17788	1.9716	0.024327	0.97567	0.048653	0.10679	False
TCTCATAATGGAGCCATGGG	TCF4	82.958	96.391/144.03/143.71	82.958	143.71	0.78545	1119.7	950.92	1.9702	0.9755	0.024496	0.048992	0.10727	True
GCTTTACTCGCACTTCGCAG	UFSP1	1306.6	1052.4/1022.5/1027.5	1306.6	1027.5	-0.34631	321.71	20096	1.9684	0.024509	0.97549	0.049019	0.10727	False
GGACGTCCGGAGCTACAGGG	NADSYN1	1226.6	1326.7/1532.3/1495.9	1226.6	1495.9	0.28616	14982	18738	1.9675	0.97544	0.024564	0.049129	0.10735	True
GAGGTACAGATATGATACCC	DHRS7	1007.4	1220.7/1276.5/1248.3	1007.4	1248.3	0.30917	780.44	15066	1.9634	0.9752	0.024801	0.049601	0.10807	True
AGGACGCCTCGAGGATGCGA	C17orf100	1860.6	1522.1/1566.4/1384.9	1860.6	1522.1	-0.28956	10396	29732	1.9633	0.024803	0.9752	0.049606	0.10807	False
CAGGAGCACAGTTCTTGTCA	DNAJC18	1158.5	898.19/921.54/897.55	1158.5	898.19	-0.36675	272.86	17588	1.9625	0.024853	0.97515	0.049705	0.10807	False
ATGAAGATGGCCACTCGCCG	RCC2	1647.3	1331.1/1419.4/1252.9	1647.3	1331.1	-0.30732	6951.9	25979	1.9621	0.024877	0.97512	0.049754	0.10807	False
AGCCGCCCCTCAGTGCTACG	MOV10	1315.5	1506.3/1597.5/1594.6	1315.5	1594.6	0.27737	3896.7	20248	1.9612	0.97507	0.024925	0.04985	0.10812	True
GTAGGAGAAACCATTCGCAA	SLC20A2	791.07	566.95/604.2/580.73	791.07	580.73	-0.44527	370.31	11527	1.9591	0.025052	0.97495	0.050103	0.10851	False
GGGCCTGTACGGTCTCAGCG	OSR2	1279.9	1444.1/1602.8/1554.1	1279.9	1554.1	0.27978	7233.7	19643	1.9559	0.97476	0.025236	0.050472	0.10915	True
CCCGAAGGCCCCGTACGCCA	CITED4	876.99	1080.5/1170.2/1098.1	876.99	1098.1	0.32404	2751.6	12922	1.9451	0.97412	0.025881	0.051762	0.11177	True
ACCACGTTTACCGGACACAC	GNB1	874.02	654.58/711.17/655.2	874.02	655.2	-0.41519	1566.8	12873	1.9286	0.026888	0.97311	0.053775	0.11564	False
TGGAGTCCAAAGGAACACCG	SYTL3	1442.9	1633.4/1779.7/1731.7	1442.9	1731.7	0.2631	5988.1	22432	1.9286	0.97311	0.026888	0.053775	0.11564	True
TCTTGGGACAGCAGAATGTG	SIKE1	951.06	1180.3/1179.1/1273.2	951.06	1180.3	0.31131	4308	14136	1.9285	0.97311	0.026895	0.053789	0.11564	True
GTTTCATCCAGGATCGAGCA	BAX	1194	1461.6/1452.8/1453.5	1194	1453.5	0.28346	33.631	18187	1.9239	0.97281	0.027186	0.054373	0.11672	True
GTGATGAAGTACTTACATGA	SMARCA1	1256.2	1445.9/1581.9/1522.7	1256.2	1522.7	0.27734	4705.3	19240	1.9211	0.97264	0.027358	0.054716	0.11728	True
TGGGACACAAACTCGTGACA	FANCC	1478.4	1265.3/1188.1/1188.2	1478.4	1188.2	-0.315	2972.6	23045	1.9116	0.027963	0.97204	0.055925	0.1197	False
TTTGGAACTAAAACCATGTG	SMARCA1	1404.4	1745.5/1605.2/1684.7	1404.4	1684.7	0.26241	5009.8	21769	1.9	0.97129	0.028714	0.057427	0.12274	True
TTTTTCTCACCCGATGAATC	NO_TARGET.13	1140.7	1282.9/1389.5/1456.7	1140.7	1389.5	0.28443	7943.3	17289	1.8922	0.97077	0.029233	0.058466	0.12477	True
TCAGTATTCAATAGGTGCCG	DUSP11	1099.2	856.13/811.58/961.57	1099.2	856.13	-0.36018	6551.5	16594	1.8869	0.029585	0.97041	0.05917	0.12609	False
GGTCTATTATACTATAGACA	STARD4	862.17	766.74/650.22/636.91	862.17	650.22	-0.40651	6878	12680	1.8823	0.029899	0.9701	0.059798	0.12724	False
GGTCCAAGTGACAGAAAACG	TTLL1	1303.6	1695.6/1570/1559.9	1303.6	1570	0.26801	7942.8	20046	1.8811	0.97002	0.02998	0.059959	0.1274	True
GCAACTATTCGCAGTCCGAG	ZC3HAV1	1220.7	942/964.57/967.45	1220.7	964.57	-0.33941	258.78	18638	1.876	0.030331	0.96967	0.060662	0.12871	False
AAATGCAAGATAGTTGTGGT	RND3	1297.7	1418.7/1610.6/1561.9	1297.7	1561.9	0.26715	11439	19945	1.8707	0.96931	0.030694	0.061389	0.13006	True
GCTGGGCGATAAGGCACCGG	TCF3	1045.9	812.31/769.74/877.95	1045.9	812.31	-0.3642	3060.5	15705	1.8637	0.031183	0.96882	0.062366	0.13194	False
TTACCTGGTAGGCTCCCACA	SESN2	1706.6	1397.7/1513.2/1400.5	1706.6	1400.5	-0.28493	6348.3	27016	1.8618	0.031312	0.96869	0.062625	0.1323	False
AAGCGCTCCCTCTACCGGCG	H3F3B	838.47	604.63/632.29/639.52	838.47	632.29	-0.40662	408.56	12295	1.8595	0.031479	0.96852	0.062957	0.13281	False
TGGTACAAATTGGATAAGCG	MICAL2	1229.6	1504.6/1433.7/1484.2	1229.6	1484.2	0.2713	1481.2	18788	1.8574	0.96838	0.031624	0.063247	0.13323	True
CAGCTGGGACATGTACAATG	USP4	1419.2	1694.7/1692.5/1763.1	1419.2	1694.7	0.25583	2339.6	22024	1.8567	0.96833	0.031675	0.063349	0.13325	True
AAGCAAGTGAGAGGGATCGG	PPM1J	1528.8	1161.9/1241.9/1299.9	1528.8	1241.9	-0.29968	4880.2	23916	1.8554	0.031769	0.96823	0.063537	0.13346	False
CTGAAAGCTCTCCACCTCCA	IL1B	1247.3	1501.1/1592.1/1484.8	1247.3	1501.1	0.26694	4273.3	19089	1.8364	0.96685	0.033146	0.066292	0.13887	True
CTTGTTGTTTATCAGGCACA	AS3MT	1762.9	2008.4/2070.2/2078	1762.9	2070.2	0.23171	1936.3	28006	1.8364	0.96685	0.033153	0.066306	0.13887	True
TATTAAGAGTCAGTGCATTG	HIBCH	1268.1	1560.7/1470.8/1523.4	1268.1	1523.4	0.26442	2078.9	19441	1.8308	0.96644	0.033562	0.067124	0.14038	True
GAGGAGTCACTAGACCCTAC	chr6;118564605:118565605	841.43	641.44/561.77/638.87	841.43	638.87	-0.39679	2975.5	12343	1.8233	0.034129	0.96587	0.068257	0.14255	False
CTTGTTCGTGAATCTAGGGA	MYO6	1517	1236.4/1235.3/1264.7	1517	1236.4	-0.29478	399.42	23711	1.8218	0.034246	0.96575	0.068491	0.14284	False
GTCCCAGACGAGACCAGGCA	DACT3	835.51	974.42/1048.8/1036.7	835.51	1036.7	0.31092	2012.3	12247	1.818	0.96546	0.034536	0.069072	0.14384	True
AGAGAACTACCCCGACGCAG	FAM13C	1499.2	1142.7/1329.7/1221.6	1499.2	1221.6	-0.29523	8960.9	23403	1.8147	0.034784	0.96522	0.069567	0.14467	False
AATACAAACCTGGTCTACGT	ITCH	1211.8	931.49/965.16/967.45	1211.8	965.16	-0.32798	569.77	18487	1.8138	0.034855	0.96515	0.069709	0.14476	False
GTTGTGCGCAAAGCTCAGGG	MEX3B	1111	823.7/876.12/881.87	1111	876.12	-0.34238	1390.3	16793	1.8129	0.034922	0.96508	0.069845	0.14483	False
GGGTACAGCAGGGCCATCAG	OGFOD2	1348.1	1527.4/1609.4/1624	1348.1	1609.4	0.25546	3471.9	20804	1.8118	0.96499	0.035006	0.070013	0.14498	True
GAGACTCATCCCCGCCCTGT	PGPEP1	1045.9	893.81/777.51/819.16	1045.9	819.16	-0.3521	3653.2	15705	1.809	0.035224	0.96478	0.070448	0.14567	False
TGCCTGTCCGACTCCAACAA	SV2A	1579.2	1356.5/1294.5/1209.8	1579.2	1294.5	-0.28662	5507	24791	1.8083	0.035282	0.96472	0.070565	0.14571	False
ATACTCAGAGCCCGTCACTG	RAD23A	1540.7	1261.8/1312.4/1235.3	1540.7	1261.8	-0.2878	1630.2	24122	1.7952	0.036313	0.96369	0.072626	0.14969	False
GGTTTGGAGGCAGCCCCTAA	EPSTI1	669.59	848.24/809.78/845.29	669.59	845.29	0.33572	634.79	9584	1.7947	0.96365	0.036349	0.072698	0.14969	True
GGTGGCCAAGCAGCACGGGA	TXN2	755.51	612.52/567.74/548.07	755.51	567.74	-0.41158	1196	10955	1.794	0.036408	0.96359	0.072816	0.14972	False
CTTCAAAGATGACCCACAGG	GRHL3	1303.6	1400.3/1557.4/1557.3	1303.6	1557.3	0.25635	12329	20046	1.7918	0.96342	0.036581	0.073162	0.15022	True
CCACAACTCATCCATCACGG	LDB2	1199.9	1440.6/1463.6/1400.5	1199.9	1440.6	0.26352	1066.4	18287	1.7797	0.96244	0.037561	0.075122	0.15403	True
TGAGTGATGACAGTTTGGAA	C14orf79	1158.5	1544/1394.3/1365.9	1158.5	1394.3	0.26709	11613	17588	1.7781	0.9623	0.037697	0.075394	0.15437	True
AAAAAAACACACAATGTAGA	chr12;98614633:98615633	1478.4	1777.1/1737.9/1748.1	1478.4	1748.1	0.24154	473.03	23045	1.7762	0.96215	0.037851	0.075703	0.15479	True
CATTTCAAGATACTTCAAGC	BLOC1S2	850.32	620.41/652.01/760.37	850.32	652.01	-0.3826	6370.5	12487	1.7747	0.037976	0.96202	0.075953	0.15508	False
GAACGTGGATCGCGCTCGAG	MEX3B	1718.4	2015.4/2010.4/1882.6	1718.4	2010.4	0.22629	8176.1	27224	1.7697	0.96161	0.038392	0.076784	0.15656	True
GGATGTGGACTTGGTTTGTG	BTBD19	2059.1	2217.9/2381.5/2411.1	2059.1	2381.5	0.20975	13832	33267	1.7676	0.96144	0.038565	0.077129	0.15675	True
ACATATGGGCTAAATTACCA	chr6;135395595:135396595	1282.9	1530.9/1638.1/1518.8	1282.9	1530.9	0.25476	5822.2	19693	1.767	0.96139	0.038612	0.077223	0.15675	True
CTCACCTAATCCAACACCAA	ZNF436	1152.5	1446.7/1382.3/1386.2	1152.5	1386.2	0.2661	1841.5	17489	1.7668	0.96137	0.038633	0.077266	0.15675	True
TGCAGTAGTCGATGGCACCG	DHRS3	1173.3	1379.3/1409.2/1556	1173.3	1409.2	0.26414	11225	17837	1.7665	0.96135	0.038653	0.077306	0.15675	True
CTGGCCTACAGCGAGCCGTG	DDIT4	1694.7	1970.8/1981.7/2215.8	1694.7	1981.7	0.22559	27453	26809	1.7529	0.96019	0.03981	0.07962	0.16122	True
TGGCAGAATCTTCGTCCGCA	GDF15	1167.3	1465.1/1359.6/1400.5	1167.3	1400.5	0.26256	2924.6	17738	1.751	0.96003	0.039973	0.079946	0.1615	True
GTGCACAAGAGAATACACTC	ZNF337	1125.9	897.31/951.42/836.8	1125.9	897.31	-0.32703	3294.7	17041	1.7508	0.039989	0.96001	0.079979	0.1615	False
GCCCAGCCGTGTTCGCCATG	TMEM8B	776.25	962.15/1010.6/947.85	776.25	962.15	0.30938	1275	11288	1.7497	0.95992	0.040083	0.080167	0.16166	True
GCCAGAGATCCCATGCATCG	RABL2A	1001.4	726.44/787.67/840.07	1001.4	787.67	-0.346	3247.5	14967	1.7472	0.040301	0.9597	0.080603	0.16222	False
TTGGGTTCTGTAATACACGC	GPR155	945.13	776.38/736.27/738.16	945.13	738.16	-0.35615	732.29	14038	1.7468	0.040333	0.95967	0.080665	0.16222	False
GATTTAACTAAAACCACTCG	REV3L	749.59	504.74/567.74/644.09	749.59	567.74	-0.40024	4899.6	10860	1.745	0.040496	0.9595	0.080992	0.16265	False
CATGGCCACAACAACTGACG	IL1B	1238.4	1515.1/1332.1/1478.3	1238.4	1478.3	0.2552	11361	18939	1.7427	0.95931	0.040689	0.081378	0.1629	True
AAGAAGAGAGGTCTTATGCC	RRM2B	1519.9	1251.3/1291.5/1233.3	1519.9	1251.3	-0.28033	967.87	23762	1.7424	0.040721	0.95928	0.081443	0.1629	False
GATGTCCAGCTCGCACACCT	AP1S1	1679.9	2022.5/1963.8/1899	1679.9	1963.8	0.22514	3821.8	26549	1.7423	0.95927	0.040726	0.081452	0.1629	True
AGAGTTGCGGAAACGCTACG	GDF15	1472.5	1813/1662/1736.3	1472.5	1736.3	0.2376	5703.7	22942	1.7416	0.95921	0.040787	0.081573	0.16292	True
CGTCGATGAACGAAGTTCAG	NRP2	1223.6	1367/1592.1/1461.3	1223.6	1461.3	0.25588	12998	18688	1.7385	0.95894	0.041059	0.082119	0.16347	True
ATGTTAGATTCGGTAGCCAG	AP3M1	1534.7	1195.2/1287.3/1265.3	1534.7	1265.3	-0.27828	2696.7	24019	1.7383	0.041078	0.95892	0.082156	0.16347	False
AAAGTACACTATCTCCCCGG	EML2	1594	1412.6/1311.2/1318.9	1594	1318.9	-0.27312	4416.9	25049	1.7382	0.041091	0.95891	0.082183	0.16347	False
TCGGAAAAAGACCTCTCGGG	BAX	939.21	678.24/769.74/734.24	939.21	734.24	-0.35476	2198.2	13941	1.7359	0.041287	0.95871	0.082574	0.16399	False
GGCGGGCGGTCCCACCCAGG	BBC3	1051.8	1232/1270/1286.9	1051.8	1270	0.27169	861.66	15803	1.7354	0.95867	0.041334	0.082668	0.16399	True
GGGTCCGTGCTGTCCCATGG	TNFRSF10A	968.83	760.61/672.93/803.48	968.83	760.61	-0.34868	4763.4	14429	1.7335	0.041507	0.95849	0.083013	0.16445	False
GTCGCTGCGCCAGTGAGAAC	NO_TARGET.20	1013.3	1151.4/1226.3/1258.1	1013.3	1226.3	0.27507	3310.7	15164	1.7301	0.9582	0.041803	0.083605	0.1654	True
AACCTAGGAAATACATACTG	chr17;92729665:92730665	1321.4	1018.2/1118.8/1075.2	1321.4	1075.2	-0.29718	2571.3	20349	1.7257	0.042198	0.9578	0.084396	0.16674	False
CGAAGGTCTCCACCTCGCAT	TSKU	912.54	690.51/753.01/713.34	912.54	713.34	-0.35486	1047.5	13503	1.7143	0.043239	0.95676	0.086479	0.17063	False
ATGTAGCCCTCCTGTCAAAG	DDB2	1377.7	1627.3/1491.1/1652	1377.7	1627.3	0.24001	9579.2	21312	1.7094	0.95631	0.043685	0.087371	0.17215	True
ACGAGCGCATCGTCTTCTCG	FAM129B	1925.8	1625.5/1691.9/1615.5	1925.8	1625.5	-0.24445	2253.5	30888	1.7088	0.043746	0.95625	0.087492	0.17216	False
ACATCAAAGAACGCACACAG	ZNF37A	764.4	1011.2/943.65/936.74	764.4	943.65	0.30356	2307.1	11098	1.7015	0.95558	0.044422	0.088843	0.17459	True
GGTCCAGCCGCCTGACCGGG	NUDT8	1054.8	808.81/905.4/841.37	1054.8	841.37	-0.32575	2580.2	15853	1.6948	0.045061	0.95494	0.090122	0.17686	False
TGCCCTGGTGCAAGTCACGG	PACSIN3	1469.5	1224.2/1214.4/1207.8	1469.5	1214.4	-0.27495	69.256	22891	1.6865	0.045846	0.95415	0.091691	0.1797	False
AAGCTCTTGAACACCCGCGG	SPAG4	1081.4	894.68/866.56/796.95	1081.4	866.56	-0.31923	2817.9	16297	1.6831	0.04618	0.95382	0.09236	0.18077	False
GTTAGTCACACTCTTAGCGG	MFAP3L	1051.8	840.35/901.22/779.97	1051.8	840.35	-0.32344	3675.5	15803	1.6819	0.04629	0.95371	0.09258	0.18096	False
ACAGCAGAGATGTCAAGCAG	ADK	1570.3	1306.5/1304/1327.4	1570.3	1306.5	-0.26509	220.51	24636	1.6804	0.046443	0.95356	0.092886	0.18131	False
CAGAAGCACCGTCACCCATG	FAM20B	1831	1631.6/1521/1544.3	1831	1544.3	-0.24558	4088.7	29208	1.6779	0.046687	0.95331	0.093375	0.18203	False
AGAGCTTAACTACTTAGGGA	DHRS7	1241.4	1509/1330.9/1472.4	1241.4	1472.4	0.24601	10678	18989	1.6763	0.95316	0.046842	0.093685	0.18239	True
AGTGCCCGGAGGAACCACAT	SPAG4	1309.6	1072.6/1076.9/1035.4	1309.6	1072.6	-0.28777	700.73	20147	1.6696	0.047494	0.95251	0.094989	0.18468	False
CATTCATGCCACCAAGACGT	CDH11	1626.6	1365.2/1359.6/1211.8	1626.6	1359.6	-0.25848	10944	25617	1.6681	0.047652	0.95235	0.095303	0.18505	False
GACAGTGAAATTAGCTCCCA	NO_TARGET.41	992.54	1195.2/1146.8/1233.3	992.54	1195.2	0.26787	1896.1	14820	1.6651	0.95205	0.047945	0.09589	0.18594	True
GTTCTTTGAGGCTGTAAACG	FANCC	986.61	803.55/784.68/706.8	986.61	784.68	-0.33	3210.4	14722	1.6642	0.048035	0.95197	0.096069	0.18598	False
GGTGCCCAAAAGAATAATGA	TSPAN6	1128.8	1417.8/1274.7/1346.3	1128.8	1346.3	0.254	5118.4	17091	1.6637	0.95192	0.048083	0.096166	0.18598	True
GCCCGGAGAGAAAAGACCTG	CCDC51	829.58	989.32/1012.4/1070.7	829.58	1012.4	0.28698	1964.2	12150	1.6583	0.95137	0.048627	0.097253	0.18784	True
TTTCAGATACAATACCAGGG	TTC26	690.33	855.25/851.02/930.21	690.33	855.25	0.30865	2818.7	9913.3	1.6564	0.95118	0.048823	0.097646	0.18835	True
TATGCCCTGTACTTACAGTG	HDAC5	1668.1	1878.7/1935.1/1962.3	1668.1	1935.1	0.21413	1959.1	26342	1.6454	0.95006	0.049939	0.099878	0.1924	True
ACACCGTGCACAAAGACTCG	SLC20A2	1588.1	1373.1/1329.1/1287.5	1588.1	1329.1	-0.25662	1833.1	24945	1.6395	0.050558	0.94944	0.10112	0.19453	False
TGCTCCGCCAGCGAGAGCGA	BBC3	1333.3	1208.4/1099/1038.7	1333.3	1099	-0.27849	7802.4	20551	1.6339	0.051145	0.94886	0.10229	0.19652	False
CATTCCCAGCATCCCAAAGG	MLF2	1496.2	1121.6/1329.1/1247	1496.2	1247	-0.26262	11231	23352	1.6306	0.051487	0.94851	0.10297	0.19758	False
TGCAGTCACTCAGAAGACGT	LOXL4	1451.8	1208.4/1278.3/1036.7	1451.8	1208.4	-0.26453	17185	22585	1.6195	0.052671	0.94733	0.10534	0.20186	False
AAACCCATCGACTGACAACG	CSPG4	1191	1446.7/1395.5/1409	1191	1409	0.2423	802.9	18137	1.6187	0.94724	0.052759	0.10552	0.2019	True
CTGACTCGGGTGGATTGTAG	TSKU	1294.7	1523/1462.4/1617.4	1294.7	1523	0.23406	6295.3	19895	1.6181	0.94718	0.052819	0.10564	0.2019	True
CACATACTTGAAGACGCCGT	PHPT1	909.58	722.93/813.37/691.13	909.58	722.93	-0.33093	4595.2	13455	1.6091	0.053796	0.9462	0.10759	0.20536	False
GACTAACGTGACGTACTGGG	PDGFRB	1354	1060.3/1161.8/1122.3	1354	1122.3	-0.27059	2700.8	20906	1.6027	0.0545	0.9455	0.109	0.20778	False
TCCGGTTCAAGGAGAAACAT	WDR63	791.07	976.18/892.25/962.87	791.07	962.87	0.28322	2582	11527	1.6002	0.94523	0.054774	0.10955	0.20835	True
CCACCAGACGGAACTCCCGT	SUPT7L	1117	1324.9/1310/1350.9	1117	1324.9	0.24612	448.66	16892	1.6001	0.94521	0.05479	0.10958	0.20835	True
ACTTAAAGTAGTGCTGCAGG	CHST14	1825.1	2123.2/1908.8/2097.6	1825.1	2097.6	0.20064	18140	29103	1.5972	0.94488	0.055115	0.11023	0.20931	True
TAATGTGGCAACTTACAGGC	SGCB	1659.2	1909.4/1917.2/1978	1659.2	1917.2	0.20841	1880.1	26186	1.5945	0.94458	0.055417	0.11083	0.21002	True
ATTGCCATGGTAGCTCACAA	AEN	930.32	1182.1/1117.6/1102.7	930.32	1117.6	0.2643	2193.7	13795	1.5942	0.94456	0.055445	0.11089	0.21002	True
AAAACTGGTTGGTATTGAGA	DDB2	927.35	741.33/772.73/730.97	927.35	741.33	-0.32261	546.53	13746	1.5866	0.056299	0.9437	0.1126	0.21281	False
TGAATGAGTCGGTGTTGGCG	TSKU	2053.2	1753.4/1834.7/1764.4	2053.2	1764.4	-0.21859	2531.9	33161	1.586	0.056366	0.94363	0.11273	0.21281	False
GGACAAATTCCCAGCTGACG	IL11	1437	1243.4/1163.6/1200	1437	1200	-0.25978	1606.9	22329	1.5857	0.056401	0.9436	0.1128	0.21281	False
CTGATTTACAAACTGTACAT	TNFRSF10C	1928.8	1650/1650/1644.2	1928.8	1650	-0.22507	17.002	30941	1.5847	0.05652	0.94348	0.11304	0.21286	False
GCAGCATAATCCCAACCAGT	INPP5B	1060.7	918.34/860.58/847.9	1060.7	860.58	-0.30129	1748.5	15951	1.5843	0.056559	0.94344	0.11312	0.21286	False
GTGACCATACATCCGCCTCA	PLK3	1277	1032.3/1056/1162.1	1277	1056	-0.27387	5911.5	19592	1.5786	0.057213	0.94279	0.11443	0.21504	False
GGGGCTAAGGAACAGCTAAG	chr1;35271373:35272373	717	978.8/877.31/848.56	717	877.31	0.29076	5563.6	10338	1.5767	0.94257	0.057428	0.11486	0.21558	True
GATCATCTGGGAATGTGCAG	AVPI1	1404.4	1193.5/1171.9/1093.5	1404.4	1171.9	-0.26081	3307.1	21769	1.5753	0.057596	0.9424	0.11519	0.21593	False
AGCGCTGGATGCACACCACG	CD70	1072.5	1195.2/1272.3/1320.8	1072.5	1272.3	0.24626	4148.5	16149	1.5724	0.94207	0.057935	0.11587	0.21692	True
TGGGATTCCAACCTACACGC	ADNP2	1629.5	1888.4/1881.3/1780.7	1629.5	1881.3	0.20717	5084.6	25668	1.5716	0.94198	0.058025	0.11605	0.21698	True
GGTGGGCGATGGCAGAAATG	GDE1	1277	1002.5/1099.6/1057.6	1277	1057.6	-0.2717	2403.2	19592	1.5672	0.058528	0.94147	0.11706	0.21859	False
CACTAACCCCCGAGACTCAG	TFAP4	1712.5	1441.5/1464.8/1454.8	1712.5	1454.8	-0.23517	138.39	27120	1.565	0.058789	0.94121	0.11758	0.21928	False
ACATGTGAAGGGTCGTAGAG	SCIN	1205.9	1416.9/1497.6/1369.8	1205.9	1416.9	0.23254	4365.9	18387	1.5567	0.94023	0.059772	0.11954	0.22255	True
CTTGGCCCACTAATGCACAC	chr13;30123981:30124981	1422.1	1714/1523.9/1653.3	1422.1	1653.3	0.21718	10212	22075	1.5562	0.94016	0.059835	0.11967	0.22255	True
TTTCTTAAAACTTAAACCGG	chr3;6797800:6798800	841.43	668.6/726.71/666.3	841.43	668.6	-0.33126	1691.1	12343	1.5557	0.059893	0.94011	0.11979	0.22255	False
TGTTGCATATCCCGATCCCG	SPATA18	1214.7	1005.1/1005.8/924.99	1214.7	1005.1	-0.27308	3208.7	18537	1.5398	0.061799	0.9382	0.1236	0.22917	False
CCCTGGTCACAATGTAATGG	chr9;30510323:30511323	1457.7	1756.1/1689.5/1654.7	1457.7	1689.5	0.21276	2822.9	22687	1.5389	0.93809	0.061914	0.12383	0.22917	True
AATGGTTGCTAAAAAAGCGG	SIKE1	1253.3	1040.1/1079.3/984.43	1253.3	1040.1	-0.26867	2319	19190	1.5385	0.061967	0.93803	0.12393	0.22917	False
GCAAGATGTTCCAAGCAACA	TBL1XR1	1297.7	1051.5/1106.2/1080.5	1297.7	1080.5	-0.2641	749.7	19945	1.5383	0.06199	0.93801	0.12398	0.22917	False
GCTCTCTCCTGGCGGACACG	IL11	868.1	1041.9/1034.5/1043.2	868.1	1041.9	0.263	28.31	12777	1.5376	0.93792	0.062078	0.12416	0.22921	True
CGTGAGCAGAGCTCACGAGG	chr6;101044628:101045628	918.47	1022.6/1100.2/1097.4	918.47	1097.4	0.25659	2803.2	13600	1.5347	0.93757	0.062431	0.12486	0.23022	True
GGCACAACACCACGTTATCG	GADD45A	1558.4	1778.8/1818/1797.7	1558.4	1797.7	0.20595	383.26	24430	1.5309	0.9371	0.062896	0.12579	0.23165	True
AGGTGGGAACCGTATCACAC	EML2	687.37	651.08/535.47/531.74	687.37	535.47	-0.35968	6689	9866.2	1.5292	0.063104	0.9369	0.12621	0.23212	False
TAGTGATGAATGGTAGTGCG	SRPX2	1128.8	1328.4/1339.3/1323.5	1128.8	1328.4	0.23472	71.125	17091	1.5269	0.93661	0.063391	0.12678	0.23289	True
TTATGACATTATATTAACTG	chr12;65472021:65473021	1739.2	1520.3/1485.7/1481.5	1739.2	1485.7	-0.22711	608.86	27589	1.526	0.063506	0.93649	0.12701	0.23295	False
CTGCTGCACTAGTAATCGTG	TRIM24	1179.2	1287.3/1383.5/1395.3	1179.2	1383.5	0.23035	4701.7	17937	1.5255	0.93643	0.063568	0.12714	0.23295	True
GGTCCACCTCCCATCAGAGT	NRP2	1425.1	1641.3/1651.8/1729.1	1425.1	1651.8	0.21286	3042.5	22126	1.5243	0.93628	0.063719	0.12744	0.23321	True
CCGGACTGAGAAATGCCTGA	DHRS3	862.17	1058.5/1033.3/1022.3	862.17	1033.3	0.26092	379.04	12680	1.5196	0.9357	0.064301	0.1286	0.23505	True
CTGGACATTGCGTTGCATGT	ARNTL	2497.6	2167/2190.3/2256.3	2497.6	2190.3	-0.18936	2447.9	41204	1.5141	0.065002	0.935	0.13	0.23731	False
CCACATCAGGAATGAGAGCG	PHPT1	737.74	893.81/914.37/843.33	737.74	893.81	0.27651	1485.2	10670	1.5109	0.93459	0.065406	0.13081	0.23849	True
TTTGATTGTCCAGAATTCTG	FANCC	1309.6	1095.3/1079.3/1105.3	1309.6	1095.3	-0.25747	177.92	20147	1.5091	0.065632	0.93437	0.13126	0.23902	False
ACGGGTCGCTCAGGTAGACT	IER5	1075.5	884.17/873.73/953.73	1075.5	884.17	-0.28232	2474	16198	1.5033	0.066382	0.93362	0.13276	0.24126	False
ACCCGATAATAGCTACTGGT	NO_TARGET.35	868.1	927.98/1060.2/1038	868.1	1038	0.2576	6298.1	12777	1.5031	0.93359	0.066411	0.13282	0.24126	True
GGAACAGCATACGTTCTACG	UNK	1291.8	1502.8/1456.4/1796.4	1291.8	1502.8	0.21816	44174	19844	1.4981	0.93295	0.067049	0.1341	0.24327	True
GCCACAGAAACACAGATCAG	SPATA18	1211.8	970.92/1008.2/1032.8	1211.8	1008.2	-0.26512	996.78	18487	1.4973	0.067154	0.93285	0.13431	0.24335	False
GAAGTGATTAGTAATGAAGG	PEAK1	1045.9	1232.9/1255/1233.3	1045.9	1233.3	0.23763	235.47	15705	1.4958	0.93264	0.067357	0.13471	0.24378	True
TCTGCCATGACCACTTCGGG	DHCR7	1505.1	1276.7/1353/1170	1505.1	1276.7	-0.23722	8611.5	23506	1.4895	0.06818	0.93182	0.13636	0.24646	False
CTTGGACAATGCATCCCAGA	CCBE1	1114	1269.7/1307/1421.4	1114	1307	0.23031	7243.3	16842	1.4871	0.93151	0.068491	0.13698	0.24728	True
GTGGAAATACCACAGCCCTG	NADSYN1	1197	996.33/843.85/1035.4	1197	996.33	-0.26445	12388	18237	1.4857	0.068676	0.93132	0.13735	0.24764	False
ACCTGACTTTCAAGACCGAG	TXN2	1022.2	923.6/760.18/838.76	1022.2	838.76	-0.28499	6686.2	15311	1.4822	0.069143	0.93086	0.13829	0.24902	False
GGGCGTGTATGTTCGTATTG	NO_TARGET.67	1398.4	1574.7/1718.8/1616.1	1398.4	1616.1	0.20857	6127.8	21667	1.4788	0.9304	0.069599	0.1392	0.25015	True
GCACCATCTTTCCATGTATC	CRIPT	1970.3	2252.9/2070.8/2233.4	1970.3	2233.4	0.18079	13418	31679	1.4786	0.93037	0.069627	0.13925	0.25015	True
GGTGATGTTGGAACAATCCG	FST	1208.8	1156.7/1008.2/961.57	1208.8	1008.2	-0.26159	12112	18437	1.4775	0.069765	0.93023	0.13953	0.25033	False
CATGTAACTTACGGATGACA	OSBPL3	1505.1	1280.2/1279.5/1177.8	1505.1	1279.5	-0.23409	5174.3	23506	1.4714	0.070595	0.9294	0.14119	0.253	False
CCGGGACCGTGTGGGCCGTG	HES6	959.95	1135.7/1156.4/1043.2	959.95	1135.7	0.24227	4487.4	14282	1.4703	0.92926	0.070741	0.14148	0.25321	True
GGCATCCAAAGATTGCAAGA	DYRK3	1386.6	1612.4/1561/1601.7	1386.6	1601.7	0.20796	886.38	21464	1.4686	0.92903	0.070975	0.14195	0.25374	True
GACGCCAGTGTCCTATGACC	RND3	1007.4	827.21/772.73/896.24	1007.4	827.21	-0.28393	3866.9	15066	1.4677	0.071099	0.9289	0.1422	0.25387	False
CATTAAAATAGAACATCCAC	ANKRA2	954.02	870.15/770.94/779.31	954.02	779.31	-0.29148	4160.2	14185	1.4669	0.071203	0.9288	0.14241	0.25394	False
AGCCAAGAGCTGAGTCCCGT	PGBD2	1324.4	1169/1048.2/1115.1	1324.4	1115.1	-0.24796	3685.5	20400	1.4653	0.071414	0.92859	0.14283	0.25438	False
ACGCCGGTCTTGATGACGAG	STAT3	1365.8	1639.5/1578.3/1549.5	1365.8	1578.3	0.20846	2288.2	21109	1.4625	0.92819	0.071805	0.14361	0.25519	True
GTGATAGCACTAGCACCTGT	USP4	1371.8	1152.3/1158.8/1194.8	1371.8	1158.8	-0.24322	668.29	21210	1.4624	0.071816	0.92818	0.14363	0.25519	False
ACGTTCATATTTGTTGCACG	SCIN	1362.9	1624.6/1435.5/1573.7	1362.9	1573.7	0.20731	10843	21058	1.4524	0.92681	0.073191	0.14638	0.25976	True
ATAGTGAGGACAACTAGTGA	chr13;116271055:116272055	1282.9	1486.2/1427.1/1509	1282.9	1486.2	0.21205	2003.1	19693	1.4486	0.92627	0.073729	0.14746	0.26135	True
ATGGCTTCAAGCCGCCAATG	IGDCC4	1105.1	1286.4/1298/1292.1	1105.1	1292.1	0.22533	34.023	16693	1.4472	0.92608	0.073919	0.14784	0.26171	True
GACGTCCCAGACATCAGGTG	ACTA2	1342.1	1550.1/1583.7/1451.5	1342.1	1550.1	0.20771	5428.5	20703	1.4455	0.92585	0.074154	0.14831	0.26222	True
CTCTCAGATGGACACCCGAA	ETV7	1537.7	1679.8/1761.2/1802.3	1537.7	1761.2	0.19568	4154.9	24070	1.4407	0.92516	0.074842	0.14968	0.26346	True
AAAGAACCACTGTCTGAGCA	RPS27L	1078.5	1193.5/1333.9/1262.1	1078.5	1262.1	0.22661	4931.2	16248	1.4404	0.92512	0.074881	0.14976	0.26346	True
ACAGCAATGTACACTCGTGG	ZBTB4	2228	2025.1/1953.6/1925.1	2228	1953.6	-0.18951	2959.5	36304	1.4401	0.074923	0.92508	0.14985	0.26346	False
CCTTCAATGTGTCCTACACC	VOPP1	989.57	734.32/814.56/849.86	989.57	814.56	-0.28047	3842.4	14771	1.44	0.074938	0.92506	0.14988	0.26346	False
CTGACCCAGAACATCCCCAG	ZNF488	847.36	961.28/1023.7/1007.9	847.36	1007.9	0.2501	1213.6	12439	1.4399	0.92505	0.074954	0.14991	0.26346	True
GCATCCAGTGATGCTACTGA	SV2A	1042.9	794.79/880.3/862.93	1042.9	862.93	-0.273	2472.7	15656	1.4384	0.075161	0.92484	0.15032	0.26388	False
GATGTAGATGATCCGCTGAA	SPATA18	1229.6	1426.6/1433.7/1409.7	1229.6	1426.6	0.21426	168.03	18788	1.4374	0.9247	0.075303	0.15061	0.26406	True
AACCACGGCATTGAGAGGTG	NO_TARGET.5	1848.8	2095.2/2146.7/1976.7	1848.8	2095.2	0.18041	8344.5	29522	1.4341	0.92422	0.075778	0.15156	0.2654	True
GGCCGTCACCTATACTTCTG	MGST2	1505.1	1893.6/1724.1/1715.4	1505.1	1724.1	0.1959	14402	23506	1.4287	0.92346	0.076539	0.15308	0.26775	True
GCACCGACTGTACCACCACG	KLF12	669.59	831.59/771.53/809.36	669.59	809.36	0.27313	962.51	9584	1.4277	0.92331	0.076685	0.15337	0.26794	True
TGCTGGTCGTGAACACTCTG	SERTAD1	1208.8	1402/1425.9/1324.1	1208.8	1402	0.21377	3321.9	18437	1.423	0.92264	0.077361	0.15472	0.26998	True
ACCACCCCAGGACAATTCAG	DENND2D	965.87	795.66/860.58/764.94	965.87	795.66	-0.27936	2579	14380	1.4194	0.077891	0.92211	0.15578	0.27151	False
AAGACTCGACTCACCCGCGA	CTGF	1626.6	1388.9/1519.2/1401.9	1626.6	1401.9	-0.21436	6964.9	25617	1.4041	0.08015	0.91985	0.1603	0.27905	False
GGGGGTAGAAGCGAACCAGT	DDR1	1294.7	1492.3/1418.2/1564.5	1294.7	1492.3	0.20473	5355	19895	1.4007	0.91934	0.080656	0.16131	0.2804	True
CTCACAGAAAGCCTAGCACA	DHRS2	1653.2	2042.6/1742.7/1879.4	1653.2	1879.4	0.18485	22666	26082	1.4002	0.91927	0.08073	0.16146	0.2804	True
GGCCGACAGCCTGTCCACCG	IRF2BP2	1001.4	1182.1/1172.5/1161.5	1001.4	1172.5	0.22737	107.1	14967	1.3987	0.91905	0.080955	0.16191	0.28085	True
ACAGGACTGTTCCCTGATGT	HIBCH	1437	1351.2/1169/1228.1	1437	1228.1	-0.22643	9329.4	22329	1.3977	0.081094	0.91891	0.16219	0.281	False
GGTGTCCATGAACTACCGGG	ACHE	1167.3	1065.6/981.3/847.9	1167.3	981.3	-0.25023	12447	17738	1.3969	0.081225	0.91877	0.16245	0.28112	False
GTACACACATTGAACCTCAG	EDA2R	808.84	874.53/1017.2/960.26	808.84	960.26	0.24729	5293.8	11814	1.3931	0.9182	0.0818	0.1636	0.28261	True
CAGGGGAGGGCGATCCCCCG	TRIP6	628.11	766.74/738.07/759.72	628.11	759.72	0.27404	259.05	8928.8	1.3928	0.91815	0.081848	0.1637	0.28261	True
TTAAAGGAGACCCGCCGCTG	IGFL3	1199.9	1010.4/1012.4/1027.5	1199.9	1012.4	-0.24498	117.09	18287	1.3869	0.082731	0.91727	0.16546	0.28521	False
TTAAAACAGATATAACCCCT	ARNTL	1398.4	1194.4/1181.5/1279	1398.4	1194.4	-0.22739	3667.5	21667	1.3864	0.082818	0.91718	0.16564	0.28521	False
GCAAAAAGCTTTATGCCGCC	SFT2D1	1099.2	1279.4/1277.7/1190.2	1099.2	1277.7	0.21694	3831.3	16594	1.3859	0.91711	0.082894	0.16579	0.28521	True
CCACAGGACTGGGCACCCCG	BTBD19	1066.6	881.54/983.09/891.67	1066.6	891.67	-0.25818	4230.4	16050	1.3808	0.083668	0.91633	0.16734	0.28753	False
AATGAGAACATATATGATAG	ZNF436	1170.3	933.24/999.83/986.39	1170.3	986.39	-0.24642	1502.9	17788	1.379	0.083952	0.91605	0.1679	0.28817	False
AAAGTAGAGGCCTTCACACG	CMTM4	1247.3	1089.2/1057.2/1011.2	1247.3	1057.2	-0.2384	1569.8	19089	1.3762	0.084383	0.91562	0.16877	0.28931	False
AGGACACGCTCTCTCCTACG	SIRPA	2085.8	2358.1/2316.4/2337.9	2085.8	2337.9	0.16456	434.65	33745	1.3726	0.91506	0.084945	0.16989	0.2909	True
CCTGAGGAACAACATCGGGA	OSBPL3	1345.1	1577.3/1542.5/1535.1	1345.1	1542.5	0.19738	633.71	20754	1.37	0.91465	0.085346	0.17069	0.29193	True
TAAAGAGACTGGATATGTAG	BCLAF1	1377.7	1112.9/1209/1178.4	1377.7	1178.4	-0.2252	2616.3	21312	1.3649	0.08614	0.91386	0.17228	0.2943	False
CTAACGCAGCAAGATTGCCG	SFT2D1	1549.5	2009.3/1754/1761.8	1549.5	1761.8	0.18508	30664	24276	1.3622	0.91344	0.086564	0.17313	0.295	True
AGGATCCTGTTGGATAACAT	AP4E1	1908	2158.3/2146.1/2013.3	1908	2146.1	0.16952	8891	30572	1.3614	0.9133	0.086701	0.1734	0.295	True
AAGCCCCATCGCTATCGGCC	HIST1H3H	1090.3	844.73/917.35/915.84	1090.3	915.84	-0.25132	2529.3	16446	1.3605	0.086842	0.91316	0.17368	0.295	False
AAGATGATATGTCGTATCGA	LMO7	1442.9	1193.5/1258/1239.2	1442.9	1239.2	-0.21939	1221.2	22432	1.36	0.086918	0.91308	0.17384	0.295	False
AGCAGTGAGAACTCAAAATG	DAB2	1407.3	1659.7/1608.2/1539.7	1407.3	1608.2	0.19237	3672.1	21820	1.3599	0.91307	0.086927	0.17385	0.295	True
TGAGATTCGTCAGTTTCGCA	DERA	1081.4	1405.6/1255/1169.3	1081.4	1255	0.21459	15005	16297	1.3598	0.91305	0.086947	0.17389	0.295	True
TCTTACAATCTAAAGGCAGG	SUPT7L	731.81	932.36/871.34/860.32	731.81	871.34	0.25145	1922.7	10575	1.3568	0.91258	0.08742	0.17484	0.29626	True
TTGGTGGTGTTCAGTTGTGG	COX7A2	1460.7	1745.5/1607.6/1665.1	1460.7	1665.1	0.18887	4888.3	22738	1.3558	0.91243	0.087575	0.17515	0.29637	True
CTTTGAATCCATCCCGACCT	CTHRC1	1798.4	1517.7/1654.8/1569.1	1798.4	1569.1	-0.19669	4995.2	28632	1.3553	0.087656	0.91234	0.17531	0.29637	False
TGTGTGGAACGTGAATGAAG	GRHL3	1647.3	1856.8/1906.4/1865.7	1647.3	1865.7	0.17946	870.11	25979	1.3546	0.91223	0.08777	0.17554	0.29641	True
TCGTGATAGAGGAGTACACC	CDH11	1037	868.39/845.04/941.97	1037	868.39	-0.2557	2979.5	15557	1.3516	0.088248	0.91175	0.1765	0.29768	False
ATGAAGAGGTGCTCACTCAA	IKBIP	951.06	1111.1/1202.4/966.79	951.06	1111.1	0.2242	14583	14136	1.3463	0.91089	0.089106	0.17821	0.30023	True
CCACGAAGCAAACATCACTG	BTBD19	1191	1343.3/1493.5/1371.1	1191	1371.1	0.203	7867.5	18137	1.3373	0.90944	0.090556	0.18111	0.30477	True
GTACTCTCTGCCATGCACCG	ETV7	956.98	1187.4/1116.4/1116.4	956.98	1116.4	0.22206	2518.6	14233	1.3361	0.90924	0.090757	0.18151	0.30509	True
TGGAGTTAAGTATGGCGCTG	MOV10	1674	1509.8/1426.5/1457.4	1674	1457.4	-0.19978	1851.4	26445	1.332	0.091437	0.90856	0.18287	0.30703	False
GCAGCCTTGTCAGCACACCT	IL11	1324.4	1514.2/1422.3/1515.5	1324.4	1514.2	0.19312	4220.2	20400	1.3292	0.9081	0.091896	0.18379	0.30821	True
AAGACCCTCGATGAGTCTAG	RCC2	1419.2	1304.8/1093.7/1222.9	1419.2	1222.9	-0.21463	11703	22024	1.3228	0.092943	0.90706	0.18589	0.31137	False
GGATGTAAAATCATGGTCCG	QKI	1330.3	1360.9/1633.3/1519.4	1330.3	1519.4	0.19165	19056	20501	1.321	0.90675	0.093253	0.18651	0.31205	True
ATGTCTGAGGTATACAAACT	CKAP2L	1460.7	1234.7/1261.6/1269.9	1460.7	1261.6	-0.21122	396.58	22738	1.3202	0.093388	0.90661	0.18678	0.31215	False
TGGATCTCATTCCAGCACCG	CCS	1395.5	1666.7/1515.6/1589.3	1395.5	1589.3	0.18754	5711.5	21616	1.3185	0.90633	0.093667	0.18733	0.31272	True
GAGGGTCTCGAACGTATACA	FAM129B	1007.4	1154.9/1168.4/1191.5	1007.4	1168.4	0.21372	358.04	15066	1.3118	0.9052	0.094801	0.1896	0.31615	True
AGGAGGAGGAGTGATTCGAA	SLFN11	1208.8	1076.9/1030.9/913.88	1208.8	1030.9	-0.22948	7907.1	18437	1.3103	0.095048	0.90495	0.1901	0.31661	False
TAGCAGAGATTGGAGCTTTG	ZBTB4	1623.6	1742.9/1832.9/1871.5	1623.6	1832.9	0.17483	4795.2	25565	1.3091	0.90474	0.095258	0.19052	0.31695	True
GGACAAGACGTAGCGCCCTG	NIPAL3	1235.5	1415.2/1560.4/1366.6	1235.5	1415.2	0.19577	11724	18888	1.3076	0.90449	0.09551	0.19102	0.31743	True
CGACCCGGCTGACCAAGATG	NUDT8	1632.5	1423.1/1391.9/1466.5	1632.5	1423.1	-0.19794	1430.7	25720	1.3058	0.095805	0.90419	0.19161	0.31805	False
CTATATTCATAATTACATTG	MGST2	1416.2	1201.4/1238.9/1222.9	1416.2	1222.9	-0.21162	359.01	21973	1.3044	0.09605	0.90395	0.1921	0.3185	False
TTGTAGGAAGACACTACTGT	GPSM2	1428.1	1234.7/1186.3/1255.5	1428.1	1234.7	-0.20977	1388.2	22176	1.2986	0.097035	0.90297	0.19407	0.32124	False
TAGAGGTACTCACTAACGGA	AUTS2	959.95	866.64/760.78/804.79	959.95	804.79	-0.25405	2881.3	14282	1.2983	0.097096	0.9029	0.19419	0.32124	False
TGCCAAGGTACACGACTATG	LIF	1771.8	1989.2/1924.4/2000.2	1771.8	1989.2	0.16689	2160.8	28162	1.2955	0.90242	0.097576	0.19515	0.32246	True
TTCAATGCTGAACCACAAGT	PJA2	1629.5	1444.1/1419.4/1422.8	1629.5	1422.8	-0.19565	233.75	25668	1.2907	0.098409	0.90159	0.19682	0.32485	False
ATTGTGTAATTCGTGTGTTG	ITCH	1561.4	1440.6/1351.8/1360.7	1561.4	1360.7	-0.19835	3231.8	24482	1.2827	0.099802	0.9002	0.1996	0.32908	False
AGTGCTTCGAGGCACACCAG	PML	1122.9	1289.9/1235.3/1305.8	1122.9	1289.9	0.19985	1617.2	16991	1.281	0.89991	0.10009	0.20018	0.32965	True
GGAGGATTCCACGTGCCGGG	C17orf100	1232.5	1408.2/1472.5/1396	1232.5	1408.2	0.19207	2146.1	18838	1.2798	0.8997	0.1003	0.20061	0.32999	True
TTCCATAGTGACGCCCCCCA	IGFBP7	1514	1710.5/1633.9/1848.7	1514	1710.5	0.17595	12478	23660	1.2776	0.8993	0.1007	0.20141	0.33032	True
GCTTGTTCGAGAAATTAGGA	MCC	1368.8	1150.6/1216.2/1183	1368.8	1183	-0.21029	1076.4	21159	1.2773	0.10075	0.89925	0.20151	0.33032	False
GTGTACTCAGTGACGGACAA	RRAD	1152.5	985.81/983.69/943.93	1152.5	983.69	-0.22831	792.71	17489	1.2767	0.10085	0.89915	0.20171	0.33032	False
CAGTAGATAGGACGACTGAT	GDE1	1668.1	1875.2/1904.6/1737	1668.1	1875.2	0.16881	9992	26342	1.2765	0.89912	0.10088	0.20176	0.33032	True
TCGCACGCCTCCTCGATCAG	NOTCH1	1037	1196.1/1276.5/1173.2	1037	1196.1	0.20579	3494.9	15557	1.2759	0.89901	0.10099	0.20198	0.33032	True
ATGCTGTCAATATCTACACT	KIAA0586	2032.5	2263.4/2296.7/2191	2032.5	2263.4	0.1552	3178.2	32790	1.2754	0.89892	0.10108	0.20216	0.33032	True
TTTCAGACATGCCTATCCAG	IGDCC4	1712.5	1505.4/1503/1398.6	1712.5	1503	-0.18811	5457.1	27120	1.272	0.1017	0.8983	0.20339	0.33196	False
ATCTTCAGGGTAACTACGAA	NO_TARGET.21	888.84	1034/1051.8/949.81	888.84	1034	0.21803	3703.4	13115	1.2676	0.89753	0.10247	0.20493	0.3341	True
GAGGCTAATAGCCTCCCGGA	FLRT2	512.56	619.53/616.15/634.3	512.56	619.53	0.27296	114.72	7129.2	1.2668	0.8974	0.1026	0.20521	0.33418	True
CGGCTTTGTTGCCCGTAAGC	NO_TARGET.30	1294.7	1490.6/1473.1/1449.5	1294.7	1473.1	0.1861	430.15	19895	1.2649	0.89704	0.10296	0.20592	0.33497	True
CGAGGACTCGCTCAGCTCAG	RRAD	995.5	1138.3/1149.2/1203.3	995.5	1149.2	0.20699	1519.7	14869	1.2607	0.8963	0.1037	0.2074	0.337	True
TGGTTGCAGTCTAGCGACCA	PERP	1274	1493.2/1449.8/1361.4	1274	1449.8	0.18639	4854.4	19542	1.2578	0.89578	0.10422	0.20845	0.33832	True
CGGAGCACAAGATCGACCTC	COMTD1	1359.9	1117.3/1200/1177.8	1359.9	1177.8	-0.20728	2079.5	21007	1.2566	0.10445	0.89555	0.20889	0.33867	False
CTGATTTACTCTCCAAAAGT	PLEKHF2	1416.2	1601/1563.4/1645.5	1416.2	1601	0.17678	1698.1	21973	1.2463	0.89368	0.10632	0.21264	0.34437	True
GCCACGGCCAATACCCCTGG	DHRS1	1164.4	1308.3/1415.2/1330	1164.4	1330	0.19171	3863.6	17688	1.2453	0.89348	0.10652	0.21303	0.34461	True
TTATGTGCACAAGAGTGTAA	MAGOHB	1517	1480.9/1271.7/1325.4	1517	1325.4	-0.19459	13529	23711	1.2438	0.10678	0.89322	0.21356	0.34509	False
CGGAGTGATGAGCCCGCCCG	BLOC1S2	1111	920.97/959.79/950.46	1111	950.46	-0.225	478.39	16793	1.2392	0.10763	0.89237	0.21527	0.3472	False
TGTGCCGGGGGTGATATCAG	HIBCH	1404.4	1299.5/1192.9/1221.6	1404.4	1221.6	-0.20104	3451.1	21769	1.239	0.10767	0.89233	0.21534	0.3472	False
ACGTTCACCCGTCACTAGTG	HDAC5	1386.6	1305.7/1171.3/1205.2	1386.6	1205.2	-0.20208	5617.1	21464	1.2379	0.10787	0.89213	0.21575	0.34747	False
AGTAATATACCTAGCCAGAG	NFU1	1416.2	1233.8/1244.3/1108.5	1416.2	1233.8	-0.19878	7899	21973	1.2306	0.10924	0.89076	0.21847	0.35147	False
CCCACATATCAGGCTACTAG	MDC1	1285.9	1097.1/1113.4/1122.9	1285.9	1113.4	-0.20761	177.95	19743	1.2275	0.10982	0.89018	0.21963	0.35296	False
GGGATGCCGAGAAGACCGAT	CCDC9	1250.3	1369.6/1420/1509	1250.3	1420	0.18344	5229.4	19139	1.2263	0.88996	0.11004	0.22007	0.35327	True
AGAAGTGAAGATGACGCGCA	MFAP3L	1019.2	1077.8/1231.1/1170	1019.2	1170	0.19883	6113.8	15262	1.2203	0.88882	0.11118	0.22237	0.35617	True
GTCCCGGATGTGATGCCCAA	MLF2	1348.1	1523.9/1552/1524	1348.1	1524	0.17685	392.74	20804	1.2198	0.88872	0.11128	0.22256	0.35617	True
CTGATCCACCAGCGACTCGG	SIKE1	1404.4	1584.3/1654.8/1581.5	1404.4	1584.3	0.17382	2489.9	21769	1.2196	0.8887	0.1113	0.22261	0.35617	True
TCAGCCGGCAGGGAAAACTG	AP1S1	894.76	733.45/754.8/781.27	894.76	754.8	-0.24511	578.43	13212	1.2177	0.11168	0.88832	0.22335	0.35661	False
ATGTCCAAACGTCAAGCACG	UNK	1380.7	1638.6/1464.2/1558.6	1380.7	1558.6	0.1748	7661.2	21362	1.2176	0.88832	0.11168	0.22337	0.35661	True
TTCATCTAAAATTGAATACA	IQCB1	1638.4	1444.1/1415.8/1473.7	1638.4	1444.1	-0.18201	839.46	25824	1.2092	0.11329	0.88671	0.22658	0.36134	False
ACGTGGCAAGCAGGGCGGCA	HIST1H2AM	986.61	982.31/822.33/840.07	986.61	840.07	-0.23172	10274	14722	1.2078	0.11357	0.88643	0.22714	0.36184	False
AAGGCCTATACCTGACTGAT	ROM1	1294.7	1539.6/1464.8/1437.8	1294.7	1464.8	0.17789	3165.3	19895	1.2055	0.886	0.114	0.228	0.36281	True
AGCAAAGTTGTCATCACACA	LOXL4	1703.6	2036.5/1900.4/1881.3	1703.6	1900.4	0.15766	9434.2	26964	1.1987	0.88468	0.11532	0.23063	0.36661	True
GTGGCGATTACGACTTCGGA	BNC2	921.43	781.64/733.88/795.65	921.43	781.64	-0.23709	1238.4	13649	1.1965	0.11575	0.88425	0.23149	0.36758	False
CAGTTTGCTCAAGAACTCAG	EPSTI1	1839.9	1945.3/2115.6/2044.6	1839.9	2044.6	0.15214	7447.4	29365	1.1948	0.88392	0.11608	0.23217	0.36795	True
ACACCATCCAAATAGCGCAG	GLIS2	1191	988.44/1093.1/1030.2	1191	1030.2	-0.20917	2848.2	18137	1.1946	0.11612	0.88388	0.23223	0.36795	False
AGATCAAAATGTCTCAAATG	DTWD1	1540.7	1514.2/1303.4/1355.5	1540.7	1355.5	-0.18462	13954	24122	1.1923	0.11657	0.88343	0.23313	0.36898	False
AATCGATAAATATCCCCCAT	chr13;60249809:60250809	1226.6	1063.8/1152.8/1002.7	1226.6	1063.8	-0.20525	5827.4	18738	1.1893	0.11717	0.88283	0.23434	0.37048	False
AGCCTCGAGTGGAATTGGTG	DHRS7	1730.3	1926.9/2077.3/1926.4	1730.3	1926.9	0.15523	11311	27432	1.1874	0.88247	0.11753	0.23507	0.37124	True
TCCGGGAGGACATCGCACGC	SLC4A11	1013.3	859.63/867.15/969.41	1013.3	867.15	-0.22443	5256.1	15164	1.1866	0.11769	0.88231	0.23538	0.37133	False
GCGTGTAGGATGGATAAGGT	GADD45A	868.1	704.53/735.08/734.24	868.1	734.24	-0.2413	441.76	12777	1.1842	0.11816	0.88184	0.23632	0.37224	False
ACTTCCATCTGCCTTACCGG	ZC3HAV1	1531.8	1348.6/1367.4/1316.3	1531.8	1348.6	-0.18361	698.41	23968	1.1832	0.11837	0.88163	0.23674	0.37224	False
AGTAGTATAGAAATTGTAGG	HSPA4L	1813.2	1781.5/1516.2/1612.2	1813.2	1612.2	-0.16944	18938	28894	1.1827	0.11846	0.88154	0.23693	0.37224	False
AGCCATCAAATCGAAAAATG	ACBD6	1214.7	1375.8/1281.9/1381.6	1214.7	1375.8	0.17943	4421.2	18537	1.1826	0.88151	0.11849	0.23697	0.37224	True
AAGGCTGGCTCCTCGATCAG	VOPP1	1099.2	947.26/987.87/878.61	1099.2	947.26	-0.21441	3181.4	16594	1.1795	0.1191	0.8809	0.23821	0.37378	False
CATGTGTTATTCTACGCGAG	chr18;50609754:50610754	1348.1	1472.1/1518/1586.7	1348.1	1518	0.17112	3412.9	20804	1.1779	0.88058	0.11942	0.23884	0.37437	True
GGAGATCCAACAGTACGCTG	CROT	1238.4	1400.3/1525.7/1386.2	1238.4	1400.3	0.17706	7967.7	18939	1.1761	0.88021	0.11979	0.23957	0.37511	True
GCTGCTATATAAGCCCATGG	chr13;71853574:71854574	1090.3	1264.5/1240.7/1185.6	1090.3	1240.7	0.18622	1798	16446	1.1725	0.8795	0.1205	0.241	0.37695	True
ACAGGCCAACAAGCACCGAT	BTBD19	1078.5	1227.7/1206.6/1264.7	1078.5	1227.7	0.18679	906.43	16248	1.1706	0.87912	0.12088	0.24177	0.37775	True
AGGTGCAATGTCCCTAACAT	LOXL4	2062.1	1790.2/1849.1/1947.3	2062.1	1849.1	-0.15725	6556.4	33320	1.1672	0.12157	0.87843	0.24314	0.37949	False
GTGGTGGAAATGCTCCCAAG	PERP	755.51	633.55/602.41/690.47	755.51	633.55	-0.25363	2105.1	10955	1.1653	0.12196	0.87804	0.24391	0.38029	False
AAATAGAGGCAAGCCCAATT	QKI	838.47	985.81/966.96/898.2	838.47	966.96	0.20546	2541.3	12295	1.1588	0.87673	0.12327	0.24655	0.38352	True
AATCTCTGACCGTAAATCCA	CCDC9	1354	1186.5/1223.9/1114.4	1354	1186.5	-0.19038	3297.5	20906	1.1586	0.12332	0.87668	0.24663	0.38352	False
ACACATAACTCTATAGTCAA	chr5;69066522:69067522	1555.5	1983/1678.7/1736.3	1555.5	1736.3	0.15858	32091	24379	1.1582	0.87661	0.12339	0.24677	0.38352	True
GAGATGAGACCACATGTTAG	chr6;115707288:115708288	1848.8	2014.6/2047.5/2048.6	1848.8	2047.5	0.14719	541.74	29522	1.1563	0.87623	0.12377	0.24755	0.3836	True
CCTACGGGGGAACAAAGCGT	TEP1	1928.8	2207.3/1916.6/2132.2	1928.8	2132.2	0.14456	26065	30941	1.1563	0.87622	0.12378	0.24756	0.3836	True
ACAATCTGAAAACTCGTGAG	GNB1	986.61	1126.9/1076.9/1132.1	986.61	1126.9	0.19162	1262.1	14722	1.1562	0.87619	0.12381	0.24761	0.3836	True
GGTGGTACGGTGTACCGCAG	CTGF	956.98	965.66/815.16/819.16	956.98	819.16	-0.22409	10739	14233	1.1552	0.124	0.876	0.248	0.3838	False
TAAAACACTTCATCGAACTG	RASA3	1611.8	1795.5/1806/1753.9	1611.8	1795.5	0.15565	918.59	25358	1.1538	0.87571	0.12429	0.24858	0.38429	True
CAGTTCTGAGATCCGACGTG	TEP1	1119.9	1269.7/1226.3/1335.9	1119.9	1269.7	0.18095	3129.4	16942	1.1508	0.8751	0.1249	0.2498	0.38577	True
GAAGCTCATTGTAGAAAGAG	ACTA2	1060.7	1181.2/1324.3/1205.9	1060.7	1205.9	0.18493	7320.1	15951	1.1496	0.87485	0.12515	0.25029	0.38612	True
ATGGTGCTAATGGGACACTG	THSD1	1128.8	1296/1278.9/1251	1128.8	1278.9	0.17995	537.22	17091	1.1481	0.87454	0.12546	0.25092	0.38669	True
AAAAAGACACCTGACATATG	SLC25A13	906.62	1039.3/1078.1/958.3	906.62	1039.3	0.1968	4032.3	13406	1.1457	0.87404	0.12596	0.25193	0.38783	True
GTCCGACACTGTGATAGTGG	INPP5B	1164.4	1012.1/992.66/1035.4	1164.4	1012.1	-0.20202	460.1	17688	1.145	0.12611	0.87389	0.25222	0.38787	False
CCTTGAGGAGGCGATTAATG	ENDOD1	980.69	1196.1/1074.5/1119	980.69	1119	0.19016	3962.7	14624	1.1437	0.87363	0.12637	0.25273	0.38825	True
GAAAATATTCTATAGTGCTG	chr3;135724741:135725741	794.03	687/671.13/585.3	794.03	671.13	-0.24226	3809.4	11575	1.1423	0.12667	0.87333	0.25333	0.38866	False
ACACACAGTCTTACCAGCCA	PERP	1045.9	892.05/954.41/902.78	1045.9	902.78	-0.21204	1390.4	15705	1.1418	0.12677	0.87323	0.25353	0.38866	False
GATAGGTCAGAAAGACAATG	ZNF436	1576.2	1778/1724.7/1754.6	1576.2	1754.6	0.15459	718.71	24739	1.1342	0.87164	0.12836	0.25672	0.39313	True
GCGCGGAGGATTTGCCCCTG	MAP6D1	826.62	886.79/950.82/1052.4	826.62	950.82	0.20172	7205.6	12102	1.129	0.87055	0.12945	0.2589	0.39606	True
CAGGACATCAACAATGCCTG	ACTN1	1505.1	1711.4/1677.5/1672.9	1505.1	1677.5	0.15638	583.08	23506	1.1247	0.86964	0.13036	0.26072	0.39842	True
TTTGGTTAGATCACTGACTG	BNC2	1608.8	1921.7/1787.5/1737	1608.8	1787.5	0.15187	10279	25307	1.1233	0.86935	0.13065	0.2613	0.39855	True
TTAAAAAACTAGATCCAGGT	ACBD6	1188.1	1290.8/1428.9/1339.1	1188.1	1339.1	0.17254	5200.7	18087	1.1232	0.86933	0.13067	0.26135	0.39855	True
AGCGCATGGAGACCAAGTGG	ACOT7	1484.4	1314.4/1256.2/1341.1	1484.4	1314.4	-0.17529	2050.2	23147	1.117	0.132	0.868	0.264	0.40177	False
TCCAAGCATTGAACTACGTG	COL7A1	1279.9	1455.5/1422.3/1436.5	1279.9	1436.5	0.16635	280.77	19643	1.117	0.868	0.132	0.26401	0.40177	True
ACACTGGCTGCACTATCCAT	INSIG2	1911	2105.7/2107.8/2041.4	1911	2105.7	0.1399	2071.3	30625	1.1126	0.86705	0.13295	0.2659	0.40396	True
CTGCTCTCTTGACGACAACG	VWCE	1742.1	2011.1/1921.4/1927.1	1742.1	1927.1	0.14547	3544.7	27641	1.1123	0.867	0.133	0.26599	0.40396	True
CAGCACATATCGACTCCGAA	TMEM8B	1066.6	1254.8/1207.2/1194.8	1066.6	1207.2	0.17848	1211.5	16050	1.1098	0.86645	0.13355	0.2671	0.40521	True
ATGCATCACACCTTGCACGA	TRIM24	1362.9	1487.9/1523.3/1536.4	1362.9	1523.3	0.16047	712.88	21058	1.1058	0.86559	0.13441	0.26883	0.40742	True
GCTCCTAAAGATCCGTTCTG	PGF	1066.6	826.33/926.92/970.06	1066.6	926.92	-0.20231	5989.4	16050	1.1026	0.1351	0.8649	0.2702	0.40907	False
GTATTATGACTCTCGAAACG	TBC1D22B	1546.6	1665.8/1821.6/1718	1546.6	1718	0.15157	6723.6	24225	1.1015	0.86466	0.13534	0.27068	0.40937	True
GTATAGCCGAGACCATGTGG	FAM20B	1220.7	984.94/1127.1/1072	1220.7	1072	-0.18725	5308	18638	1.0893	0.13802	0.86198	0.27604	0.41672	False
CTAGCAATAATCCCCGAAGG	TCF4	1149.6	1293.4/1260.4/1331.3	1149.6	1293.4	0.16993	1263.1	17439	1.0891	0.86195	0.13805	0.2761	0.41672	True
AACCACTATGGTAATGAATG	ZNF37A	1922.9	2113.6/2165.8/1925.1	1922.9	2113.6	0.13638	19127	30836	1.0862	0.8613	0.1387	0.2774	0.41825	True
CACAGACTTTGAGTCCCCCG	MAMDC4	1620.6	1793.7/1721.8/1931.6	1620.6	1793.7	0.14632	12097	25513	1.0837	0.86075	0.13925	0.27851	0.41948	True
GATGGGAAGACATGTACCAG	CCBE1	1241.4	1089.2/1150.4/1092.2	1241.4	1092.2	-0.18456	1698.9	18989	1.0827	0.13947	0.86053	0.27894	0.4197	False
ATGTGGAGTCTTGAACACGG	ZC3HAV1	1511	1490.6/1679.9/1676.9	1511	1676.9	0.15014	17361	23608	1.0793	0.85978	0.14022	0.28044	0.42152	True
GATCCGAGATCCGGGCAACG	TBC1D22B	1060.7	863.14/924.53/932.83	1060.7	924.53	-0.198	1918.9	15951	1.078	0.14051	0.85949	0.28102	0.42196	False
TGATGCAGGCATGGGCCTTG	RABL2A	1854.7	1754.3/1668.6/1670.3	1854.7	1670.3	-0.15097	3527.8	29627	1.0712	0.14204	0.85796	0.28409	0.426	False
ACTTAAACTCCACGTCATCG	SIRPA	1374.7	1530.9/1526.9/1720.6	1374.7	1530.9	0.15508	18014	21261	1.0707	0.85785	0.14215	0.28429	0.426	True
GTTCGCTTCGTAACGAGGAA	NO_TARGET.1	1217.7	1402.9/1323.1/1363.3	1217.7	1363.3	0.16282	1591.3	18588	1.068	0.85723	0.14277	0.28554	0.42743	True
GAGCGGCCGGTGAATCGGTG	SULF2	1211.8	1098.9/1036.3/1066.7	1211.8	1066.7	-0.18376	979.5	18487	1.0667	0.14304	0.85696	0.28609	0.4275	False
TGCAGGTGTTTGATGTACAG	RABL2B	1454.7	1294.3/1305.8/1150.4	1454.7	1294.3	-0.1685	10422	22636	1.0666	0.14308	0.85692	0.28616	0.4275	False
AATTCCCAGAGATCTAGGCG	FAT1	838.47	792.16/960.38/955.04	838.47	955.04	0.18758	13279	12295	1.0513	0.85343	0.14657	0.29314	0.43747	True
ATTGCTTCTGATAACGACCT	REV3L	1419.2	1463.4/1574.7/1620	1419.2	1574.7	0.14996	7225.7	22024	1.0482	0.85274	0.14726	0.29452	0.43909	True
TTTAGGAAAGTGCTTCCATG	chr9;98248546:98249546	1605.8	1510.7/1391.3/1439.7	1605.8	1439.7	-0.15741	3692.7	25255	1.0452	0.14797	0.85203	0.29595	0.44076	False
CAGTGTTCAAAAGGAACTAC	IGFL3	811.81	777.26/698.62/677.41	811.81	698.62	-0.21633	3316.8	11862	1.0392	0.14936	0.85064	0.29872	0.44444	False
TTCACCGAACCCGTCTGCCG	IRF2BP2	1531.8	1371.4/1407.4/1307.8	1531.8	1371.4	-0.15946	2671.1	23968	1.036	0.1501	0.8499	0.3002	0.44612	False
TTCAAGTGTTCGAAGACACA	ZNF440	2198.4	1972.5/2002.6/2029	2198.4	2002.6	-0.13448	800.46	35769	1.035	0.15033	0.84967	0.30066	0.44612	False
CAGCTACGTATCCATCGTGA	CD70	1653.2	1375.8/1556.2/1486.1	1653.2	1486.1	-0.15365	8546.5	26082	1.0348	0.15038	0.84962	0.30076	0.44612	False
CGATTGCTACCTGATCCCAT	FBXO22	1730.3	1593.1/1440.9/1559.3	1730.3	1559.3	-0.15003	7581.1	27432	1.0324	0.15095	0.84905	0.30189	0.44734	False
TCAGGAATGACATCAACTAG	TTC26	1916.9	1953.2/2121.6/2097.6	1916.9	2097.6	0.12984	10703	30730	1.0304	0.84858	0.15142	0.30284	0.44744	True
CCGCACTCACTCACCCACGG	PRKX	939.21	855.25/817.55/788.46	939.21	817.55	-0.1999	1133.7	13941	1.0303	0.15142	0.84858	0.30285	0.44744	False
GTTGATCATTGTGCACGCCA	TRIM5	1368.8	1309.2/1176.7/1218.9	1368.8	1218.9	-0.16716	4960.8	21159	1.0303	0.15144	0.84856	0.30288	0.44744	False
TGGCAATTAGCACACAACAA	chr18;14150804:14151804	1377.7	1717.5/1398.4/1527.9	1377.7	1527.9	0.14921	26353	21312	1.0291	0.84827	0.15173	0.30345	0.44784	True
GGTTAGAGACTAGGCGCGCG	NO_TARGET.26	746.62	873.65/853.41/759.06	746.62	853.41	0.19261	4655.4	10812	1.027	0.84778	0.15222	0.30444	0.44885	True
CCAACACGACAGCACCATGT	BTBD10	1247.3	1484.4/1373.3/1388.8	1247.3	1388.8	0.15486	4691.9	19089	1.0238	0.84703	0.15297	0.30594	0.45042	True
CTGTATGGTCCAAGCCCCGG	NFATC4	1034	1184.7/1066.8/1161.5	1034	1161.5	0.16753	4754.6	15508	1.0234	0.84694	0.15306	0.30612	0.45042	True
GGAATCCTCCTCGCAGCGCA	C17orf100	1540.7	1831.4/1698.5/1674.3	1540.7	1698.5	0.14059	9133.7	24122	1.016	0.84519	0.15481	0.30963	0.45511	True
GTATATGTGAGTGCATAGTG	chr12;88478366:88479366	1069.6	1099.7/1222.1/1198	1069.6	1198	0.1635	5122.9	16100	1.0125	0.84435	0.15565	0.31129	0.45711	True
GCACTACAGCTTGCACACGG	ZNF784	1125.9	1363.5/1131.9/1256.8	1125.9	1256.8	0.15863	13492	17041	1.0033	0.84214	0.15786	0.31572	0.46314	True
ATTATCCAACATCTGAACAA	PSTPIP2	1354	1511.6/1498.8/1484.8	1354	1498.8	0.14652	179.57	20906	1.0018	0.84178	0.15822	0.31645	0.46374	True
TGTACCCCCAGAATTCCGTG	BAZ1B	1262.2	1401.2/1368/1407.7	1262.2	1401.2	0.15064	572.85	19341	0.99964	0.84126	0.15874	0.31748	0.4648	True
GTACTCGTCGATGATCTCTG	RELB	1176.2	1042.8/904.21/1072	1176.2	1042.8	-0.17359	10026	17887	0.99786	0.15917	0.84083	0.31835	0.46522	False
AGGAGCGAAGAACACGGACT	SYTL3	1564.4	1780.6/1654.8/1720.6	1564.4	1720.6	0.13729	3963.4	24533	0.99773	0.8408	0.1592	0.31841	0.46522	True
ACGCTGTTCACTCCCTCCTA	FBXL18	1985.1	1780.6/1822.8/1807.5	1985.1	1807.5	-0.13511	478.35	31943	0.99347	0.16024	0.83976	0.32048	0.46778	False
AAAAGACATGTCCCCTCGCT	chr17;60175430:60176430	782.18	667.72/676.51/747.96	782.18	676.51	-0.20909	2590.9	11384	0.99035	0.161	0.839	0.322	0.46953	False
GCAGAACCGTGAAAAAGGAG	DERA	1197	1323.2/1352.4/1330	1197	1330	0.15191	274.79	18237	0.98505	0.8377	0.1623	0.3246	0.47285	True
GGCGAGCAGGAGTATCACCG	CSF1	1128.8	1053.3/1000.4/939.36	1128.8	1000.4	-0.17405	3261.8	17091	0.98217	0.16301	0.83699	0.32602	0.47444	False
GCCGGGTGCGCTGTTACACA	HDAC5	1321.4	1067.3/1253.8/1181.7	1321.4	1181.7	-0.16107	9143.6	20349	0.9793	0.16372	0.83628	0.32743	0.47533	False
AGCCAGTCCTGTTTAAACCA	DUSP11	1792.5	1984.8/1957.8/1774.9	1792.5	1957.8	0.12721	17102	28528	0.97885	0.83617	0.16383	0.32765	0.47533	True
GCCCCCGACGCGCTCCAACG	DACT3	785.14	838.6/925.72/889.71	785.14	889.71	0.18017	1954.6	11432	0.97804	0.83597	0.16403	0.32805	0.47533	True
ACTTGGGTGTGACAGATCGG	chr10;124445029:124446029	2145.1	2327.4/2315.8/2427.4	2145.1	2327.4	0.11764	5071.1	34809	0.97729	0.83579	0.16421	0.32842	0.47533	True
CTGACCGAAGAGTTCCTCGG	MAST3	1368.8	1522.1/1495.9/1510.9	1368.8	1510.9	0.14243	176.01	21159	0.9771	0.83574	0.16426	0.32852	0.47533	True
AGTGAGATTCCCGTACCCCA	CSF1	1324.4	1530.9/1413.4/1463.9	1324.4	1463.9	0.14442	3517.6	20400	0.97698	0.83571	0.16429	0.32858	0.47533	True
CGGACTCCTCCACAGCAGGG	CCDC9	1380.7	1255.7/1183.9/1238.5	1380.7	1238.5	-0.1566	1640.4	21362	0.97238	0.16543	0.83457	0.33086	0.47817	False
ACATTTCTCCAGTGTGACTG	PGPEP1	1940.6	1995.3/2111.4/2115.2	1940.6	2111.4	0.12162	6749.3	31152	0.9676	0.83338	0.16662	0.33325	0.48114	True
GACTACAATAGGGACTCGCC	TCF4	752.55	853.5/819.34/861.62	752.55	853.5	0.18137	616.19	10907	0.96656	0.83312	0.16688	0.33376	0.48141	True
CAAAAACAAGCGCACCACCG	CES2	1111	1151.4/1235.9/1263.4	1111	1235.9	0.1535	3944	16793	0.96338	0.83232	0.16768	0.33536	0.48323	True
CTTCAAACTTATATCAGCCG	ASCC3	1223.6	1013/1122.3/1092.2	1223.6	1092.2	-0.16377	3593	18688	0.96134	0.16819	0.83181	0.33638	0.48423	False
ATTGTATCTTCATACTTGTG	chr8;92469403:92470403	1801.4	1912.9/1963.2/2107.3	1801.4	1963.2	0.12404	11654	28684	0.95545	0.83033	0.16967	0.33935	0.48802	True
ACCTCAACAAAGTTGCATGT	RBM4	1546.6	1464.3/1348.8/1398.6	1546.6	1398.6	-0.14501	3394.1	24225	0.95086	0.17084	0.82916	0.34167	0.49088	False
TACTACGCGAGGCCCGACTG	ZNF219	1555.5	1794.6/1703.8/1686.7	1555.5	1703.8	0.13135	4268.8	24379	0.95021	0.829	0.171	0.34201	0.49088	True
AGATTTACTACATCCGTCCT	RPS27L	1991	1821.8/1748.7/1854.5	1991	1821.8	-0.12807	3210.9	32049	0.94521	0.17228	0.82772	0.34455	0.49405	False
GTTCCTGTCTGCGTAATCGT	SPAG4	1122.9	999.83/983.69/1010.6	1122.9	999.83	-0.16731	187.83	16991	0.94411	0.17256	0.82744	0.34512	0.49437	False
AAGAAATCAAGCATAGTCCT	OPTN	1442.9	1303/1359.6/1217.6	1442.9	1303	-0.14698	5245.8	22432	0.93378	0.17521	0.82479	0.35042	0.50148	False
AGGCAAGTTTCGCACCTCGG	ZNF219	1558.4	1751.7/1703.8/1688.6	1558.4	1703.8	0.12861	1260.6	24430	0.93025	0.82388	0.17612	0.35224	0.5036	True
CTACTCGGACCTCGACAGCG	MAP6D1	802.92	864.01/980.11/903.43	802.92	903.43	0.16996	3716.5	11719	0.9285	0.82342	0.17658	0.35315	0.50399	True
AATGTAAAAGCAATGCCGAG	MCC	770.33	672.11/690.85/662.38	770.33	672.11	-0.19651	223.01	11193	0.92838	0.1766	0.8234	0.35321	0.50399	False
GAAATCAACAAATTCTCTTG	STARD4	1259.2	1130.4/1160/1057.6	1259.2	1130.4	-0.15553	3088.2	19290	0.92727	0.17689	0.82311	0.35379	0.50433	False
GGCCGCCGTCAGGGCACCCG	RRAD	399.98	334.74/255.78/331.85	399.98	331.85	-0.26867	2896.9	5417.6	0.92565	0.17731	0.82269	0.35463	0.50504	False
AGAGTTTGTTGGACTCAACG	CCDC51	1828	2121.5/1985.9/1936.9	1828	1985.9	0.11944	10392	29155	0.92454	0.8224	0.1776	0.35521	0.50537	True
CAAACCAATCCTTGTACCCG	ROM1	894.76	1072.6/942.46/1000.8	894.76	1000.8	0.16135	4277.8	13212	0.92217	0.82178	0.17822	0.35644	0.50582	True
TGTCCCGTGGAGTAGACACG	ZNF79	728.85	733.45/540.25/634.3	728.85	634.3	-0.20017	9337.4	10528	0.92153	0.17839	0.82161	0.35677	0.50582	False
CAATGGGCCTCCACTAGGGG	TINF2	1117	997.21/965.16/1021	1117	997.21	-0.16348	796.7	16892	0.92151	0.17839	0.82161	0.35678	0.50582	False
GTGGCCAGGATCTAGCCACC	SERTAD1	536.27	616.02/567.74/629.07	536.27	616.02	0.19969	1250.6	7495.1	0.92127	0.82155	0.17845	0.35691	0.50582	True
TCTGGAGAAAAACTGGATGT	ADK	1208.8	1084/1065.6/1266	1208.8	1084	-0.15715	16735	18437	0.91957	0.1789	0.8211	0.3578	0.50659	False
GTAGCTGAATCAATTCCACT	KIAA0586	1490.3	1350.3/1339.3/1385.5	1490.3	1350.3	-0.14216	679.84	23249	0.91777	0.17937	0.82063	0.35874	0.5067	False
GTTCGTGAACCTCGCCTGTG	SLC12A4	1197	1156.7/1339.3/1320.8	1197	1320.8	0.14197	13644	18237	0.91733	0.82051	0.17949	0.35897	0.5067	True
CAGGCCATTCACCTTTCGGG	SLC4A11	1247.3	1374/1285.5/1374.4	1247.3	1374	0.13943	3917.5	19089	0.91681	0.82038	0.17962	0.35924	0.5067	True
CTCACCCCAAGTGACTCGAG	CD70	1537.7	1538.7/1395.5/1368.5	1537.7	1395.5	-0.13993	10629	24070	0.91678	0.17963	0.82037	0.35926	0.5067	False
TGAATTCCCACATAGATCAC	TSPAN6	2302.1	2185.4/2124.6/2040.7	2302.1	2124.6	-0.11573	5367.9	37644	0.91503	0.18009	0.81991	0.36018	0.50751	False
GGACGAAGATGACTGACAGG	MAST3	882.91	807.93/714.16/778.66	882.91	778.66	-0.18106	2508.4	13018	0.9137	0.18044	0.81956	0.36087	0.508	False
GAAGATTATTGCATGTGGCG	SMARCA1	888.84	800.92/784.68/768.86	888.84	784.68	-0.1796	256.96	13115	0.90949	0.18155	0.81845	0.36309	0.51063	False
GTCCTCAACAAACAAGGACA	PLK2	1354	1485.3/1507.8/1413.6	1354	1485.3	0.13343	2822.8	20906	0.90807	0.81808	0.18192	0.36384	0.51112	True
ATAGTCTGCTATCCGACATT	chr12;39683281:39684281	1057.7	887.67/1099.6/943.28	1057.7	943.28	-0.16504	13769	15902	0.90751	0.18207	0.81793	0.36414	0.51112	False
CTCAAGTACTTGCACCAGCG	PLK3	785.14	873.65/882.1/902.78	785.14	882.1	0.16778	249.52	11432	0.9068	0.81774	0.18226	0.36451	0.51115	True
GAGGAGGGGTCACCTGCGCG	RCC2	788.1	885.04/882.1/942.62	788.1	885.04	0.16716	1662.2	11479	0.90477	0.81721	0.18279	0.36559	0.51217	True
CGGTAGTATTAATCGCTGAC	NO_TARGET.52	1324.4	1225.9/1195.3/1164.7	1324.4	1195.3	-0.14787	936.05	20400	0.90402	0.18299	0.81701	0.36598	0.51224	False
TAACTTTCTGAGACTACTAG	AP4E1	1395.5	1528.2/1506.6/1703	1395.5	1528.2	0.13102	15505	21616	0.90294	0.81672	0.18328	0.36656	0.51255	True
GCGGCCCCGGGCCTCAATCG	AVPI1	965.87	1031.4/1073.9/1086.3	965.87	1073.9	0.15285	982.26	14380	0.90114	0.81624	0.18376	0.36751	0.5134	True
CTGCAGATGAAAGGAACCTG	NFATC4	1158.5	1331.1/1277.7/1213.1	1158.5	1277.7	0.14126	3513.2	17588	0.89933	0.81576	0.18424	0.36847	0.51425	True
GCCAACTTAGCATTTATACG	TTC19	1105.1	919.22/1033.9/989.66	1105.1	989.66	-0.15905	3459.3	16693	0.89367	0.18575	0.81425	0.3715	0.51797	False
CCAGCGCCCGGCAGTAGCTG	PGF	1060.7	1173.3/1116.4/1208.5	1060.7	1173.3	0.1455	2240.9	15951	0.89199	0.8138	0.1862	0.3724	0.51874	True
GGCGCTTCTCCAGCACCACG	PRKX	628.11	573.09/544.44/510.18	628.11	544.44	-0.20591	997.18	8928.8	0.88553	0.18794	0.81206	0.37587	0.52308	False
TGAAGCTGGTTATTCAGAAG	GNAI1	1442.9	1615.9/1575.3/1559.3	1442.9	1575.3	0.12663	949.83	22432	0.88441	0.81176	0.18824	0.37648	0.52342	True
CAGAATCTTTCACCAACGGT	SRPX2	1274	1150.6/1096/1203.3	1274	1150.6	-0.14692	2874.9	19542	0.88308	0.1886	0.8114	0.37719	0.52392	False
GCTGGGCTCCAATTTCCTGT	HIST1H2AM	1914	1700/1858/1759.8	1914	1759.8	-0.12107	6611.4	30678	0.88004	0.18942	0.81058	0.37884	0.5257	False
AAATATTGCTGATCGCCATG	KIAA0586	1416.2	1451.1/1547.8/1546.2	1416.2	1546.2	0.12662	4523.2	21973	0.87701	0.80976	0.19024	0.38048	0.52748	True
CACTAACGATTCGGTCGTGG	PSMB10	1105.1	1117.3/992.06/988.35	1105.1	992.06	-0.15556	7844.2	16693	0.87509	0.19076	0.80924	0.38152	0.52843	False
TTTCTATTTGGATCCATTCG	MRPL36	1167.3	998.08/1051.2/1083.1	1167.3	1051.2	-0.15102	1919.1	17738	0.87187	0.19164	0.80836	0.38328	0.53036	False
CCCTGTGGGACAAAAAGAGG	PARP12	1469.5	1600.1/1662.6/1487.4	1469.5	1600.1	0.1227	8299.8	22891	0.8628	0.80588	0.19412	0.38825	0.53653	True
TACCGAAAGACACGCATTGG	EDA2R	1688.8	1905/1697.3/1829.7	1688.8	1829.7	0.11557	11609	26705	0.8624	0.80577	0.19423	0.38847	0.53653	True
TATCCCGGTAGATACTGATG	AP3M1	1644.4	1522.1/1379.3/1505.7	1644.4	1505.7	-0.12699	8122.3	25927	0.86099	0.19462	0.80538	0.38925	0.53709	False
TGACAGGCGAGAATGTCACC	NIPAL3	1525.8	1569.4/1393.1/1314.3	1525.8	1393.1	-0.13125	18651	23865	0.85948	0.19504	0.80496	0.39007	0.53773	False
TCCGGGATACCGATATGACC	CCBE1	1226.6	1151.4/1109.2/1009.3	1226.6	1109.2	-0.14503	5885.9	18738	0.85768	0.19553	0.80447	0.39107	0.53859	False
TGAACCGGCAAAATCCGCTC	HIST2H2BE	1007.4	915.71/902.41/860.32	1007.4	902.41	-0.15854	974.55	15066	0.85493	0.19629	0.80371	0.39259	0.54018	False
TTTCTGCAGACAAAACTGTG	MGST2	1487.3	1596.6/1663.2/1617.4	1487.3	1617.4	0.1209	1264.6	23198	0.85416	0.80349	0.19651	0.39302	0.54026	True
TGAATTGATTGAGATCCAGT	SV2A	1170.3	1056.8/1080.5/1044.5	1170.3	1056.8	-0.14706	356.37	17788	0.8511	0.19736	0.80264	0.39471	0.54208	False
GAGCTGCGCCTGTACTACCG	GPC1	1351	1473/1473.7/1589.3	1351	1473.7	0.12533	6680.4	20855	0.84971	0.80226	0.19774	0.39548	0.54263	True
ACAGTGTGTCAGTGTAAAGA	TNFRSF10C	1324.4	1466/1387.7/1445	1324.4	1445	0.12564	1862	20400	0.84435	0.80076	0.19924	0.39848	0.54622	True
ATTACTTAGTGATTCCCAAT	chr8;101031999:101032999	1543.6	1388.9/1431.9/1413	1543.6	1413	-0.12751	468.91	24173	0.84038	0.20035	0.79965	0.40069	0.54875	False
CCCCACCCCACAACCCAATG	TJAP1	974.76	1036.6/1075.7/1092.2	974.76	1075.7	0.14205	899.86	14527	0.83771	0.7989	0.2011	0.40219	0.55029	True
GTCCCCGACTCCAGTCACCG	IER5	654.78	573.96/619.14/547.41	654.78	573.96	-0.18974	1372.9	9349.5	0.83579	0.20164	0.79836	0.40327	0.55125	False
TCAGAAGAAAAGAATTCCGT	MICAL2	918.47	821.07/840.86/774.09	918.47	821.07	-0.16153	1299.5	13600	0.83513	0.20182	0.79818	0.40365	0.55125	False
CGGTGCGTATTTGACCACAA	OGFOD2	1197	1438/1309.4/1251.6	1197	1309.4	0.12941	9936	18237	0.83252	0.79744	0.20256	0.40511	0.55223	True
TCTATCTGCTATCCATCGCA	RRM2B	1439.9	1359.1/1315.4/1310.4	1439.9	1315.4	-0.13042	968.8	22380	0.83251	0.20256	0.79744	0.40512	0.55223	False
GCTGGATAAACTCCACAAGG	SPAG4	1028.1	939.37/918.55/924.99	1028.1	924.99	-0.15231	124.18	15409	0.83058	0.20311	0.79689	0.40621	0.55321	False
ACTAGTGATAAGTTCACCAT	chr9;30510323:30511323	1327.3	1209.3/1164.8/1212.4	1327.3	1209.3	-0.13429	994.8	20450	0.82562	0.20451	0.79549	0.40902	0.5562	False
AACTCGGCAGGACTTAAATG	FAM13C	1042.9	1146.2/1078.7/1217.6	1042.9	1146.2	0.13609	4829	15656	0.82535	0.79541	0.20459	0.40917	0.5562	True
TGAACTCCACCAATAGGAGA	chr20;70156787:70157787	1869.5	1939.2/2027.7/2012	1869.5	2012	0.10589	2772	29889	0.82397	0.79502	0.20498	0.40996	0.55675	True
CAAACCAGAGCAGGTGCGTG	DHCR7	1001.4	1068.2/1102/1204.6	1001.4	1102	0.13797	5830.9	14967	0.82226	0.79454	0.20546	0.41093	0.55723	True
AAGATCTGATGCACATACGG	NUAK2	1093.3	985.81/1058.4/987.7	1093.3	987.7	-0.14637	2500.8	16495	0.82201	0.20554	0.79446	0.41107	0.55723	False
GACGCGCATAAGGATGCCAG	FAM129B	1291.8	1407.3/1402/1492	1291.8	1407.3	0.12348	3600.4	19844	0.8201	0.79392	0.20608	0.41216	0.55819	True
CTTTGTACAAACTGATGCAG	NFU1	1223.6	1112.9/1148.6/1072	1223.6	1112.9	-0.13676	1476.2	18688	0.81022	0.20891	0.79109	0.41781	0.56532	False
CCTGAGAGTCATGACCCCTG	DNAJC18	1466.6	1622.9/1537.7/1588	1466.6	1588	0.1147	1873.9	22840	0.80355	0.78917	0.21083	0.42165	0.56999	True
TTGTCTCAACTGGTATAGCA	MKLN1	1099.2	1207.5/1184.5/1202.6	1099.2	1202.6	0.12961	176.17	16594	0.8028	0.78896	0.21104	0.42209	0.57005	True
GAGTGCACATTCATTGCGGT	FST	1072.5	1184.7/1174.3/1110.5	1072.5	1174.3	0.13071	2091	16149	0.80109	0.78846	0.21154	0.42308	0.57086	True
GGTGCCATTTGTCATACTGA	chr4;112776013:112777013	1632.5	1760.4/1718.8/1897.7	1632.5	1760.4	0.10879	10282	25720	0.79779	0.7875	0.2125	0.42499	0.57292	True
TTTAGGACAAGCACTGACGA	LMO7	1665.1	1791.1/1513.2/1536.4	1665.1	1536.4	-0.11596	32705	26290	0.79358	0.21372	0.78628	0.42744	0.57485	False
TTTAATGTATAACACCATCG	SRPX2	1537.7	1424/1414.6/1341.1	1537.7	1414.6	-0.12031	2743.5	24070	0.79352	0.21374	0.78626	0.42747	0.57485	False
CAGGAACTCCCCAAAAGTAG	CCDC9	1377.7	1510.7/1493.5/1387.5	1377.7	1493.5	0.11632	5765.1	21312	0.793	0.78611	0.21389	0.42778	0.57485	True
TATTGGTCGACCATCAAACA	TBL1XR1	1143.6	1039.3/1013.6/1095.5	1143.6	1039.3	-0.13794	1910.2	17339	0.79262	0.214	0.786	0.428	0.57485	False
GATGAGCAAGAACTTACCTG	PDLIM1	1262.2	1372.3/1457.6/1251	1262.2	1372.3	0.12057	11000	19341	0.79171	0.78573	0.21427	0.42853	0.57504	True
AACCTGGGATCGAACCACAG	KLF3	1274	1384.5/1404.4/1383.6	1274	1384.5	0.11993	198.43	19542	0.7906	0.78541	0.21459	0.42918	0.57538	True
GTTGATGGCTGAATCCCATC	IQCB1	1351	1215.4/1247.2/1237.2	1351	1237.2	-0.12685	288.48	20855	0.78802	0.21534	0.78466	0.43069	0.57688	False
AGCTCGGCCAGCCTCACGGG	LRPAP1	1185.1	1079.6/1034.5/1091.6	1185.1	1079.6	-0.13445	1088.2	18037	0.78585	0.21598	0.78402	0.43196	0.57805	False
GAGGCCCAAGTCCCTAGGTA	DACT3	1179.2	1272.4/1284.3/1308.4	1179.2	1284.3	0.12308	362.67	17937	0.78477	0.78371	0.21629	0.43259	0.57837	True
GGCGCGCATCTTCGGCGGTG	RRAD	1143.6	1020/1089.5/1040.6	1143.6	1040.6	-0.13608	1406.3	17339	0.78243	0.21698	0.78302	0.43396	0.57967	False
TCATGAGACTTACAAGTCCG	chr14;90476164:90477164	1345.1	1455.5/1457.6/1554.7	1345.1	1457.6	0.1158	4716.5	20754	0.78091	0.78257	0.21743	0.43486	0.58034	True
TTTCCTAATATTGTACAACT	APAF1	1599.9	1723.6/1633.3/1798.4	1599.9	1723.6	0.1074	6871.9	25152	0.78019	0.78236	0.21764	0.43528	0.58037	True
AGGGGAAGCGCGCGTCCACG	OSR2	1466.6	1494.9/1706.8/1584.1	1466.6	1584.1	0.11114	11505	22840	0.77762	0.7816	0.2184	0.43679	0.58186	True
GGTGGCTCGGAAGGTAACAA	RNF121	1134.8	1200.5/1246/1236.6	1134.8	1236.6	0.12388	695.65	17190	0.77668	0.78133	0.21867	0.43735	0.58207	True
AGGGTGAGAAAACCACGTTG	SERPINE1	1345.1	1233.8/1252/1200	1345.1	1233.8	-0.12452	737.31	20754	0.77264	0.21987	0.78013	0.43974	0.58472	False
CGACGTCATCCGCCTAAAGC	PRKX	1238.4	1401.2/1344.7/1205.9	1238.4	1344.7	0.11861	11227	18939	0.77177	0.77987	0.22013	0.44025	0.58487	True
AAGACTCACATTCGGCCCAG	COL7A1	1371.8	1628.1/1483.9/1466.5	1371.8	1483.9	0.11328	10551	21210	0.76993	0.77933	0.22067	0.44134	0.58579	True
CAGCGTCGGGAACCAGACCA	TNFRSF10D	782.18	836.85/980.11/864.24	782.18	864.24	0.14375	7088	11384	0.76908	0.77908	0.22092	0.44184	0.58592	True
GATCGACTGGGCTCTTACAG	PANK2	1309.6	1200.5/1141.5/1226.1	1309.6	1200.5	-0.12534	2071.1	20147	0.7683	0.22115	0.77885	0.44231	0.58601	False
TATGTTGTCCAAAAACCCAG	PLK2	1119.9	1127.8/1268.8/1219.6	1119.9	1219.6	0.12288	5424.4	16942	0.76568	0.77807	0.22193	0.44387	0.58743	True
TGGGATGATATCAACAACGT	DHRS1	1096.2	1153.2/1194.7/1199.3	1096.2	1194.7	0.12393	870.87	16545	0.76515	0.77791	0.22209	0.44418	0.58743	True
CCAAAAATACCACTCTCTGG	DRAM1	1114	1212.8/1295.7/1199.3	1114	1212.8	0.12244	3524.7	16842	0.76099	0.77667	0.22333	0.44666	0.59017	True
CTACATCCAGTGCATGCACG	HES6	1739.2	1886.6/1635.1/1865	1739.2	1865	0.10073	26660	27589	0.75761	0.77566	0.22434	0.44869	0.59232	True
CGGATGACACGTCCTCCGAG	HS1BP3	808.84	961.28/891.06/840.72	808.84	891.06	0.1395	3732.5	11814	0.7564	0.77529	0.22471	0.44941	0.59274	True
GTTTAAAAGATGGCTTGTCA	DTWD1	1028.1	1121.6/1078.7/1262.1	1028.1	1121.6	0.12552	10780	15409	0.7536	0.77445	0.22555	0.45109	0.59442	True
CAATGTCATAACATCAACCC	GPR155	1119.9	1194.4/1257.4/1217.6	1119.9	1217.6	0.12056	1061.4	16942	0.75063	0.77356	0.22644	0.45288	0.59624	True
TGTGCATTGATATTCAACGG	MKLN1	1259.2	1118.1/1155.2/1185	1259.2	1155.2	-0.12424	1130.4	19290	0.74864	0.22704	0.77296	0.45407	0.59727	False
TTTAAGCAAGTATCTGACAT	SGCB	1028.1	949.89/766.75/936.74	1028.1	936.74	-0.1341	14535	15409	0.73585	0.23091	0.76909	0.46182	0.60692	False
TTTGTATCTTGTATACATCG	DRAM1	1626.6	1427.5/1509.6/1544.3	1626.6	1509.6	-0.1076	3974.2	25617	0.73084	0.23244	0.76756	0.46488	0.61038	False
ATGAGGCCCAGTGCCGACGA	ZBTB4	933.28	792.16/847.43/870.11	933.28	847.43	-0.13906	1785	13843	0.72964	0.23281	0.76719	0.46561	0.6108	False
TCCTGGACAGGAGCTATCCA	EDA2R	1342.1	1383.6/1446.9/1511.6	1342.1	1446.9	0.1083	4093.4	20703	0.72769	0.7666	0.2334	0.4668	0.6118	True
ACTCAGTCGGATTCAATGGA	PANK2	1158.5	1224.2/1329.7/1254.9	1158.5	1254.9	0.11525	3272.4	17588	0.72703	0.7664	0.2336	0.46721	0.6118	True
ATGTTACTGCTCAATTTGAA	HMMR	1591	1615/1476.7/1470.4	1591	1476.7	-0.10747	9576.4	24997	0.72287	0.23488	0.76512	0.46976	0.61459	False
GTACCTAGGGAGCCTAGCCG	PPM1J	625.15	707.16/676.51/693.09	625.15	693.09	0.14861	236.36	8882.2	0.72085	0.7645	0.2355	0.471	0.61567	True
AGCACTGAGTGACTACGACC	GNAI1	1629.5	1514.2/1435.5/1635.1	1629.5	1514.2	-0.10583	10400	25668	0.71983	0.23581	0.76419	0.47163	0.61594	False
AGGGTCCGAATAAAGTGAGA	CKAP2L	1054.8	1145.3/1072.1/1194.1	1054.8	1145.3	0.11871	3867.9	15853	0.71911	0.76396	0.23604	0.47207	0.61596	True
GCAGCTAGGCTCTGATACAA	IKBIP	1149.6	1055/1070.3/1030.2	1149.6	1055	-0.12368	426.71	17439	0.71579	0.23706	0.76294	0.47412	0.61809	False
CCAAGACATACTACCTTTCG	DUSP11	794.03	847.36/870.74/905.39	794.03	870.74	0.13289	873.55	11575	0.71301	0.76208	0.23792	0.47584	0.61978	True
CATAGCCGGGCAGAGCATCG	SLC4A11	1223.6	1263.6/1320.8/1370.5	1223.6	1320.8	0.1101	2870.7	18688	0.71043	0.76128	0.23872	0.47744	0.62131	True
ACTGTCAACGAAACCTGGCA	LIMK2	1122.9	1215.4/1177.9/1254.2	1122.9	1215.4	0.1141	1455.9	16991	0.70963	0.76103	0.23897	0.47793	0.6214	True
GCGCGGCACGAGATACCTCG	IER5	1274	1126.9/1174.9/1320.8	1274	1174.9	-0.1167	11800	19542	0.7087	0.23926	0.76074	0.47851	0.6216	False
TGACGCTGGATCAGTCACTC	PSD3	1496.2	1523.9/1602.8/1661.8	1496.2	1602.8	0.099244	4860.1	23352	0.69771	0.75732	0.24268	0.48536	0.62993	True
TGAGCTCGGCATTATCATAG	OGFOD2	1324.4	1225/1282.5/1095.5	1324.4	1225	-0.11239	10044	20400	0.69546	0.24338	0.75662	0.48677	0.63076	False
GTCTCCCATGTGCATCGGTG	ACOT7	1774.7	1657.9/1668/1631.8	1774.7	1657.9	-0.098155	391.89	28214	0.69532	0.24343	0.75657	0.48685	0.63076	False
ATACCTGTACTTACTGTCGT	RNF13	1525.8	1413.4/1418.8/1419.5	1525.8	1418.8	-0.1049	14.435	23865	0.69313	0.24411	0.75589	0.48823	0.63143	False
AATCCGTTCAATGTCTGCTA	SLC25A13	1893.2	1749.9/1772.6/1803.6	1893.2	1772.6	-0.094963	737.61	30310	0.69312	0.24412	0.75588	0.48824	0.63143	False
GTGAAGGTTATCGGGCGTTG	SLFN11	1226.6	999.83/1169/1132.1	1226.6	1132.1	-0.11561	9422.7	18738	0.6906	0.24491	0.75509	0.48982	0.63261	False
GCCACCAGGCCGTAGCATCG	SERTAD1	939.21	839.48/895.84/857.7	939.21	857.7	-0.13082	893.35	13941	0.69029	0.24501	0.75499	0.49001	0.63261	False
GCTCTGGCGATCCATCTCGG	CSPG4	918.47	1036.6/964.57/998.8	918.47	998.8	0.12085	1301.8	13600	0.68887	0.75455	0.24545	0.49091	0.6328	True
AGCATGGATGCACTGAGACA	DENND2D	2008.8	1884.9/1769.6/1909.4	2008.8	1884.9	-0.091798	6949.1	32366	0.68868	0.24551	0.75449	0.49102	0.6328	False
AGTAGAAAAGGGCGACAACC	BAX	1780.6	1719.3/1665/1649.4	1780.6	1665	-0.096831	1593.9	28319	0.68728	0.24595	0.75405	0.49191	0.63311	False
AGTGACTTTGAATACACCCT	GRHL3	1404.4	1498.4/1564/1505.7	1404.4	1505.7	0.10046	1724.1	21769	0.68693	0.75394	0.24606	0.49213	0.63311	True
TCTCAAAGAGACACTTCACA	ADORA2B	269.61	310.2/308.97/361.24	269.61	310.2	0.20162	1303.2	3501.4	0.68593	0.75362	0.24638	0.49276	0.63336	True
AGACCTCACTTCCTATGACG	PML	1167.3	1258.3/1068/1282.3	1167.3	1258.3	0.1082	18410	17738	0.68324	0.75277	0.24723	0.49446	0.63498	True
GCCTCATATCGGGACCAGCA	RELB	1072.5	1197/1146.8/1158.2	1072.5	1158.2	0.11076	817.32	16149	0.67408	0.74987	0.25013	0.50026	0.64188	True
TAAGAATGGAGCAACAGGCG	GDE1	1084.4	1232.9/1170.2/1130.1	1084.4	1170.2	0.10972	2772.2	16347	0.67082	0.74883	0.25117	0.50234	0.64397	True
GCTGTAGAGACAATACCAGC	XPC	1022.2	1113.8/1030.3/1104.6	1022.2	1104.6	0.11183	2803.4	15311	0.66643	0.74743	0.25257	0.50514	0.64688	True
TCTCTAGACCCGATATCTTG	AUTS2	302.21	260.26/261.16/198.58	302.21	260.26	-0.21484	1902	3972.7	0.66557	0.25284	0.74716	0.50569	0.64688	False
TTCCTAAGGAACTCTCCACA	APAF1	939.21	960.4/1026.7/1017.7	939.21	1017.7	0.11575	1684.4	13941	0.66519	0.74704	0.25296	0.50593	0.64688	True
GCATAGCTGGTATAGACCAG	XPC	1555.5	1452/1519.2/1364.6	1555.5	1452	-0.099246	6073.3	24379	0.6627	0.25376	0.74624	0.50752	0.6483	False
ATAAACTGGGTCATCAGCGT	CDH8	1357	1362.6/1580.1/1452.8	1357	1452.8	0.098391	12172	20956	0.66207	0.74604	0.25396	0.50793	0.6483	True
TTGTTCCCACACCTGGGTGT	IGFL3	1362.9	1382.8/1458.8/1541	1362.9	1458.8	0.098051	6268	21058	0.66099	0.74569	0.25431	0.50862	0.64863	True
ATGGCGGTTATGATCGCCAG	SRPX2	1185.1	1055.9/1158.8/1096.8	1185.1	1096.8	-0.11165	2757.7	18037	0.65769	0.25537	0.74463	0.51074	0.65036	False
CCTCAGACATGGAGTCGGAA	CES2	909.58	833.34/815.76/920.41	909.58	833.34	-0.12614	3945.4	13455	0.65724	0.25551	0.74449	0.51102	0.65036	False
AATCAACTGAATCGTATGGA	SUPT7L	717	736.95/650.22/626.46	717	650.22	-0.14084	4043.7	10338	0.65679	0.25566	0.74434	0.51132	0.65036	False
GAGCTGCAGCTGAATCACAC	CD70	1140.7	1105.9/1226.9/1235.9	1140.7	1226.9	0.10507	7368.3	17289	0.65594	0.74407	0.25593	0.51186	0.65049	True
CGTCTAAGCACATGCCCAAG	TTC19	1475.5	1656.2/1574.7/1548.2	1475.5	1574.7	0.093878	3667.9	22994	0.65466	0.74366	0.25634	0.51268	0.65097	True
ACTGATAAGTTCAAGCCAGG	PJA2	2423.6	2293.2/2263.2/2319	2423.6	2293.2	-0.079721	782.68	39851	0.65293	0.2569	0.7431	0.5138	0.65182	False
GGAGCCGGAGCCCGAACGTG	ZNF219	968.83	1047.2/1008.8/1062.8	968.83	1047.2	0.11204	858.55	14429	0.65201	0.7428	0.2572	0.51439	0.65201	True
AGACGATGGGAAGATAACGC	CDH8	106.66	129.69/87.851/135.22	106.66	129.69	0.27965	890.52	1255.4	0.64994	0.7418	0.2582	0.51641	0.65399	True
TCAAACTGCAGATCCCACGC	PPP1R3C	1309.6	1146.2/1218.6/1239.2	1309.6	1218.6	-0.10382	2832.7	20147	0.6411	0.26073	0.73927	0.52146	0.65982	False
GTTGTAAAATCAAAGCGCTG	MEX3B	1119.9	949.89/1039.9/1037.3	1119.9	1037.3	-0.11042	3827.5	16942	0.63455	0.26286	0.73714	0.52572	0.66464	False
CTTGATCGCGTCTTTCACGT	TRIP6	1170.3	1051.5/1085.9/1097.4	1170.3	1085.9	-0.10792	656.73	17788	0.63297	0.26338	0.73662	0.52676	0.66521	False
GCCTTACACCATGAGCTATG	RBM4	1623.6	1456.4/1642.3/1522.7	1623.6	1522.7	-0.092516	9348.4	25565	0.63113	0.26398	0.73602	0.52796	0.66521	False
GGTTGGTGATCACAGCCAAG	NFKBIA	862.17	933.24/854.01/970.71	862.17	933.24	0.11414	3841	12680	0.63109	0.73601	0.26399	0.52798	0.66521	True
GAGACCGAGGTGTATCACCA	STAT3	1582.1	1783.2/1654.8/1681.4	1582.1	1681.4	0.087771	5534.8	24842	0.63005	0.73567	0.26433	0.52866	0.66521	True
AGGCTAAGTGTAGACACGTG	NFKBIA	1756.9	1862.1/1808.4/1865.7	1756.9	1862.1	0.083817	1447.1	27901	0.62954	0.7355	0.2645	0.529	0.66521	True
GATGCCACAGCCAAACACGA	SESN2	1066.6	1098/1146.2/1160.2	1066.6	1146.2	0.10379	1261.6	16050	0.62862	0.7352	0.2648	0.5296	0.66521	True
TGGGCTCCAATCAAGAGTGT	MICAL2	1413.3	1506.3/1717/1379	1413.3	1506.3	0.091949	30295	21922	0.6286	0.7352	0.2648	0.52961	0.66521	True
ACTTGATCGAGAAACCCCGG	FAT1	450.34	447.78/517.54/499.73	450.34	499.73	0.1498	1508.1	6177.7	0.6283	0.7351	0.2649	0.52981	0.66521	True
GGATAGTGACAACCTCTGGT	LDB2	1528.8	1700.9/1625.5/1542.3	1528.8	1625.5	0.088462	6301.1	23916	0.62554	0.73419	0.26581	0.53162	0.66631	True
CCAACCGCATAATGCCCAGA	HS1BP3	1404.4	1387.2/1526.3/1496.6	1404.4	1496.6	0.091679	6429.4	21769	0.62494	0.734	0.266	0.53201	0.66631	True
ATTTACGGAAAAGTAGTCCA	RASA1	879.95	1039.3/937.67/951.12	879.95	951.12	0.11208	3975.7	12970	0.62489	0.73398	0.26602	0.53205	0.66631	True
TGCGACCCCGACTACCTGCG	CMTM4	1777.7	1877.9/1881.3/1912	1777.7	1881.3	0.081711	477.42	28266	0.61649	0.73121	0.26879	0.53757	0.67266	True
ACAGCTCATCCTATTCAAGG	MICAL2	1220.7	1334.6/1304.6/1203.9	1220.7	1304.6	0.095874	5518.6	18638	0.61489	0.73069	0.26931	0.53863	0.6734	True
GTTGCAAAGATAGCCACTCC	GPR155	879.95	810.56/834.29/800.87	879.95	810.56	-0.11837	328.4	12970	0.60931	0.27116	0.72884	0.54232	0.67744	False
GGCCTTCGGAAAGAGAGAGC	ATPIF1	1555.5	1397.7/1461.8/1479.6	1555.5	1461.8	-0.089551	2214.4	24379	0.59996	0.27427	0.72573	0.54853	0.68428	False
TATGCCTTTATATGGACTTG	chr19;16895672:16896672	1914	2018.9/1971/2126.3	1914	2018.9	0.076999	6912.5	30678	0.59938	0.72554	0.27446	0.54892	0.68428	True
GCACTAGGTGAACGTATTGG	TRIM24	1383.6	1471.3/1498.2/1454.8	1383.6	1471.3	0.08855	500.07	21413	0.59896	0.7254	0.2746	0.5492	0.68428	True
CAAACCTCACGAACCATCAG	ZNF79	1274	1325.8/1368.6/1357.4	1274	1357.4	0.091442	561.87	19542	0.59681	0.72468	0.27532	0.55064	0.68549	True
TAGGTACAGCCCAAGCACCT	CCNG1	1422.1	1516.8/1457/1510.3	1422.1	1510.3	0.0867	1440.7	22075	0.59328	0.7235	0.2765	0.55299	0.68731	True
GGAATTAGGTAGTATTCCAA	RNF13	1117	1108.5/1012.4/1040	1117	1040	-0.10298	2729	16892	0.59258	0.27673	0.72327	0.55346	0.68731	False
ACCTGCTGAACGACTCGGAG	GPC1	1262.2	1127.8/1305.2/1179.7	1262.2	1179.7	-0.097323	9221.5	19341	0.59251	0.27675	0.72325	0.55351	0.68731	False
GCTGTGTGAAAGGATCGTCA	DAB2	1540.7	1449.4/1485.7/1418.2	1540.7	1449.4	-0.088061	1146.2	24122	0.58777	0.27834	0.72166	0.55669	0.69031	False
AACACGGTCTCGGACCCAGG	MAMDC4	1211.8	1154.1/1131.9/1088.3	1211.8	1131.9	-0.098298	1196.2	18487	0.5875	0.27844	0.72156	0.55687	0.69031	False
GACGACTCGAAGAGCTCGTG	DUSP7	1146.6	1274.1/1223.3/1112.5	1146.6	1223.3	0.093381	7435.3	17389	0.58193	0.71969	0.28031	0.56061	0.69375	True
AGTTTATGCTGCCACTGCTA	PLEKHF2	1318.4	1235.6/1237.7/1225.5	1318.4	1235.6	-0.093605	53.042	20298	0.5818	0.28035	0.71965	0.5607	0.69375	False
ACTTTCTTGCCAAAGCCGCG	FBXL18	980.69	910.45/921.54/901.47	980.69	910.45	-0.10709	101.79	14624	0.58075	0.2807	0.7193	0.56141	0.69375	False
TTGGCAGTGACCAAACGTGG	AS3MT	1922.9	1820.9/1855/1741.5	1922.9	1820.9	-0.078549	3732.2	30836	0.58055	0.28077	0.71923	0.56154	0.69375	False
ATGGACTCTGGCAACTTATG	chr2;179373410:179374410	1487.3	1575.6/1626.7/1544.3	1487.3	1575.6	0.083083	1799.6	23198	0.57926	0.71879	0.28121	0.56241	0.69424	True
AATCAGCTGCCAGTTCCACT	TNFRSF10D	1493.2	1622/1581.3/1548.2	1493.2	1581.3	0.082618	1376.4	23301	0.57694	0.71801	0.28199	0.56398	0.69514	True
ATCTCGATGAGGTCACTCGG	ZNF784	1173.3	1225.9/1419.4/1250.3	1173.3	1250.3	0.091667	14588	17837	0.57678	0.71796	0.28204	0.56409	0.69514	True
GACATGAAACCAGACAACAG	SLC20A2	1188.1	1324.9/1212.6/1265.3	1188.1	1265.3	0.0908	3167.6	18087	0.57435	0.71713	0.28287	0.56573	0.69593	True
AGCAGCCGTCACAGGCACAA	TTC19	1342.1	1433.6/1417/1424.7	1342.1	1424.7	0.086069	69.407	20703	0.57385	0.71696	0.28304	0.56607	0.69593	True
GCGGCCAGATGATGCCAACG	ACOT7	1025.1	1096.2/1116.4/1036	1025.1	1096.2	0.096651	2014.1	15360	0.57367	0.7169	0.2831	0.56619	0.69593	True
AGGTGTTTCCTCAGTAACCA	NFU1	1428.1	1513.3/1512.6/1557.3	1428.1	1513.3	0.08361	967.73	22176	0.57258	0.71654	0.28346	0.56693	0.69593	True
TCTGGGAACAGTTACTAATG	ASCC3	909.58	934.11/843.25/835.49	909.58	843.25	-0.10911	4158.3	13455	0.57183	0.28372	0.71628	0.56744	0.69593	False
CCCTACACAATAGACATCTG	INPP5B	1303.6	1384.5/1427.7/1235.9	1303.6	1384.5	0.086789	11973	20046	0.57134	0.71611	0.28389	0.56777	0.69593	True
TGCAGAGTACATTTGAACAG	DYRK3	1857.7	2037.3/1956/1854.5	1857.7	1956	0.074392	8455.9	29679	0.57091	0.71597	0.28403	0.56806	0.69593	True
GCTGATAGGGAGTCGATCGG	PLK3	829.58	901.69/753.61/892.32	829.58	892.32	0.10506	9665.4	12150	0.5692	0.71539	0.28461	0.56922	0.69677	True
GCTCTTCCTACACTATGGCA	RASA3	1262.2	1416.1/1285.5/1341.1	1262.2	1341.1	0.087465	4356.2	19341	0.56769	0.71488	0.28512	0.57024	0.69744	True
GTGTGTGTCTCACATTTGCG	ZNF79	1505.1	1591.3/1562.2/1620.7	1505.1	1591.3	0.080316	855.39	23506	0.56239	0.71308	0.28692	0.57385	0.70126	True
GCTGAACCGGTGTGGCGAGG	NDUFS6	571.82	509.12/521.73/548.07	571.82	521.73	-0.13202	426.4	8047.2	0.55841	0.28828	0.71172	0.57657	0.704	False
GTTGGACTATTTAGGTCAGG	DAB2	1069.6	998.96/1017.8/997.5	1069.6	998.96	-0.098438	177.74	16100	0.5565	0.28894	0.71106	0.57787	0.705	False
CGACGTTCTACGGATCACCT	COL7A1	1404.4	1486.2/1555/1414.3	1404.4	1486.2	0.081625	4955.6	21769	0.55445	0.71036	0.28964	0.57927	0.70611	True
AGCGGTAACGGTCACTTACG	CHST14	1573.2	1650.9/1486.3/1449.5	1573.2	1486.3	-0.081969	14225	24688	0.55339	0.29	0.71	0.58	0.70611	False
GCCCGGCAAAGGGAACAACT	chr8;101033599:101034599	1007.4	926.23/939.47/965.49	1007.4	939.47	-0.10055	426.17	15066	0.55306	0.29011	0.70989	0.58022	0.70611	False
AAGTCAGAACCTTAGAACCT	chr14;39496513:39497513	1679.9	1590.4/1519.2/1765.7	1679.9	1590.4	-0.078899	17898	26549	0.54903	0.29149	0.70851	0.58299	0.70881	False
AGGGTGGAAGGCTGGATCGA	chr16;47679754:47680754	808.84	817.57/681.89/749.27	808.84	749.27	-0.11024	4602.4	11814	0.54812	0.2918	0.7082	0.58361	0.70881	False
ACCATATCATAGTCAAGGAA	MFAP3L	1182.2	1346/1255.6/1227.4	1182.2	1255.6	0.086898	4478.9	17987	0.5477	0.70805	0.29195	0.5839	0.70881	True
AGGAAGTTTCTGCTCATCTG	chr10;44532472:44533472	1422.1	1571.2/1432.5/1502.5	1422.1	1502.5	0.079198	4807.1	22075	0.54052	0.70558	0.29442	0.58884	0.71421	True
TGTCCGGAGTCAATTTACTG	OSR2	1665.1	1578.2/1580.7/1535.8	1665.1	1578.2	-0.077292	902.7	26290	0.53603	0.29597	0.70403	0.59194	0.7168	False
TCCTGCCAGAACACCCACGG	NOTCH1	995.5	985.81/1069.2/1060.9	995.5	1060.9	0.091653	2850.3	14869	0.53601	0.70402	0.29598	0.59195	0.7168	True
CAGGGACAAGCACTTACGCA	VWCE	1010.3	944.63/957.99/864.24	1010.3	944.63	-0.096883	3320.9	15115	0.53427	0.29658	0.70342	0.59315	0.71741	False
GGTGGTCGGAGATTCGTAGC	IL1B	1617.7	1478.3/1558.6/1532.5	1617.7	1532.5	-0.077996	1810.5	25462	0.53386	0.29672	0.70328	0.59344	0.71741	False
GACTTGAAACGAGTGCAAGA	NADSYN1	1119.9	1304.8/1189.3/1175.2	1119.9	1189.3	0.08659	6770.1	16942	0.53271	0.70288	0.29712	0.59423	0.71779	True
TTCCCTTCCTCCGTCACCAG	PDLIM1	1297.7	1372.3/1325.5/1389.4	1297.7	1372.3	0.080525	1239.1	19945	0.52787	0.70121	0.29879	0.59759	0.72125	True
GAAGCCATCCTACGGGAGTG	SV2A	1404.4	1438.9/1482.1/1539.7	1404.4	1482.1	0.077682	2593.1	21769	0.52694	0.70088	0.29912	0.59824	0.72143	True
TACTTACAATTTGCTAACAG	ANKRA2	1570.3	1652.7/1661.4/1615.5	1570.3	1652.7	0.073724	730.17	24636	0.52486	0.70016	0.29984	0.59968	0.72212	True
GACAGGCTGAGGTCCACGAG	GLIS2	1217.7	1146.2/1044.6/1184.3	1217.7	1146.2	-0.08727	5881.3	18588	0.5247	0.2999	0.7001	0.59979	0.72212	False
AATCGTGGGAAGTTTCGATG	FLRT2	1383.6	1489.7/1460/1396.6	1383.6	1460	0.077459	2448.4	21413	0.52192	0.69914	0.30086	0.60173	0.72385	True
AGACCACGAAGCCGCACTTG	PLEKHF1	1863.6	1728.9/1773.8/1867.6	1863.6	1773.8	-0.071247	5410.6	29784	0.5206	0.30132	0.69868	0.60264	0.72436	False
AGCCAGGGAAGATTAACCTG	BNC2	1383.6	1445/1459.4/1509	1383.6	1459.4	0.076869	1333.1	21413	0.51783	0.69771	0.30229	0.60457	0.72573	True
TGAGATCAGGAGTGAGAACG	ZNF436	1469.5	1585.2/1547.8/1509.6	1469.5	1547.8	0.074845	1427.3	22891	0.51754	0.69761	0.30239	0.60478	0.72573	True
AAGAATTTGGACTTTGTACT	RPS27L	1380.7	1303/1365.6/1305.2	1380.7	1305.2	-0.081061	1826.5	21362	0.5165	0.30275	0.69725	0.60551	0.72579	False
TGCAGGTCAGTACTGTACCG	NOTCH1	1511	1613.2/1590.3/1573	1511	1590.3	0.073706	412.66	23608	0.51582	0.69701	0.30299	0.60598	0.72579	True
TGGAGCTACAGAAATCGACG	DERA	1294.7	1318.8/1222.1/1211.1	1294.7	1222.1	-0.083184	4732.2	19895	0.5147	0.30338	0.69662	0.60676	0.72579	False
CAGGGGCACATACCACAGGG	ACOT7	1279.9	1179.5/1207.8/1268.6	1279.9	1207.8	-0.083612	2248.9	19643	0.51463	0.3034	0.6966	0.60681	0.72579	False
CGCAGGAAGCCAATCCGACG	PANK2	1348.1	1275/1274.1/1209.8	1348.1	1274.1	-0.081315	2070.1	20804	0.51259	0.30412	0.69588	0.60824	0.72691	False
CTCGAAAAAGACGTTATCCA	PML	1271	1342.5/1226.3/1420.8	1271	1342.5	0.07881	9811.6	19491	0.51157	0.69552	0.30448	0.60895	0.72717	True
GGGTGCGCGTGTGCTTAAAG	GLIS2	1333.3	1438.9/1315.4/1406.4	1333.3	1406.4	0.077019	4670.9	20551	0.51038	0.69511	0.30489	0.60979	0.72757	True
TCTCATGGTCTCCTTATCGG	KLF3	94.809	113.04/87.253/111.7	94.809	111.7	0.2343	299.81	1102.2	0.50889	0.69393	0.30607	0.61215	0.7292	True
ACAGATAACGAGTCCTCCGG	KLF12	1845.8	1898/1697.9/1758.5	1845.8	1758.5	-0.069863	11571	29470	0.50855	0.30553	0.69447	0.61107	0.7285	False
AGGTGGAGTTTCTCTCGAGG	TTC23	1425.1	1500.2/1633.9/1429.9	1425.1	1500.2	0.074027	11408	22126	0.50479	0.69315	0.30685	0.61371	0.73046	True
TTCAGCCGATGGGCTCAACG	ZNF488	610.34	657.21/697.43/653.89	610.34	657.21	0.10658	814.29	8649.5	0.50401	0.69287	0.30713	0.61426	0.73052	True
TCTGAAAACAAATCCTACGA	TSPAN6	1271	1183.9/1206/1201.3	1271	1201.3	-0.081338	163.36	19491	0.49947	0.30872	0.69128	0.61745	0.7332	False
AAAGTCGAATATCATGCTGG	ADK	1066.6	1003.3/1074.5/958.3	1066.6	1003.3	-0.088132	3548.3	16050	0.49938	0.30876	0.69124	0.61751	0.7332	False
AGAAATTGGCGTGTTAGCCA	AK3	838.47	807.93/692.05/783.23	838.47	783.23	-0.098197	4462.2	12295	0.49817	0.30918	0.69082	0.61837	0.73362	False
GCGTGGGTCAATATGGACAT	CDH8	1774.7	1730.7/1653.6/1691.2	1774.7	1691.2	-0.069469	1483.9	28214	0.49698	0.3096	0.6904	0.6192	0.73402	False
GTGTCACCGATTATAGAGAT	TSPAN6	980.69	1100.6/1039.9/1040.6	980.69	1040.6	0.085483	1800.1	14624	0.49553	0.68989	0.31011	0.62023	0.73464	True
CACACAAGTGTTCATCCTCA	DDIT4	1152.5	1193.5/1295.1/1217.6	1152.5	1217.6	0.079217	3288.1	17489	0.49235	0.68876	0.31124	0.62247	0.7367	True
GGATCCGCCGCACAATCCCG	ACTN1	725.88	675.61/574.92/733.59	725.88	675.61	-0.1034	6750.4	10480	0.49108	0.31168	0.68832	0.62337	0.73717	False
AGCCTGTAACCGGTGCACAG	TNFRSF10A	918.47	975.3/951.42/1065.4	918.47	975.3	0.086526	4347.2	13600	0.48733	0.68699	0.31301	0.62603	0.73971	True
CGAAATACTCTCTCAAACTC	MGST2	1084.4	1145.3/1125.9/1183.7	1084.4	1145.3	0.078777	923.83	16347	0.47643	0.68312	0.31688	0.63377	0.74825	True
CCAAATGGTCGTCCGCCCAT	SSR1	1866.6	1833.2/1784.5/1738.3	1866.6	1784.5	-0.06482	2253.3	29837	0.47502	0.31739	0.68261	0.63477	0.74884	False
GGAAGTCAGCACTAATGGAG	NRP2	1460.7	1551.9/1531.7/1478.3	1460.7	1531.7	0.068482	1631.1	22738	0.47122	0.68126	0.31874	0.63748	0.75143	True
CGGACCTACTGTCCTACCTG	IL11	1191	1127.8/1143.9/1049.1	1191	1127.8	-0.078683	3223.8	18137	0.46982	0.31924	0.68076	0.63849	0.75201	False
AACAGCACGTTACTTAACAG	chr14;94366145:94367145	1679.9	1666.7/1548.4/1603.7	1679.9	1603.7	-0.066933	3509.9	26549	0.46768	0.32001	0.67999	0.64001	0.75297	False
TCAGCCTGACAAGTCCGTGT	SIRPA	802.92	853.5/861.18/849.21	802.92	853.5	0.088027	38.688	11719	0.46723	0.67983	0.32017	0.64034	0.75297	True
AGTGTGTGCGCAGAGTATTG	FBXO22	2266.5	2308.1/2356.4/2355.6	2266.5	2355.6	0.055568	1126.6	37000	0.46291	0.67828	0.32172	0.64343	0.756	True
AAATTTGTTTGGCAGCCCCG	SCIN	1300.7	1235.6/1240.7/1190.9	1300.7	1235.6	-0.074035	1012.1	19995	0.46047	0.32259	0.67741	0.64518	0.75745	False
ATAATAAGTTAAGACCAAAG	RNF121	1125.9	1075.2/1059.6/1066.1	1125.9	1066.1	-0.078634	62.586	17041	0.45791	0.32351	0.67649	0.64702	0.759	False
GCGGGAAGTCCGTCACGTTG	LIF	1339.2	1362.6/1273.5/1256.2	1339.2	1273.5	-0.072454	4117.9	20652	0.45678	0.32391	0.67609	0.64783	0.75934	False
AGATACTCACGATCTCATTG	TNFRSF10B	1825.1	1747.3/1844.9/1689.3	1825.1	1747.3	-0.062798	6443.2	29103	0.45593	0.32422	0.67578	0.64844	0.75945	False
ATGCTAGGAGATCACTAACA	TBL1XR1	1416.2	1288.1/1437.3/1348.9	1416.2	1348.9	-0.070166	5751.7	21973	0.45387	0.32496	0.67504	0.64993	0.76	False
AGGGCCGAGTTACAACCGCG	INPP5B	1410.3	1477.4/1472.5/1493.3	1410.3	1477.4	0.067029	138.17	21871	0.45383	0.67503	0.32497	0.64995	0.76	True
CCCGCGAGTACTTGCCGCCG	LRPAP1	788.1	739.58/657.39/825.69	788.1	739.58	-0.091559	7085.6	11479	0.45289	0.32531	0.67469	0.65063	0.76019	False
AAAGTCGACCCCAACAAGCG	ZNF488	903.65	851.74/807.99/874.69	903.65	851.74	-0.085252	1220.4	13358	0.44914	0.32667	0.67333	0.65333	0.76192	False
GAACAAGGGAGTGCTCCCAA	FAM13C	1108.1	1077.8/1050/943.28	1108.1	1050	-0.07757	6084.1	16743	0.44869	0.32683	0.67317	0.65366	0.76192	False
CTGGTGAAAGAGTATGCGGC	APAF1	983.65	966.54/1061.4/1038	983.65	1038	0.077511	2826.8	14673	0.44867	0.67316	0.32684	0.65367	0.76192	True
TCACCGTACTGTCCACGCCG	ADA	1481.4	1363.5/1413.4/1443.7	1481.4	1413.4	-0.067759	1702.9	23096	0.44754	0.32724	0.67276	0.65449	0.76205	False
GTAGTAATGAGCATCCACAT	ADK	1060.7	1004.2/1004/1058.2	1060.7	1004.2	-0.078844	1459.7	15951	0.44707	0.32741	0.67259	0.65483	0.76205	False
TATTTCCAACACCCTGCCGT	COBLL1	1226.6	1346.8/1282.5/1287.5	1226.6	1287.5	0.069894	1771.3	18738	0.44517	0.6719	0.3281	0.6562	0.76292	True
GTCCCCTATGATCACCAACG	PDGFRB	1025.1	906.95/989.67/970.06	1025.1	970.06	-0.079577	2183.7	15360	0.44432	0.32841	0.67159	0.65681	0.76292	False
TACACGAAGAAGTAGCCCTA	AS3MT	1887.3	1965.5/1964.4/1890.5	1887.3	1964.4	0.05773	2732.7	30204	0.44359	0.67133	0.32867	0.65734	0.76292	True
GGCAATGACAGTGACCCACA	TMEM8B	1517	1585.2/1552/1725.2	1517	1585.2	0.06344	10352	23711	0.44315	0.67117	0.32883	0.65765	0.76292	True
GCTTACATGTAACAGCGCAG	TTLL1	814.77	766.74/809.78/727.06	814.77	766.74	-0.087534	1713.8	11910	0.44005	0.32995	0.67005	0.6599	0.76492	False
CCCATGCGCCACAACCTAGG	DDR1	1108.1	1164.6/1096/1241.2	1108.1	1164.6	0.071672	5280.4	16743	0.43657	0.66879	0.33121	0.66242	0.76685	True
CTCATCACCGACAAGTTCTG	GPC1	1490.3	1601.8/1556.8/1520.1	1490.3	1556.8	0.062966	1688	23249	0.43631	0.6687	0.3313	0.66261	0.76685	True
CGGGCAACGACACCCCATCC	DDIT4	1291.8	1379.3/1270.6/1352.9	1291.8	1352.9	0.066601	3735.8	19844	0.43359	0.66771	0.33229	0.66459	0.76853	True
TGATGTCGCTCAGGTCCGAG	LRPAP1	1300.7	1386.3/1360.8/1258.8	1300.7	1360.8	0.065147	5526.8	19995	0.4252	0.66466	0.33534	0.67069	0.77497	True
CCAGATACCATTGCTTCACA	PSD3	1117	1084/1176.1/1171.9	1117	1171.9	0.069207	3876.8	16892	0.42269	0.66374	0.33626	0.67252	0.77629	True
TCTCCAATAAGAACTCGTCC	PLEKHF2	79.995	67.474/59.763/69.243	79.995	67.474	-0.2423	31.296	913.45	0.42169	0.33663	0.66337	0.67325	0.77629	False
CTGGGGCTACGCCACCCGAG	NUAK2	592.56	596.75/554/551.99	592.56	554	-0.096907	915.7	8371	0.42146	0.33671	0.66329	0.67342	0.77629	False
CAAAAAGAAAGTGACGCATG	DDB2	1724.3	1793.7/1875.9/1715.4	1724.3	1793.7	0.056892	6447	27328	0.41979	0.66268	0.33732	0.67464	0.77708	True
CTACAAACTATATTGGCGGG	IGDCC4	1288.8	1281.1/1443.9/1347.6	1288.8	1347.6	0.064332	6842.1	19794	0.41806	0.66205	0.33795	0.67591	0.77793	True
CCTCGATCTCAGGGCTATGG	ACBD6	1146.6	1128.6/1201.2/1358.1	1146.6	1201.2	0.067087	14936	17389	0.41424	0.66065	0.33935	0.6787	0.78038	True
CGGTGCAGTCTTTCCCCACG	RELB	1066.6	1119/1091.9/1222.9	1066.6	1119	0.06913	5761.4	16050	0.41363	0.66043	0.33957	0.67914	0.78038	True
GTAATAACTCTTGAGTATGG	PJA2	1709.5	1629/1691.9/1641.6	1709.5	1641.6	-0.058473	1343.6	27068	0.41297	0.33982	0.66018	0.67963	0.78038	False
TCTGCGCCTAGCCATGAGAC	MAMDC4	133.33	149.84/147.61/188.13	133.33	149.84	0.16732	735.51	1606.7	0.41208	0.65971	0.34029	0.68058	0.78085	True
ACAGGTTCTTATTCATTGAC	NO_TARGET.23	1517	1374.9/1454/1458.7	1517	1454	-0.061084	3142.4	23711	0.40867	0.34139	0.65861	0.68278	0.78195	False
AGTCCATGGGCAATTTCGAG	HIBCH	1496.2	1495.8/1587.9/1558.6	1496.2	1558.6	0.058924	2401.3	23352	0.40845	0.65853	0.34147	0.68294	0.78195	True
GACACAACAAGGGCTACAAG	PGPEP1	1143.6	1170.7/1208.4/1197.4	1143.6	1197.4	0.066202	416.48	17339	0.40818	0.65843	0.34157	0.68314	0.78195	True
AGCGCCTCTGAGATCCCCAA	CTHRC1	785.14	774.63/741.65/723.14	785.14	741.65	-0.082099	715.22	11432	0.40673	0.3421	0.6579	0.6842	0.78247	False
TGGCTTACATTGTAGGAGCG	RNF121	1905.1	1976/1993.1/1937.5	1905.1	1976	0.052714	886.94	30520	0.40603	0.65764	0.34236	0.68472	0.78247	True
AGAACTGTCAAGAAAACCTG	CKAP2L	1152.5	1164.6/1206/1229.4	1152.5	1206	0.065383	1131.8	17489	0.40441	0.65704	0.34296	0.68591	0.78247	True
GACAAGTTCGGTCATGCCCG	PPP1R3C	1028.1	1013.9/941.26/977.9	1028.1	977.9	-0.072137	1317.6	15409	0.40433	0.34299	0.65701	0.68597	0.78247	False
CACCGTGCTGCTCTACGACG	DUSP7	1914	1986.5/1984.7/1934.2	1914	1984.7	0.052339	1275.4	30678	0.40393	0.65687	0.34313	0.68627	0.78247	True
TGGAGGCACTATGGGTTCAC	RNF13	871.06	810.56/825.92/902.78	871.06	825.92	-0.076686	3071.6	12825	0.39863	0.34508	0.65492	0.69017	0.78631	False
ATATATCCAACAACCAACTG	FLRT2	1185.1	1133/1180.9/1069.4	1185.1	1133	-0.06479	3173.5	18037	0.38785	0.34906	0.65094	0.69813	0.79417	False
AGAGCTGGACATCCGCCCAA	SLC12A4	1899.2	2082.9/1966.8/1842.1	1899.2	1966.8	0.050458	14512	30415	0.38781	0.65092	0.34908	0.69816	0.79417	True
TCTGGAGTTCGAATTTCGGC	MAGOHB	1617.7	1556.3/1500/1597.8	1617.7	1556.3	-0.055802	2444.3	25462	0.38488	0.35016	0.64984	0.70033	0.79554	False
GGCCTCACCAGTAGTAACGA	ACTA2	951.06	928.86/905.4/901.47	951.06	905.4	-0.070897	282.77	14136	0.384	0.35049	0.64951	0.70098	0.79554	False
AGCACACGGGCAAATAGCTG	ANKRA2	1665.1	1488.8/1602.8/1614.2	1665.1	1602.8	-0.054945	6565.8	26290	0.38399	0.35049	0.64951	0.70099	0.79554	False
GATTGCAGCATTAACTAGTG	CROT	1383.6	1341.6/1439.7/1469.8	1383.6	1439.7	0.057254	5264.6	21413	0.38306	0.64916	0.35084	0.70168	0.7957	True
GTGAGGACCATGCAAGCCCG	ATPIF1	954.02	830.71/1020.1/908.66	954.02	908.66	-0.070211	9252.6	14185	0.3809	0.35164	0.64836	0.70328	0.79684	False
GCCGCTCTGCTCAGTGCGTG	NUDT8	1063.6	1015.6/943.65/1061.5	1063.6	1015.6	-0.066607	3642.6	16001	0.37974	0.35207	0.64793	0.70413	0.79684	False
CAGCTGGAATCATTTCGCAG	AP4E1	1348.1	1289/1358.4/1293.4	1348.1	1293.4	-0.059669	2121.5	20804	0.37895	0.35236	0.64764	0.70473	0.79684	False
TCAGGGCCGGGCACTACACG	TSKU	865.14	907.83/781.1/926.29	865.14	907.83	0.069409	8200.7	12728	0.37838	0.64743	0.35257	0.70515	0.79684	True
TTCTGAGGATCTATACCCAG	CDC42BPA	897.73	877.16/941.26/1030.8	897.73	941.26	0.068242	6064.4	13261	0.37804	0.6473	0.3527	0.7054	0.79684	True
GATAAGTTTACCATCCTGCG	GNB1	690.33	736.07/727.31/702.89	690.33	727.31	0.075176	336.69	9913.3	0.3714	0.64483	0.35517	0.71034	0.80156	True
CACCAGCACGAGCGTATGGT	TCF3	1431	1426.6/1375.7/1343.1	1431	1375.7	-0.056812	1826.6	22227	0.3709	0.35536	0.64464	0.71071	0.80156	False
TGTGCTGATCCGAGTCCACT	PHPT1	1345.1	1291.6/1398.4/1431.9	1345.1	1398.4	0.056058	6263.6	20754	0.37022	0.64439	0.35561	0.71122	0.80156	True
ATAGCTTGTAGATCAACCTG	SMARCA1	1958.4	1995.3/1894.5/1802.3	1958.4	1894.5	-0.04786	9331	31468	0.36042	0.35927	0.64073	0.71854	0.80918	False
CGCCTCTGCCACGTACCCCG	UFSP1	1662.1	1799.9/1562.2/1605	1662.1	1605	-0.05042	19904	26238	0.35263	0.36218	0.63782	0.72436	0.81512	False
TGGTCACAGGAGACAACGTG	DDB2	1445.8	1498.4/1467.8/1605	1445.8	1498.4	0.051512	6149	22483	0.35076	0.63712	0.36288	0.72577	0.81607	True
GTTGCCTGCCCCAACCAATG	TRAF4	1374.7	1324.1/1299.8/1384.9	1374.7	1324.1	-0.054149	2142.2	21261	0.34756	0.36408	0.63592	0.72817	0.8176	False
CTTGGGGCCAAGAACATAGG	CDH11	1386.6	1318.8/1335.7/1458	1386.6	1335.7	-0.053912	7625.9	21464	0.3474	0.36415	0.63585	0.72829	0.8176	False
AGGAAACGCGAGATGAACTG	NEK8	1122.9	1168.1/1175.5/1096.8	1122.9	1168.1	0.056861	2569	16991	0.34661	0.63556	0.36444	0.72888	0.8176	True
CTCACATTGGAAACTAGCAG	TTC23	1268.1	1212.8/1357.2/1316.3	1268.1	1316.3	0.05378	6194.4	19441	0.34569	0.63521	0.36479	0.72957	0.8176	True
CCAGCGGGAACCCCCCAGGG	BBC3	622.19	589.74/647.23/546.11	622.19	589.74	-0.077151	2604.4	8835.6	0.34523	0.36496	0.63504	0.72992	0.8176	False
AGAGCTAAGATAAATCACCA	chr8;42272191:42273191	1431	1324.9/1379.9/1415.6	1431	1379.9	-0.052435	2147.1	22227	0.34284	0.36586	0.63414	0.73172	0.81899	False
AAATAAAATTGCTCACTGAA	IKBIP	1131.8	1106.7/1070.3/1087.6	1131.8	1087.6	-0.057346	331.94	17140	0.33719	0.36799	0.63201	0.73598	0.82265	False
GAGTGTCGTGGCCATAAGAG	FBXO22	1300.7	1470.4/1336.3/1348.3	1300.7	1348.3	0.051835	7527.5	19995	0.33675	0.63185	0.36815	0.7363	0.82265	True
GAGGCGCTGAGAAGTAGACG	C14orf79	1629.5	1683.3/1742.7/1579.5	1629.5	1683.3	0.04683	7148.1	25668	0.33577	0.63148	0.36852	0.73704	0.82265	True
TGGTCAGTATGCGTCCACAG	NADSYN1	1072.5	1211.9/1115.2/1082.4	1072.5	1115.2	0.05619	5214.3	16149	0.33552	0.63138	0.36862	0.73724	0.82265	True
TGGAACGGGGAAAACAGGGA	chr9;73336198:73337198	959.95	999.83/1001.6/993.58	959.95	999.83	0.058677	21.176	14282	0.33378	0.63073	0.36927	0.73855	0.82348	True
CTACTCCATCTACGTGTACA	HIST2H2BE	1674	1728/1743.9/1690.6	1674	1728	0.045814	826.46	26445	0.33233	0.63018	0.36982	0.73964	0.82369	True
GGGTCTAGGAACTAACCAGG	TEP1	1093.3	1041.9/1050.6/1107.9	1093.3	1050.6	-0.05735	1677.9	16495	0.33205	0.36993	0.63007	0.73985	0.82369	False
AGATTGAAACCCAGACAGAG	OPTN	681.44	572.21/649.02/698.31	681.44	649.02	-0.070222	4164.8	9772	0.32798	0.37146	0.62854	0.74293	0.82648	False
ACCCAATATGCGAACCACCA	SEMA3C	1339.2	1492.3/1382.9/1386.2	1339.2	1386.2	0.049718	5637.2	20652	0.32698	0.62816	0.37184	0.74368	0.82669	True
GTCCGGATACTCACGCCAGA	GDF15	1217.7	1261.8/1238.3/1311.1	1217.7	1261.8	0.051321	1488.3	18588	0.32371	0.62692	0.37308	0.74616	0.82881	True
AGACGCGCAGTAGAACGAAG	GDE1	319.98	334.74/243.23/299.18	319.98	299.18	-0.096647	2197.3	4232.1	0.31971	0.37459	0.62541	0.74919	0.83092	False
TGCAGGCTGTAATATCCCTG	DERA	1567.3	1626.4/1519.2/1617.4	1567.3	1617.4	0.045367	4867.3	24585	0.31953	0.62534	0.37466	0.74932	0.83092	True
ATGGCCGTTGGAACCCACCG	MAMDC4	921.43	884.17/931.7/853.78	921.43	884.17	-0.05949	1591.2	13649	0.31896	0.37488	0.62512	0.74976	0.83092	False
TAAGTCTAATATATCCAAAG	chr8;19410812:19411812	1191	1189.1/1317.2/1233.3	1191	1233.3	0.050274	4492.5	18137	0.31388	0.62319	0.37681	0.75361	0.83456	True
ATTGAGCGGAAGATTCAACT	RELB	1448.8	1459.9/1681.7/1494	1448.8	1494	0.044244	18207	22534	0.30078	0.61821	0.38179	0.76358	0.84496	True
GTGCAAGCCATATACTGTCG	PEAK1	1976.2	2029.5/1944.1/2073.4	1976.2	2029.5	0.038361	4609.9	31785	0.29884	0.61747	0.38253	0.76506	0.84537	True
CCAAGACTCCACCTATAACG	DHCR7	927.35	883.29/941.26/892.32	927.35	892.32	-0.055492	1238.1	13746	0.29878	0.38255	0.61745	0.76511	0.84537	False
CACAGACTGGTCCCCCAAGG	ADA	1211.8	1138.3/1213.2/1171.9	1211.8	1171.9	-0.048228	1416.8	18487	0.29325	0.38467	0.61533	0.76933	0.84886	False
ACGGAGACACACTGTACGTG	EML2	1404.4	1447.6/1446.9/1597.2	1404.4	1447.6	0.043728	11184	21769	0.29313	0.61529	0.38471	0.76943	0.84886	True
TATATCGCAAATATCCTGGT	SLFN11	1594	1762.2/1639.9/1618.7	1594	1639.9	0.040931	7704.2	25049	0.29002	0.6141	0.3859	0.7718	0.85084	True
CTTAGGCGGATCCTCTTGCG	OSR2	942.17	934.11/880.9/908	942.17	908	-0.053232	708.18	13990	0.28887	0.38634	0.61366	0.77268	0.85117	False
GCTGAGTTCACCACGCCCGA	SERPINE1	1348.1	1346/1307/1264.7	1348.1	1307	-0.044597	1655	20804	0.28471	0.38793	0.61207	0.77587	0.85367	False
AGCAGTGCCACCGAGTCAGA	DUSP7	1205.9	1267.1/1224.5/1244.4	1205.9	1244.4	0.045377	454.91	18387	0.28439	0.61194	0.38806	0.77611	0.85367	True
GCAGGGCCTTGATCTCCGAG	ACTN1	1463.6	1493.2/1536.5/1506.4	1463.6	1506.4	0.041506	540.75	22789	0.28318	0.61148	0.38852	0.77704	0.85368	True
ATCTTGTATATCCTACTCAG	MKNK2	927.35	824.58/911.38/894.28	927.35	894.28	-0.05233	2575.5	13746	0.28207	0.38895	0.61105	0.77789	0.85368	False
TCAGCGCACGATCACTGTCG	GADD45A	1342.1	1288.1/1301.6/1318.9	1342.1	1301.6	-0.044191	240.07	20703	0.2816	0.38913	0.61087	0.77825	0.85368	False
AGGTGGACACAATCCCTCTG	TNFRSF10B	1235.5	1274.1/1451/1271.2	1235.5	1274.1	0.044377	15655	18888	0.28104	0.61066	0.38934	0.77868	0.85368	True
AGACAAAGTTCCTGTCGCAG	FLRT2	1090.3	1068.2/941.86/1054.3	1090.3	1054.3	-0.048368	6420.8	16446	0.28057	0.38952	0.61048	0.77904	0.85368	False
GCTTACCTAGTGAGACCAGG	ZNF337	989.57	956.02/955.6/893.63	989.57	955.6	-0.050344	1920.3	14771	0.27951	0.38993	0.61007	0.77985	0.85393	False
GGTAGCTAGTGCCCAGAGTG	BTBD10	1333.3	1373.1/1378.1/1281.7	1333.3	1373.1	0.042481	4196.3	20551	0.27813	0.60954	0.39046	0.78091	0.8542	True
TGATAGCACCAAATATAAAC	EPSTI1	1155.5	1163.7/1192.3/1275.8	1155.5	1192.3	0.045159	3895.2	17538	0.27767	0.60937	0.39063	0.78127	0.8542	True
GGCGGGGGCTCATATGCCTG	TRIP6	1277	1335.4/1315.4/1232.7	1277	1315.4	0.042721	3622.1	19592	0.2744	0.60811	0.39189	0.78378	0.85595	True
GCAAACATGAGACAGTTGGA	SYTL3	1282.9	1278.5/1321.3/1381.6	1282.9	1321.3	0.042582	2733.5	19693	0.27406	0.60798	0.39202	0.78404	0.85595	True
GGCTTATCTTGGTTGGACAG	WDR63	1416.2	1305.7/1479.1/1375.7	1416.2	1375.7	-0.041823	7800.5	21973	0.27318	0.39236	0.60764	0.78471	0.85605	False
GGAATGGATTAGCCACATCG	PLEKHF1	1285.9	1324.1/1339.9/1301.3	1285.9	1324.1	0.042208	385.16	19743	0.2719	0.60715	0.39285	0.7857	0.85649	True
ACACACTCGATGTCACTCCA	TNFRSF10A	1413.3	1404.7/1356.6/1373.8	1413.3	1373.8	-0.040859	624.94	21922	0.26673	0.39484	0.60516	0.78968	0.86019	False
CCTGTGGCGACGCCGTACCC	CITED4	1368.8	1369.6/1324.3/1330.6	1368.8	1330.6	-0.040764	779.5	21159	0.26236	0.39652	0.60348	0.79304	0.86321	False
GATGGCAAACCATTTCAATC	SFT2D1	1075.5	1119.9/1108/1099.4	1075.5	1108	0.042915	107.6	16198	0.25538	0.60078	0.39922	0.79843	0.86843	True
GCATTTGGTTACGTGTGTGG	DAB2	1792.5	1712.3/1835.3/1913.3	1792.5	1835.3	0.034037	10616	28528	0.2535	0.60006	0.39994	0.79988	0.86936	True
TGGCCGTAGATGAGCCCACG	CSPG4	500.71	420.61/479.89/523.24	500.71	479.89	-0.061144	2696.7	6947	0.24979	0.40138	0.59862	0.80275	0.87156	False
TGCCGAGAGAAGATCTGTGA	HSPA4L	977.72	1007.7/1061.4/936.09	977.72	1007.7	0.043556	4005.2	14576	0.24848	0.59812	0.40188	0.80376	0.87156	True
GCGCCCCCCAACGCTCCGGG	CITED4	637	560.82/663.96/613.39	637	613.39	-0.0544	2660.6	9068.9	0.24792	0.4021	0.5979	0.8042	0.87156	False
TATCCATGCACAGAGAACGC	DHRS7	1395.5	1460.8/1431.9/1322.2	1395.5	1431.9	0.037157	6439.1	21616	0.24781	0.59786	0.40214	0.80428	0.87156	True
AGTAAACTGAAGCGTGACGA	UBE2F	1119.9	1112/1019.5/1088.3	1119.9	1088.3	-0.041308	2644	16942	0.24309	0.40397	0.59603	0.80794	0.87487	False
GACATTGGTCAGATAGCCAG	chr11;84753404:84754404	1736.2	1764/1696.7/1635.7	1736.2	1696.7	-0.033216	4121.4	27537	0.23827	0.40583	0.59417	0.81167	0.87826	False
AAGGAGTCCTACCTTTACAG	FST	1490.3	1535.2/1526.3/1450.8	1490.3	1526.3	0.03446	2889.1	23249	0.23642	0.59345	0.40655	0.81311	0.87916	True
TGTCATCAGCCGTGTCACTG	NUAK2	1848.8	1889.3/1818.6/1907.5	1848.8	1889.3	0.031227	2663.8	29522	0.23556	0.59311	0.40689	0.81377	0.87923	True
CACCGTGAGCAGATACTCCA	RAD23A	1528.8	1565/1646.5/1515.5	1528.8	1565	0.033771	4541	23916	0.23429	0.59262	0.40738	0.81476	0.87965	True
AGAATGGGAGACATACGTCG	WDR19	1614.7	1651.8/1700.8/1533.8	1614.7	1651.8	0.03272	8163	25410	0.23251	0.59193	0.40807	0.81614	0.88049	True
CTGTCGGCCAACCCTATCAG	MAGOHB	1632.5	1721.9/1669.2/1643.5	1632.5	1669.2	0.032026	1717.9	25720	0.22864	0.59042	0.40958	0.81915	0.88309	True
ATCGCCAGGAGTATTATCTG	RASA1	1531.8	1566.8/1593.9/1441.7	1531.8	1566.8	0.032594	8190.3	23968	0.22622	0.58949	0.41051	0.82103	0.88446	True
TATAAAAAGACTTGACCGGG	CDH8	1131.8	1232/1161.2/1068	1131.8	1161.2	0.036963	6848.3	17140	0.22455	0.58884	0.41116	0.82233	0.88521	True
CAAAAAGTTAGAGCTACAAG	OPTN	1679.9	1615.9/1797.1/1643.5	1679.9	1643.5	-0.031546	12166	26549	0.22312	0.41172	0.58828	0.82344	0.88576	False
TGAGGGTGTTGATTTCTCCA	PSD3	2011.7	2051.4/2010.4/2087.1	2011.7	2051.4	0.028132	1477.1	32419	0.22011	0.58711	0.41289	0.82578	0.88762	True
GGTGGGACGAGGTCTCCACG	C17orf100	1099.2	1118.1/1068/1071.3	1099.2	1071.3	-0.037037	1101.7	16594	0.21647	0.41431	0.58569	0.82863	0.88915	False
CCCGGAGCCTTTGACAGAGT	MOV10	915.5	927.1/940.66/945.89	915.5	940.66	0.039069	105.58	13552	0.21612	0.58555	0.41445	0.8289	0.88915	True
TTCGAGAATAATCTTGACTG	IQCB1	1742.1	1852.5/1706.2/1690.6	1742.1	1706.2	-0.030026	10815	27641	0.21595	0.41451	0.58549	0.82902	0.88915	False
CTCTGCCCATTCAAAGACTC	TRAF4	1434	1500.2/1466/1330.6	1434	1466	0.031801	9742	22278	0.21427	0.58483	0.41517	0.83034	0.88981	True
TGAGGTCCAGAAATGAACAA	chr12;93982764:93983764	1460.7	1513.3/1492.9/1473.7	1460.7	1492.9	0.031447	393	22738	0.21361	0.58457	0.41543	0.83085	0.88981	True
GAAGAAACTCCATAGCTGGG	SLC12A4	1108.1	1081.3/1041.7/1096.1	1108.1	1081.3	-0.035232	896.39	16743	0.20678	0.41809	0.58191	0.83618	0.89486	False
AGAGTGTGCACGACTGCTGG	COL7A1	2631	2762.9/2550.1/2588.1	2631	2588.1	-0.023669	15998	43648	0.205	0.41879	0.58121	0.83757	0.8957	False
GGCTGCAGTGGTGTAGCGAG	AVPI1	1250.3	1230.3/1193.5/1222.2	1250.3	1222.2	-0.032755	446.05	19139	0.20304	0.41955	0.58045	0.83911	0.89668	False
CTCGCCAAACTTGTTGCGGT	CHST14	791.07	769.37/745.24/794.99	791.07	769.37	-0.040063	619.4	11527	0.20205	0.41994	0.58006	0.83988	0.89685	False
AGCGTCCGACTCGACTCGGA	UBE2F	876.99	854.37/825.92/859.66	876.99	854.37	-0.037647	418.82	12922	0.19895	0.42115	0.57885	0.84231	0.89879	False
GTCATGCTAACAACAGCAGG	MYO6	1653.2	1626.4/1574.7/1621.3	1653.2	1621.3	-0.028093	1098.3	26082	0.19752	0.42171	0.57829	0.84342	0.89932	False
TGGAGTCAATCCGATGCCAA	ADORA2B	1001.4	1024.4/1105.6/978.55	1001.4	1024.4	0.032652	4349.3	14967	0.18756	0.57439	0.42561	0.85122	0.9064	True
AAACGAGAAGCACTTACCAA	AUTS2	965.87	1015.6/955.01/988.35	965.87	988.35	0.033158	927.44	14380	0.18746	0.57435	0.42565	0.8513	0.9064	True
AGCGACGCCGCGAGTCCGAG	HLA-C	1499.2	1536.1/1527.5/1463.9	1499.2	1527.5	0.027015	2060.7	23403	0.18536	0.57353	0.42647	0.85295	0.9075	True
AAATATATTTGATTACTGCA	ACBD6	1463.6	1490.6/1529.3/1491.3	1463.6	1491.3	0.027054	721.49	22789	0.18365	0.57286	0.42714	0.85429	0.90826	True
TTATCAAAAGAACACCAACA	GPR155	1191	1215.4/1218/1211.8	1191	1215.4	0.02918	9.9075	18137	0.18085	0.57176	0.42824	0.85648	0.90925	True
AAGAAACAAACGTACCATTG	LRPAP1	1487.3	1459.9/1610.6/1435.2	1487.3	1459.9	-0.026849	11663	23198	0.18017	0.42851	0.57149	0.85702	0.90925	False
GAATGTTTATAAAGTTTACG	BTBD10	799.95	747.47/780.5/796.95	799.95	780.5	-0.035477	680.92	11671	0.1801	0.42854	0.57146	0.85708	0.90925	False
CCAGGAGGTGCCCACTACAG	ROM1	1205.9	1166.3/1209/1181.7	1205.9	1181.7	-0.02916	490.57	18387	0.17808	0.42933	0.57067	0.85866	0.90994	False
AAAATGGTACCTGGCCACTT	AP1S1	1191	1174.2/1215/1275.1	1191	1215	0.028673	2639.6	18137	0.17768	0.57051	0.42949	0.85898	0.90994	True
TCAACGCTATTATAAACCAG	DUSP11	1034	1043.6/1117.6/1055.6	1034	1055.6	0.029824	1989.2	15508	0.1736	0.56891	0.43109	0.86218	0.91267	True
AACAGAGGCACAGCTTCAAG	TNFRSF10C	1167.3	1144.4/1051.8/1145.8	1167.3	1144.4	-0.028584	4288.3	17738	0.1721	0.43168	0.56832	0.86336	0.91327	False
GATTTCGTTCAAAGTATGAT	chr20;146320388:146321388	1099.2	1009.5/1131.3/1121	1099.2	1121	0.028257	6267.9	16594	0.16893	0.56707	0.43293	0.86585	0.91524	True
GAGGCGGAAGGGTAAAGCCG	IGFBP7	874.02	851.74/924.53/892.98	874.02	892.98	0.030916	1347.8	12873	0.16705	0.56633	0.43367	0.86733	0.91573	True
GGCGTTGTCATTGGTAACCC	CTGF	1057.7	892.05/1072.1/1036.7	1057.7	1036.7	-0.028942	11088	15902	0.16675	0.43378	0.56622	0.86757	0.91573	False
AGTTTGAGACATATCTTCGG	XPC	1102.2	1094.5/1201.2/1122.9	1102.2	1122.9	0.026895	3470.7	16644	0.1609	0.56391	0.43609	0.87217	0.91885	True
GCAGAGTCCGGAGCGCATGA	CITED4	1247.3	1187.4/1225.1/1280.3	1247.3	1225.1	-0.025893	2237.9	19089	0.16071	0.43616	0.56384	0.87232	0.91885	False
CAACATAATAATCCATAACC	CDC42BPA	1437	1440.6/1369.2/1413	1437	1413	-0.024282	1341.3	22329	0.16061	0.4362	0.5638	0.8724	0.91885	False
CACCGATCTTGACGACCATG	NEK8	1768.8	1687.7/1840.7/1742.8	1768.8	1742.8	-0.021308	6306.3	28110	0.15476	0.43851	0.56149	0.87701	0.92304	False
GGTGCGCAAATCCCTGCAAG	CCS	1377.7	1431/1355.4/1326.7	1377.7	1355.4	-0.02351	3265.3	21312	0.15266	0.43933	0.56067	0.87867	0.92412	False
GGATGGACCAGAATACGAGG	RASA1	1321.4	1379.3/1220.4/1343.1	1321.4	1343.1	0.023431	8184.1	20349	0.15179	0.56032	0.43968	0.87935	0.92417	True
TTTCAAGATGATCCCCGGAG	CES2	702.18	716.8/723.72/676.1	702.18	716.8	0.029676	852	10102	0.1454	0.5578	0.4422	0.88439	0.9288	True
TGAAGAAATCTTCTCTAACG	chr19;25436356:25437356	1179.2	1192.6/1197.6/1247.7	1179.2	1197.6	0.022378	1264.9	17937	0.13775	0.55478	0.44522	0.89044	0.93448	True
AATATTTGGCTCGGCTGCGC	NO_TARGET.44	1019.2	956.9/1035.7/1064.8	1019.2	1035.7	0.023123	3527	15262	0.13342	0.55307	0.44693	0.89386	0.9374	True
GTTATTGCTTGAGTGATCCG	TCF3	1365.8	1296/1384.1/1481.5	1365.8	1384.1	0.019137	8627.2	21109	0.12562	0.54999	0.45001	0.90003	0.94319	True
GCCAGTTAGACAATGGCATG	WDR19	1022.2	1037.5/1027.9/1115.7	1022.2	1037.5	0.021484	3105.1	15311	0.12406	0.54936	0.45064	0.90127	0.94382	True
ACTACAGGCGCACGGTACAG	PACSIN3	1146.6	1227.7/1137.9/1162.8	1146.6	1162.8	0.020178	2415.8	17389	0.12258	0.54878	0.45122	0.90244	0.94437	True
ATCCAACAGCCAGCTATACT	AK3	1137.7	1104.1/1121.7/1138.6	1137.7	1121.7	-0.020377	297.43	17240	0.12163	0.45159	0.54841	0.90319	0.94448	False
GAAGCTCAAATTAACCTGCT	ETV7	1137.7	1099.7/1232.3/1153	1137.7	1153	0.019197	4564.2	17240	0.11617	0.54624	0.45376	0.90751	0.94832	True
GGACGAACTGGACAGTAACA	BAX	1090.3	1048/1163/1075.9	1090.3	1075.9	-0.019195	4180.6	16446	0.11247	0.45522	0.54478	0.91045	0.95071	False
AAGCCACACCAATTCTGGAG	PLXNB1	1146.6	1225.9/1087.1/1132.1	1146.6	1132.1	-0.018393	5415.8	17389	0.11025	0.45611	0.54389	0.91221	0.95187	False
CAGGCATACACTGACGACAG	NEK8	1605.8	1588.7/1566.4/1704.3	1605.8	1588.7	-0.015472	6931.5	25255	0.10786	0.45705	0.54295	0.91411	0.95251	False
GTCCCCAGCCTGCAAAACAT	PBXIP1	1582.1	1609.7/1586.1/1599.1	1582.1	1599.1	0.015406	141.05	24842	0.10784	0.54294	0.45706	0.91412	0.95251	True
GGAGCCCAGCTCTAGAGGAG	HIST1H2AM	666.63	630.04/656.19/766.9	666.63	656.19	-0.02273	6470.2	9537.1	0.10687	0.45745	0.54255	0.9149	0.95264	False
CTCCGCCACCAGACGCACTG	TJAP1	1134.8	1237.3/1148/1148.4	1134.8	1148.4	0.017228	3952.8	17190	0.10406	0.54144	0.45856	0.91712	0.95427	True
CTTCGACACATGGGATAACG	IL1B	1108.1	1120.8/1140.9/1113.1	1108.1	1120.8	0.016395	231.31	16743	0.097964	0.53902	0.46098	0.92196	0.95755	True
TCTCAAGTTGGAGAAAGGCG	ZNF37A	88.884	85.875/68.727/88.187	88.884	85.875	-0.049115	149.71	1026.3	0.097661	0.4611	0.5389	0.9222	0.95755	False
GCGGCCAGTGATGTAAACTG	DHRS1	1149.6	1089.2/1136.7/1151	1149.6	1136.7	-0.016243	1229.2	17439	0.097543	0.46115	0.53885	0.92229	0.95755	False
TCATGTATACGAACATAACG	ZNF440	1072.5	1084.8/1097.8/1066.7	1072.5	1084.8	0.016438	248.25	16149	0.096807	0.53856	0.46144	0.92288	0.95755	True
ATAAAAGTCTCATTAACCCA	chr3;23456046:23457046	1268.1	1241.7/1255/1313.7	1268.1	1255	-0.014927	1808.7	19441	0.093689	0.46268	0.53732	0.92536	0.95896	False
GGCCCTAACTCAGAAGCGAA	ACTN1	977.72	966.54/996.24/989	977.72	989	0.016535	278.59	14576	0.093446	0.53723	0.46277	0.92555	0.95896	True
GCAAAGCCAGGGCTAGCCCG	ROM1	776.25	749.22/785.88/849.21	776.25	785.88	0.017756	2677.5	11288	0.09059	0.53609	0.46391	0.92782	0.96025	True
GCCCCCTAAGATCAACGGAG	IRF2BP2	752.55	793.91/761.97/730.97	752.55	761.97	0.017927	990.41	10907	0.090219	0.53594	0.46406	0.92811	0.96025	True
GGGAGAATCCTTGGACCTAG	QKI	962.91	1027/933.49/952.42	962.91	952.42	-0.01578	2960.1	14331	0.087591	0.4651	0.5349	0.9302	0.96173	False
GAGTCAAAGACTGCTGCCAG	PDLIM1	882.91	1030.5/845.04/892.32	882.91	892.32	0.01528	10665	13018	0.082487	0.53287	0.46713	0.93426	0.96525	True
AGGCTCGGGGTATAAATCCA	C17orf82	675.52	714.17/615.55/683.29	675.52	683.29	0.016477	2770.7	9678	0.07899	0.53148	0.46852	0.93704	0.96642	True
AATTTAAGAACAGATGAACA	RASA1	1019.2	1009.5/977.72/1032.1	1019.2	1009.5	-0.013822	760.69	15262	0.078741	0.46862	0.53138	0.93724	0.96642	False
AAACCTGGACACGTTTACCC	OPTN	1457.7	1445.9/1536.5/1430.6	1457.7	1445.9	-0.011752	4223.8	22687	0.078569	0.46869	0.53131	0.93738	0.96642	False
TCTTAACAGAATGTTTGATG	GNAI1	1484.4	1495.8/1610/1397.3	1484.4	1495.8	0.011077	11374	23147	0.07525	0.52999	0.47001	0.94002	0.96798	True
CCCTGGTCGGCCAGTCACGG	MAST3	1214.7	1211/1119.4/1204.6	1214.7	1204.6	-0.012123	3652.1	18537	0.074718	0.47022	0.52978	0.94044	0.96798	False
CGATCAGCGATGCACCCACG	PSMB10	1478.4	1397.7/1521/1467.2	1478.4	1467.2	-0.011022	3862	23045	0.074172	0.47044	0.52956	0.94087	0.96798	False
ATTCGATTGATCTTACCCTG	LDB2	1490.3	1479.2/1620.8/1395.3	1490.3	1479.2	-0.010804	13540	23249	0.07297	0.47092	0.52908	0.94183	0.96829	False
AAGAAGTCCATGCTAGACAA	TRIM5	1134.8	1103.2/1125.9/1135.3	1134.8	1125.9	-0.011253	301.64	17190	0.067305	0.47317	0.52683	0.94634	0.97224	False
AAAGTATCTTGACTATCACA	AS3MT	1487.3	1440.6/1477.3/1522	1487.3	1477.3	-0.0097197	1674.2	23198	0.065612	0.47384	0.52616	0.94769	0.97268	False
GGCAGCCCGTCTAACCTCTG	UNK	1407.3	1416.9/1592.1/1339.8	1407.3	1416.9	0.0098173	18311	21820	0.065099	0.52595	0.47405	0.9481	0.97268	True
CTCACCTGAGTCCTCTACTG	PSTPIP2	1558.4	1548.4/1446.3/1576.9	1558.4	1548.4	-0.0093226	5622.6	24430	0.064263	0.47438	0.52562	0.94876	0.97268	False
TTAGAATATACAGAACACCA	ARNTL	1564.4	1554.5/1481.5/1594.6	1564.4	1554.5	-0.009094	3466.5	24533	0.062798	0.47496	0.52504	0.94993	0.97299	False
CTGGCTACTCGTATCGAACA	ANKRA2	832.55	824.58/839.66/839.41	832.55	839.41	0.011836	110.05	12199	0.062173	0.52479	0.47521	0.95043	0.97299	True
GACAGGAGCTTGGATCTAGG	PGBD2	1250.3	1138.3/1249.6/1241.8	1250.3	1241.8	-0.0098243	5388.9	19139	0.061383	0.47553	0.52447	0.95105	0.97299	False
GTAGTATATGATACAAGCAA	COBLL1	1413.3	1422.2/1507.8/1416.9	1413.3	1422.2	0.0090994	3678.5	21922	0.060437	0.5241	0.4759	0.95181	0.97308	True
AGCCACAAAACTCGCACTTG	TRAF4	1751	1836.7/1760.6/1733	1751	1760.6	0.0078772	3273.7	27797	0.057534	0.52294	0.47706	0.95412	0.97476	True
CCACGGGCGCAGTTCAACCA	DYRK3	1007.4	1043.6/1014.2/990.96	1007.4	1014.2	0.0097246	703.76	15066	0.055562	0.52215	0.47785	0.95569	0.97568	True
CCCGGACAATATACACCACG	TXN2	1220.7	1238.2/1227.5/1151	1220.7	1227.5	0.0080677	2984.1	18638	0.050182	0.52001	0.47999	0.95998	0.97938	True
ATGCTCGAAATAGTTCATCC	IQCB1	1854.7	1846.3/1859.8/1828.4	1854.7	1846.3	-0.0065367	251.27	29627	0.048738	0.48056	0.51944	0.96113	0.97987	False
GAACCTCTGAGCCTAGATTG	TRIM22	1472.5	1432.7/1479.7/1512.9	1472.5	1479.7	0.0070431	1655.2	22942	0.047608	0.51899	0.48101	0.96203	0.9801	True
TAACACTCGGGCAATGACTG	TJAP1	1828	1787.6/1821/1821.9	1828	1821	-0.0055955	556.68	29155	0.041466	0.48346	0.51654	0.96692	0.98441	False
GTCATCATAGAATCCCCCTG	COMTD1	1199.9	1177.7/1307.6/1194.8	1199.9	1194.8	-0.0062094	6510.7	18287	0.03814	0.48479	0.51521	0.96958	0.98642	False
ATCACCACCATTCGCACTCG	PLK2	1896.2	1902.4/1852/1947.3	1896.2	1902.4	0.0047175	2276.3	30362	0.035661	0.51422	0.48578	0.97155	0.98678	True
ACTCCACGTCCATCAGTACG	CCS	1869.5	1863.8/1752.2/2047.9	1869.5	1863.8	-0.0043855	23167	29889	0.032839	0.4869	0.5131	0.9738	0.98678	False
TGAACGAGTCGTCAGCATAG	RAB3A	1034	1052.4/1038.1/989.66	1034	1038.1	0.0056477	1274.9	15508	0.0326	0.513	0.487	0.97399	0.98678	True
TTTCTCCTTAACTAGGAACT	NT5DC1	1034	859.63/1038.1/1066.1	1034	1038.1	0.0056477	16314	15508	0.0326	0.513	0.487	0.97399	0.98678	True
CACCGTCAGCTCCAGCACTT	HES6	1940.6	1961.1/1913.6/1934.9	1940.6	1934.9	-0.0042688	570.52	31152	0.032502	0.48704	0.51296	0.97407	0.98678	False
AAGATGACTAATGCTAAGAG	chr6;24072576:24073576	841.43	825.46/837.87/879.26	841.43	837.87	-0.0061149	933.6	12343	0.032072	0.48721	0.51279	0.97441	0.98678	False
GACGGCACCACCTACCCGAG	IGFBP7	924.39	985.81/928.11/921.07	924.39	928.11	0.005788	1689.6	13698	0.031785	0.51268	0.48732	0.97464	0.98678	True
AGGTTGCTACAAGATCACCA	RPS27L	1487.3	1482.7/1555.6/1384.2	1487.3	1482.7	-0.0045226	7507.5	23198	0.030585	0.4878	0.5122	0.9756	0.98706	False
ATGGGGCTTCTTGACACCGC	HIST1H3H	648.85	560.82/646.03/711.38	648.85	646.03	-0.0062723	5765.7	9255.9	0.029303	0.48831	0.51169	0.97662	0.98741	False
CGTGCGCCAGGAAAACGTGA	TMEM8B	995.5	1019.1/992.06/921.72	995.5	992.06	-0.0049906	2839.7	14869	0.02822	0.48874	0.51126	0.97749	0.98759	False
TGTGTACCCAGGTGCCCTAG	TNFRSF10C	1229.6	1245.2/1210.2/1233.3	1229.6	1233.3	0.0043961	337.9	18788	0.027398	0.51093	0.48907	0.97814	0.98759	True
GTTTGTAGGTCGTCAGAAAG	NDUFS6	1522.9	1438.9/1577.7/1526.6	1522.9	1526.6	0.0035393	5157.9	23813	0.024256	0.50968	0.49032	0.98065	0.98943	True
GACTACAACCACATCCATGG	TTLL1	1161.4	1158.4/1216.2/1156.2	1161.4	1158.4	-0.0036962	1668.6	17638	0.022395	0.49107	0.50893	0.98213	0.99025	False
CAGACCCTCCATGTCCACGT	PBXIP1	1576.2	1577.3/1632.7/1579.5	1576.2	1579.5	0.0030384	1416.6	24739	0.021141	0.50843	0.49157	0.98313	0.99058	True
GCTTATGCGCTACCTCCATG	ADNP2	1191	1112.9/1188.7/1220.3	1191	1188.7	-0.0028674	3371.4	18137	0.017575	0.49299	0.50701	0.98598	0.99175	False
TCTGACGATACATTCTGTGG	OSBPL3	1312.5	1310/1297.4/1379	1312.5	1310	-0.002727	2456.3	20197	0.017454	0.49304	0.50696	0.98607	0.99175	False
GGGACGTGACACGACCGCTG	GDF15	1268.1	1305.7/1253.8/1266	1268.1	1266	-0.0023881	861.14	19441	0.015053	0.49399	0.50601	0.98799	0.99175	False
GATCAGGACCGGATATATGT	SEMA3C	1134.8	1138.3/1136.7/1072.6	1134.8	1136.7	0.0024531	2053.4	17190	0.014742	0.50588	0.49412	0.98824	0.99175	True
CCAGCCTAATCCAAAGACTG	SLC25A13	1164.4	1166.3/1125.3/1169.3	1164.4	1166.3	0.0024113	844.89	17688	0.014658	0.50585	0.49415	0.98831	0.99175	True
GGGTGGCAGGAACTTTGATG	HSPA4L	1472.5	1470.4/1471.4/1466.5	1472.5	1470.4	-0.0020696	7.9658	22942	0.013945	0.49444	0.50556	0.98887	0.99175	False
GGAGCTCTGGAAGCGCAAGT	HIST1H3H	1069.6	1096.2/1056/1071.3	1069.6	1071.3	0.0023471	427.51	16100	0.013738	0.50548	0.49452	0.98904	0.99175	True
TCTCCTTCGAGAACTGCCAA	PSMB10	97.772	98.143/122.51/92.76	97.772	98.143	0.0054096	311.44	1140.3	0.010988	0.50344	0.49656	0.99311	0.99447	True
GTCTACTGTGAGAATAAGTG	TRAF4	1205.9	1162.8/1212/1204.6	1205.9	1204.6	-0.0015366	899	18387	0.0094742	0.49622	0.50378	0.99244	0.99447	False
CTGTCCCAATCCAAACGACA	STARD4	2139.1	2203/2140.1/1960.4	2139.1	2140.1	0.00064578	18127	34702	0.0051436	0.50205	0.49795	0.9959	0.99658	True
GGCATGGAATACGGAGCCCG	KLF3	746.62	712.42/747.03/848.56	746.62	747.03	0.00078571	5752.9	10812	0.0039168	0.50156	0.49844	0.99687	0.99687	True
