# Supplementary material for: Identification of functional regulatory elements in the human genome using pooled CRISPR screens
Source: BMC Genomics. 2020 Jan 31;21:107. doi: 10.1186/s12864-020-6497-0 (PMC6995077; doi:10.1186/s12864-020-6497-0)
Supplement: Supplementary file 10 — Additional file 10: Table S5. Gene-level MAGeCK output (Gene Library/Cas9/Untreated). [file 12864_2020_6497_MOESM10_ESM.txt]

id	num	neg|score	neg|p-value	neg|fdr	neg|rank	neg|goodsgrna	neg|lfc	pos|score	pos|p-value	pos|fdr	pos|rank	pos|goodsgrna	pos|lfc
KPNB1	4	1.4362e-07	4.9568e-06	0.001157	1	4	-2.1594	1.0	1.0	0.999995	467	0	0
RPL23A	4	3.8637e-07	4.9568e-06	0.001157	2	4	-2.0332	1.0	1.0	0.999995	466	0	0
TUBB	4	2.7284e-06	1.487e-05	0.002315	3	4	-2.0176	1.0	1.0	0.999995	465	0	0
FAM96B	4	8.2664e-06	3.4697e-05	0.003998	4	4	-1.9244	0.99999	1.0	0.999995	464	0	0
PLK4	4	1.4603e-05	7.4352e-05	0.003998	5	4	-1.4814	0.99999	0.99999	0.999995	463	0	0
PCNA	4	1.6345e-05	7.4352e-05	0.003998	6	4	-1.8852	0.99998	0.99999	0.999995	460	0	0
RPS19	4	2.0492e-05	8.4265e-05	0.003998	7	4	-2.093	0.99998	0.99999	0.999995	462	0	0
POLR2A	4	2.1337e-05	8.4265e-05	0.003998	8	4	-1.4816	0.99998	0.99999	0.999995	461	0	0
RPA1	4	2.596e-05	9.4179e-05	0.003998	9	4	-1.4416	0.99997	0.99999	0.999995	459	0	0
SOD1	4	2.8005e-05	9.4179e-05	0.003998	10	4	-1.523	0.99997	0.99999	0.999995	458	0	0
SLC7A5	4	3.0169e-05	9.4179e-05	0.003998	11	4	-1.5453	0.99997	0.99998	0.999995	457	0	0
ATP5E	4	4.1494e-05	0.00013383	0.004784	12	4	-1.6246	0.99996	0.99997	0.999995	456	0	0
MDM2	4	4.3032e-05	0.00013383	0.004784	13	4	-1.8665	0.99995	0.99997	0.999995	455	0	0
VRK1	4	5.4002e-05	0.00014375	0.004784	14	4	-1.5821	0.99995	0.99996	0.999995	454	0	0
THOC3	4	5.7528e-05	0.00015366	0.004784	15	4	-1.7882	0.99994	0.99996	0.999995	453	0	0
DNAJC8	4	6.5094e-05	0.00017349	0.005038	16	4	-1.6485	0.99993	0.99995	0.999995	452	0	0
BCL2L1	4	6.9145e-05	0.0001834	0.005038	17	4	-1.4037	0.99993	0.99995	0.999995	451	0	0
RAD51C	4	8.01e-05	0.00028254	0.007188	18	4	-1.4494	0.99992	0.99993	0.999995	450	0	0
RABGGTA	4	8.4828e-05	0.00029245	0.007188	19	4	-1.5119	0.99992	0.99993	0.999995	449	0	0
UTP15	4	9.4909e-05	0.00038167	0.008523	20	4	-1.7152	0.99991	0.99992	0.999995	448	0	0
STK11	4	9.7564e-05	0.00039159	0.008523	21	4	-1.5196	0.9999	0.99992	0.999995	447	0	0
CLP1	4	0.00010304	0.0004015	0.008523	22	4	-1.5382	0.9999	0.99992	0.999995	446	0	0
MDM4	4	0.00010586	0.00042133	0.008555	23	4	-1.4948	0.99989	0.99991	0.999995	445	0	0
BOP1	4	0.00012404	0.00051055	0.009934	24	4	-1.435	0.99988	0.99989	0.999995	444	0	0
SMC6	4	0.00012728	0.0005502	0.010239	25	4	-1.5848	0.99987	0.99988	0.999995	443	0	0
ISCU	4	0.00013058	0.00057003	0.010239	26	4	-1.4688	0.99987	0.99987	0.999995	442	0	0
GFPT1	4	0.00014809	0.00060968	0.010334	27	4	-1.6837	0.99985	0.99986	0.999995	441	0	0
RRM2	4	0.00015179	0.0006196	0.010334	28	4	-1.531	0.99985	0.99986	0.999995	440	0	0
PRKCI	4	0.00017135	0.0007683	0.012372	29	4	-1.0965	0.99983	0.99985	0.999995	439	0	0
UTP3	4	0.00021609	0.000917	0.014275	30	4	-1.516	0.99978	0.9998	0.999995	438	0	0
NCAPD2	4	0.00023623	0.0010062	0.015158	31	4	-1.43	0.99976	0.99979	0.999995	437	0	0
INCENP	4	0.00028072	0.0012144	0.017361	32	4	-1.3421	0.99972	0.99974	0.999995	436	0	0
RAB10	4	0.00028669	0.0012541	0.017361	33	4	-1.0987	0.99971	0.99974	0.999995	435	0	0
EXOC2	4	0.00029276	0.001264	0.017361	34	4	-1.114	0.99971	0.99974	0.999995	434	0	0
TRIAP1	4	0.0003518	0.0014523	0.019378	35	4	-1.5731	0.99965	0.99969	0.999995	433	0	0
TKT	4	0.00041935	0.00172	0.022312	36	4	-1.1855	0.99958	0.99962	0.999995	432	0	0
DRAP1	4	0.00048716	0.0019678	0.024837	37	4	-1.0735	0.99951	0.99958	0.999995	431	0	0
TINF2	4	0.00056983	0.0023346	0.028692	38	4	-1.5487	0.98315	0.98351	0.999995	414	0	0
STEAP3	4	0.00076187	0.0029493	0.035316	39	3	-1.6953	0.48782	0.63487	0.998812	285	1	0.36548
ATXN7L3	4	0.00081684	0.0031575	0.036863	40	4	-0.97567	0.99918	0.99935	0.999995	430	0	0
FEN1	4	0.0010817	0.004238	0.048272	41	4	-1.7752	0.99892	0.99911	0.999995	429	0	0
ACTG1	4	0.0011828	0.0045949	0.051091	42	4	-0.85008	0.99882	0.99901	0.999995	428	0	0
CKS1B	4	0.0012541	0.0048923	0.053133	43	4	-0.8716	0.99875	0.99895	0.999995	427	0	0
PPP1R12A	4	0.0017516	0.0068651	0.072864	44	4	-0.81551	0.99825	0.99838	0.999995	426	0	0
C17orf53	4	0.002076	0.0078168	0.081121	45	4	-0.59889	0.99792	0.99808	0.999995	425	0	0
NF1	4	0.0022969	0.0086694	0.088013	46	4	-0.48798	0.9977	0.99784	0.999995	424	0	0
MLST8	4	0.0031019	0.011346	0.112736	47	4	-0.84187	0.9969	0.99704	0.999995	423	0	0
H3F3B	4	0.0042364	0.015282	0.148679	48	4	-0.62283	0.99576	0.9959	0.999995	422	0	0
NFYC	4	0.0062712	0.022082	0.210459	49	3	-1.4334	0.1408	0.28574	0.84457	129	1	0.60517
MDC1	4	0.0068035	0.023788	0.21791	50	4	-0.87989	0.98878	0.98937	0.999995	417	0	0
TFAP4	4	0.0068061	0.023797	0.21791	51	4	-0.43845	0.99319	0.99347	0.999995	421	0	0
FANCC	4	0.007339	0.025433	0.22841	52	4	-0.3225	0.99266	0.99303	0.999995	420	0	0
BCLAF1	4	0.0091266	0.031193	0.274852	53	4	-0.5069	0.99087	0.99149	0.999995	419	0	0
MRPL36	4	0.010178	0.034484	0.298225	54	4	-0.71212	0.98128	0.9818	0.999995	413	0	0
BLOC1S2	4	0.01085	0.036536	0.310227	55	4	-0.482	0.98915	0.9897	0.999995	418	0	0
RABL2A	4	0.01377	0.04534	0.377071	56	4	-0.56885	0.98623	0.98668	0.999995	416	0	0
RABL2B	4	0.013991	0.046024	0.377071	57	4	-0.5401	0.98601	0.98641	0.999995	415	0	0
BAZ1B	4	0.018686	0.059675	0.475871	58	3	-0.60104	0.80206	0.80802	0.999995	358	1	0.15064
AP3M1	4	0.018855	0.060121	0.475871	59	4	-0.35796	0.98114	0.98161	0.999995	412	0	0
RRM2B	4	0.019992	0.063462	0.488957	60	4	-0.46275	0.98001	0.98035	0.999995	411	0	0
SPAG4	4	0.020138	0.063868	0.488957	61	4	-0.22754	0.97986	0.9802	0.999995	410	0	0
HMMR	4	0.022579	0.071085	0.535432	62	4	-0.47351	0.97742	0.97792	0.999995	409	0	0
DENND2D	4	0.024213	0.076062	0.563823	63	4	-0.35905	0.97579	0.97642	0.999995	408	0	0
CCNG1	4	0.033564	0.094917	0.6926	64	3	-0.62112	0.87034	0.87054	0.999995	376	0	0
SSR1	4	0.039206	0.10576	0.757962	65	3	-0.51368	0.96773	0.96804	0.999995	405	0	0
COX7A2	4	0.039867	0.10712	0.757962	66	3	-0.51737	0.73083	0.75769	0.999995	338	1	0.18887
DNAJC18	4	0.049826	0.12547	0.86169	67	3	-0.68483	0.83256	0.83423	0.999995	366	1	0.1147
REV3L	4	0.059873	0.14453	0.97457	68	3	-0.93706	0.79383	0.80171	0.999995	357	1	0.14996
MLF2	4	0.068713	0.16075	0.999995	69	3	-0.36817	0.75736	0.77528	0.999995	347	1	0.17685
TXN2	4	0.080787	0.18279	0.999995	70	3	-0.41158	0.93384	0.93294	0.999995	391	0	0
PGBD2	4	0.083339	0.18737	0.999995	71	3	-0.43622	0.9439	0.94301	0.999995	397	0	0
ACHE	4	0.087519	0.195	0.999995	72	3	-0.58822	0.47446	0.62177	0.998812	278	1	0.3198
ARNTL	4	0.088582	0.19689	0.999995	73	3	-0.22739	0.94421	0.94331	0.999995	398	0	0
CMTM4	4	0.090192	0.19977	0.999995	74	3	-0.36204	0.86736	0.86761	0.999995	375	0	0
HLA-C	4	0.090982	0.20108	0.999995	75	2	-0.85103	0.014943	0.048661	0.625044	19	1	1.0185
NUDT8	4	0.095676	0.20919	0.999995	76	3	-0.32575	0.96174	0.96171	0.999995	402	0	0
GPSM2	4	0.096795	0.21087	0.999995	77	3	-0.40906	0.20476	0.36033	0.871988	167	1	0.6718
COMTD1	4	0.10077	0.21801	0.999995	78	3	-0.43631	0.94295	0.94202	0.999995	395	0	0
ZC3HAV1	4	0.1102	0.23476	0.999995	79	3	-0.33941	0.79047	0.79928	0.999995	355	1	0.15014
VOPP1	4	0.11141	0.23688	0.999995	80	3	-0.28047	0.52794	0.65603	0.999995	292	1	0.32036
LOXL4	4	0.11202	0.23781	0.999995	81	3	-0.26453	0.76112	0.77795	0.999995	348	1	0.15766
LIF	4	0.11571	0.24402	0.999995	82	2	-0.69817	0.74189	0.7648	0.999995	340	1	0.16689
FAM20B	4	0.11759	0.24701	0.999995	83	3	-0.24558	0.54179	0.66111	0.999995	295	1	0.36359
chr1;98127624:98128624	1	0.12466	0.12531	0.86169	84	1	-1.0273	0.87534	0.87596	0.999995	379	0	0
PBXIP1	4	0.1249	0.25937	0.999995	85	2	-0.60355	0.92833	0.92728	0.999995	390	0	0
C17orf82	4	0.12864	0.26551	0.999995	86	2	-0.77106	0.50255	0.64541	0.999995	288	1	0.33685
ASCC3	4	0.1305	0.26855	0.999995	87	3	-0.41814	0.97207	0.97263	0.999995	406	0	0
RBM4	4	0.13116	0.26968	0.999995	88	3	-0.48801	0.97389	0.97457	0.999995	407	0	0
CDC42BPA	4	0.13147	0.27038	0.999995	89	2	-0.54912	0.90277	0.90178	0.999995	385	0	0
SEMA3C	4	0.13242	0.27204	0.999995	90	2	-0.57072	0.9079	0.90658	0.999995	387	0	0
STARD4	4	0.13451	0.27579	0.999995	91	3	-0.40651	0.93835	0.93731	0.999995	394	0	0
HIST1H2AM	4	0.14485	0.29264	0.999995	92	3	-0.23172	0.94818	0.94753	0.999995	400	0	0
chr17;57019852:57020852	1	0.14583	0.14608	0.97457	93	1	-0.61546	0.85417	0.85473	0.999995	371	0	0
HIST2H2BE	4	0.1491	0.29976	0.999995	94	3	-0.57793	0.90744	0.90598	0.999995	386	0	0
SV2A	4	0.14982	0.30084	0.999995	95	3	-0.273	0.88175	0.88209	0.999995	381	0	0
NFU1	4	0.1556	0.31001	0.999995	96	3	-0.19878	0.875	0.87538	0.999995	378	0	0
chr6;10381624:10382624	1	0.15608	0.15547	0.999995	97	1	-0.62209	0.84392	0.84475	0.999995	368	0	0
TBL1XR1	4	0.1578	0.31342	0.999995	98	3	-0.2641	0.96625	0.9665	0.999995	404	0	0
RRAD	4	0.16002	0.31695	0.999995	99	3	-0.22831	0.75164	0.77162	0.999995	344	1	0.20699
IER5	4	0.16752	0.32944	0.999995	100	3	-0.18974	0.56857	0.6736	0.999995	298	1	0.33553
AEN	4	0.17735	0.34349	0.999995	101	2	-0.78597	0.2554	0.40843	0.903974	191	2	0.31464
TRIM22	4	0.17944	0.34552	0.999995	102	2	-0.42835	0.1862	0.3431	0.863015	157	1	0.63629
chr20;92641870:92642870	1	0.17999	0.17949	0.999995	103	1	-0.51754	0.82001	0.82106	0.999995	362	0	0
AK3	4	0.18259	0.34868	0.999995	104	2	-0.55352	0.94936	0.94876	0.999995	401	0	0
WDR63	4	0.18469	0.35066	0.999995	105	2	-0.51207	0.6725	0.7236	0.999995	328	1	0.28322
chr4;93292093:93293093	1	0.19433	0.19381	0.999995	106	1	-0.46575	0.80567	0.80761	0.999995	359	0	0
PARP12	4	0.19964	0.36442	0.999995	107	2	-0.56371	0.44199	0.5908	0.976306	267	2	0.19414
AKR1B10	4	0.2127	0.37647	0.999995	108	2	-0.41275	0.17839	0.3351	0.863015	154	2	0.38518
chr5;142363083:142364083	1	0.21619	0.21567	0.999995	109	1	-0.47008	0.78381	0.78581	0.999995	352	0	0
chr15;56044830:56045830	1	0.22097	0.22057	0.999995	110	1	-0.44479	0.77903	0.78095	0.999995	350	0	0
CRIPT	4	0.23945	0.40114	0.999995	111	2	-0.87514	0.27854	0.43078	0.917679	200	2	0.28088
FAT1	4	0.24058	0.40219	0.999995	112	2	-0.51361	0.79299	0.80114	0.999995	356	1	0.18758
VWCE	4	0.24172	0.4032	0.999995	113	2	-0.40273	0.78448	0.79485	0.999995	353	1	0.14547
NT5DC1	4	0.2474	0.4084	0.999995	114	2	-0.61078	0.37346	0.52277	0.954326	243	1	0.4178
MKRN1	4	0.2531	0.41324	0.999995	115	2	-0.49677	0.12027	0.25081	0.786929	117	2	0.38743
chr13;60249809:60250809	3	0.25517	0.38475	0.999995	116	2	-0.28995	0.22024	0.34073	0.863015	173	1	0.4821
chr6;118564605:118565605	1	0.25649	0.25648	0.999995	117	1	-0.39679	0.74351	0.74515	0.999995	341	0	0
UFSP1	4	0.25654	0.41658	0.999995	118	2	-0.46472	0.57003	0.67426	0.999995	299	1	0.29875
GNB1	4	0.2623	0.42211	0.999995	119	2	-0.40117	0.77212	0.78569	0.999995	349	1	0.19162
chr17;92729665:92730665	1	0.26947	0.27015	0.999995	120	1	-0.29718	0.73053	0.73187	0.999995	337	0	0
PPM1J	4	0.27155	0.43056	0.999995	121	2	-0.35828	0.4795	0.62671	0.998812	283	2	0.24555
PGPEP1	4	0.27854	0.43726	0.999995	122	2	-0.54745	0.80847	0.81341	0.999995	360	1	0.12162
RAD23A	4	0.28087	0.43952	0.999995	123	2	-0.43896	0.4993	0.64385	0.999995	287	1	0.39797
chr3;6797800:6798800	1	0.28791	0.28819	0.999995	124	1	-0.33126	0.71209	0.71295	0.999995	334	0	0
chr12;65472021:65473021	1	0.29133	0.29157	0.999995	125	1	-0.22711	0.70867	0.70927	0.999995	332	0	0
PACSIN3	4	0.29968	0.45711	0.999995	126	2	-0.36749	0.40554	0.55429	0.96128	257	1	0.33305
MFAP3L	4	0.30205	0.45939	0.999995	127	2	-0.34699	0.75641	0.77456	0.999995	346	1	0.19883
SLC20A2	4	0.30916	0.466	0.999995	128	2	-0.35094	0.38871	0.53723	0.954326	250	1	0.48621
BBC3	4	0.31035	0.46707	0.999995	129	2	-0.51839	0.65807	0.7161	0.999995	323	1	0.27169
TSKU	4	0.31749	0.47429	0.999995	130	2	-0.28673	0.67132	0.7229	0.999995	327	1	0.23406
PLK3	4	0.32226	0.47868	0.999995	131	2	-0.40209	0.81855	0.82224	0.999995	361	1	0.16778
EML2	4	0.33183	0.48783	0.999995	132	2	-0.3164	0.28015	0.43237	0.917679	201	1	0.58412
chr3;135724741:135725741	1	0.33777	0.33808	0.999995	133	1	-0.24226	0.66223	0.66464	0.999995	325	0	0
SPATA18	4	0.33783	0.49361	0.999995	134	2	-0.2691	0.29143	0.443	0.917679	208	2	0.2756
DHCR7	4	0.33903	0.49467	0.999995	135	2	-0.28302	0.83112	0.83289	0.999995	365	1	0.13797
chr9;98248546:98249546	1	0.3446	0.3454	0.999995	136	1	-0.15741	0.6554	0.65815	0.999995	322	0	0
RND3	4	0.34505	0.5003	0.999995	137	2	-0.329	0.20942	0.36454	0.871988	169	2	0.35394
chr17;60175430:60176430	1	0.35143	0.35218	0.999995	138	1	-0.20909	0.64857	0.65147	0.999995	321	0	0
chr12;39683281:39684281	1	0.3651	0.36529	0.999995	139	1	-0.16504	0.6349	0.63736	0.998812	320	0	0
HIST1H3H	4	0.36557	0.51929	0.999995	140	2	-0.41257	0.93767	0.93672	0.999995	392	0	0
NO_TARGET.52	1	0.36578	0.36597	0.999995	141	1	-0.14787	0.63422	0.6366	0.998812	319	0	0
CDH11	4	0.3692	0.52278	0.999995	142	2	-0.25709	0.38493	0.53369	0.954326	247	1	0.41398
RCC2	4	0.37162	0.52484	0.999995	143	2	-0.26098	0.4335	0.58253	0.976306	264	2	0.25608
chr8;101031999:101032999	1	0.37398	0.37423	0.999995	144	1	-0.12751	0.62602	0.62805	0.998812	315	0	0
ITCH	4	0.38131	0.53377	0.999995	145	2	-0.26317	0.0229	0.070738	0.625044	27	2	0.78904
IGDCC4	4	0.38495	0.53709	0.999995	146	2	-0.28621	0.70657	0.74309	0.999995	331	1	0.22533
MAGOHB	4	0.38738	0.53909	0.999995	147	2	-0.47286	0.91838	0.91739	0.999995	388	0	0
HIBCH	4	0.3898	0.54159	0.999995	148	2	-0.21374	0.63298	0.70339	0.999995	318	1	0.26442
GLIS2	4	0.39951	0.55126	0.999995	149	2	-0.31284	0.88556	0.88549	0.999995	383	0	0
chr8;101033599:101034599	1	0.41154	0.4117	0.999995	150	0	0	0.58846	0.58937	0.976306	305	0	0
chr14;39496513:39497513	1	0.41223	0.41224	0.999995	151	0	0	0.58777	0.58878	0.976306	304	0	0
CTGF	4	0.41287	0.56421	0.999995	152	2	-0.21923	0.088436	0.19537	0.735794	88	1	0.66651
chr16;47679754:47680754	1	0.41291	0.41309	0.999995	153	0	0	0.58709	0.58815	0.976306	303	0	0
INPP5B	4	0.41409	0.56553	0.999995	154	2	-0.25166	0.87557	0.87592	0.999995	380	0	0
PERP	4	0.41651	0.56791	0.999995	155	2	-0.23284	0.21621	0.37152	0.87735	170	2	0.31457
TBC1D22B	4	0.42258	0.57376	0.999995	156	2	-0.26141	0.38495	0.53371	0.954326	248	2	0.27291
chr14;94366145:94367145	1	0.4252	0.42533	0.999995	157	0	0	0.5748	0.57545	0.976306	301	0	0
IGFL3	4	0.42865	0.57951	0.999995	158	2	-0.23066	0.31783	0.46911	0.923268	221	1	0.48032
IRF2BP2	4	0.42986	0.58064	0.999995	159	2	-0.26852	0.71942	0.75082	0.999995	335	1	0.22737
ZNF440	4	0.43108	0.58191	0.999995	160	2	-0.25453	0.23872	0.39279	0.890451	184	1	0.44464
CCS	4	0.4328	0.58378	0.999995	161	1	-0.57382	0.73791	0.76231	0.999995	339	1	0.18754
NO_TARGET.23	1	0.43613	0.43639	0.999995	162	0	0	0.56387	0.56489	0.969865	297	0	0
WDR19	4	0.43637	0.58716	0.999995	163	1	-0.87082	0.60107	0.68819	0.999995	309	1	0.35411
FBXL18	4	0.43835	0.5891	0.999995	164	2	-0.21394	0.32396	0.47501	0.923268	224	1	0.51436
CSF1	4	0.44078	0.59137	0.999995	165	2	-0.32253	0.20015	0.35623	0.871988	164	2	0.34838
HDAC5	4	0.44199	0.59256	0.999995	166	2	-0.18157	0.12112	0.25234	0.786929	118	2	0.39445
CCDC9	4	0.4432	0.59353	0.999995	167	2	-0.17349	0.46013	0.60806	0.996369	272	2	0.14988
chr8;42272191:42273191	1	0.44775	0.44768	0.999995	168	0	0	0.55225	0.55272	0.96128	296	0	0
MCC	4	0.45046	0.60044	0.999995	169	2	-0.2034	0.19106	0.34777	0.868501	160	2	0.29707
ADK	4	0.4565	0.60595	0.999995	170	2	-0.21112	0.96516	0.96523	0.999995	403	0	0
CD70	4	0.45892	0.6081	0.999995	171	2	-0.14679	0.67954	0.72728	0.999995	329	1	0.24626
chr11;84753404:84754404	1	0.46141	0.46112	0.999995	172	0	0	0.53859	0.53837	0.954326	293	0	0
TTLL1	4	0.46598	0.61493	0.999995	173	1	-0.8344	0.62519	0.69984	0.999995	314	1	0.26801
PRKX	4	0.46737	0.61624	0.999995	174	2	-0.20291	0.43101	0.57978	0.976306	263	2	0.21447
TTC26	4	0.46938	0.6181	0.999995	175	1	-0.54304	0.10543	0.22568	0.76727	107	3	0.25715
PSMB10	4	0.47098	0.61948	0.999995	176	2	-0.39288	0.93801	0.937	0.999995	393	0	0
TJAP1	4	0.47108	0.61959	0.999995	177	1	-0.84895	0.82822	0.83035	0.999995	364	1	0.14205
CCBE1	4	0.47579	0.6239	0.999995	178	2	-0.1648	0.27621	0.42831	0.917679	199	2	0.30499
chr3;23456046:23457046	1	0.47917	0.47913	0.999995	179	0	0	0.52083	0.52057	0.954326	291	0	0
LMO7	4	0.489	0.63658	0.999995	180	2	-0.16767	0.15187	0.30383	0.85113	137	2	0.38912
SRPX2	4	0.49019	0.63764	0.999995	181	2	-0.13361	0.68875	0.73265	0.999995	330	1	0.23472
chr6;24072576:24073576	1	0.49078	0.49058	0.999995	182	0	0	0.50922	0.50928	0.947552	289	0	0
IQCB1	4	0.49259	0.63965	0.999995	183	2	-0.15443	0.94358	0.94266	0.999995	396	0	0
SERPINE1	4	0.49617	0.64322	0.999995	184	2	-0.27465	0.60516	0.6902	0.999995	310	1	0.30175
PANK2	4	0.49737	0.64443	0.999995	185	2	-0.29356	0.84841	0.84885	0.999995	370	1	0.11525
MKLN1	4	0.49856	0.64564	0.999995	186	2	-0.31115	0.40923	0.55783	0.96128	259	2	0.23294
SGCB	4	0.49976	0.64661	0.999995	187	2	-0.33245	0.21848	0.37368	0.87735	172	2	0.35952
ZBTB4	4	0.50214	0.64911	0.999995	188	2	-0.16428	0.32345	0.4745	0.923268	223	2	0.22614
ACOT7	4	0.50928	0.65628	0.999995	189	2	-0.13672	0.87442	0.87478	0.999995	377	0	0
SLFN11	4	0.51285	0.65966	0.999995	190	2	-0.17255	0.354	0.5038	0.944881	236	1	0.38839
BAX	4	0.5164	0.66297	0.999995	191	2	-0.2258	0.61992	0.69743	0.999995	313	1	0.28346
NO_TARGET.44	1	0.52083	0.52057	0.999995	192	0	0	0.47917	0.47913	0.923268	282	0	0
chr19;25436356:25437356	1	0.52152	0.52141	0.999995	193	0	0	0.47848	0.47851	0.923268	281	0	0
chr20;146320388:146321388	1	0.52493	0.52499	0.999995	194	0	0	0.47507	0.4749	0.923268	279	0	0
SCIN	4	0.52638	0.66693	0.999995	195	1	-0.51633	0.28321	0.43521	0.917679	204	2	0.21993
chr12;93982764:93983764	1	0.5304	0.53038	0.999995	196	0	0	0.4696	0.46917	0.923268	275	0	0
MKNK2	4	0.53105	0.66847	0.999995	197	1	-0.48181	0.09641	0.2092	0.755649	96	2	0.40482
MAP6D1	4	0.54331	0.67296	0.999995	198	1	-0.55774	0.11948	0.24936	0.786929	116	3	0.20172
chr8;19410812:19411812	1	0.54884	0.54906	0.999995	199	0	0	0.45116	0.45101	0.917679	271	0	0
chr9;73336198:73337198	1	0.55225	0.55272	0.999995	200	0	0	0.44775	0.44768	0.917679	270	0	0
ZNF784	4	0.55384	0.67737	0.999995	201	1	-0.46992	0.40437	0.55308	0.96128	256	2	0.21802
SUPT7L	4	0.5583	0.67951	0.999995	202	1	-0.54206	0.31153	0.46259	0.923268	219	2	0.24878
DDR1	4	0.56126	0.68074	0.999995	203	1	-0.50501	0.29732	0.44869	0.917679	212	2	0.26122
SIRPA	4	0.56857	0.68406	0.999995	204	1	-0.50338	0.39102	0.53949	0.954326	251	2	0.15982
QKI	4	0.57003	0.68469	0.999995	205	1	-0.4596	0.35952	0.50919	0.947552	238	2	0.19856
EPSTI1	4	0.58009	0.68895	0.999995	206	1	-0.49122	0.35107	0.50132	0.944024	235	2	0.24393
chr10;44532472:44533472	1	0.58914	0.59007	0.999995	207	0	0	0.41086	0.41111	0.905606	260	0	0
PLEKHF2	4	0.59138	0.69383	0.999995	208	1	-0.43963	0.75356	0.77283	0.999995	345	1	0.17678
NDUFS6	4	0.59694	0.69604	0.999995	209	1	-0.55293	0.59694	0.68628	0.999995	308	1	0.33567
chr2;179373410:179374410	1	0.5987	0.60005	0.999995	210	0	0	0.4013	0.40145	0.900485	254	0	0
chr19;16895672:16896672	1	0.60212	0.60361	0.999995	211	0	0	0.39788	0.39828	0.89854	252	0	0
UNK	4	0.60244	0.69842	0.999995	212	1	-0.48385	0.34746	0.49792	0.942617	233	2	0.19648
chr9;30510323:30511323	2	0.61236	0.61078	0.999995	213	1	-0.13429	0.43801	0.45393	0.917679	266	1	0.21276
RAB3A	4	0.6186	0.70574	0.999995	214	1	-0.44934	0.014881	0.048462	0.625044	18	2	0.54398
PDLIM1	4	0.61992	0.70649	0.999995	215	1	-0.44762	0.8361	0.83725	0.999995	367	1	0.12057
NRP2	4	0.62649	0.70941	0.999995	216	1	-0.51807	0.26923	0.42162	0.917679	197	2	0.23437
chr14;90476164:90477164	1	0.63422	0.6366	0.999995	217	0	0	0.36578	0.36597	0.871988	240	1	0.1158
DHRS3	4	0.63555	0.71346	0.999995	218	1	-0.45463	0.053712	0.13127	0.721416	56	3	0.26414
chr4;112776013:112777013	1	0.63764	0.64009	0.999995	219	0	0	0.36236	0.36249	0.871988	239	1	0.10879
STAT3	4	0.6381	0.7146	0.999995	220	1	-0.45893	0.28204	0.43405	0.917679	203	2	0.26137
RASA3	4	0.64065	0.71581	0.999995	221	1	-0.32535	0.098589	0.21294	0.755649	99	2	0.37449
chr20;70156787:70157787	1	0.64173	0.64413	0.999995	222	0	0	0.35827	0.35849	0.871988	237	1	0.10589
DHRS2	4	0.65068	0.72084	0.999995	223	1	-0.34155	0.051045	0.12596	0.721416	52	3	0.46038
TNFRSF10D	4	0.65562	0.72326	0.999995	224	1	-0.37213	0.3981	0.54666	0.96128	253	2	0.26708
chr8;92469403:92470403	1	0.65949	0.66186	0.999995	225	0	0	0.34051	0.34086	0.863015	231	1	0.12404
INSIG2	4	0.66774	0.72915	0.999995	226	1	-0.40475	0.058486	0.14035	0.721416	61	3	0.37634
chr12;88478366:88479366	1	0.66906	0.6713	0.999995	227	0	0	0.33094	0.33091	0.858526	229	1	0.1635
HES6	4	0.67013	0.73031	0.999995	228	1	-0.4276	0.477	0.62424	0.998812	280	2	0.1715
NO_TARGET.26	1	0.67179	0.67391	0.999995	229	0	0	0.32821	0.32825	0.858305	227	1	0.19261
chr18;14150804:14151804	1	0.67247	0.67455	0.999995	230	0	0	0.32753	0.32762	0.858305	226	1	0.14921
ZNF37A	4	0.67368	0.73197	0.999995	231	1	-0.34991	0.38738	0.53579	0.954326	249	2	0.21997
NO_TARGET.1	1	0.6752	0.67706	0.999995	232	0	0	0.3248	0.32494	0.858305	225	1	0.16282
C17orf100	4	0.67954	0.73498	0.999995	233	1	-0.28956	0.40194	0.55063	0.96128	255	2	0.16633
DUSP11	4	0.68647	0.73888	0.999995	234	1	-0.36018	0.4866	0.63363	0.998812	284	2	0.13005
TCF3	4	0.68989	0.74065	0.999995	235	1	-0.3642	0.22977	0.3841	0.883609	180	1	0.51604
SESN2	4	0.69102	0.74131	0.999995	236	1	-0.28493	0.075624	0.17213	0.721416	75	2	0.48884
chr6;115707288:115708288	1	0.69228	0.69344	0.999995	237	0	0	0.30772	0.30794	0.85113	218	1	0.14719
chr5;69066522:69067522	1	0.69296	0.69397	0.999995	238	0	0	0.30704	0.30729	0.85113	217	1	0.15858
chr13;71853574:71854574	1	0.69501	0.69582	0.999995	239	0	0	0.30499	0.30529	0.85113	215	1	0.18622
MYO6	4	0.69552	0.7438	0.999995	240	1	-0.29478	0.14809	0.29771	0.85113	135	2	0.44508
chr18;50609754:50610754	1	0.69638	0.69719	0.999995	241	0	0	0.30362	0.30392	0.85113	214	1	0.17112
FAM13C	4	0.69664	0.74446	0.999995	242	1	-0.29523	0.062678	0.14806	0.721416	64	2	0.46433
MEX3B	4	0.69887	0.74577	0.999995	243	1	-0.34238	0.22375	0.37844	0.879273	176	2	0.32753
ZNF337	4	0.70548	0.74953	0.999995	244	1	-0.32703	0.17009	0.32712	0.858305	151	2	0.35016
NO_TARGET.30	1	0.70663	0.70729	0.999995	245	0	0	0.29337	0.29374	0.85113	210	1	0.1861
GPR155	4	0.70766	0.75056	0.999995	246	1	-0.35615	0.84708	0.84764	0.999995	369	1	0.12056
NO_TARGET.21	1	0.70799	0.70857	0.999995	247	0	0	0.29201	0.29227	0.85113	209	1	0.21803
TNFRSF10A	4	0.71412	0.75419	0.999995	248	1	-0.34868	0.24979	0.403	0.900485	188	1	0.46202
FAM129B	4	0.71731	0.75589	0.999995	249	1	-0.24445	0.13587	0.2776	0.82574	126	3	0.21372
PHPT1	4	0.73185	0.76419	0.999995	250	1	-0.33093	0.27155	0.4239	0.917679	198	2	0.32074
NO_TARGET.5	1	0.7319	0.7332	0.999995	251	0	0	0.2681	0.26883	0.804769	196	1	0.18041
PDGFRB	4	0.73287	0.76473	0.999995	252	1	-0.27059	0.10068	0.21682	0.755649	103	2	0.32313
DDB2	4	0.73388	0.7654	0.999995	253	1	-0.32261	0.66051	0.71727	0.999995	324	1	0.24001
IL11	4	0.7359	0.76672	0.999995	254	1	-0.25978	0.31868	0.46993	0.923268	222	2	0.22806
chr13;116271055:116272055	1	0.73668	0.73796	0.999995	255	0	0	0.26332	0.26376	0.797835	194	1	0.21205
TNFRSF10C	4	0.73691	0.7673	0.999995	256	1	-0.22507	0.82749	0.8297	0.999995	363	1	0.12564
AVPI1	4	0.73991	0.7691	0.999995	257	1	-0.26081	0.43593	0.5849	0.976306	265	2	0.24166
NO_TARGET.67	1	0.74078	0.74235	0.999995	258	0	0	0.25922	0.25933	0.792105	193	1	0.20857
GDE1	4	0.7409	0.76973	0.999995	259	1	-0.2717	0.74582	0.76762	0.999995	342	1	0.16881
NO_TARGET.35	1	0.74351	0.74515	0.999995	260	0	0	0.25649	0.25648	0.792105	192	1	0.2576
SIKE1	4	0.74485	0.7723	0.999995	261	1	-0.26867	0.082825	0.18516	0.735794	82	3	0.31131
chr6;101044628:101045628	1	0.74829	0.74961	0.999995	262	0	0	0.25171	0.25151	0.786929	189	1	0.25659
chr13;30123981:30124981	1	0.75034	0.75174	0.999995	263	0	0	0.24966	0.24944	0.786929	187	1	0.21718
chr1;35271373:35272373	1	0.75307	0.75464	0.999995	264	0	0	0.24693	0.24685	0.786929	186	1	0.29076
NADSYN1	4	0.75356	0.77794	0.999995	265	1	-0.26445	0.61058	0.69286	0.999995	311	1	0.28616
FST	4	0.75546	0.7791	0.999995	266	1	-0.26159	0.023023	0.070936	0.625044	28	2	0.56476
OSBPL3	4	0.75641	0.77955	0.999995	267	1	-0.23409	0.3056	0.45695	0.91981	216	2	0.26481
ANKRA2	4	0.7583	0.78095	0.999995	268	1	-0.29148	0.8823	0.8825	0.999995	382	0	0
USP4	4	0.76018	0.78222	0.999995	269	1	-0.24322	0.035385	0.096166	0.684841	40	3	0.39011
NO_TARGET.41	1	0.76127	0.76295	0.999995	270	0	0	0.23873	0.23862	0.784771	185	1	0.26787
NO_TARGET.20	1	0.764	0.76559	0.999995	271	0	0	0.236	0.23576	0.781948	183	1	0.27507
BTBD19	4	0.76941	0.78811	0.999995	272	1	-0.25818	0.08805	0.19467	0.735794	87	3	0.203
ZNF436	4	0.77032	0.78873	0.999995	273	1	-0.24642	0.37283	0.5222	0.954326	242	2	0.21034
chr6;135395595:135396595	1	0.77152	0.77326	0.999995	274	0	0	0.22848	0.22837	0.76727	178	1	0.25476
chr12;98614633:98615633	1	0.77357	0.77534	0.999995	275	0	0	0.22643	0.2261	0.76727	177	1	0.24154
CTHRC1	4	0.77482	0.79198	0.999995	276	1	-0.19669	0.084826	0.18878	0.735794	84	2	0.40734
MOV10	4	0.7766	0.79311	0.999995	277	1	-0.19978	0.19856	0.35481	0.871988	163	2	0.38093
CKAP2L	4	0.77837	0.79438	0.999995	278	1	-0.21122	0.28442	0.4364	0.917679	205	2	0.26961
MGST2	4	0.781	0.79626	0.999995	279	1	-0.21162	0.44441	0.59294	0.976306	268	2	0.1584
AUTS2	4	0.78275	0.79753	0.999995	280	1	-0.25405	0.51854	0.65243	0.999995	290	1	0.30295
NO_TARGET.13	1	0.78313	0.78515	0.999995	281	0	0	0.21687	0.21635	0.755649	171	1	0.28443
PJA2	4	0.78361	0.79807	0.999995	282	1	-0.19565	0.4452	0.59373	0.976306	269	1	0.33575
AP1S1	4	0.79383	0.80519	0.999995	283	1	-0.24511	0.20246	0.35839	0.871988	165	2	0.39076
chr18;71204805:71205805	1	0.79542	0.79729	0.999995	284	0	0	0.20458	0.20437	0.745642	166	1	0.29411
BNC2	4	0.79633	0.80701	0.999995	285	1	-0.23709	0.37646	0.52557	0.954326	244	2	0.23901
DTWD1	4	0.79798	0.80831	0.999995	286	1	-0.18462	0.076131	0.17302	0.721416	76	3	0.3495
SLC4A11	4	0.79962	0.80932	0.999995	287	1	-0.22443	0.1556	0.30983	0.85113	142	3	0.13943
GADD45A	4	0.80044	0.80984	0.999995	288	1	-0.2413	0.26576	0.41853	0.917612	195	2	0.26453
HSPA4L	4	0.80206	0.81106	0.999995	289	1	-0.16944	0.58998	0.6833	0.999995	306	1	0.27301
chr13;103363791:103364791	1	0.8043	0.80631	0.999995	290	0	0	0.1957	0.19508	0.735794	162	1	0.28432
NO_TARGET.25	1	0.80499	0.80697	0.999995	291	0	0	0.19501	0.19452	0.735794	161	1	0.3368
PGF	4	0.81005	0.81751	0.999995	292	1	-0.20231	0.091377	0.2007	0.743882	92	3	0.36427
NO_TARGET.46	1	0.81318	0.81456	0.999995	293	0	0	0.18682	0.18636	0.735794	159	1	0.3341
SULF2	4	0.81395	0.82072	0.999995	294	1	-0.18376	0.011643	0.039134	0.625044	12	3	0.52728
FBXO22	4	0.81931	0.82492	0.999995	295	1	-0.15003	0.31577	0.46709	0.923268	220	1	0.41686
NO_TARGET.36	1	0.8207	0.82175	0.999995	296	0	0	0.1793	0.17896	0.730863	155	1	0.29502
TRIM5	4	0.82082	0.82625	0.999995	297	1	-0.16716	0.10241	0.22034	0.762226	104	2	0.3736
RELB	4	0.82157	0.82683	0.999995	298	1	-0.17359	0.85558	0.85577	0.999995	372	0	0
RPS27L	4	0.82749	0.83142	0.999995	299	1	-0.12807	0.70982	0.74519	0.999995	333	1	0.22661
OPTN	4	0.82895	0.83258	0.999995	300	1	-0.14698	0.94638	0.94557	0.999995	399	0	0
NO_TARGET.48	1	0.82958	0.83044	0.999995	301	0	0	0.17042	0.17029	0.721416	152	1	0.35126
NO_TARGET.47	1	0.83163	0.83251	0.999995	302	0	0	0.16837	0.16842	0.721416	150	1	0.33372
ZNF79	4	0.83184	0.83505	0.999995	303	1	-0.20017	0.54027	0.66055	0.999995	294	1	0.32367
KIAA0586	4	0.83398	0.83675	0.999995	304	1	-0.14216	0.12851	0.26481	0.797835	122	3	0.1552
chr1;134293637:134294637	1	0.83504	0.83589	0.999995	305	0	0	0.16496	0.16468	0.721416	148	1	0.29284
TSPAN6	4	0.8354	0.83795	0.999995	306	1	-0.11573	0.66535	0.71976	0.999995	326	1	0.254
NO_TARGET.39	1	0.83572	0.8366	0.999995	307	0	0	0.16428	0.16386	0.721416	147	1	0.32729
MAST3	4	0.8361	0.83855	0.999995	308	1	-0.18106	0.15533	0.30945	0.85113	140	2	0.429
chr13;110530409:110531409	1	0.83641	0.83729	0.999995	309	0	0	0.16359	0.16315	0.721416	146	1	0.35331
SMARCA1	4	0.83681	0.83917	0.999995	310	1	-0.1796	0.20615	0.36152	0.871988	168	2	0.26987
TTC19	4	0.8389	0.84105	0.999995	311	1	-0.15905	0.34807	0.49856	0.942617	234	1	0.47174
NIPAL3	4	0.84371	0.84535	0.999995	312	1	-0.13125	0.073884	0.16852	0.721416	74	3	0.34426
NO_TARGET.53	1	0.8446	0.84535	0.999995	313	0	0	0.1554	0.15491	0.721416	141	1	0.36856
NO_TARGET.34	1	0.84665	0.84758	0.999995	314	0	0	0.15335	0.15316	0.721416	139	1	0.40461
NO_TARGET.58	1	0.84734	0.84831	0.999995	315	0	0	0.15266	0.15253	0.721416	138	1	0.39756
MICAL2	4	0.84775	0.8489	0.999995	316	1	-0.16153	0.6278	0.7011	0.999995	316	1	0.2713
chr8;91948255:91949255	1	0.8487	0.84962	0.999995	317	0	0	0.1513	0.15134	0.721416	136	1	0.33478
NUAK2	4	0.85039	0.85137	0.999995	318	1	-0.14637	0.17206	0.32899	0.858305	153	1	0.54567
NO_TARGET.24	1	0.85212	0.85267	0.999995	319	0	0	0.14788	0.14817	0.721416	134	1	0.43569
LRPAP1	4	0.8543	0.85489	0.999995	320	1	-0.13445	0.89544	0.89471	0.999995	384	0	0
NO_TARGET.42	1	0.85758	0.85853	0.999995	321	0	0	0.14242	0.14311	0.721416	131	1	0.38507
DRAM1	4	0.85812	0.85846	0.999995	322	1	-0.1076	0.040993	0.10725	0.684841	45	3	0.47859
chr15;36566317:36567317	1	0.85895	0.85991	0.999995	323	0	0	0.14105	0.14158	0.721416	130	1	0.36668
NO_TARGET.28	1	0.85963	0.86051	0.999995	324	0	0	0.14037	0.14085	0.721416	128	1	0.35022
GNAI1	4	0.86001	0.86009	0.999995	325	1	-0.10583	0.29077	0.44239	0.917679	207	2	0.28487
IKBIP	4	0.86063	0.86063	0.999995	326	1	-0.12368	0.29498	0.4465	0.917679	211	2	0.33967
NO_TARGET.19	1	0.86168	0.86269	0.999995	327	0	0	0.13832	0.13885	0.721416	127	1	0.41541
OGFOD2	4	0.86188	0.86183	0.999995	328	1	-0.11239	0.080765	0.18143	0.730863	79	3	0.25546
RNF13	4	0.86311	0.86308	0.999995	329	1	-0.1049	0.59416	0.68514	0.999995	307	1	0.27716
SLC25A13	4	0.86372	0.86364	0.999995	330	1	-0.094963	0.37041	0.52001	0.954326	241	2	0.24862
SERTAD1	4	0.86495	0.86501	0.999995	331	1	-0.13082	0.12138	0.25276	0.786929	119	3	0.21377
NO_TARGET.64	1	0.8651	0.8661	0.999995	332	0	0	0.1349	0.13532	0.721416	125	1	0.37828
XPC	4	0.86736	0.86761	0.999995	333	0	0	0.47108	0.61868	0.998812	277	1	0.40634
CES2	4	0.86856	0.86888	0.999995	334	0	0	0.41894	0.56783	0.971349	261	2	0.23507
chr18;30102017:30103017	1	0.86919	0.86989	0.999995	335	0	0	0.13081	0.13131	0.721416	124	1	0.40855
PPP1R3C	4	0.87034	0.87054	0.999995	336	0	0	0.16803	0.32498	0.858305	149	2	0.40338
chr10;20911029:20912029	1	0.87124	0.87193	0.999995	337	0	0	0.12876	0.12948	0.721416	123	1	0.37824
TRIP6	4	0.87152	0.87171	0.999995	338	0	0	0.30205	0.45347	0.917679	213	2	0.30081
ATPIF1	4	0.87327	0.87356	0.999995	339	0	0	0.18681	0.34373	0.863015	158	2	0.34365
GPC1	4	0.87442	0.87478	0.999995	340	0	0	0.10615	0.22698	0.76727	108	2	0.38967
DAB2	4	0.875	0.87538	0.999995	341	0	0	0.72776	0.75598	0.999995	336	1	0.19237
MAMDC4	4	0.87557	0.87592	0.999995	342	0	0	0.78962	0.79848	0.999995	354	1	0.14632
chr5;53417287:53418287	1	0.87602	0.87662	0.999995	343	0	0	0.12398	0.12476	0.721416	120	1	0.37305
AS3MT	4	0.87728	0.87764	0.999995	344	0	0	0.63169	0.70279	0.999995	317	1	0.23171
CHST14	4	0.87953	0.87993	0.999995	345	0	0	0.2531	0.40602	0.902921	190	2	0.26122
NO_TARGET.56	1	0.88149	0.88238	0.999995	346	0	0	0.11851	0.11907	0.721416	114	1	0.35818
OSR2	4	0.88175	0.88209	0.999995	347	0	0	0.46737	0.61522	0.998812	273	2	0.19546
IL1B	4	0.88285	0.88303	0.999995	348	0	0	0.23269	0.38687	0.885632	181	2	0.26107
PLEKHF1	4	0.88394	0.88404	0.999995	349	0	0	0.073824	0.16843	0.721416	73	2	0.4446
chr20;90769531:90770531	1	0.8849	0.88553	0.999995	350	0	0	0.1151	0.1157	0.710922	113	1	0.43775
DERA	4	0.88502	0.88505	0.999995	351	0	0	0.40923	0.55783	0.96128	258	2	0.18325
KLF12	4	0.88663	0.88645	0.999995	352	0	0	0.062449	0.1476	0.721416	63	3	0.33736
chr10;124445029:124446029	2	0.88683	0.88558	0.999995	353	0	0	0.058543	0.10365	0.684841	62	2	0.34042
CDH8	4	0.88875	0.88847	0.999995	354	0	0	0.85812	0.8583	0.999995	373	0	0
ACTN1	4	0.88928	0.88902	0.999995	355	0	0	0.78013	0.79146	0.999995	351	1	0.15638
NO_TARGET.37	1	0.89037	0.89128	0.999995	356	0	0	0.10963	0.11052	0.688179	111	1	0.45629
RNF121	4	0.89188	0.89151	0.999995	357	0	0	0.46857	0.61653	0.998812	274	2	0.23476
NO_TARGET.8	1	0.89242	0.89343	0.999995	358	0	0	0.10758	0.10827	0.684841	110	1	0.36458
TNFRSF10B	4	0.8929	0.89251	0.999995	359	0	0	0.080828	0.18154	0.730863	80	2	0.36668
NO_TARGET.12	1	0.8931	0.89413	0.999995	360	0	0	0.1069	0.10766	0.684841	109	1	0.52378
ZNF488	4	0.89443	0.89383	0.999995	361	0	0	0.29025	0.44202	0.917679	206	2	0.28601
ADA	4	0.89544	0.89471	0.999995	362	0	0	0.098965	0.21364	0.755649	100	2	0.40304
NO_TARGET.32	1	0.89583	0.89696	0.999995	363	0	0	0.10417	0.10483	0.684841	106	1	0.52454
NO_TARGET.65	1	0.8972	0.89826	0.999995	364	0	0	0.1028	0.10341	0.684841	105	1	0.36815
chr4;26534749:26535749	1	0.90061	0.90162	0.999995	365	0	0	0.099385	0.099963	0.684841	101	1	0.35028
FLRT2	4	0.90086	0.89999	0.999995	366	0	0	0.74971	0.77035	0.999995	343	1	0.27296
ACTA2	4	0.90182	0.90087	0.999995	367	0	0	0.092363	0.20238	0.744186	94	3	0.20771
NO_TARGET.62	1	0.90266	0.90354	0.999995	368	0	0	0.097336	0.097782	0.684841	98	1	0.4595
NO_TARGET.61	1	0.90335	0.9041	0.999995	369	0	0	0.096653	0.09693	0.684841	97	1	0.39843
AP4E1	4	0.90372	0.90267	0.999995	370	0	0	0.12524	0.25951	0.792105	121	3	0.16952
NO_TARGET.68	1	0.9054	0.9062	0.999995	371	0	0	0.094604	0.095135	0.684841	95	1	0.42242
TRAF4	4	0.9056	0.90437	0.999995	372	0	0	0.92045	0.91979	0.999995	389	0	0
TEP1	4	0.9079	0.90658	0.999995	373	0	0	0.070462	0.16247	0.721416	70	3	0.18095
NO_TARGET.55	1	0.90813	0.90883	0.999995	374	0	0	0.091872	0.092201	0.684841	93	1	0.46704
NO_TARGET.33	1	0.91086	0.9114	0.999995	375	0	0	0.089139	0.089326	0.684841	90	1	0.44866
NO_TARGET.3	1	0.91154	0.91209	0.999995	376	0	0	0.088456	0.088602	0.684841	89	1	0.42932
CITED4	4	0.91413	0.9128	0.999995	377	0	0	0.61594	0.69518	0.999995	312	1	0.32404
NO_TARGET.22	1	0.91428	0.91484	0.999995	378	0	0	0.085724	0.086154	0.684841	86	1	0.36129
CSPG4	4	0.91456	0.91331	0.999995	379	0	0	0.1578	0.31326	0.85552	143	3	0.2423
UBE2F	4	0.91542	0.91419	0.999995	380	0	0	0.0042123	0.015202	0.591628	7	2	0.70852
NO_TARGET.18	1	0.91701	0.91757	0.999995	381	0	0	0.082992	0.083566	0.684657	83	1	0.44567
SLC12A4	4	0.91755	0.91656	0.999995	382	0	0	0.18385	0.34073	0.863015	156	2	0.32968
COL7A1	4	0.91797	0.91695	0.999995	383	0	0	0.47098	0.61857	0.998812	276	2	0.13981
NO_TARGET.29	1	0.91906	0.91955	0.999995	384	0	0	0.080943	0.081385	0.678695	81	1	0.51155
BTBD10	4	0.92045	0.91979	0.999995	385	0	0	0.22075	0.37574	0.87735	175	2	0.43235
ROM1	4	0.92086	0.92003	0.999995	386	0	0	0.42622	0.57507	0.976306	262	2	0.16962
NEK8	4	0.92288	0.92215	0.999995	387	0	0	0.57148	0.67486	0.999995	300	1	0.35174
NO_TARGET.14	1	0.92384	0.92455	0.999995	388	0	0	0.076161	0.076657	0.662937	77	1	0.40799
PLXNB1	4	0.92446	0.92382	0.999995	389	0	0	0.027384	0.080206	0.678695	32	3	0.40641
DHRS1	4	0.92603	0.92523	0.999995	390	0	0	0.14768	0.29706	0.85113	133	3	0.19171
RASA1	4	0.92718	0.92622	0.999995	391	0	0	0.86676	0.86691	0.999995	374	0	0
LDB2	4	0.9287	0.92759	0.999995	392	0	0	0.22042	0.3755	0.87735	174	2	0.34324
PSTPIP2	4	0.92983	0.92882	0.999995	393	0	0	0.070792	0.16317	0.721416	71	3	0.37508
chr17;65058774:65059774	1	0.92999	0.93027	0.999995	394	0	0	0.070014	0.070411	0.625044	69	1	0.50395
NO_TARGET.10	1	0.93135	0.9317	0.999995	395	0	0	0.068648	0.069023	0.625044	68	1	0.57685
chr15;25541157:25542157	1	0.93272	0.93316	0.999995	396	0	0	0.067281	0.067635	0.625044	67	1	0.44572
NO_TARGET.70	1	0.9334	0.93375	0.999995	397	0	0	0.066598	0.067159	0.625044	65	1	0.62343
TMEM8B	4	0.93384	0.93294	0.999995	398	0	0	0.38252	0.53153	0.954326	246	2	0.24393
ADNP2	4	0.93455	0.93381	0.999995	399	0	0	0.049826	0.1236	0.721416	50	3	0.29842
GDF15	4	0.93525	0.9345	0.999995	400	0	0	0.23494	0.38918	0.886574	182	2	0.25008
KLF3	4	0.9363	0.9354	0.999995	401	0	0	0.078197	0.1766	0.729822	78	2	0.38806
IGFBP7	4	0.93936	0.93844	0.999995	402	0	0	0.32944	0.48042	0.923268	228	2	0.29053
PLK2	4	0.94035	0.93949	0.999995	403	0	0	0.14697	0.29596	0.85113	132	3	0.13343
DYRK3	4	0.94134	0.94034	0.999995	404	0	0	0.28087	0.43305	0.917679	202	2	0.25909
NO_TARGET.49	1	0.9416	0.942	0.999995	405	0	0	0.058402	0.058773	0.625044	60	1	0.55585
COBLL1	4	0.94198	0.94105	0.999995	406	0	0	0.048445	0.12123	0.721416	49	2	0.50034
NO_TARGET.50	1	0.94365	0.94382	0.999995	407	0	0	0.056352	0.056532	0.625044	59	1	0.47369
ETV7	4	0.94607	0.94522	0.999995	408	0	0	0.071036	0.16372	0.721416	72	3	0.22206
NO_TARGET.63	1	0.94638	0.94659	0.999995	409	0	0	0.05362	0.053786	0.625044	55	1	0.57818
NO_TARGET.66	1	0.94706	0.9473	0.999995	410	0	0	0.052937	0.053122	0.625044	54	1	0.51591
NO_TARGET.40	1	0.94775	0.94797	0.999995	411	0	0	0.052254	0.052497	0.625044	53	1	0.542
NO_TARGET.54	1	0.94911	0.94952	0.999995	412	0	0	0.050888	0.051208	0.625044	51	1	0.61617
ACBD6	4	0.95023	0.94967	0.999995	413	0	0	0.37768	0.52668	0.954326	245	2	0.17599
ADORA2B	4	0.95108	0.95051	0.999995	414	0	0	0.089721	0.19768	0.738537	91	3	0.36147
PSD3	4	0.95221	0.95186	0.999995	415	0	0	0.49019	0.6372	0.998812	286	2	0.2204
NO_TARGET.51	1	0.95321	0.95353	0.999995	416	0	0	0.04679	0.046956	0.625044	48	1	0.55705
DHRS7	4	0.95441	0.95413	0.999995	417	0	0	0.085414	0.18988	0.735794	85	3	0.24601
SFT2D1	4	0.95521	0.95502	0.999995	418	0	0	0.066887	0.15593	0.721416	66	3	0.21694
SYTL3	4	0.95574	0.9555	0.999995	419	0	0	0.11141	0.23609	0.781948	112	3	0.2631
NO_TARGET.45	1	0.95663	0.95724	0.999995	420	0	0	0.043374	0.043644	0.625044	47	1	0.62304
DUSP7	4	0.9573	0.95719	0.999995	421	0	0	0.57867	0.6781	0.999995	302	1	0.33928
PEAK1	4	0.95806	0.95779	0.999995	422	0	0	0.055316	0.13439	0.721416	58	3	0.29503
NO_TARGET.7	1	0.95936	0.95974	0.999995	423	0	0	0.040642	0.040403	0.625044	44	1	0.52558
C14orf79	4	0.9603	0.96	0.999995	424	0	0	0.038229	0.10157	0.684841	43	3	0.38952
TTC23	4	0.96078	0.9606	0.999995	425	0	0	0.16191	0.31901	0.858305	145	2	0.39623
NO_TARGET.2	1	0.96209	0.96267	0.999995	426	0	0	0.03791	0.038063	0.625044	42	1	0.58532
CROT	4	0.96244	0.96242	0.999995	427	0	0	0.02153	0.067883	0.625044	26	3	0.46322
NO_TARGET.38	1	0.96414	0.96474	0.999995	428	0	0	0.035861	0.035852	0.625044	41	1	0.70766
NO_TARGET.17	1	0.96482	0.96538	0.999995	429	0	0	0.035178	0.035178	0.625044	39	1	0.55864
NO_TARGET.16	1	0.96551	0.96592	0.999995	430	0	0	0.034495	0.034455	0.625044	38	1	0.63914
DDIT4	4	0.9656	0.96585	0.999995	431	0	0	0.22933	0.3837	0.883609	179	2	0.30246
NO_TARGET.57	1	0.96619	0.96667	0.999995	432	0	0	0.033811	0.03379	0.625044	37	1	0.65885
NO_TARGET.9	1	0.96687	0.96743	0.999995	433	0	0	0.033128	0.033245	0.625044	36	1	0.7017
APAF1	4	0.96689	0.96711	0.999995	434	0	0	0.34609	0.49664	0.942617	232	2	0.27702
NO_TARGET.31	1	0.96755	0.96823	0.999995	435	0	0	0.032445	0.032621	0.625044	35	1	0.61313
PML	4	0.96956	0.96998	0.999995	436	0	0	0.16002	0.31682	0.858305	144	3	0.19985
NOTCH1	4	0.96976	0.9702	0.999995	437	0	0	0.33183	0.48275	0.923943	230	2	0.22664
NO_TARGET.11	1	0.97097	0.97133	0.999995	438	0	0	0.02903	0.02923	0.625044	34	1	0.68062
NO_TARGET.59	1	0.97165	0.97199	0.999995	439	0	0	0.028347	0.028536	0.625044	33	1	0.59553
NO_TARGET.15	1	0.9737	0.97386	0.999995	440	0	0	0.026298	0.026375	0.625044	31	1	0.58858
TRIM24	4	0.97477	0.97532	0.999995	441	0	0	0.099626	0.2148	0.755649	102	3	0.23035
HS1BP3	4	0.97562	0.97625	0.999995	442	0	0	0.054375	0.1328	0.721416	57	3	0.4172
chr7;138064544:138065544	1	0.97575	0.97586	0.999995	443	0	0	0.024249	0.024263	0.625044	30	1	0.66874
chr16;85442767:85443767	1	0.97643	0.97661	0.999995	444	0	0	0.023566	0.023679	0.625044	29	1	0.57681
NFKBIA	4	0.97645	0.97692	0.999995	445	0	0	0.041682	0.10852	0.684841	46	2	0.54912
ZNF219	4	0.9771	0.97754	0.999995	446	0	0	0.11885	0.24838	0.786929	115	3	0.13135
GRHL3	4	0.97882	0.97922	0.999995	447	0	0	0.02118	0.06704	0.625044	25	4	0.21791
LIMK2	4	0.97927	0.97964	0.999995	448	0	0	0.018894	0.06019	0.625044	23	4	0.34119
EDA2R	4	0.98015	0.98051	0.999995	449	0	0	0.019848	0.063125	0.625044	24	4	0.18143
DACT3	4	0.98223	0.98269	0.999995	450	0	0	0.017768	0.057028	0.625044	22	4	0.24555
NO_TARGET.60	1	0.98327	0.98336	0.999995	451	0	0	0.016735	0.016937	0.60844	21	1	0.79675
NFATC4	4	0.98498	0.98533	0.999995	452	0	0	0.015018	0.048918	0.625044	20	4	0.35222
NO_TARGET.69	1	0.986	0.98605	0.999995	453	0	0	0.014003	0.013854	0.588173	17	1	0.66731
CCDC51	4	0.98612	0.98655	0.999995	454	0	0	0.01388	0.045726	0.625044	16	4	0.35855
NO_TARGET.27	1	0.98668	0.98682	0.999995	455	0	0	0.01332	0.01322	0.588173	15	1	0.66953
TCF4	4	0.98677	0.98729	0.999995	456	0	0	0.013229	0.043635	0.625044	14	4	0.27356
NO_TARGET.4	1	0.98736	0.98748	0.999995	457	0	0	0.012637	0.012556	0.588173	13	1	0.72675
ENDOD1	4	0.99038	0.99107	0.999995	458	0	0	0.0096204	0.03271	0.625044	11	4	0.35055
THSD1	4	0.99055	0.99117	0.999995	459	0	0	0.0094536	0.032244	0.625044	10	4	0.43865
NO_TARGET.6	1	0.99351	0.9935	0.999995	460	0	0	0.0064891	0.0061613	0.359664	9	1	0.76736
NO_TARGET.43	1	0.99556	0.9956	0.999995	461	0	0	0.0044399	0.0041885	0.326003	8	1	0.82321
PTPN12	4	0.99863	0.99881	0.999995	462	0	0	0.0013669	0.0053087	0.354167	6	4	0.40608
SRGAP1	4	0.99906	0.99926	0.999995	463	0	0	0.00094229	0.0037225	0.326003	5	4	0.68665
SLC30A1	4	0.99966	0.9997	0.999995	464	0	0	0.00030569	0.0012838	0.149884	4	4	0.74451
PLXNB2	4	0.99978	0.9998	0.999995	465	0	0	0.00021609	0.000917	0.142747	3	4	0.55455
CDKN1A	4	1.0	1.0	0.999995	466	0	0	5.5791e-08	4.9568e-06	0.001157	2	4	0.76701
TP53	4	1.0	1.0	0.999995	467	0	0	3.2667e-11	4.9568e-06	0.001157	1	4	1.6922
