# Supplementary material for: Identification of functional regulatory elements in the human genome using pooled CRISPR screens
Source: BMC Genomics. 2020 Jan 31;21:107. doi: 10.1186/s12864-020-6497-0 (PMC6995077; doi:10.1186/s12864-020-6497-0)
Supplement: Supplementary file 11 — Additional file 11: Table S6. CRISPR library targeting p53 binding sites. [file 12864_2020_6497_MOESM11_ESM.txt]

PeakID	Peak_Location	Motif_Location	MotifID	sgRNA_Sequence
Peak-1	chr1:22281973-22282837	chr1:22282270-22282286	1.1	GCCCGGGGCGCATGATGGGA
Peak-1	chr1:22281973-22282837	chr1:22282270-22282286	1.1	TCCAGCTGACTCCAAGCCCG
Peak-1	chr1:22281973-22282837	chr1:22282270-22282286	1.1	CCAAGCCCGGGGCGCATGAT
Peak-1	chr1:22281973-22282837	chr1:22282270-22282286	1.1	TCCAAGCCCGGGGCGCATGA
Peak-1	chr1:22281973-22282837	chr1:22282270-22282286	1.1	ATCCTTCCCATCATGCGCCC
Peak-1	chr1:22281973-22282837	chr1:22282270-22282286	1.1	CCCATCATGCGCCCCGGGCT
Peak-1	chr1:22281973-22282837	chr1:22282270-22282286	1.1	GCCCCGGGCTTGGAGTCAGC
Peak-1	chr1:22281973-22282837	chr1:22282369-22282386	1.2	GCCATAGAACATGATATTGT
Peak-1	chr1:22281973-22282837	chr1:22282369-22282386	1.2	TGCCATAGAACATGATATTG
Peak-1	chr1:22281973-22282837	chr1:22282369-22282386	1.2	ACCCACAATATCATGTTCTA
Peak-1	chr1:22281973-22282837	chr1:22282497-22282513	1.3	CTTGCCCAAGCTTGCCCAGG
Peak-1	chr1:22281973-22282837	chr1:22282514-22282530	1.4	CAAGCCTCCTGGGCAAGCTT
Peak-1	chr1:22281973-22282837	chr1:22282514-22282530	1.4	AGGAGGCTTGAGTGAGAACC
Peak-1	chr1:22281973-22282837	chr1:22282514-22282530	1.4	AGGTTCTCACTCAAGCCTCC
Peak-1	chr1:22281973-22282837	chr1:22282514-22282530	1.4	GGTTCTCACTCAAGCCTCCT
Peak-1	chr1:22281973-22282837	chr1:22282514-22282530	1.4	CTTGCCCAAGCTTGCCCAGG
Peak-1	chr1:22281973-22282837	chr1:22282514-22282530	1.4	TCAAGCCTCCTGGGCAAGCT
Peak-3	chr1:1241943-1242434	chr1:1242002-1242013	3.1	CTGGCAAGTCAGCATGTGTG
Peak-3	chr1:1241943-1242434	chr1:1242002-1242013	3.1	GCAAGTCAGCATGTGTGTGG
Peak-3	chr1:1241943-1242434	chr1:1242130-1242143	3.4	CTTGAACACACATGTATGTG
Peak-3	chr1:1241943-1242434	chr1:1242130-1242143	3.4	CACACATACATGTGTGTTCA
Peak-3	chr1:1241943-1242434	chr1:1242169-1242181	3.5	TCAACATGTGTACCTAGTGA
Peak-3	chr1:1241943-1242434	chr1:1242299-1242312	3.6	CAGAAGCAAGCACAGCCCCG
Peak-5	chr1:3227233-3227670	chr1:3227459-3227470	5.2	TGAGACATGTGGGCATGTGT
Peak-5	chr1:3227233-3227670	chr1:3227459-3227470	5.2	GTGAGACATGTGGGCATGTG
Peak-6	chr1:4590978-4591471	chr1:4591192-4591210	6.1	TTTGGGCATGTCTTGCTGTC
Peak-6	chr1:4590978-4591471	chr1:4591192-4591210	6.1	TTGGGCATGTCTTGCTGTCA
Peak-6	chr1:4590978-4591471	chr1:4591192-4591210	6.1	TGGGCATGTCTTGCTGTCAG
Peak-6	chr1:4590978-4591471	chr1:4591290-4591305	6.2	AATGTGCCCATGCAGGCTAC
Peak-6	chr1:4590978-4591471	chr1:4591290-4591305	6.2	GCCTGCATGGGCACATTCAA
Peak-6	chr1:4590978-4591471	chr1:4591290-4591305	6.2	ACCCTTGAATGTGCCCATGC
Peak-6	chr1:4590978-4591471	chr1:4591290-4591305	6.2	CACATTCAAGGGTGCTGCTC
Peak-6	chr1:4590978-4591471	chr1:4591290-4591305	6.2	ATGTGCCCATGCAGGCTACA
Peak-6	chr1:4590978-4591471	chr1:4591290-4591305	6.2	AGCCTGCATGGGCACATTCA
Peak-7	chr1:5143802-5144288	chr1:5144066-5144079	7.1	CATGTCCTGACTTGCCCTTT
Peak-7	chr1:5143802-5144288	chr1:5144103-5144114	7.2	CATAGTTTCAAGGGACCATG
Peak-7	chr1:5143802-5144288	chr1:5144103-5144114	7.2	CACATGGTCCCTTGAAACTA
Peak-7	chr1:5143802-5144288	chr1:5144103-5144114	7.2	TCAAGGGACCATGTGGAATC
Peak-8	chr1:6474262-6475168	chr1:6475078-6475095	8.3	GGCAATGTAGCAAGACCTCA
Peak-8	chr1:6474262-6475168	chr1:6475078-6475095	8.3	GGGCAATGTAGCAAGACCTC
Peak-9	chr1:7394675-7395298	chr1:7394975-7394994	9.1	AACATGTCATAGCATGACTT
Peak-9	chr1:7394675-7395298	chr1:7394975-7394994	9.1	ATGTCATAGCATGACTTAGG
Peak-9	chr1:7394675-7395298	chr1:7394975-7394994	9.1	TGACATGTTCTAGTTAGGAA
Peak-9	chr1:7394675-7395298	chr1:7394975-7394994	9.1	ATGACATGTTCTAGTTAGGA
Peak-9	chr1:7394675-7395298	chr1:7394975-7394994	9.1	TGCTATGACATGTTCTAGTT
Peak-10	chr1:9241064-9242710	chr1:9241176-9241195	10.1	GATACCAAGTCATGTTAAGG
Peak-10	chr1:9241064-9242710	chr1:9241176-9241195	10.1	AGATACCAAGTCATGTTAAG
Peak-10	chr1:9241064-9242710	chr1:9241176-9241195	10.1	GCAGATACCAAGTCATGTTA
Peak-10	chr1:9241064-9242710	chr1:9241176-9241195	10.1	CAGATACCAAGTCATGTTAA
Peak-10	chr1:9241064-9242710	chr1:9241298-9241307	10.2	TCAGGTGGGGGACATGAGCT
Peak-10	chr1:9241064-9242710	chr1:9241298-9241307	10.2	CATGAGCTAGGCTCTGCAGA
Peak-10	chr1:9241064-9242710	chr1:9241672-9241684	10.3	GCATTGATACTAGCCACCCA
Peak-10	chr1:9241064-9242710	chr1:9242206-9242219	10.4	GAACAAGCCCAGGCAAGCCC
Peak-10	chr1:9241064-9242710	chr1:9242206-9242219	10.4	TGCCTGGGCTTGTTCCGAGC
Peak-10	chr1:9241064-9242710	chr1:9242206-9242219	10.4	GCCTGGGCTTGTTCCGAGCC
Peak-11	chr1:10143084-10144017	chr1:10143373-10143386	11.1	GGCAAGTCCATTCTTGCCCC
Peak-11	chr1:10143084-10144017	chr1:10143400-10143413	11.2	CCCTGCCTTGCATCAATCAC
Peak-11	chr1:10143084-10144017	chr1:10143643-10143658	11.3	TTCTACTTGGTCCAGAGCTT
Peak-11	chr1:10143084-10144017	chr1:10143643-10143658	11.3	AGCTCTGGACCAAGTAGAAG
Peak-12	chr1:10803984-10804535	chr1:10804290-10804308	12.1	TTCAGTTTCTAGGAAGCAGG
Peak-12	chr1:10803984-10804535	chr1:10804290-10804308	12.1	GAATTCAGTTTCTAGGAAGC
Peak-14	chr1:11085901-11086597	chr1:11086029-11086041	14.1	TACAATGAACATGAAATACT
Peak-14	chr1:11085901-11086597	chr1:11086029-11086041	14.1	ACAATGAACATGAAATACTT
Peak-14	chr1:11085901-11086597	chr1:11086111-11086127	14.2	CATTTCCACAAGATGAAAAG
Peak-14	chr1:11085901-11086597	chr1:11086301-11086314	14.3	AAGACCAGGCATGTTCAGGG
Peak-14	chr1:11085901-11086597	chr1:11086301-11086314	14.3	AGACCAGGCATGTTCAGGGA
Peak-14	chr1:11085901-11086597	chr1:11086301-11086314	14.3	AAGCAAGACCAGGCATGTTC
Peak-14	chr1:11085901-11086597	chr1:11086301-11086314	14.3	AGCAAGACCAGGCATGTTCA
Peak-15	chr1:11618850-11619749	chr1:11619099-11619117	15.1	ATCCATGGGAGGCTCCAACA
Peak-15	chr1:11618850-11619749	chr1:11619099-11619117	15.1	GCTCCAACAAGGTAGTAATT
Peak-15	chr1:11618850-11619749	chr1:11619180-11619194	15.2	TTGGGAGCATGTACGTAGCA
Peak-15	chr1:11618850-11619749	chr1:11619180-11619194	15.2	GTTGGGAGCATGTACGTAGC
Peak-15	chr1:11618850-11619749	chr1:11619356-11619366	15.3	TAATCTACGTGCTTGCATCA
Peak-15	chr1:11618850-11619749	chr1:11619386-11619396	15.4	CCATGTTACTAGCTGACACC
Peak-15	chr1:11618850-11619749	chr1:11619386-11619396	15.4	CCAGGTGTCAGCTAGTAACA
Peak-15	chr1:11618850-11619749	chr1:11619469-11619485	15.5	ACTAGTTAAACCTTCATGTT
Peak-15	chr1:11618850-11619749	chr1:11619469-11619485	15.5	GTTTAACTAGTATTACTAAC
Peak-16	chr1:12678102-12679613	chr1:12678475-12678488	16.1	GCAAGTCCCGGCTTGCAGAG
Peak-16	chr1:12678102-12679613	chr1:12678475-12678488	16.1	TGCAAGCCGGGACTTGCCGC
Peak-16	chr1:12678102-12679613	chr1:12678475-12678488	16.1	CAAGTCCCGGCTTGCAGAGA
Peak-16	chr1:12678102-12679613	chr1:12678475-12678488	16.1	AAGTCCCGGCTTGCAGAGAG
Peak-16	chr1:12678102-12679613	chr1:12678637-12678651	16.2	GCGTATGCCTTGATCCAACC
Peak-16	chr1:12678102-12679613	chr1:12678637-12678651	16.2	AGGCATACGCAAGCTCCCCC
Peak-16	chr1:12678102-12679613	chr1:12678637-12678651	16.2	AAGGCATACGCAAGCTCCCC
Peak-17	chr1:12700233-12700996	chr1:12700468-12700487	17.1	GTCATGATCGCAAGTGCGCA
Peak-17	chr1:12700233-12700996	chr1:12700468-12700487	17.1	CGCAAGTGCGCAAGGAACAA
Peak-17	chr1:12700233-12700996	chr1:12700755-12700772	17.3	CAAGGATGGAAAGGCTTGTT
Peak-17	chr1:12700233-12700996	chr1:12700755-12700772	17.3	TAGGCACGGCAAGGATGGAA
Peak-18	chr1:14135252-14135915	chr1:14135378-14135391	18.1	AGGGCCATGTTGCCTCAAGA
Peak-18	chr1:14135252-14135915	chr1:14135378-14135391	18.1	GTCGCCCTCTTGAGGCAACA
Peak-18	chr1:14135252-14135915	chr1:14135378-14135391	18.1	CAGGGCCATGTTGCCTCAAG
Peak-18	chr1:14135252-14135915	chr1:14135378-14135391	18.1	CTCTTGAGGCAACATGGCCC
Peak-18	chr1:14135252-14135915	chr1:14135378-14135391	18.1	GAGGCAACATGGCCCTGGTC
Peak-18	chr1:14135252-14135915	chr1:14135505-14135518	18.2	GCATGCCAGGACATGACATC
Peak-18	chr1:14135252-14135915	chr1:14135505-14135518	18.2	CATGTCCTGGCATGCAGCCC
Peak-18	chr1:14135252-14135915	chr1:14135654-14135667	18.3	AGGCTGGACTTGATGTATCA
Peak-19	chr1:15059355-15060420	chr1:15059750-15059764	19.1	TTCATGGTAACTCCAAGCAC
Peak-19	chr1:15059355-15060420	chr1:15059750-15059764	19.1	AGTTACCATGAAAGCAAGTC
Peak-19	chr1:15059355-15060420	chr1:15059750-15059764	19.1	TAACTCCAAGCACAGGCTGC
Peak-19	chr1:15059355-15060420	chr1:15059769-15059782	19.2	CTTGTCCTGACTTGCTTTCA
Peak-19	chr1:15059355-15060420	chr1:15060100-15060115	19.3	ACAAGGAGCAGTTCAAGTGT
Peak-19	chr1:15059355-15060420	chr1:15060100-15060115	19.3	AGGAGCAGTTCAAGTGTTGG
Peak-19	chr1:15059355-15060420	chr1:15060100-15060115	19.3	CACTTGAACTGCTCCTTGTA
Peak-20	chr1:16450106-16450500	chr1:16450333-16450349	20.2	TCTGCCCCTAACTTGCTGTG
Peak-20	chr1:16450106-16450500	chr1:16450333-16450349	20.2	TCAAGGCCACACAGCAAGTT
Peak-20	chr1:16450106-16450500	chr1:16450333-16450349	20.2	ACACAGCAAGTTAGGGGCAG
Peak-20	chr1:16450106-16450500	chr1:16450333-16450349	20.2	CAAGGCCACACAGCAAGTTA
Peak-21	chr1:16478437-16479726	chr1:16479281-16479296	21.1	CTGGCTCTAGAAGTAGCACA
Peak-21	chr1:16478437-16479726	chr1:16479281-16479296	21.1	CCTGTGCTACTTCTAGAGCC
Peak-21	chr1:16478437-16479726	chr1:16479281-16479296	21.1	CCTGGCTCTAGAAGTAGCAC
Peak-21	chr1:16478437-16479726	chr1:16479281-16479296	21.1	GAGCCAGGCCTAGGCTGGAA
Peak-22	chr1:16818993-16819735	chr1:16819091-16819110	22.1	GACAGTTCATGACCTTGAAC
Peak-22	chr1:16818993-16819735	chr1:16819478-16819488	22.3	TTGAACCTTGAAGCTGACTG
Peak-23	chr1:16840424-16840711	chr1:16840477-16840491	23.1	ACATGTCGCCTGCATGTCAT
Peak-24	chr1:17591659-17592289	chr1:17591799-17591817	24.1	AGGCTTGCTACCCCATTCCA
Peak-24	chr1:17591659-17592289	chr1:17591799-17591817	24.1	TACCCCATTCCAAGGAGATG
Peak-24	chr1:17591659-17592289	chr1:17591799-17591817	24.1	TGCCTCATCTCCTTGGAATG
Peak-24	chr1:17591659-17592289	chr1:17591799-17591817	24.1	GGGGTAGCAAGCCTGGACTT
Peak-24	chr1:17591659-17592289	chr1:17591799-17591817	24.1	CTGCCTCATCTCCTTGGAAT
Peak-24	chr1:17591659-17592289	chr1:17591877-17591894	24.2	GGGCATGCCTGGGACTGCAA
Peak-24	chr1:17591659-17592289	chr1:17591877-17591894	24.2	CTGGGACTGCAAGGGCTGCA
Peak-24	chr1:17591659-17592289	chr1:17591877-17591894	24.2	CCTGCAGCCCTTGCAGTCCC
Peak-24	chr1:17591659-17592289	chr1:17591877-17591894	24.2	CCTGGGACTGCAAGGGCTGC
Peak-24	chr1:17591659-17592289	chr1:17592080-17592096	24.3	CTGAGATCAAGGCCTGCCCT
Peak-24	chr1:17591659-17592289	chr1:17592080-17592096	24.3	CCAGACAAGCCCTGAGATCA
Peak-24	chr1:17591659-17592289	chr1:17592080-17592096	24.3	CCAGGGCAGGCCTTGATCTC
Peak-24	chr1:17591659-17592289	chr1:17592080-17592096	24.3	CTTGATCTCAGGGCTTGTCT
Peak-24	chr1:17591659-17592289	chr1:17592080-17592096	24.3	CCTTGATCTCAGGGCTTGTC
Peak-24	chr1:17591659-17592289	chr1:17592080-17592096	24.3	CCTGAGATCAAGGCCTGCCC
Peak-24	chr1:17591659-17592289	chr1:17592261-17592270	24.4	GTTGGAGCTTGCTCTAGGTT
Peak-24	chr1:17591659-17592289	chr1:17592261-17592270	24.4	GTGCAGTTGGAGCTTGCTCT
Peak-24	chr1:17591659-17592289	chr1:17592261-17592270	24.4	AGTTGGAGCTTGCTCTAGGT
Peak-25	chr1:17635891-17636725	chr1:17636392-17636405	25.1	AGGGCTAGCCTGGGCATGCT
Peak-25	chr1:17635891-17636725	chr1:17636392-17636405	25.1	GAGGGCTAGCCTGGGCATGC
Peak-25	chr1:17635891-17636725	chr1:17636422-17636438	25.2	GATTACTACTCATGGACGCT
Peak-25	chr1:17635891-17636725	chr1:17636422-17636438	25.2	GTGATCTTGATTACTACTCA
Peak-25	chr1:17635891-17636725	chr1:17636422-17636438	25.2	TGATTACTACTCATGGACGC
Peak-26	chr1:17769684-17770548	chr1:17770128-17770146	26.2	AGAAGCCACAAGCCAAGCCC
Peak-26	chr1:17769684-17770548	chr1:17770128-17770146	26.2	CTGTGAGGCATGCCTGGGCT
Peak-26	chr1:17769684-17770548	chr1:17770128-17770146	26.2	GCATGCCTGGGCTTGGCTTG
Peak-29	chr1:21615905-21616490	chr1:21616216-21616231	29.1	GCACAGTTTGTGCATGTCCC
Peak-29	chr1:21615905-21616490	chr1:21616216-21616231	29.1	GCATGTCCCGGGACTTGCCC
Peak-33	chr1:23143791-23144538	chr1:23144088-23144107	33.1	CTGAAAACTCCAAGAAGCTC
Peak-33	chr1:23143791-23144538	chr1:23144088-23144107	33.1	TTCTTGGAGTTTTCAGAGCT
Peak-33	chr1:23143791-23144538	chr1:23144122-23144139	33.2	GTGCTTTAGCCAAGAGCTCC
Peak-33	chr1:23143791-23144538	chr1:23144122-23144139	33.2	TATACATGTCCAGGAGCTCT
Peak-33	chr1:23143791-23144538	chr1:23144238-23144257	33.4	GAGAGTTCATGCCAAGCAGG
Peak-33	chr1:23143791-23144538	chr1:23144238-23144257	33.4	GGCATGAGTGACCCCCTGCT
Peak-35	chr1:23918687-23919866	chr1:23919134-23919149	35.2	GAGCTAGTAGCAGGACATGA
Peak-35	chr1:23918687-23919866	chr1:23919134-23919149	35.2	TCTGGCTCAGAGCTAGTAGC
Peak-35	chr1:23918687-23919866	chr1:23919558-23919571	35.4	GAGGCAACATGATCAGACTT
Peak-35	chr1:23918687-23919866	chr1:23919558-23919571	35.4	GGAGGCAACATGATCAGACT
Peak-35	chr1:23918687-23919866	chr1:23919558-23919571	35.4	CATGATCAGACTTGGGCTGA
Peak-35	chr1:23918687-23919866	chr1:23919558-23919571	35.4	ATCAGACTTGGGCTGAAGGC
Peak-35	chr1:23918687-23919866	chr1:23919792-23919807	35.5	GAAGCCAAATAACTTGCCTA
Peak-35	chr1:23918687-23919866	chr1:23919792-23919807	35.5	GTTGCCTAATACATGGCCTT
Peak-35	chr1:23918687-23919866	chr1:23919792-23919807	35.5	CTTGCCTAAGGCCATGTATT
Peak-35	chr1:23918687-23919866	chr1:23919792-23919807	35.5	ATGGCCTTAGGCAAGTTATT
Peak-36	chr1:24645848-24646475	chr1:24645977-24645993	36.1	AGGCAAGAATTAGAGACAAG
Peak-36	chr1:24645848-24646475	chr1:24646215-24646231	36.2	AAGCCCCAGTCTCAAGCTAG
Peak-36	chr1:24645848-24646475	chr1:24646215-24646231	36.2	ACTCACCTCTAGCTTGAGAC
Peak-36	chr1:24645848-24646475	chr1:24646215-24646231	36.2	CTCACCTCTAGCTTGAGACT
Peak-36	chr1:24645848-24646475	chr1:24646215-24646231	36.2	TCACCTCTAGCTTGAGACTG
Peak-37	chr1:24745358-24746183	chr1:24745455-24745466	37.1	CTTCTTGTGCTCAAGAGCTA
Peak-37	chr1:24745358-24746183	chr1:24745741-24745750	37.3	ACATTAAAAATGCATGGACA
Peak-37	chr1:24745358-24746183	chr1:24745777-24745791	37.4	GTTCTTGCGGTGCTCTAGGG
Peak-37	chr1:24745358-24746183	chr1:24745777-24745791	37.4	CCCTAGAGCACCGCAAGAAC
Peak-37	chr1:24745358-24746183	chr1:24745777-24745791	37.4	CCAGTTCTTGCGGTGCTCTA
Peak-37	chr1:24745358-24746183	chr1:24745777-24745791	37.4	CTTGCGGTGCTCTAGGGTGG
Peak-37	chr1:24745358-24746183	chr1:24745777-24745791	37.4	GGTGCTCTAGGGTGGTGGAG
Peak-37	chr1:24745358-24746183	chr1:24745777-24745791	37.4	TCCAGTTCTTGCGGTGCTCT
Peak-38	chr1:25298532-25299720	chr1:25298960-25298973	38.2	GGACTTGCCTGGGCTTGCAT
Peak-38	chr1:25298532-25299720	chr1:25298960-25298973	38.2	TTGCCTGGGCTTGCATAGGT
Peak-38	chr1:25298532-25299720	chr1:25299581-25299590	38.3	GGTGATGCAGATCTTGGCCT
Peak-39	chr1:26074780-26075493	chr1:26075361-26075378	39.2	CCTTGGGGTCTCCTCCAAGA
Peak-39	chr1:26074780-26075493	chr1:26075361-26075378	39.2	CCTTCTTGGAGGAGACCCCA
Peak-39	chr1:26074780-26075493	chr1:26075361-26075378	39.2	AGGAGACCCCAAGGCTCAGC
Peak-40	chr1:27187562-27188094	chr1:27187694-27187708	40.1	TCAAGATACCCTCTAGAAGT
Peak-40	chr1:27187562-27188094	chr1:27187694-27187708	40.1	AACTTCTAGAGGGTATCTTG
Peak-40	chr1:27187562-27188094	chr1:27187834-27187853	40.2	GGAGGAGTAGGGACATGTCT
Peak-40	chr1:27187562-27188094	chr1:27187834-27187853	40.2	CATGTCCCTACTCCTCCTTG
Peak-40	chr1:27187562-27188094	chr1:27187834-27187853	40.2	AGGAGGAGTAGGGACATGTC
Peak-40	chr1:27187562-27188094	chr1:27187834-27187853	40.2	CTTTGCCACAAGGAGGAGTA
Peak-40	chr1:27187562-27188094	chr1:27187834-27187853	40.2	TCTTTGCCACAAGGAGGAGT
Peak-41	chr1:28568157-28568751	chr1:28568294-28568305	41.1	TTTCACAAGGTCACATGATC
Peak-41	chr1:28568157-28568751	chr1:28568344-28568361	41.2	GGAACTGCAACTCAAGGTTG
Peak-41	chr1:28568157-28568751	chr1:28568344-28568361	41.2	GAACTGCAACTCAAGGTTGT
Peak-41	chr1:28568157-28568751	chr1:28568546-28568559	41.3	GGCATGCATAGACATGCTGA
Peak-41	chr1:28568157-28568751	chr1:28568546-28568559	41.3	GCATGCATAGACATGCTGAC
Peak-41	chr1:28568157-28568751	chr1:28568546-28568559	41.3	CATGCATAGACATGCTGACG
Peak-43	chr1:28678720-28679234	chr1:28678803-28678820	43.2	TTAACAAGGTACAGAATCCT
Peak-43	chr1:28678720-28679234	chr1:28678989-28679008	43.3	TCAGTGGTGAGTCATGATAT
Peak-43	chr1:28678720-28679234	chr1:28678989-28679008	43.3	TGCAGGTCCTGACATGTCAG
Peak-43	chr1:28678720-28679234	chr1:28678989-28679008	43.3	TGACTCACCACTGACATGTC
Peak-44	chr1:30182459-30183458	chr1:30183004-30183020	44.2	GGAAGGCGATCATGAAACAT
Peak-44	chr1:30182459-30183458	chr1:30183004-30183020	44.2	GGCGATCATGAAACATAGGA
Peak-44	chr1:30182459-30183458	chr1:30183004-30183020	44.2	ATCGCCTTCCATGCAGAAAC
Peak-44	chr1:30182459-30183458	chr1:30183199-30183216	44.3	AGAAAACTGGAACTTGTCAA
Peak-44	chr1:30182459-30183458	chr1:30183199-30183216	44.3	AAGAAAACTGGAACTTGTCA
Peak-44	chr1:30182459-30183458	chr1:30183199-30183216	44.3	CATTCTACAGACAAGAAAAC
Peak-44	chr1:30182459-30183458	chr1:30183218-30183228	44.4	TTGTCAAGGGACTTGAGTAA
Peak-44	chr1:30182459-30183458	chr1:30183218-30183228	44.4	CTTGTCAAGGGACTTGAGTA
Peak-44	chr1:30182459-30183458	chr1:30183350-30183359	44.5	CAGGAAGAACATGCTCAAGG
Peak-44	chr1:30182459-30183458	chr1:30183350-30183359	44.5	GCTCAGGAAGAACATGCTCA
Peak-47	chr1:31520274-31520936	chr1:31520306-31520322	47.1	TAGTTATTCACTCTTGTGAA
Peak-48	chr1:31939497-31940009	chr1:31939720-31939736	48.1	TTTAACCAAGATATTTATTC
Peak-49	chr1:32219062-32219651	chr1:32219347-32219360	49.1	CTCAGACATGCCCTGACATG
Peak-49	chr1:32219062-32219651	chr1:32219347-32219360	49.1	ACATGTCAGGGCATGTCTGA
Peak-49	chr1:32219062-32219651	chr1:32219347-32219360	49.1	CACATGTCAGGGCATGTCTG
Peak-49	chr1:32219062-32219651	chr1:32219581-32219597	49.2	AAACATGCCAAGTAGGACAA
Peak-49	chr1:32219062-32219651	chr1:32219581-32219597	49.2	CCCAAGGAAACATGCCAAGT
Peak-49	chr1:32219062-32219651	chr1:32219581-32219597	49.2	GAAACATGCCAAGTAGGACA
Peak-49	chr1:32219062-32219651	chr1:32219581-32219597	49.2	AACATGCCAAGTAGGACAAG
Peak-49	chr1:32219062-32219651	chr1:32219581-32219597	49.2	CCTACTTGGCATGTTTCCTT
Peak-49	chr1:32219062-32219651	chr1:32219581-32219597	49.2	TCCTACTTGGCATGTTTCCT
Peak-49	chr1:32219062-32219651	chr1:32219603-32219613	49.3	AGGACAAGGGGCAAGAGCAG
Peak-49	chr1:32219062-32219651	chr1:32219603-32219613	49.3	CTCTTGCCCCTTGTCCTACT
Peak-50	chr1:32529689-32530123	chr1:32529842-32529853	50.1	GTATTCTTGCTGGCAAGAGA
Peak-51	chr1:33167511-33168132	chr1:33167809-33167819	51.1	TGTGGAAGCCACTTGGTGCA
Peak-51	chr1:33167511-33168132	chr1:33167809-33167819	51.1	ATGCCCAGCCTTGCACCAAG
Peak-51	chr1:33167511-33168132	chr1:33167809-33167819	51.1	GAAGCCACTTGGTGCAAGGC
Peak-51	chr1:33167511-33168132	chr1:33167809-33167819	51.1	AAGCCACTTGGTGCAAGGCT
Peak-52	chr1:37182641-37183225	chr1:37182920-37182933	52.2	ATACATGTACAGACATGCCT
Peak-53	chr1:37565949-37566496	chr1:37565983-37565995	53.2	ACATATATGCATGCACTTCT
Peak-53	chr1:37565949-37566496	chr1:37566073-37566088	53.3	CATGACCAAGCACAAAGTCA
Peak-53	chr1:37565949-37566496	chr1:37566073-37566088	53.3	ATGACCAAGCACAAAGTCAA
Peak-53	chr1:37565949-37566496	chr1:37566073-37566088	53.3	AAGCACAAAGTCAAGGGGCA
Peak-53	chr1:37565949-37566496	chr1:37566073-37566088	53.3	CAAGCACAAAGTCAAGGGGC
Peak-53	chr1:37565949-37566496	chr1:37566198-37566217	53.5	CTGGGACCAAGGGCTAGCCC
Peak-53	chr1:37565949-37566496	chr1:37566198-37566217	53.5	AACATGCCTGGGCTAGCCCT
Peak-53	chr1:37565949-37566496	chr1:37566198-37566217	53.5	GGCTAGCCCTTGGTCCCAGC
Peak-53	chr1:37565949-37566496	chr1:37566372-37566389	53.6	GCACACAGAGACATGTAGAG
Peak-54	chr1:38412322-38413291	chr1:38412323-38412341	54.1	GAGAGGAAGAGCCATGTCCT
Peak-54	chr1:38412322-38413291	chr1:38412323-38412341	54.1	GTCCCTTTGCTCCTAGGACA
Peak-54	chr1:38412322-38413291	chr1:38412323-38412341	54.1	GAGCCATGTCCTAGGAGCAA
Peak-54	chr1:38412322-38413291	chr1:38412323-38412341	54.1	ACATGGCTCTTCCTCTCTTT
Peak-54	chr1:38412322-38413291	chr1:38412323-38412341	54.1	AGCCATGTCCTAGGAGCAAA
Peak-54	chr1:38412322-38413291	chr1:38412323-38412341	54.1	ATGGCTCTTCCTCTCTTTTG
Peak-54	chr1:38412322-38413291	chr1:38412323-38412341	54.1	CATGGCTCTTCCTCTCTTTT
Peak-54	chr1:38412322-38413291	chr1:38412769-38412782	54.2	TCGGGCATGCTGGGACTTGC
Peak-54	chr1:38412322-38413291	chr1:38412907-38412916	54.3	GCTCTGGCCCCATGACCTAG
Peak-54	chr1:38412322-38413291	chr1:38412907-38412916	54.3	TCCCCAGCCCTCTAGGTCAT
Peak-54	chr1:38412322-38413291	chr1:38412907-38412916	54.3	CTCTGGCCCCATGACCTAGA
Peak-54	chr1:38412322-38413291	chr1:38412907-38412916	54.3	CCCCAGCCCTCTAGGTCATG
Peak-54	chr1:38412322-38413291	chr1:38412907-38412916	54.3	GGCCCCATGACCTAGAGGGC
Peak-54	chr1:38412322-38413291	chr1:38412907-38412916	54.3	CCCCATGACCTAGAGGGCTG
Peak-54	chr1:38412322-38413291	chr1:38412907-38412916	54.3	ATCCCCAGCCCTCTAGGTCA
Peak-54	chr1:38412322-38413291	chr1:38412907-38412916	54.3	GCCCCATGACCTAGAGGGCT
Peak-55	chr1:38513305-38514178	chr1:38513437-38513448	55.1	GCTGGCAAGGGCGCTAGTTG
Peak-55	chr1:38513305-38514178	chr1:38513437-38513448	55.1	CTGGCAAGGGCGCTAGTTGG
Peak-55	chr1:38513305-38514178	chr1:38513437-38513448	55.1	GCAAGGGCGCTAGTTGGGGG
Peak-55	chr1:38513305-38514178	chr1:38513437-38513448	55.1	TGCTGGCAAGGGCGCTAGTT
Peak-55	chr1:38513305-38514178	chr1:38513437-38513448	55.1	CTGCTGGCAAGGGCGCTAGT
Peak-55	chr1:38513305-38514178	chr1:38513657-38513676	55.2	TCCGGGCAAACTCTAGCCCA
Peak-55	chr1:38513305-38514178	chr1:38513657-38513676	55.2	AGAGTTTGCCCGGACTTGCC
Peak-55	chr1:38513305-38514178	chr1:38513657-38513676	55.2	GTCCGGGCAAACTCTAGCCC
Peak-55	chr1:38513305-38514178	chr1:38513657-38513676	55.2	GCCCTGGGCTAGAGTTTGCC
Peak-55	chr1:38513305-38514178	chr1:38513949-38513959	55.3	CTCCTGGATCTAGCCTCAAG
Peak-55	chr1:38513305-38514178	chr1:38513949-38513959	55.3	ATCCACTTGAGGCTAGATCC
Peak-56	chr1:38752657-38753371	chr1:38752743-38752753	56.1	TAAGCAACTCTTGCATCTAG
Peak-56	chr1:38752657-38753371	chr1:38752743-38752753	56.1	ATAAGCAACTCTTGCATCTA
Peak-56	chr1:38752657-38753371	chr1:38752743-38752753	56.1	GATAAGCAACTCTTGCATCT
Peak-56	chr1:38752657-38753371	chr1:38753003-38753020	56.2	CAAGGATCTAAATGCAAGTC
Peak-56	chr1:38752657-38753371	chr1:38753003-38753020	56.2	CAGACTTGCATTTAGATCCT
Peak-56	chr1:38752657-38753371	chr1:38753100-38753112	56.4	TTGTTTAGACTTGTGGTACA
Peak-56	chr1:38752657-38753371	chr1:38753149-38753158	56.5	GGTGGTCTAGCCCTAGCACA
Peak-56	chr1:38752657-38753371	chr1:38753149-38753158	56.5	GGGTGGTCTAGCCCTAGCAC
Peak-57	chr1:39812445-39813157	chr1:39813028-39813046	57.2	CAGTATGGTTCTAGTCCAGG
Peak-57	chr1:39812445-39813157	chr1:39813028-39813046	57.2	CTCCTGGACTAGAACCATAC
Peak-57	chr1:39812445-39813157	chr1:39813028-39813046	57.2	CAGCCAGAACAAGTGCCTCC
Peak-57	chr1:39812445-39813157	chr1:39813028-39813046	57.2	AGTCCAGGAGGCACTTGTTC
Peak-58	chr1:39943792-39944329	chr1:39943974-39943984	58.3	CCTCAACAATACATGACCCT
Peak-58	chr1:39943792-39944329	chr1:39943974-39943984	58.3	CCAAGGGTCATGTATTGTTG
Peak-58	chr1:39943792-39944329	chr1:39943974-39943984	58.3	ACAATACATGACCCTTGGCC
Peak-58	chr1:39943792-39944329	chr1:39944293-39944303	58.4	GCATAAGTGTCCAAGCAGCA
Peak-58	chr1:39943792-39944329	chr1:39944293-39944303	58.4	GAATTTGGAACCATGCTGCT
Peak-59	chr1:40442413-40443190	chr1:40443120-40443136	59.2	TACAGGGAGGTCCATGCAGG
Peak-59	chr1:40442413-40443190	chr1:40443120-40443136	59.2	TTGGTCATGGGCCACCTGCA
Peak-60	chr1:41177022-41177881	chr1:41177097-41177116	60.1	GCCTTCTCCTAGGGCCAACA
Peak-60	chr1:41177022-41177881	chr1:41177097-41177116	60.1	ACCCTGTTGGCCCTAGGAGA
Peak-60	chr1:41177022-41177881	chr1:41177097-41177116	60.1	GACTTGACCCTGTTGGCCCT
Peak-60	chr1:41177022-41177881	chr1:41177097-41177116	60.1	AGGTGCTGACTTGACCCTGT
Peak-60	chr1:41177022-41177881	chr1:41177562-41177580	60.3	ACAGATCTCTTGACTTTAAA
Peak-61	chr1:41235271-41235949	chr1:41235353-41235371	61.1	AATGAACATCTAGGGGAGCA
Peak-61	chr1:41235271-41235949	chr1:41235353-41235371	61.1	CATCTAGGGGAGCATGGACA
Peak-61	chr1:41235271-41235949	chr1:41235615-41235631	61.2	TCATCCTATCATGTCCTCAG
Peak-61	chr1:41235271-41235949	chr1:41235709-41235725	61.3	TGGCATGTAAGCCTAGCATG
Peak-61	chr1:41235271-41235949	chr1:41235709-41235725	61.3	CATGCTAGGCTTACATGCCA
Peak-61	chr1:41235271-41235949	chr1:41235709-41235725	61.3	ACATGCTAGGCTTACATGCC
Peak-61	chr1:41235271-41235949	chr1:41235709-41235725	61.3	GTAAGCCTAGCATGTGGTGC
Peak-61	chr1:41235271-41235949	chr1:41235736-41235747	61.4	GCCAAAAGCCAAGCCCTCAT
Peak-61	chr1:41235271-41235949	chr1:41235736-41235747	61.4	AGCCAAAAGCCAAGCCCTCA
Peak-61	chr1:41235271-41235949	chr1:41235736-41235747	61.4	TCCCATGAGGGCTTGGCTTT
Peak-61	chr1:41235271-41235949	chr1:41235736-41235747	61.4	CCAGGGCTCCCATGAGGGCT
Peak-61	chr1:41235271-41235949	chr1:41235736-41235747	61.4	CCAAGCCCTCATGGGAGCCC
Peak-62	chr1:41352169-41352794	chr1:41352484-41352503	62.1	GCATGCACGGGCATGCACAC
Peak-62	chr1:41352169-41352794	chr1:41352484-41352503	62.1	TCAAGCGCATGTGCATGCAC
Peak-62	chr1:41352169-41352794	chr1:41352484-41352503	62.1	CATGCACATGCGCTTGAGTC
Peak-62	chr1:41352169-41352794	chr1:41352484-41352503	62.1	CTCAAGCGCATGTGCATGCA
Peak-62	chr1:41352169-41352794	chr1:41352760-41352772	62.3	CCTTACTAGTGCTCCTTGAG
Peak-62	chr1:41352169-41352794	chr1:41352760-41352772	62.3	CAAGGAGCACTAGTAAGGGT
Peak-62	chr1:41352169-41352794	chr1:41352760-41352772	62.3	CCCTCAAGGAGCACTAGTAA
Peak-62	chr1:41352169-41352794	chr1:41352760-41352772	62.3	CCCCTCAAGGAGCACTAGTA
Peak-62	chr1:41352169-41352794	chr1:41352760-41352772	62.3	ACCCTTACTAGTGCTCCTTG
Peak-62	chr1:41352169-41352794	chr1:41352760-41352772	62.3	CCCTTACTAGTGCTCCTTGA
Peak-63	chr1:41472293-41473291	chr1:41472725-41472742	63.1	GCTCAAAGGCAAGGGATGCA
Peak-63	chr1:41472293-41473291	chr1:41472725-41472742	63.1	TGCTCAAAGGCAAGGGATGC
Peak-64	chr1:41947613-41948575	chr1:41947970-41947989	64.1	TGCAAGAAGGGATGGTGCCA
Peak-64	chr1:41947613-41948575	chr1:41947970-41947989	64.1	ATGGCACCATCCCTTCTTGC
Peak-64	chr1:41947613-41948575	chr1:41948084-41948097	64.2	GCAAGCCCGGGCATGCCCTG
Peak-64	chr1:41947613-41948575	chr1:41948084-41948097	64.2	TGCAAGCCCGGGCATGCCCT
Peak-64	chr1:41947613-41948575	chr1:41948084-41948097	64.2	CTGCAAGCCCGGGCATGCCC
Peak-64	chr1:41947613-41948575	chr1:41948436-41948447	64.3	GTGTGACTTCTTGAGGTCAA
Peak-64	chr1:41947613-41948575	chr1:41948436-41948447	64.3	GACTTCTTGAGGTCAAGGGC
Peak-64	chr1:41947613-41948575	chr1:41948436-41948447	64.3	GGTGTGACTTCTTGAGGTCA
Peak-64	chr1:41947613-41948575	chr1:41948552-41948563	64.4	AGATTTCCTTGCCCCCATGC
Peak-66	chr1:43618235-43619060	chr1:43618687-43618700	66.3	GGTTCAAGCCCAGGCATGTC
Peak-66	chr1:43618235-43619060	chr1:43618929-43618941	66.4	AGCTATCAGCAAGGTGGTCT
Peak-67	chr1:45265252-45266080	chr1:45265408-45265423	67.1	CAAGGCTTTTACCATGCTCC
Peak-67	chr1:45265252-45266080	chr1:45265829-45265840	67.2	CTGCATGGTGACTAGCTGCC
Peak-67	chr1:45265252-45266080	chr1:45265829-45265840	67.2	CCTGCATGGTGACTAGCTGC
Peak-67	chr1:45265252-45266080	chr1:45265829-45265840	67.2	CCGGCAGCTAGTCACCATGC
Peak-68	chr1:46022869-46023628	chr1:46023077-46023090	68.1	CAAAGAACAAGAGCTCCCTA
Peak-68	chr1:46022869-46023628	chr1:46023077-46023090	68.1	GCAAAGAACAAGAGCTCCCT
Peak-68	chr1:46022869-46023628	chr1:46023077-46023090	68.1	AGCTCCCTAGGGAAGAATGA
Peak-68	chr1:46022869-46023628	chr1:46023364-46023382	68.2	GCAAGTCTGGACTTGACAAG
Peak-68	chr1:46022869-46023628	chr1:46023364-46023382	68.2	ACTTGACAAGAGGAACCTGG
Peak-68	chr1:46022869-46023628	chr1:46023364-46023382	68.2	TGGACTTGACAAGAGGAACC
Peak-68	chr1:46022869-46023628	chr1:46023383-46023398	68.3	GACTTGCTTGCTTGATCCCT
Peak-68	chr1:46022869-46023628	chr1:46023383-46023398	68.3	AGGGATCAAGCAAGCAAGTC
Peak-69	chr1:46422987-46423657	chr1:46423216-46423235	69.1	TCACTGTAGCCATGAACCCC
Peak-70	chr1:51069053-51069811	chr1:51069391-51069410	70.2	CAGACAAGTGCATGTACACT
Peak-70	chr1:51069053-51069811	chr1:51069391-51069410	70.2	CAAGTGTACATGCACTTGTC
Peak-71	chr1:52158924-52159822	chr1:52159634-52159652	71.3	AAGCTTGACAGCCTTATTCA
Peak-71	chr1:52158924-52159822	chr1:52159634-52159652	71.3	CAGAGATACAGCCATGAATA
Peak-71	chr1:52158924-52159822	chr1:52159634-52159652	71.3	CTTATTCATGGCTGTATCTC
Peak-72	chr1:52389942-52390430	chr1:52390366-52390382	72.3	GACTCAAGTTACCAACTCAT
Peak-72	chr1:52389942-52390430	chr1:52390366-52390382	72.3	TGACTCAAGTTACCAACTCA
Peak-72	chr1:52389942-52390430	chr1:52390386-52390399	72.4	CATGGGTCTAGCCAGCTCAA
Peak-72	chr1:52389942-52390430	chr1:52390386-52390399	72.4	TCATGGGTCTAGCCAGCTCA
Peak-72	chr1:52389942-52390430	chr1:52390386-52390399	72.4	AGCTGGCTAGACCCATGAGT
Peak-73	chr1:56397234-56397912	chr1:56397652-56397664	73.2	CATGTGCAACTTGGACCACA
Peak-73	chr1:56397234-56397912	chr1:56397652-56397664	73.2	AATTCTGGCCATGTGCAACT
Peak-73	chr1:56397234-56397912	chr1:56397712-56397723	73.3	AGGCCTCTAGCATTTCTCAT
Peak-73	chr1:56397234-56397912	chr1:56397712-56397723	73.3	ATGAGAAATGCTAGAGGCCT
Peak-75	chr1:58672313-58673097	chr1:58672468-58672483	75.1	TAACTTCATGAACAACTGCA
Peak-75	chr1:58672313-58673097	chr1:58672468-58672483	75.1	ATGAACAACTGCAAGGATTG
Peak-75	chr1:58672313-58673097	chr1:58672664-58672675	75.2	CCAGGCTTGTTCTCATGTGG
Peak-75	chr1:58672313-58673097	chr1:58672664-58672675	75.2	AGTCCAGGCTTGTTCTCATG
Peak-75	chr1:58672313-58673097	chr1:58672664-58672675	75.2	CCTCCACATGAGAACAAGCC
Peak-75	chr1:58672313-58673097	chr1:58672664-58672675	75.2	CTTGTTCTCATGTGGAGGCA
Peak-75	chr1:58672313-58673097	chr1:58672664-58672675	75.2	GCTTGTTCTCATGTGGAGGC
Peak-75	chr1:58672313-58673097	chr1:58672839-58672849	75.4	CTGGAGGGCTTGACTCATGT
Peak-75	chr1:58672313-58673097	chr1:58672839-58672849	75.4	AGGGCTTGACTCATGTAGGA
Peak-75	chr1:58672313-58673097	chr1:58673053-58673066	75.5	TTAATGGGCATGCATCACCT
Peak-75	chr1:58672313-58673097	chr1:58673053-58673066	75.5	TAATGGGCATGCATCACCTA
Peak-76	chr1:59588595-59589168	chr1:59588784-59588794	76.1	AGGGCAAGCCTCAAGACTGG
Peak-76	chr1:59588595-59589168	chr1:59588784-59588794	76.1	AGAAGGGCAAGCCTCAAGAC
Peak-76	chr1:59588595-59589168	chr1:59588831-59588847	76.2	ACAAGATGAAAAAGCTAGGT
Peak-76	chr1:59588595-59589168	chr1:59588831-59588847	76.2	CCAAACAAGATGAAAAAGCT
Peak-76	chr1:59588595-59589168	chr1:59588831-59588847	76.2	CCTAGCTTTTTCATCTTGTT
Peak-76	chr1:59588595-59589168	chr1:59588915-59588928	76.3	TGAACAAGTCCAGTCATGTG
Peak-76	chr1:59588595-59589168	chr1:59588954-59588970	76.4	ATGCAGTCAAAGCATGCTTA
Peak-76	chr1:59588595-59589168	chr1:59589018-59589028	76.5	AGGCTATATCTCATGCAACA
Peak-77	chr1:60195599-60196608	chr1:60195667-60195685	77.1	GAATGATCCCCTCTTGGCTC
Peak-77	chr1:60195599-60196608	chr1:60195667-60195685	77.1	ATCCCCTCTTGGCTCTGGCA
Peak-77	chr1:60195599-60196608	chr1:60195667-60195685	77.1	GGGGATCATTCTTGACTCTT
Peak-77	chr1:60195599-60196608	chr1:60195667-60195685	77.1	GATCCCCTCTTGGCTCTGGC
Peak-77	chr1:60195599-60196608	chr1:60196052-60196065	77.2	TAAAGACATGTAGAGACTTG
Peak-77	chr1:60195599-60196608	chr1:60196401-60196414	77.3	CTCATCTAGCCCAAGCAAGA
Peak-77	chr1:60195599-60196608	chr1:60196401-60196414	77.3	ATCTAGCCCAAGCAAGAGGG
Peak-77	chr1:60195599-60196608	chr1:60196401-60196414	77.3	CCTCATCTAGCCCAAGCAAG
Peak-77	chr1:60195599-60196608	chr1:60196401-60196414	77.3	CCCAAGCAAGAGGGAGGTAG
Peak-77	chr1:60195599-60196608	chr1:60196401-60196414	77.3	CCTCTTGCTTGGGCTAGATG
Peak-77	chr1:60195599-60196608	chr1:60196546-60196561	77.4	ACTTTGCATGTTGTCCGACA
Peak-77	chr1:60195599-60196608	chr1:60196546-60196561	77.4	TGTCCGACATGGACTTTGAC
Peak-78	chr1:62071370-62071983	chr1:62071961-62071971	78.2	AATAAATTATTCTAGTCACA
Peak-79	chr1:64095956-64096778	chr1:64095997-64096015	79.1	TAGTCAAGGCATGAAAACTG
Peak-79	chr1:64095956-64096778	chr1:64095997-64096015	79.1	AAAACTGAGGCCTAGAGTGC
Peak-79	chr1:64095956-64096778	chr1:64096068-64096083	79.2	AGACCTTGGCATGTAGCAAG
Peak-79	chr1:64095956-64096778	chr1:64096068-64096083	79.2	TGACCTCTTGCTACATGCCA
Peak-79	chr1:64095956-64096778	chr1:64096745-64096761	79.3	TTGTTCTTGTTGGATGTTCA
Peak-80	chr1:64876761-64877219	chr1:64876995-64877014	80.1	GTCCCTGCATGCCCCAGCCT
Peak-80	chr1:64876761-64877219	chr1:64876995-64877014	80.1	TGTCCCTGCATGCCCCAGCC
Peak-81	chr1:66927785-66928570	chr1:66928136-66928149	81.2	CTTGCCCTGACATGTCTCCA
Peak-81	chr1:66927785-66928570	chr1:66928136-66928149	81.2	TCTTGCCCTGACATGTCTCC
Peak-82	chr1:67612166-67612696	chr1:67612299-67612315	82.1	TTAGGCATGCTTCTGTGCCA
Peak-82	chr1:67612166-67612696	chr1:67612328-67612339	82.2	TTGCAAAGACTTGAATCCAA
Peak-82	chr1:67612166-67612696	chr1:67612328-67612339	82.2	CTTGCAAAGACTTGAATCCA
Peak-82	chr1:67612166-67612696	chr1:67612367-67612384	82.4	TCTGATTACATGAAATACCT
Peak-82	chr1:67612166-67612696	chr1:67612433-67612448	82.5	TCTGGACATGTTGAACATCT
Peak-82	chr1:67612166-67612696	chr1:67612433-67612448	82.5	CATGTTGAACATCTTGGTTT
Peak-82	chr1:67612166-67612696	chr1:67612455-67612473	82.6	TAGTCTTAGATTTACTTGTC
Peak-82	chr1:67612166-67612696	chr1:67612633-67612642	82.7	ATGGGCACATGATCTTGTTC
Peak-84	chr1:68041400-68041967	chr1:68041691-68041705	84.1	GCAGACTTCAAGTTTCCAGC
Peak-84	chr1:68041400-68041967	chr1:68041691-68041705	84.1	CTGGAAACTTGAAGTCTGCA
Peak-84	chr1:68041400-68041967	chr1:68041691-68041705	84.1	AACTTGAAGTCTGCAAGGAA
Peak-84	chr1:68041400-68041967	chr1:68041691-68041705	84.1	AAACTTGAAGTCTGCAAGGA
Peak-84	chr1:68041400-68041967	chr1:68041717-68041733	84.2	CAGGCAAGGGCATGTTTCAT
Peak-84	chr1:68041400-68041967	chr1:68041717-68041733	84.2	GCAGGCAAGGGCATGTTTCA
Peak-84	chr1:68041400-68041967	chr1:68041717-68041733	84.2	TGAAACATGCCCTTGCCTGC
Peak-84	chr1:68041400-68041967	chr1:68041830-68041845	84.3	ACAAGTATCAACTAGAGAGG
Peak-84	chr1:68041400-68041967	chr1:68041830-68041845	84.3	TAGAGAGGAGGCTAGAAATC
Peak-84	chr1:68041400-68041967	chr1:68041852-68041868	84.4	TGATACTTGTGTAACATACA
Peak-84	chr1:68041400-68041967	chr1:68041852-68041868	84.4	GATACTTGTGTAACATACAA
Peak-85	chr1:68151961-68152825	chr1:68152461-68152474	85.1	GAACATGTCTAAGCATGCTG
Peak-85	chr1:68151961-68152825	chr1:68152461-68152474	85.1	CAGAACATGTCTAAGCATGC
Peak-85	chr1:68151961-68152825	chr1:68152685-68152700	85.2	GTATTTCTAGGGAATTAACA
Peak-86	chr1:68190651-68191602	chr1:68190704-68190717	86.1	GTTAGATCATGATCTAAAGA
Peak-86	chr1:68190651-68191602	chr1:68190874-68190889	86.2	CTTTTTCATGCGTACCTCCA
Peak-86	chr1:68190651-68191602	chr1:68190874-68190889	86.2	AGGTACGCATGAAAAAGGAA
Peak-86	chr1:68190651-68191602	chr1:68190874-68190889	86.2	CTTGGAGGTACGCATGAAAA
Peak-86	chr1:68190651-68191602	chr1:68191007-68191022	86.3	GTTTCCTTGCTAGCGTGTTA
Peak-86	chr1:68190651-68191602	chr1:68191007-68191022	86.3	TTTCCTTGCTAGCGTGTTAT
Peak-86	chr1:68190651-68191602	chr1:68191153-68191169	86.5	AAACAAGTACTTTAACCATG
Peak-86	chr1:68190651-68191602	chr1:68191339-68191354	86.7	TGTTACTTGAGGGAAAACAT
Peak-86	chr1:68190651-68191602	chr1:68191339-68191354	86.7	GTGTTACTTGAGGGAAAACA
Peak-87	chr1:69520546-69521604	chr1:69520808-69520819	87.1	ATGAGGGCATGAACTTTGTT
Peak-87	chr1:69520546-69521604	chr1:69520808-69520819	87.1	CATGCCCTCATGGAATCAAC
Peak-88	chr1:72466327-72467079	chr1:72466674-72466687	88.2	TTGCTCAGACATGTCCACAA
Peak-88	chr1:72466327-72467079	chr1:72466674-72466687	88.2	ACATGTCTGAGCAAGTCTCC
Peak-88	chr1:72466327-72467079	chr1:72466983-72467001	88.5	AGTTCTTTCTCTCATGGCTG
Peak-89	chr1:75557694-75558217	chr1:75557898-75557912	89.1	AGGATTTCTTGCCTTATGCA
Peak-89	chr1:75557694-75558217	chr1:75557898-75557912	89.1	GGATTTCTTGCCTTATGCAA
Peak-91	chr1:77384714-77385458	chr1:77384954-77384966	91.1	GCCAAGCAGCCCAAGACGGG
Peak-91	chr1:77384714-77385458	chr1:77384954-77384966	91.1	GGAGCCAAGCAGCCCAAGAC
Peak-91	chr1:77384714-77385458	chr1:77384954-77384966	91.1	AGGAGCCAAGCAGCCCAAGA
Peak-91	chr1:77384714-77385458	chr1:77384954-77384966	91.1	GCCTCCCGTCTTGGGCTGCT
Peak-91	chr1:77384714-77385458	chr1:77385009-77385019	91.2	TTGAAAACCTACAAGCTGCT
Peak-91	chr1:77384714-77385458	chr1:77385009-77385019	91.2	TACAAGCTGCTTGGTACTTC
Peak-91	chr1:77384714-77385458	chr1:77385009-77385019	91.2	AGAAGTACCAAGCAGCTTGT
Peak-91	chr1:77384714-77385458	chr1:77385068-77385078	91.3	ACACTGTTCTTGCTCCTAGA
Peak-91	chr1:77384714-77385458	chr1:77385140-77385159	91.4	TAGTCTTCAAGGCATGTCTC
Peak-91	chr1:77384714-77385458	chr1:77385400-77385419	91.5	TTCAAGTAACTAAGAACTCT
Peak-91	chr1:77384714-77385458	chr1:77385400-77385419	91.5	AGAACTCTTGGCTTGATCTT
Peak-93	chr1:80882847-80883779	chr1:80883081-80883100	93.1	CTAGTTGACGTTCCTTCATG
Peak-93	chr1:80882847-80883779	chr1:80883081-80883100	93.1	CACATGAAGGAACGTCAACT
Peak-93	chr1:80882847-80883779	chr1:80883081-80883100	93.1	GTTCCTTCATGTGGTATTTG
Peak-93	chr1:80882847-80883779	chr1:80883440-80883453	93.2	AAATCCTAGGACAGGCATGT
Peak-93	chr1:80882847-80883779	chr1:80883440-80883453	93.2	TGAACCAACATGCCTGTCCT
Peak-93	chr1:80882847-80883779	chr1:80883629-80883640	93.3	CCTAGAATTCTTGGGCCCGT
Peak-93	chr1:80882847-80883779	chr1:80883629-80883640	93.3	GCCTAGAATTCTTGGGCCCG
Peak-93	chr1:80882847-80883779	chr1:80883629-80883640	93.3	CCCACGGGCCCAAGAATTCT
Peak-94	chr1:82339626-82340988	chr1:82340808-82340819	94.3	TTGACAAGGTCACTTGCTGC
Peak-94	chr1:82339626-82340988	chr1:82340808-82340819	94.3	TGACAAGGTCACTTGCTGCA
Peak-94	chr1:82339626-82340988	chr1:82340971-82340982	94.4	CTAGAAGACAAGTATTATTA
Peak-94	chr1:82339626-82340988	chr1:82340971-82340982	94.4	ACTAGAAGACAAGTATTATT
Peak-95	chr1:82346005-82346778	chr1:82346124-82346140	95.1	ACCTGAACCTTGTTAAGCTA
Peak-95	chr1:82346005-82346778	chr1:82346124-82346140	95.1	CAGGTTCTTGTCTCAGTACC
Peak-95	chr1:82346005-82346778	chr1:82346124-82346140	95.1	TCCTTAGCTTAACAAGGTTC
Peak-98	chr1:85528054-85528809	chr1:85528700-85528710	98.3	CTGGGTAAACTAGTCACTAG
Peak-98	chr1:85528054-85528809	chr1:85528700-85528710	98.3	TACTGGGTAAACTAGTCACT
Peak-98	chr1:85528054-85528809	chr1:85528700-85528710	98.3	ACTGGGTAAACTAGTCACTA
Peak-100	chr1:87594406-87595208	chr1:87594727-87594740	100.2	CAGGGACAAGACACTAGCAC
Peak-100	chr1:87594406-87595208	chr1:87594727-87594740	100.2	TGTCTTGTCCCTGCATGCCT
Peak-100	chr1:87594406-87595208	chr1:87594892-87594909	100.3	GCAAAGCCATGTGCCAGCAA
Peak-101	chr1:87640224-87641199	chr1:87640445-87640464	101.2	GTGGGGCACTTTTCTAGCAA
Peak-101	chr1:87640224-87641199	chr1:87640598-87640611	101.3	TGTCTGAGCATGTCTTCTCC
Peak-101	chr1:87640224-87641199	chr1:87640876-87640893	101.5	AGATCTAGTGATAGAGTACA
Peak-101	chr1:87640224-87641199	chr1:87640876-87640893	101.5	GATCTAGTGATAGAGTACAT
Peak-102	chr1:88501296-88501684	chr1:88501479-88501492	102.1	CCCAGACAAGCTGCCTGTGC
Peak-102	chr1:88501296-88501684	chr1:88501479-88501492	102.1	GCCCAGACAAGCTGCCTGTG
Peak-103	chr1:89267172-89268116	chr1:89267936-89267948	103.1	ATTCTAGGAAAGCTAGCTTA
Peak-104	chr1:89771653-89772472	chr1:89772088-89772097	104.1	CCTGACATGCCCTAGAGTAT
Peak-104	chr1:89771653-89772472	chr1:89772088-89772097	104.1	CCAATACTCTAGGGCATGTC
Peak-105	chr1:91995278-91996101	chr1:91995791-91995808	105.1	TTCGTGACTAGAAAAGATGA
Peak-105	chr1:91995278-91996101	chr1:91995791-91995808	105.1	TCGTGACTAGAAAAGATGAG
Peak-105	chr1:91995278-91996101	chr1:91995791-91995808	105.1	ATTCGTGACTAGAAAAGATG
Peak-106	chr1:92070266-92071084	chr1:92070472-92070486	106.2	GCTCATCAAGCTGGGCTCTG
Peak-106	chr1:92070266-92071084	chr1:92070472-92070486	106.2	AAACATGAGCTCATCAAGCT
Peak-106	chr1:92070266-92071084	chr1:92070472-92070486	106.2	CAAACATGAGCTCATCAAGC
Peak-106	chr1:92070266-92071084	chr1:92070649-92070662	106.3	CAAGTCCAAACATGTTGCTA
Peak-107	chr1:93688378-93689543	chr1:93688520-93688531	107.1	GAATAAACACATGTCTACAT
Peak-107	chr1:93688378-93689543	chr1:93688520-93688531	107.1	TGAATAAACACATGTCTACA
Peak-107	chr1:93688378-93689543	chr1:93689019-93689035	107.2	ACATGAACAAAAGTCATGAA
Peak-108	chr1:94094509-94095357	chr1:94094726-94094736	108.1	GGTGCTCCATGTTGCTTGAA
Peak-108	chr1:94094509-94095357	chr1:94094726-94094736	108.1	CTTTTCCCATTCAAGCAACA
Peak-108	chr1:94094509-94095357	chr1:94094726-94094736	108.1	GTGCTCCATGTTGCTTGAAT
Peak-109	chr1:94426166-94426878	chr1:94426336-94426351	109.2	GATGTGATTCTAGCTCACCA
Peak-109	chr1:94426166-94426878	chr1:94426336-94426351	109.2	GGTGAGCTAGAATCACATCA
Peak-110	chr1:94887230-94888095	chr1:94887808-94887827	110.2	GTGGTAATGCTCGCTTGCAC
Peak-111	chr1:95302319-95303037	chr1:95302651-95302664	111.1	TACATGACCCCACTTGTATG
Peak-111	chr1:95302319-95303037	chr1:95302651-95302664	111.1	CATACAAGTGGGGTCATGTA
Peak-111	chr1:95302319-95303037	chr1:95302651-95302664	111.1	ATACAAGTGGGGTCATGTAT
Peak-113	chr1:97527122-97527700	chr1:97527458-97527473	113.2	GCACTCCACCATGAGATTGG
Peak-113	chr1:97527122-97527700	chr1:97527458-97527473	113.2	CTAGCACTCCACCATGAGAT
Peak-113	chr1:97527122-97527700	chr1:97527458-97527473	113.2	CAATCTCATGGTGGAGTGCT
Peak-113	chr1:97527122-97527700	chr1:97527579-97527595	113.3	TTGGTCATGAGACAAGATAC
Peak-114	chr1:98199993-98200497	chr1:98200234-98200253	114.1	GTCATGAATAGGCATGTCCA
Peak-115	chr1:98636177-98636759	chr1:98636342-98636361	115.1	TGGTCAGCAAGATCAGCAGC
Peak-115	chr1:98636177-98636759	chr1:98636342-98636361	115.1	TCAGCAGCTGGCAAGATTGC
Peak-115	chr1:98636177-98636759	chr1:98636397-98636415	115.2	GGGGTCTGCCTCCAAGTACC
Peak-115	chr1:98636177-98636759	chr1:98636397-98636415	115.2	TGCCTCCAAGTACCTGGTGA
Peak-115	chr1:98636177-98636759	chr1:98636459-98636478	115.3	ATGTCTGAACATGAAATCAG
Peak-116	chr1:98930288-98931027	chr1:98930670-98930683	116.1	TGTTCAGGCATGCTGGAAAA
Peak-116	chr1:98930288-98931027	chr1:98930670-98930683	116.1	TCAGGCATGTTCAGGCATGC
Peak-116	chr1:98930288-98931027	chr1:98930670-98930683	116.1	GTTCAGGCATGCTGGAAAAG
Peak-116	chr1:98930288-98931027	chr1:98930670-98930683	116.1	ATGTTCAGGCATGCTGGAAA
Peak-117	chr1:98981700-98982405	chr1:98981828-98981838	117.1	CAAGGCCCAAGGCATAATAC
Peak-117	chr1:98981700-98982405	chr1:98981828-98981838	117.1	AAGGCCCAAGGCATAATACT
Peak-117	chr1:98981700-98982405	chr1:98981828-98981838	117.1	AGTATTATGCCTTGGGCCTT
Peak-117	chr1:98981700-98982405	chr1:98981828-98981838	117.1	CAGTATTATGCCTTGGGCCT
Peak-117	chr1:98981700-98982405	chr1:98982030-98982049	117.3	TCCAAACCTTGGCTCTAGGA
Peak-117	chr1:98981700-98982405	chr1:98982030-98982049	117.3	TGGCTCTAGGATGGCATGTC
Peak-117	chr1:98981700-98982405	chr1:98982030-98982049	117.3	TAGAGCCAAGGTTTGGAATC
Peak-117	chr1:98981700-98982405	chr1:98982056-98982065	117.4	GGCATGTCTGGACTTGCCCT
Peak-119	chr1:100408872-100409386	chr1:100409097-100409107	119.1	TTGTGGCTTGGATAGAACCC
Peak-120	chr1:101992266-101992866	chr1:101992548-101992561	120.2	TGTCAGGGCTTGCCTGATGG
Peak-120	chr1:101992266-101992866	chr1:101992548-101992561	120.2	ACATGTCAGGGCTTGCCTGA
Peak-120	chr1:101992266-101992866	chr1:101992548-101992561	120.2	CAAGCCCTGACATGTTTCTA
Peak-120	chr1:101992266-101992866	chr1:101992548-101992561	120.2	AAGCCCTGACATGTTTCTAT
Peak-120	chr1:101992266-101992866	chr1:101992651-101992668	120.3	TGGGCCTCCCAAGCTCATTT
Peak-127	chr1:110453826-110454629	chr1:110454318-110454328	127.2	GCTAGCCCCAAGCAGCCCCG
Peak-127	chr1:110453826-110454629	chr1:110454318-110454328	127.2	CTAGCCCCAAGCAGCCCCGG
Peak-127	chr1:110453826-110454629	chr1:110454318-110454328	127.2	AGCTAGCCCCAAGCAGCCCC
Peak-127	chr1:110453826-110454629	chr1:110454318-110454328	127.2	GAGCTAGCCCCAAGCAGCCC
Peak-128	chr1:111756199-111757782	chr1:111756227-111756244	128.1	TATATGTTGTCATGTTTCCG
Peak-128	chr1:111756199-111757782	chr1:111756309-111756326	128.2	GGCCTGCCAGTACTTGCGAG
Peak-128	chr1:111756199-111757782	chr1:111756309-111756326	128.2	ATGCGGCCTCTCGCAAGTAC
Peak-128	chr1:111756199-111757782	chr1:111756309-111756326	128.2	GGCCTCTCGCAAGTACTGGC
Peak-128	chr1:111756199-111757782	chr1:111756812-111756824	128.3	ACAAGGGAACCAAGTTTGAT
Peak-128	chr1:111756199-111757782	chr1:111756830-111756841	128.4	CAAGAGTGCAAGCTCAACAA
Peak-128	chr1:111756199-111757782	chr1:111756830-111756841	128.4	CCAAGAGTGCAAGCTCAACA
Peak-128	chr1:111756199-111757782	chr1:111756830-111756841	128.4	CCTTGTTGAGCTTGCACTCT
Peak-128	chr1:111756199-111757782	chr1:111756830-111756841	128.4	TGCACTCTTGGTATTACATA
Peak-128	chr1:111756199-111757782	chr1:111757725-111757739	128.8	GCATTCCAAGAGTTACCTGA
Peak-128	chr1:111756199-111757782	chr1:111757725-111757739	128.8	GGCATTCCAAGAGTTACCTG
Peak-128	chr1:111756199-111757782	chr1:111757725-111757739	128.8	AATGCCCTTGCTGAGAAAAG
Peak-128	chr1:111756199-111757782	chr1:111757725-111757739	128.8	GAATGCCCTTGCTGAGAAAA
Peak-128	chr1:111756199-111757782	chr1:111757725-111757739	128.8	GGAATGCCCTTGCTGAGAAA
Peak-129	chr1:111907023-111908058	chr1:111907152-111907167	129.1	TAGAGAAGCTTGTACCTTAA
Peak-129	chr1:111907023-111908058	chr1:111907557-111907573	129.4	ACTGATAACACTTGGTACTG
Peak-131	chr1:113246230-113247374	chr1:113246542-113246555	131.1	GGGCTTGCTCAGGCATGTTC
Peak-131	chr1:113246230-113247374	chr1:113246672-113246691	131.2	CATGTTTTCCAGCTCCCAAG
Peak-131	chr1:113246230-113247374	chr1:113246672-113246691	131.2	TGTTTTCCAGCTCCCAAGTG
Peak-131	chr1:113246230-113247374	chr1:113246672-113246691	131.2	TGATGACCCCACTTGGGAGC
Peak-131	chr1:113246230-113247374	chr1:113246672-113246691	131.2	ATGTTTTCCAGCTCCCAAGT
Peak-132	chr1:113305229-113306281	chr1:113305403-113305419	132.1	AGTGTCATGATTTGAGAACA
Peak-132	chr1:113305229-113306281	chr1:113305463-113305474	132.2	TTGTTTTCATGCTTCTGGCT
Peak-132	chr1:113305229-113306281	chr1:113305463-113305474	132.2	TGTTTTCATGCTTCTGGCTT
Peak-132	chr1:113305229-113306281	chr1:113305463-113305474	132.2	AGCTCTTGTTTTCATGCTTC
Peak-132	chr1:113305229-113306281	chr1:113305885-113305898	132.4	ATGCACAGACATGTTCTTCA
Peak-132	chr1:113305229-113306281	chr1:113305885-113305898	132.4	CATGCACAGACATGTTCTTC
Peak-133	chr1:114878768-114879465	chr1:114878984-114878995	133.1	TGGCACCCACCATGAGGACA
Peak-133	chr1:114878768-114879465	chr1:114878984-114878995	133.1	CTCTTCCATGTCCTCATGGT
Peak-133	chr1:114878768-114879465	chr1:114878984-114878995	133.1	CCACCATGAGGACATGGAAG
Peak-133	chr1:114878768-114879465	chr1:114879142-114879155	133.3	AACATGTCGCTGCATGCCTC
Peak-133	chr1:114878768-114879465	chr1:114879214-114879230	133.4	CTTAAACCCAACATGCAGTT
Peak-133	chr1:114878768-114879465	chr1:114879214-114879230	133.4	ATGCAGTTGGGACTTGAGGC
Peak-133	chr1:114878768-114879465	chr1:114879214-114879230	133.4	CAACATGCAGTTGGGACTTG
Peak-133	chr1:114878768-114879465	chr1:114879214-114879230	133.4	ACTTAAACCCAACATGCAGT
Peak-133	chr1:114878768-114879465	chr1:114879214-114879230	133.4	TCAAGTCCCAACTGCATGTT
Peak-133	chr1:114878768-114879465	chr1:114879214-114879230	133.4	CTCAAGTCCCAACTGCATGT
Peak-133	chr1:114878768-114879465	chr1:114879244-114879258	133.5	CAATAACCTTGGATTGGGCT
Peak-133	chr1:114878768-114879465	chr1:114879244-114879258	133.5	GTCCAGCCAAGCCCAATCCA
Peak-133	chr1:114878768-114879465	chr1:114879244-114879258	133.5	TGGTTCAATAACCTTGGATT
Peak-133	chr1:114878768-114879465	chr1:114879244-114879258	133.5	AACCTTGGATTGGGCTTGGC
Peak-134	chr1:115345621-115346141	chr1:115345895-115345908	134.1	AGCCGGGGCTAGCCTGATAC
Peak-134	chr1:115345621-115346141	chr1:115345895-115345908	134.1	CTAGCCCCGGCTTGTTCACA
Peak-135	chr1:115842991-115843818	chr1:115843112-115843123	135.1	GCTTGTGATCCATGTTTTCT
Peak-135	chr1:115842991-115843818	chr1:115843231-115843244	135.2	CAAGGGAGCTCAAGACGCGA
Peak-135	chr1:115842991-115843818	chr1:115843344-115843356	135.3	ATGCAGCACATGCAAATCCT
Peak-135	chr1:115842991-115843818	chr1:115843344-115843356	135.3	ATTTGCATGTGCTGCATGCC
Peak-135	chr1:115842991-115843818	chr1:115843344-115843356	135.3	TTTGCATGTGCTGCATGCCT
Peak-136	chr1:116314321-116314912	chr1:116314591-116314607	136.1	CCAAGCTTGCCTCTTCTCCA
Peak-136	chr1:116314321-116314912	chr1:116314591-116314607	136.1	CGATCTTTGCCTTGGAGAAG
Peak-136	chr1:116314321-116314912	chr1:116314768-116314787	136.2	GCTGGAGGCTCATGGAGCAC
Peak-136	chr1:116314321-116314912	chr1:116314768-116314787	136.2	CTGGAGGCTCATGGAGCACA
Peak-137	chr1:116381484-116382708	chr1:116382038-116382051	137.1	CTGGCCAAGTCCGGGCATGT
Peak-137	chr1:116381484-116382708	chr1:116382038-116382051	137.1	AGCACCGACATGCCCGGACT
Peak-137	chr1:116381484-116382708	chr1:116382038-116382051	137.1	CGACATGCCCGGACTTGGCC
Peak-137	chr1:116381484-116382708	chr1:116382372-116382390	137.2	AGAAACAAAAGCAAGGGGAT
Peak-137	chr1:116381484-116382708	chr1:116382372-116382390	137.2	CTTCTAGAGAAACAAAAGCA
Peak-137	chr1:116381484-116382708	chr1:116382372-116382390	137.2	GAGAAACAAAAGCAAGGGGA
Peak-138	chr1:116420002-116420574	chr1:116420264-116420281	138.1	AGATGAGGGCTAGATGCCCA
Peak-138	chr1:116420002-116420574	chr1:116420264-116420281	138.1	CAGATGAGGGCTAGATGCCC
Peak-138	chr1:116420002-116420574	chr1:116420288-116420306	138.2	GCACACAGCTGACTAGACCC
Peak-139	chr1:117421398-117422619	chr1:117421914-117421923	139.1	TTCACATGAGCATGAGCATT
Peak-139	chr1:117421398-117422619	chr1:117421914-117421923	139.1	GAATGCTCATGCTCATGTGA
Peak-139	chr1:117421398-117422619	chr1:117421944-117421960	139.2	GACTTGTCCCTCTGACAAGG
Peak-139	chr1:117421398-117422619	chr1:117421944-117421960	139.2	CTGGACTTGTCCCTCTGACA
Peak-139	chr1:117421398-117422619	chr1:117421944-117421960	139.2	CACCGCTTCCTCCTTGTCAG
Peak-139	chr1:117421398-117422619	chr1:117421944-117421960	139.2	ACCGCTTCCTCCTTGTCAGA
Peak-139	chr1:117421398-117422619	chr1:117421944-117421960	139.2	CTCTGACAAGGAGGAAGCGG
Peak-139	chr1:117421398-117422619	chr1:117421944-117421960	139.2	TCCCTCTGACAAGGAGGAAG
Peak-139	chr1:117421398-117422619	chr1:117422052-117422071	139.3	GAAGAGCATGAAGAGTAAAT
Peak-139	chr1:117421398-117422619	chr1:117422052-117422071	139.3	ATGTTTCAGCGACAAGAAGA
Peak-139	chr1:117421398-117422619	chr1:117422140-117422149	139.4	TGTGGCGGGCTGCAAGCACA
Peak-139	chr1:117421398-117422619	chr1:117422323-117422332	139.5	GGTTATCCCTTCCAAGGACA
Peak-139	chr1:117421398-117422619	chr1:117422323-117422332	139.5	TATCCCTTCCAAGGACATGG
Peak-139	chr1:117421398-117422619	chr1:117422323-117422332	139.5	GGCACCTCCATGTCCTTGGA
Peak-140	chr1:119901218-119901884	chr1:119901359-119901371	140.1	TGTAATCCTTGACGGAAGAA
Peak-140	chr1:119901218-119901884	chr1:119901359-119901371	140.1	TTTGTACATGTAATCCTTGA
Peak-140	chr1:119901218-119901884	chr1:119901491-119901504	140.2	TGTGCATGCAGGGACATGTG
Peak-140	chr1:119901218-119901884	chr1:119901491-119901504	140.2	TGTCCCTGCATGCACAGTTC
Peak-140	chr1:119901218-119901884	chr1:119901523-119901536	140.3	TAGCCCCGGCTTGCCTGTAG
Peak-140	chr1:119901218-119901884	chr1:119901523-119901536	140.3	CTAGCCCCGGCTTGCCTGTA
Peak-140	chr1:119901218-119901884	chr1:119901523-119901536	140.3	TCTAGCCCCGGCTTGCCTGT
Peak-141	chr1:120459838-120460363	chr1:120460114-120460127	141.1	GGCTTGTCCAGGCATGTGTC
Peak-141	chr1:120459838-120460363	chr1:120460114-120460127	141.1	TGTCCAGGCATGTGTCAGGA
Peak-142	chr1:121285984-121286232	chr1:121286211-121286230	142.1	AATAAAAAACTTGACTGATG
Peak-145	chr1:145543085-145543540	chr1:145543143-145543157	145.1	TCACTCTTGAGCCCTCCTTG
Peak-145	chr1:145543085-145543540	chr1:145543143-145543157	145.1	CTCACTCTTGAGCCCTCCTT
Peak-145	chr1:145543085-145543540	chr1:145543143-145543157	145.1	ACTCACTCTTGAGCCCTCCT
Peak-145	chr1:145543085-145543540	chr1:145543289-145543301	145.2	AAACCTACATGGGTGGCATG
Peak-145	chr1:145543085-145543540	chr1:145543289-145543301	145.2	GAAACCTACATGGGTGGCAT
Peak-145	chr1:145543085-145543540	chr1:145543289-145543301	145.2	AGAAACCTACATGGGTGGCA
Peak-145	chr1:145543085-145543540	chr1:145543289-145543301	145.2	GAGCCCCATGCCACCCATGT
Peak-145	chr1:145543085-145543540	chr1:145543289-145543301	145.2	ATGGGTGGCATGGGGCTCTG
Peak-145	chr1:145543085-145543540	chr1:145543289-145543301	145.2	CATGGGTGGCATGGGGCTCT
Peak-145	chr1:145543085-145543540	chr1:145543289-145543301	145.2	ACATGGGTGGCATGGGGCTC
Peak-145	chr1:145543085-145543540	chr1:145543315-145543328	145.3	AGCCCTTACTTGCTCAGCAC
Peak-146	chr1:146641934-146642732	chr1:146642669-146642681	146.3	GAAATACAAGTAATTCCTCC
Peak-148	chr1:151962606-151963236	chr1:151962947-151962961	148.2	TGCTCAGACAAACATGTAGA
Peak-148	chr1:151962606-151963236	chr1:151962947-151962961	148.2	AACATGTAGAGGGCATGTAT
Peak-148	chr1:151962606-151963236	chr1:151963128-151963143	148.3	TCATGCCTAACACCATGTCT
Peak-148	chr1:151962606-151963236	chr1:151963128-151963143	148.3	AATGTCCCAGACATGGTGTT
Peak-148	chr1:151962606-151963236	chr1:151963128-151963143	148.3	AGACATGGTGTTAGGCATGA
Peak-148	chr1:151962606-151963236	chr1:151963128-151963143	148.3	CAGACATGGTGTTAGGCATG
Peak-148	chr1:151962606-151963236	chr1:151963128-151963143	148.3	CTCATGCCTAACACCATGTC
Peak-148	chr1:151962606-151963236	chr1:151963192-151963202	148.4	CTCCTCAAAGGCAAGCACCA
Peak-149	chr1:152139962-152140800	chr1:152140160-152140177	149.1	ATGTCCACCTAGCAAAATCT
Peak-149	chr1:152139962-152140800	chr1:152140160-152140177	149.1	GCTAGGTGGACATGACAAGT
Peak-149	chr1:152139962-152140800	chr1:152140184-152140198	149.2	GACTACACCAAGATTTTGCT
Peak-149	chr1:152139962-152140800	chr1:152140501-152140520	149.4	CATGGCTCAGGCATGCAGAA
Peak-149	chr1:152139962-152140800	chr1:152140501-152140520	149.4	ATTTAGCCAAGTCATGGCTC
Peak-149	chr1:152139962-152140800	chr1:152140501-152140520	149.4	TCATGGCTCAGGCATGCAGA
Peak-151	chr1:152877598-152878415	chr1:152877692-152877706	151.1	GAGACCAAGAAAGGGCCAAG
Peak-151	chr1:152877598-152878415	chr1:152877692-152877706	151.1	AGACCAAGAAAGGGCCAAGA
Peak-151	chr1:152877598-152878415	chr1:152877692-152877706	151.1	CAGCCCTCTTGGCCCTTTCT
Peak-151	chr1:152877598-152878415	chr1:152878228-152878246	151.3	GCTAGCAGCCTCAGAGCATG
Peak-151	chr1:152877598-152878415	chr1:152878228-152878246	151.3	GGCTAGCAGCCTCAGAGCAT
Peak-151	chr1:152877598-152878415	chr1:152878228-152878246	151.3	AGGCTAGCAGCCTCAGAGCA
Peak-151	chr1:152877598-152878415	chr1:152878228-152878246	151.3	TGGCACTGCCCCATGCTCTG
Peak-151	chr1:152877598-152878415	chr1:152878300-152878318	151.5	TCTGGCCCAAGTCACCTTCC
Peak-151	chr1:152877598-152878415	chr1:152878300-152878318	151.5	GATGAGAATGCATGATTTTC
Peak-152	chr1:153498382-153499134	chr1:153498791-153498804	152.1	GGCTTGCCTAAACATGTGCA
Peak-153	chr1:153539498-153540611	chr1:153539501-153539520	153.1	GGGAAGACAAGTAGCATGAG
Peak-153	chr1:153539498-153540611	chr1:153539501-153539520	153.1	TGAGGGGTTCAAGTACTGAG
Peak-153	chr1:153539498-153540611	chr1:153539501-153539520	153.1	CATGAGGGGTTCAAGTACTG
Peak-153	chr1:153539498-153540611	chr1:153539501-153539520	153.1	ATGAGGGGTTCAAGTACTGA
Peak-153	chr1:153539498-153540611	chr1:153539528-153539538	153.2	GGGAAGACAAGTAGCATGAG
Peak-153	chr1:153539498-153540611	chr1:153539528-153539538	153.2	ATGGGAAGACAAGTAGCATG
Peak-153	chr1:153539498-153540611	chr1:153539528-153539538	153.2	TGGGAAGACAAGTAGCATGA
Peak-153	chr1:153539498-153540611	chr1:153540086-153540096	153.4	ACCGGCACATGCAACTAGTG
Peak-153	chr1:153539498-153540611	chr1:153540086-153540096	153.4	GCCACACTAGTTGCATGTGC
Peak-153	chr1:153539498-153540611	chr1:153540103-153540118	153.5	GAGGGGTCAGCGCAAGCCGA
Peak-153	chr1:153539498-153540611	chr1:153540103-153540118	153.5	ACTAGTGTGGCCAAGACCCT
Peak-153	chr1:153539498-153540611	chr1:153540103-153540118	153.5	TCAGCGCAAGCCGAGGGTCT
Peak-153	chr1:153539498-153540611	chr1:153540150-153540159	153.6	ATAGAGGGCATGGGCATGTG
Peak-153	chr1:153539498-153540611	chr1:153540150-153540159	153.6	TAGAGGGCATGGGCATGTGT
Peak-154	chr1:154785953-154786342	chr1:154786140-154786153	154.1	GCCTTAACATGCCCGGAGCA
Peak-154	chr1:154785953-154786342	chr1:154786140-154786153	154.1	AGGTCAAGCCTTAACATGCC
Peak-154	chr1:154785953-154786342	chr1:154786140-154786153	154.1	AGCCTTAACATGCCCGGAGC
Peak-155	chr1:154945096-154945559	chr1:154945534-154945547	155.2	TAGGCCTTCCTAGACATAAG
Peak-156	chr1:155411535-155412027	chr1:155411961-155411978	156.3	GTTTCATGACAGTAAGTTCA
Peak-157	chr1:156093300-156094106	chr1:156093511-156093527	157.1	TTGGCAGGAGACCTTGCAGG
Peak-157	chr1:156093300-156094106	chr1:156093511-156093527	157.1	CTTGGCAGGAGACCTTGCAG
Peak-157	chr1:156093300-156094106	chr1:156093511-156093527	157.1	ACTTGGCAGGAGACCTTGCA
Peak-157	chr1:156093300-156094106	chr1:156093511-156093527	157.1	CACTTGGCAGGAGACCTTGC
Peak-157	chr1:156093300-156094106	chr1:156093511-156093527	157.1	GCAGGAGACCTTGCAGGGGG
Peak-158	chr1:157127249-157128146	chr1:157127565-157127579	158.1	GGGCATGTTTGAGACTAGTC
Peak-159	chr1:157938672-157939444	chr1:157938848-157938864	159.1	TCATGTCTTCTTTTCTAGAG
Peak-159	chr1:157938672-157939444	chr1:157938970-157938984	159.2	AAGCCTCTGCCATGAGCAAG
Peak-159	chr1:157938672-157939444	chr1:157938970-157938984	159.2	CTCATGGCAGAGGCTTGCCA
Peak-159	chr1:157938672-157939444	chr1:157938970-157938984	159.2	CTCTGCCATGAGCAAGAGGC
Peak-159	chr1:157938672-157939444	chr1:157938970-157938984	159.2	GCTCATGGCAGAGGCTTGCC
Peak-159	chr1:157938672-157939444	chr1:157938970-157938984	159.2	CTGCCTCTTGCTCATGGCAG
Peak-160	chr1:158885766-158886363	chr1:158885798-158885817	160.1	AGCATGTTTACAGAAAACCA
Peak-160	chr1:158885766-158886363	chr1:158885798-158885817	160.1	GCATGTTTACAGAAAACCAA
Peak-160	chr1:158885766-158886363	chr1:158885798-158885817	160.1	CAGAAAACCAAGGGTCAGAG
Peak-160	chr1:158885766-158886363	chr1:158885950-158885967	160.2	TTCGTTTGCTTGTTTTAGAG
Peak-161	chr1:163793205-163793871	chr1:163793252-163793267	161.1	ATGCCTAGCTTCAAGGAAGT
Peak-161	chr1:163793205-163793871	chr1:163793252-163793267	161.1	CCTTGAAGCTAGGCATGGCC
Peak-161	chr1:163793205-163793871	chr1:163793252-163793267	161.1	TTTCCTACTTCCTTGAAGCT
Peak-161	chr1:163793205-163793871	chr1:163793252-163793267	161.1	CCTGGCCATGCCTAGCTTCA
Peak-161	chr1:163793205-163793871	chr1:163793313-163793327	161.2	GATACATGTCACTTTCTTGT
Peak-161	chr1:163793205-163793871	chr1:163793385-163793396	161.3	CATGGGAACATGTGTTGATA
Peak-161	chr1:163793205-163793871	chr1:163793570-163793582	161.4	AATAATAGTCAAGATATTCT
Peak-162	chr1:167542194-167542727	chr1:167542240-167542255	162.1	ACTTTCTAGTACTAGGGCAA
Peak-162	chr1:167542194-167542727	chr1:167542240-167542255	162.1	CACTTTCTAGTACTAGGGCA
Peak-162	chr1:167542194-167542727	chr1:167542240-167542255	162.1	CTTGCCCTAGTACTAGAAAG
Peak-162	chr1:167542194-167542727	chr1:167542240-167542255	162.1	ATTTTCCACTTTCTAGTACT
Peak-162	chr1:167542194-167542727	chr1:167542240-167542255	162.1	TTTTCCACTTTCTAGTACTA
Peak-162	chr1:167542194-167542727	chr1:167542285-167542303	162.2	TCTCTGGTGCAAGGGCATGG
Peak-162	chr1:167542194-167542727	chr1:167542285-167542303	162.2	TTGTCTCTGGTGCAAGGGCA
Peak-162	chr1:167542194-167542727	chr1:167542285-167542303	162.2	GTGCAAGGGCATGGTGGCCT
Peak-162	chr1:167542194-167542727	chr1:167542454-167542467	162.3	TGCCTAAACATGCCTACAGT
Peak-163	chr1:167955141-167955885	chr1:167955416-167955435	163.1	TGTTTTTACATGCCCCATGC
Peak-164	chr1:168960841-168961465	chr1:168961061-168961077	164.1	TTTTTCTAGAAAGCCTGCCT
Peak-165	chr1:170376467-170377321	chr1:170376588-170376606	165.1	ATTCTGATGCATGTGATCAA
Peak-165	chr1:170376467-170377321	chr1:170376588-170376606	165.1	TTCTGATGCATGTGATCAAC
Peak-165	chr1:170376467-170377321	chr1:170376588-170376606	165.1	TCACATGCATCAGAATTCCT
Peak-165	chr1:170376467-170377321	chr1:170376588-170376606	165.1	CACATGCATCAGAATTCCTT
Peak-165	chr1:170376467-170377321	chr1:170376994-170377007	165.2	GACATGCTCCTACATGACTG
Peak-165	chr1:170376467-170377321	chr1:170376994-170377007	165.2	CAGTCATGTAGGAGCATGTC
Peak-166	chr1:171723298-171724277	chr1:171723348-171723359	166.1	TTTACTTGAAACCATGCCTC
Peak-166	chr1:171723298-171724277	chr1:171723348-171723359	166.1	AGGCATGGTTTCAAGTAAAA
Peak-166	chr1:171723298-171724277	chr1:171723879-171723897	166.3	CAGACCCTCTTCTTGGCCAT
Peak-166	chr1:171723298-171724277	chr1:171723879-171723897	166.3	AGTCTTGCAGACCCTCTTCT
Peak-166	chr1:171723298-171724277	chr1:171724195-171724205	166.4	TCAAATACAAACATGGTGCT
Peak-166	chr1:171723298-171724277	chr1:171724221-171724234	166.5	AGCTGTTGCAAGTGAACTCA
Peak-166	chr1:171723298-171724277	chr1:171724221-171724234	166.5	AAGTGAACTCAAGGAAATGA
Peak-167	chr1:171853593-171854191	chr1:171853860-171853873	167.1	AGTCTGAACTAGCCCGTTGA
Peak-167	chr1:171853593-171854191	chr1:171853987-171853997	167.2	ACTGTCCAGAACAAGTCACA
Peak-167	chr1:171853593-171854191	chr1:171853987-171853997	167.2	ATGTGACTTGTTCTGGACAG
Peak-167	chr1:171853593-171854191	chr1:171854091-171854101	167.3	TGACATCAAGGAACATGTAG
Peak-167	chr1:171853593-171854191	chr1:171854091-171854101	167.3	ACTACATGTTCCTTGATGTC
Peak-167	chr1:171853593-171854191	chr1:171854091-171854101	167.3	CTACATGTTCCTTGATGTCA
Peak-167	chr1:171853593-171854191	chr1:171854136-171854150	167.4	CTAGATCCTATCATGTTGCT
Peak-167	chr1:171853593-171854191	chr1:171854154-171854164	167.5	CTTGTGCCAAGCAACATGAT
Peak-167	chr1:171853593-171854191	chr1:171854154-171854164	167.5	CTATCATGTTGCTTGGCACA
Peak-167	chr1:171853593-171854191	chr1:171854154-171854164	167.5	TTGGCACAAGGTAGTTGCTT
Peak-167	chr1:171853593-171854191	chr1:171854154-171854164	167.5	CTTGGCACAAGGTAGTTGCT
Peak-168	chr1:173264709-173265576	chr1:173264790-173264809	168.1	AACAAGATGAATTTTTTCCT
Peak-168	chr1:173264709-173265576	chr1:173265543-173265554	168.4	GAGGATGAGTCATGCCTTCA
Peak-169	chr1:173325526-173326194	chr1:173325842-173325855	169.1	TTCACATGCCTGGTCATGCC
Peak-170	chr1:173606208-173606718	chr1:173606585-173606604	170.1	TGGACCTATTCAGGCATGCC
Peak-170	chr1:173606208-173606718	chr1:173606585-173606604	170.1	GGACCTATTCAGGCATGCCA
Peak-170	chr1:173606208-173606718	chr1:173606585-173606604	170.1	ATGCTTGCTTGGACCTATTC
Peak-170	chr1:173606208-173606718	chr1:173606585-173606604	170.1	TTGCCCTGGCATGCCTGAAT
Peak-171	chr1:173611431-173611918	chr1:173611539-173611556	171.1	CATGTTAAACAAGTTTAAAG
Peak-171	chr1:173611431-173611918	chr1:173611787-173611806	171.2	ATGCTTGCTTGGACCTCTTC
Peak-171	chr1:173611431-173611918	chr1:173611787-173611806	171.2	TTGCCTGGGCATGCCTGAAG
Peak-171	chr1:173611431-173611918	chr1:173611787-173611806	171.2	GGACCTCTTCAGGCATGCCC
Peak-172	chr1:177782230-177782902	chr1:177782577-177782590	172.1	CAAGTCCTAACTTGTTTGAA
Peak-173	chr1:178247054-178247896	chr1:178247342-178247353	173.2	ACATGTACACTAGCAGGACG
Peak-173	chr1:178247054-178247896	chr1:178247342-178247353	173.2	GGGCCCACATGTACACTAGC
Peak-173	chr1:178247054-178247896	chr1:178247342-178247353	173.2	TGTACACTAGCAGGACGGGG
Peak-173	chr1:178247054-178247896	chr1:178247342-178247353	173.2	CCGTCCTGCTAGTGTACATG
Peak-173	chr1:178247054-178247896	chr1:178247342-178247353	173.2	CGTCCTGCTAGTGTACATGT
Peak-173	chr1:178247054-178247896	chr1:178247342-178247353	173.2	CCACATGTACACTAGCAGGA
Peak-173	chr1:178247054-178247896	chr1:178247342-178247353	173.2	CACATGTACACTAGCAGGAC
Peak-173	chr1:178247054-178247896	chr1:178247436-178247449	173.3	AGAGATGACTTGCCCAGACA
Peak-173	chr1:178247054-178247896	chr1:178247436-178247449	173.3	TTGCCCAGACATGGCCACAA
Peak-175	chr1:180484953-180485922	chr1:180485150-180485160	175.1	GATGATGGCGGCATGGAGCT
Peak-175	chr1:180484953-180485922	chr1:180485150-180485160	175.1	TGGCGGCATGGAGCTAGGTT
Peak-175	chr1:180484953-180485922	chr1:180485150-180485160	175.1	GGCGGCATGGAGCTAGGTTT
Peak-176	chr1:180490983-180491643	chr1:180491095-180491111	176.1	TAGTCCTTGAAAACACCGCA
Peak-176	chr1:180490983-180491643	chr1:180491095-180491111	176.1	AATTCCATGCGGTGTTTTCA
Peak-176	chr1:180490983-180491643	chr1:180491307-180491317	176.2	CCAATCCATGGTGCTTGTCC
Peak-176	chr1:180490983-180491643	chr1:180491307-180491317	176.2	TCATGCCTGGACAAGCACCA
Peak-176	chr1:180490983-180491643	chr1:180491307-180491317	176.2	CCTGGACAAGCACCATGGAT
Peak-177	chr1:180531836-180532503	chr1:180532299-180532318	177.2	GTCCTTCTCTGGCTAGACCC
Peak-177	chr1:180531836-180532503	chr1:180532299-180532318	177.2	TCCTTCTCTGGCTAGACCCA
Peak-177	chr1:180531836-180532503	chr1:180532299-180532318	177.2	GCCCTGGGTCTAGCCAGAGA
Peak-177	chr1:180531836-180532503	chr1:180532299-180532318	177.2	GCTAGACCCAGGGCATCCTA
Peak-177	chr1:180531836-180532503	chr1:180532299-180532318	177.2	TGCAGGCCCTAGGATGCCCT
Peak-177	chr1:180531836-180532503	chr1:180532299-180532318	177.2	GGCTAGACCCAGGGCATCCT
Peak-177	chr1:180531836-180532503	chr1:180532299-180532318	177.2	CAGGGCATCCTAGGGCCTGC
Peak-177	chr1:180531836-180532503	chr1:180532299-180532318	177.2	CTGCAGGCCCTAGGATGCCC
Peak-177	chr1:180531836-180532503	chr1:180532444-180532457	177.3	CAGTAAGACAAGATTATACT
Peak-178	chr1:180554586-180555309	chr1:180554816-180554829	178.1	ACAAGGTCAGACATGCTCCT
Peak-178	chr1:180554586-180555309	chr1:180554816-180554829	178.1	AACAAGGTCAGACATGCTCC
Peak-178	chr1:180554586-180555309	chr1:180554816-180554829	178.1	GTCAGACATGCTCCTGGGTA
Peak-178	chr1:180554586-180555309	chr1:180554905-180554918	178.2	TTCTTGCCTTGCCAAGCAGA
Peak-178	chr1:180554586-180555309	chr1:180554984-180555002	178.3	AGAAGCAGCCCAAGGTGTCG
Peak-178	chr1:180554586-180555309	chr1:180554984-180555002	178.3	GGTGTCGGGGCCCATGACAA
Peak-178	chr1:180554586-180555309	chr1:180554984-180555002	178.3	GTCATGGGCCCCGACACCTT
Peak-178	chr1:180554586-180555309	chr1:180554984-180555002	178.3	AGGTGTCGGGGCCCATGACA
Peak-178	chr1:180554586-180555309	chr1:180554984-180555002	178.3	TGTCATGGGCCCCGACACCT
Peak-178	chr1:180554586-180555309	chr1:180554984-180555002	178.3	GTAGAAGCAGCCCAAGGTGT
Peak-178	chr1:180554586-180555309	chr1:180554984-180555002	178.3	TAGAAGCAGCCCAAGGTGTC
Peak-178	chr1:180554586-180555309	chr1:180555171-180555189	178.4	GGTGCCTGGCAAGGACAGCC
Peak-178	chr1:180554586-180555309	chr1:180555171-180555189	178.4	CTTCTTGAGGGTGCCTGGCA
Peak-178	chr1:180554586-180555309	chr1:180555171-180555189	178.4	TGGAGCTTCTTGAGGGTGCC
Peak-180	chr1:181103705-181105154	chr1:181103943-181103954	180.1	GGGGCACAAGGACACTTGGG
Peak-180	chr1:181103705-181105154	chr1:181104103-181104122	180.2	GCTCTGAAGAAACTAGCGCC
Peak-180	chr1:181103705-181105154	chr1:181104103-181104122	180.2	GAAGAAACTAGCGCCTGGCA
Peak-180	chr1:181103705-181105154	chr1:181104103-181104122	180.2	TGAAGAAACTAGCGCCTGGC
Peak-180	chr1:181103705-181105154	chr1:181104103-181104122	180.2	CGCTAGTTTCTTCAGAGCCT
Peak-180	chr1:181103705-181105154	chr1:181104159-181104177	180.3	CCTTGCCTGCCCCTCCCATG
Peak-180	chr1:181103705-181105154	chr1:181104159-181104177	180.3	CCCCATGGGAGGGGCAGGCA
Peak-180	chr1:181103705-181105154	chr1:181104159-181104177	180.3	ATGGGTGTGCCCCATGGGAG
Peak-180	chr1:181103705-181105154	chr1:181104159-181104177	180.3	TCCTTGCCTGCCCCTCCCAT
Peak-180	chr1:181103705-181105154	chr1:181104159-181104177	180.3	GTCCTTGCCTGCCCCTCCCA
Peak-180	chr1:181103705-181105154	chr1:181104281-181104294	180.4	ATGCCCGGGCATGTCTGCTG
Peak-180	chr1:181103705-181105154	chr1:181104281-181104294	180.4	CATGCCCGGGCATGTCTGCT
Peak-180	chr1:181103705-181105154	chr1:181104281-181104294	180.4	GCATGCCCGGGCATGTCTGC
Peak-180	chr1:181103705-181105154	chr1:181104331-181104344	180.5	ACCAAGGAGATCCTTGGGAG
Peak-180	chr1:181103705-181105154	chr1:181104331-181104344	180.5	GAGAAGACCAAGGAGATCCT
Peak-180	chr1:181103705-181105154	chr1:181104331-181104344	180.5	AGAAGACCAAGGAGATCCTT
Peak-180	chr1:181103705-181105154	chr1:181104331-181104344	180.5	ACCTCTCCCAAGGATCTCCT
Peak-180	chr1:181103705-181105154	chr1:181104331-181104344	180.5	AGGATCTCCTTGGTCTTCTC
Peak-180	chr1:181103705-181105154	chr1:181104686-181104699	180.6	AGAACTTGAGAGCCCTTGTG
Peak-180	chr1:181103705-181105154	chr1:181104686-181104699	180.6	GGAGAACTTGAGAGCCCTTG
Peak-180	chr1:181103705-181105154	chr1:181104686-181104699	180.6	GAGAACTTGAGAGCCCTTGT
Peak-180	chr1:181103705-181105154	chr1:181104686-181104699	180.6	GGCTCTCAAGTTCTCCAGAG
Peak-180	chr1:181103705-181105154	chr1:181104686-181104699	180.6	AGAGCCCTTGTGGGGACATC
Peak-180	chr1:181103705-181105154	chr1:181105067-181105079	180.7	GCTTACTCATGTTCAGCTTG
Peak-181	chr1:181490682-181491567	chr1:181491129-181491142	181.1	CATGCCTGGACATGCCAACG
Peak-181	chr1:181490682-181491567	chr1:181491129-181491142	181.1	CATGTCCAGGCATGTTCAGT
Peak-181	chr1:181490682-181491567	chr1:181491129-181491142	181.1	GCATGTCCAGGCATGTTCAG
Peak-181	chr1:181490682-181491567	chr1:181491397-181491411	181.2	ATGTGCTCAGCTAGATTATA
Peak-182	chr1:182612641-182613328	chr1:182612687-182612705	182.1	GTCTAAGAGTCCAAGTCCAC
Peak-182	chr1:182612641-182613328	chr1:182612687-182612705	182.1	CCACAGGCCACTAGCCATCT
Peak-182	chr1:182612641-182613328	chr1:182612687-182612705	182.1	CCTAGATGGCTAGTGGCCTG
Peak-182	chr1:182612641-182613328	chr1:182612687-182612705	182.1	TGGCTAGTGGCCTGTGGACT
Peak-182	chr1:182612641-182613328	chr1:182612828-182612837	182.2	CATGCTCAAGTTTAATGAGA
Peak-182	chr1:182612641-182613328	chr1:182612888-182612897	182.3	TATCAACCATTCATGGCCTT
Peak-182	chr1:182612641-182613328	chr1:182612888-182612897	182.3	GTATCAACCATTCATGGCCT
Peak-182	chr1:182612641-182613328	chr1:182612888-182612897	182.3	CATGGCCTTGGGCACCTCTG
Peak-182	chr1:182612641-182613328	chr1:182612888-182612897	182.3	GAGGTGCCCAAGGCCATGAA
Peak-182	chr1:182612641-182613328	chr1:182612888-182612897	182.3	TCATGGCCTTGGGCACCTCT
Peak-182	chr1:182612641-182613328	chr1:182613036-182613054	182.4	CAGCTCTGCCTAGACTTGCC
Peak-182	chr1:182612641-182613328	chr1:182613036-182613054	182.4	GGGCAAGTCCAGGCAAGTCT
Peak-182	chr1:182612641-182613328	chr1:182613036-182613054	182.4	TGCCTGGACTTGCCCTGCCC
Peak-182	chr1:182612641-182613328	chr1:182613099-182613109	182.5	GAGCAAGCCTCAAGTCCAGA
Peak-182	chr1:182612641-182613328	chr1:182613099-182613109	182.5	ACTTGAGGCTTGCTCAGTCC
Peak-182	chr1:182612641-182613328	chr1:182613099-182613109	182.5	CTTGAGGCTTGCTCAGTCCT
Peak-182	chr1:182612641-182613328	chr1:182613141-182613154	182.6	CTTGAGGAGCCAAGGAAGAC
Peak-182	chr1:182612641-182613328	chr1:182613141-182613154	182.6	AGGCTCGGCTTGAGGAGCCA
Peak-182	chr1:182612641-182613328	chr1:182613184-182613199	182.7	AGGACATGGGCTTGCGGAAG
Peak-182	chr1:182612641-182613328	chr1:182613184-182613199	182.7	GAAGTGATACCCAAGGACAT
Peak-182	chr1:182612641-182613328	chr1:182613184-182613199	182.7	TTCCGCAAGCCCATGTCCTT
Peak-182	chr1:182612641-182613328	chr1:182613184-182613199	182.7	TACCCAAGGACATGGGCTTG
Peak-182	chr1:182612641-182613328	chr1:182613184-182613199	182.7	GGAAGTGATACCCAAGGACA
Peak-182	chr1:182612641-182613328	chr1:182613184-182613199	182.7	CTTCCGCAAGCCCATGTCCT
Peak-183	chr1:182730225-182731197	chr1:182730228-182730239	183.1	GGTCTCATGGGAGGGTGAGG
Peak-183	chr1:182730225-182731197	chr1:182730748-182730762	183.3	TGTGGCTGGGAGCATGTCTT
Peak-184	chr1:183236685-183237609	chr1:183236909-183236918	184.1	CTCTATGGGTCTTGCCCTTG
Peak-184	chr1:183236685-183237609	chr1:183236909-183236918	184.1	TCTATGGGTCTTGCCCTTGG
Peak-184	chr1:183236685-183237609	chr1:183236909-183236918	184.1	TCTCTATGGGTCTTGCCCTT
Peak-184	chr1:183236685-183237609	chr1:183236909-183236918	184.1	TCTTGCCCTTGGGGGTGGAG
Peak-184	chr1:183236685-183237609	chr1:183236909-183236918	184.1	ATGGGTCTTGCCCTTGGGGG
Peak-184	chr1:183236685-183237609	chr1:183236909-183236918	184.1	CTCTCTATGGGTCTTGCCCT
Peak-184	chr1:183236685-183237609	chr1:183237300-183237309	184.2	GGCAGGAAGCAACTTGGCCT
Peak-184	chr1:183236685-183237609	chr1:183237399-183237412	184.3	CCCTGCCTTGCTGGATTTAA
Peak-184	chr1:183236685-183237609	chr1:183237399-183237412	184.3	AGCCTCTTGCCCTGCCTTGC
Peak-184	chr1:183236685-183237609	chr1:183237399-183237412	184.3	ATCCAGCAAGGCAGGGCAAG
Peak-184	chr1:183236685-183237609	chr1:183237473-183237488	184.4	TCCTAGACACTAGGCATGCA
Peak-184	chr1:183236685-183237609	chr1:183237473-183237488	184.4	ACCCTGCATGCCTAGTGTCT
Peak-184	chr1:183236685-183237609	chr1:183237473-183237488	184.4	TTCCTAGACACTAGGCATGC
Peak-184	chr1:183236685-183237609	chr1:183237473-183237488	184.4	CAGGCACTTTCCTAGACACT
Peak-186	chr1:183782075-183782788	chr1:183782523-183782540	186.1	GTCTCTAGACATGACACATC
Peak-186	chr1:183782075-183782788	chr1:183782523-183782540	186.1	CATGACACATCAGGCATGCC
Peak-186	chr1:183782075-183782788	chr1:183782523-183782540	186.1	ACATCAGGCATGCCTGGATC
Peak-186	chr1:183782075-183782788	chr1:183782571-183782580	186.2	GTTTAGGCTCACCATGAACA
Peak-186	chr1:183782075-183782788	chr1:183782571-183782580	186.2	CAGGGCTTCTGCCTTGTTCA
Peak-188	chr1:185930723-185931296	chr1:185930970-185930983	188.1	ACTCATGTCCGTGCATGCAC
Peak-190	chr1:187377133-187377981	chr1:187377464-187377474	190.1	ACTGCACATGTGTCAAGGGG
Peak-190	chr1:187377133-187377981	chr1:187377464-187377474	190.1	CCTTACTGCACATGTGTCAA
Peak-190	chr1:187377133-187377981	chr1:187377489-187377500	190.2	TTTCCCTTGCAGGCATGCCT
Peak-190	chr1:187377133-187377981	chr1:187377489-187377500	190.2	TTGCCCAGGCATGCCTGCAA
Peak-190	chr1:187377133-187377981	chr1:187377489-187377500	190.2	TTTTCCCTTGCAGGCATGCC
Peak-190	chr1:187377133-187377981	chr1:187377489-187377500	190.2	CTTGCCCAGGCATGCCTGCA
Peak-190	chr1:187377133-187377981	chr1:187377702-187377713	190.3	CTGATGACTTGTGCCCAAGA
Peak-190	chr1:187377133-187377981	chr1:187377702-187377713	190.3	ACTTGTGCCCAAGATGGTTA
Peak-190	chr1:187377133-187377981	chr1:187377702-187377713	190.3	GACTTGTGCCCAAGATGGTT
Peak-192	chr1:187607637-187608453	chr1:187607646-187607656	192.1	TCATGAAAAAGTGGTTCGGT
Peak-192	chr1:187607637-187608453	chr1:187607646-187607656	192.1	AGCCTCATGAAAAAGTGGTT
Peak-192	chr1:187607637-187608453	chr1:187607646-187607656	192.1	CACCGAACCACTTTTTCATG
Peak-192	chr1:187607637-187608453	chr1:187607646-187607656	192.1	CTCATGAAAAAGTGGTTCGG
Peak-192	chr1:187607637-187608453	chr1:187607646-187607656	192.1	TTACAAGCCTCATGAAAAAG
Peak-193	chr1:191870721-191871275	chr1:191870952-191870971	193.1	CATGCCCATGTACGCATTTG
Peak-193	chr1:191870721-191871275	chr1:191870952-191870971	193.1	ATGCGTACATGGGCATGCCC
Peak-193	chr1:191870721-191871275	chr1:191870952-191870971	193.1	GGCATGCCCAGGCAAGCCGT
Peak-193	chr1:191870721-191871275	chr1:191870952-191870971	193.1	GCATGCCCATGTACGCATTT
Peak-193	chr1:191870721-191871275	chr1:191870952-191870971	193.1	GGCATGCCCATGTACGCATT
Peak-195	chr1:196176522-196177003	chr1:196176608-196176625	195.1	GAGAAAGCTAGAAAGATTGA
Peak-195	chr1:196176522-196177003	chr1:196176608-196176625	195.1	TGAGAAAGCTAGAAAGATTG
Peak-195	chr1:196176522-196177003	chr1:196176715-196176728	195.2	TTGTAAGGGCATGTTATAGG
Peak-195	chr1:196176522-196177003	chr1:196176715-196176728	195.2	AACTTGTAAGGGCATGTTAT
Peak-196	chr1:199917842-199918673	chr1:199918219-199918229	196.1	AGAAAACTTGCTGCAAGCAG
Peak-196	chr1:199917842-199918673	chr1:199918295-199918308	196.2	TGTCTGGGCTAGCCCACTAA
Peak-197	chr1:200179996-200180605	chr1:200180467-200180479	197.2	GCAGGACTAGAAGTTACTCA
Peak-199	chr1:200811754-200812315	chr1:200811805-200811822	199.1	TAGAGGTTTATTTCTAGGCT
Peak-199	chr1:200811754-200812315	chr1:200811805-200811822	199.1	CTAGAGGTTTATTTCTAGGC
Peak-199	chr1:200811754-200812315	chr1:200811805-200811822	199.1	ATAAACCTCTAGTTTTATAA
Peak-199	chr1:200811754-200812315	chr1:200811805-200811822	199.1	TAAACCTCTAGTTTTATAAT
Peak-199	chr1:200811754-200812315	chr1:200811805-200811822	199.1	AAAACTAGAGGTTTATTTCT
Peak-201	chr1:201720199-201721826	chr1:201720204-201720216	201.1	GGTATTAACATGCTTTTCTT
Peak-201	chr1:201720199-201721826	chr1:201720204-201720216	201.1	TGGTATTAACATGCTTTTCT
Peak-201	chr1:201720199-201721826	chr1:201720920-201720934	201.4	TGCCTGGGGCATGTCGTGAG
Peak-201	chr1:201720199-201721826	chr1:201720920-201720934	201.4	AGCCACTCACGACATGCCCC
Peak-201	chr1:201720199-201721826	chr1:201720920-201720934	201.4	TGGGCAGGATGTCATGCCTG
Peak-201	chr1:201720199-201721826	chr1:201721259-201721277	201.5	GTTCATGGACTGCTTACTCT
Peak-202	chr1:202025665-202026275	chr1:202025882-202025895	202.1	AAGTATGGACAAGCCCCAAG
Peak-202	chr1:202025665-202026275	chr1:202025882-202025895	202.1	GTCCATACTTGCCCTGTGCA
Peak-202	chr1:202025665-202026275	chr1:202026044-202026055	202.2	AAGCACCCATGCCACCTGCG
Peak-202	chr1:202025665-202026275	chr1:202026044-202026055	202.2	GCAGGTGGCATGGGTGCTTG
Peak-203	chr1:202971466-202972210	chr1:202971494-202971503	203.1	ATGTCACAATGCCTTGACCA
Peak-203	chr1:202971466-202972210	chr1:202971494-202971503	203.1	ACAATGCCTTGACCATGGTG
Peak-203	chr1:202971466-202972210	chr1:202971494-202971503	203.1	AGCTGGCCACACCATGGTCA
Peak-204	chr1:203275312-203276220	chr1:203275888-203275903	204.1	AGCTCTAGGGTACTCTCTAG
Peak-204	chr1:203275312-203276220	chr1:203276180-203276189	204.2	TGGTTAGAGCAGCTAGGCCA
Peak-206	chr1:204493911-204494615	chr1:204494172-204494190	206.1	GTTGGAACATGTCTTGACAA
Peak-206	chr1:204493911-204494615	chr1:204494172-204494190	206.1	CATGTTCCAACATGTTGTAG
Peak-206	chr1:204493911-204494615	chr1:204494260-204494270	206.2	ACTCTCTAGATGCAAGACTG
Peak-206	chr1:204493911-204494615	chr1:204494260-204494270	206.2	CACTCTCTAGATGCAAGACT
Peak-206	chr1:204493911-204494615	chr1:204494260-204494270	206.2	GCACTCTCTAGATGCAAGAC
Peak-207	chr1:205267276-205268089	chr1:205267322-205267338	207.1	TTGAGGACAAGGATGGACCC
Peak-207	chr1:205267276-205268089	chr1:205267322-205267338	207.1	CTTGTCCTCAAGACATGTGT
Peak-207	chr1:205267276-205268089	chr1:205267322-205267338	207.1	GATAGCCCACACATGTCTTG
Peak-207	chr1:205267276-205268089	chr1:205267322-205267338	207.1	CCACACATGTCTTGAGGACA
Peak-207	chr1:205267276-205268089	chr1:205267322-205267338	207.1	ACATGTCTTGAGGACAAGGA
Peak-207	chr1:205267276-205268089	chr1:205267322-205267338	207.1	CCTTGTCCTCAAGACATGTG
Peak-207	chr1:205267276-205268089	chr1:205267493-205267507	207.2	GAGGGCCCAAGGCAGCTGAT
Peak-207	chr1:205267276-205268089	chr1:205267493-205267507	207.2	ATCTGCCCAAGGAGGGCCCA
Peak-207	chr1:205267276-205268089	chr1:205267493-205267507	207.2	GGAGGGCCCAAGGCAGCTGA
Peak-207	chr1:205267276-205268089	chr1:205267493-205267507	207.2	AGCTGCCTTGGGCCCTCCTT
Peak-207	chr1:205267276-205268089	chr1:205267493-205267507	207.2	CAGCTGCCTTGGGCCCTCCT
Peak-208	chr1:206807002-206807546	chr1:206807074-206807083	208.1	AGTCCTCTTTCCCTTGACCA
Peak-208	chr1:206807002-206807546	chr1:206807074-206807083	208.1	GTCCTCTTTCCCTTGACCAT
Peak-208	chr1:206807002-206807546	chr1:206807074-206807083	208.1	TTCCCATGGTCAAGGGAAAG
Peak-208	chr1:206807002-206807546	chr1:206807074-206807083	208.1	GCCTATTGTTCCCATGGTCA
Peak-208	chr1:206807002-206807546	chr1:206807074-206807083	208.1	CCTATTGTTCCCATGGTCAA
Peak-208	chr1:206807002-206807546	chr1:206807074-206807083	208.1	CCCTTGACCATGGGAACAAT
Peak-209	chr1:206820192-206821024	chr1:206820467-206820481	209.1	TACCATGCCCCCCACATGCC
Peak-209	chr1:206820192-206821024	chr1:206820492-206820511	209.2	ACAAAGCAAGGCATGTATGG
Peak-209	chr1:206820192-206821024	chr1:206820492-206820511	209.2	AACAAAGCAAGGCATGTATG
Peak-209	chr1:206820192-206821024	chr1:206820492-206820511	209.2	GAACAAAGCAAGGCATGTAT
Peak-209	chr1:206820192-206821024	chr1:206820492-206820511	209.2	TGAACAAAGCAAGGCATGTA
Peak-209	chr1:206820192-206821024	chr1:206820634-206820647	209.4	GTCCAGTCATGTTTACTTTA
Peak-211	chr1:207134905-207135544	chr1:207135224-207135237	211.1	TGTTCAGACATGCAGAGAAG
Peak-211	chr1:207134905-207135544	chr1:207135224-207135237	211.1	TGTCTGAACATGCAGCTATC
Peak-211	chr1:207134905-207135544	chr1:207135511-207135530	211.2	AGAACGTGCTTCACCAAGCT
Peak-211	chr1:207134905-207135544	chr1:207135511-207135530	211.2	AGCTTGGTGAAGCACGTTCT
Peak-211	chr1:207134905-207135544	chr1:207135511-207135530	211.2	TGGTGAAGCACGTTCTAGGA
Peak-212	chr1:207880361-207881208	chr1:207881040-207881056	212.2	AAAAACCAAGTCTACTAGAC
Peak-212	chr1:207880361-207881208	chr1:207881103-207881113	212.3	AAAACATGCCTCAAGTTAAA
Peak-213	chr1:208386850-208387588	chr1:208386978-208386997	213.1	GCTTGATTTTAACATGACTC
Peak-213	chr1:208386850-208387588	chr1:208386978-208386997	213.1	AACATGACTCTGGAATAACA
Peak-213	chr1:208386850-208387588	chr1:208387125-208387137	213.2	TTGCAGCCCTTGCACCAGAA
Peak-213	chr1:208386850-208387588	chr1:208387125-208387137	213.2	TCTGGTGCAAGGGCTGCAAG
Peak-213	chr1:208386850-208387588	chr1:208387125-208387137	213.2	CTTGCAGCCCTTGCACCAGA
Peak-213	chr1:208386850-208387588	chr1:208387248-208387261	213.3	AAGCCTGGGCTAGTTACAAA
Peak-215	chr1:209584614-209585696	chr1:209584995-209585012	215.1	TGCTCAGAAAGCCTTGAGAG
Peak-215	chr1:209584614-209585696	chr1:209585149-209585159	215.2	ATGCTAGATCCTAGAACTGT
Peak-215	chr1:209584614-209585696	chr1:209585171-209585184	215.3	TGTTATGTCATGCCCTGGTG
Peak-215	chr1:209584614-209585696	chr1:209585171-209585184	215.3	AAACATGTTATGTCATGCCC
Peak-216	chr1:210584937-210585404	chr1:210585015-210585034	216.1	CTTGAGCCAAGGCTACCATG
Peak-216	chr1:210584937-210585404	chr1:210585015-210585034	216.1	GCCAAGGCTACCATGAGGTA
Peak-216	chr1:210584937-210585404	chr1:210585015-210585034	216.1	AGCCAAGGCTACCATGAGGT
Peak-216	chr1:210584937-210585404	chr1:210585015-210585034	216.1	ACCCTACCTCATGGTAGCCT
Peak-216	chr1:210584937-210585404	chr1:210585157-210585169	216.2	GAGGCATGTAAGACATGTAG
Peak-216	chr1:210584937-210585404	chr1:210585176-210585189	216.3	GCCTCTACATGTCTTAACCT
Peak-216	chr1:210584937-210585404	chr1:210585176-210585189	216.3	AGACATGTAGAGGCATGTAG
Peak-216	chr1:210584937-210585404	chr1:210585197-210585216	216.4	GGCTAGAGGAGTTCACACCA
Peak-217	chr1:211750222-211751257	chr1:211750929-211750941	217.1	GAGGGCCAAGGAATTGAATT
Peak-217	chr1:211750222-211751257	chr1:211750929-211750941	217.1	AGAGGGCCAAGGAATTGAAT
Peak-217	chr1:211750222-211751257	chr1:211750929-211750941	217.1	ATTCAATTCCTTGGCCCTCT
Peak-217	chr1:211750222-211751257	chr1:211750929-211750941	217.1	TTCAATTCCTTGGCCCTCTT
Peak-218	chr1:212352623-212353313	chr1:212352761-212352771	218.1	CTAGCTCCAAGCACCCTCAA
Peak-218	chr1:212352623-212353313	chr1:212353048-212353066	218.2	GGGCAAGACTTGCCCAGGAA
Peak-218	chr1:212352623-212353313	chr1:212353048-212353066	218.2	GCCCCCACATGTTCCAGCCT
Peak-218	chr1:212352623-212353313	chr1:212353048-212353066	218.2	TGTGGGGGCAAGACTTGCCC
Peak-218	chr1:212352623-212353313	chr1:212353048-212353066	218.2	GGGGCAAGACTTGCCCAGGA
Peak-218	chr1:212352623-212353313	chr1:212353277-212353287	218.3	ATGTGTCATCCCTAGGAACA
Peak-218	chr1:212352623-212353313	chr1:212353277-212353287	218.3	TGTCATCCCTAGGAACATGG
Peak-218	chr1:212352623-212353313	chr1:212353277-212353287	218.3	TTACCACCACCATGTTCCTA
Peak-218	chr1:212352623-212353313	chr1:212353277-212353287	218.3	CATCCCTAGGAACATGGTGG
Peak-218	chr1:212352623-212353313	chr1:212353277-212353287	218.3	ATTACCACCACCATGTTCCT
Peak-219	chr1:212676012-212676585	chr1:212676293-212676306	219.1	GGCATGTTCCTACATGTGCC
Peak-219	chr1:212676012-212676585	chr1:212676293-212676306	219.1	TTCCTACATGTGCCCGGCTG
Peak-219	chr1:212676012-212676585	chr1:212676315-212676326	219.2	CTCCTTCTAGAGATCTTGTG
Peak-219	chr1:212676012-212676585	chr1:212676315-212676326	219.2	CCCACAAGATCTCTAGAAGG
Peak-219	chr1:212676012-212676585	chr1:212676315-212676326	219.2	CCTCCTTCTAGAGATCTTGT
Peak-219	chr1:212676012-212676585	chr1:212676315-212676326	219.2	CCACAAGATCTCTAGAAGGA
Peak-219	chr1:212676012-212676585	chr1:212676315-212676326	219.2	CCCTCCTTCTAGAGATCTTG
Peak-219	chr1:212676012-212676585	chr1:212676315-212676326	219.2	GTCCCCACAAGATCTCTAGA
Peak-220	chr1:212769285-212770514	chr1:212769361-212769373	220.1	CCAACCACTTGAGGCGCTAG
Peak-220	chr1:212769285-212770514	chr1:212769361-212769373	220.1	GAAACCACTAGCGCCTCAAG
Peak-220	chr1:212769285-212770514	chr1:212769361-212769373	220.1	ACTAGCGCCTCAAGTGGTTG
Peak-220	chr1:212769285-212770514	chr1:212769361-212769373	220.1	CACTAGCGCCTCAAGTGGTT
Peak-220	chr1:212769285-212770514	chr1:212769361-212769373	220.1	CCACTAGCGCCTCAAGTGGT
Peak-220	chr1:212769285-212770514	chr1:212769637-212769652	220.2	TTATCACTAGCGTGTTAGCA
Peak-220	chr1:212769285-212770514	chr1:212769908-212769921	220.3	GTCCTGACATGTAGAACCAA
Peak-220	chr1:212769285-212770514	chr1:212770031-212770046	220.4	CCTTTCAAGGCCAATGCCAA
Peak-220	chr1:212769285-212770514	chr1:212770031-212770046	220.4	TTTCAAGGCCAATGCCAAGG
Peak-220	chr1:212769285-212770514	chr1:212770031-212770046	220.4	CCTTGGCATTGGCCTTGAAA
Peak-220	chr1:212769285-212770514	chr1:212770031-212770046	220.4	TTCTTTTTCCCCCTTGGCAT
Peak-220	chr1:212769285-212770514	chr1:212770031-212770046	220.4	CCCTTTCAAGGCCAATGCCA
Peak-220	chr1:212769285-212770514	chr1:212770031-212770046	220.4	CCCTTGGCATTGGCCTTGAA
Peak-220	chr1:212769285-212770514	chr1:212770077-212770093	220.5	GCTCACCATTCATGTGCCAG
Peak-220	chr1:212769285-212770514	chr1:212770077-212770093	220.5	CTCACCATTCATGTGCCAGA
Peak-220	chr1:212769285-212770514	chr1:212770276-212770289	220.6	CTTTCTGTCTTGTTCATTCT
Peak-221	chr1:214612593-214613495	chr1:214612920-214612929	221.1	GTCAATCTTGTGCTTGCAGC
Peak-221	chr1:214612593-214613495	chr1:214612973-214612986	221.2	GGACATGTTGCAACATGTTT
Peak-221	chr1:214612593-214613495	chr1:214613442-214613457	221.3	TGAACCAAGCATGCTGACAT
Peak-221	chr1:214612593-214613495	chr1:214613442-214613457	221.3	CTCTCCCATGTCAGCATGCT
Peak-221	chr1:214612593-214613495	chr1:214613442-214613457	221.3	GTGAACCAAGCATGCTGACA
Peak-222	chr1:215174544-215175741	chr1:215174869-215174881	222.1	AACTCTAGTTTCACATGTTG
Peak-222	chr1:215174544-215175741	chr1:215175056-215175066	222.2	TTTGACCTTGTATCTTGCTT
Peak-222	chr1:215174544-215175741	chr1:215175056-215175066	222.2	ATTGGCCAAAGCAAGATACA
Peak-222	chr1:215174544-215175741	chr1:215175142-215175160	222.3	AAGGCAACCAGAGCCAAGAG
Peak-222	chr1:215174544-215175741	chr1:215175142-215175160	222.3	TCAAGGCAACCAGAGCCAAG
Peak-222	chr1:215174544-215175741	chr1:215175142-215175160	222.3	TTCACTTCCCCTCTTGGCTC
Peak-222	chr1:215174544-215175741	chr1:215175142-215175160	222.3	CAAGGCAACCAGAGCCAAGA
Peak-222	chr1:215174544-215175741	chr1:215175182-215175195	222.4	TGCTTGGGCTTGCCTGTGCA
Peak-223	chr1:218774128-218774939	chr1:218774532-218774551	223.1	TCTGAACTTGCCCAGCCCAC
Peak-224	chr1:219759043-219759615	chr1:219759228-219759247	224.1	ATGCATGGGCATGCTCTGAG
Peak-224	chr1:219759043-219759615	chr1:219759228-219759247	224.1	CCTCAGAGCATGCCCATGCA
Peak-224	chr1:219759043-219759615	chr1:219759228-219759247	224.1	CCATGCATGGGCATGCTCTG
Peak-224	chr1:219759043-219759615	chr1:219759228-219759247	224.1	GGCATGCTCTGAGGGGCCCA
Peak-224	chr1:219759043-219759615	chr1:219759228-219759247	224.1	CATGCATGGGCATGCTCTGA
Peak-224	chr1:219759043-219759615	chr1:219759338-219759351	224.2	TGTCTGCACATGCCCCTAAG
Peak-224	chr1:219759043-219759615	chr1:219759428-219759442	224.3	AGCAGAGCTAGCACCCTCCT
Peak-224	chr1:219759043-219759615	chr1:219759593-219759610	224.4	TGTGTGCACTCAAGTAAACA
Peak-224	chr1:219759043-219759615	chr1:219759593-219759610	224.4	CACTCAAGTAAACAAGGTCA
Peak-225	chr1:220509544-220510358	chr1:220509769-220509783	225.1	AGGCAAACAAGTTTGATACA
Peak-225	chr1:220509544-220510358	chr1:220509769-220509783	225.1	CAAGTTTGATACAAGGACAG
Peak-225	chr1:220509544-220510358	chr1:220509871-220509889	225.2	AGGCTTGTTGCAAAAACTCA
Peak-225	chr1:220509544-220510358	chr1:220509871-220509889	225.2	GGCTTGTTGCAAAAACTCAT
Peak-225	chr1:220509544-220510358	chr1:220509896-220509911	225.3	CTGGGTTCACTCTAGGACTC
Peak-225	chr1:220509544-220510358	chr1:220509896-220509911	225.3	TCTAGGACTCAGGCATGTCA
Peak-225	chr1:220509544-220510358	chr1:220510046-220510056	225.4	ATAAAGAGGAGCTTGTTTCT
Peak-225	chr1:220509544-220510358	chr1:220510201-220510219	225.5	TGAATTAACAAAGCTTGCTG
Peak-225	chr1:220509544-220510358	chr1:220510201-220510219	225.5	TTGAATTAACAAAGCTTGCT
Peak-225	chr1:220509544-220510358	chr1:220510201-220510219	225.5	CTTGAATTAACAAAGCTTGC
Peak-226	chr1:221345852-221346430	chr1:221346161-221346179	226.2	ATGGTATGCATGTACATGGC
Peak-226	chr1:221345852-221346430	chr1:221346161-221346179	226.2	TGGCATGGTATGCATGTACA
Peak-227	chr1:221970376-221971086	chr1:221970881-221970892	227.2	TGTAGGTACCTTGAGAACAA
Peak-227	chr1:221970376-221971086	chr1:221970881-221970892	227.2	GGATGACTCCCTTGTTCTCA
Peak-228	chr1:222340372-222340918	chr1:222340471-222340485	228.1	CAAGGATAAACCAAGAATCA
Peak-228	chr1:222340372-222340918	chr1:222340471-222340485	228.1	TCAAGGATAAACCAAGAATC
Peak-229	chr1:222544899-222545711	chr1:222545021-222545031	229.1	ATGGCTCAAGAAGACCTAAG
Peak-229	chr1:222544899-222545711	chr1:222545157-222545175	229.2	TTGGGTCTCTTGAGACGTAC
Peak-229	chr1:222544899-222545711	chr1:222545326-222545339	229.4	CTAAGACATGTTGAAACATG
Peak-229	chr1:222544899-222545711	chr1:222545326-222545339	229.4	GTTTCAACATGTCTTAGTAG
Peak-230	chr1:222979031-222979618	chr1:222979337-222979349	230.1	AGCAGCTCAAGCTTTCTAGC
Peak-231	chr1:223895368-223896288	chr1:223895377-223895392	231.1	ATCCCTAGAAGGCTGGCAAG
Peak-231	chr1:223895368-223896288	chr1:223895377-223895392	231.1	GATCCCTAGAAGGCTGGCAA
Peak-231	chr1:223895368-223896288	chr1:223895377-223895392	231.1	CTCCCCTTGCCAGCCTTCTA
Peak-231	chr1:223895368-223896288	chr1:223895377-223895392	231.1	GCTGGCAAGGGGAGTGGCCA
Peak-231	chr1:223895368-223896288	chr1:223895377-223895392	231.1	GGCTGGCAAGGGGAGTGGCC
Peak-231	chr1:223895368-223896288	chr1:223895377-223895392	231.1	ACTCCCCTTGCCAGCCTTCT
Peak-231	chr1:223895368-223896288	chr1:223895816-223895825	231.4	AGGCATTCATTTCTAGCTCA
Peak-231	chr1:223895368-223896288	chr1:223895816-223895825	231.4	ATTTCTAGCTCATGGGTTTC
Peak-232	chr1:223903153-223903956	chr1:223903328-223903338	232.1	TGGGGTCCAAGGGCCATGCA
Peak-232	chr1:223903153-223903956	chr1:223903328-223903338	232.1	GGGGTCCAAGGGCCATGCAG
Peak-232	chr1:223903153-223903956	chr1:223903328-223903338	232.1	CTGTACCCCTGCATGGCCCT
Peak-232	chr1:223903153-223903956	chr1:223903328-223903338	232.1	GTGGGGTCCAAGGGCCATGC
Peak-232	chr1:223903153-223903956	chr1:223903328-223903338	232.1	GCATGGCCCTTGGACCCCAC
Peak-232	chr1:223903153-223903956	chr1:223903857-223903871	232.3	AGAAAACTGAAACTTGTGCA
Peak-232	chr1:223903153-223903956	chr1:223903857-223903871	232.3	GAAACTTGTGCACGGCATGT
Peak-232	chr1:223903153-223903956	chr1:223903857-223903871	232.3	AAACTTGTGCACGGCATGTA
Peak-233	chr1:224914441-224915147	chr1:224915053-224915065	233.1	GTCCATCATGAGTTGCCTGG
Peak-233	chr1:224914441-224915147	chr1:224915053-224915065	233.1	TAGTCCATCATGAGTTGCCT
Peak-233	chr1:224914441-224915147	chr1:224915053-224915065	233.1	AGTCCATCATGAGTTGCCTG
Peak-233	chr1:224914441-224915147	chr1:224915053-224915065	233.1	CTAGTCCATCATGAGTTGCC
Peak-234	chr1:227521174-227521836	chr1:227521475-227521492	234.2	GCATTTCTACTTGCTTTATG
Peak-234	chr1:227521174-227521836	chr1:227521475-227521492	234.2	AAAGCAAGTAGAAATGCACA
Peak-234	chr1:227521174-227521836	chr1:227521475-227521492	234.2	TGCATTTCTACTTGCTTTAT
Peak-234	chr1:227521174-227521836	chr1:227521475-227521492	234.2	GTGCATTTCTACTTGCTTTA
Peak-234	chr1:227521174-227521836	chr1:227521564-227521577	234.3	AAGTCCAGCCTAGAATCAAG
Peak-234	chr1:227521174-227521836	chr1:227521564-227521577	234.3	CAAGTCCAGCCTAGAATCAA
Peak-234	chr1:227521174-227521836	chr1:227521564-227521577	234.3	ACAAGTCCAGCCTAGAATCA
Peak-234	chr1:227521174-227521836	chr1:227521739-227521748	234.4	GGACTATAGCAGCATGACCT
Peak-236	chr1:229173703-229174388	chr1:229173852-229173866	236.1	CCTGGGCAAGAGATTTTGAG
Peak-236	chr1:229173703-229174388	chr1:229173852-229173866	236.1	TCACTATAGGCTCATGGCCT
Peak-236	chr1:229173703-229174388	chr1:229173983-229174002	236.2	TGCATGCCCAGGCAAGACAC
Peak-236	chr1:229173703-229174388	chr1:229173983-229174002	236.2	AGAAAGCCATGTGCATGCCC
Peak-236	chr1:229173703-229174388	chr1:229173983-229174002	236.2	GTCTTGCCTGGGCATGCACA
Peak-236	chr1:229173703-229174388	chr1:229174082-229174099	236.3	GCACTCTTTCAAGACTAGCG
Peak-236	chr1:229173703-229174388	chr1:229174082-229174099	236.3	GAAAGAGTGCTCTAGTACAG
Peak-236	chr1:229173703-229174388	chr1:229174205-229174215	236.4	CATGTGACAAGGAATAGTCT
Peak-236	chr1:229173703-229174388	chr1:229174205-229174215	236.4	TTCAGTGATTACATGTGACA
Peak-237	chr1:229366856-229367625	chr1:229366906-229366924	237.1	AAGCAATGTGACAAGGAAAA
Peak-237	chr1:229366856-229367625	chr1:229366906-229366924	237.1	AAAGCAATGTGACAAGGAAA
Peak-237	chr1:229366856-229367625	chr1:229367275-229367285	237.2	TAACTTGCTTCATGTACAAT
Peak-237	chr1:229366856-229367625	chr1:229367275-229367285	237.2	CTAACTTGCTTCATGTACAA
Peak-237	chr1:229366856-229367625	chr1:229367275-229367285	237.2	ATTGTACATGAAGCAAGTTA
Peak-237	chr1:229366856-229367625	chr1:229367275-229367285	237.2	CATTGTACATGAAGCAAGTT
Peak-238	chr1:230763447-230764156	chr1:230763467-230763480	238.1	TATTTTGCCTTGAAATCTCA
Peak-238	chr1:230763447-230764156	chr1:230763467-230763480	238.1	ATGAATACCTTGAGATTTCA
Peak-238	chr1:230763447-230764156	chr1:230763644-230763659	238.2	AGCCATGTAACAGCACATGA
Peak-238	chr1:230763447-230764156	chr1:230763644-230763659	238.2	CACCATCATGTGCTGTTACA
Peak-238	chr1:230763447-230764156	chr1:230763995-230764014	238.4	TTATATGCTTGAATATACAC
Peak-239	chr1:232266536-232267095	chr1:232266858-232266869	239.3	CATCCTTCTAGTGAACATGC
Peak-239	chr1:232266536-232267095	chr1:232266858-232266869	239.3	TGCATGTTCACTAGAAGGAT
Peak-239	chr1:232266536-232267095	chr1:232266858-232266869	239.3	TGTTCACTAGAAGGATGGGG
Peak-239	chr1:232266536-232267095	chr1:232266858-232266869	239.3	GCATGTTCACTAGAAGGATG
Peak-239	chr1:232266536-232267095	chr1:232266858-232266869	239.3	CTGCATGTTCACTAGAAGGA
Peak-239	chr1:232266536-232267095	chr1:232266858-232266869	239.3	GGGCCTGCATGTTCACTAGA
Peak-239	chr1:232266536-232267095	chr1:232267037-232267047	239.4	AGGTGTGGGTTCTTGTCTCA
Peak-240	chr1:232884568-232885100	chr1:232884806-232884824	240.1	GTTATTGTACAAGGCATGTT
Peak-240	chr1:232884568-232885100	chr1:232884806-232884824	240.1	TTATTGTACAAGGCATGTTT
Peak-240	chr1:232884568-232885100	chr1:232884806-232884824	240.1	AGGCATGTTTGGGCATGTCC
Peak-240	chr1:232884568-232885100	chr1:232884806-232884824	240.1	CATGTTTGGGCATGTCCAGG
Peak-240	chr1:232884568-232885100	chr1:232884806-232884824	240.1	ATGTTTGGGCATGTCCAGGT
Peak-240	chr1:232884568-232885100	chr1:232884806-232884824	240.1	TGTTTGGGCATGTCCAGGTG
Peak-240	chr1:232884568-232885100	chr1:232885002-232885018	240.2	GTGGCCACTGCAAGAGCACA
Peak-241	chr1:233088453-233089232	chr1:233088626-233088639	241.1	AGCCCTCCAAGATGAGTCAT
Peak-241	chr1:233088453-233089232	chr1:233088626-233088639	241.1	TACCCATGACTCATCTTGGA
Peak-241	chr1:233088453-233089232	chr1:233088626-233088639	241.1	AAGCCCTCCAAGATGAGTCA
Peak-241	chr1:233088453-233089232	chr1:233088626-233088639	241.1	GTACCCATGACTCATCTTGG
Peak-241	chr1:233088453-233089232	chr1:233088626-233088639	241.1	TCTGTACCCATGACTCATCT
Peak-241	chr1:233088453-233089232	chr1:233088803-233088816	241.2	CTTGCCCTGACTTGTCCCTT
Peak-241	chr1:233088453-233089232	chr1:233088803-233088816	241.2	AAGGGACAAGTCAGGGCAAG
Peak-241	chr1:233088453-233089232	chr1:233088870-233088888	241.3	CTTGACAGTGCACCTCATGC
Peak-241	chr1:233088453-233089232	chr1:233088870-233088888	241.3	CACTGTCAAGCAAGTTCCAC
Peak-242	chr1:233315139-233316201	chr1:233316141-233316160	242.2	TATGAGAGACATGTTTGTGT
Peak-242	chr1:233315139-233316201	chr1:233316141-233316160	242.2	GAGAGACATGTTTGTGTTGG
Peak-244	chr1:234635131-234635801	chr1:234635208-234635226	244.1	CAAACATGCAAGAGACTCCT
Peak-244	chr1:234635131-234635801	chr1:234635208-234635226	244.1	ATGCAAGAGACTCCTCGGCT
Peak-245	chr1:234753902-234755034	chr1:234754330-234754343	245.1	ATGTCAGGACATGCCTTTTT
Peak-245	chr1:234753902-234755034	chr1:234754330-234754343	245.1	CATGTCAGGACATGCCTTTT
Peak-245	chr1:234753902-234755034	chr1:234754428-234754443	245.2	ACCACATGAAAATAATCAAG
Peak-246	chr1:234835767-234836393	chr1:234836052-234836069	246.1	AGGCTTGCATGTCCCCGTCA
Peak-246	chr1:234835767-234836393	chr1:234836052-234836069	246.1	CAGGCTTGCATGTCCCCGTC
Peak-247	chr1:234964543-234965019	chr1:234964667-234964686	247.1	AGAAAAGGCAAGTGGAAGCG
Peak-249	chr1:235833078-235833767	chr1:235833336-235833349	249.2	GTCTTTCTTGCTCTGTACAC
Peak-249	chr1:235833078-235833767	chr1:235833411-235833424	249.3	AGAACAAGTCTGGGCATGTC
Peak-250	chr1:235838169-235838884	chr1:235838246-235838264	250.1	TGCCTTGATCCACGAATACA
Peak-250	chr1:235838169-235838884	chr1:235838246-235838264	250.1	GTATTCGTGGATCAAGGCAA
Peak-250	chr1:235838169-235838884	chr1:235838246-235838264	250.1	TACCTTGTATTCGTGGATCA
Peak-250	chr1:235838169-235838884	chr1:235838453-235838464	250.2	TAATAAGTTCCAAGCTCCCT
Peak-250	chr1:235838169-235838884	chr1:235838453-235838464	250.2	CAAGAAAGACCAAGGGAGCT
Peak-250	chr1:235838169-235838884	chr1:235838495-235838514	250.3	AGTTACAAAATAAGCAAGGG
Peak-250	chr1:235838169-235838884	chr1:235838495-235838514	250.3	GCTAGTTACAAAATAAGCAA
Peak-250	chr1:235838169-235838884	chr1:235838495-235838514	250.3	GTTACAAAATAAGCAAGGGT
Peak-250	chr1:235838169-235838884	chr1:235838495-235838514	250.3	TTACAAAATAAGCAAGGGTG
Peak-250	chr1:235838169-235838884	chr1:235838530-235838548	250.4	GGGCATGTCTAGGCATATAG
Peak-251	chr1:238095806-238096701	chr1:238096106-238096123	251.2	CTACTTAAACTAGAAGTAGG
Peak-251	chr1:238095806-238096701	chr1:238096106-238096123	251.2	TTAAGTAGACAAGCATCAGG
Peak-251	chr1:238095806-238096701	chr1:238096106-238096123	251.2	TGTCTACTTAAACTAGAAGT
Peak-251	chr1:238095806-238096701	chr1:238096106-238096123	251.2	AGTTTAAGTAGACAAGCATC
Peak-251	chr1:238095806-238096701	chr1:238096238-238096253	251.3	AACTTAACAAGAACTTAAGT
Peak-251	chr1:238095806-238096701	chr1:238096337-238096355	251.4	TGGATTTGGTCTAGACATGT
Peak-251	chr1:238095806-238096701	chr1:238096337-238096355	251.4	TGGTTTAGACATGTTGGATT
Peak-251	chr1:238095806-238096701	chr1:238096510-238096529	251.5	AGCTAGCTCATCCTTTTACT
Peak-251	chr1:238095806-238096701	chr1:238096510-238096529	251.5	GGGTCAGCCAGCCAAGTAAA
Peak-251	chr1:238095806-238096701	chr1:238096510-238096529	251.5	AGCTCATCCTTTTACTTGGC
Peak-252	chr1:238225124-238225912	chr1:238225251-238225260	252.1	GCATATGCTAGGGCATGAAA
Peak-252	chr1:238225124-238225912	chr1:238225251-238225260	252.1	TATGCTAGGGCATGAAAGGG
Peak-252	chr1:238225124-238225912	chr1:238225251-238225260	252.1	GGCATATGCTAGGGCATGAA
Peak-252	chr1:238225124-238225912	chr1:238225486-238225495	252.2	CATGGACATGTCACACGACC
Peak-252	chr1:238225124-238225912	chr1:238225651-238225668	252.4	CTTGTTCTCACAAGCATGCC
Peak-252	chr1:238225124-238225912	chr1:238225757-238225773	252.5	TTGTGATTGTGTCAAGAATC
Peak-253	chr1:238341019-238341720	chr1:238341104-238341114	253.1	ATCCCAAGCACCTAGAAAAG
Peak-253	chr1:238341019-238341720	chr1:238341362-238341371	253.2	AAACAAGGGCATGTCTGGAC
Peak-253	chr1:238341019-238341720	chr1:238341362-238341371	253.2	CACTGAAACAAGGGCATGTC
Peak-253	chr1:238341019-238341720	chr1:238341362-238341371	253.2	CAGACATGCCCTTGTTTCAG
Peak-254	chr1:239869753-239870347	chr1:239869782-239869800	254.1	GGTGTTAAGTTTCAAGAAGT
Peak-254	chr1:239869753-239870347	chr1:239869905-239869916	254.3	GTGTACATGGACACATGTGT
Peak-254	chr1:239869753-239870347	chr1:239869905-239869916	254.3	GTACATGGACACATGTGTGG
Peak-254	chr1:239869753-239870347	chr1:239869905-239869916	254.3	TGTACATGGACACATGTGTG
Peak-254	chr1:239869753-239870347	chr1:239869905-239869916	254.3	TGTGTACATGGACACATGTG
Peak-254	chr1:239869753-239870347	chr1:239869949-239869968	254.4	TGTGTACATGCAAGTGTGTG
Peak-254	chr1:239869753-239870347	chr1:239869949-239869968	254.4	GTGTACATGCAAGTGTGTGT
Peak-254	chr1:239869753-239870347	chr1:239870009-239870026	254.5	GCATGTACACATACACATGG
Peak-254	chr1:239869753-239870347	chr1:239870009-239870026	254.5	TGTGCATGTACACATACACA
Peak-254	chr1:239869753-239870347	chr1:239870057-239870066	254.7	GTGTGTGAGTACATGCACAT
Peak-254	chr1:239869753-239870347	chr1:239870057-239870066	254.7	GTACATGCACATGGGTGTGG
Peak-254	chr1:239869753-239870347	chr1:239870057-239870066	254.7	GAGTACATGCACATGGGTGT
Peak-254	chr1:239869753-239870347	chr1:239870057-239870066	254.7	TGTGTGTGAGTACATGCACA
Peak-254	chr1:239869753-239870347	chr1:239870057-239870066	254.7	AGTACATGCACATGGGTGTG
Peak-254	chr1:239869753-239870347	chr1:239870057-239870066	254.7	TGAGTACATGCACATGGGTG
Peak-254	chr1:239869753-239870347	chr1:239870121-239870134	254.9	TGTGTACATGCATACGTGTG
Peak-255	chr1:241100087-241100587	chr1:241100357-241100375	255.1	AAACATGCCTTGTACCGAAA
Peak-255	chr1:241100087-241100587	chr1:241100357-241100375	255.1	TTTCGGTACAAGGCATGTTT
Peak-255	chr1:241100087-241100587	chr1:241100357-241100375	255.1	GTTTCGGTACAAGGCATGTT
Peak-257	chr1:244402384-244403609	chr1:244402502-244402519	257.1	AAGAAGTCTGGAGCTTGATG
Peak-257	chr1:244402384-244403609	chr1:244402502-244402519	257.1	AGTTCTCAGCTCAAGAAGTC
Peak-257	chr1:244402384-244403609	chr1:244402601-244402613	257.2	CATGTTTGGCAAGTGCATCG
Peak-257	chr1:244402384-244403609	chr1:244402912-244402925	257.3	ACTGCTAGAGGGGACAAGTC
Peak-257	chr1:244402384-244403609	chr1:244402912-244402925	257.3	CTGCTAGAGGGGACAAGTCT
Peak-257	chr1:244402384-244403609	chr1:244403200-244403217	257.4	CTCTCTAGGTTCTTCATCCA
Peak-258	chr1:244898408-244899773	chr1:244898854-244898871	258.1	ATAAGGGAACTTGCACAGCG
Peak-258	chr1:244898408-244899773	chr1:244898920-244898933	258.2	TCTGGGCAAGTCACCCGTGT
Peak-258	chr1:244898408-244899773	chr1:244899336-244899350	258.3	GAGAGTTCATGCTAGTATCA
Peak-260	chr1:246164147-246165141	chr1:246164645-246164663	260.1	TGGGAATCATACTTGTAGGT
Peak-260	chr1:246164147-246165141	chr1:246164855-246164874	260.2	GTTTCTCATCATGTGGTCGC
Peak-260	chr1:246164147-246165141	chr1:246164855-246164874	260.2	CATGGCTGTTTCTCATCATG
Peak-261	chr1:246324701-246325301	chr1:246324855-246324868	261.1	TAGAGCATGATATACCAAGG
Peak-261	chr1:246324701-246325301	chr1:246324855-246324868	261.1	CAATAGAGCATGATATACCA
Peak-261	chr1:246324701-246325301	chr1:246324855-246324868	261.1	AGCATGATATACCAAGGTGG
Peak-261	chr1:246324701-246325301	chr1:246325176-246325193	261.3	AGCCAAAAACTCCTAGAAGT
Peak-261	chr1:246324701-246325301	chr1:246325176-246325193	261.3	CTCCTACTTCTAGGAGTTTT
Peak-261	chr1:246324701-246325301	chr1:246325220-246325238	261.4	CATGTGTGTTGGTTGCAAGA
Peak-261	chr1:246324701-246325301	chr1:246325220-246325238	261.4	GCATGTGTGTTGGTTGCAAG
Peak-261	chr1:246324701-246325301	chr1:246325220-246325238	261.4	AGGCAATAGTGCATGTGTGT
Peak-261	chr1:246324701-246325301	chr1:246325220-246325238	261.4	AACACACATGCACTATTGCC
Peak-265	chr2:9805136-9805611	chr2:9805164-9805179	265.1	GTGAGCAAAGACTTGGAAGA
Peak-265	chr2:9805136-9805611	chr2:9805437-9805451	265.3	TGCCTAACTAGCTTGACTCT
Peak-265	chr2:9805136-9805611	chr2:9805437-9805451	265.3	GACCAAGAGTCAAGCTAGTT
Peak-265	chr2:9805136-9805611	chr2:9805437-9805451	265.3	CTAGCTTGACTCTTGGTCTC
Peak-266	chr2:10236001-10236540	chr2:10236363-10236378	266.2	GCTCCCTAGAGTTGGCACTT
Peak-266	chr2:10236001-10236540	chr2:10236363-10236378	266.2	GTTCCCAAGTGCCAACTCTA
Peak-266	chr2:10236001-10236540	chr2:10236363-10236378	266.2	GTGCCAACTCTAGGGAGCAG
Peak-266	chr2:10236001-10236540	chr2:10236363-10236378	266.2	TGTTCCCAAGTGCCAACTCT
Peak-266	chr2:10236001-10236540	chr2:10236363-10236378	266.2	TGCTCCCTAGAGTTGGCACT
Peak-267	chr2:12109775-12110419	chr2:12110194-12110209	267.2	TAATATCTAGAAAATACTCA
Peak-268	chr2:12648666-12649206	chr2:12649154-12649169	268.1	AGGGGAGGAACAAGACACAC
Peak-269	chr2:13821857-13822580	chr2:13822051-13822068	269.1	CATGTTAAACAAGTTTGAAG
Peak-269	chr2:13821857-13822580	chr2:13822051-13822068	269.1	CAAACTTGTTTAACATGTCT
Peak-269	chr2:13821857-13822580	chr2:13822260-13822278	269.2	AGGCATGTCTTGGCAGGCCC
Peak-270	chr2:13836802-13837344	chr2:13837019-13837037	270.1	CATTTGAACTTGACAACAAA
Peak-270	chr2:13836802-13837344	chr2:13837019-13837037	270.1	GCATTTGAACTTGACAACAA
Peak-271	chr2:14768989-14769631	chr2:14769071-14769087	271.1	GGATTCATGGTAGGACTCCT
Peak-271	chr2:14768989-14769631	chr2:14769259-14769272	271.2	CTGGGACTTGTCATTTAGCT
Peak-271	chr2:14768989-14769631	chr2:14769259-14769272	271.2	GCTGGGACTTGTCATTTAGC
Peak-271	chr2:14768989-14769631	chr2:14769476-14769486	271.3	GGCCTTGGAGCTTGGAGTAA
Peak-271	chr2:14768989-14769631	chr2:14769476-14769486	271.3	AACCCTTACTCCAAGCTCCA
Peak-271	chr2:14768989-14769631	chr2:14769476-14769486	271.3	TGGCCTTGGAGCTTGGAGTA
Peak-271	chr2:14768989-14769631	chr2:14769476-14769486	271.3	TTAAAATTGGCCTTGGAGCT
Peak-272	chr2:17453384-17453923	chr2:17453527-17453542	272.2	GCAAGGCACCCTGCTAGACA
Peak-272	chr2:17453384-17453923	chr2:17453527-17453542	272.2	AGGCACCCTGCTAGACACGG
Peak-272	chr2:17453384-17453923	chr2:17453527-17453542	272.2	CAGGGTGCCTTGCACATACT
Peak-272	chr2:17453384-17453923	chr2:17453618-17453637	272.4	TCAAGGCAAGTACATGCTGA
Peak-274	chr2:17996432-17997644	chr2:17996474-17996493	274.1	AAGGAAGAAAAATCTCAAGT
Peak-274	chr2:17996432-17997644	chr2:17997110-17997124	274.2	TCTGAGTGTAGGCATGTTCC
Peak-274	chr2:17996432-17997644	chr2:17997271-17997287	274.3	AGCAGCATGGTCTAGGGACA
Peak-274	chr2:17996432-17997644	chr2:17997271-17997287	274.3	TTGGAGAAGCAGCATGGTCT
Peak-274	chr2:17996432-17997644	chr2:17997271-17997287	274.3	TGGAGAAGCAGCATGGTCTA
Peak-274	chr2:17996432-17997644	chr2:17997271-17997287	274.3	TAGGGACAAGGTAACCCCTC
Peak-275	chr2:19092067-19092797	chr2:19092291-19092300	275.1	AGTTCTTGCTCTTGGGAAAA
Peak-276	chr2:19246773-19247386	chr2:19246880-19246897	276.1	CAGCTTGCAGTCAGGAGCAT
Peak-276	chr2:19246773-19247386	chr2:19246880-19246897	276.1	CCAGCTTGCAGTCAGGAGCA
Peak-276	chr2:19246773-19247386	chr2:19246880-19246897	276.1	TAACTGTCCAGCTTGCAGTC
Peak-276	chr2:19246773-19247386	chr2:19246880-19246897	276.1	CCATGCTCCTGACTGCAAGC
Peak-276	chr2:19246773-19247386	chr2:19247038-19247053	276.2	TATCCTGTGGGCATGCACAG
Peak-276	chr2:19246773-19247386	chr2:19247038-19247053	276.2	ATGCCTCTGTGCATGCCCAC
Peak-276	chr2:19246773-19247386	chr2:19247133-19247142	276.3	ACCAAAGAACATGCCCATGT
Peak-276	chr2:19246773-19247386	chr2:19247133-19247142	276.3	CCAAAGAACATGCCCATGTA
Peak-276	chr2:19246773-19247386	chr2:19247133-19247142	276.3	CCCTACATGGGCATGTTCTT
Peak-277	chr2:19428311-19429034	chr2:19428313-19428332	277.1	CAGGGGCACTGGCCAAAATG
Peak-277	chr2:19428311-19429034	chr2:19428313-19428332	277.1	GGGGCACTGGCCAAAATGTG
Peak-277	chr2:19428311-19429034	chr2:19428313-19428332	277.1	AGGGGCACTGGCCAAAATGT
Peak-277	chr2:19428311-19429034	chr2:19428313-19428332	277.1	ACATTTTGGCCAGTGCCCCT
Peak-277	chr2:19428311-19429034	chr2:19428313-19428332	277.1	CACATTTTGGCCAGTGCCCC
Peak-277	chr2:19428311-19429034	chr2:19428313-19428332	277.1	CACAAACTAGCCCCACATTT
Peak-277	chr2:19428311-19429034	chr2:19428404-19428421	277.2	AAGGGACTCACCTAGAGGAG
Peak-277	chr2:19428311-19429034	chr2:19428404-19428421	277.2	ATGACAAGAGCCACTCCTCT
Peak-277	chr2:19428311-19429034	chr2:19428818-19428837	277.4	CCTTTACAAGGCAGTCCACT
Peak-277	chr2:19428311-19429034	chr2:19428818-19428837	277.4	CCCTTTACAAGGCAGTCCAC
Peak-277	chr2:19428311-19429034	chr2:19428818-19428837	277.4	GGGTGTCCCTTGTCTCCACT
Peak-277	chr2:19428311-19429034	chr2:19428818-19428837	277.4	CCAGTGGACTGCCTTGTAAA
Peak-277	chr2:19428311-19429034	chr2:19428818-19428837	277.4	GACAAGGGACACCCTTTACA
Peak-277	chr2:19428311-19429034	chr2:19428818-19428837	277.4	AGGGTGTCCCTTGTCTCCAC
Peak-278	chr2:19854272-19855021	chr2:19854466-19854485	278.1	AGGTGTAACTAGCTAGGATG
Peak-278	chr2:19854272-19855021	chr2:19854466-19854485	278.1	GGATGAGGCCATGCTGCAGG
Peak-278	chr2:19854272-19855021	chr2:19854466-19854485	278.1	CTAGGATGAGGCCATGCTGC
Peak-278	chr2:19854272-19855021	chr2:19854466-19854485	278.1	TGAGGCCATGCTGCAGGAGG
Peak-278	chr2:19854272-19855021	chr2:19854611-19854624	278.2	CCACAAGCCCAGGCATGCCC
Peak-278	chr2:19854272-19855021	chr2:19854611-19854624	278.2	CCCAGGCATGCCCAGGCGAG
Peak-278	chr2:19854272-19855021	chr2:19854611-19854624	278.2	CCTGGGCATGCCTGGGCTTG
Peak-280	chr2:20555807-20556396	chr2:20556039-20556050	280.1	GGAGAGACTACAAGGTGCCT
Peak-280	chr2:20555807-20556396	chr2:20556113-20556124	280.3	AGCTGCAAGGCCTCTTGAGA
Peak-280	chr2:20555807-20556396	chr2:20556113-20556124	280.3	AAGCTGCAAGGCCTCTTGAG
Peak-280	chr2:20555807-20556396	chr2:20556278-20556291	280.4	ATGAAATAACTTGCAATATG
Peak-281	chr2:20784263-20784906	chr2:20784303-20784322	281.1	GAGGTGGCAATGGCAAGAGG
Peak-281	chr2:20784263-20784906	chr2:20784303-20784322	281.1	CAAGAGGTGGCAATGGCAAG
Peak-281	chr2:20784263-20784906	chr2:20784303-20784322	281.1	CTCTTGCCATTGCCACCTCT
Peak-281	chr2:20784263-20784906	chr2:20784437-20784447	281.2	CAATCGGATCCATGTCACTT
Peak-281	chr2:20784263-20784906	chr2:20784437-20784447	281.2	AATCGGATCCATGTCACTTG
Peak-281	chr2:20784263-20784906	chr2:20784437-20784447	281.2	AATTTGCCCCCCAAGTGACA
Peak-281	chr2:20784263-20784906	chr2:20784437-20784447	281.2	ATCGGATCCATGTCACTTGG
Peak-281	chr2:20784263-20784906	chr2:20784437-20784447	281.2	TCGGATCCATGTCACTTGGG
Peak-281	chr2:20784263-20784906	chr2:20784437-20784447	281.2	GCAATCGGATCCATGTCACT
Peak-281	chr2:20784263-20784906	chr2:20784519-20784538	281.3	TTTATGCTCATGGGGCTGGA
Peak-281	chr2:20784263-20784906	chr2:20784519-20784538	281.3	TGTGTTTATGCTCATGGGGC
Peak-281	chr2:20784263-20784906	chr2:20784519-20784538	281.3	GTTTATGCTCATGGGGCTGG
Peak-281	chr2:20784263-20784906	chr2:20784726-20784737	281.4	TTGGTTTTAACTTGCTCCCA
Peak-281	chr2:20784263-20784906	chr2:20784726-20784737	281.4	TGGTTTTAACTTGCTCCCAA
Peak-281	chr2:20784263-20784906	chr2:20784726-20784737	281.4	TGCTCCCAAGGGACAGAAAA
Peak-281	chr2:20784263-20784906	chr2:20784788-20784804	281.5	CCCTGCAGTGACCTTGGGAA
Peak-281	chr2:20784263-20784906	chr2:20784788-20784804	281.5	GGGAGCAAGTACCTTTCCCA
Peak-281	chr2:20784263-20784906	chr2:20784788-20784804	281.5	CCTTTCCCAAGGTCACTGCA
Peak-281	chr2:20784263-20784906	chr2:20784788-20784804	281.5	CTTTCCCAAGGTCACTGCAG
Peak-281	chr2:20784263-20784906	chr2:20784788-20784804	281.5	ACCTTTCCCAAGGTCACTGC
Peak-282	chr2:20829186-20829974	chr2:20829239-20829254	282.1	TGATTAGAATCTTGTCACCA
Peak-282	chr2:20829186-20829974	chr2:20829239-20829254	282.1	TAGAATCTTGTCACCAGGGA
Peak-282	chr2:20829186-20829974	chr2:20829239-20829254	282.1	ATGATTAGAATCTTGTCACC
Peak-282	chr2:20829186-20829974	chr2:20829356-20829370	282.2	TGGAACTAGTGCAGGCCATG
Peak-283	chr2:23877636-23878134	chr2:23877669-23877686	283.1	ATGGATGGAAAACCAAGGCC
Peak-283	chr2:23877636-23878134	chr2:23877669-23877686	283.1	GAGTCATGGATGGAAAACCA
Peak-283	chr2:23877636-23878134	chr2:23877785-23877795	283.2	GGCTACAACAGCAAGCCCCA
Peak-283	chr2:23877636-23878134	chr2:23877785-23877795	283.2	CAACAGCAAGCCCCAAGGTG
Peak-283	chr2:23877636-23878134	chr2:23877785-23877795	283.2	GCAAGCCCCAAGGTGTGGTG
Peak-283	chr2:23877636-23878134	chr2:23877843-23877855	283.3	GGACGGGCAAGTCCCACAAG
Peak-284	chr2:23901878-23902598	chr2:23902241-23902258	284.1	TTGGAGCATGAGAGACTGTG
Peak-286	chr2:25051410-25051979	chr2:25051603-25051615	286.1	GGAATCGCGCAAGCAAGACA
Peak-286	chr2:25051410-25051979	chr2:25051603-25051615	286.1	AGCAAGACAAGGTTGCCCTG
Peak-286	chr2:25051410-25051979	chr2:25051603-25051615	286.1	GCAAGACAAGGTTGCCCTGT
Peak-286	chr2:25051410-25051979	chr2:25051628-25051644	286.2	CTCATGCTAGAATGACATGG
Peak-286	chr2:25051410-25051979	chr2:25051628-25051644	286.2	TCATGCTAGAATGACATGGC
Peak-286	chr2:25051410-25051979	chr2:25051628-25051644	286.2	CTGCTCATGCTAGAATGACA
Peak-286	chr2:25051410-25051979	chr2:25051767-25051780	286.3	GGCATGTTGTGACATGCAGG
Peak-286	chr2:25051410-25051979	chr2:25051767-25051780	286.3	AGGCATGTTGTGACATGCAG
Peak-286	chr2:25051410-25051979	chr2:25051767-25051780	286.3	CAGGCATGTTGTGACATGCA
Peak-286	chr2:25051410-25051979	chr2:25051767-25051780	286.3	CCAGGCATGTTGTGACATGC
Peak-286	chr2:25051410-25051979	chr2:25051767-25051780	286.3	GTCACAACATGCCTGGAACC
Peak-286	chr2:25051410-25051979	chr2:25051767-25051780	286.3	TTGTGACATGCAGGGGGCCT
Peak-286	chr2:25051410-25051979	chr2:25051767-25051780	286.3	GTTGTGACATGCAGGGGGCC
Peak-288	chr2:26231677-26232153	chr2:26231900-26231915	288.1	TCATGAAGCAAGACAAGCCA
Peak-288	chr2:26231677-26232153	chr2:26231900-26231915	288.1	GTCATGAAGCAAGACAAGCC
Peak-288	chr2:26231677-26232153	chr2:26232008-26232024	288.2	TTGTACAAGCTTCCTCCTCT
Peak-289	chr2:27928786-27929539	chr2:27929088-27929098	289.1	ACTGAATAGAACTTGGTCCT
Peak-289	chr2:27928786-27929539	chr2:27929088-27929098	289.1	CTGAATAGAACTTGGTCCTT
Peak-289	chr2:27928786-27929539	chr2:27929088-27929098	289.1	AACTTGGTCCTTGGGATCCT
Peak-289	chr2:27928786-27929539	chr2:27929190-27929205	289.2	AGCAAACAGTGACATGTGTT
Peak-289	chr2:27928786-27929539	chr2:27929416-27929432	289.3	GGGAACTGCCTTGAGCAAAG
Peak-289	chr2:27928786-27929539	chr2:27929416-27929432	289.3	GGGGAACTGCCTTGAGCAAA
Peak-289	chr2:27928786-27929539	chr2:27929416-27929432	289.3	TGGGGAACTGCCTTGAGCAA
Peak-289	chr2:27928786-27929539	chr2:27929416-27929432	289.3	CAGTTCCCCAAGCAGCAGTC
Peak-290	chr2:28395012-28395899	chr2:28395240-28395254	290.1	GAAGATGCATGTGTGTTTCA
Peak-292	chr2:29117981-29118547	chr2:29118067-29118079	292.1	GCCATGTTCGCCAAGTCCCC
Peak-292	chr2:29117981-29118547	chr2:29118227-29118240	292.2	GACTAGTCTGTACTTGCTTC
Peak-294	chr2:29861455-29862136	chr2:29861700-29861713	294.1	TATAAACATGTATATGGCTC
Peak-294	chr2:29861455-29862136	chr2:29861800-29861814	294.2	GGTCCACATGTACTGAACAC
Peak-294	chr2:29861455-29862136	chr2:29861800-29861814	294.2	TGGTCCACATGTACTGAACA
Peak-294	chr2:29861455-29862136	chr2:29861975-29861993	294.3	GCTAGATTTCTGCTGGCATG
Peak-294	chr2:29861455-29862136	chr2:29861975-29861993	294.3	TGTGAAAGCTAGATTTCTGC
Peak-297	chr2:33239178-33239974	chr2:33239453-33239468	297.2	ATCACAAGAAATATAGCATG
Peak-297	chr2:33239178-33239974	chr2:33239611-33239625	297.3	ATGTCTACCGCATGTGTCCT
Peak-297	chr2:33239178-33239974	chr2:33239611-33239625	297.3	TGTCTACCGCATGTGTCCTG
Peak-297	chr2:33239178-33239974	chr2:33239611-33239625	297.3	CATGTCTACCGCATGTGTCC
Peak-297	chr2:33239178-33239974	chr2:33239805-33239818	297.4	CTAGGATCAGCTTGTCAAAC
Peak-298	chr2:37856445-37857343	chr2:37856828-37856841	298.1	TCAACATGTCTGCACTTGCC
Peak-299	chr2:37880805-37882231	chr2:37881353-37881369	299.1	AGCGCCCAGAACATGATCCT
Peak-299	chr2:37880805-37882231	chr2:37881353-37881369	299.1	GGAGCCTAGGATCATGTTCT
Peak-299	chr2:37880805-37882231	chr2:37881353-37881369	299.1	GTTCTGGGCGCTTGGCACAG
Peak-299	chr2:37880805-37882231	chr2:37881353-37881369	299.1	AGGATCATGTTCTGGGCGCT
Peak-299	chr2:37880805-37882231	chr2:37881412-37881425	299.2	GTCCCCGCATGTTCAGAGGG
Peak-299	chr2:37880805-37882231	chr2:37881412-37881425	299.2	CATGTCCCCGCATGTTCAGA
Peak-299	chr2:37880805-37882231	chr2:37881412-37881425	299.2	AACATGCGGGGACATGTTCC
Peak-299	chr2:37880805-37882231	chr2:37881412-37881425	299.2	ACATGTCCCCGCATGTTCAG
Peak-299	chr2:37880805-37882231	chr2:37881582-37881601	299.3	AGGAATTAACTTGTTCTGGG
Peak-299	chr2:37880805-37882231	chr2:37881582-37881601	299.3	AAAAGGAATTAACTTGTTCT
Peak-299	chr2:37880805-37882231	chr2:37881608-37881624	299.4	CTTTCCTTGTAGTTTCTGCT
Peak-299	chr2:37880805-37882231	chr2:37881608-37881624	299.4	GCTACCAAGCAGAAACTACA
Peak-299	chr2:37880805-37882231	chr2:37881608-37881624	299.4	GTTTCTGCTTGGTAGCTCTA
Peak-299	chr2:37880805-37882231	chr2:37881608-37881624	299.4	GAAACTACAAGGAAAGATTT
Peak-299	chr2:37880805-37882231	chr2:37881608-37881624	299.4	AGTTTCTGCTTGGTAGCTCT
Peak-299	chr2:37880805-37882231	chr2:37881700-37881713	299.5	GGGACAGCAAGTATGGCCAT
Peak-299	chr2:37880805-37882231	chr2:37881700-37881713	299.5	GGGGACAGCAAGTATGGCCA
Peak-299	chr2:37880805-37882231	chr2:37881838-37881851	299.6	AAAAGTGACATGGGACTACA
Peak-300	chr2:37882446-37883106	chr2:37882706-37882725	300.1	GTTACAACAAGGCAGGAGGA
Peak-300	chr2:37882446-37883106	chr2:37882706-37882725	300.1	AGTTACAACAAGGCAGGAGG
Peak-300	chr2:37882446-37883106	chr2:37882706-37882725	300.1	GGCAGTTACAACAAGGCAGG
Peak-300	chr2:37882446-37883106	chr2:37882804-37882814	300.2	AGGCAGGCACTCTAGTTTCA
Peak-301	chr2:38013980-38014588	chr2:38014243-38014256	301.1	GGCAAGCCAGGACATGCTAC
Peak-301	chr2:38013980-38014588	chr2:38014243-38014256	301.1	CATGTCCTGGCTTGCCAGCC
Peak-304	chr2:38843364-38844004	chr2:38843710-38843723	304.1	CATGAGCAGACTTGTTCCTA
Peak-304	chr2:38843364-38844004	chr2:38843710-38843723	304.1	GTCTGCTCATGTTCCTATGA
Peak-304	chr2:38843364-38844004	chr2:38843847-38843860	304.2	TCCCATACCTAGTCAACCCA
Peak-304	chr2:38843364-38844004	chr2:38843847-38843860	304.2	TCCATGGGTTGACTAGGTAT
Peak-304	chr2:38843364-38844004	chr2:38843847-38843860	304.2	TTCCATGGGTTGACTAGGTA
Peak-304	chr2:38843364-38844004	chr2:38843847-38843860	304.2	TTGGTTTCCATGGGTTGACT
Peak-305	chr2:39295297-39295833	chr2:39295633-39295646	305.1	TTGATGAGACATGCCCCTCC
Peak-306	chr2:39696827-39697484	chr2:39696884-39696902	306.1	CAAGAAAAACCGTATCTAGC
Peak-306	chr2:39696827-39697484	chr2:39696884-39696902	306.1	ACCGTATCTAGCTGGCCAGA
Peak-306	chr2:39696827-39697484	chr2:39696884-39696902	306.1	CCGTATCTAGCTGGCCAGAT
Peak-306	chr2:39696827-39697484	chr2:39697035-39697047	306.2	CCAAGCCAGTCTTGGCCGTG
Peak-306	chr2:39696827-39697484	chr2:39697035-39697047	306.2	GTAACCAGCCAAGCCAGTCT
Peak-306	chr2:39696827-39697484	chr2:39697035-39697047	306.2	CCACACGGCCAAGACTGGCT
Peak-306	chr2:39696827-39697484	chr2:39697035-39697047	306.2	AGCCAGTCTTGGCCGTGTGG
Peak-306	chr2:39696827-39697484	chr2:39697035-39697047	306.2	ACGGCCAAGACTGGCTTGGC
Peak-307	chr2:41949613-41950520	chr2:41949931-41949944	307.1	GATCTTGGCAGGACTTGATG
Peak-307	chr2:41949613-41950520	chr2:41949931-41949944	307.1	TGATCTTGGCAGGACTTGAT
Peak-307	chr2:41949613-41950520	chr2:41949931-41949944	307.1	CTTGGCAGGACTTGATGGGG
Peak-307	chr2:41949613-41950520	chr2:41949931-41949944	307.1	TTGATCTTGGCAGGACTTGA
Peak-307	chr2:41949613-41950520	chr2:41950003-41950016	307.2	GATGGCCTTGCTGGAATGAC
Peak-307	chr2:41949613-41950520	chr2:41950003-41950016	307.2	CATTCCAGCAAGGCCATCCT
Peak-307	chr2:41949613-41950520	chr2:41950003-41950016	307.2	CTGACCTAGGATGGCCTTGC
Peak-307	chr2:41949613-41950520	chr2:41950118-41950137	307.4	TTGAGTTCTAGGGTCAAAAC
Peak-307	chr2:41949613-41950520	chr2:41950118-41950137	307.4	GCAAGTTCTCTTGAGTTCTA
Peak-307	chr2:41949613-41950520	chr2:41950118-41950137	307.4	TGCAAGTTCTCTTGAGTTCT
Peak-307	chr2:41949613-41950520	chr2:41950238-41950252	307.5	TAAACGGCATGTATAGAGGG
Peak-307	chr2:41949613-41950520	chr2:41950238-41950252	307.5	TTGTAAACGGCATGTATAGA
Peak-307	chr2:41949613-41950520	chr2:41950238-41950252	307.5	CTTGTAAACGGCATGTATAG
Peak-307	chr2:41949613-41950520	chr2:41950238-41950252	307.5	CTCTATACATGCCGTTTACA
Peak-307	chr2:41949613-41950520	chr2:41950238-41950252	307.5	CTTCAAAATTACCTTGTAAA
Peak-308	chr2:43022854-43023837	chr2:43023319-43023332	308.1	AGTCTCTGCATGTCTCCCCT
Peak-308	chr2:43022854-43023837	chr2:43023319-43023332	308.1	AAGTCTCTGCATGTCTCCCC
Peak-308	chr2:43022854-43023837	chr2:43023744-43023760	308.3	CTCTAGTTCCTGATTCTTGG
Peak-308	chr2:43022854-43023837	chr2:43023744-43023760	308.3	GGCTCTAGTTCCTGATTCTT
Peak-308	chr2:43022854-43023837	chr2:43023744-43023760	308.3	TGGCTCTAGTTCCTGATTCT
Peak-308	chr2:43022854-43023837	chr2:43023744-43023760	308.3	GAGGTAAACCCCCAAGAATC
Peak-308	chr2:43022854-43023837	chr2:43023744-43023760	308.3	GCTCTAGTTCCTGATTCTTG
Peak-310	chr2:46076286-46077296	chr2:46076344-46076363	310.1	CTCTCACCATGACCTACAAT
Peak-310	chr2:46076286-46077296	chr2:46076344-46076363	310.1	TCTCTCACCATGACCTACAA
Peak-310	chr2:46076286-46077296	chr2:46076386-46076405	310.2	GGAGTGTTCTAGGTCAAGTT
Peak-310	chr2:46076286-46077296	chr2:46076386-46076405	310.2	GGTCAAGTTTGGTCAAGTCT
Peak-310	chr2:46076286-46077296	chr2:46076386-46076405	310.2	AGGTCAAGTTTGGTCAAGTC
Peak-310	chr2:46076286-46077296	chr2:46076386-46076405	310.2	TTTGGTCAAGTCTGGGACAC
Peak-310	chr2:46076286-46077296	chr2:46076804-46076822	310.3	ACAGACTCCCTAGACATGCA
Peak-310	chr2:46076286-46077296	chr2:46076804-46076822	310.3	CATGGACATGTCAAATCCCC
Peak-310	chr2:46076286-46077296	chr2:46076804-46076822	310.3	GCATGTCTAGGGAGTCTGTG
Peak-310	chr2:46076286-46077296	chr2:46076804-46076822	310.3	GACATGTCCATGCATGTCTA
Peak-310	chr2:46076286-46077296	chr2:46076804-46076822	310.3	TGACATGTCCATGCATGTCT
Peak-310	chr2:46076286-46077296	chr2:46076974-46076990	310.4	CCAAAAATCCCAAGACACAG
Peak-310	chr2:46076286-46077296	chr2:46076974-46076990	310.4	AGACACAGAGGCTTGCTCCC
Peak-310	chr2:46076286-46077296	chr2:46076974-46076990	310.4	GACACAGAGGCTTGCTCCCT
Peak-310	chr2:46076286-46077296	chr2:46076974-46076990	310.4	GGGAGCAAGCCTCTGTGTCT
Peak-310	chr2:46076286-46077296	chr2:46076974-46076990	310.4	GGAGCAAGCCTCTGTGTCTT
Peak-310	chr2:46076286-46077296	chr2:46076974-46076990	310.4	CCTCTGTGTCTTGGGATTTT
Peak-310	chr2:46076286-46077296	chr2:46077097-46077111	310.5	TGAGCACCAAGCCCCCATCA
Peak-310	chr2:46076286-46077296	chr2:46077097-46077111	310.5	CATTATAAACTCCTTGATGG
Peak-310	chr2:46076286-46077296	chr2:46077097-46077111	310.5	TAAACTCCTTGATGGGGGCT
Peak-311	chr2:46235039-46236039	chr2:46235693-46235706	311.1	ATGCCAGGGCATGTGATCCC
Peak-311	chr2:46235039-46236039	chr2:46235693-46235706	311.1	TCACATGCCCTGGCATGTCC
Peak-311	chr2:46235039-46236039	chr2:46235945-46235963	311.2	GAGCAAGACTCCGAGATTCT
Peak-311	chr2:46235039-46236039	chr2:46235945-46235963	311.2	TATATGAAAACCTAGAATCT
Peak-312	chr2:46662049-46663142	chr2:46662370-46662389	312.1	TTGCCCTAACTTGTTCATGA
Peak-312	chr2:46662049-46663142	chr2:46662370-46662389	312.1	ATTCCTTCATGAACAAGTTA
Peak-312	chr2:46662049-46663142	chr2:46662370-46662389	312.1	CTTGTTCATGAAGGAATTCA
Peak-312	chr2:46662049-46663142	chr2:46662370-46662389	312.1	AATTCCTTCATGAACAAGTT
Peak-312	chr2:46662049-46663142	chr2:46662849-46662868	312.2	CATGCTATTCTTGGGTCAAG
Peak-312	chr2:46662049-46663142	chr2:46662849-46662868	312.2	CAAGAATAGCATGTAGAATA
Peak-312	chr2:46662049-46663142	chr2:46662849-46662868	312.2	CATATTCTACATGCTATTCT
Peak-312	chr2:46662049-46663142	chr2:46662849-46662868	312.2	ATATTCTACATGCTATTCTT
Peak-313	chr2:46872733-46873310	chr2:46873126-46873141	313.2	CCTTGAACAGGCTAGGCCAC
Peak-313	chr2:46872733-46873310	chr2:46873126-46873141	313.2	TTAAGAGGCAGTCTAGCCTG
Peak-313	chr2:46872733-46873310	chr2:46873126-46873141	313.2	CCTGTGGCCTAGCCTGTTCA
Peak-313	chr2:46872733-46873310	chr2:46873239-46873252	313.3	TGAGTTCTCAAGGACTGGCT
Peak-314	chr2:46873850-46874898	chr2:46873860-46873873	314.1	ATATAGATTTCACGAATCTA
Peak-314	chr2:46873850-46874898	chr2:46873860-46873873	314.1	AATATAGATTTCACGAATCT
Peak-314	chr2:46873850-46874898	chr2:46873860-46873873	314.1	GAATCTAGGGCCTGCAAGAA
Peak-315	chr2:47031550-47032089	chr2:47031669-47031678	315.1	GAAATAGAAAATCAAGTCCA
Peak-315	chr2:47031550-47032089	chr2:47031780-47031795	315.2	CAAGCAAAGAGGCATGTCCA
Peak-315	chr2:47031550-47032089	chr2:47031780-47031795	315.2	ACAAGCAAAGAGGCATGTCC
Peak-315	chr2:47031550-47032089	chr2:47031780-47031795	315.2	CAAAGAGGCATGTCCAGGGC
Peak-316	chr2:47096345-47096920	chr2:47096356-47096365	316.1	CACAGGGAGCTTGGCCTAGG
Peak-316	chr2:47096345-47096920	chr2:47096489-47096498	316.2	AAGAAAATCCCCTAGCCCAT
Peak-316	chr2:47096345-47096920	chr2:47096489-47096498	316.2	GAAGAAAATCCCCTAGCCCA
Peak-316	chr2:47096345-47096920	chr2:47096489-47096498	316.2	TCCAGGCAGCCCATGGGCTA
Peak-316	chr2:47096345-47096920	chr2:47096489-47096498	316.2	CCAGGCAGCCCATGGGCTAG
Peak-316	chr2:47096345-47096920	chr2:47096489-47096498	316.2	CTCCAGGCAGCCCATGGGCT
Peak-316	chr2:47096345-47096920	chr2:47096615-47096628	316.3	GTCGCCACATGCCCTGAGTG
Peak-316	chr2:47096345-47096920	chr2:47096615-47096628	316.3	TGGCGACTTGTTCTGTCTCC
Peak-316	chr2:47096345-47096920	chr2:47096796-47096812	316.4	TGGGCACAGGCATGGAGTAG
Peak-316	chr2:47096345-47096920	chr2:47096796-47096812	316.4	ACAGGCATGGAGTAGGGGCA
Peak-316	chr2:47096345-47096920	chr2:47096796-47096812	316.4	ATGGGCACAGGCATGGAGTA
Peak-316	chr2:47096345-47096920	chr2:47096796-47096812	316.4	AGTAGGGGCAAGGAAAGAGT
Peak-317	chr2:47977233-47977984	chr2:47977387-47977404	317.2	AAGACTTTGAAGCCAAGCCA
Peak-318	chr2:49068055-49068875	chr2:49068170-49068183	318.1	AACCCCAAGAAACTGCTTGG
Peak-318	chr2:49068055-49068875	chr2:49068170-49068183	318.1	GACCACCAAGCAGTTTCTTG
Peak-318	chr2:49068055-49068875	chr2:49068170-49068183	318.1	GGCAACCCCAAGAAACTGCT
Peak-318	chr2:49068055-49068875	chr2:49068170-49068183	318.1	AGACCACCAAGCAGTTTCTT
Peak-318	chr2:49068055-49068875	chr2:49068473-49068486	318.2	CATGCCTAGACATGTCATCT
Peak-318	chr2:49068055-49068875	chr2:49068473-49068486	318.2	TGACATGTCTAGGCATGCCC
Peak-318	chr2:49068055-49068875	chr2:49068473-49068486	318.2	GACATGTCTAGGCATGCCCT
Peak-318	chr2:49068055-49068875	chr2:49068473-49068486	318.2	GCATGCCTAGACATGTCATC
Peak-319	chr2:50752730-50753274	chr2:50753049-50753058	319.1	GCTGTGCCCTAACATGTCCA
Peak-319	chr2:50752730-50753274	chr2:50753049-50753058	319.1	GAGTTTTCCATGGACATGTT
Peak-319	chr2:50752730-50753274	chr2:50753049-50753058	319.1	AGTTTTCCATGGACATGTTA
Peak-320	chr2:50878329-50878888	chr2:50878343-50878355	320.1	CTACATGTCATACATGTATA
Peak-320	chr2:50878329-50878888	chr2:50878821-50878836	320.4	ATGGAAGAGAGCATGTGTGT
Peak-321	chr2:51483680-51484344	chr2:51483946-51483957	321.1	GATTAATATCCATGATTTCA
Peak-321	chr2:51483680-51484344	chr2:51483946-51483957	321.1	TACTGAGTTCCTTGAAATCA
Peak-321	chr2:51483680-51484344	chr2:51484035-51484048	321.2	ATGAATGGACATGTCTCAAA
Peak-323	chr2:54349846-54350507	chr2:54349887-54349903	323.1	CAGTGCCTTGCAGAGTTAAT
Peak-323	chr2:54349846-54350507	chr2:54349887-54349903	323.1	TCAGTGCCTTGCAGAGTTAA
Peak-323	chr2:54349846-54350507	chr2:54349887-54349903	323.1	TGCAAGGCACTGAACCATGC
Peak-323	chr2:54349846-54350507	chr2:54349917-54349928	323.2	CTAGAAGTCTTGAGACTCCT
Peak-323	chr2:54349846-54350507	chr2:54350217-54350235	323.3	AGGAGAAACATGCACAGCCC
Peak-323	chr2:54349846-54350507	chr2:54350273-54350289	323.4	ACTGCATGTCCCTGTGACAA
Peak-323	chr2:54349846-54350507	chr2:54350273-54350289	323.4	TTCTACCCTGCCCTTGTCAC
Peak-323	chr2:54349846-54350507	chr2:54350273-54350289	323.4	TCTACCCTGCCCTTGTCACA
Peak-323	chr2:54349846-54350507	chr2:54350273-54350289	323.4	ATGTCCCTGTGACAAGGGCA
Peak-323	chr2:54349846-54350507	chr2:54350273-54350289	323.4	CATGTCCCTGTGACAAGGGC
Peak-323	chr2:54349846-54350507	chr2:54350273-54350289	323.4	CACTGCATGTCCCTGTGACA
Peak-323	chr2:54349846-54350507	chr2:54350427-54350442	323.5	TCTACTTGCCGTACTTCAAG
Peak-323	chr2:54349846-54350507	chr2:54350427-54350442	323.5	GTGAAGATCCTCTTGAAGTA
Peak-324	chr2:54351876-54352165	chr2:54352012-54352025	324.2	AAGACGCATGTGCTAACTAG
Peak-326	chr2:56606033-56606676	chr2:56606373-56606386	326.2	ATGTCCAGGCAAGAACTGCG
Peak-327	chr2:61504694-61505512	chr2:61505087-61505100	327.2	GCGACTTGCTCGGACTTGCC
Peak-329	chr2:63964543-63965247	chr2:63964617-63964629	329.1	AGGTTGCTTCTAGCCCAGCA
Peak-329	chr2:63964543-63965247	chr2:63964617-63964629	329.1	TTGCTTCTAGCCCAGCAAGG
Peak-329	chr2:63964543-63965247	chr2:63964793-63964808	329.3	TGGACATGCCTGGTATCTAG
Peak-329	chr2:63964543-63965247	chr2:63964793-63964808	329.3	GGCCCATCCCACTAGATACC
Peak-329	chr2:63964543-63965247	chr2:63964793-63964808	329.3	ATGCCTGGTATCTAGTGGGA
Peak-329	chr2:63964543-63965247	chr2:63964793-63964808	329.3	TGCCTGGTATCTAGTGGGAT
Peak-329	chr2:63964543-63965247	chr2:63965188-63965204	329.4	AGGTAGACATTCAAGTTATC
Peak-330	chr2:64830823-64831342	chr2:64831062-64831075	330.1	CATGTACAGACTTGTTACCT
Peak-330	chr2:64830823-64831342	chr2:64831062-64831075	330.1	ACATGTACAGACTTGTTACC
Peak-332	chr2:65058849-65059973	chr2:65059100-65059114	332.1	TAGACCCAGACATGTCTACT
Peak-332	chr2:65058849-65059973	chr2:65059100-65059114	332.1	CTAGACCCAGACATGTCTAC
Peak-332	chr2:65058849-65059973	chr2:65059604-65059618	332.3	TTATTTCTTGATGTCCTACT
Peak-333	chr2:65295880-65296558	chr2:65296020-65296030	333.1	GCAGAGCCAAGCATCTTGGA
Peak-333	chr2:65295880-65296558	chr2:65296020-65296030	333.1	CCAGGCAGAGCCAAGCATCT
Peak-333	chr2:65295880-65296558	chr2:65296020-65296030	333.1	AGAATGCCCTCCAAGATGCT
Peak-333	chr2:65295880-65296558	chr2:65296020-65296030	333.1	GGCAGAGCCAAGCATCTTGG
Peak-333	chr2:65295880-65296558	chr2:65296020-65296030	333.1	CCAAGATGCTTGGCTCTGCC
Peak-333	chr2:65295880-65296558	chr2:65296066-65296079	333.2	CAGCAAGTCAGGGCATGCCC
Peak-334	chr2:65764942-65765778	chr2:65765493-65765506	334.1	TCCTTGCATGTCTCCTGAGC
Peak-334	chr2:65764942-65765778	chr2:65765516-65765535	334.2	TTACATGATACTAGGCACAG
Peak-334	chr2:65764942-65765778	chr2:65765516-65765535	334.2	ACTGTGCCTAGTATCATGTA
Peak-334	chr2:65764942-65765778	chr2:65765516-65765535	334.2	TAGGCACAGTGGAGACAAGT
Peak-335	chr2:67141201-67141848	chr2:67141295-67141305	335.1	AAATCTTACATGCCCCAAGA
Peak-335	chr2:67141201-67141848	chr2:67141295-67141305	335.1	AATCTTACATGCCCCAAGAA
Peak-335	chr2:67141201-67141848	chr2:67141534-67141547	335.2	ACTTGTCCATGCATGCCTCC
Peak-336	chr2:67678447-67679195	chr2:67678540-67678554	336.1	CTCATCATGAAGCTGCCTAG
Peak-336	chr2:67678447-67679195	chr2:67678540-67678554	336.1	CCTCATCATGAAGCTGCCTA
Peak-336	chr2:67678447-67679195	chr2:67678540-67678554	336.1	TCCTCATCATGAAGCTGCCT
Peak-336	chr2:67678447-67679195	chr2:67678540-67678554	336.1	CCCTAGGCAGCTTCATGATG
Peak-336	chr2:67678447-67679195	chr2:67678838-67678856	336.4	ACTAGCCTGCTAGAGAATAA
Peak-336	chr2:67678447-67679195	chr2:67678838-67678856	336.4	GACTAGCCTGCTAGAGAATA
Peak-336	chr2:67678447-67679195	chr2:67678838-67678856	336.4	CATGTCCCTTATTCTCTAGC
Peak-336	chr2:67678447-67679195	chr2:67678931-67678950	336.5	TCTGCTCCATGTCTGAATTT
Peak-336	chr2:67678447-67679195	chr2:67679121-67679140	336.6	TTTGGGAGGGCAAGACCAGA
Peak-337	chr2:69408003-69409046	chr2:69408056-69408072	337.1	GAAGTGCTTTCCTAGACAAG
Peak-337	chr2:69408003-69409046	chr2:69408056-69408072	337.1	TTCCTAGACAAGGGGACAAG
Peak-337	chr2:69408003-69409046	chr2:69408056-69408072	337.1	TTTCCTAGACAAGGGGACAA
Peak-337	chr2:69408003-69409046	chr2:69408056-69408072	337.1	GGAAGTGCTTTCCTAGACAA
Peak-337	chr2:69408003-69409046	chr2:69408056-69408072	337.1	GTCCCCTTGTCCCCTTGTCT
Peak-337	chr2:69408003-69409046	chr2:69408056-69408072	337.1	CTTTCCTAGACAAGGGGACA
Peak-337	chr2:69408003-69409046	chr2:69408311-69408326	337.2	TGTCCATGAGCAAGTGCATG
Peak-337	chr2:69408003-69409046	chr2:69408311-69408326	337.2	AGCCCCCATGCACTTGCTCA
Peak-337	chr2:69408003-69409046	chr2:69408311-69408326	337.2	GTCCATGAGCAAGTGCATGG
Peak-337	chr2:69408003-69409046	chr2:69408311-69408326	337.2	GTGTCCATGAGCAAGTGCAT
Peak-337	chr2:69408003-69409046	chr2:69408311-69408326	337.2	GCACTTGCTCATGGACACTG
Peak-337	chr2:69408003-69409046	chr2:69408311-69408326	337.2	GAGCAAGTGCATGGGGGCTT
Peak-337	chr2:69408003-69409046	chr2:69408311-69408326	337.2	TGAGCAAGTGCATGGGGGCT
Peak-337	chr2:69408003-69409046	chr2:69408311-69408326	337.2	AGTGTCCATGAGCAAGTGCA
Peak-337	chr2:69408003-69409046	chr2:69408404-69408415	337.3	ACAGAACTAGCTGGCAAGTT
Peak-337	chr2:69408003-69409046	chr2:69408404-69408415	337.3	AACAGAACTAGCTGGCAAGT
Peak-337	chr2:69408003-69409046	chr2:69408609-69408623	337.4	GTCACAAGTCATTAGCATGT
Peak-337	chr2:69408003-69409046	chr2:69408609-69408623	337.4	AAGTCATTAGCATGTAGGTG
Peak-337	chr2:69408003-69409046	chr2:69408609-69408623	337.4	ACAAGTCATTAGCATGTAGG
Peak-337	chr2:69408003-69409046	chr2:69408609-69408623	337.4	CAAGTCATTAGCATGTAGGT
Peak-337	chr2:69408003-69409046	chr2:69408775-69408785	337.5	CTACTGTTTCCTAGAACCTT
Peak-337	chr2:69408003-69409046	chr2:69408775-69408785	337.5	GCTACTGTTTCCTAGAACCT
Peak-337	chr2:69408003-69409046	chr2:69408775-69408785	337.5	AGTGATTGGCCCAAGGTTCT
Peak-338	chr2:69636257-69636758	chr2:69636354-69636370	338.1	ACAGTTACATGTATTCTTTA
Peak-338	chr2:69636257-69636758	chr2:69636722-69636741	338.3	AAAGTTGAAGACTTGGCATC
Peak-338	chr2:69636257-69636758	chr2:69636722-69636741	338.3	GTCTAGAAAAGTTGAAGACT
Peak-339	chr2:69875351-69875788	chr2:69875671-69875684	339.2	CAGTTCTTGCCCAGGCATGC
Peak-340	chr2:70823644-70824793	chr2:70823982-70823995	340.1	AATGCTTGCCAGCCCTAGAA
Peak-340	chr2:70823644-70824793	chr2:70824044-70824059	340.2	CCAGCCCTAGTAATTACTGT
Peak-340	chr2:70823644-70824793	chr2:70824044-70824059	340.2	CCACAGTAATTACTAGGGCT
Peak-340	chr2:70823644-70824793	chr2:70824044-70824059	340.2	CCCAGCCCTAGTAATTACTG
Peak-340	chr2:70823644-70824793	chr2:70824430-70824441	340.4	CTTAACATTCCATGCCCTCA
Peak-341	chr2:72107800-72108879	chr2:72108195-72108208	341.1	GTCCCAACAAGTCCTCTCTG
Peak-341	chr2:72107800-72108879	chr2:72108195-72108208	341.1	TCCCAACAAGTCCTCTCTGA
Peak-341	chr2:72107800-72108879	chr2:72108545-72108562	341.2	TGACAGCAACCTTGGTTCTG
Peak-341	chr2:72107800-72108879	chr2:72108545-72108562	341.2	ACAGCTAGTGACAGCAACCT
Peak-341	chr2:72107800-72108879	chr2:72108545-72108562	341.2	AGTGACAGCAACCTTGGTTC
Peak-341	chr2:72107800-72108879	chr2:72108545-72108562	341.2	GTGACAGCAACCTTGGTTCT
Peak-342	chr2:73120845-73121689	chr2:73121284-73121298	342.1	AAGGCCAGGTCATGCGGTTG
Peak-342	chr2:73120845-73121689	chr2:73121284-73121298	342.1	CCAACCGCATGACCTGGCCT
Peak-342	chr2:73120845-73121689	chr2:73121284-73121298	342.1	GTGGCCAAGGCCAGGTCATG
Peak-342	chr2:73120845-73121689	chr2:73121284-73121298	342.1	CCAAGGCCAGGTCATGCGGT
Peak-342	chr2:73120845-73121689	chr2:73121284-73121298	342.1	CAAGGCCAGGTCATGCGGTT
Peak-342	chr2:73120845-73121689	chr2:73121342-73121355	342.2	TACATGCCTGCACATGCCCA
Peak-342	chr2:73120845-73121689	chr2:73121342-73121355	342.2	ATACATGCCTGCACATGCCC
Peak-342	chr2:73120845-73121689	chr2:73121547-73121556	342.3	GTCCAAGAGCATGACCAGCT
Peak-342	chr2:73120845-73121689	chr2:73121547-73121556	342.3	CTGGTCATGCTCTTGGACAC
Peak-342	chr2:73120845-73121689	chr2:73121547-73121556	342.3	TGTCCAAGAGCATGACCAGC
Peak-342	chr2:73120845-73121689	chr2:73121547-73121556	342.3	ATCCCAGCTGGTCATGCTCT
Peak-346	chr2:86790397-86791041	chr2:86790683-86790697	346.2	TTCTGGTCATGTCTGTGTGG
Peak-346	chr2:86790397-86791041	chr2:86790683-86790697	346.2	TGTTCTGGTCATGTCTGTGT
Peak-346	chr2:86790397-86791041	chr2:86790683-86790697	346.2	ATGTTCTGGTCATGTCTGTG
Peak-347	chr2:87545998-87546273	chr2:87546245-87546254	347.1	AACAAGTCCATGATTTGCCT
Peak-347	chr2:87545998-87546273	chr2:87546245-87546254	347.1	GCAAATCATGGACTTGTTCT
Peak-347	chr2:87545998-87546273	chr2:87546245-87546254	347.1	GAACAAGTCCATGATTTGCC
Peak-347	chr2:87545998-87546273	chr2:87546245-87546254	347.1	GGCAAATCATGGACTTGTTC
Peak-349	chr2:88341783-88342368	chr2:88342173-88342192	349.3	CTCCTCCCTTGGTCTCCCCA
Peak-350	chr2:88803736-88804349	chr2:88803873-88803883	350.1	TAACATCAAGAACCAAGCCG
Peak-350	chr2:88803736-88804349	chr2:88803928-88803942	350.2	TGGCCTCTCCAAGTGTTGGT
Peak-350	chr2:88803736-88804349	chr2:88803928-88803942	350.2	TTGGCCTCTCCAAGTGTTGG
Peak-350	chr2:88803736-88804349	chr2:88804091-88804110	350.4	GCTTGAGCCGAAGAGGTCAA
Peak-350	chr2:88803736-88804349	chr2:88804091-88804110	350.4	CACTTCACCCTTGACCTCTT
Peak-350	chr2:88803736-88804349	chr2:88804161-88804175	350.5	AAAGCAAGACCGTGTCTTGG
Peak-350	chr2:88803736-88804349	chr2:88804161-88804175	350.5	GACAAAGCAAGACCGTGTCT
Peak-350	chr2:88803736-88804349	chr2:88804161-88804175	350.5	ACAAAGCAAGACCGTGTCTT
Peak-350	chr2:88803736-88804349	chr2:88804161-88804175	350.5	CAAAGCAAGACCGTGTCTTG
Peak-351	chr2:88837694-88838367	chr2:88838004-88838017	351.2	AAGGCATGCCTAGGCATGCC
Peak-351	chr2:88837694-88838367	chr2:88838227-88838238	351.3	CTTGTGATCATGGCTGATGC
Peak-351	chr2:88837694-88838367	chr2:88838227-88838238	351.3	TTGGGGTACTCTTGTGATCA
Peak-352	chr2:98464717-98465328	chr2:98465131-98465149	352.2	GAGAAGCTCATGGATACACA
Peak-352	chr2:98464717-98465328	chr2:98465131-98465149	352.2	TGAGAAGCTCATGGATACAC
Peak-352	chr2:98464717-98465328	chr2:98465131-98465149	352.2	ATCCATGAGCTTCTCATCCA
Peak-353	chr2:99052197-99052531	chr2:99052418-99052435	353.2	CCTGAAAATGCATGCACAGT
Peak-353	chr2:99052197-99052531	chr2:99052418-99052435	353.2	CCCTGAAAATGCATGCACAG
Peak-353	chr2:99052197-99052531	chr2:99052418-99052435	353.2	CCACTGTGCATGCATTTTCA
Peak-353	chr2:99052197-99052531	chr2:99052418-99052435	353.2	CCCACTGTGCATGCATTTTC
Peak-355	chr2:100594102-100595011	chr2:100594193-100594208	355.1	CTAGGGGACACACAAGGAGC
Peak-355	chr2:100594102-100595011	chr2:100594193-100594208	355.1	GGAACCCTAGGGGACACACA
Peak-355	chr2:100594102-100595011	chr2:100594193-100594208	355.1	AGCTCCTTGTGTGTCCCCTA
Peak-355	chr2:100594102-100595011	chr2:100594193-100594208	355.1	CAGCTCCTTGTGTGTCCCCT
Peak-355	chr2:100594102-100595011	chr2:100594464-100594477	355.2	AGTGGACATGTAAGGACAAG
Peak-355	chr2:100594102-100595011	chr2:100594464-100594477	355.2	TAAGGACAAGAGGAAGAGGC
Peak-356	chr2:102320246-102321064	chr2:102320679-102320692	356.1	AGCCTGAACATGCCTCTCAG
Peak-356	chr2:102320246-102321064	chr2:102320732-102320741	356.2	ATTCTGGACTTGGACAAGGT
Peak-356	chr2:102320246-102321064	chr2:102320732-102320741	356.2	CTGGACTTGGACAAGGTGGG
Peak-356	chr2:102320246-102321064	chr2:102320732-102320741	356.2	GATTCTGGACTTGGACAAGG
Peak-356	chr2:102320246-102321064	chr2:102320732-102320741	356.2	GAAGATTCTGGACTTGGACA
Peak-357	chr2:104254145-104254758	chr2:104254324-104254341	357.1	CAGGTCTTTCTTGGTGCAGT
Peak-357	chr2:104254145-104254758	chr2:104254457-104254475	357.3	GTAGAAACATGTCTTGGCAA
Peak-357	chr2:104254145-104254758	chr2:104254691-104254700	357.4	GTCAGGCTTGGACTTGAGCC
Peak-359	chr2:105989961-105990786	chr2:105989965-105989980	359.1	GACTGGCTCACGCATGAGAA
Peak-360	chr2:106020366-106022234	chr2:106022023-106022035	360.4	ATAAACACTCTTGCCAGCCA
Peak-360	chr2:106020366-106022234	chr2:106022023-106022035	360.4	AACACTCTTGCCAGCCATGG
Peak-361	chr2:106026063-106026592	chr2:106026125-106026137	361.1	TATTGTTCACATGCCCATCT
Peak-361	chr2:106026063-106026592	chr2:106026308-106026324	361.2	AGTTTCCCAGGCATGAACTG
Peak-361	chr2:106026063-106026592	chr2:106026308-106026324	361.2	GATGCTAGGGCAAGTTTCCC
Peak-361	chr2:106026063-106026592	chr2:106026348-106026361	361.3	AGAGCAAGCCGACTCATGCC
Peak-361	chr2:106026063-106026592	chr2:106026348-106026361	361.3	GAGTCGGCTTGCTCTCCTGG
Peak-361	chr2:106026063-106026592	chr2:106026348-106026361	361.3	CATGAGTCGGCTTGCTCTCC
Peak-362	chr2:107598966-107599599	chr2:107599344-107599357	362.2	CATGAACAAACATGTCAAAG
Peak-363	chr2:108980908-108981560	chr2:108981266-108981285	363.1	TGGACCGGTTCAGGCATGCC
Peak-363	chr2:108980908-108981560	chr2:108981266-108981285	363.1	TTGCCCTGGCATGCCTGAAC
Peak-363	chr2:108980908-108981560	chr2:108981266-108981285	363.1	ATGCTTGCTTGGACCGGTTC
Peak-363	chr2:108980908-108981560	chr2:108981384-108981396	363.2	TAAGTTGCTAGCCAATCAAG
Peak-364	chr2:109061505-109062262	chr2:109061858-109061871	364.1	CCCAGGCAAGACCCCTGTGC
Peak-365	chr2:113449975-113450721	chr2:113450230-113450249	365.1	CAGCATCAGCTAGGTTTCTC
Peak-365	chr2:113449975-113450721	chr2:113450324-113450337	365.3	GCATGCCTGAACTTGACCTC
Peak-365	chr2:113449975-113450721	chr2:113450324-113450337	365.3	GAGGTCAAGTTCAGGCATGC
Peak-365	chr2:113449975-113450721	chr2:113450324-113450337	365.3	TTCAGGCATGCTGGTTTCTA
Peak-365	chr2:113449975-113450721	chr2:113450324-113450337	365.3	GTTCAGGCATGCTGGTTTCT
Peak-366	chr2:113571827-113572514	chr2:113571870-113571885	366.1	GAGGTTCAAGAAAGTTTTAA
Peak-366	chr2:113571827-113572514	chr2:113572109-113572124	366.2	AGCTCATGGACTGTGCCATG
Peak-366	chr2:113571827-113572514	chr2:113572109-113572124	366.2	ATGGCACAGTCCATGAGCTC
Peak-366	chr2:113571827-113572514	chr2:113572109-113572124	366.2	GCTCATGGACTGTGCCATGA
Peak-366	chr2:113571827-113572514	chr2:113572306-113572317	366.4	GAAGTTGGGACTAGAAAGCA
Peak-366	chr2:113571827-113572514	chr2:113572348-113572359	366.5	GGCTTTAAAACAAGTCCCCT
Peak-366	chr2:113571827-113572514	chr2:113572348-113572359	366.5	ACAAGTCCCCTAGGTTGAGC
Peak-369	chr2:118532181-118532710	chr2:118532275-118532292	369.1	ACAGTGCTAGCCCAGTCCAC
Peak-369	chr2:118532181-118532710	chr2:118532489-118532504	369.2	ACATGTGCATGCATTTTTGT
Peak-370	chr2:118873247-118873942	chr2:118873304-118873318	370.1	AAAGCTTGAGATTTTCTAGC
Peak-370	chr2:118873247-118873942	chr2:118873404-118873416	370.2	CTGCAAGCTTCTCAAGCCCA
Peak-370	chr2:118873247-118873942	chr2:118873404-118873416	370.2	TCTGCAAGCTTCTCAAGCCC
Peak-370	chr2:118873247-118873942	chr2:118873495-118873509	370.3	ACAGGATCTTGATATGCACT
Peak-370	chr2:118873247-118873942	chr2:118873495-118873509	370.3	TCTTGATATGCACTAGGATC
Peak-370	chr2:118873247-118873942	chr2:118873495-118873509	370.3	CTTGATATGCACTAGGATCT
Peak-370	chr2:118873247-118873942	chr2:118873848-118873858	370.4	CTTCTCTGCTTGGGCCTAGA
Peak-371	chr2:119831124-119831976	chr2:119831502-119831516	371.1	TCAAGCCCCAGACTAGACAA
Peak-371	chr2:119831124-119831976	chr2:119831502-119831516	371.1	ACCAGCCTTTGTCTAGTCTG
Peak-371	chr2:119831124-119831976	chr2:119831502-119831516	371.1	GCCCCAGACTAGACAAAGGC
Peak-371	chr2:119831124-119831976	chr2:119831502-119831516	371.1	TCTGGGGCTTGACTCCAGGT
Peak-371	chr2:119831124-119831976	chr2:119831502-119831516	371.1	CTAGTCTGGGGCTTGACTCC
Peak-372	chr2:119997970-119998729	chr2:119998079-119998096	372.1	GATCGGTGTCCATGAAGAAG
Peak-372	chr2:119997970-119998729	chr2:119998079-119998096	372.1	TCCATGAAGAAGAGGCCATG
Peak-372	chr2:119997970-119998729	chr2:119998079-119998096	372.1	GTCCATGAAGAAGAGGCCAT
Peak-372	chr2:119997970-119998729	chr2:119998079-119998096	372.1	TGTCCATGAAGAAGAGGCCA
Peak-372	chr2:119997970-119998729	chr2:119998079-119998096	372.1	GCCCCATGGCCTCTTCTTCA
Peak-372	chr2:119997970-119998729	chr2:119998657-119998668	372.3	ACACACATGCATACAAGATT
Peak-373	chr2:121377690-121378633	chr2:121378082-121378095	373.1	GTACTTACAAGCCTTTGTTA
Peak-374	chr2:122468029-122468902	chr2:122468367-122468377	374.1	ACAAGTGCCTAGGCTCAGAG
Peak-374	chr2:122468029-122468902	chr2:122468367-122468377	374.1	TTTCCCTGATACAAGTGCCT
Peak-374	chr2:122468029-122468902	chr2:122468367-122468377	374.1	TGAGCCTAGGCACTTGTATC
Peak-374	chr2:122468029-122468902	chr2:122468367-122468377	374.1	GAGCCTAGGCACTTGTATCA
Peak-374	chr2:122468029-122468902	chr2:122468367-122468377	374.1	CAAGTGCCTAGGCTCAGAGA
Peak-374	chr2:122468029-122468902	chr2:122468403-122468419	374.2	GGGAACTTGCTGGGGTGCCA
Peak-374	chr2:122468029-122468902	chr2:122468753-122468767	374.3	GGCCCTATCTAGGCTGCTGT
Peak-374	chr2:122468029-122468902	chr2:122468753-122468767	374.3	AGCTATCCATGGCCCTATCT
Peak-374	chr2:122468029-122468902	chr2:122468753-122468767	374.3	CAGCAGCCTAGATAGGGCCA
Peak-375	chr2:123277297-123278003	chr2:123277546-123277563	375.1	AGGGGGTCTTGCCTAAGACA
Peak-375	chr2:123277297-123278003	chr2:123277546-123277563	375.1	AGATAAGGGAGCTTGCAGAG
Peak-375	chr2:123277297-123278003	chr2:123277546-123277563	375.1	GATAAGGGAGCTTGCAGAGG
Peak-375	chr2:123277297-123278003	chr2:123277546-123277563	375.1	CAGATAAGGGAGCTTGCAGA
Peak-375	chr2:123277297-123278003	chr2:123277701-123277719	375.3	TGGCCCCCATGTGTATTAAG
Peak-376	chr2:126208617-126209234	chr2:126208992-126209001	376.2	AGATACTCAAGATCAAGTGG
Peak-376	chr2:126208617-126209234	chr2:126208992-126209001	376.2	CACAGATACTCAAGATCAAG
Peak-376	chr2:126208617-126209234	chr2:126209058-126209076	376.3	GAAGATCATTCACATGTGCA
Peak-376	chr2:126208617-126209234	chr2:126209058-126209076	376.3	AGAAGATCATTCACATGTGC
Peak-376	chr2:126208617-126209234	chr2:126209058-126209076	376.3	AATGATCTTCTAGATTACAA
Peak-376	chr2:126208617-126209234	chr2:126209104-126209115	376.4	AGAGATTTTCCTAGGTTCCA
Peak-376	chr2:126208617-126209234	chr2:126209104-126209115	376.4	ATGAGATGTCCATGGAACCT
Peak-377	chr2:129329417-129329988	chr2:129329693-129329712	377.1	TGTCTGAACAGAATCTAGTT
Peak-377	chr2:129329417-129329988	chr2:129329693-129329712	377.1	GTCTGAACAGAATCTAGTTT
Peak-378	chr2:132426279-132427123	chr2:132426364-132426375	378.1	TTAAGTCTCACATGCTGTCT
Peak-378	chr2:132426279-132427123	chr2:132426917-132426930	378.3	TCTTAATTCTAGCACGGCCT
Peak-379	chr2:133300563-133301331	chr2:133300651-133300667	379.1	TGCATTCTTGTCTCACGACC
Peak-379	chr2:133300563-133301331	chr2:133300651-133300667	379.1	ATGCAAACCTAGCTGAGTTA
Peak-379	chr2:133300563-133301331	chr2:133301153-133301167	379.3	CTCTCATGAAAAGTCCAAGT
Peak-379	chr2:133300563-133301331	chr2:133301153-133301167	379.3	CATGAAAAGTCCAAGTAGGC
Peak-380	chr2:133713921-133714638	chr2:133714062-133714073	380.1	ATGAGATCTGCAAGCAGGCT
Peak-380	chr2:133713921-133714638	chr2:133714062-133714073	380.1	TGAGATCTGCAAGCAGGCTA
Peak-380	chr2:133713921-133714638	chr2:133714260-133714273	380.2	ATGTGGAGACATGTATAGAC
Peak-380	chr2:133713921-133714638	chr2:133714395-133714408	380.3	GCACTCAACAAGGATACCCT
Peak-381	chr2:133801988-133802804	chr2:133802324-133802343	381.1	AGCTCTTACACATGCGCTTA
Peak-382	chr2:134136562-134137249	chr2:134136880-134136893	382.1	AGGACATGCAAGGACAAGAC
Peak-382	chr2:134136562-134137249	chr2:134136880-134136893	382.1	ACATGCAAGGACAAGACTGG
Peak-382	chr2:134136562-134137249	chr2:134137091-134137108	382.2	TACCCTAGAAAGATGAGACT
Peak-382	chr2:134136562-134137249	chr2:134137091-134137108	382.2	ATACCAAGTCTCATCTTTCT
Peak-382	chr2:134136562-134137249	chr2:134137091-134137108	382.2	TACCAAGTCTCATCTTTCTA
Peak-382	chr2:134136562-134137249	chr2:134137132-134137151	382.3	GACAATTCAAGTAAAGATAC
Peak-382	chr2:134136562-134137249	chr2:134137132-134137151	382.3	TTCAAGTAAAGATACAGGCA
Peak-382	chr2:134136562-134137249	chr2:134137164-134137182	382.4	CTCCATGTGGACAGGAACCA
Peak-382	chr2:134136562-134137249	chr2:134137164-134137182	382.4	ATTGTCAGCTCCATGTGGAC
Peak-382	chr2:134136562-134137249	chr2:134137164-134137182	382.4	GGCCATGGTTCCTGTCCACA
Peak-383	chr2:134210044-134210714	chr2:134210371-134210384	383.2	CCAGACCCAAGCCTTGCCTT
Peak-383	chr2:134210044-134210714	chr2:134210371-134210384	383.2	CCCAGACCCAAGCCTTGCCT
Peak-383	chr2:134210044-134210714	chr2:134210371-134210384	383.2	CCCAAGGCAAGGCTTGGGTC
Peak-384	chr2:134556882-134557558	chr2:134557144-134557156	384.1	TCCTACCCAAGGGGACCATG
Peak-384	chr2:134556882-134557558	chr2:134557144-134557156	384.1	TACCCAAGGGGACCATGAGG
Peak-384	chr2:134556882-134557558	chr2:134557144-134557156	384.1	GGGGACCATGAGGAGGAATG
Peak-384	chr2:134556882-134557558	chr2:134557144-134557156	384.1	TTCCTCCTCATGGTCCCCTT
Peak-384	chr2:134556882-134557558	chr2:134557144-134557156	384.1	TCCTCATGGTCCCCTTGGGT
Peak-384	chr2:134556882-134557558	chr2:134557144-134557156	384.1	ATTCCTCCTCATGGTCCCCT
Peak-384	chr2:134556882-134557558	chr2:134557225-134557244	384.2	TGTACAGACATGTTCCCTGC
Peak-385	chr2:135162916-135163741	chr2:135163652-135163664	385.1	GGGTGGCATGTTTTTATTTT
Peak-386	chr2:135348168-135348831	chr2:135348478-135348492	386.2	CTGTGGGCATGTCTTAGGCA
Peak-386	chr2:135348168-135348831	chr2:135348611-135348629	386.4	GGGCCTACATGTACATTAGA
Peak-387	chr2:137132966-137134158	chr2:137133142-137133156	387.1	GGTCCAAGCATGTCAGAGTG
Peak-387	chr2:137132966-137134158	chr2:137133630-137133645	387.3	AAGATGCATGAAATGCTGGG
Peak-387	chr2:137132966-137134158	chr2:137133630-137133645	387.3	ATGCATCTTGGCATGAACTC
Peak-387	chr2:137132966-137134158	chr2:137133630-137133645	387.3	GCCAAGATGCATGAAATGCT
Peak-387	chr2:137132966-137134158	chr2:137133630-137133645	387.3	TGCCAAGATGCATGAAATGC
Peak-387	chr2:137132966-137134158	chr2:137133630-137133645	387.3	ACCCAGCATTTCATGCATCT
Peak-387	chr2:137132966-137134158	chr2:137133689-137133704	387.4	ACAAGATTGTCTCCATGTTC
Peak-387	chr2:137132966-137134158	chr2:137133875-137133892	387.5	CAAACATGGGCAGGCTGCCA
Peak-387	chr2:137132966-137134158	chr2:137134081-137134090	387.6	GCTGGTTGTCGACAAGAGCA
Peak-387	chr2:137132966-137134158	chr2:137134144-137134158	387.7	GTTGACCTTGAAGTTGCTGT
Peak-389	chr2:141777789-141778328	chr2:141778136-141778145	389.2	TATGAATGTCCTCTTGCCCA
Peak-389	chr2:141777789-141778328	chr2:141778136-141778145	389.2	ACTGTTCATCCTTGGGCAAG
Peak-391	chr2:144859809-144860465	chr2:144860152-144860165	391.1	TGTCATGACATGTGCACTGT
Peak-392	chr2:147454608-147455380	chr2:147454847-147454865	392.2	GGGTCCACATGTGCATTAGG
Peak-393	chr2:150467453-150468348	chr2:150467917-150467930	393.2	GGCATGTAAAAACATGTCAG
Peak-393	chr2:150467453-150468348	chr2:150467917-150467930	393.2	TAAAAACATGTCAGAGGTGC
Peak-394	chr2:150919665-150920744	chr2:150919954-150919970	394.1	TTCTTGTCTTGTTTACTAGA
Peak-394	chr2:150919665-150920744	chr2:150920077-150920093	394.2	CATATCTAGTCTCAACTTCA
Peak-394	chr2:150919665-150920744	chr2:150920220-150920233	394.3	GCCCAGGCAAGCCCTGTTTT
Peak-394	chr2:150919665-150920744	chr2:150920434-150920453	394.4	TCTCTAAGAGAACATGTAAA
Peak-394	chr2:150919665-150920744	chr2:150920434-150920453	394.4	GTCTCTAAGAGAACATGTAA
Peak-395	chr2:151149991-151150875	chr2:151150442-151150451	395.1	CAGATTCAACACCATGGCCT
Peak-395	chr2:151149991-151150875	chr2:151150442-151150451	395.1	GCTGGAAATTCCCAAGGCCA
Peak-395	chr2:151149991-151150875	chr2:151150442-151150451	395.1	AGATTCAACACCATGGCCTT
Peak-396	chr2:151315684-151316335	chr2:151315971-151315985	396.1	GTTTTGGGTAGACTTGTTTG
Peak-396	chr2:151315684-151316335	chr2:151315971-151315985	396.1	TTTGAGGCATGTTTGTCTGT
Peak-396	chr2:151315684-151316335	chr2:151315971-151315985	396.1	TTGAGGCATGTTTGTCTGTA
Peak-396	chr2:151315684-151316335	chr2:151316260-151316272	396.2	GCTTCAACCAAGAGCTGCAA
Peak-396	chr2:151315684-151316335	chr2:151316260-151316272	396.2	GGCTTCAACCAAGAGCTGCA
Peak-396	chr2:151315684-151316335	chr2:151316260-151316272	396.2	GCAAGGTCCCTTGCAGCTCT
Peak-397	chr2:151765526-151766043	chr2:151765736-151765751	397.1	ATGTCTTGAAACTAGCAGTC
Peak-398	chr2:153557490-153558685	chr2:153557886-153557904	398.2	TGTCTAGGCATGTCAGGGCG
Peak-398	chr2:153557490-153558685	chr2:153557886-153557904	398.2	AGGCATGTCAGGGCGCGGCA
Peak-398	chr2:153557490-153558685	chr2:153557886-153557904	398.2	GGGCGCGGCAAGGGCAGGAA
Peak-398	chr2:153557490-153558685	chr2:153557886-153557904	398.2	AGGGCGCGGCAAGGGCAGGA
Peak-398	chr2:153557490-153558685	chr2:153557886-153557904	398.2	TGTCAGGGCGCGGCAAGGGC
Peak-398	chr2:153557490-153558685	chr2:153558663-153558677	398.6	CGGCATGCCAATGCCAAGAG
Peak-398	chr2:153557490-153558685	chr2:153558663-153558677	398.6	CCGGCATGCCAATGCCAAGA
Peak-401	chr2:159749507-159750396	chr2:159749626-159749639	401.1	AGACCAAGCAAGCCCAAGGA
Peak-401	chr2:159749507-159750396	chr2:159749626-159749639	401.1	CAGACCAAGCAAGCCCAAGG
Peak-401	chr2:159749507-159750396	chr2:159749626-159749639	401.1	ATTCAGACCAAGCAAGCCCA
Peak-401	chr2:159749507-159750396	chr2:159749626-159749639	401.1	GGGCTTGCTTGGTCTGAATG
Peak-401	chr2:159749507-159750396	chr2:159749626-159749639	401.1	GGCTTGCTTGGTCTGAATGT
Peak-401	chr2:159749507-159750396	chr2:159749626-159749639	401.1	AGCAAGCCCAAGGAGGGATG
Peak-401	chr2:159749507-159750396	chr2:159749626-159749639	401.1	CAAGCAAGCCCAAGGAGGGA
Peak-401	chr2:159749507-159750396	chr2:159749626-159749639	401.1	CATCCCTCCTTGGGCTTGCT
Peak-401	chr2:159749507-159750396	chr2:159749817-159749830	401.2	ACGAACTTGCCAGGACAAGC
Peak-401	chr2:159749507-159750396	chr2:159749817-159749830	401.2	CGAACTTGCCAGGACAAGCC
Peak-401	chr2:159749507-159750396	chr2:159749817-159749830	401.2	CCAGGACAAGCCGGGCAGCG
Peak-401	chr2:159749507-159750396	chr2:159749817-159749830	401.2	TGCCAGGACAAGCCGGGCAG
Peak-401	chr2:159749507-159750396	chr2:159749817-159749830	401.2	GCCAGGACAAGCCGGGCAGC
Peak-401	chr2:159749507-159750396	chr2:159750359-159750370	401.3	TGAGGGTCTTGTGAACTAGT
Peak-401	chr2:159749507-159750396	chr2:159750359-159750370	401.3	AGGGTCTTGTGAACTAGTTG
Peak-401	chr2:159749507-159750396	chr2:159750359-159750370	401.3	GAGGGTCTTGTGAACTAGTT
Peak-403	chr2:161208840-161209512	chr2:161209250-161209268	403.3	CAAGAGCAGGTACAACTAGT
Peak-403	chr2:161208840-161209512	chr2:161209250-161209268	403.3	AGTTGTACCTGCTCTTGGCC
Peak-403	chr2:161208840-161209512	chr2:161209250-161209268	403.3	CAACTAGTTGTACCTGCTCT
Peak-404	chr2:161432591-161433319	chr2:161432666-161432685	404.1	AATGAAAGTCATGCAATGGG
Peak-404	chr2:161432591-161433319	chr2:161432666-161432685	404.1	GATAAATGAAAGTCATGCAA
Peak-404	chr2:161432591-161433319	chr2:161432734-161432745	404.2	GCTTATTTTGCATGTGTACA
Peak-405	chr2:164809695-164810440	chr2:164809765-164809781	405.1	ACTTTCTTGATCATGAGACA
Peak-405	chr2:164809695-164810440	chr2:164809765-164809781	405.1	GATCATGAGACAAGGAACTT
Peak-405	chr2:164809695-164810440	chr2:164809765-164809781	405.1	TCTCATGATCAAGAAAGTTA
Peak-405	chr2:164809695-164810440	chr2:164809765-164809781	405.1	ATCATGAGACAAGGAACTTT
Peak-405	chr2:164809695-164810440	chr2:164809986-164809997	405.2	GGGTTTGCAAGCACACTAGG
Peak-405	chr2:164809695-164810440	chr2:164809986-164809997	405.2	TAAGGGTTTGCAAGCACACT
Peak-405	chr2:164809695-164810440	chr2:164809986-164809997	405.2	TTGCAAGCACACTAGGAGGA
Peak-405	chr2:164809695-164810440	chr2:164809986-164809997	405.2	TGCAAGCACACTAGGAGGAT
Peak-405	chr2:164809695-164810440	chr2:164810080-164810093	405.3	TTGCCCAGACATGTCTATGA
Peak-406	chr2:165576909-165577502	chr2:165576933-165576946	406.1	TCTTGGGGAGCCAAGTACAA
Peak-406	chr2:165576909-165577502	chr2:165576933-165576946	406.1	TTTGTACTTGGCTCCCCAAG
Peak-406	chr2:165576909-165577502	chr2:165577172-165577191	406.2	GGTAAGCAGGGGTCAAGTCA
Peak-406	chr2:165576909-165577502	chr2:165577172-165577191	406.2	TGAAATTAAGCATGGTAAGC
Peak-406	chr2:165576909-165577502	chr2:165577172-165577191	406.2	AAATTAAGCATGGTAAGCAG
Peak-406	chr2:165576909-165577502	chr2:165577172-165577191	406.2	GAAATTAAGCATGGTAAGCA
Peak-406	chr2:165576909-165577502	chr2:165577172-165577191	406.2	TGGTAAGCAGGGGTCAAGTC
Peak-406	chr2:165576909-165577502	chr2:165577212-165577231	406.3	TCTGTTTCTTGCTCATGTCC
Peak-407	chr2:165696323-165697334	chr2:165696531-165696544	407.1	GCAGCTGTCTAGAGGAAACA
Peak-407	chr2:165696323-165697334	chr2:165696582-165696595	407.2	CATGCTGTGACTTGCTTCTA
Peak-407	chr2:165696323-165697334	chr2:165696838-165696855	407.3	GAGAAACTCAACTAGCATCC
Peak-407	chr2:165696323-165697334	chr2:165696838-165696855	407.3	GCTAGTTGAGTTTCTCAAGT
Peak-407	chr2:165696323-165697334	chr2:165697285-165697294	407.4	TGGGCCTCAGCCCATGACCA
Peak-407	chr2:165696323-165697334	chr2:165697285-165697294	407.4	GCAAAAGTTTCCTTGGTCAT
Peak-407	chr2:165696323-165697334	chr2:165697285-165697294	407.4	GTTTCCTTGGTCATGGGCTG
Peak-411	chr2:169308986-169309895	chr2:169309367-169309384	411.1	AAGCCATGGAGTAGGAAGCA
Peak-411	chr2:169308986-169309895	chr2:169309367-169309384	411.1	GTAGGAAGCAAGGTACTATC
Peak-411	chr2:169308986-169309895	chr2:169309367-169309384	411.1	GTACCTTGCTTCCTACTCCA
Peak-411	chr2:169308986-169309895	chr2:169309474-169309492	411.2	ACATGTCATGACATGACTTT
Peak-411	chr2:169308986-169309895	chr2:169309474-169309492	411.2	TGTCATGACATGTCAGAGCC
Peak-411	chr2:169308986-169309895	chr2:169309605-169309614	411.3	GCTCACCACATGGTCTAGAG
Peak-411	chr2:169308986-169309895	chr2:169309605-169309614	411.3	CATCACCACTCTAGACCATG
Peak-411	chr2:169308986-169309895	chr2:169309605-169309614	411.3	CACATGGTCTAGAGTGGTGA
Peak-412	chr2:169439735-169440822	chr2:169440434-169440452	412.1	CATGTCAGATGCTGTCATGA
Peak-412	chr2:169439735-169440822	chr2:169440434-169440452	412.1	GATGCTGTCATGATGGCAAA
Peak-413	chr2:169464404-169465161	chr2:169464863-169464881	413.2	AGAGAAATGAAGACATGTCC
Peak-413	chr2:169464404-169465161	chr2:169464863-169464881	413.2	ATGAAGACATGTCCAGGCAA
Peak-417	chr2:171077341-171079062	chr2:171078650-171078660	417.4	TATGACTGCTGCAAGCTGCA
Peak-417	chr2:171077341-171079062	chr2:171078930-171078948	417.5	TCTGAAACCAAGATGCCAGC
Peak-417	chr2:171077341-171079062	chr2:171078975-171078991	417.6	AAGCAAGATCCCTCCCCTAG
Peak-418	chr2:171177838-171178463	chr2:171178021-171178036	418.1	GGTGTTCAAGTTCATTCGCA
Peak-418	chr2:171177838-171178463	chr2:171178296-171178313	418.4	TCTTGTGTAAATACACTTGC
Peak-419	chr2:172143515-172144447	chr2:172143547-172143558	419.1	GGATGGAGAACTTGAAAGCA
Peak-419	chr2:172143515-172144447	chr2:172144029-172144044	419.4	AAGTCAAGCCTGGATGCTAG
Peak-419	chr2:172143515-172144447	chr2:172144029-172144044	419.4	GAAGTCAAGCCTGGATGCTA
Peak-419	chr2:172143515-172144447	chr2:172144029-172144044	419.4	AGAAGTCAAGCCTGGATGCT
Peak-419	chr2:172143515-172144447	chr2:172144029-172144044	419.4	AGGAGCTGCCCCTAGCATCC
Peak-419	chr2:172143515-172144447	chr2:172144058-172144074	419.5	TCATGGATCCTTCTCATGAC
Peak-419	chr2:172143515-172144447	chr2:172144318-172144336	419.6	GGACTTGATTACTCAACCCA
Peak-419	chr2:172143515-172144447	chr2:172144318-172144336	419.6	ATTACTCAACCCATGGTTCC
Peak-419	chr2:172143515-172144447	chr2:172144318-172144336	419.6	GAGTAATCAAGTCCTTTTCC
Peak-420	chr2:172146649-172147050	chr2:172146853-172146872	420.1	TGTCTGAACAGGATCTAGTT
Peak-421	chr2:172287471-172288048	chr2:172287563-172287578	421.1	TCAGCCAAGAGGGGACGCAA
Peak-421	chr2:172287471-172288048	chr2:172287563-172287578	421.1	GCCAAGAGGGGACGCAAGGG
Peak-421	chr2:172287471-172288048	chr2:172287563-172287578	421.1	ACCACCCTTGCGTCCCCTCT
Peak-421	chr2:172287471-172288048	chr2:172287563-172287578	421.1	CTCAGCCAAGAGGGGACGCA
Peak-422	chr2:173988932-173989872	chr2:173989239-173989256	422.1	CTCACCAGCACCCTAGTAGG
Peak-422	chr2:173988932-173989872	chr2:173989239-173989256	422.1	GAAGCCACCTACTAGGGTGC
Peak-422	chr2:173988932-173989872	chr2:173989239-173989256	422.1	TCACAAGAAGCCACCTACTA
Peak-422	chr2:173988932-173989872	chr2:173989239-173989256	422.1	TTCACAAGAAGCCACCTACT
Peak-422	chr2:173988932-173989872	chr2:173989366-173989379	422.2	ACATGCCAGAACTTGTTCAC
Peak-423	chr2:174155946-174156500	chr2:174156220-174156231	423.2	GGACCTACATGCGCACTAGG
Peak-423	chr2:174155946-174156500	chr2:174156220-174156231	423.2	TAAGGACCTACATGCGCACT
Peak-423	chr2:174155946-174156500	chr2:174156220-174156231	423.2	TGCGCACTAGGAGGATAGGG
Peak-423	chr2:174155946-174156500	chr2:174156220-174156231	423.2	ACATGCGCACTAGGAGGATA
Peak-424	chr2:174847557-174848345	chr2:174847806-174847819	424.1	TTTTTCTAGAGTTTCCTTGT
Peak-424	chr2:174847557-174848345	chr2:174847806-174847819	424.1	ACAAGGAAACTCTAGAAAAA
Peak-424	chr2:174847557-174848345	chr2:174847938-174847954	424.2	GCATGTCTGATGGGCTTGCC
Peak-424	chr2:174847557-174848345	chr2:174847938-174847954	424.2	TTCGTCTGGGCATGTCTGAT
Peak-424	chr2:174847557-174848345	chr2:174847938-174847954	424.2	ATTCGTCTGGGCATGTCTGA
Peak-424	chr2:174847557-174848345	chr2:174848116-174848133	424.3	CATGTGGGAACACTCTAGTG
Peak-424	chr2:174847557-174848345	chr2:174848240-174848253	424.4	AGCAAGCGTTCCCAAGCCAC
Peak-426	chr2:178034538-178035560	chr2:178034835-178034853	426.1	AGGACTTATGGCCCAAGATG
Peak-426	chr2:178034538-178035560	chr2:178034835-178034853	426.1	TTATGGCCCAAGATGTGGAG
Peak-426	chr2:178034538-178035560	chr2:178034835-178034853	426.1	CATCTTGGGCCATAAGTCCT
Peak-426	chr2:178034538-178035560	chr2:178034835-178034853	426.1	TCCGACACGCCAAGGACTTA
Peak-426	chr2:178034538-178035560	chr2:178034835-178034853	426.1	GCCATAAGTCCTTGGCGTGT
Peak-426	chr2:178034538-178035560	chr2:178035066-178035083	426.2	CCTGGGCATGTTTGTCAAAC
Peak-426	chr2:178034538-178035560	chr2:178035066-178035083	426.2	GCTGGAGTTCAAGCATGCCT
Peak-426	chr2:178034538-178035560	chr2:178035066-178035083	426.2	TGCTGGAGTTCAAGCATGCC
Peak-426	chr2:178034538-178035560	chr2:178035428-178035442	426.3	TTTCTGGCTTGTTTTTTGAA
Peak-426	chr2:178034538-178035560	chr2:178035538-178035553	426.4	TCAAGCAGAGCTTCTAGGAG
Peak-428	chr2:178338926-178339514	chr2:178339021-178339036	428.1	TAAAATCTTGTTGTATGACT
Peak-428	chr2:178338926-178339514	chr2:178339163-178339172	428.2	GGCTCTTCAGCTTGTGCATG
Peak-428	chr2:178338926-178339514	chr2:178339163-178339172	428.2	TCTTCAGCTTGTGCATGTGG
Peak-428	chr2:178338926-178339514	chr2:178339163-178339172	428.2	AGCTTGTGCATGTGGTGGCC
Peak-428	chr2:178338926-178339514	chr2:178339272-178339291	428.3	ACCTAACCAAGGCCTTGTCT
Peak-428	chr2:178338926-178339514	chr2:178339272-178339291	428.3	GCCCAGACAAGGCCTTGGTT
Peak-428	chr2:178338926-178339514	chr2:178339272-178339291	428.3	AACCTAACCAAGGCCTTGTC
Peak-429	chr2:180320008-180320921	chr2:180320114-180320132	429.2	AATCATGAGAACCAGCAGCA
Peak-429	chr2:180320008-180320921	chr2:180320114-180320132	429.2	CATGATTACCTCCATGCTGC
Peak-430	chr2:181087319-181087815	chr2:181087566-181087579	430.1	TGAACAAGTTAGAGCTTGCC
Peak-432	chr2:186432562-186433266	chr2:186432639-186432649	432.1	TGATCATGTGACAAGAACCT
Peak-433	chr2:187740631-187741075	chr2:187740866-187740880	433.1	AGGACCTAGTTTCAGGCATG
Peak-433	chr2:187740631-187741075	chr2:187740866-187740880	433.1	CCTAGTTTCAGGCATGAGGA
Peak-433	chr2:187740631-187741075	chr2:187740866-187740880	433.1	TCTGAACAGGACCTAGTTTC
Peak-433	chr2:187740631-187741075	chr2:187740866-187740880	433.1	CCTTCCTCATGCCTGAAACT
Peak-434	chr2:189648346-189649011	chr2:189648668-189648681	434.1	GTCATGTTTCAGCATGACTA
Peak-434	chr2:189648346-189649011	chr2:189648809-189648826	434.3	TTTGATCTTAGCTAGAACTG
Peak-434	chr2:189648346-189649011	chr2:189648809-189648826	434.3	TTGATCTTAGCTAGAACTGA
Peak-435	chr2:190449938-190450710	chr2:190450234-190450252	435.1	TAGAGGTCACTCAGCTAGAG
Peak-435	chr2:190449938-190450710	chr2:190450273-190450286	435.2	CCTAGACTTGTCTGATTGCA
Peak-436	chr2:190918066-190918585	chr2:190918120-190918132	436.1	GGTTTATAGCAAGTTTATCT
Peak-436	chr2:190918066-190918585	chr2:190918141-190918156	436.2	TTTACGCTAGATAACACGCA
Peak-436	chr2:190918066-190918585	chr2:190918356-190918373	436.3	TAGGCAAGTCATGACTTGTC
Peak-437	chr2:191177716-191178187	chr2:191177922-191177937	437.2	TAACTATTGGACATGCTCAC
Peak-437	chr2:191177716-191178187	chr2:191177922-191177937	437.2	GTAACTATTGGACATGCTCA
Peak-438	chr2:191476518-191477245	chr2:191476598-191476614	438.1	AGGTGTGGAGCCTTGGACCT
Peak-438	chr2:191476518-191477245	chr2:191476684-191476703	438.2	AACTTGCCTGGTGTACAGCT
Peak-438	chr2:191476518-191477245	chr2:191476684-191476703	438.2	GCCTGGTGTACAGCTAGGTA
Peak-438	chr2:191476518-191477245	chr2:191476684-191476703	438.2	GCCTTACCTAGCTGTACACC
Peak-439	chr2:192420005-192420620	chr2:192420542-192420551	439.2	TTTGTGACTAGCACAAGTAC
Peak-439	chr2:192420005-192420620	chr2:192420542-192420551	439.2	TTGTGACTAGCACAAGTACT
Peak-441	chr2:193409196-193409957	chr2:193409254-193409268	441.1	AGCCATCTGCTAGCTTATCA
Peak-441	chr2:193409196-193409957	chr2:193409254-193409268	441.1	TGATAAGCTAGCAGATGGCT
Peak-441	chr2:193409196-193409957	chr2:193409254-193409268	441.1	GATAAGCTAGCAGATGGCTT
Peak-441	chr2:193409196-193409957	chr2:193409254-193409268	441.1	TTCCCTGATAAGCTAGCAGA
Peak-441	chr2:193409196-193409957	chr2:193409254-193409268	441.1	AAGCCATCTGCTAGCTTATC
Peak-441	chr2:193409196-193409957	chr2:193409254-193409268	441.1	AGCAGATGGCTTGGGCATTC
Peak-441	chr2:193409196-193409957	chr2:193409304-193409316	441.2	GGCGCTGCACAAGTGAGTCA
Peak-441	chr2:193409196-193409957	chr2:193409581-193409594	441.3	GTTTCAAACTTGTCCAGGCA
Peak-441	chr2:193409196-193409957	chr2:193409602-193409612	441.4	CAAGTTTGAAACATGTTTCT
Peak-441	chr2:193409196-193409957	chr2:193409633-193409651	441.5	TCGCATGCTATTTTTTTTCT
Peak-442	chr2:201143323-201143897	chr2:201143410-201143429	442.1	TCTTATCAGACATGTACTGC
Peak-442	chr2:201143323-201143897	chr2:201143710-201143728	442.2	AAGGCAGGTCTGGGCAAGAC
Peak-442	chr2:201143323-201143897	chr2:201143710-201143728	442.2	CCAAACTTCAAGGCAGGTCT
Peak-442	chr2:201143323-201143897	chr2:201143710-201143728	442.2	CCCAGACCTGCCTTGAAGTT
Peak-443	chr2:203273343-203273888	chr2:203273514-203273527	443.1	TGTTTCCAAGATAGTTCAAG
Peak-443	chr2:203273343-203273888	chr2:203273514-203273527	443.1	TGAACTATCTTGGAAACACA
Peak-443	chr2:203273343-203273888	chr2:203273514-203273527	443.1	GCATTCCACTTGAACTATCT
Peak-443	chr2:203273343-203273888	chr2:203273514-203273527	443.1	TTGAACTATCTTGGAAACAC
Peak-444	chr2:203558163-203558697	chr2:203558383-203558401	444.1	ATGCCTTTTATAAACATGTG
Peak-444	chr2:203558163-203558697	chr2:203558383-203558401	444.1	AGTCCTCACATGTTTATAAA
Peak-446	chr2:205628793-205629444	chr2:205628973-205628988	446.1	TGCACACTAGAAGGATGCGG
Peak-446	chr2:205628793-205629444	chr2:205628973-205628988	446.1	GCATGCACACTAGAAGGATG
Peak-448	chr2:208670559-208671072	chr2:208670728-208670743	448.1	TTAAAATGAGTCATGCATTG
Peak-448	chr2:208670559-208671072	chr2:208670820-208670839	448.3	CAAGACAGAAGAGTCTCTTG
Peak-448	chr2:208670559-208671072	chr2:208670820-208670839	448.3	CTCAAGAGACTCTTCTGTCT
Peak-449	chr2:208773432-208773805	chr2:208773631-208773644	449.1	CAAGTCCCCACATGCCCACC
Peak-450	chr2:210590940-210591466	chr2:210591208-210591221	450.2	GAGCCAACATGCCCACTCTA
Peak-453	chr2:216629339-216629982	chr2:216629606-216629624	453.1	ATCATACACAACATGAGGAC
Peak-453	chr2:216629339-216629982	chr2:216629686-216629699	453.3	ATAGTCATGTCCAGACAAGG
Peak-453	chr2:216629339-216629982	chr2:216629686-216629699	453.3	GACATAGTCATGTCCAGACA
Peak-453	chr2:216629339-216629982	chr2:216629686-216629699	453.3	TGTCCAGACAAGGAGGAGAA
Peak-454	chr2:217416018-217417100	chr2:217417014-217417027	454.2	TTAGTCAGCAAGTTCCACCA
Peak-455	chr2:217578231-217578814	chr2:217578388-217578406	455.1	TCTCTGAGGCAAGTCAGCTT
Peak-455	chr2:217578231-217578814	chr2:217578388-217578406	455.1	GCTGGGGGCTTGCATCTCTG
Peak-455	chr2:217578231-217578814	chr2:217578464-217578478	455.2	CGGGTCTCTAGCTGGCAGCT
Peak-455	chr2:217578231-217578814	chr2:217578464-217578478	455.2	TGGCAGCTTGGCAATGAGCC
Peak-455	chr2:217578231-217578814	chr2:217578544-217578556	455.4	TGTTCACACATGCCGACCAA
Peak-455	chr2:217578231-217578814	chr2:217578544-217578556	455.4	TTGTTCACACATGCCGACCA
Peak-455	chr2:217578231-217578814	chr2:217578567-217578584	455.5	TCCTTGAAACATCTCCCTTG
Peak-455	chr2:217578231-217578814	chr2:217578567-217578584	455.5	GCCCCAAGGGAGATGTTTCA
Peak-455	chr2:217578231-217578814	chr2:217578567-217578584	455.5	ACTCCTTGAAACATCTCCCT
Peak-455	chr2:217578231-217578814	chr2:217578567-217578584	455.5	CTCCTTGAAACATCTCCCTT
Peak-458	chr2:220548996-220550074	chr2:220549478-220549491	458.1	GCAGAGACATGCCTCACCTG
Peak-458	chr2:220548996-220550074	chr2:220549478-220549491	458.1	GAGGCATGTCTCTGCATGCC
Peak-458	chr2:220548996-220550074	chr2:220549643-220549658	458.2	TCTTGTCAAGGCCAGATACA
Peak-458	chr2:220548996-220550074	chr2:220549643-220549658	458.2	AGGCCAGATACATGGATAAG
Peak-458	chr2:220548996-220550074	chr2:220549643-220549658	458.2	TCGCCTCTTATCCATGTATC
Peak-459	chr2:220674149-220674716	chr2:220674479-220674492	459.2	ACATGTTTGGACTTGTTTTG
Peak-460	chr2:221063602-221064324	chr2:221064108-221064127	460.2	ACAGAACAGCTTGATTGCAT
Peak-460	chr2:221063602-221064324	chr2:221064108-221064127	460.2	TTGCATGGGCACATGATGAA
Peak-460	chr2:221063602-221064324	chr2:221064108-221064127	460.2	CACAGAACAGCTTGATTGCA
Peak-463	chr2:223702240-223702896	chr2:223702605-223702622	463.2	CTTGTCAGCCATGTCAAGCC
Peak-463	chr2:223702240-223702896	chr2:223702629-223702646	463.3	GTTCTTCATCACATGTTCTC
Peak-463	chr2:223702240-223702896	chr2:223702629-223702646	463.3	TGTTCTTCATCACATGTTCT
Peak-464	chr2:224044258-224045309	chr2:224044407-224044417	464.2	TGGGAGATTGACTTGTAACA
Peak-464	chr2:224044258-224045309	chr2:224044407-224044417	464.2	ATTGACTTGTAACATGGAAA
Peak-464	chr2:224044258-224045309	chr2:224044407-224044417	464.2	TTGACTTGTAACATGGAAAA
Peak-465	chr2:224751698-224752307	chr2:224752268-224752279	465.2	AATGGGCAAGTTTGCAAGTC
Peak-468	chr2:225761431-225762019	chr2:225761491-225761507	468.1	AGGCACAAGACCTGTCTTCA
Peak-468	chr2:225761431-225762019	chr2:225761491-225761507	468.1	GCAAAAAGTACCATGAAGAC
Peak-468	chr2:225761431-225762019	chr2:225761491-225761507	468.1	AGACAGGTCTTGTGCCTCTG
Peak-468	chr2:225761431-225762019	chr2:225761491-225761507	468.1	GAAGACAGGTCTTGTGCCTC
Peak-468	chr2:225761431-225762019	chr2:225761491-225761507	468.1	AAGACAGGTCTTGTGCCTCT
Peak-468	chr2:225761431-225762019	chr2:225761747-225761760	468.2	ATCATGTCAGGGCTTGCCAA
Peak-469	chr2:226501221-226501815	chr2:226501381-226501391	469.1	TTGGTCAATGCAAGACTCAA
Peak-469	chr2:226501221-226501815	chr2:226501381-226501391	469.1	ATTGGTCAATGCAAGACTCA
Peak-469	chr2:226501221-226501815	chr2:226501440-226501451	469.2	ATTCATACCTCATGAGGCCA
Peak-469	chr2:226501221-226501815	chr2:226501440-226501451	469.2	TTCTGATCCTTGGCCTCATG
Peak-469	chr2:226501221-226501815	chr2:226501495-226501506	469.3	GCCCAGGCATGTTCACATGG
Peak-469	chr2:226501221-226501815	chr2:226501495-226501506	469.3	ACCACCATGTGAACATGCCT
Peak-469	chr2:226501221-226501815	chr2:226501495-226501506	469.3	CTAGCCCAGGCATGTTCACA
Peak-469	chr2:226501221-226501815	chr2:226501495-226501506	469.3	ATGTTCACATGGTGGTGGCA
Peak-469	chr2:226501221-226501815	chr2:226501495-226501506	469.3	CACCACCATGTGAACATGCC
Peak-470	chr2:227396358-227397100	chr2:227396360-227396377	470.1	AGACAGAGTGCTGCTGTACG
Peak-470	chr2:227396358-227397100	chr2:227396360-227396377	470.1	CGTACAGCAGCACTCTGTCT
Peak-470	chr2:227396358-227397100	chr2:227396360-227396377	470.1	GTACAGCAGCACTCTGTCTT
Peak-470	chr2:227396358-227397100	chr2:227396750-227396763	470.2	CTGTCATGCCCTGGCATGTT
Peak-470	chr2:227396358-227397100	chr2:227396944-227396960	470.3	ATGATCTACCTACTTGGGCC
Peak-470	chr2:227396358-227397100	chr2:227396944-227396960	470.3	TCATTCATGATCTACCTACT
Peak-470	chr2:227396358-227397100	chr2:227396994-227397007	470.4	TTTGTGCTTGTAGAAACAAG
Peak-470	chr2:227396358-227397100	chr2:227397021-227397036	470.5	TGCTGATGGTCACAAGATTG
Peak-470	chr2:227396358-227397100	chr2:227397021-227397036	470.5	GGTCACAAGATTGAGGACAA
Peak-470	chr2:227396358-227397100	chr2:227397021-227397036	470.5	TGGTCACAAGATTGAGGACA
Peak-470	chr2:227396358-227397100	chr2:227397021-227397036	470.5	GTCACAAGATTGAGGACAAG
Peak-470	chr2:227396358-227397100	chr2:227397069-227397087	470.6	AGATGGTGGGCTAGGAATGG
Peak-470	chr2:227396358-227397100	chr2:227397069-227397087	470.6	AGGAATGGGGGTGCAAGCTA
Peak-470	chr2:227396358-227397100	chr2:227397069-227397087	470.6	AAGATGGTGGGCTAGGAATG
Peak-470	chr2:227396358-227397100	chr2:227397069-227397087	470.6	TAAGATGGTGGGCTAGGAAT
Peak-471	chr2:227547630-227548238	chr2:227547742-227547754	471.1	CTAAATAATCTTGTTTCTCT
Peak-471	chr2:227547630-227548238	chr2:227547842-227547854	471.2	CTCATGCTAGACTAGTAGGT
Peak-471	chr2:227547630-227548238	chr2:227547842-227547854	471.2	GTCTCTCATGCTAGACTAGT
Peak-471	chr2:227547630-227548238	chr2:227548074-227548084	471.4	GAAACTCAGGGCAAGGTACT
Peak-471	chr2:227547630-227548238	chr2:227548074-227548084	471.4	AAACTCAGGGCAAGGTACTT
Peak-472	chr2:228329669-228330297	chr2:228329872-228329891	472.1	CAAGGCAACAAGATCGCTTG
Peak-472	chr2:228329669-228330297	chr2:228330229-228330239	472.4	TGCTCTAAGACTTGGGGCTA
Peak-472	chr2:228329669-228330297	chr2:228330229-228330239	472.4	GTGCTCTAAGACTTGGGGCT
Peak-473	chr2:228331104-228332222	chr2:228331223-228331240	473.1	ATGCTGTCTGACTTGCTTAA
Peak-473	chr2:228331104-228332222	chr2:228331692-228331705	473.2	ATGTTTAGGCATGTCAGGAA
Peak-473	chr2:228331104-228332222	chr2:228331692-228331705	473.2	CTGACATGTTTAGGCATGTC
Peak-473	chr2:228331104-228332222	chr2:228331969-228331988	473.3	GCTAGGCTGGGAGAGACCTA
Peak-473	chr2:228331104-228332222	chr2:228331969-228331988	473.3	GGGAGAGACCTAGGGTGAGC
Peak-475	chr2:230841400-230841695	chr2:230841552-230841564	475.2	AAAGATCCTAGGTTAACATG
Peak-475	chr2:230841400-230841695	chr2:230841552-230841564	475.2	TGGAGTCCACATGTTAACCT
Peak-475	chr2:230841400-230841695	chr2:230841667-230841676	475.3	GCTTTACTGGCAAGGGCTTG
Peak-475	chr2:230841400-230841695	chr2:230841667-230841676	475.3	CTTTACTGGCAAGGGCTTGA
Peak-476	chr2:231658312-231659155	chr2:231658821-231658835	476.1	CATGTTCCTGGCATGACTGT
Peak-476	chr2:231658312-231659155	chr2:231658821-231658835	476.1	TTGGTGGGCAGGCATGTTCC
Peak-476	chr2:231658312-231659155	chr2:231658925-231658938	476.2	TGTCTAAACAAGCTTGAACT
Peak-476	chr2:231658312-231659155	chr2:231658925-231658938	476.2	TCTAAACAAGCTTGAACTTG
Peak-476	chr2:231658312-231659155	chr2:231658925-231658938	476.2	CTAAACAAGCTTGAACTTGG
Peak-476	chr2:231658312-231659155	chr2:231658925-231658938	476.2	GTCTAAACAAGCTTGAACTT
Peak-478	chr2:236550663-236551699	chr2:236550840-236550852	478.1	TCCCAAGTCTTGCTAGCTCG
Peak-478	chr2:236550663-236551699	chr2:236550840-236550852	478.1	GCCACGAGCTAGCAAGACTT
Peak-478	chr2:236550663-236551699	chr2:236550840-236550852	478.1	GAGCTAGCAAGACTTGGGAG
Peak-478	chr2:236550663-236551699	chr2:236550840-236550852	478.1	TGCCACGAGCTAGCAAGACT
Peak-478	chr2:236550663-236551699	chr2:236551156-236551169	478.2	TCCAGGCATGACTGTCCACT
Peak-478	chr2:236550663-236551699	chr2:236551156-236551169	478.2	GTCCAGGCATGACTGTCCAC
Peak-479	chr2:238848178-238849111	chr2:238848605-238848623	479.1	CAAGGGCACACATGCACGTT
Peak-479	chr2:238848178-238849111	chr2:238848605-238848623	479.1	GGGCACACATGCACGTTAGG
Peak-479	chr2:238848178-238849111	chr2:238848605-238848623	479.1	TATGGAGTAACTCAAGCCAA
Peak-479	chr2:238848178-238849111	chr2:238848605-238848623	479.1	CTAACGTGCATGTGTGCCCT
Peak-479	chr2:238848178-238849111	chr2:238848691-238848704	479.2	TCTGGGCAAGTCACCTATGT
Peak-480	chr2:239144167-239144795	chr2:239144317-239144328	480.1	GACATGCGGACATGCCCACT
Peak-480	chr2:239144167-239144795	chr2:239144317-239144328	480.1	TGACATGCGGACATGCCCAC
Peak-480	chr2:239144167-239144795	chr2:239144317-239144328	480.1	TGCGGACATGCCCACTGGGT
Peak-480	chr2:239144167-239144795	chr2:239144658-239144667	480.3	CCCATGCCCATGTCGGAAGC
Peak-480	chr2:239144167-239144795	chr2:239144658-239144667	480.3	GCCCATGCCCATGTCGGAAG
Peak-480	chr2:239144167-239144795	chr2:239144658-239144667	480.3	ATGGGGGCCCATGCCCATGT
Peak-480	chr2:239144167-239144795	chr2:239144658-239144667	480.3	CCCGCTTCCGACATGGGCAT
Peak-480	chr2:239144167-239144795	chr2:239144658-239144667	480.3	GCCCGCTTCCGACATGGGCA
Peak-481	chr2:239175611-239176879	chr2:239175884-239175894	481.1	TTCGGCCAATACAAGGACCA
Peak-481	chr2:239175611-239176879	chr2:239175884-239175894	481.1	TGGCACCTTGGTCCTTGTAT
Peak-481	chr2:239175611-239176879	chr2:239175940-239175959	481.2	AGGCATTGTGCCACCTTGAT
Peak-481	chr2:239175611-239176879	chr2:239175940-239175959	481.2	AAGGCATTGTGCCACCTTGA
Peak-481	chr2:239175611-239176879	chr2:239176031-239176043	481.3	GGACCAAGAGGGTCAAGGTG
Peak-481	chr2:239175611-239176879	chr2:239176031-239176043	481.3	CTAATGGACCAAGAGGGTCA
Peak-481	chr2:239175611-239176879	chr2:239176031-239176043	481.3	TCACCTCACCTTGACCCTCT
Peak-481	chr2:239175611-239176879	chr2:239176161-239176174	481.4	TCAGTGCATGTCTGTCTGAG
[truncated: 10,435 more rows]
