# Supplementary material for: Identification of functional regulatory elements in the human genome using pooled CRISPR screens
Source: BMC Genomics. 2020 Jan 31;21:107. doi: 10.1186/s12864-020-6497-0 (PMC6995077; doi:10.1186/s12864-020-6497-0)
Supplement: Supplementary file 12 — Additional file 12: Table S7. CRISPR screen raw read counts (Peak Library/dCas9-KRAB). [file 12864_2020_6497_MOESM12_ESM.txt]

sgRNA	Peak	pDNA	UNT-Rep1	UNT-Rep2	UNT-Rep3	DOXO-Rep1	DOXO-Rep2	DOXO-Rep3
AAAAAAAAGCATGGGCATGT	Peak_813	502	1181	95	906	1123	1083	739
AAAAAAACAGCCAAGGTAAG	Peak_1155	220	626	60	551	592	750	493
AAAAAACAAGGCATGACACA	Peak_1501	590	1307	124	1254	1229	1447	862
AAAAAACAAGGCATGACACA	Peak_1501	590	1307	124	1254	1229	1447	862
AAAAAACAAGTTTACAGCCA	Peak_1394	236	486	26	447	508	535	317
AAAAAACTTGCACAAATTAC	Peak_1143	58	146	5	117	126	121	111
AAAAACAACACAGTGAATGA	chr3;46286274:46287274	253	597	46	486	451	513	354
AAAAACAACATGTACCACAT	Peak_2237	240	570	36	529	506	550	397
AAAAACCAAGTCTACTAGAC	Peak_212	77	127	13	131	165	184	134
AAAAACTAGTACAGCATGTA	Peak_486	242	516	25	498	575	538	421
AAAAAGAAGGCCAAGCCACT	Peak_2213	341	821	102	791	866	785	716
AAAAAGCTTCCGCCTGATGG	NO_TARGET_237	358	745	76	779	828	888	505
AAAAATCTTTCCCATGGGCA	Peak_1208	432	1015	80	886	943	907	728
AAAAATTAAATTATTACATG	Peak_1109	146	168	9	168	219	230	123
AAAACAAGGACTGTACCATG	Peak_2206	524	1397	128	1265	1410	1189	834
AAAACACAAGGCAAGGCAGA	Peak_1501	793	1471	173	1488	1713	1655	1183
AAAACACAAGGCAAGGCAGA	Peak_1501	793	1471	173	1488	1713	1655	1183
AAAACAGAAGCTAGGTATGG	Peak_1813	540	1224	150	1186	1281	1256	884
AAAACATCGACCGAAAGCGT	NO_TARGET_384	449	963	115	863	753	985	661
AAAACATGAAAAAATATCCA	Peak_1751	139	235	24	258	213	336	228
AAAACATGACAGCCTACTTG	Peak_1073	243	552	46	514	565	536	388
AAAACATGCCTCAAGTTAAA	Peak_212	245	574	58	555	456	619	464
AAAACATGGAAATCCAATCA	Peak_2329	197	484	33	385	404	380	322
AAAACATGGGCTTGTCTTTA	Peak_1262	232	455	45	538	524	551	299
AAAACATGTTGGGACATGTT	Peak_1428	457	997	80	822	933	1020	784
AAAACCAAGCTCAGAAAGCT	Peak_2542	167	320	30	298	297	444	231
AAAACCAAGTTCTTGCACCT	Peak_1339	500	1042	116	1114	975	1134	791
AAAACCATGCACCACTTGAT	Peak_1499	823	1707	164	1575	1602	1748	1217
AAAACCCAAGCTCCTTGGCG	Peak_2229	451	889	61	689	823	820	648
AAAACCCACATGACACATGC	Peak_1562	419	658	77	735	773	624	488
AAAACCCTTCAACAAGGTCA	Peak_1256	499	1165	97	1010	1055	1235	866
AAAACCTTCTAGAATCTTCT	Peak_747	269	533	55	539	454	564	382
AAAACGCAAGGCACAAGGAA	Peak_1501	192	410	55	311	398	471	344
AAAACTAGAGGTTTATTTCT	Peak_199	217	446	51	391	487	378	300
AAAACTGAGGCCTAGAGTGC	Peak_79	472	782	77	728	740	702	513
AAAAGACGCATGTCTTCCAA	Peak_1993	414	887	76	975	994	954	598
AAAAGCCAGACTCCCAGACT	Peak_974	548	1499	128	1318	1894	1745	1295
AAAAGCCTTTTCATGGTTTC	Peak_2558	375	903	68	801	824	767	629
AAAAGCTAGTTGATCACCTT	Peak_1810	370	791	63	642	592	853	519
AAAAGCTGCCTTGGAGCCAT	Peak_1484	288	696	64	697	613	764	602
AAAAGGAATTAACTTGTTCT	Peak_299	175	398	33	335	416	545	327
AAAAGGCAAGGAAAGTGACA	Peak_1501	241	605	56	444	592	513	365
AAAAGGCAAGGCAAGGGACA	Peak_1501	248	618	53	470	650	480	440
AAAAGTACAATAACTAGGCC	Peak_846	146	242	24	213	268	241	130
AAAAGTCATGAGGGAAGGCA	Peak_1501	357	752	61	660	789	733	588
AAAAGTCCTATATATAGACG	chr4;77468288:77469288	345	613	42	563	642	682	453
AAAAGTGACATGGGACTACA	Peak_299	470	1072	92	971	1039	1189	723
AAAAGTGCGGCACCTACATG	chr11;131359931:131360931	420	929	80	902	983	982	702
AAAAGTTCTCTTGAGGCTCT	Peak_1974	241	553	47	392	456	503	397
AAAATAAGCTAGTTCAAACA	Peak_713	34	75	8	68	76	95	65
AAAATACAGCCAAGGAGCCA	Peak_1840	229	568	43	581	531	648	504
AAAATAGAGAACAAGGAGCA	Peak_798	275	600	44	487	586	709	320
AAAATAGCAGTAAACTCAAC	NO_TARGET_489	74	93	11	109	119	112	69
AAAATCAAAACTTGCTCAAG	Peak_1324	313	759	59	735	677	663	623
AAAATCAACATCCATGCTCT	Peak_1376	420	1074	91	938	872	940	598
AAAATCTCATGTCGACACCA	Peak_1585	283	578	52	541	633	588	418
AAAATGGGACTTGCCTAACT	Peak_2064	88	195	10	131	97	146	105
AAAATGGGATGGTGCTAACA	chr10;116531979:116532979	570	1362	102	1164	1331	1296	893
AAAATGGTCATGTCATGTTT	Peak_1018	67	152	9	138	118	175	143
AAAATTAAAGCAAGGGTCAA	Peak_695	158	358	20	338	330	326	204
AAAATTAAATTATTACATGC	Peak_1109	179	131	7	174	192	215	118
AAAATTAACTACTAGCCTCT	Peak_1376	201	419	22	359	399	499	243
AAAATTACTCCGAAGTTAAT	chr7;54608840:54609840	107	229	22	168	236	235	139
AAAATTATCGGAAACGGTAG	NO_TARGET_145	231	480	46	505	462	550	387
AAAATTATTTCTTGGACAAT	Peak_1480	229	357	25	348	467	374	297
AAAATTCAGCCATGATACAA	Peak_2394	189	500	39	429	455	412	288
AAACAAAACAGCATGAGAAA	Peak_710	195	363	56	395	401	530	309
AAACAAAGTACAAGGAGATG	Peak_2252	354	811	88	703	676	842	548
AAACAAAGTACAAGGAGGTA	Peak_711	409	923	102	974	929	944	712
AAACAAATTTCCCTTGGTCA	Peak_1363	347	843	74	718	761	731	605
AAACAAGAAGGGTGACATGT	Peak_1649	465	1060	114	780	1024	978	700
AAACAAGCCTCTGCTTGCCA	Peak_1476	218	412	30	464	462	563	272
AAACAAGGCAATTCCAGGCA	Peak_1501	275	623	37	563	601	633	451
AAACAAGGGCAAGTGTGTGA	Peak_2585	635	1546	114	1385	1428	1288	992
AAACAAGGGCATGTCTGGAC	Peak_253	166	412	29	284	301	390	246
AAACAAGGTGGGGGGCATGG	Peak_1938	55	101	8	120	111	59	93
AAACAAGTACTTTAACCATG	Peak_86	272	611	61	476	522	579	420
AAACAAGTCCAGACATGCCT	Peak_635	557	1209	110	1063	1227	1261	741
AAACACAAGCGACCAGCAAG	Peak_2278	510	1222	82	1011	955	1140	771
AAACACAAGTAAAAACCACA	Peak_1294	207	503	51	411	348	444	268
AAACACCCCAAGTAATCATG	Peak_926	375	768	90	754	905	882	568
AAACACTAGGACAAGTTATT	Peak_650	356	628	57	573	621	631	514
AAACAGAGGTCTAGAAAGGT	Peak_801	276	704	67	668	552	652	443
AAACAGCATGGTGCATGAAT	Peak_563	211	461	52	391	392	543	340
AAACATAATTGATAATTATG	chr2;82725807:82726807	92	117	5	149	115	154	88
AAACATCATGCATAACACTT	Peak_2332	449	981	78	900	899	1063	650
AAACATGAGCTCATCAAGCT	Peak_106	278	547	51	598	626	630	453
AAACATGCACAGTGTCTTGC	Peak_1518	158	219	22	283	227	280	170
AAACATGCAGGGACAAGCCC	Peak_2348	323	637	52	660	576	645	475
AAACATGCCAAGTAGGACAA	Peak_49	458	1140	103	1002	1251	1246	809
AAACATGCCCAGACTTGAGT	Peak_2124	342	664	57	642	615	713	426
AAACATGCCGTGACATGTCC	Peak_1976	723	1485	154	1385	1370	1546	1142
AAACATGCCTTGTACCGAAA	Peak_255	380	779	62	679	731	759	461
AAACATGCCTTGTACTGTAA	Peak_909	561	1296	141	1209	1298	1396	984
AAACATGGGCTTGTCTTTAA	Peak_1262	206	449	35	442	348	341	307
AAACATGTATGGGCATGCCC	Peak_1558	291	547	40	539	551	548	344
AAACATGTCAGAGCAAGACA	Peak_731	82	165	25	164	146	155	89
AAACATGTCCAAGCATGTTT	Peak_955	134	294	17	286	294	215	153
AAACATGTTATGTCATGCCC	Peak_215	300	599	47	520	589	586	408
AAACATTCACTAGAGATCAA	Peak_620	323	568	72	568	474	752	394
AAACATTCTAGACACTAAGC	Peak_2073	310	444	48	334	422	507	303
AAACCAAGGTCCCCTTGGCC	Peak_530	61	144	15	114	106	105	81
AAACCACAAGTGCTGGTTGA	Peak_1468	35	78	8	53	91	72	54
AAACCAGCTAGTTATTTACA	chr10;56475045:56476045	322	560	71	564	593	589	523
AAACCATGTTTTGTATCTAG	Peak_1003	186	410	30	404	403	405	306
AAACCCATACCATTGACTCT	chr7;81502225:81503225	412	828	85	777	742	751	563
AAACCCTTCAACAAGGTCAT	Peak_1256	224	505	46	483	518	498	329
AAACCTACATGGGTGGCATG	Peak_145	169	377	33	380	368	423	316
AAACCTAGACCTGCCCTCCA	Peak_771	502	1009	69	949	994	1249	880
AAACCTAGCCCCAATACTTA	NO_TARGET_347	311	534	74	543	654	703	513
AAACCTCTGGGTTTCACAAG	chr14;88091284:88092284	232	565	48	513	450	437	392
AAACCTGATGCTAGTGAACT	Peak_1930	439	866	99	817	875	944	637
AAACCTGGCAAATAGAGCCG	chr7;153089426:153090426	236	453	35	395	403	415	330
AAACGAGACGACAAGGAGGT	Peak_2403	61	86	11	88	117	135	93
AAACGAGAGTACAAGGAGCT	Peak_2121	297	645	66	517	435	529	416
AAACGAGATCGAGAAAGGTA	NO_TARGET_445	399	748	79	699	832	732	568
AAACGCAAGGCACAAGGAAA	Peak_1501	130	263	33	277	309	288	219
AAACGCAAGTGCTAGAGGAA	Peak_2336	313	613	69	661	542	690	452
AAACGGTACGACAGCGTGTG	NO_TARGET_475	298	485	49	392	474	459	353
AAACTAGAGGGGGAGGGACA	Peak_2198	234	551	31	515	511	470	338
AAACTAGGCCTGGAGAAACT	Peak_1449	230	471	50	507	569	582	329
AAACTAGTGTGTGTGCAGCT	Peak_1634	619	1257	118	1190	1174	1345	925
AAACTCAGGGCAAGGTACTT	Peak_471	388	797	61	848	865	792	581
AAACTCTATTTCCAAAACCA	chr17;40303936:40304936	211	479	37	328	443	433	297
AAACTCTTTCTTGGCCTCAA	Peak_2266	137	250	20	290	317	295	187
AAACTGGCCAACAAGTCTCA	Peak_1017	70	142	10	168	126	141	90
AAACTGTAGTGCAGGGTCAG	NO_TARGET_378	265	545	47	515	442	522	406
AAACTTGAAGTCTGCAAGGA	Peak_84	345	807	72	660	675	746	570
AAACTTGTGCACGGCATGTA	Peak_232	202	447	54	408	387	470	286
AAAGAAAACAAGCAAGTTTC	Peak_700	284	479	65	413	550	524	321
AAAGAAAGCTTGGTCTTGTC	Peak_2419	501	934	67	951	910	969	703
AAAGACAAAACTAGAGGGGG	Peak_2198	264	719	59	695	621	605	480
AAAGACAAGACTGCAGGACA	Peak_1235	297	688	51	752	605	702	522
AAAGACTTGCTCCAAAACAC	NO_TARGET_57	42	68	7	52	47	83	50
AAAGAGACTTGACCTCTTCA	Peak_597	362	707	83	598	759	714	564
AAAGAGGGGCAAGGGAATCA	Peak_822	114	285	30	265	214	231	230
AAAGAGTAGTAACATGCAGC	Peak_1032	71	120	21	120	127	135	85
AAAGATCCTAGGTTAACATG	Peak_475	309	655	41	561	600	703	454
AAAGCAACCAAGGTCTTGGT	Peak_2168	175	383	17	350	354	356	317
AAAGCAAGACCGTGTCTTGG	Peak_350	415	859	82	764	748	721	591
AAAGCAAGCCTAGGTGTAAA	Peak_1187	215	515	56	596	457	512	337
AAAGCAAGGCAAGTCAAGGC	Peak_1501	117	181	36	204	201	243	186
AAAGCAAGTAGAAATGCACA	Peak_234	81	173	22	131	121	135	164
AAAGCAATGTGACAAGGAAA	Peak_237	252	565	62	581	514	598	368
AAAGCACAAGGCAAGGTACA	Peak_1501	406	1026	88	895	913	973	729
AAAGCACATGGCAAGGCACA	Peak_1501	80	178	16	123	164	128	136
AAAGCACTTGGGATCCTTAG	Peak_2010	266	693	56	549	642	613	477
AAAGCATGAGCTCCCTCTAG	Peak_708	445	1027	101	938	989	1139	707
AAAGCATTCATGACAATGCA	Peak_1279	542	1077	108	1131	1063	1123	869
AAAGCCAGACTCCCAGACTA	Peak_974	384	1092	111	973	1101	1356	885
AAAGCCAGAGTAAGGCAGAT	chr2;98747301:98748301	364	778	98	696	825	779	622
AAAGCCCTGTAATAGCTCAT	chr17;9020541:9021541	210	547	51	496	406	546	356
AAAGCGACGTAGGCATACTT	NO_TARGET_219	616	1232	134	1138	1279	1341	859
AAAGCTAGTGTTACATTTCA	Peak_1375	186	431	29	360	416	430	262
AAAGCTCCCTAGACCTGGGG	Peak_2206	182	371	44	337	421	468	262
AAAGCTTGAGATTTTCTAGC	Peak_370	202	288	42	323	335	402	249
AAAGGACAAGAAACATGCCC	Peak_1227	529	1117	105	1002	1167	1067	805
AAAGGACTTGTAAAATTTCC	Peak_1857	331	573	59	473	508	576	390
AAAGGATCAAGGAACAAGCA	Peak_2125	378	753	71	738	786	739	552
AAAGGCAAAGGCAAGGGCAA	Peak_1501	279	640	56	495	471	677	383
AAAGGCAAGGCAAGGGACAA	Peak_1501	306	769	67	683	575	680	495
AAAGGCACAAGGCAAAACAA	Peak_1501	258	531	60	527	465	619	365
AAAGGCCATGTGAGGCATCT	Peak_904	269	619	69	578	649	480	412
AAAGGGCTTGCTCTTGGGAT	Peak_1952	392	761	74	688	876	1015	717
AAAGGGTCCACTTGGCTGAG	Peak_2603	566	1309	132	1148	1174	1454	910
AAAGGTCCCAAGGGGTGCGC	Peak_2485	27	84	5	70	73	72	31
AAAGGTGAGTCATGTTTACA	Peak_2000	438	1236	154	1111	1148	1087	880
AAAGGTTGGGCAAAGTCAAG	chr9;7741497:7742497	212	478	42	452	536	509	387
AAAGTACTCAGACATGAGAC	Peak_1015	55	169	16	83	77	123	106
AAAGTATCCTGTCAAGAGGT	Peak_2451	93	190	13	214	183	239	126
AAAGTCACTAGACAAAGACT	Peak_985	57	129	9	116	121	169	69
AAAGTCTAGCGGTGAATTCT	Peak_2533	184	426	45	348	353	352	302
AAAGTCTAGGCCCTATCTTG	Peak_743	240	628	34	530	531	524	365
AAAGTGGGCATGCCTGGGCA	Peak_1946	288	556	42	593	612	640	504
AAAGTTACATGGCAAATGGT	Peak_2222	666	1465	122	1311	1480	1804	1061
AAAGTTAGCCTTGATAGTCT	Peak_1329	343	771	66	671	812	980	544
AAAGTTCTCTTGAGGCTCTG	Peak_1974	372	788	64	741	688	894	625
AAAGTTGAAGACTTGGCATC	Peak_338	273	547	54	561	592	602	400
AAATAAACTAGAACAGTTAT	Peak_1119	206	319	23	296	332	370	211
AAATAAAGCTAGGACCTTGC	Peak_622	71	97	5	93	129	187	59
AAATAACTTGGTTTCATCAG	Peak_2357	326	767	48	584	687	735	538
AAATAAGAAAACTCTAAGGC	chr16;14395127:14396127	196	252	30	305	288	324	188
AAATAAGGCTTGGAGTTGCA	Peak_1534	208	543	33	480	448	402	348
AAATACAAGCTATAGCGATA	NO_TARGET_354	258	457	38	456	566	554	374
AAATACAAGTGGTATCTTGA	Peak_629	205	361	25	348	387	405	259
AAATACCTTTATCTGAACCC	chr4;141858070:141859070	40	68	4	74	62	89	39
AAATAGCAGCACATGGCTGA	Peak_2048	66	141	16	114	119	116	106
AAATAGGCTTGTACAAGTCC	Peak_981	48	103	9	88	133	98	53
AAATATACATACATGAAACT	Peak_1774	200	244	26	265	274	276	203
AAATATACGATAACCAGTGG	chr1;214199483:214200483	156	354	17	196	292	357	217
AAATATAGCTAGTACATCAA	Peak_675	109	294	21	205	214	182	158
AAATATCAAGTCCCTAAACT	Peak_1140	350	695	69	674	777	840	524
AAATATGCCAAGGTTTCTTA	Peak_2507	313	816	61	712	751	776	555
AAATATGCCATGGTTTTACT	Peak_1121	201	590	47	509	464	616	303
AAATCACGTGCAAGGATTTA	Peak_1358	436	972	85	855	922	930	645
AAATCATGCCTTCTCTGGCA	Peak_739	607	1174	108	1057	1152	1295	873
AAATCCTAGGACAGGCATGT	Peak_93	161	267	36	289	361	257	257
AAATCTACTAGTGAATATGG	Peak_1250	212	360	35	293	272	297	304
AAATCTCAAGCTGTCCTTGG	Peak_1350	147	297	30	275	236	262	199
AAATCTCCATGGGCTAGCCT	Peak_2598	111	217	22	190	179	216	126
AAATCTTACATGCCCCAAGA	Peak_335	240	416	36	344	436	414	283
AAATGAAGCAAGGGAAGTCA	Peak_1501	476	980	96	874	1078	945	839
AAATGACATGCTACCTAGGG	Peak_2534	419	925	75	923	967	1063	754
AAATGAGAGTACAAGGAGGT	Peak_2566	140	355	42	300	253	297	242
AAATGAGCATAATTTAACTG	chr22;49101376:49102376	179	404	32	391	428	453	316
AAATGAGCCTTGGCCTTTCT	Peak_542	257	565	75	577	659	600	474
AAATGAGGCCCCCTTGCTTA	Peak_2436	194	481	40	422	431	429	286
AAATGAGGTGCATTTCAAAG	chr5;126345747:126346747	202	512	48	441	488	568	312
AAATGATTAGCACAGTCATG	chr7;13186616:13187616	618	1419	90	1203	1481	1219	947
AAATGCACAGATCGCTGATC	NO_TARGET_441	448	750	58	678	755	763	512
AAATGCATAGGCATGTAGTT	Peak_549	136	308	31	280	307	341	200
AAATGCCATGTGCATGCTTG	Peak_846	425	888	81	907	934	974	603
AAATGCTTGCACTTGAGAAA	Peak_2344	70	135	12	97	147	123	109
AAATGGGCTGATCAAGTCCT	Peak_1480	322	680	59	644	588	612	476
AAATGTATGGAATTATGTAG	chr11;15340077:15341077	238	573	39	525	580	526	367
AAATGTGCCCTAGCTTTACT	Peak_2438	58	150	16	90	145	141	104
AAATTAAATTATTACATGCG	Peak_1109	148	195	12	180	170	208	170
AAATTAAGCATGGTAAGCAG	Peak_406	505	1269	108	1264	1479	1336	892
AAATTAAGTGAGCCCATATG	chr16;54576093:54577093	101	242	21	227	191	241	167
AAATTAGTGCTTCATGTGTG	Peak_938	659	1399	110	1288	1367	1568	1077
AAATTCATGTTCATTGATCA	Peak_1463	188	426	39	325	319	451	276
AAATTCTAGCTACTTCCTCT	Peak_557	327	623	59	586	536	592	465
AAATTCTTGGAGATACTAGA	Peak_740	280	540	37	539	570	562	379
AAATTGAATGGGCAAGTCAT	Peak_1756	419	777	75	767	742	814	587
AAATTGGCTTTCGTTCGTGC	NO_TARGET_25	298	531	45	422	505	492	354
AAATTTAAACTAGCTGCTTT	Peak_1611	299	490	43	546	473	589	405
AAATTTACTAAATCTGGGCA	chr9;10801471:10802471	423	700	71	666	744	818	502
AAATTTCCCTTGTTTATTCA	Peak_956	651	1247	89	1144	1276	1179	815
AAATTTCCGCAAGTTCCCAG	Peak_2213	315	704	50	475	648	567	446
AAATTTTGGAAGCTAGAACT	Peak_1836	203	444	23	331	343	357	226
AACAAAGCAAGGCATGTATG	Peak_209	461	1107	111	1021	1036	1282	905
AACAACAAGTTCAAATGCCA	Peak_2026	276	638	83	523	606	734	447
AACAAGAAAGTACAAGGAGA	Peak_1661	613	1203	127	1139	1197	1218	857
AACAAGACCAGACAAGTTAG	Peak_783	466	979	95	938	1062	1199	672
AACAAGACTGGTGGTCTTGA	Peak_938	475	878	107	828	946	1011	639
AACAAGAGCTCAGAGTTTCA	Peak_908	763	1779	191	1536	1692	1876	1269
AACAAGAGCTCATGAATCTC	Peak_973	303	560	76	546	642	544	454
AACAAGAGCTCGGAGTCACA	Peak_1661	176	406	44	330	478	433	323
AACAAGAGCTTGGAGTCACA	Peak_1554	866	1835	203	1733	1967	1825	1483
AACAAGAGCTTGGAGTCACA	Peak_2384	866	1835	203	1733	1967	1825	1483
AACAAGAGCTTGGAGTTGGA	Peak_2251	490	1066	126	1141	1116	1218	766
AACAAGAGCTTGGGGTAGCA	Peak_1072	463	998	108	855	1061	1085	755
AACAAGATCTCTAGCCTCTT	Peak_735	178	458	42	368	364	436	283
AACAAGATGAATTTTTTCCT	Peak_168	376	643	88	667	677	804	498
AACAAGCACGGGCTTGCTAC	Peak_657	421	893	79	777	753	872	535
AACAAGCCTAAACTTGTTAC	Peak_2227	594	1211	146	1069	1162	1421	969
AACAAGGGCCATGTCCAGTA	Peak_2521	577	1292	158	1235	1297	1497	1066
AACAAGGTCAGACATGCTCC	Peak_178	410	768	82	791	702	678	635
AACAAGGTGCTAACTGGCTA	Peak_1457	388	630	75	636	616	677	366
AACAAGGTGGGGGGCATGGT	Peak_1938	46	100	15	157	150	208	86
AACAAGTACAAGGCATGTCT	Peak_1298	342	826	92	682	825	819	570
AACAAGTCCATGATTTGCCT	Peak_347	382	935	81	779	743	948	606
AACAAGTCCTGGACTTGCCC	Peak_1627	220	461	70	460	452	477	378
AACAAGTTCAAGGCATGTCT	Peak_1662	448	1042	96	906	963	1144	707
AACACAAGCGACCAGCAAGA	Peak_2278	718	1392	170	1202	1499	1334	1137
AACACAAGGCACAAGGCACA	Peak_1501	325	748	98	660	680	743	552
AACACACATGCACTATTGCC	Peak_261	661	1294	134	1256	1209	1305	1035
AACACATGCTTTAGCCCGCA	Peak_987	214	472	55	422	410	565	355
AACACTCTTGCCAGCCATGG	Peak_360	232	470	65	446	551	524	373
AACACTTAGCCATGGCTACT	Peak_1343	668	1410	152	1185	1273	1471	984
AACAGAAAAGACAAGACTGC	Peak_1235	112	197	19	139	270	211	144
AACAGAACATGAGCAGCACC	Peak_505	331	693	72	712	674	709	521
AACAGAACTAGCTGGCAAGT	Peak_337	700	1311	132	1214	1339	1244	975
AACAGCAAGCACTGAACATG	Peak_2509	569	1312	173	1115	1336	1471	807
AACAGGAAACGTGACTAAAG	NO_TARGET_151	221	461	36	373	452	489	326
AACAGGCTGGGCATGCCTAT	Peak_2363	106	241	28	210	212	225	266
AACAGGGTAGCTTGAGAAAA	Peak_947	187	365	39	325	443	376	332
AACATCACTTGGGGGCCAGT	Peak_1736	510	1171	154	976	1205	1259	887
AACATCATGGGAATTCTTGA	Peak_1396	369	856	90	742	899	944	663
AACATCCGGGTTCTAGTCCT	Peak_1033	130	240	21	164	214	199	186
AACATCGCAAGGCTTGGAGA	Peak_645	368	858	85	811	942	875	583
AACATCTCGTTAGGGGTATC	NO_TARGET_312	216	464	53	435	513	453	300
AACATGAATGGACATGTTGA	Peak_2180	737	1591	161	1424	1372	1362	982
AACATGACTCTGGAATAACA	Peak_213	472	938	92	888	836	906	597
AACATGACTGTATGTCAGCA	Peak_2461	263	511	47	473	473	522	371
AACATGCAAAGACATGTCTG	Peak_2019	360	835	91	627	736	719	507
AACATGCAAGGAAACCCAAG	Peak_1810	435	926	101	792	701	904	577
AACATGCACATGGGGGATGT	Peak_1503	157	290	41	386	334	342	242
AACATGCCAAGTAGGACAAG	Peak_49	307	795	76	656	643	714	487
AACATGCCCAAACATGTCAC	Peak_1302	411	834	100	859	929	953	651
AACATGCCCAGACTTGAGTT	Peak_2124	570	1243	137	1048	1349	1288	879
AACATGCCGTGACATGTCCT	Peak_1976	447	1146	103	961	983	1134	758
AACATGCCTGGGCTAGCCCT	Peak_53	520	1125	131	1058	984	1086	829
AACATGCCTTTACATGACAC	Peak_1683	389	772	82	601	741	806	487
AACATGCGGGGACATGTTCC	Peak_299	348	885	72	723	821	876	567
AACATGCTATTCAGTGCACT	Peak_1281	117	230	15	223	196	213	128
AACATGCTTTATTGCTCTCT	Peak_2007	469	857	111	912	763	1090	654
AACATGGATCCTCAGCAACA	Peak_1213	341	722	67	774	753	833	618
AACATGGCAAATCATTTCCT	Peak_859	196	409	46	351	497	382	306
AACATGGCAACACATGAATT	Peak_2027	208	476	51	410	493	695	379
AACATGGCTGAATACATGCC	Peak_2134	157	360	52	297	290	323	287
AACATGTAAAAACATGTTAC	Peak_842	251	518	46	427	412	476	337
AACATGTACCGGCATGTTCG	Peak_1988	56	67	5	93	92	79	56
AACATGTACTTACATGCCAC	Peak_1474	339	776	80	708	584	753	548
AACATGTAGAGGGCATGTAT	Peak_148	644	1336	135	1242	1310	1134	1021
AACATGTCATAGCATGACTT	Peak_9	494	990	103	879	1039	919	743
AACATGTCCAAGCAAGCATT	Peak_1061	483	1135	129	1111	1049	1055	828
AACATGTCCCAGACATGTTC	Peak_1214	84	162	7	134	94	163	101
AACATGTCCTGTGTCAAGAC	Peak_605	371	767	82	619	726	804	399
AACATGTCGCTGCATGCCTC	Peak_133	552	1115	122	1163	1061	1282	1028
AACATGTCTGGGACATGTTC	Peak_1214	26	46	11	21	41	39	22
AACATGTTCTTACATGCCTG	Peak_1865	412	793	94	740	705	924	567
AACATGTTGGATCATGTAGG	Peak_2431	434	828	100	815	942	991	714
AACATGTTTTCACATGCCTA	Peak_1301	273	460	73	599	518	567	483
AACATTACGTTATTTAGGCC	chr19;57625812:57626812	543	751	88	655	724	885	579
AACATTCACTAGAGATCAAG	Peak_620	411	757	82	786	809	751	639
AACATTTCCACATGAAGGCT	Peak_2386	404	947	94	784	964	996	733
AACCAAGACCTTGGTTGCTT	Peak_2168	543	1026	130	1044	1131	1153	778
AACCAAGCAATGGCAAGGAA	Peak_2535	64	100	16	150	108	83	65
AACCAAGCTGGCTAGAACCC	Peak_2285	383	692	63	651	839	818	524
AACCAAGTGCAGGCCTCAAG	Peak_2505	255	538	50	417	447	516	362
AACCAATACGACTCGATACG	chr21;27829630:27830630	422	727	79	729	711	753	627
AACCACTCCTAGGTCCGCCC	Peak_2241	420	847	74	832	773	971	622
AACCAGCACTTGTGGTTTCA	Peak_1468	398	877	106	871	951	967	661
AACCAGGTAGCCCTTGCAGA	Peak_1098	494	788	86	833	878	955	638
AACCATGACCCTTGCTCTCC	Peak_1056	562	1084	123	938	1137	1107	930
AACCATGAGTAAGATCAAGA	Peak_2499	303	611	54	545	492	562	398
AACCATGGCTCATAGACTTG	Peak_980	457	1001	96	824	971	1031	685
AACCATGTGTTACTAGTCTT	Peak_847	633	1256	152	1283	1213	1287	939
AACCCAAGTATGCATCATCA	Peak_1467	576	1219	144	1114	962	1217	983
AACCCAGGTGTCTAGACTCT	Peak_2387	458	914	91	650	896	725	580
AACCCATGATGAGCTTGGGA	Peak_1731	248	457	56	460	570	483	352
AACCCCAAGAAACTGCTTGG	Peak_318	391	773	63	740	694	828	558
AACCCCCGACTCCAAGACAG	Peak_2340	435	972	107	933	1019	1091	818
AACCCCCTGTGACTTGGGCT	Peak_1610	477	1111	95	1059	1199	1120	758
AACCCTTACCCCTTGGATCT	Peak_2319	244	530	40	515	542	607	464
AACCCTTACTCCAAGCTCCA	Peak_271	580	1251	135	1098	1143	1246	743
AACCCTTCAACAAGGTCATG	Peak_1256	182	534	61	408	479	487	370
AACCTAACCAAGGCCTTGTC	Peak_428	534	1086	93	1071	1147	1310	831
AACCTAGCTCCAGACAGCTT	Peak_1450	200	491	31	381	384	397	300
AACCTAGTGGTGTAAAGTCT	Peak_1599	294	536	66	536	571	634	404
AACCTCAAGTCCAGCTTCCT	Peak_485	522	1284	118	1110	1175	1211	925
AACCTGCCCAAGGCTTGTCT	Peak_1207	246	695	50	466	531	705	430
AACCTGTTTAGCCATACACC	chr2;57881118:57882118	217	466	38	456	361	473	352
AACCTTGAGCATCTAGGGTT	Peak_1515	699	1587	168	1491	1560	1641	1280
AACCTTGATCAAAGCTTGGG	Peak_1683	187	386	29	345	349	407	409
AACCTTGGATTGGGCTTGGC	Peak_133	413	958	95	829	928	858	586
AACCTTGTGTTAACTCCTCA	Peak_1890	220	470	41	398	535	475	482
AACGAGACGACAAGGAGGTT	Peak_2403	37	89	8	68	89	107	36
AACGAGAGTACAAGGAGCTT	Peak_2121	544	1006	93	894	963	1106	756
AACGCTGTCGTACGTGTATA	NO_TARGET_362	553	1141	142	992	1075	1123	862
AACTAATATGCATGATTCAT	Peak_1553	422	801	85	840	747	866	501
AACTACAAGTAAAAGTATCG	NO_TARGET_210	217	290	31	325	365	300	230
AACTACCATGAGAACAAGTC	Peak_1511	229	417	52	357	314	371	240
AACTAGATGAGTGGTCATCT	Peak_606	267	482	59	490	472	600	370
AACTAGGAGACAGCAAGCTA	Peak_581	421	885	80	789	931	923	647
AACTAGTAATCATGACAACA	chr8;35193065:35194065	104	201	27	223	245	206	156
AACTCAAAGCAAGTACACCA	Peak_1277	363	756	65	734	873	747	551
AACTCCAAATAAGCTGGCTG	chr18;70818716:70819716	102	217	26	209	211	177	175
AACTCCATGATATGGAAGCT	Peak_2007	176	422	35	352	398	364	263
AACTCCCTCTTGAGCTCTTG	Peak_948	624	1459	156	1287	1491	1413	1054
AACTCCTCAAGGAAATGCCT	Peak_1890	240	435	37	382	382	409	339
AACTCCTCTTGGTTGTGTCT	Peak_2342	396	822	77	835	1066	836	642
AACTCGGGGACTTGACTGGT	Peak_1064	163	425	43	336	341	399	213
AACTCTAGTTTCACATGTTG	Peak_222	782	1555	155	1482	1604	1417	1188
AACTCTGCCATGTTTCTCTT	Peak_1946	107	299	35	260	190	290	206
AACTGAAGACTTGGGCCACA	Peak_2562	143	399	42	401	408	378	285
AACTGAGGCCATGTTCTTCT	Peak_1773	91	170	14	184	185	213	168
AACTGCCATTCACACAAATG	chr21;26771312:26772312	383	906	82	853	847	853	713
AACTGGGGCGCTAGAGAAGG	Peak_2435	311	648	72	693	589	673	414
AACTGGTCCAAGCAACTATT	Peak_2423	258	583	46	480	452	501	306
AACTGTGTCTAGTGCATGTC	Peak_2027	424	723	113	800	760	803	561
AACTTAACAAGAACTTAAGT	Peak_251	278	508	55	426	501	607	416
AACTTAGACATGGAGTTAGG	Peak_707	516	1166	117	971	1021	1128	770
AACTTCACACCAAGTTTAAA	Peak_976	389	927	92	867	887	1019	635
AACTTCGGCAAAATTCCCCG	chr21;18989986:18990986	137	174	25	260	216	326	210
AACTTCTAGAGGGTATCTTG	Peak_40	157	260	21	307	298	237	212
AACTTGAAGTCTGCAAGGAA	Peak_84	260	530	49	617	644	687	383
AACTTGCAAGAGAAGGACAA	Peak_1335	167	374	42	354	297	382	199
AACTTGCCAAGTGACAAGAG	Peak_827	160	307	33	325	277	321	222
AACTTGCCCAGGGCTTGTCT	Peak_1528	371	803	53	730	818	992	654
AACTTGCCTGGTGTACAGCT	Peak_438	204	464	61	444	399	476	307
AACTTGCCTTGGCTTGTACT	Peak_2057	348	721	71	612	771	695	590
AACTTGGACAAACCTTGCCA	Peak_2558	444	928	88	847	1017	994	692
AACTTGGATACCAAGAGGGC	Peak_1127	184	376	29	310	406	376	223
AACTTGGTCCTTGGGATCCT	Peak_289	509	1084	105	920	967	1114	602
AACTTGTAAGGGCATGTTAT	Peak_195	129	303	22	272	267	409	187
AACTTGTCCTCTTGGAACTC	Peak_1955	75	154	6	113	136	178	117
AACTTGTCTGTACATGTCAA	Peak_675	263	565	64	527	492	563	388
AACTTGTGAACTGAAAACAT	Peak_1872	442	1015	102	940	936	827	648
AACTTGTTAATCTTCTAGTC	Peak_710	165	263	20	220	263	222	151
AACTTTCCAACCATGCAAAT	Peak_982	166	474	48	335	393	456	282
AACTTTTACCCACAAGGTCT	Peak_2233	281	522	61	478	423	467	464
AAGAAAACTGGAACTTGTCA	Peak_44	231	510	39	457	517	486	303
AAGAAAAGCCAAGGAAAACA	Peak_1501	88	179	19	232	140	215	129
AAGAAAATCCCCTAGCCCAT	Peak_316	486	894	83	763	886	957	598
AAGAAACAAAGTCTCAAGCC	Peak_1440	290	672	52	543	605	567	373
AAGAAAGCTTGGTCTTGTCT	Peak_2419	257	501	53	506	485	622	459
AAGAAAGTCATGATACGTCT	Peak_558	406	921	93	763	767	765	607
AAGAACCCTTCCAACCATGA	Peak_1619	226	474	43	442	385	422	313
AAGAACCCTTGAGGCGTGTT	Peak_1080	522	1078	114	1031	1040	1081	774
AAGAACTGGGGCGCTAGAGA	Peak_2435	507	1040	110	844	1033	1207	776
AAGAAGAATGACCATGATGA	Peak_1358	417	1149	114	976	825	1020	633
AAGAAGAATTGGGGATGATG	NO_TARGET_399	626	1386	158	1378	1378	1651	998
AAGAAGAGGGTCAAGGGGAG	Peak_2431	533	1290	125	1178	1390	1469	1003
AAGAAGCATGGTCTTTGATC	Peak_1686	342	609	65	563	644	578	426
AAGAAGCTAGGTCCTTATTT	Peak_978	413	703	70	711	773	727	541
AAGAAGCTGCTTGGCCTGGA	Peak_2621	528	1182	91	966	1119	1053	844
AAGAAGGGCCGTACCCGAAA	NO_TARGET_318	166	363	28	351	318	337	259
AAGAAGTCTGGAGCTTGATG	Peak_257	286	616	75	631	533	611	465
AAGAAGTTTCTTGGAGGAGG	Peak_1773	354	759	88	730	672	648	472
AAGAATAGGATCAAGAGAGA	Peak_681	199	294	32	354	291	362	247
AAGAATATTGTCATGGACAA	Peak_1960	562	1219	127	1012	1244	1226	767
AAGAATCTTGGGGGTGGGCA	Peak_1820	235	543	47	532	514	560	465
AAGAATTGCAACATGGTTCT	Peak_2005	492	1059	121	773	948	988	769
AAGAATTTAACACATGATTC	Peak_1952	156	233	31	193	276	258	140
AAGACAAAACGTATCTTGGT	chr3;145309021:145310021	404	750	88	628	698	709	483
AAGACAAAACTAGAGGGGGA	Peak_2198	129	249	26	239	269	227	220
AAGACAACACAACAAGGACT	Peak_1962	401	696	85	707	739	888	586
AAGACAAGGATCAAGCACTG	Peak_2014	402	857	90	827	776	778	636
AAGACAAGGATCAAGGACGA	Peak_791	202	410	34	354	472	382	304
AAGACAAGGTGCAAGGCACA	Peak_1501	333	648	80	549	667	733	435
AAGACACAAGACGAGGCACA	Peak_1501	375	720	77	719	598	618	425
AAGACACATGCATTATTTTA	Peak_1596	337	700	54	552	584	723	464
AAGACACATGGATATTATTG	Peak_2422	625	1227	112	1094	1089	1363	837
AAGACACATTACAGACTAGG	chr4;127567903:127568903	281	499	62	465	517	532	342
AAGACAGGTCTTGTGCCTCT	Peak_468	79	175	23	154	101	126	85
AAGACAGTGATGGAACTTGC	Peak_1138	172	330	32	305	302	279	231
AAGACATCAAGACTGATTTG	Peak_1254	141	361	35	399	268	367	263
AAGACATGAAGACCCCATCA	Peak_2332	450	1145	104	999	916	1089	720
AAGACATGCCTGGGCATGTC	Peak_1339	139	346	20	254	297	394	232
AAGACATGTGCAGCTGGGCA	Peak_1167	463	915	107	993	912	979	693
AAGACATTGTCACAAGCCAC	Peak_1585	238	426	71	461	517	446	304
AAGACCACTTGCCCAGTCCC	Peak_2610	294	573	68	516	548	473	424
AAGACCAGGCATGTTCAGGG	Peak_14	194	405	49	359	420	504	289
AAGACCTTGTCTCTAGTCGG	Peak_1318	392	743	82	681	696	887	606
AAGACGAGACAAGACAGGAC	Peak_1812	396	564	63	543	557	574	419
AAGACGCATGTGCTAACTAG	Peak_324	603	1133	104	986	1020	1143	704
AAGACGTGTCTGGACATGTC	Peak_1681	417	788	82	779	846	786	527
AAGACTAGACTTGTTCTCCA	Peak_503	532	839	116	892	964	968	736
AAGACTCCTAGGATGGGCAA	Peak_1440	181	342	39	327	367	455	337
AAGACTGAGGTCCTAGTTTA	Peak_2554	487	983	136	985	997	1195	792
AAGACTTTGAAGCCAAGCCA	Peak_317	458	876	73	682	550	551	422
AAGAGAAAGCAAGGCAAGAA	Peak_1501	27	88	9	121	84	116	52
AAGAGACTTGGAGAGAGGGA	Peak_2481	354	649	73	708	661	970	571
AAGAGAGCAATAAAGCATGT	Peak_2007	261	490	78	427	437	537	358
AAGAGATACCTTGAGCTTGT	Peak_1248	448	997	74	805	907	875	681
AAGAGATCACATCTAGGCCA	NO_TARGET_470	497	997	99	830	890	876	574
AAGAGATGACATTTGAGCTA	chr19;38230467:38231467	151	277	43	322	306	368	267
AAGAGATGAGGTCAAGAGCC	Peak_2099	655	1095	115	1080	1177	1066	790
AAGAGCAAGGACTCTAGGCC	Peak_981	87	206	24	271	191	240	179
AAGAGCAGACATGCATGAGC	Peak_830	769	1354	130	1210	1207	1282	863
AAGAGCTGGGAAACAAGCCC	Peak_940	274	596	83	527	538	720	387
AAGAGGAAACCTTGGGCTTG	Peak_1034	244	680	64	582	588	729	456
AAGAGGAACAGACATGCCCC	Peak_1829	87	216	18	179	155	165	107
AAGAGGACAAGGCATAGCTT	Peak_2424	409	781	66	779	750	830	617
AAGAGGCACAAAGAATGTAT	chr12;97071895:97072895	234	498	44	485	372	452	283
AAGAGGCTTTCATGACTCCA	Peak_1321	384	969	82	783	803	928	730
AAGAGTAAAGAGCATGTTCA	Peak_2591	47	124	7	87	89	108	76
AAGAGTAGTAGACGCCCGGG	NO_TARGET_410	302	602	65	535	581	578	400
AAGAGTCAAGGATGATATCA	Peak_1960	334	744	67	691	687	717	468
AAGAGTCTTGAAAAAGTTCA	Peak_2585	268	608	59	501	569	676	404
AAGATAGAGAAATCCATCAA	chr23;115254338:115255338	207	438	43	417	354	393	268
AAGATGCATGAAATGCTGGG	Peak_387	156	348	23	282	269	419	268
AAGATGCCATCCAGGCAAGA	Peak_1646	172	345	29	349	394	348	234
AAGATGCCTCACATGGCCTT	Peak_904	266	553	45	464	537	695	456
AAGATGCTTAAGGTCTAGGA	Peak_870	9	12	3	17	17	33	18
AAGATGGCTGACTTGGGCCA	Peak_2316	282	545	46	547	469	613	415
AAGATGGGCCCAGATCTTGT	Peak_1992	409	895	103	855	818	814	703
AAGATGGTGGGCTAGGAATG	Peak_470	460	958	78	719	906	925	682
AAGATTAAACATGATAACAT	Peak_1152	350	639	33	542	534	569	358
AAGATTAGGTCCCTAGGTCT	Peak_571	309	720	53	657	659	735	512
AAGATTCAAGGTCCTAGGAG	Peak_916	419	610	59	535	835	995	623
AAGCAAAACAAGGCAAGTCA	Peak_1501	288	639	70	596	615	745	518
AAGCAACCAAGGTCTTGGTT	Peak_2168	150	225	18	250	176	274	143
AAGCAAGAAGATTCTCAAGT	Peak_1678	125	322	31	284	322	349	221
AAGCAAGACCAGGCATGTTC	Peak_14	74	130	7	137	124	102	123
AAGCAAGAGATCCTGCAAGC	Peak_2321	455	874	65	696	791	835	610
AAGCAAGATATCATGGGGAT	Peak_1375	324	733	57	719	734	847	534
AAGCAAGATCCCTCCCCTAG	Peak_417	127	274	28	218	315	244	211
AAGCAAGCCAAGGCAACGTA	Peak_1501	391	812	81	712	730	803	512
AAGCAAGCCTAGGCTAGGCT	Peak_1501	383	842	75	675	703	767	545
AAGCAAGGCAACGCAAGGCA	Peak_1501	270	555	72	481	593	603	378
AAGCAAGGCAAGGCAACGCA	Peak_1501	450	989	106	853	1052	1124	715
AAGCAAGGCATACCAAGGCA	Peak_1501	189	311	42	321	389	408	254
AAGCAAGGGAAGTCAAGGCA	Peak_1501	289	622	65	586	688	627	509
AAGCAAGTGATTTAACATCA	Peak_846	436	938	112	1062	977	963	697
AAGCAAGTGCTCTTGAGGCT	Peak_2604	44	79	9	69	63	100	53
AAGCAATGTGACAAGGAAAA	Peak_237	120	264	45	245	216	265	241
AAGCAATTCATGCCTTATTC	Peak_2051	276	456	58	464	508	447	449
AAGCACAAAGTCAAGGGGCA	Peak_53	295	687	57	569	639	685	428
AAGCACAGTGCTCTTGCTCT	Peak_978	228	449	55	496	536	549	338
AAGCACATCATAGGACTAGA	Peak_581	198	471	39	319	423	408	302
AAGCACCAACCTTGTAAACA	Peak_1940	183	444	44	428	378	361	247
AAGCACCCATGCCACCTGCG	Peak_202	47	83	3	53	82	87	36
AAGCACCCATGCCTTGTCCT	Peak_482	85	188	16	169	152	160	161
AAGCACGGCGAGGTCAAGGC	Peak_905	450	803	97	808	882	882	637
AAGCACTAGTCCGTATGATG	NO_TARGET_281	57	59	8	66	62	67	63
AAGCACTGCCTTGATGGGCT	Peak_1770	520	1154	107	1033	1089	1230	746
AAGCAGGGGCAAGTCTGCTA	Peak_2613	156	424	35	361	351	417	344
AAGCAGGGTCATGTCTGCAG	Peak_536	163	280	32	262	296	385	201
AAGCATGACAAGGCAAAGCA	Peak_1501	344	722	80	704	829	943	562
AAGCATGCCTCTCAGCCAAG	Peak_2603	450	1110	119	958	1019	1154	712
AAGCATGGGACTCACCTAGG	Peak_826	564	1308	110	1188	1159	1388	966
AAGCATGTCAAGAATGTTGC	Peak_2066	197	409	38	439	325	391	254
AAGCATGTCCAAGTGTTTGC	Peak_1589	642	1247	120	1136	1166	1157	851
AAGCCAACAGCTTGGGATGA	Peak_503	558	1225	128	1240	1221	1319	825
AAGCCAACATGCTGATGAAT	Peak_1640	550	1017	131	1087	1095	1261	754
AAGCCAAGCCAGGCAAGGCA	Peak_1501	187	468	54	443	375	373	350
AAGCCAAGGAGCTAAACTAG	Peak_772	97	237	25	250	213	256	219
AAGCCAAGGCACAAGGCATA	Peak_1501	156	387	39	386	399	402	278
AAGCCACAGGCTAGCTAGCC	Peak_1529	280	534	52	523	548	591	359
AAGCCACTAACATGTAAAAT	Peak_2037	547	1202	102	1078	1197	1122	791
AAGCCACTTGGTGCAAGGCT	Peak_51	480	997	101	973	1029	1057	613
AAGCCAGGCAAGGCAAGGCT	Peak_1501	336	817	85	735	663	738	586
AAGCCATCTGCTAGCTTATC	Peak_441	451	1081	101	909	953	985	685
AAGCCATGGAGTAGGAAGCA	Peak_411	228	431	48	489	444	449	287
AAGCCATTGTATAACTCCAG	NO_TARGET_436	637	1592	176	1479	1531	1681	1023
AAGCCCAAACTAGCCTACTG	Peak_1885	369	752	60	718	740	745	545
AAGCCCAAATTCAAGGGGTA	Peak_597	206	599	53	458	540	441	393
AAGCCCACAAGTAATGATTC	Peak_2123	401	575	63	598	575	595	487
AAGCCCAGACAAGGCCCCCA	Peak_2531	264	680	76	604	503	501	323
AAGCCCAGGCAAGTTCCTGA	Peak_1327	524	1091	94	1005	1082	1116	779
AAGCCCCAGTCTCAAGCTAG	Peak_36	657	1532	161	1422	1419	1552	1183
AAGCCCCCGCTTGCCTACGA	Peak_1245	569	1276	143	1184	1092	1312	881
AAGCCCTCCAAGATGAGTCA	Peak_241	492	1133	113	1060	897	1117	718
AAGCCCTCTGCAAGGTGACA	Peak_887	374	869	61	728	822	784	582
AAGCCCTGACATGTTTCTAT	Peak_120	247	452	46	516	480	517	394
AAGCCCTTTCTTGCGGGGCA	Peak_990	666	1215	100	1148	1133	1285	1129
AAGCCGCGGCAAGAACGCAA	Peak_1929	167	286	25	275	322	323	230
AAGCCTAGGCTTGCCTGCTA	Peak_2208	282	630	61	569	542	675	479
AAGCCTAGTCATGCCATTGG	Peak_677	448	1072	118	1002	1012	964	823
AAGCCTCCTTGGCAAGTCCG	Peak_972	725	1483	161	1294	1503	1391	1141
AAGCCTCTGCCATGAGCAAG	Peak_159	307	710	56	549	679	638	521
AAGCCTGAACATGAGCCTCA	Peak_560	212	463	44	373	387	381	236
AAGCCTGGGCATGTCCTCAG	Peak_1251	323	655	87	667	629	682	475
AAGCCTGGGCTAGTTACAAA	Peak_213	534	1103	135	1002	1012	1251	813
AAGCCTTGCTTGTTTCCTAG	Peak_1674	74	154	10	147	168	224	126
AAGCGAATTTCCAGTACAGA	chr15;38693006:38694006	61	102	13	81	99	113	62
AAGCGCCTTGATCCTGAAGT	Peak_891	210	547	50	465	514	457	345
AAGCGGGAACTGGCTTGTTT	Peak_1366	939	1649	175	1616	1898	1697	1305
AAGCGTTAGAAACAAGAGCT	Peak_2251	648	1206	117	1116	1042	1193	872
AAGCGTTCTTGGGTGTGTAG	Peak_1606	575	1137	99	1109	1092	1294	807
AAGCTAGCGTGTCACATGGC	Peak_2091	94	194	14	146	170	160	113
AAGCTATAACACAGGCAAGT	Peak_2401	352	656	75	618	650	646	529
AAGCTCACTACACAAGTGCC	Peak_1997	343	625	76	625	642	722	450
AAGCTGAGACTTGCCCAGCT	Peak_1378	336	773	67	757	637	802	561
AAGCTGCAAGGCCTCTTGAG	Peak_280	220	496	43	423	426	600	336
AAGCTGCATGCGTCTGTGTG	Peak_1358	472	1198	120	1061	964	1035	783
AAGCTGCTCACAAGTCAGAG	Peak_546	290	715	86	669	671	642	518
AAGCTGGATGAAGAGTACAA	Peak_1447	179	343	54	361	347	443	259
AAGCTGGCACATGCTCCTGT	Peak_1332	121	298	30	210	320	285	146
AAGCTGGTTTGAACAAGCCC	Peak_1714	184	439	39	413	364	397	310
AAGCTGTGACATGTACCACA	Peak_1263	515	999	118	893	889	910	674
AAGCTTATAGATGTGTAACA	chr12;74541793:74542793	165	270	30	278	297	370	220
AAGCTTGAAACTTGATTAAG	Peak_1219	303	578	61	529	627	645	415
AAGCTTGACAGCCTTATTCA	Peak_71	444	911	91	898	931	870	724
AAGCTTGCCCATGTGGCTGT	Peak_1682	420	705	87	787	799	884	550
AAGCTTTGGGGGCTTCAAGA	Peak_2586	269	523	49	420	495	505	356
AAGGAAGAAAAATCTCAAGT	Peak_274	66	159	15	130	125	105	96
AAGGAATAAAAATTTGTAGG	chr9;10878285:10879285	369	753	71	710	753	848	584
AAGGAATGCAAGGTCTCTTC	Peak_592	313	720	86	653	657	659	506
AAGGACAGACATGAAATTTA	Peak_2065	129	245	23	171	231	283	175
AAGGACATTACTCATGTTTC	Peak_1890	383	820	93	718	699	757	508
AAGGACCACATGGCAAGTCT	Peak_1792	568	1127	102	915	1124	1355	826
AAGGACCCGCATGCACACTA	Peak_2211	25	67	1	49	57	51	27
AAGGACCTTGAGCTTCCCCA	Peak_699	403	861	77	761	999	1077	843
AAGGACCTTGGACAAGACTC	Peak_709	360	681	83	625	664	780	468
AAGGACTATCCCAAGTACGT	Peak_1215	476	888	106	828	809	973	586
AAGGACTGGAATATGGAGAG	NO_TARGET_29	327	729	49	605	636	597	528
AAGGAGCTTGCACAAGTGCA	Peak_1430	173	388	30	337	326	455	356
AAGGAGTGAAGGGCCTTGGA	Peak_1687	424	913	94	864	899	911	610
AAGGATCCTAGCACATGAGT	Peak_1510	377	757	90	694	795	918	571
AAGGATGCTAACTGCCAAGG	Peak_2004	341	747	58	651	698	803	521
AAGGCAAAAGGCAAGGCAAA	Peak_1501	124	258	34	332	268	430	268
AAGGCAACCAGAGCCAAGAG	Peak_222	400	815	89	738	877	829	560
AAGGCAAGACAGGGCAAGGC	Peak_1871	337	446	45	454	516	568	382
AAGGCAAGGCAAGAACGGCA	Peak_1501	418	826	104	708	867	764	638
AAGGCAAGGCAAGCCAAATG	Peak_1501	482	1149	112	954	1008	1096	750
AAGGCAAGGCAAGGCAAGAC	Peak_1871	197	370	44	319	305	305	287
AAGGCAAGGGACAAGGGACA	Peak_1501	220	381	42	366	351	392	308
AAGGCAAGTCAAGCAAGGCA	Peak_1501	110	199	21	176	202	155	134
AAGGCAAGTCAAGGGAAGGC	Peak_1501	127	209	26	219	235	219	188
AAGGCAAGTGGGAAGGCCTT	Peak_551	354	842	88	573	772	767	454
AAGGCAAGTTTGGACATGTC	Peak_1072	581	1182	140	1020	1095	1106	803
AAGGCAATGCTCAAGGGGGC	Peak_2312	46	84	7	56	104	108	89
AAGGCAATGGAAGGCAAGGC	Peak_1501	50	72	13	102	119	45	74
AAGGCAATTTACTGGATCCT	NO_TARGET_141	352	758	55	560	701	721	460
AAGGCACAAAGCAAGGCAAA	Peak_1501	332	713	87	634	743	810	552
AAGGCACAAAGCAAGGCACC	Peak_1501	225	517	44	494	549	431	474
AAGGCACAAGCAAGTCACAA	Peak_1501	179	367	40	295	353	387	295
AAGGCACAAGGAAAGGCACA	Peak_1501	361	710	101	755	670	721	471
AAGGCACAAGGCAAAGCGAA	Peak_1501	98	142	22	167	163	146	99
AAGGCACAAGGCAAATCACA	Peak_1501	154	376	53	361	417	354	241
AAGGCACAAGGCAAGACACA	Peak_1501	37	121	12	72	67	90	52
AAGGCACAAGGCAAGGCAGA	Peak_1501	258	732	68	623	559	587	458
AAGGCACAAGGCAAGGCGAA	Peak_1501	164	271	28	234	308	362	261
AAGGCACAAGGCAAGGCGCA	Peak_1501	624	1173	163	1147	1416	1095	955
AAGGCACAAGGCAAGGTGCA	Peak_1501	35	59	6	78	65	50	47
AAGGCACAAGGCAAGTTACA	Peak_1501	380	992	100	816	857	803	656
AAGGCACAAGGCAAGTTACA	Peak_1501	380	992	100	816	857	803	656
AAGGCACAAGGCACAAGGCA	Peak_1501	556	1242	149	1138	1218	1366	907
AAGGCACAAGGCATAAGGCA	Peak_1501	264	558	63	496	549	629	451
AAGGCACAAGGCGAGGCACC	Peak_1501	242	572	62	578	587	526	496
AAGGCACCTACCAAGGAGAA	Peak_518	32	99	5	88	113	66	55
AAGGCAGAAGACAAGGCACA	Peak_1501	217	428	62	495	463	528	404
AAGGCAGCAAGGCTAGGCAG	Peak_1030	203	384	50	345	419	394	341
AAGGCAGGTCTGGGCAAGAC	Peak_442	150	318	30	318	281	324	195
AAGGCATACGCAAGCTCCCC	Peak_16	339	656	79	677	584	770	459
AAGGCATCCTTGATCTGTGA	Peak_2525	600	1300	111	1062	1106	1315	802
AAGGCATGCCTAGGCATGCC	Peak_351	64	120	1	94	115	211	103
AAGGCATGGTGAACAAGAAT	Peak_1558	427	751	90	812	808	861	633
AAGGCATGTCATTCTCATCT	Peak_801	812	1728	176	1750	1522	1611	1374
AAGGCATGTCCGGGCATGTT	Peak_1038	497	920	125	914	908	997	668
AAGGCATGTCTAGGCTTGTC	Peak_1047	755	1466	146	1244	1162	1321	1168
AAGGCATGTCTAGGCTTGTC	Peak_2001	755	1466	146	1244	1162	1321	1168
AAGGCATGTCTGGACATGTT	Peak_2121	225	590	67	463	442	657	320
AAGGCATGTTCAGACATGTC	Peak_1661	351	623	68	539	586	574	538
AAGGCATGTTGTAGCATGCC	Peak_2486	425	735	91	722	719	838	671
AAGGCATGTTTGGACATGTC	Peak_712	620	1190	122	1069	1025	1136	749
AAGGCATGTTTGGTCATGTT	Peak_798	148	282	41	279	262	247	209
AAGGCATTGTGCCACCTTGA	Peak_481	491	1084	121	939	1130	1097	838
AAGGCCAAGAAAATCTGACA	Peak_898	150	303	30	308	263	322	243
AAGGCCAAGGCAAGGCACAA	Peak_1501	189	436	35	403	440	468	366
AAGGCCACATCATGGGGCCA	Peak_2110	405	860	82	751	745	963	574
AAGGCCACCATGTGAGGGTA	Peak_2010	674	1509	172	1348	1438	1598	1216
AAGGCCACTTGGCTACCAAG	Peak_2080	461	874	109	868	829	866	730
AAGGCCAGGTCATGCGGTTG	Peak_342	177	483	62	386	340	419	262
AAGGCCCAAGGCATAATACT	Peak_117	439	974	108	912	941	979	807
AAGGCCCCTTGAGGCCTAGC	Peak_1935	170	267	30	185	249	295	184
AAGGCCTGTCTAGACTTGTC	Peak_941	148	281	31	235	250	281	204
AAGGCGACATGCCAAGGGTG	Peak_614	223	338	40	312	392	365	329
AAGGCGCGCGAATGTGGCAG	NO_TARGET_351	400	759	106	722	859	895	558
AAGGCGTGTTCGGACATGTC	Peak_2161	240	432	54	447	399	391	341
AAGGCTATAAATGTAAGGTG	chr21;23507118:23508118	264	459	51	505	470	570	331
AAGGCTCTTCATAAATTCGT	chr21;38704427:38705427	463	824	97	758	786	759	580
AAGGCTTCATGACTTCTAAG	Peak_1708	415	856	94	807	858	727	678
AAGGCTTGTCAGCACATGTT	Peak_581	104	215	26	164	263	279	184
AAGGGAAGAAAAGGTTTCTA	Peak_1149	188	348	38	333	432	417	216
AAGGGACAAGTCAGGGCAAG	Peak_241	391	747	87	741	718	857	577
AAGGGACCACACTTGGCACA	Peak_2568	55	98	20	92	91	123	86
AAGGGACTAGGCTTTGAACT	Peak_1087	248	482	54	484	359	545	340
AAGGGACTCACCTAGAGGAG	Peak_277	146	423	49	341	302	456	272
AAGGGAGAACAAGGAAGGAG	Peak_1014	238	526	61	567	432	457	390
AAGGGAGGCAAAGCAAGGCA	Peak_1501	301	560	63	578	616	579	405
AAGGGATTATCATGTTTCTT	Peak_1923	249	576	52	563	598	540	357
AAGGGCAAAGTTTCTTGTTC	Peak_1747	224	595	65	598	485	606	351
AAGGGCATAACATGAGGCAA	Peak_1207	485	1317	144	1103	1174	1165	843
AAGGGCCCTGCATGCACATT	Peak_1987	492	1022	120	1048	967	1164	851
AAGGGCCTGTGTGTGCATGC	Peak_1436	280	525	67	504	506	536	360
AAGGGCGTAGGGCAAGAACT	Peak_2435	258	549	64	389	445	539	459
AAGGGCTAGTATTCTCTCCT	Peak_1208	409	872	104	708	773	837	656
AAGGGCTCACATGTGCACTA	Peak_2562	373	770	85	794	832	720	610
AAGGGCTGCCAAGACTATGA	Peak_1316	187	325	37	281	407	365	236
AAGGGGACACATGCAGGGGG	Peak_1669	499	1188	94	1032	1154	1202	783
AAGGGGCATGTGTAGACTTG	Peak_1322	426	1023	119	857	988	919	745
AAGGGGGCTTGCCTAAGCCA	Peak_1523	350	751	80	618	745	712	520
AAGGGGTCCATGGAGAAATG	Peak_1779	262	558	70	569	665	616	469
AAGGGTAATTGACCCAAGCA	chr7;104254576:104255576	392	721	83	687	753	717	471
AAGGGTACAAGTAATTACTG	Peak_1872	494	1086	118	909	863	965	639
AAGGGTCCCTAGGAAGCAAG	Peak_489	265	432	35	357	531	515	338
AAGGGTGTCCCAATTGCACT	chr7;65471488:65472488	437	1038	123	901	989	1116	643
AAGGGTGTGGGGCAGCAAGG	Peak_535	419	564	92	525	644	775	618
AAGGGTTCTTGCAGTGAAGA	Peak_1080	207	290	20	296	370	391	313
AAGGTAAATAACTTGTCTGA	Peak_2031	705	1525	138	1332	1426	1526	1078
AAGGTAAGTAAGGTAAACTG	chr9;75185729:75186729	343	1159	120	978	993	902	720
AAGGTACAGAAATGGCAGTA	chr3;5052465:5053465	299	650	96	620	692	743	516
AAGGTACATGCGGCAGGAGG	Peak_1065	375	396	30	383	643	667	451
AAGGTACTTCTCCAAGGTCA	Peak_1362	197	490	54	448	498	622	289
AAGGTCCGGGCATGAGGCCC	Peak_1797	211	376	35	378	326	377	333
AAGGTGCAAAAATGCCCCAA	chr4;58030999:58031999	126	314	28	232	351	234	199
AAGGTGGTGGTCTTGAGTGG	Peak_819	199	459	48	401	504	458	287
AAGGTGTCCTGCATGATGTC	Peak_1551	273	571	57	510	478	657	330
AAGGTTCAGCTTGTGTGTGT	Peak_1214	321	708	66	638	653	772	489
AAGGTTGAACAAGATATATC	Peak_1390	227	437	46	418	450	499	315
AAGGTTGGCCTTGGCTGTTC	Peak_2039	295	527	62	482	576	646	405
AAGGTTTAGAAGAGCAAGTC	Peak_765	234	376	51	353	377	400	350
AAGTAAAGCAAGGCAAGGCA	Peak_1501	343	740	62	536	647	720	522
AAGTAACTACTATCTTAAAG	chr21;20952037:20953037	240	456	23	397	526	511	354
AAGTACAAGCATGTTCCCAG	Peak_2081	365	805	72	806	819	902	576
AAGTACAAGTAAGTGGCATG	Peak_2396	445	1044	96	1137	1155	1154	792
AAGTACACCCTTGCCACACA	Peak_640	1029	2025	184	1961	2108	2221	1424
AAGTACCTAGTGAAAAGCTG	Peak_1050	387	820	80	778	791	823	572
AAGTAGCCACTTGGCTACTT	Peak_1836	139	259	16	194	266	273	147
AAGTATAGACAAGTCTTCCA	Peak_606	123	238	18	219	218	289	176
AAGTATGGACAAGCCCCAAG	Peak_202	383	616	63	752	785	755	504
AAGTATGGACATCATGGAGA	Peak_2072	16	57	7	53	58	37	17
AAGTATTCTGAGCATGTTTG	Peak_1036	969	2083	214	1795	1906	1985	1453
AAGTATTTCTAGGACTTGCA	Peak_2108	567	1194	106	1055	1064	1052	794
AAGTCAACTAGGACTACTCT	Peak_991	209	486	40	430	461	467	337
AAGTCAAGCCTGGATGCTAG	Peak_419	693	1466	178	1313	1558	1485	1116
AAGTCACAACATGTTTCCTG	Peak_1056	225	529	62	467	506	531	360
AAGTCACATGACCATCTCCA	Peak_2497	91	216	19	178	230	248	131
AAGTCACATGGCCATGGATG	Peak_1456	377	1134	133	976	969	1043	709
AAGTCAGGACATGTCGGGGG	Peak_2615	39	51	3	80	80	99	58
AAGTCATGGTAGACAAGCTG	Peak_2039	283	564	66	529	633	642	438
AAGTCATGTAATCATTTCCA	Peak_2011	293	635	65	487	507	544	407
AAGTCATGTCCAGCACAAGT	Peak_826	349	635	78	569	624	662	445
AAGTCATGTCTGAGCTTGTT	Peak_719	565	1369	136	1168	1320	1302	855
AAGTCATTAGCATGTAGGTG	Peak_337	489	1038	92	1024	1020	1075	692
AAGTCCAAACTTGCCTCTGT	Peak_1868	145	348	26	322	306	344	231
AAGTCCAAGACACAACCAAG	Peak_2342	434	903	115	796	809	880	654
AAGTCCAGCCTAGAATCAAG	Peak_234	351	682	64	680	723	710	546
AAGTCCAGCTTCCTAGGCCC	Peak_485	513	1027	112	904	903	1194	743
AAGTCCCAACTTGCAGTTTC	Peak_976	662	1689	153	1447	1513	1644	1224
AAGTCCCCACAAGAATTATC	Peak_1344	795	1120	123	1028	1048	1212	807
AAGTCCCCTAGAAGCAGGGA	Peak_2437	343	853	73	747	825	839	543
AAGTCCCGGCTTGCAGAGAG	Peak_16	507	1294	136	1136	1165	1309	909
AAGTCCGGGCACAACAAGAG	Peak_2161	453	946	91	864	926	1020	625
AAGTCCTGACTTGTCCGCGG	Peak_2471	350	851	73	870	902	959	580
AAGTCGTCTTAACATGATTT	Peak_2067	277	523	64	494	477	598	410
AAGTCTCGGGGCGATAATCC	Peak_1949	426	907	103	896	942	884	772
AAGTCTCTGCATGTCTCCCC	Peak_308	242	573	56	514	526	451	462
AAGTCTGAACAAGACATGCA	Peak_1471	58	69	10	99	96	118	84
AAGTCTGAACAAGTTTCTCT	Peak_2131	417	953	118	839	920	924	650
AAGTCTGCACATGTCAGCAG	Peak_1065	477	988	107	925	986	893	686
AAGTCTGGACTTGTTCTATG	Peak_488	435	1020	111	894	1008	1062	775
AAGTCTGGGCAAGCTCTGGG	Peak_1040	390	914	74	985	867	1092	655
AAGTCTGGGCTTGTCAGCCC	Peak_2254	402	653	62	674	670	787	563
AAGTCTGGTCTTGTCAGGAG	Peak_1090	436	816	76	866	820	833	621
AAGTCTTCTTCCATGTCCTT	Peak_506	260	528	50	443	459	543	271
AAGTCTTGCAAAGAGGTCAA	Peak_1127	62	139	32	143	156	200	138
AAGTGAACTCAAGGAAATGA	Peak_166	103	232	21	168	146	264	165
AAGTGAATATTCATGACGGG	Peak_1256	286	573	56	553	575	566	426
AAGTGACAGATGGGCAGGCG	NO_TARGET_143	347	776	95	773	715	655	615
AAGTGCCCCAGGCTAGGACT	Peak_2069	475	1102	106	933	1070	1103	809
AAGTGCCTCCCTTGTTTTCA	Peak_645	231	541	55	445	537	467	390
AAGTGGACTAGGAAGAGATG	Peak_2609	432	1033	108	876	1030	975	715
AAGTGGTATCTTGAGGGTTG	Peak_629	163	298	24	275	332	329	226
AAGTGTATGCTCATGTGCTT	Peak_1781	557	1206	118	1032	1141	1209	896
AAGTGTCATGAAAGCTGAAG	Peak_1395	148	304	36	277	270	296	206
AAGTGTCCAAGAGCTCAGGA	Peak_534	364	780	55	650	718	719	451
AAGTGTCTCATGTACATGTG	Peak_1789	541	1243	146	1219	1235	1370	952
AAGTGTGTGCATAGCAGGGT	NO_TARGET_300	508	994	115	913	1072	995	815
AAGTTAATAAATTCTAGTCA	Peak_1427	137	206	10	164	162	245	157
AAGTTAATACAAGTTTGTTT	Peak_2035	452	740	71	687	770	797	649
AAGTTAGCTTAATCCTAGCA	chr15;21357830:21358830	408	574	53	660	676	666	489
AAGTTCAAGATGGAAACTAG	Peak_1825	549	1135	109	956	949	1174	762
AAGTTCACATTAGAAGGGCA	chr12;106252263:106253263	320	641	62	605	721	660	526
AAGTTCAGACAAGCAGGGCT	Peak_2006	75	192	12	146	175	176	142
AAGTTCATGCCATGTGCAAG	Peak_1543	220	518	61	418	469	542	283
AAGTTCTCTTGAGGCTCTGG	Peak_1974	348	870	86	881	722	898	646
AAGTTCTGTGTTCTTGTCTT	Peak_750	338	814	66	647	764	695	536
AAGTTGTAACTTGTCAGTCG	Peak_1108	444	756	58	663	695	853	554
AAGTTTGGGCATGTTCAGGG	Peak_2147	324	628	63	628	742	724	482
AAGTTTGGGGCAAGTTATGA	Peak_2528	328	760	77	633	572	808	449
AAGTTTTCTGAACATGTCCA	Peak_1269	336	714	64	646	620	712	483
AATAAAAAACTTGACTGATG	Peak_142	130	253	27	262	303	283	209
AATAAATTATTCTAGTCACA	Peak_78	72	106	11	87	86	213	45
AATAACTTAAGCAAGTATCA	Peak_1825	324	635	54	619	645	708	446
AATAAGGAAGCTTGCTCAGG	Peak_1386	403	904	58	878	860	1024	675
AATAAGGCATGAATTGCTTG	Peak_2051	432	789	87	739	758	727	667
AATAAGTTCAAGTCTAGCTA	Peak_2040	320	593	60	514	451	485	453
AATAATAATCACTTGAGGCA	Peak_635	350	592	72	570	611	740	508
AATAATAGTCAAGATATTCT	Peak_161	250	432	36	402	371	380	343
AATAATATCAACTTGAGAAT	Peak_548	486	790	76	673	673	1012	591
AATACATGACCAGACATGTC	Peak_1017	261	733	62	601	682	541	580
AATACATGGCCTTGTGTGTC	Peak_1466	35	105	9	88	60	84	55
AATACCTTCAAGTTAACTCT	Peak_2132	168	317	37	398	279	368	268
AATACCTTGGTTAAAGTACA	Peak_2618	405	868	109	797	901	880	589
AATACTAGGAGGCCAAGTAC	Peak_2487	132	263	22	289	264	312	193
AATACTCAAGCATAATTACT	Peak_1114	209	402	44	323	327	411	259
AATACTTGACCAAGGCGGCT	Peak_2406	471	904	103	895	914	886	624
AATAGATGCATGTGAAGCTA	Peak_2127	526	1034	83	944	899	1119	779
AATAGCCAATCTAGTCACAA	chr23;101198982:101199982	63	90	7	154	119	202	71
AATAGCTGGGACATGCCTAT	Peak_2363	140	296	21	276	360	239	224
AATAGGCATGCTTTTCAGCT	Peak_2122	37	95	8	73	71	99	71
AATATAAGTTCCATGATGGA	Peak_905	27	37	5	40	44	42	23
AATATAGATTTCACGAATCT	Peak_314	403	641	36	569	656	587	459
AATATATCTGTGCAAGTATC	Peak_1394	293	511	38	433	492	544	414
AATATCAAACCAAGCACAAA	Peak_2071	247	470	52	461	599	457	319
AATATCAAGTCCCTAAACTA	Peak_1140	98	201	18	167	181	158	120
AATATCTGATATAATAAATG	chr21;16780631:16781631	297	365	17	252	347	290	224
AATATGACTTATGCAATAGT	chr7;86555535:86556535	536	1107	94	945	1048	1101	710
AATATGACTTGAAACATGCC	Peak_1519	300	612	58	546	676	617	448
AATATTGACTGACTTGTGGG	Peak_2218	700	1535	175	1546	1538	1593	1137
AATCAAATAATGGTAGTGAA	chr3;167028425:167029425	333	605	51	591	555	687	458
AATCAACTCATGACAACTCA	Peak_1111	365	785	92	712	748	931	618
AATCAAGAAGTGCTTCCTTG	Peak_1633	724	1439	169	1474	1704	1614	1240
AATCAAGGCAAAGCCAGACA	Peak_1501	299	619	46	579	507	642	450
AATCAAGGGCTTGGCAATAG	Peak_1112	356	846	70	862	840	725	593
AATCAAGTGTGTATGCACTG	chr2;150656695:150657695	638	1392	119	1261	1200	1416	989
AATCAATATCATGGCAAGCC	Peak_2182	287	526	35	486	506	593	320
AATCAATCCCTATATAACAG	chr15;97123318:97124318	360	711	69	629	581	761	480
AATCACCATGCAAGAGAACA	Peak_1789	392	788	118	792	752	883	596
AATCACCTTGGTATGTGGGA	Peak_2109	414	317	35	373	639	632	413
AATCAGTTGGGTGAATATGT	chr5;175427197:175428197	175	470	56	414	363	451	358
AATCATAACCTGGCAAGATG	chr10;58010003:58011003	713	1405	137	1335	1235	1231	991
AATCATGAGAACCAGCAGCA	Peak_429	338	718	51	662	655	700	519
AATCATGCTGAGACCATCTA	Peak_1565	331	674	65	670	669	752	531
AATCATGGTGCATGTTGTGA	Peak_1419	527	1187	75	880	988	970	762
AATCATTCATGGGGAAAATG	Peak_939	125	252	27	244	227	314	155
AATCCAAGAAGCAGCGTGCT	Peak_1267	148	301	29	306	325	305	229
AATCCAAGGCCACCATGTGA	Peak_2010	332	829	85	772	673	834	632
AATCCCAAGCACCAAGGGTG	Peak_2619	471	993	123	883	922	1143	631
AATCCGAGTTCACTAGCATC	Peak_1930	574	1076	107	974	1012	1037	766
AATCCGGGCTAGCTAGCCTG	Peak_1529	98	195	14	174	224	222	132
AATCCTGCTCTCTTGGCCCC	Peak_1317	357	817	88	894	889	778	715
AATCCTTACTAGTGAAAGCC	Peak_865	150	325	30	249	293	293	189
AATCCTTGGGAAACATGGGG	Peak_943	387	517	43	409	694	731	497
AATCGACTCGAACTTCGTGT	NO_TARGET_437	538	1038	144	940	969	999	825
AATCGCAGGTATCCCAGAGC	NO_TARGET_94	19	25	4	35	33	28	26
AATCGGATCCATGTCACTTG	Peak_281	482	1156	132	980	1007	1188	726
AATCTACAAGTGAAAACGCA	Peak_2567	489	656	70	640	701	639	380
AATCTACATGTGAACATGCC	Peak_597	263	510	49	450	425	532	322
AATCTAGGATGGCTTTTCTT	Peak_2497	491	973	81	861	870	960	687
AATCTATCATGGAATCCCTA	Peak_704	312	673	57	565	515	570	404
AATCTCAAGTACAAGAGAGT	Peak_1120	331	679	60	618	498	705	442
AATCTCAGGCAAGTCACTCA	Peak_2176	390	789	108	863	895	863	561
AATCTCTCCAAGTCCTAGCC	Peak_2069	89	147	12	110	136	127	89
AATCTGGACTTGTGTCTTGT	Peak_1686	91	183	20	162	171	207	118
AATCTTACATGCCCCAAGAA	Peak_335	190	283	33	323	252	319	226
AATCTTACTCGTCCTCCTTG	NO_TARGET_102	469	967	84	891	1068	900	598
AATCTTATGATAAATATGGG	chr7;86259153:86260153	381	613	44	563	526	663	427
AATCTTGTCATGCTTCTAGC	Peak_2165	345	487	63	525	540	539	436
AATCTTGTGCAAATTCCTCT	Peak_2592	294	458	35	464	473	661	322
AATCTTGTGCTTGACTGCTC	Peak_2038	253	372	43	448	525	517	282
AATCTTTCTCACCTTGACTT	Peak_498	682	1235	126	1213	1212	1380	958
AATGAAAGTCATGCAATGGG	Peak_404	219	519	51	412	431	442	320
AATGAAATACCAAGGAAAGT	Peak_2077	241	527	83	476	518	633	364
AATGAACATCTAGGGGAGCA	Peak_61	61	163	13	159	120	165	104
AATGAATCAAGTGCAACATG	Peak_534	719	1646	153	1429	1553	1589	1094
AATGACATTTAGTGCTTGGG	chr21;38704427:38705427	353	694	79	573	704	719	497
AATGACCATGATGAGGGTTT	Peak_1358	625	1394	124	1253	1347	1274	964
AATGACTTGCCTCCAAGCAG	Peak_2237	515	982	110	942	950	1044	726
AATGAGAGTACAAGGAGGTT	Peak_2566	74	215	26	155	158	182	115
AATGATAACTAGCTGTGTCA	Peak_1135	610	1132	97	1005	1094	1316	725
AATGATCTTATGCAATAGCA	chr11;104700702:104701702	220	355	32	349	396	374	344
AATGATCTTCTAGATTACAA	Peak_376	302	407	47	354	486	437	298
AATGATGCTCTTCAAGGGCT	Peak_2371	344	640	68	604	562	689	470
AATGCAATAAATGCATACTA	chr15;35123287:35124287	235	401	39	326	331	330	316
AATGCATGCCAAGCCGTGTG	Peak_1491	306	790	84	618	779	871	460
AATGCCATGATGAATCTCCA	Peak_1900	457	1089	89	944	1008	1101	790
AATGCCCTTGCTGAGAAAAG	Peak_128	107	263	35	288	210	283	192
AATGCTGCCCCATGTCTCCA	Peak_2480	399	1014	105	986	938	886	636
AATGCTTGCCAGCCCTAGAA	Peak_340	269	502	58	591	522	582	382
AATGGAAACTAGCAAGATCC	Peak_921	346	630	76	671	698	764	504
AATGGAAGACGCTTGTGAGG	Peak_1938	339	745	63	693	664	829	504
AATGGAAGTCTAAGGGACCG	chr19;49472783:49473783	179	453	31	378	416	506	266
AATGGCAAGGGGTTAATTCT	Peak_2206	233	628	51	514	573	587	366
AATGGCTAATACTAGGGGCA	Peak_2012	126	249	35	287	269	267	145
AATGGCTTGTGAACTCCACT	Peak_1141	361	681	101	858	862	905	518
AATGGGCAAGTTTGCAAGTC	Peak_465	34	63	7	78	67	51	50
AATGGTATGTGTAATAGATG	chr4;58960257:58961257	459	1010	126	1034	1042	969	608
AATGGTTGTTTAGCCGGGCA	chr6;96618625:96619625	371	692	41	554	646	674	569
AATGTACATGTTAGTTCCCT	Peak_1954	601	1149	133	1090	1311	1231	823
AATGTACCCATATAGGAGCA	chr3;100201932:100202932	297	543	43	532	594	556	351
AATGTATCCTCATGGATAAG	Peak_1292	441	807	70	837	744	877	588
AATGTCAAGCTGTTTCCAGT	Peak_863	626	1336	127	1205	1362	1294	834
AATGTCCCAGACATGGTGTT	Peak_148	318	601	61	539	552	485	457
AATGTGAGACATGAACACCT	Peak_733	137	350	25	309	324	344	210
AATGTGCATGCAAATCCCAA	Peak_663	332	556	64	614	576	576	455
AATGTGCCCATGCAGGCTAC	Peak_6	108	204	18	196	198	224	172
AATTAAAACATGCAAGTCAG	Peak_2245	131	276	21	246	250	213	230
AATTAAAATCTAGGAGCATG	Peak_999	297	567	49	587	495	697	447
AATTAAACCAACTTGGAGAA	Peak_1552	260	555	46	542	588	632	405
AATTAAGAGCATGGGGTCTA	Peak_714	366	725	75	673	765	903	599
AATTACAAGTCAAGATCTCA	Peak_2210	413	846	96	746	779	1020	587
AATTAGACTCCAAGTCCTCT	Peak_1955	438	999	111	871	1038	961	773
AATTATCAGACACACAGAAG	chr24;17002546:17003546	447	871	90	883	881	905	697
AATTATCTTACAAGTGGTAT	Peak_1721	516	1068	76	887	956	1137	639
AATTCAAATCACTTGGGTCA	Peak_1214	193	417	25	399	338	476	364
AATTCATCAGCATGTTGGCT	Peak_1640	204	358	37	344	354	406	226
AATTCATGCTTGCAGTTTCA	Peak_1894	338	668	54	545	674	609	470
AATTCATGTTCATTGATCAT	Peak_1463	650	1238	129	1139	1060	1180	822
AATTCCATGCGGTGTTTTCA	Peak_176	198	422	34	420	368	434	317
AATTCCTTCATGAACAAGTT	Peak_312	411	836	56	805	917	851	591
AATTCTCCCAAGGCTCATGC	Peak_799	209	366	36	327	343	311	281
AATTCTGGCCATGTGCAACT	Peak_73	198	439	49	450	450	485	270
AATTGAATGGGCAAGTCATT	Peak_1756	504	945	93	888	924	930	676
AATTGATTGGTACATGCACT	Peak_1970	296	686	52	561	700	771	443
AATTGCAAGTACTTTATACT	Peak_2314	334	686	66	601	726	781	566
AATTGTAAATCCCAGTGTTG	chr23;88390177:88391177	259	470	39	452	443	556	389
AATTGTGAGAACAAGCCACA	Peak_1036	478	1102	121	879	941	1078	664
AATTTAAACTAGCTGCTTTA	Peak_1611	78	103	15	131	125	136	89
AATTTAAGCTTCGTAACTGG	NO_TARGET_423	255	428	35	368	409	567	268
AATTTCCAACAAGGTTTCCA	Peak_1593	278	583	50	551	542	618	422
AATTTCTAGCACAAGGTGAT	Peak_2143	432	963	87	816	1010	917	650
AATTTCTGCAGACATAGGTG	chr4;183440487:183441487	216	451	38	411	441	477	341
AATTTGCACAAGATTTTAGA	Peak_2592	283	528	55	510	525	557	424
AATTTGCCCCCCAAGTGACA	Peak_281	86	162	18	131	179	111	118
AATTTGCCTAGACAGCTATG	Peak_644	476	1003	105	1013	990	1127	783
AATTTTACAAGTCCTTTACA	Peak_1857	227	408	36	399	417	561	315
AATTTTTTGTGACAAGAACT	Peak_653	227	371	29	410	402	498	292
ACAAAAACTTGGATACCAAG	Peak_1127	30	60	4	92	68	35	40
ACAAAAAGTGAACAAGCACT	Peak_2133	423	1102	124	1025	924	1111	572
ACAAAACTTGGGCTTTTACG	Peak_2037	348	798	86	723	835	866	577
ACAAAAGACAAGCCCGGGCA	Peak_974	145	467	50	425	543	576	483
ACAAAATGCCGTGCGTCAAT	NO_TARGET_164	552	1258	135	1124	1260	1341	921
ACAAACAAAGGCAAGACACA	Peak_1501	248	532	63	560	590	675	384
ACAAACAAGTAAAAAAAGCT	Peak_2067	168	369	28	278	345	262	231
ACAAACGACCTTGAGCAGGG	NO_TARGET_481	629	1364	143	1185	1357	1398	1057
ACAAAGAACATGTCTCTGCT	Peak_2407	457	1176	100	1034	1080	1180	922
ACAAAGCAAGACCGTGTCTT	Peak_350	300	652	76	594	636	644	473
ACAAAGCAAGGCAAGGGACA	Peak_1501	75	128	19	141	121	142	119
ACAAAGCAAGGCACAAGACA	Peak_1501	223	436	52	404	480	583	352
ACAAAGCAAGGCACCAGGCA	Peak_1501	475	1297	101	1191	1087	1285	804
ACAAAGCAAGGCATGTATGG	Peak_209	277	771	53	631	706	841	490
ACAAAGCAAGGTAAGGCACA	Peak_1501	401	1442	152	1228	1282	1435	908
ACAAAGCAAGTGAGTACTAG	Peak_726	459	1195	128	1160	1091	1093	834
ACAAAGCAAGTTAAGGCACC	Peak_1501	632	1228	120	1038	1082	1217	884
ACAAAGCAAGTTCTCAAAAG	chr16;14395127:14396127	367	882	86	868	891	846	685
ACAAAGGGGGCATTGCACAG	chr11;71295584:71296584	149	359	34	411	361	405	263
ACAAATGTGGGTCTTGGAGT	Peak_1194	364	668	71	774	768	864	720
ACAACAAGGGAGGAGGGACA	Peak_756	52	81	5	82	140	121	112
ACAACACCTTGCATCCTCTA	Peak_1804	140	346	37	261	323	283	187
ACAACAGCCTAGGACTCATG	Peak_1591	146	394	44	394	414	345	278
ACAACAGTCCCACATGAAGG	chr1;166288717:166289717	530	1614	159	1489	1519	1429	1158
ACAACATGCACCATGATTGA	Peak_1419	916	2133	260	1996	2202	2340	1592
ACAACATGTTAAAACATGCC	Peak_2309	269	507	54	484	518	470	365
ACAACGCAAGGCAATTTATA	Peak_1501	300	777	88	704	748	743	464
ACAACGCAAGGTAAAACACA	Peak_1501	370	943	91	886	966	1022	746
ACAACTTGTTCAGGCATGTT	Peak_2204	35	79	7	61	57	141	73
ACAAGAAACCTGCTGCCATG	Peak_1819	797	2141	215	2031	2178	2352	1526
ACAAGAAAGTACAAGGAGAT	Peak_1661	292	775	102	740	778	844	443
ACAAGAACCTTGACCTTGCT	Peak_525	341	751	68	755	721	833	572
ACAAGAAGCCCAAGGTGTAC	Peak_1830	328	678	63	741	819	654	477
ACAAGAAGTGGCATGCACTT	Peak_1451	494	1181	105	996	1140	1171	856
ACAAGAATCACAAGTCCTAC	Peak_1056	822	1560	189	1466	1518	1809	1061
ACAAGACAAGACGGAAAACC	Peak_1241	223	472	47	348	493	545	433
ACAAGACAAGGCAAGGCAGA	Peak_1501	538	1280	140	1117	1169	1412	806
ACAAGACAAGGCAAGGCAGG	Peak_1501	542	1195	99	1164	1115	1192	867
ACAAGACAAGTCAAGGCACA	Peak_1501	707	1463	133	1339	1481	1450	1093
ACAAGACAGGGCACAAGCCA	Peak_1501	237	601	61	559	533	676	421
ACAAGACGAGGCACAAGACA	Peak_1501	396	837	102	899	952	863	703
ACAAGAGCTTGGAGTCACAC	Peak_1554	429	992	114	840	1020	1006	679
ACAAGATAAGGCACAAGGTA	Peak_1501	203	511	51	465	396	528	426
ACAAGATCTCTAGCCTCTTT	Peak_735	220	595	36	428	529	588	396
ACAAGATGAAAAAGCTAGGT	Peak_76	228	516	46	451	497	421	342
ACAAGATGTAACTTTACAAG	Peak_2236	72	137	14	111	123	177	100
ACAAGATTACACGCATGCAT	Peak_1521	477	897	85	850	920	1031	548
ACAAGATTGTCTCCATGTTC	Peak_387	817	1882	175	1646	1839	1763	1380
ACAAGCAAAGAGGCATGTCC	Peak_315	571	1435	131	1314	1448	1411	1128
ACAAGCAAGGCACAAGCCAA	Peak_1501	260	526	61	460	529	568	378
ACAAGCACAAGTGCAAACAC	Peak_2605	255	513	70	368	597	564	386
ACAAGCACAGAATCAAGCAA	Peak_572	320	808	98	830	775	857	664
ACAAGCACGGGCTTGCTACT	Peak_657	250	635	57	582	529	641	328
ACAAGCACTGATCTTGACAG	Peak_1188	352	738	93	647	786	749	575
ACAAGCAGGGTCATGTCTGC	Peak_536	463	1080	114	930	947	983	722
ACAAGCCAAGGCAAAGAACA	Peak_1501	578	1377	159	1257	1368	1384	945
ACAAGCCAAGGCAAGGAGTA	Peak_1501	790	2061	191	1760	1980	2314	1440
ACAAGCCAAGGCAAGGAGTA	Peak_1501	790	2061	191	1760	1980	2314	1440
ACAAGCCAAGGCAAGTTCCT	Peak_2057	290	653	84	513	705	704	519
ACAAGCCACAAGCCAAGGGA	Peak_1501	43	81	5	68	84	106	52
ACAAGCCAGGGCTTGTCCTA	Peak_2139	183	436	47	443	440	440	374
ACAAGCCAGGTCATGTCCGA	Peak_827	197	421	47	432	462	478	307
ACAAGCCAGTATGGAATCAA	Peak_1524	247	626	66	627	627	719	480
ACAAGCCCAGGCTAGCCTGT	Peak_1393	133	328	23	294	283	223	211
ACAAGCCCAGGCTAGTCTCC	Peak_2603	73	207	21	164	177	235	156
ACAAGCCCAGGCTAGTTTAC	Peak_1745	340	963	95	871	932	875	662
ACAAGCCCGGACTAGCCTCC	Peak_1497	415	881	80	771	821	817	617
ACAAGCCCTTGGGAGCTTTG	Peak_2242	500	1219	119	1158	1295	1266	913
ACAAGCCTGAGCTAGCCTAG	Peak_2501	405	1000	119	811	937	1033	720
ACAAGCCTGGACTAGCCTGC	Peak_2495	591	1235	113	1089	1248	1366	1012
ACAAGCCTGGACTAGCCTGG	Peak_2119	229	554	72	553	575	541	463
ACAAGCCTGGGCTAGTCTAC	Peak_2487	239	541	85	574	529	640	465
ACAAGCGAAGGCAAGGCACA	Peak_1501	328	903	80	681	865	877	623
ACAAGCTAGATGCAGAGACA	Peak_1537	160	293	37	296	269	313	292
ACAAGCTCAGACTTGAAAGT	Peak_1300	557	1274	134	1106	1168	1118	811
ACAAGCTCATACTTGTCTGC	Peak_1678	502	1097	95	926	1037	919	684
ACAAGCTTCTCATCTTCCTT	Peak_844	341	967	84	843	769	917	649
ACAAGCTTGTGCTACCCACA	Peak_1911	410	888	75	920	804	1097	812
ACAAGGAAACTCTAGAAAAA	Peak_424	138	362	31	371	289	362	248
ACAAGGAACAAGCCAAGGCA	Peak_1501	189	438	33	357	322	335	304
ACAAGGAACCACATCATGTG	Peak_1392	456	1025	126	978	927	1001	652
ACAAGGAAGACACATTCTAG	Peak_1113	142	324	36	309	305	280	276
ACAAGGAATAAGGCAAGGCA	Peak_1501	33	72	11	82	75	69	68
ACAAGGACTGTACCATGTGG	Peak_2206	590	1634	168	1547	1628	1474	1165
ACAAGGAGCAGTTCAAGTGT	Peak_19	313	771	90	772	820	770	493
ACAAGGCAAAGCAAGGTAGA	Peak_1501	310	670	82	615	743	773	495
ACAAGGCAAAGCACAAGCCA	Peak_1501	592	1284	157	1067	1171	1100	813
ACAAGGCAAGAAAAAACACA	Peak_1501	119	310	38	282	314	311	192
ACAAGGCAAGACACTAGAAA	Peak_1501	192	411	57	470	442	435	330
ACAAGGCAAGAGAGGACGCA	Peak_1501	225	437	44	463	413	434	386
ACAAGGCAAGCCAAGGCATA	Peak_1501	703	1608	138	1329	1521	1351	971
ACAAGGCAAGCCAAGGCATA	Peak_1501	703	1608	138	1329	1521	1351	971
ACAAGGCAAGGCAAAGTACA	Peak_1501	236	574	65	656	552	686	424
ACAAGGCAAGGCAAGACACA	Peak_1501	619	1576	194	1494	1402	1543	1166
ACAAGGCAAGGCAAGGTACA	Peak_1501	528	1573	149	1305	1446	1537	1163
ACAAGGCAAGGCACAACCCA	Peak_1501	426	1025	102	787	993	985	771
ACAAGGCAAGGCAGAAGGAA	Peak_1501	276	779	76	676	637	626	532
ACAAGGCAAGGCAGAAGGCT	Peak_1501	212	541	60	441	474	570	358
ACAAGGCAAGGCATGGCACA	Peak_1501	301	706	74	649	778	738	664
ACAAGGCAAGGCGAAAGGTA	Peak_1501	168	423	38	302	388	412	190
ACAAGGCAAGGGCAAGTGAA	Peak_1263	622	1375	174	1399	1393	1380	1114
ACAAGGCAAGGGCAAGTGAA	Peak_1263	622	1375	174	1399	1393	1380	1114
ACAAGGCAAGGTCAGGCATA	Peak_1501	248	725	60	615	686	680	543
ACAAGGCAAGTAAAGGCATC	Peak_1501	342	795	81	659	788	708	612
ACAAGGCAAGTCAAGAGACC	Peak_1501	857	1978	225	1882	1992	2101	1491
ACAAGGCAAGTCAAGAGACC	Peak_1501	857	1978	225	1882	1992	2101	1491
ACAAGGCAAGTTAAGGCACC	Peak_1501	559	1140	111	1120	1076	1312	838
ACAAGGCAAGTTACAAGGCT	Peak_1501	575	1461	150	1300	1424	1500	1010
ACAAGGCACAAATCAAGGCA	Peak_1501	186	424	39	341	357	391	340
ACAAGGCACAAGACAAGAAA	Peak_1501	220	515	50	482	439	508	316
ACAAGGCATATTTCTAGAGA	Peak_2522	281	676	68	567	513	682	396
ACAAGGCATGACACAAGGCA	Peak_1501	432	948	102	963	1057	1257	722
ACAAGGCATGGCAAGACACA	Peak_1501	322	882	83	763	828	836	565
ACAAGGGAACCAAGTTTGAT	Peak_128	603	1460	167	1361	1428	1243	1052
ACAAGGGAAGGCAAGTTACA	Peak_1501	440	1245	122	1114	1218	1297	846
ACAAGGGACAAGGCAAGTCC	Peak_1501	108	314	25	341	242	246	247
ACAAGGGCAGCCAAGAGAGG	Peak_2244	783	1878	202	1935	1801	1966	1541
ACAAGGGCCATGTCCAGTAT	Peak_2521	288	754	72	768	811	936	624
ACAAGGGTGCAGACTCCCAT	Peak_1734	295	747	86	568	755	815	509
ACAAGGGTGCTAGCCGACCC	Peak_649	363	708	66	723	656	794	472
ACAAGGTCAGACATGCTCCT	Peak_178	143	335	32	338	303	407	291
ACAAGTAACTACATGTCTTG	Peak_1141	363	971	90	864	887	908	659
ACAAGTACCAAGTCACAAAA	Peak_2459	367	831	91	768	786	898	500
ACAAGTAGAGACATGTTGTG	Peak_539	609	1494	166	1223	1431	1465	1075
ACAAGTATCAACTAGAGAGG	Peak_84	710	1525	182	1586	1375	1646	1212
ACAAGTCAAGGCACAAATCA	Peak_1501	293	900	72	667	595	724	457
ACAAGTCAAGGCACAAGACA	Peak_1501	237	536	54	435	429	456	386
ACAAGTCAAGTCAAGGCACC	Peak_1501	576	1365	176	1347	1456	1371	1032
ACAAGTCACAACATGTTTCC	Peak_1056	780	1840	211	1726	1775	1991	1261
ACAAGTCACCAAGTTTCTCC	Peak_1449	393	866	99	829	1072	944	713
ACAAGTCAGAACTTGCCAAA	Peak_512	354	754	85	590	755	853	458
ACAAGTCAGGGCATGCCAGA	Peak_982	271	633	69	653	662	715	556
ACAAGTCATTAGCATGTAGG	Peak_337	505	1552	144	1124	1200	1493	887
ACAAGTCCAGCCTAGAATCA	Peak_234	482	1221	142	1162	1113	1207	901
ACAAGTCCAGGCCTGCCCTT	Peak_2621	360	1024	96	908	887	956	680
ACAAGTCCAGGCTAGCCGGC	Peak_1218	53	175	19	116	123	163	117
ACAAGTCCATACATGCCTGA	Peak_1977	331	753	89	711	806	803	502
ACAAGTCCCCTAGGTTGAGC	Peak_366	321	592	47	538	720	530	504
ACAAGTCCTGTCATGACTCC	Peak_929	216	461	62	396	440	367	346
ACAAGTCTAGGCTAGTTTCC	Peak_730	327	779	86	723	834	960	557
ACAAGTCTGCCCTTGCTGAC	Peak_1479	679	1600	157	1591	1388	1446	1232
ACAAGTGCCTAGGCTCAGAG	Peak_374	342	750	67	620	750	755	612
ACAAGTGCTTGTAGCTTCTT	Peak_1289	214	506	38	416	504	557	379
ACAAGTGGAGACATGCCCAG	Peak_943	168	370	32	301	347	421	279
ACAAGTGGCAGCAAGAGGCC	Peak_2048	352	930	86	709	740	701	452
ACAAGTGGTATCTTGAGGGT	Peak_629	387	924	82	822	830	946	698
ACAAGTTAAGACTTGCCTTA	Peak_916	429	1141	88	995	1033	989	789
ACAAGTTCAGGCTAGCCTGC	Peak_556	671	1245	103	1216	1174	1272	891
ACAAGTTGGATTGCAAGAGA	Peak_2270	534	1258	119	1336	1194	1350	927
ACAAGTTGTAACTTGCCCTA	Peak_2279	602	1176	112	1199	1154	1159	766
ACAAGTTGTAACTTGTCAGT	Peak_1108	110	199	11	158	185	185	175
ACAATACATGACCCTTGGCC	Peak_58	302	678	54	656	676	745	458
ACAATCATTCATGGGGAAAA	Peak_939	135	299	35	284	258	284	253
ACAATCCCATGAGTGTGTCT	Peak_1502	322	697	60	753	694	758	504
ACAATGAACATGAAATACTT	Peak_14	655	1268	173	1296	1438	1596	941
ACAATGACTTGCCAGTATCT	Peak_1248	444	956	89	898	983	996	747
ACAATGCCTTGACCATGGTG	Peak_203	725	1770	176	1589	1804	1950	1360
ACAATTCAAGAGAGACACCA	Peak_857	91	182	21	164	181	247	134
ACAATTCACCCAAGGTCCCA	Peak_1573	580	1619	144	1406	1671	1531	1090
ACACAAACATGACCACAAGA	Peak_1928	119	285	21	249	282	278	207
ACACAAAGACAAGTGCATCA	Peak_1731	397	749	105	827	896	968	632
ACACAAAGCAAGGTATCGCA	Peak_1501	483	990	114	1067	906	1032	817
ACACAAGATGAGGACAAACA	Peak_1145	37	59	3	73	66	63	71
ACACAAGCAGAATCTAGAAA	Peak_2492	239	527	61	544	655	508	455
ACACAAGCCAAGACAAAGCA	Peak_1501	412	812	85	785	792	967	575
ACACAAGCCTTTCTCTAGCC	Peak_2169	686	1277	122	1206	1376	1320	884
ACACAAGCGACCAGCAAGAG	Peak_2278	622	1543	150	1349	1526	1468	1090
ACACAAGCGGCCTGCTTGCT	Peak_1463	346	663	74	525	738	696	535
ACACAAGGAACCACATCATG	Peak_1392	76	185	22	188	159	97	163
ACACAAGGCAAGGAAATGCA	Peak_1501	519	1040	120	999	1031	1203	793
ACACAAGGCAAGGCATGTCA	Peak_1501	323	706	61	594	703	668	522
ACACAAGGCAATTCAAGGCA	Peak_1501	367	791	75	605	733	777	544
ACACAAGGTAAGGCAAGGAA	Peak_1501	215	589	50	545	530	631	414
ACACAAGGTGAGGCAAGGTA	Peak_1501	550	1278	145	1123	1414	1370	1078
ACACAATGCAAGGCAAGACA	Peak_1501	309	706	53	691	597	601	478
ACACACACAAGAGGCATCCT	Peak_531	133	405	28	269	363	344	202
ACACACATGCACTAGGAGGA	Peak_2561	494	893	111	850	1086	1181	894
ACACACATGCATACAAGATT	Peak_372	45	39	7	66	41	103	60
ACACACATGCGCACATCACA	Peak_533	785	1769	209	1794	1793	1724	1238
ACACACTTGAGGCTTAGGCT	Peak_1218	433	904	97	910	979	1019	682
ACACAGAACAAGTGTCCACA	Peak_1719	460	1166	110	1140	1205	1023	901
ACACAGAATCCCAAGCACCA	Peak_2619	65	100	9	130	105	162	85
ACACAGCAAGTTAGGGGCAG	Peak_20	68	167	12	169	169	186	116
ACACAGTAAGTGACAGATCT	Peak_551	113	274	34	256	266	223	211
ACACATAGGCATGAAGTTCA	Peak_1532	352	760	98	787	916	894	612
ACACATGCACATGACCTTCC	Peak_1351	354	727	63	776	808	717	478
ACACATGCACTAGGAGGATG	Peak_2561	534	1520	153	1233	1282	1477	988
ACACATGCAGATGTGCCTCA	Peak_1330	527	1062	112	977	1226	1129	861
ACACATGCGCACATCACAAG	Peak_533	440	986	108	883	870	967	739
ACACATGCTTGTCAGAGCCA	Peak_1463	537	1378	95	1158	1268	1441	986
ACACATGGCAAGGCAACACA	Peak_1501	456	1134	124	935	913	1186	791
ACACATGGGAATTCAAGATT	Peak_1695	386	1040	80	1045	1102	1239	807
ACACCACACATGCGTCCACT	Peak_2462	544	1327	125	1263	1141	1285	834
ACACCAGGCAAGCCCCTATC	Peak_2310	312	716	52	564	693	635	494
ACACCCATTCTCATAACGGA	NO_TARGET_478	575	1073	111	1117	1262	1258	799
ACACCCTCAAGAAAGAACTA	Peak_1478	202	447	63	455	448	438	308
ACACCGAAGCACCTGTACGT	NO_TARGET_266	130	316	39	267	326	264	258
ACACCGTGGCATGCCCACCT	Peak_2071	595	1210	119	1088	1219	1220	807
ACACCTCCAAGATTACTTCA	Peak_758	353	730	62	672	709	629	470
ACACCTCTGAGCCAAGACTC	Peak_1440	523	1032	118	955	888	1046	740
ACACCTGTGCCTTGTGGGCC	Peak_2328	407	874	81	820	857	767	667
ACACGACCTAGGACACAAGG	Peak_2462	458	633	60	622	1012	963	630
ACACGCCCCAACTTGCCCTA	Peak_2084	881	1736	177	1754	1780	1954	1402
ACACGCCTAGGCATGCCTGC	Peak_865	365	849	95	825	862	949	647
ACACGGACACACATGGGGTG	Peak_2248	379	985	104	876	894	990	643
ACACGGCAAGGCAAGGCACA	Peak_1501	447	1029	127	957	1053	1059	828
ACACGGCACAAGGCAAGGCA	Peak_1501	688	1339	172	1157	1397	1420	1017
ACACTAAGCAAGATATCATG	Peak_1375	500	1066	148	1097	1277	1193	795
ACACTAGAAAAGGGAAGGCA	Peak_1501	315	726	63	647	667	640	478
ACACTAGGCAAATCAAAGCA	Peak_1501	233	530	62	507	555	625	415
ACACTGTTCTTGCTCCTAGA	Peak_91	100	204	19	178	189	209	178
ACACTTCCCCAAGGTGACCC	Peak_2112	115	221	25	250	228	236	127
ACACTTGTGATTGCATGTAG	Peak_1866	355	782	72	626	746	778	465
ACACTTGTGGGGCAAGTGGG	Peak_1956	661	1544	149	1321	1412	1625	1154
ACAGAACAACACAAGGCACA	Peak_1501	316	736	98	651	756	681	439
ACAGAACAAGACAAGGAACA	Peak_1501	245	584	48	511	449	504	370
ACAGAACAATGCAAGGCACA	Peak_1501	551	1370	144	1354	1280	1286	1107
ACAGAACAGCTTGATTGCAT	Peak_460	360	839	92	719	714	834	568
ACAGAACATGAGCAGCACCC	Peak_505	481	967	106	1078	1049	1107	760
ACAGAACTAGCTGGCAAGTT	Peak_337	188	339	45	375	323	410	293
ACAGACAAGGGAACTTGCAT	Peak_1985	568	1404	143	1397	1316	1463	938
ACAGACATGAGCCTTGGTGT	Peak_2054	915	2085	191	1991	2093	2492	1472
ACAGACCAATATATCAACTG	chr20;43381239:43382239	197	443	32	438	394	441	357
ACAGACCATGGGAACACTAG	Peak_1558	677	1362	169	1239	1415	1832	1113
ACAGACCTAGAACTAGTCCC	Peak_2112	588	1321	127	1161	1180	1326	989
ACAGACCTGGACATGCCCAC	Peak_717	417	1047	81	916	1022	968	717
ACAGACTCCCTAGACATGCA	Peak_310	304	583	63	683	653	727	474
ACAGAGAGGAGACATGGGTA	Peak_2241	323	800	81	652	840	723	511
ACAGAGAGGTTCTTGTTCCT	Peak_1064	429	1042	107	832	1001	938	681
ACAGAGCAAGGAGGAGACCA	Peak_2365	377	690	80	824	781	811	526
ACAGAGCCTAGGGTTTCTCA	Peak_996	309	699	64	643	854	960	578
ACAGATAAGGGACTTGCACA	Peak_2022	407	964	83	882	954	1076	633
ACAGATCTCTTGACTTTAAA	Peak_60	319	604	43	632	463	653	425
ACAGCAAGCACTGAACATGT	Peak_2509	382	816	113	832	919	826	596
ACAGCAAGGCTGATGCTGCA	Peak_902	261	641	61	608	648	684	434
ACAGCACGTGCTCTAGGGAT	Peak_1797	234	485	41	448	600	669	352
ACAGCAGCTAGGGTTTCTCC	Peak_1179	618	1351	143	1174	1465	1313	938
ACAGCATGCACACCCGCACA	Peak_2526	689	1805	187	1707	1937	1942	1194
ACAGCCAGACTTGCTGAGCT	Peak_2006	198	476	44	382	333	367	272
ACAGCCATGGCAGGTGGACA	Peak_2085	560	1285	153	1194	1309	1096	892
ACAGCCCTCACGAGCCCGAA	NO_TARGET_383	241	590	49	512	495	561	418
ACAGCGACACTTGCTTCTGA	Peak_1269	589	1142	115	1056	1269	1083	875
ACAGCTAGTGACAGCAACCT	Peak_341	522	1213	105	1011	1235	1160	840
ACAGCTGCCAAGTTTCCTTG	Peak_523	787	1905	220	1777	1809	1807	1455
ACAGCTGGGACTTGAACTCG	Peak_1064	912	2211	236	1908	1926	1828	1531
ACAGCTTGATCAAGGCTCAA	Peak_1984	214	530	50	446	483	519	327
ACAGCTTGGAATAATGACAA	Peak_1748	152	324	31	296	381	348	225
ACAGGACCTCACATGGCATT	Peak_1789	416	845	72	873	905	899	676
ACAGGAGTGGGCAAGAAGCA	Peak_2137	622	1839	193	1445	1584	1642	1134
ACAGGATCTTGATATGCACT	Peak_370	690	1600	196	1517	1571	1792	1293
ACAGGCAAGCCCAAATTCAA	Peak_597	62	94	9	95	147	155	69
ACAGGCATGGAGTAGGGGCA	Peak_316	240	452	56	391	603	536	422
ACAGGCATGTCTAGACATGT	Peak_1317	509	1035	110	1068	1058	1018	862
ACAGGCCCATGCTACCCTCT	Peak_894	501	1323	112	1104	1274	1221	803
ACAGGCCCTTGGCAAGGATT	Peak_1436	340	920	79	764	889	970	643
ACAGGGCAAGGCAAGGCACA	Peak_1501	388	850	103	797	866	781	684
ACAGGGCACAAGGCATGTCT	Peak_1047	529	1331	119	1280	1155	1161	947
ACAGGGCACCTAGCAGGTGC	Peak_2484	268	607	42	479	435	534	363
ACAGGGCCATGAGTCAGACT	Peak_2345	542	1310	160	1226	1331	1403	882
ACAGGGTAGCTTGAGAAAAT	Peak_947	174	485	44	363	430	387	344
ACAGGTTTGCATGCGTGTGC	Peak_2411	198	353	42	374	364	379	298
ACAGTATATTTATGGGAATG	chr13;73530068:73531068	501	1010	108	993	923	1075	684
ACAGTATCCCCAAGTTCCCA	Peak_939	363	826	97	734	753	683	581
ACAGTCAGTCCTTGGAGGGC	Peak_771	159	308	25	190	342	260	225
ACAGTCTGCAAGCCCAGACA	Peak_2531	66	135	12	136	119	207	97
ACAGTGACCTAGGAGGCATG	Peak_763	244	494	55	475	561	493	414
ACAGTGCTAGCCCAGTCCAC	Peak_369	278	601	70	529	583	627	413
ACAGTGTCTTGCCGGTATCT	Peak_1518	275	654	50	593	603	615	463
ACAGTTAACACAGCCGGGCA	Peak_1507	233	477	37	443	447	417	346
ACAGTTACATGTATTCTTTA	Peak_338	228	464	44	449	458	534	350
ACAGTTTCCTTGAGACTTGT	Peak_1017	416	917	88	844	931	972	642
ACATAACAAGGGAAGGCACA	Peak_1501	436	836	86	894	959	996	613
ACATACAGTCATGTTTATGA	Peak_2461	457	1032	91	873	909	940	701
ACATACTTGGGCTAGCCCAC	Peak_2504	260	481	33	471	447	506	313
ACATAGCAAGAAGAGGGTCA	Peak_2431	394	1006	107	943	834	954	756
ACATAGCCAAGCCCAAAGTC	Peak_1020	344	841	88	796	803	866	667
ACATAGGACTCATTGAACAT	chr17;17440758:17441758	235	424	42	473	481	501	427
ACATAGGTCATGTGTCCACT	Peak_1633	246	560	53	509	544	621	379
ACATAGTCATGAAACCTCAG	Peak_1425	346	760	80	704	794	921	602
ACATAGTCGACGGCTCGATT	NO_TARGET_153	161	336	40	325	343	357	225
ACATATACATGTCTATTTCT	Peak_1176	418	783	72	832	768	801	593
ACATATATGCATGCACTTCT	Peak_53	63	156	9	155	99	157	88
ACATCAAGATTTAAGGAGCT	Peak_1762	328	603	90	665	652	692	507
ACATCAAGTATTCAAACTAG	Peak_861	571	1233	114	1003	1192	1294	834
ACATCAGGCATGCCTGGATC	Peak_186	358	726	49	616	627	667	500
ACATCCCACTACTAACCTCT	chr2;71839471:71840471	910	1797	207	1771	1666	1897	1374
ACATCCCCCATGTGCATGTT	Peak_1503	415	1029	101	991	1007	866	769
ACATCCTTTTCAAGTGCATG	Peak_2565	580	1447	158	1385	1608	1574	1143
ACATCGCAAGGCTTGGAGAG	Peak_645	367	855	73	739	811	967	613
ACATCTAGTGTAAGCACTTG	Peak_1517	343	822	64	791	780	1004	662
ACATCTATTACCACCGTCCG	chr21;39340268:39341268	300	691	49	685	727	785	512
ACATCTTGGAAACACTTGCT	Peak_1005	438	1019	100	1022	1097	1146	850
ACATGAAAGGATGTCTTGAG	Peak_2263	413	858	80	936	906	760	611
ACATGAACAAAAGTCATGAA	Peak_107	127	264	26	249	305	260	232
ACATGAACATGCAACAGGCT	Peak_2371	107	327	55	266	293	276	247
ACATGACCAGTCATGTGGCC	Peak_1247	38	92	3	119	89	112	40
ACATGACCATGGAGTAAGCC	Peak_1089	773	1708	147	1469	1619	1781	1158
ACATGACTTGTTTTGGCCCA	Peak_1495	402	757	90	680	808	1009	660
ACATGAGGGATTTCCAAGAA	Peak_802	98	279	26	267	278	239	186
ACATGATTCTTGCCTTGTCA	Peak_2298	679	1612	154	1721	1622	1749	1317
ACATGCAAGGACAAGACTGG	Peak_382	531	1255	121	1180	1203	1430	822
ACATGCAAGTTGCAAATACA	Peak_840	455	1016	103	970	1078	1048	746
ACATGCACTTGAAAAGGATG	Peak_2565	239	587	94	470	598	639	384
ACATGCATGTAGTCTCAGCT	Peak_2209	324	935	77	751	970	799	692
ACATGCCAAGACTTGCCATG	Peak_1792	292	712	65	647	684	795	586
ACATGCCAGAACTTGTTCAC	Peak_422	117	252	25	218	233	157	138
ACATGCCCAAACATGTCACA	Peak_1302	36	63	6	42	32	46	42
ACATGCCCAGACAAGAATGC	Peak_897	533	939	106	1040	1040	868	697
ACATGCCCAGACTAGCCCAT	Peak_2429	110	215	30	270	276	264	145
ACATGCCCAGACTTGAGTTG	Peak_2124	380	898	118	861	893	1029	810
ACATGCCCAGGCTAGCCTGA	Peak_2222	245	577	47	462	533	556	347
ACATGCCCAGGCTAGTCCAC	Peak_660	411	1131	103	986	977	1115	727
ACATGCCCATGCATGCACAG	Peak_885	312	657	67	577	608	568	473
ACATGCCCCATCTTGCCCAC	Peak_989	555	1391	124	1387	1393	1396	1075
ACATGCCCGGACAAGCCTGC	Peak_1972	423	996	97	836	1051	1004	814
ACATGCCCGGGCTAGCCTGC	Peak_2497	300	701	64	606	613	691	448
ACATGCCCTGACATGTACGT	Peak_1923	515	1006	102	1012	1093	1060	778
ACATGCCCTGACTAGCCCCA	Peak_2527	256	682	54	696	626	834	459
ACATGCCGGGACATGCGGGG	Peak_1492	339	768	84	708	790	866	600
ACATGCCTAGGCAAGCCTTC	Peak_2024	681	1729	184	1508	1626	1822	1208
ACATGCCTCTGTCTTGGAGT	Peak_2340	653	1711	151	1436	1513	1802	1325
ACATGCCTGAACATGCCGTG	Peak_1086	568	1180	123	1149	1165	1224	875
ACATGCCTGAGCTAGCTTCT	Peak_887	113	282	36	246	267	299	129
ACATGCCTGGGCTAGCCCAC	Peak_2504	337	832	66	633	819	901	520
ACATGCCTGGGCTAGCCTGA	Peak_597	680	1745	110	1543	1501	1800	1190
ACATGCCTTTACATGACACC	Peak_1683	234	443	51	436	452	597	400
ACATGCGCACTAGAATGACA	Peak_2010	310	686	83	629	692	638	488
ACATGCGCACTAGGAGGATA	Peak_423	576	1430	124	1235	1353	1550	1038
ACATGCGGACATGTGTGGGC	Peak_546	322	729	54	692	729	664	543
ACATGCTAGGCTTACATGCC	Peak_61	311	758	68	600	667	642	473
ACATGCTATATACTTTAGTG	chr16;60288985:60289985	282	552	46	507	546	581	354
ACATGCTCACTAGAAGAATG	Peak_1493	491	1100	114	1005	1095	966	925
ACATGCTCACTGCAAGGACA	Peak_1892	147	304	43	302	341	381	234
ACATGCTGTGCAAGTTGGCA	Peak_989	470	1145	93	957	1006	1026	767
ACATGCTGTTGAGACATGGC	Peak_1648	102	239	18	159	314	258	152
ACATGCTTGGACATGTATAC	Peak_1760	419	880	82	837	812	721	512
ACATGGAAATCCAATCAAGG	Peak_2329	648	1367	156	1314	1380	1326	998
ACATGGACACCTGTGCCTTG	Peak_2328	289	534	69	546	541	699	432
ACATGGATCCCGTGCTTGGA	Peak_671	180	421	40	414	534	372	305
ACATGGATCCTCAGCAACAT	Peak_1213	136	292	21	291	352	291	175
ACATGGCAAATCATTTCCTA	Peak_859	297	730	62	630	619	695	410
ACATGGCCCTTGTTGGCAGC	Peak_2521	211	400	28	340	402	383	283
ACATGGCTCTTCCTCTCTTT	Peak_54	104	221	17	214	298	301	150
ACATGGGCAAGTCTGAAGCC	Peak_2298	29	65	9	79	67	41	51
ACATGGGCCATGTGGAAAGT	Peak_1540	330	718	83	777	870	1107	612
ACATGGGCCTTGGAGCCAGA	Peak_1337	100	312	30	218	165	222	230
ACATGGGTGGCATGGGGCTC	Peak_145	507	1337	115	1157	1170	1325	880
ACATGGTCGCCCTAGTCATA	Peak_1795	336	835	66	713	724	943	558
ACATGGTGAGATGAAGCTAG	Peak_1292	217	608	60	500	468	556	548
ACATGTAAGTACAAGTCCAC	Peak_2160	123	361	29	351	347	362	209
ACATGTACACTAGCAGGACG	Peak_173	476	918	90	928	912	1072	685
ACATGTACACTAGGAGGACA	Peak_1179	712	1444	100	1380	1530	1563	1085
ACATGTACAGACTTGTTACC	Peak_330	117	282	24	279	246	272	224
ACATGTACTGGCATGTTCAC	Peak_1473	197	462	41	451	429	443	259
ACATGTACTTGCGCGTGCCC	Peak_1032	520	1025	58	867	851	848	582
ACATGTAGAAACAAGTCTTT	Peak_1611	406	810	86	856	840	998	724
ACATGTATAGTACTTGCCCA	Peak_863	318	746	91	645	651	686	477
ACATGTCAAGCCCTTTCTTG	Peak_990	435	1015	93	875	872	901	611
ACATGTCAGAACACTAGCTT	Peak_1118	200	457	52	445	587	620	417
ACATGTCAGCCACTTGAGGA	Peak_1194	412	979	120	947	1103	1080	712
ACATGTCAGGGCATGTCTGA	Peak_49	84	175	17	171	241	201	126
ACATGTCAGGGCTTGCCTGA	Peak_120	417	978	78	953	1104	886	613
ACATGTCATGACATGACTTT	Peak_411	861	2010	233	1958	1869	2059	1638
ACATGTCCACAGACTTGTCT	Peak_1800	127	258	32	231	245	330	213
ACATGTCCAGGCTAGCCTGC	Peak_698	535	1407	129	1075	1357	1264	911
ACATGTCCCAGACATGTTCA	Peak_1214	109	228	20	251	296	278	183
ACATGTCCCCGCATGTTCAG	Peak_299	179	491	51	376	385	584	261
ACATGTCCGCATGTCCTCTG	Peak_546	604	1503	137	1219	1336	1364	958
ACATGTCCGGACAAGTCTGA	Peak_2366	50	144	15	135	160	118	104
ACATGTCCTAACTTGCTATT	Peak_1875	179	462	52	417	449	570	395
ACATGTCCTATCAGGCTTGC	Peak_995	121	222	37	231	262	253	193
ACATGTCCTGTGTCAAGACA	Peak_605	736	1791	158	1734	1971	1656	1390
ACATGTCGAGACATGACATC	Peak_2201	265	532	76	581	532	465	440
ACATGTCGCCTGCATGTCAT	Peak_23	237	524	63	497	502	557	348
ACATGTCTAGGCTAGCCTGC	Peak_980	217	516	45	509	584	513	428
ACATGTCTCAGCATGTCTAG	Peak_2399	347	851	81	691	787	912	591
ACATGTCTGAGCAAGTCTCC	Peak_88	165	393	27	350	395	371	304
ACATGTCTGCTTGCTCCACA	Peak_805	122	207	30	207	279	259	158
ACATGTCTGGGACATGTTCT	Peak_1214	116	262	35	218	221	222	171
ACATGTCTGGGCTTGTCTAG	Peak_1352	344	757	92	822	773	961	613
ACATGTCTGGTCATGTATTA	Peak_1017	349	913	90	713	897	1040	584
ACATGTCTGTGCATGACTGA	Peak_1104	157	388	38	365	402	340	293
ACATGTCTGTGCATGCCTTG	Peak_1500	359	677	58	698	710	930	625
ACATGTCTTGAGGACAAGGA	Peak_207	227	470	42	461	506	718	374
ACATGTGAAACACACAAGTG	Peak_2263	607	1355	185	1282	1470	1480	1222
ACATGTGAATACAAGCCCAA	Peak_1659	86	180	22	169	285	239	160
ACATGTGCACAGGGACTTGG	Peak_1575	454	988	133	902	1133	914	868
ACATGTGCACTAGAAGCATG	Peak_2372	697	1671	163	1457	1595	1794	1193
ACATGTGCACTAGAGGCATG	Peak_1137	569	1258	127	1071	1112	1188	940
ACATGTGCACTAGGAGAAGG	Peak_1550	529	1240	154	1121	1167	1286	1000
ACATGTGCACTAGGAGGTCA	Peak_1070	565	1363	160	1209	1314	1409	1087
ACATGTGCACTAGGGGAATG	Peak_2562	429	1020	97	852	1094	1001	718
ACATGTGCAGCTGGGCAAGG	Peak_1167	546	1255	122	1020	1193	1158	879
ACATGTGCATGCATTTTTGT	Peak_369	404	1036	82	799	862	961	628
ACATGTGTGAACATGTACCT	Peak_2036	270	481	64	522	555	490	314
ACATGTGTGCTAGGAGGAAG	Peak_2238	362	934	101	847	884	946	627
ACATGTTCAGGCATGGTTGG	Peak_642	439	987	124	987	998	1050	769
ACATGTTCATACATGTATTT	Peak_1305	538	1039	96	998	974	1041	733
ACATGTTCCATGTGCCGCAA	Peak_1839	538	1200	106	1005	1252	1165	770
ACATGTTCCTACCCTCTAGT	Peak_1217	270	666	48	649	657	695	516
ACATGTTCTTGCTCTCAAGA	Peak_1865	109	196	27	195	219	252	197
ACATGTTGCATACTCAAGCT	Peak_707	71	192	24	181	164	170	90
ACATGTTTGGACTTGTTTTG	Peak_459	128	299	28	240	324	321	240
ACATGTTTTCAGCCATGTTT	Peak_2168	649	1629	149	1487	1568	1524	1082
ACATTAAAAATGCATGGACA	Peak_37	217	487	55	429	512	436	252
ACATTACCTTGACACCAAGA	Peak_1704	319	803	76	600	644	840	509
ACATTCACTTGGGGAGTGTG	Peak_2234	526	1235	94	1112	1268	1267	902
ACATTCATGGACAAGTGTCT	Peak_656	298	602	54	514	730	609	490
ACATTTAACTTCAAGATTCA	Peak_1775	233	621	50	491	530	462	429
ACATTTATGCTTGATTCTCT	Peak_2399	402	824	61	730	815	796	580
ACATTTCCACATGAAGGCTT	Peak_2386	792	1947	223	1817	1851	1953	1346
ACATTTTCACATGGGCCATG	Peak_1540	415	1010	87	953	960	1165	614
ACATTTTGGCCAGTGCCCCT	Peak_277	496	1343	124	1116	1197	1271	904
ACATTTTTGCACATGTCACT	Peak_2004	179	432	48	531	437	634	333
ACCAAACAAGGCACAACGCA	Peak_1501	330	637	78	593	660	652	491
ACCAAAGAACATGCCCATGT	Peak_276	339	815	113	729	781	889	569
ACCAAATCGTTACTAGTGCA	Peak_1989	315	689	75	710	751	651	643
ACCAACATGCAAACAAGCCT	Peak_547	455	840	106	689	864	997	670
ACCAACATGGCCCTTGGCAT	Peak_770	233	551	61	484	498	592	430
ACCAACTCATGTGCAGCTCA	Peak_1258	642	1230	161	1223	1405	1339	964
ACCAAGAATTAGTTTCTACA	Peak_1521	287	571	65	477	530	516	437
ACCAAGCATGGTTCTATTCA	Peak_2292	565	1403	131	1300	1347	1188	1026
ACCAAGCTGCAGAGCTTGGG	Peak_1901	428	1005	89	674	743	872	544
ACCAAGGAGATCCTTGGGAG	Peak_180	243	273	48	370	364	424	292
ACCAAGGCAAAGCAAAGGCA	Peak_1501	641	1554	184	1447	1589	1749	1011
ACCAAGGCAGCCAGGACTCA	Peak_2250	199	491	76	487	563	573	469
ACCAAGGTCTATGGCTTGAC	Peak_587	186	400	40	330	303	338	215
ACCAAGTGACTTGATTTCCC	Peak_643	381	865	98	744	769	838	550
ACCAATCTTCCCAAGATTCA	Peak_916	405	968	122	825	947	1068	974
ACCAATTGCCTAGGCATGTC	Peak_635	19	58	5	68	107	47	51
ACCACAAGGCATGCACAGGC	Peak_1128	686	1169	131	1067	1045	976	755
ACCACAATGGCATGTAACAA	Peak_980	293	663	55	526	588	618	390
ACCACACACAAGGCAAGTTC	Peak_2207	731	1475	175	1111	1406	1288	1000
ACCACACATGCGTCCACTTG	Peak_2462	620	1310	148	1177	1298	1208	902
ACCACATGAAAATAATCAAG	Peak_245	203	407	57	347	319	342	241
ACCACCAAGGGAACAAGCCT	Peak_2316	295	506	80	410	672	591	306
ACCACCACCATGAACATGCC	Peak_2497	278	544	113	542	613	645	418
ACCACCATGTGAACATGCCT	Peak_469	713	1647	168	1223	1458	1418	940
ACCACCCTTGCGTCCCCTCT	Peak_421	832	1994	204	1793	1988	1982	1429
ACCACTTACTGCATGACTTT	Peak_2319	363	937	96	832	1154	906	648
ACCAGACAAGTCTGGACTTG	Peak_1836	179	369	37	307	369	394	299
ACCAGACATGTTCAGCTGGG	Peak_1109	563	1241	108	1030	1258	1208	969
ACCAGCAAGTGAACAAGCCT	Peak_2494	369	758	88	698	707	751	441
ACCAGCACTTGTGGTTTCAT	Peak_1468	540	1220	124	1013	1096	1218	776
ACCAGCCATGGCACTGCACA	Peak_1190	667	1531	164	1391	1586	1647	1091
ACCAGCCATGTGACATGCTT	Peak_897	434	1050	122	1017	1099	1081	777
ACCAGCCTTTGTCTAGTCTG	Peak_371	472	1152	143	1051	1182	1327	864
ACCAGGTAGCCCTTGCAGAG	Peak_1098	49	74	5	101	95	65	57
ACCAGTGTCTAGACAAGACA	Peak_750	375	785	81	790	734	948	536
ACCATCACAAATCAACACCT	Peak_2373	537	1158	156	1219	1180	1050	788
ACCATCCATGGTACCAAGTT	Peak_1776	302	648	102	716	809	618	641
ACCATCTTGCCATCATCCCA	Peak_817	254	835	90	656	783	748	492
ACCATCTTGTGAACAAGTTA	Peak_2016	139	313	29	329	350	303	233
ACCATGAACAGGGCATGCCC	Peak_1995	34	70	4	99	67	95	66
ACCATGAATAGAACCATGCT	Peak_2292	652	1647	164	1438	1664	1641	1129
ACCATGACAAGGGCATGCCC	Peak_2317	325	571	57	563	744	661	475
ACCATGACCTGCAACTGACT	Peak_2485	1048	2527	260	2381	2128	2467	1937
ACCATGCCCAGGCAAGAATT	Peak_1963	211	419	72	384	410	634	385
ACCATGCCTAACACCAAGCC	Peak_2298	53	168	27	87	219	146	99
ACCATGGCGCTAGGGGATCT	Peak_2217	422	939	85	792	795	900	657
ACCATGGGAATAGGCGGCAA	Peak_2301	48	123	10	78	113	106	48
ACCATGGTGCATTCATGCCA	Peak_2537	250	548	61	499	470	553	375
ACCATGTGGTCCAGACACCG	chr14;98919323:98920323	833	1500	187	1356	1830	1741	1188
ACCATGTGTTACTAGTCTTG	Peak_847	545	1253	136	1168	1056	977	863
ACCATTCCTAGACCTGAAAT	Peak_953	440	898	99	881	1095	976	656
ACCCAAAAGGGTTCTAGGCA	chr4;144907013:144908013	275	556	56	605	709	722	459
ACCCAAGACACGCGCAGGCA	Peak_2150	495	1078	130	1063	944	1048	753
ACCCAAGAGAAAATCCTTCA	Peak_502	184	409	50	306	400	329	236
ACCCAAGTAACCAGAGTCCT	Peak_1943	205	437	53	494	486	524	261
ACCCAATCTTGGCAAGCTCT	Peak_1118	229	543	78	421	525	573	353
ACCCACAATATCATGTTCTA	Peak_1	369	709	77	778	792	778	554
ACCCACTTGACGAAGGCAAG	Peak_1635	355	794	65	748	817	797	568
ACCCAGCAAGCTGCAAGAAC	Peak_1515	393	750	83	721	738	851	652
ACCCAGCATTTCATGCATCT	Peak_387	521	1176	112	1024	1072	1110	648
ACCCATATATGCTGCCGCAC	NO_TARGET_131	411	1091	84	964	833	1066	735
ACCCATCGTTCTTGCAACAC	Peak_2152	787	1629	188	1555	1684	1595	1240
ACCCATGAGACTATGGTACT	Peak_2071	343	793	64	823	867	851	633
ACCCATGAGTTAAGTTTTCT	NO_TARGET_191	901	1956	198	1784	1815	2050	1411
ACCCATGATGAGCTTGGGAT	Peak_1731	182	331	23	343	384	299	229
ACCCATGATGTAACCATAGC	chr12;74541793:74542793	39	76	12	51	47	75	45
ACCCATGATGTCTCCTCCAA	Peak_2311	437	1301	107	1133	1164	1284	959
ACCCATTGAGAGTCGCCTGA	NO_TARGET_161	729	1503	163	1306	1449	1459	1183
ACCCCAAGACTAGTAACACA	Peak_847	145	416	44	379	300	353	265
ACCCCAAGGAAAAGACCTTG	Peak_1443	183	454	42	440	319	351	333
ACCCCAGGGGGTCAAGTAAC	Peak_907	115	212	12	173	258	237	160
ACCCCATGCCTTAAGCAAGG	Peak_2436	334	661	69	613	697	687	544
ACCCCTAGAAGGGGATCTAG	Peak_1648	73	134	7	124	201	153	101
ACCCCTCTGCAAGGGCTACC	Peak_1098	452	848	96	948	761	1036	669
ACCCTACCTCATGGTAGCCT	Peak_216	217	463	30	405	506	496	350
ACCCTAGCAAAAGTGCAAGA	Peak_2215	361	694	74	711	774	732	489
ACCCTAGGAACGAGAGCAAG	Peak_1158	154	266	23	227	285	224	167
ACCCTAGGTACCTTGTTAAG	Peak_950	96	198	26	175	210	180	199
ACCCTAGGTTACCATTTGCT	Peak_1640	255	635	79	444	538	498	385
ACCCTCCGCAAGTTGGGGCA	Peak_1918	364	636	89	704	742	786	476
ACCCTCCTGCTGCTTGTCCT	Peak_2328	236	743	88	633	497	581	445
ACCCTGCATGCCTAGTGTCT	Peak_184	782	2071	195	1749	1874	1936	1445
ACCCTGTTGGCCCTAGGAGA	Peak_60	433	1080	111	1186	1089	1056	753
ACCCTTACTAGTGCTCCTTG	Peak_62	736	1752	132	1506	1511	1600	1266
ACCCTTGAATGTGCCCATGC	Peak_6	137	339	30	283	304	236	243
ACCGAACTTGTCAAAGGACG	Peak_1624	365	748	89	640	746	711	552
ACCGCCATGTGGACACATGG	Peak_1079	343	839	85	685	640	752	424
ACCGCTTCCTCCTTGTCAGA	Peak_139	78	160	19	149	140	143	97
ACCGGCACATGCAACTAGTG	Peak_153	619	1510	186	1472	1669	1869	931
ACCGTATCTAGCTGGCCAGA	Peak_306	398	808	71	738	737	664	577
ACCGTGCCCAAGTTCTTACA	Peak_2189	344	812	79	700	570	909	496
ACCTAACCAAGGCCTTGTCT	Peak_428	391	868	83	725	873	898	627
ACCTAAGCCTCCCTTGGCCA	Peak_2608	320	781	73	711	786	708	525
ACCTAATCTTGAGCAAGGTA	Peak_2102	418	995	89	964	1081	1050	674
ACCTAGAGAGACAGCAAGAG	Peak_1698	152	339	41	321	359	344	296
ACCTAGAGTCACTTGTGGGT	Peak_1656	238	478	36	411	450	507	349
ACCTAGCAAATGGTAACCTA	Peak_1640	216	536	45	549	524	547	350
ACCTAGCCTGAACCCCTGCA	Peak_1460	144	320	29	233	226	301	221
ACCTAGCTTCTTCTTGGAGC	Peak_978	551	1047	77	934	855	974	788
ACCTAGGTGTTGATTTGTGA	Peak_2373	488	1186	112	1158	1163	1145	821
ACCTCAGCCATGGACTTCAA	Peak_2002	687	1537	147	1381	1512	1400	1057
ACCTCAGGTAACATGAGTAA	Peak_740	298	748	59	631	579	646	499
ACCTCATGAAGAACATGTCA	Peak_958	339	797	76	706	640	627	596
ACCTCATGCTCTCTCACTAG	Peak_2459	151	378	39	352	431	371	277
ACCTCTCCCAAGGATCTCCT	Peak_180	57	134	15	131	150	133	116
ACCTCTCTAGAGAAGAATGC	Peak_2279	58	110	6	109	105	81	84
ACCTCTTGAAGCCTTGGTTT	Peak_1495	246	531	65	508	432	568	333
ACCTGAACCTTGTTAAGCTA	Peak_95	67	151	14	143	110	99	115
ACCTGATCTTCTTGGAATTG	Peak_2270	660	1464	115	1288	1411	1361	997
ACCTGCAACTGACTTGGGGC	Peak_2485	33	56	5	37	40	68	42
ACCTGCCATGGCTGTTAGCG	Peak_2085	221	525	46	515	600	574	377
ACCTGCTCATGTGCCACACA	Peak_1491	405	888	118	893	788	1042	698
ACCTGCTTTCCCATGTGTTC	Peak_2286	304	700	71	591	626	686	414
ACCTGGACTCTTGGGTTCTA	Peak_2472	607	1522	157	1470	1458	1745	1071
ACCTGGTGACAAGAAGGAGA	Peak_656	495	1223	131	1146	1138	1183	835
ACCTGTGGGTACCTTGAGCA	Peak_1672	98	160	17	187	215	146	84
ACCTTGAAGGATTTTCTCTT	Peak_502	253	486	71	479	522	510	387
ACCTTGAATCTTGGGAAGAT	Peak_916	256	562	60	589	461	662	378
ACCTTGACTGTCAGAGTGCT	Peak_621	736	2039	211	1946	1801	1919	1408
ACCTTGAGACAAGGATTCAA	Peak_2499	146	267	36	283	294	315	316
ACCTTGAGACTACGTGTTCA	Peak_1048	636	1328	131	1321	1337	1357	968
ACCTTGATCAAAGCTTGGGA	Peak_1683	482	913	74	850	1031	1098	673
ACCTTGATCTTGGTCTTGCC	Peak_1168	300	615	55	528	593	689	405
ACCTTGCCCTTTCTATTCAA	Peak_1593	212	469	44	489	445	444	350
ACCTTGCCTTGTGCCTTGCC	Peak_1501	577	1177	137	1220	1199	1286	839
ACCTTTCCCAAGGTCACTGC	Peak_281	593	880	82	799	859	795	629
ACCTTTGAAGTCCATGGCTG	Peak_2002	764	1914	203	1750	1980	2041	1400
ACGAACTTGCCAGGACAAGC	Peak_401	821	1598	148	1345	1435	1478	1100
ACGACCTAGGACACAAGGAG	Peak_2462	292	599	40	485	633	662	464
ACGAGGCTGCTTATTTCCCT	Peak_2419	587	1385	151	1293	1409	1365	918
ACGCATGTATGCCAAGAGCT	Peak_1906	631	1182	117	1073	1184	1165	927
ACGCATGTGTAGTCAAGGGC	Peak_1549	204	271	24	298	309	351	194
ACGCCATATTTCTGGCTCTA	NO_TARGET_315	268	585	51	646	562	756	426
ACGCCATGGAGTAATACGCA	Peak_2422	196	510	58	394	549	553	379
ACGCCCACTAGCAGTGCATT	Peak_1775	679	1477	123	1337	1395	1475	1066
ACGCCGCCAAGGCCACTTGA	Peak_1113	494	1149	103	982	1103	1132	823
ACGCCTAATTTTTCCTGGTT	Peak_1012	369	943	74	798	808	1058	598
ACGCCTCCTCAAATTAGCTC	NO_TARGET_289	696	1459	136	1369	1384	1564	1092
ACGCCTTGACAAAATCCACA	Peak_690	186	370	48	340	354	313	277
ACGCTAACAGCCATGGCAGG	Peak_2085	346	706	78	790	767	757	501
ACGCTCCCTTGGAAGGCTCT	Peak_1866	212	427	44	365	481	551	250
ACGCTCTCCTGGCAACAAGT	NO_TARGET_177	182	363	27	389	361	421	312
ACGGAGGCTGCTAGGGACAG	Peak_1124	616	1360	141	1488	1413	1476	1114
ACGGCCAAGACTGGCTTGGC	Peak_306	126	257	21	184	222	260	174
ACGGCTTGGAATAAGGACAA	Peak_1748	363	767	62	638	650	812	530
ACGGGACTTGGGTGACTCTA	Peak_1938	462	1105	93	1154	1035	1181	822
ACGGGCAAGCACAGGCATGC	Peak_1196	338	787	77	591	798	688	523
ACGGGCGGCTATCGCTGACT	NO_TARGET_332	532	1216	141	1115	1116	1125	799
ACGGGGCAGGGCCTAGCCCA	Peak_2471	303	672	61	573	531	690	446
ACGGGGTGAAACCATGTCGT	NO_TARGET_33	200	439	52	402	399	426	338
ACGGTACATGCGCATGAGTC	NO_TARGET_496	428	718	48	730	742	706	488
ACGGTTATGGTCTCATGGGG	NO_TARGET_333	403	692	52	549	813	963	608
ACGTACATGTCAGAACTTGC	Peak_2141	420	745	105	768	742	771	638
ACGTCAACTGCTGGAGTGGG	NO_TARGET_85	475	448	66	368	810	1017	656
ACGTCCATACTGTCGGCTAC	NO_TARGET_253	307	813	59	697	714	709	528
ACGTCCTCTTGCTCCCCATA	Peak_2400	78	248	26	250	209	274	196
ACGTCTTGCCAGGACATGCC	Peak_1654	346	927	70	619	758	741	526
ACGTTGAGGTCCTAACTCTG	chr1;2917764:2918764	231	526	41	558	562	536	349
ACGTTTCAAGAGGCCGGACA	Peak_1630	274	612	65	524	670	582	375
ACTACATGTTCCTTGATGTC	Peak_167	416	830	75	805	718	864	532
ACTACCATGAGAACAAGTCT	Peak_1511	404	769	93	804	763	892	545
ACTACCTTGGGCTCTCCTCT	Peak_2369	747	1672	146	1546	1510	1700	1262
ACTACTGCCCAGCAAGCTGA	Peak_2026	509	1269	144	1117	1205	1238	877
ACTAGAAATGACAAGCACTC	Peak_1432	263	585	56	421	620	540	359
ACTAGAACTCAGACATGTCT	Peak_739	299	780	82	674	720	631	490
ACTAGAAGACAAGTATTATT	Peak_94	141	282	31	201	262	273	142
ACTAGAAGATTAACAAGTTT	Peak_710	247	474	54	448	552	470	309
ACTAGAATACAAGGCATGTC	Peak_1213	450	998	106	829	838	827	696
ACTAGAATCATGAGCTTTGC	Peak_2560	494	949	91	777	800	938	551
ACTAGACAGTAAGCTACTTG	Peak_1604	438	1024	102	862	970	947	754
ACTAGACCTACAAGGCCATT	Peak_2357	123	363	22	192	239	340	169
ACTAGAGTCATGATCAGCGA	NO_TARGET_24	250	373	45	321	337	416	283
ACTAGATGAGTGGTCATCTA	Peak_606	184	381	42	336	448	326	269
ACTAGCAGGTAGTCTAGCCC	Peak_1852	380	745	75	829	681	855	540
ACTAGCCCTAAGAGCCTAGA	Peak_2442	107	216	22	243	201	292	147
ACTAGCCGACATTTCCCATG	Peak_1848	652	1153	140	1213	1300	1414	872
ACTAGCCTGCTAGAGAATAA	Peak_336	294	585	77	567	677	638	479
ACTAGCCTGTTCGCGAGTAG	NO_TARGET_61	490	875	105	818	974	947	683
ACTAGCGCCTCAAGTGGTTG	Peak_220	128	401	47	322	266	297	275
ACTAGGACAAGCTCTTAACC	Peak_1651	228	475	54	482	433	567	392
ACTAGGACATGGAAGGAACC	Peak_1698	409	884	126	922	841	915	751
ACTAGGAGCATCAAGCCCAG	Peak_1153	436	923	105	883	929	1086	727
ACTAGGAGCCATGAGATACA	Peak_2417	219	577	66	564	614	612	454
ACTAGGATGCCAGCCCCAAG	Peak_2072	424	1087	81	930	946	917	715
ACTAGGCTTGTCATCCGAGA	Peak_677	677	1260	132	1332	1436	1476	973
ACTAGGGATTTCTAGCCAAC	Peak_2370	466	981	99	730	941	812	681
ACTAGGGCAAGCTCTAAAGA	Peak_2457	141	366	38	329	334	325	236
ACTAGGGCAGTGTGTCTGCA	NO_TARGET_12	698	1454	168	1342	1573	1617	1247
ACTAGGTGCATGGGAATTCA	Peak_1649	429	1099	121	937	1184	1147	756
ACTAGTATTATTACTCCTAG	Peak_1801	286	480	61	517	475	608	371
ACTAGTGCTTTACATGACTC	Peak_1680	45	83	4	42	51	76	21
ACTAGTGGACATGCCCTGGC	Peak_2221	63	152	15	111	72	102	99
ACTAGTGTGGCCAAGACCCT	Peak_153	651	1674	198	1392	1505	1710	1146
ACTAGTTAAACCTTCATGTT	Peak_15	184	446	46	400	430	510	288
ACTAGTTGACATGTATTTGC	Peak_804	627	923	85	894	855	970	658
ACTATCACCCTCCTTGCACA	Peak_2400	641	1628	136	1413	1574	1779	1054
ACTCAAAGCAAGTACACCAT	Peak_1277	276	792	74	721	908	1012	601
ACTCAACACAAGGCATGTCC	Peak_1443	490	988	76	931	899	1042	681
ACTCAAGGAGGAGCTAGATA	Peak_1593	245	580	76	599	536	610	457
ACTCAAGTTGCAGAAGACAT	Peak_2490	456	1041	121	965	1022	1234	800
ACTCACCTCTAGCTTGAGAC	Peak_36	19	32	1	51	53	33	24
ACTCACCTTGGCTGGTCTCC	Peak_887	151	381	35	290	320	333	250
ACTCACTCTTGAGCCCTCCT	Peak_145	976	2276	200	2117	2163	2246	1799
ACTCAGACATGACAAGGGTA	Peak_1987	273	646	44	547	633	591	611
ACTCAGCCATTTTATTAGAA	NO_TARGET_34	214	511	40	393	512	447	332
ACTCAGGAGGCAAGCTCTAG	Peak_2605	281	703	75	677	576	721	448
ACTCAGTGCCACCATGGACT	Peak_1196	522	988	94	878	873	972	777
ACTCATGTCCGTGCATGCAC	Peak_188	468	915	84	802	1014	902	537
ACTCATGTGCAGCTCATGGC	Peak_1258	529	1071	90	967	982	905	776
ACTCCAAGAAAGCAGTCACT	Peak_1509	116	253	32	188	226	266	227
ACTCCAAGAATTTCTAGACC	Peak_2598	441	1056	82	904	888	833	696
ACTCCATGATATGGAAGCTA	Peak_2007	363	842	108	900	1096	897	650
ACTCCCAGCCAAGTTCTACA	Peak_1932	418	897	77	863	933	927	752
ACTCCCCTTGCCAGCCTTCT	Peak_231	259	630	63	493	515	600	447
ACTCCCTCTCATGCACATGC	Peak_705	680	1532	164	1269	1321	1423	1094
ACTCCTCCCATCAAGAACTG	chr23;39898740:39899740	408	1137	103	951	961	1064	826
ACTCCTTGAAACATCTCCCT	Peak_455	64	160	2	146	213	186	95
ACTCCTTGGCAGCCCTAGCC	Peak_2282	242	416	56	426	461	473	357
ACTCCTTTCAAGTATAAACT	Peak_1756	162	332	44	387	330	397	204
ACTCGAGGTTCTTGTTCTCA	Peak_1987	184	452	54	456	470	377	339
ACTCGTCTGTGCATGCCCTC	Peak_1991	598	1513	147	1335	1547	1247	1054
ACTCGTGTAAAAGAAGCTTG	chr14;25937760:25938760	75	172	17	141	206	126	121
ACTCTAGAATCAAGAAGCTG	Peak_723	370	761	69	726	595	757	699
ACTCTAGATGTGTCAGCCGT	chr19;7102249:7103249	337	842	75	738	663	827	528
ACTCTCATAGGCCATGTTCC	Peak_1545	403	905	96	880	835	876	702
ACTCTCCTGCTCCTTGAACC	Peak_2474	149	290	36	301	273	327	186
ACTCTCCTTATCATGCCAAG	Peak_1450	597	1357	113	1228	1467	1438	1012
ACTCTCTAGATGCAAGACTG	Peak_206	162	296	29	319	369	350	207
ACTCTGCTCATGAACATGCC	Peak_1166	584	1307	155	1222	1165	1334	983
ACTCTGGCTGATCTTGAGCT	Peak_1521	493	1140	106	1072	1094	1390	798
ACTCTGTACTTACACAACAG	chr23;94018019:94019019	264	494	50	391	447	604	357
ACTCTTCTAGCTTTGCAAAT	Peak_956	468	974	85	914	835	968	720
ACTCTTGTTGTGCCCTGACA	Peak_2121	1022	2453	199	2196	2295	2427	1866
ACTGAATAGAACTTGGTCCT	Peak_289	67	160	17	153	135	101	125
ACTGAATCCTAGCAGAGTTT	Peak_2007	268	669	53	549	572	526	338
ACTGACCTTCCATGGGACCT	Peak_1573	323	801	72	635	717	851	663
ACTGAGAGAATCAAGCTGGG	Peak_1676	335	903	90	794	773	917	597
ACTGAGGTCCTAGTTTATGG	Peak_2554	777	1926	196	1891	1940	2166	1352
ACTGAGTCTTGGACTCAACA	Peak_2591	607	1067	101	1030	1073	1003	848
ACTGATAACACTTGGTACTG	Peak_129	610	1209	107	1130	1278	1193	832
ACTGATCCACTTCATGGAAT	Peak_1214	252	667	55	621	504	605	353
ACTGCACATGTGTCAAGGGA	Peak_1517	380	920	96	786	1040	979	531
ACTGCACATGTGTCAAGGGG	Peak_190	342	779	86	614	785	894	568
ACTGCAGACTTGTTTTTTGA	Peak_2078	579	1167	129	1075	1233	1213	900
ACTGCATGAATGAACATGCC	Peak_761	127	288	40	180	291	258	192
ACTGCATGGTGTCATATGCA	chr2;237449244:237450244	360	821	77	680	760	815	555
ACTGCATGTCCCTGTGACAA	Peak_323	375	837	73	719	809	899	602
ACTGCCCCTTGGCATGGCTA	Peak_1437	274	625	64	553	647	647	573
ACTGCCCTGAGTCTTGTCCA	Peak_709	633	1536	172	1460	1615	1594	1051
ACTGCCTAGCCTTGCTGCCT	Peak_1030	538	1446	146	1297	1302	1440	1067
ACTGCGTCTTTCAGTTATGG	chr11;55731990:55732990	361	1003	73	886	912	930	646
ACTGCTAGAGGGGACAAGTC	Peak_257	142	380	48	255	340	371	316
ACTGCTCCCGGTCGCCCCTC	NO_TARGET_421	326	641	52	614	650	636	499
ACTGCTGCTGACATCTCTTA	NO_TARGET_353	439	1220	140	1079	1310	1206	1017
ACTGCTGTTTTGCTAGGGAG	Peak_902	397	1109	80	901	1119	1016	755
ACTGCTTTTCATGTTGCACT	Peak_2039	458	1183	86	1039	1164	1071	737
ACTGGAGCCCAACATGCACA	Peak_1503	376	776	68	643	792	762	530
ACTGGAGGCCCACATGCTCT	Peak_686	139	353	28	245	275	260	270
ACTGGATCTTCATGGAGACA	Peak_1227	464	1172	128	1037	1165	1281	844
ACTGGATGACATGAGACACA	Peak_1745	248	511	61	494	559	593	365
ACTGGCCCAAGAACAAGCCC	Peak_1973	397	845	75	747	945	656	586
ACTGGGCTTGATGCTCCTAG	Peak_1153	442	797	104	806	862	978	630
ACTGGGGCTAGTTCCTTGCT	Peak_1358	400	992	88	894	837	825	652
ACTGGGTAAACTAGTCACTA	Peak_98	516	963	112	878	1042	1020	899
ACTGGTCCAGGCAAGCATTA	Peak_2423	195	468	43	504	462	486	343
ACTGGTGGCCAAGCTCATGG	Peak_2318	404	1100	78	960	1069	926	839
ACTGGTTCCTGCAAGCTGCT	Peak_1577	317	808	72	830	802	872	544
ACTGTACCATGTGGAGGGCC	Peak_2206	472	1145	98	1223	1214	1159	750
ACTGTAGCAAGTGTGGCAAA	Peak_1590	429	1021	96	933	1037	1008	758
ACTGTATTTGGCCATGGCCT	Peak_2600	268	572	57	623	644	585	465
ACTGTCCAGAACAAGTCACA	Peak_167	202	580	66	522	600	626	387
ACTGTCTAGTCCTTGGCCAA	Peak_2608	706	1572	137	1484	1570	1627	1122
ACTGTGCCTAGTATCATGTA	Peak_334	361	974	121	816	906	878	567
ACTGTGGTCCATATTTCTTG	chr12;107815185:107816185	590	1445	151	1244	1247	1267	933
ACTGTGTCTAGTGCATGTCT	Peak_2027	733	1743	149	1676	1671	1739	1230
ACTGTTACTTGAACCTCATA	Peak_2243	356	840	87	807	912	953	633
ACTGTTCATCCTTGGGCAAG	Peak_389	379	790	78	885	894	960	663
ACTGTTGCCGCGCCAACTGC	NO_TARGET_341	336	791	102	788	688	817	619
ACTTAAACCCAACATGCAGT	Peak_133	354	849	89	827	865	1052	629
ACTTACGGCACTCGCATGCC	NO_TARGET_331	336	715	59	629	732	811	517
ACTTAGCCATGGAGGAACAA	Peak_1617	369	926	97	889	793	919	602
ACTTAGTTCACATGCCCATG	Peak_2223	625	1504	149	1320	1484	1522	1138
ACTTATGAGTCATGTGACCT	Peak_580	235	531	55	451	574	731	340
ACTTCAAGGCTATCTACCAT	Peak_1897	348	842	65	815	794	787	625
ACTTCAGTTCGGCGTAGTCA	NO_TARGET_205	448	911	81	766	883	919	621
ACTTCATCTGCTAGATTCCA	Peak_812	213	524	40	470	376	732	354
ACTTCCAGAGCATAAGACAT	chr4;58030999:58031999	126	288	25	260	305	329	231
ACTTCCCACTTCTTAGGTTG	NO_TARGET_304	310	590	65	609	586	842	444
ACTTCTTGGGAACTAGGGAA	Peak_1148	290	654	57	592	604	700	388
ACTTGACAAGAGGAACCTGG	Peak_68	105	258	10	214	216	260	138
ACTTGAGGCTTGCTCAGTCC	Peak_182	304	655	62	628	736	605	548
ACTTGCCAACTATCCTCTAG	Peak_756	741	1570	156	1540	1582	1765	1130
ACTTGCCACTTGGTCTTTTT	Peak_2488	195	476	51	481	504	492	315
ACTTGCCCTAAGCAAGGCAG	Peak_1749	61	120	18	125	178	135	142
ACTTGCCCTGACTTGCCACA	Peak_1835	389	939	83	703	932	985	620
ACTTGCCTAGGGCCTAGATC	Peak_683	255	564	52	580	601	611	572
ACTTGCCTGGGCAAGACTAA	Peak_1198	168	356	35	344	363	270	212
ACTTGCCTGGGCATGTTTAC	Peak_1655	373	826	77	671	786	940	611
ACTTGCCTGGGCTTGTTCTT	Peak_1973	413	841	91	823	864	1113	637
ACTTGCCTTCCCTTGGCTTG	Peak_1501	445	895	80	771	899	952	679
ACTTGCCTTGGCTTGTACTT	Peak_2057	109	293	25	250	275	216	161
ACTTGGATACCAAGAGGGCA	Peak_1127	426	1086	107	877	1071	1054	696
ACTTGGCAGGAGACCTTGCA	Peak_157	138	272	19	358	266	299	197
ACTTGGGAGGCTCAAGAATC	Peak_1919	393	1022	93	962	1120	1084	776
ACTTGGGCAGCTTGTTTTCT	Peak_1893	383	829	82	844	766	865	603
ACTTGGTCTAGCACAGACTT	Peak_2124	102	267	27	236	260	206	199
ACTTGGTTATCTAGCTAATC	Peak_1104	231	451	31	395	407	483	313
ACTTGTAAACAGCTCCTTGG	Peak_2531	709	1662	156	1550	1613	1787	1067
ACTTGTACCAACCAAGTGCT	Peak_617	171	394	40	400	426	446	311
ACTTGTACTACGAGGTACAA	Peak_2297	345	798	80	712	763	905	536
ACTTGTCCATCAAGACCCTG	Peak_1788	584	1464	124	1245	1292	1225	974
ACTTGTCCATGCATGCCTCC	Peak_335	551	1167	146	1090	1195	1053	809
ACTTGTGCCCAAGATGGTTA	Peak_190	278	806	85	623	667	818	561
ACTTGTGGCGGGGCATGTCC	Peak_1267	137	845	74	802	773	830	652
ACTTGTTAGAGCATGTCACA	Peak_1854	333	795	73	767	882	915	614
ACTTGTTAGCAGAACTTGGG	Peak_1112	304	725	66	717	718	798	479
ACTTGTTGAGACTTGCAAAA	Peak_672	107	272	20	245	317	226	200
ACTTGTTGTTCATGATTCAA	Peak_741	302	596	55	476	692	594	369
ACTTTAAGATAACACTTAGA	chr8;40240596:40241596	248	474	42	492	490	505	543
ACTTTCTAGTACTAGGGCAA	Peak_162	162	358	45	339	392	426	297
ACTTTCTTGATCATGAGACA	Peak_405	130	279	28	287	238	250	222
ACTTTGCATGTTGTCCGACA	Peak_77	52	107	8	86	144	154	95
ACTTTGGGACTAGAAAGGCC	Peak_2543	106	211	20	191	229	225	129
ACTTTTCCCACAAGGAGGCT	Peak_2060	543	1225	96	1221	1381	1394	906
ACTTTTTGACTAGTGCGGTC	Peak_536	156	339	30	312	246	218	164
AGAAAACAAGGCAAGGCATA	Peak_1501	277	728	85	587	600	677	485
AGAAAACTGAAACTTGTGCA	Peak_232	439	905	103	960	746	992	501
AGAAAACTGGAACTTGTCAA	Peak_44	249	604	63	605	505	578	304
AGAAAACTTGCTGCAAGCAG	Peak_196	112	308	27	209	286	229	158
AGAAAAGGCAAGACAAAGCA	Peak_1501	296	555	54	596	740	612	379
AGAAAAGGCAAGGCATGTCA	Peak_1501	99	215	20	236	234	211	211
AGAAAAGGCAAGTGGAAGCG	Peak_247	539	1305	119	1022	1269	1347	756
AGAAAAGGGAAGGCAAGGTT	Peak_1501	503	1174	118	1197	1160	1136	936
AGAAACAAAAGCAAGGGGAT	Peak_137	325	911	67	812	917	834	611
AGAAACAAGAAAGTACAAGG	Peak_908	838	1610	183	1739	1903	1882	1303
AGAAACAAGAAAGTACAAGG	Peak_1072	838	1610	183	1739	1903	1882	1303
AGAAACCCTAGGTATCACTC	Peak_1637	267	479	51	378	417	471	275
AGAAACCTACATGGGTGGCA	Peak_145	294	653	58	634	717	711	513
AGAAACTGAACTATCCTACT	NO_TARGET_47	143	311	36	353	360	380	267
AGAAACTGATCAAGTCATAC	Peak_959	223	453	50	382	405	442	329
AGAAACTTACAAAGTGTAAG	chr23;140900638:140901638	29	55	5	67	59	58	102
AGAAAGAGCCAGCTTGGGCT	Peak_867	303	647	56	549	659	525	529
AGAAAGATTAGCCATGTCCT	Peak_1247	329	680	57	647	566	693	459
AGAAAGCACTTGGGATCCTT	Peak_2010	400	899	102	773	808	825	580
AGAAAGCCATGTGCATGCCC	Peak_236	100	244	23	284	160	204	167
AGAAAGCTCATCTTGATTAA	Peak_2009	374	796	80	890	946	986	675
AGAAAGGCTTGAACCACCAA	Peak_2214	174	392	36	394	462	410	277
AGAAAGGTGTCACTTGCGCC	Peak_798	578	1359	130	1138	1261	1116	962
AGAAATATACTGGTGATTAT	chr19;24324056:24325056	250	460	40	527	531	512	391
AGAAATCCTTGCAAAAGGAT	Peak_1909	26	63	8	55	43	51	40
AGAAATGCACACAAGGGTGT	Peak_535	734	1631	146	1479	1443	1676	1033
AGAAATGCCGTCCAAGAGCT	Peak_2044	562	1265	147	1369	1357	1364	1074
AGAAATGGGCTTGTTCACTG	Peak_2492	317	741	68	714	826	770	479
AGAAATTTGCATGATACATG	Peak_867	472	1007	103	822	1217	1137	768
AGAACAAGGGCAGCCAAGAG	Peak_2244	121	266	27	249	333	194	210
AGAACAAGTCTGGGCATGTC	Peak_249	249	609	57	559	646	640	529
AGAACAAGTTTGAACTTGTG	Peak_1984	407	823	102	762	843	1006	502
AGAACATGCCTTGGCATGTG	Peak_535	453	931	73	770	796	851	658
AGAACCCAGACGCCAGCGGT	NO_TARGET_322	227	526	45	484	530	522	384
AGAACGAACAAGAACATTTT	Peak_1689	425	878	104	824	866	881	528
AGAACGACAAGGGATGGGAT	Peak_2530	115	203	26	251	225	311	170
AGAACGGAGGAGCTTTGTAG	chr4;89179131:89180131	678	1414	145	1366	1428	1538	1223
AGAACGTGCTTCACCAAGCT	Peak_211	125	244	37	182	228	311	207
AGAACTAGTTCAGGCATGAC	Peak_2513	577	979	123	854	1005	947	716
AGAACTCTTGGCTTGATCTT	Peak_91	206	468	27	408	431	592	321
AGAACTTCAAGATTAGCCAA	Peak_2556	187	269	46	298	242	334	240
AGAACTTGAGAGCCCTTGTG	Peak_180	512	1397	127	1132	1091	1221	914
AGAAGAAAAAAATGTCTACG	NO_TARGET_50	594	1566	157	1274	1372	1339	1073
AGAAGAAACGCAAGTGCTAG	Peak_2336	457	1035	95	944	963	1118	697
AGAAGACCAAGGAGATCCTT	Peak_180	529	1225	123	1092	1175	1344	902
AGAAGACTACGTACATGTCT	Peak_1099	540	1016	117	786	1024	1014	707
AGAAGACTAGGTTTTAGGTC	Peak_1841	538	996	105	946	1029	1276	773
AGAAGAGCATGTCTCGCTTG	Peak_668	621	1216	144	1127	1359	1343	932
AGAAGATCATTCACATGTGC	Peak_376	821	1418	156	1377	1474	1331	1056
AGAAGCAAGTGTCGCTGTCT	Peak_1269	484	1187	132	1101	1099	1213	719
AGAAGCAGCAAGGCCTCTTG	Peak_1511	261	585	59	610	497	630	422
AGAAGCAGCCCAAGGTGTCG	Peak_178	218	599	58	514	531	544	375
AGAAGCATGTACATGTGTGT	Peak_1735	211	444	57	425	377	431	319
AGAAGCCAAGCAGCTCAAGA	Peak_2284	418	1089	117	908	912	1145	793
AGAAGCCACAAGCCAAGCCC	Peak_26	119	270	24	267	314	289	174
AGAAGCGAACACCTTGCCCA	Peak_2481	878	1575	177	1680	1755	1649	1359
AGAAGGAACTAGAAGTTTCA	Peak_1335	490	1243	108	1094	1084	1174	859
AGAAGGCAAGACGCTAGAGA	Peak_1081	407	667	76	575	686	713	564
AGAAGGGATATGCTGACAGA	chr5;138935041:138936041	212	384	42	328	505	459	361
AGAAGGGCAAGCCTCAAGAC	Peak_76	114	226	37	199	188	239	165
AGAAGGGCTTGGTAGGGTCT	Peak_2453	654	1382	132	1151	1162	1362	944
AGAAGTACCAAGCAGCTTGT	Peak_91	308	635	81	728	694	674	529
AGAAGTCAAGCCTGGATGCT	Peak_419	462	1103	130	1083	1216	1080	735
AGAAGTCAAGGCAAGCCACA	Peak_1501	308	686	55	612	607	647	475
AGAAGTCCACATGCATGCAT	Peak_1295	292	594	50	577	608	635	495
AGAAGTGTGCAAGTCTCTTG	Peak_493	657	1724	170	1444	1353	1503	1126
AGAAGTTCAAGGTATCTCCA	Peak_2172	511	1142	130	940	1051	1201	709
AGAAGTTGCACTAGTTTACA	Peak_1588	368	737	85	731	747	820	559
AGAATATTGTCATGGACAAG	Peak_1960	482	1049	100	911	1051	963	789
AGAATCCCAAGCACCAAGGG	Peak_2619	604	1318	115	1307	1386	1460	1171
AGAATCTAGAATCTAGAAAG	Peak_1682	515	836	66	736	818	915	707
AGAATGATATTATATTGAGA	chr3;100201932:100202932	81	161	9	120	229	110	86
AGAATGCCATCTAGTTAGTA	NO_TARGET_404	481	1106	117	1018	1108	1142	872
AGAATGCCCTCCAAGATGCT	Peak_333	476	1064	99	933	1175	1162	965
AGAATGTGTCTTCCTTGTTA	Peak_1113	578	1246	135	1207	1396	1422	820
AGACAAAAACAAGTAGGCTA	Peak_979	278	508	48	406	461	484	300
AGACAAAGCATGGCAAGGCA	Peak_1501	58	147	14	106	125	92	70
AGACAAGACAAGACAGGGTT	Peak_1981	306	565	60	521	620	620	480
AGACAAGCCAAGACATGACT	Peak_2590	496	994	101	910	1292	1010	748
AGACAAGGAATGGCAAGGCA	Peak_1501	278	529	57	600	422	566	387
AGACAAGGATCAAGGACGAG	Peak_791	85	131	16	147	158	164	84
AGACAAGGCATCGCAAAGCA	Peak_1501	849	1685	132	1743	1931	1804	1186
AGACAAGGGAACTTGCATAG	Peak_1985	426	1040	78	970	845	936	701
AGACAAGGGCTTGGAACCAA	Peak_1971	121	240	32	263	313	324	210
AGACAAGTCTAAACATGTCA	Peak_837	243	539	46	573	509	500	401
AGACAAGTGTTTGAATCACT	Peak_1743	83	162	11	156	139	118	93
AGACAAGTTCTCGCTAGACC	Peak_2129	605	946	127	925	934	1075	714
AGACACAAGACACTCTCAAG	Peak_1653	608	1398	109	1430	1496	1422	952
AGACACAGAGGCTTGCTCCC	Peak_310	210	347	49	367	349	447	404
AGACACCCTCCCCTCTAGGC	Peak_2455	474	785	47	690	955	833	683
AGACACCTAGAGAGGGCCAT	Peak_1432	242	510	55	322	480	420	355
AGACACCTGGGTTCTAGCTC	Peak_2387	559	1111	114	1143	1167	1111	905
AGACACTAAGCAAGATATCA	Peak_1375	239	480	39	410	474	401	314
AGACAGAAAGAGCATGGCTG	Peak_1729	211	440	49	502	521	516	321
AGACAGACCTTTCTAGGTGG	Peak_936	387	895	61	880	782	907	586
AGACAGAGACTTGAGTCCTT	Peak_814	501	1021	103	919	1163	1115	796
AGACAGAGGCATGTCCGGAC	Peak_2340	283	509	46	482	543	518	400
AGACAGAGTGCTGCTGTACG	Peak_470	147	411	32	317	479	408	334
AGACAGGACAAGTTCCCTGC	Peak_1798	217	333	42	372	456	448	308
AGACAGGTCTTGTGCCTCTG	Peak_468	817	1764	169	1712	1781	1947	1356
AGACATCATGCAGGACACCT	Peak_1551	796	1509	174	1426	1550	1670	1093
AGACATGAAGACCCCATCAT	Peak_2332	185	391	38	473	395	336	307
AGACATGACATGGAGGGTGG	Peak_2089	467	1063	117	1045	1201	1142	791
AGACATGAGTAATACAGACA	Peak_1354	512	1058	99	1039	839	1017	603
AGACATGCCCAAGTACCACA	Peak_609	458	864	100	774	947	1021	604
AGACATGCCCAGGCACATGC	Peak_2619	388	736	76	628	626	652	482
AGACATGCCTGAACATGCCC	Peak_2298	127	261	29	268	277	273	335
AGACATGCCTTGTATTCTAG	Peak_1213	334	752	47	754	838	752	570
AGACATGGGTATGGGGCTAG	Peak_2241	238	509	51	462	544	502	282
AGACATGGTATGGCAAGGCA	Peak_1501	110	215	20	313	295	248	213
AGACATGGTCTATGTTGCCT	Peak_2110	459	851	71	895	907	960	636
AGACATGGTGTTAGGCATGA	Peak_148	221	509	56	488	575	502	444
AGACATGGTTAGTTAACATG	Peak_2581	187	389	54	444	297	432	318
AGACATGGTTCCTTCCATCA	Peak_905	210	476	26	440	510	427	347
AGACATGTAGAGGCATGTAG	Peak_216	403	926	95	771	921	976	633
AGACATGTCCCAACATGCTC	Peak_1725	189	333	44	298	354	455	246
AGACATGTCCCAGGCTAGGC	Peak_784	339	631	69	597	696	742	493
AGACATGTCGAGACATGACA	Peak_2089	185	316	49	320	424	299	293
AGACATGTCTGAACATGACC	Peak_1243	484	1056	109	929	820	1077	634
AGACATGTGCAGCTGGGCAA	Peak_1167	441	849	83	782	864	987	664
AGACATGTTTGGGCATGACT	Peak_953	326	769	55	728	621	728	496
AGACCAAGAAAGGGCCAAGA	Peak_151	160	310	35	299	324	327	279
AGACCAAGATGAACATGCCC	Peak_1465	807	1562	174	1521	1482	1464	1082
AGACCAAGCAAGCCCAAGGA	Peak_401	374	855	100	707	853	781	645
AGACCAAGGCCTAGCCAGAT	Peak_1389	215	473	39	365	389	341	275
AGACCACCAAGCAGTTTCTT	Peak_318	280	598	56	582	696	745	381
AGACCAGGCATGTTCAGGGA	Peak_14	612	1493	108	1363	1469	1427	1044
AGACCCAAAATGACAAAGCT	chr2;237104584:237105584	198	361	32	377	368	271	246
AGACCCCCTCTAGGCTCTTA	Peak_2442	128	304	26	326	258	306	250
AGACCCCGTAGGCAGGACGT	NO_TARGET_5	183	372	47	399	359	437	330
AGACCCTTGGCCCCATGATG	Peak_2110	620	1691	141	1501	1508	1508	1042
AGACCTTGAAGTAATCTTGG	Peak_758	741	1555	159	1491	1514	1677	1110
AGACCTTGCATTCCTTTTCT	Peak_592	609	1552	148	1527	1639	1368	1115
AGACCTTGGCATGTAGCAAG	Peak_79	361	711	80	674	783	740	535
AGACGGAGGCTGCTAGGGAC	Peak_1124	39	122	11	60	79	61	102
AGACGGCAATCTATAAGGCA	chr13;32011191:32012191	60	67	17	120	149	109	79
AGACGTGTCTGGACATGTCT	Peak_1681	36	84	12	69	67	72	70
AGACGTGTTTGGGCATGTCA	Peak_2385	85	185	18	202	283	339	160
AGACTACAAGTGGCAGCAAG	Peak_2048	214	415	63	516	407	426	252
AGACTACCACCACTTGGACT	Peak_2119	449	858	102	826	981	822	604
AGACTAGACTTGTTCTCCAG	Peak_503	116	210	21	218	276	202	174
AGACTAGCTCTCTAGCTCAT	Peak_1171	795	1767	155	1582	1640	1920	1221
AGACTAGGCAGTTTGAGGCA	Peak_1500	701	1523	148	1405	1536	1418	968
AGACTAGGCCAGACTAGAAA	Peak_1119	140	302	25	294	287	272	348
AGACTCAAGACTCCTAGGAT	Peak_1440	404	992	90	1097	1130	922	592
AGACTCCCATGGGACATAGC	Peak_1734	548	1004	103	923	889	1096	856
AGACTCCCCAAGAGCTCAAG	Peak_948	207	450	45	502	547	488	363
AGACTCCTAGGATGGGCAAA	Peak_1440	419	776	86	707	921	743	533
AGACTCGTATTGTCATATTA	NO_TARGET_201	232	623	56	474	435	474	366
AGACTCTCGATTCTTAAGCT	chr1;153694065:153695065	348	618	80	681	614	756	601
AGACTGAACATGTACAGTGT	Peak_1315	345	800	64	704	714	818	623
AGACTTAATTCTACTTGTCC	Peak_2560	17	35	1	19	40	21	30
AGACTTGCCAACTATCCTCT	Peak_756	357	869	62	709	700	724	567
AGACTTGCTTCTTAAGGTCA	Peak_597	480	878	92	851	1044	1011	686
AGACTTGTCAGGACATGTCA	Peak_941	812	1641	192	1483	1458	1932	1118
AGACTTGTTTCTACATGTTC	Peak_1611	545	1020	95	882	1102	999	770
AGAGAAATGAAGACATGTCC	Peak_413	934	1973	193	1728	1603	1919	1433
AGAGAACCCATGATGAGCTT	Peak_1731	67	116	13	86	92	119	104
AGAGAACTCTTGTTTTGGTT	Peak_2572	334	682	70	754	870	781	548
AGAGAAGCCATGCTGCAAGC	Peak_663	282	625	58	563	635	648	507
AGAGAATTAGGGCTTTGCTA	chr4;184567209:184568209	165	299	22	269	349	370	251
AGAGACAGAAACTAGATGAG	Peak_606	375	925	103	834	783	821	568
AGAGACAGCATGGCCAGCCA	Peak_2056	277	519	52	497	563	551	342
AGAGACCAAGATGCCTCACA	Peak_904	346	785	85	729	710	881	601
AGAGACCTACCAAGGCAGCC	Peak_2250	532	1135	88	979	1090	911	841
AGAGACCTGTCAAGATGCAC	Peak_2345	550	1159	139	1077	1014	1016	884
AGAGACTCTTGTTGCTGGTA	Peak_1568	416	945	78	872	812	833	665
AGAGAGAACTTGGGCATCAT	Peak_2190	396	828	69	772	796	941	638
AGAGAGCCCAGCAAGTGCCA	Peak_1461	231	481	35	519	564	467	396
AGAGAGGAGACATGGGTATG	Peak_2241	185	482	48	486	373	493	317
AGAGAGGAGCTTGTGTTTCC	Peak_2259	80	174	22	135	200	209	143
AGAGAGGGACATTCCAAGGA	Peak_2383	356	850	80	766	865	859	559
AGAGATGACTTGCCCAGACA	Peak_173	448	1009	79	915	992	984	789
AGAGATTATCCATGGAGTCT	Peak_617	231	506	40	444	453	405	282
AGAGATTTTCCTAGGTTCCA	Peak_376	136	324	24	347	275	265	193
AGAGCAAGCCGACTCATGCC	Peak_361	362	733	85	594	872	883	431
AGAGCAAGGGAGGCATGTTC	Peak_1979	482	1060	98	928	1010	1143	800
AGAGCACACTAGAACAAAGG	Peak_1674	676	1370	155	1147	1523	1340	900
AGAGCAGCTACCAAGGACGG	Peak_2194	126	275	31	294	335	237	259
AGAGCATAACAAGAGTGGGA	Peak_712	261	458	47	475	618	583	330
AGAGCATGAGAGCCAAGCAA	Peak_2149	398	813	103	832	915	806	610
AGAGCATGATGACCCGTGAC	NO_TARGET_471	152	260	38	264	205	337	225
AGAGCATGCCACTGCTTGCA	Peak_495	529	1032	161	1174	1232	1250	982
AGAGCATGTTCAAGGAAAGA	Peak_2591	369	892	79	696	790	895	567
AGAGCCAGCATGTGTCATGT	Peak_1562	422	1015	134	915	1102	1128	681
AGAGCCCTTGCTGAAGCACA	Peak_1139	579	1264	136	1343	1377	1349	987
AGAGCCCTTGTGGGGACATC	Peak_180	418	811	97	757	896	983	560
AGAGCTAGAGTTTTACCATG	Peak_1915	347	636	83	719	705	821	533
AGAGCTTTGTGACAAGAAAG	Peak_2229	213	427	42	356	375	400	250
AGAGGAACCCAAGATCATAA	Peak_1858	439	926	106	706	967	913	603
AGAGGAACGCTTGAGCTCAA	Peak_1724	175	301	29	407	349	401	289
AGAGGACATGCGGACATGTG	Peak_546	69	196	16	118	100	105	73
AGAGGACGCAAGGCAAGGCA	Peak_1501	533	1015	114	956	1078	912	724
AGAGGAGTTCAAGGCACCCA	Peak_883	77	168	22	174	121	263	145
AGAGGCATGGGTGAAGTACT	Peak_2391	441	1004	110	969	1040	981	655
AGAGGCCAGAGCTTGGGCTT	Peak_2199	280	685	79	735	656	631	479
AGAGGCCAGGCTAGAAGACT	Peak_1841	356	852	93	793	882	775	577
AGAGGCGCACACAAGAACCA	Peak_1630	456	860	143	954	972	1003	746
AGAGGCTCAAGGTCAATCTG	Peak_840	807	2158	205	1899	2052	1993	1453
AGAGGGAACAGCAAGGACAC	Peak_2229	556	1135	128	1044	1141	1170	1088
AGAGGGAAGCAAGAATGGGG	Peak_2568	363	840	69	743	882	865	685
AGAGGGACATGCAGGGACAT	Peak_913	787	1660	178	1493	1679	1653	1167
AGAGGGATTGGGAGCTTGAC	NO_TARGET_284	429	845	107	828	885	862	774
AGAGGGCAGTCATGTCAACA	Peak_2363	511	1239	137	950	1162	1143	835
AGAGGGCCAAGGAATTGAAT	Peak_217	380	904	101	902	841	1093	625
AGAGGGCTTAACCTTGCACA	chr12;76623199:76624199	559	1206	142	1054	1148	1344	959
AGAGGGGAGGGTGTCTAGTG	Peak_2455	467	1135	84	929	1065	1050	714
AGAGGTCTAGACAGTGTTAT	Peak_1258	139	333	24	257	200	378	176
AGAGTCAAGGCTTTAGTGCT	Peak_1635	195	314	60	425	392	411	304
AGAGTCAAGGTTCTTGTTAC	Peak_1195	492	1253	145	1040	1121	1232	864
AGAGTCCTTGGAACCCTCAA	Peak_761	341	825	62	732	714	675	555
AGAGTGAGACAGTCTAATAT	chr8;13671176:13672176	93	192	20	243	218	214	156
AGAGTGTACTTGCAACCACA	Peak_1128	81	151	20	139	301	272	160
AGAGTTACTAGCACAGCATC	Peak_1720	649	1323	136	1315	1418	1435	1007
AGAGTTCCACCCCTTGCACT	Peak_823	93	216	24	238	252	238	168
AGAGTTCTCTCAATCTTGAT	Peak_2572	211	431	47	485	470	360	321
AGAGTTTGCCCGGACTTGCC	Peak_55	417	764	78	736	736	719	554
AGATAAAGGAACTTGTACAG	Peak_1828	604	1196	110	1123	1157	1234	806
AGATAAGAGACCTTGCACAG	Peak_1617	249	469	44	505	465	618	411
AGATAAGAGAGCTTGCACAG	Peak_888	545	1120	107	1255	1171	1124	867
AGATAAGGGAACTTGAACAA	Peak_1555	111	124	20	136	175	231	134
AGATAAGGGAACTTGCATGA	Peak_2372	561	1062	116	974	1097	982	783
AGATAAGGGAGCTTGCAGAG	Peak_375	238	441	37	526	551	630	372
AGATACAAGACTAGATTGAT	Peak_1774	88	140	17	173	163	198	145
AGATACCAAGTCATGTTAAG	Peak_10	952	1858	195	1827	1911	1851	1380
AGATACTCAAGATCAAGTGG	Peak_376	171	417	46	306	345	377	263
AGATATGCTTGGACATGCCC	Peak_2144	400	642	59	844	689	618	588
AGATCAAAGACCATGCTTCT	Peak_1686	400	979	92	815	816	941	603
AGATCAAGTGAAACCAAGCT	Peak_1515	298	732	77	702	688	767	526
AGATCACAAGAGAGGCTTCT	Peak_2520	174	235	50	298	251	269	214
AGATCAGCTGCTTGACTTCA	Peak_1926	366	795	78	692	731	741	577
AGATCTAGTGATAGAGTACA	Peak_101	53	159	10	124	139	81	115
AGATGAGAACACTTCATGAT	Peak_2043	617	1211	131	984	1247	1302	789
AGATGAGGGCTAGATGCCCA	Peak_138	488	918	109	800	855	890	653
AGATGAGGTCAAGAGCCAGG	Peak_2099	15	20	2	41	37	50	27
AGATGATTAGCGGCCAGGTG	chr13;32011191:32012191	237	514	45	503	506	480	290
AGATGCATCATGAAAGACTA	Peak_1016	469	952	85	878	920	973	673
AGATGCATCTGGCTTGCCCA	Peak_591	147	229	19	290	264	353	181
AGATGCTTAAGGTCTAGGAT	Peak_870	753	1687	120	1558	1564	1461	1066
AGATGCTTCCCAAGATGACA	Peak_1393	57	148	7	136	156	74	89
AGATGGTGGGCTAGGAATGG	Peak_470	500	1263	119	1172	1136	1257	866
AGATTAAACAAGAAAACTTC	Peak_714	687	933	119	944	994	923	588
AGATTAACATGACTAGCTCT	Peak_1201	730	1397	129	1424	1233	1452	961
AGATTCAACACCATGGCCTT	Peak_395	553	1057	116	946	873	1118	703
AGATTCAAGCAGCCTTGCGC	Peak_2269	363	516	42	566	644	591	441
AGATTCAAGGTCCTAGGAGA	Peak_916	546	1251	98	1085	1116	1164	762
AGATTCATTCACGAGTTGGG	NO_TARGET_18	620	1074	118	910	1121	1052	812
AGATTCTCAAGTAGGGAAGA	Peak_1678	380	916	67	761	766	781	542
AGATTGGACATGTTCAGGCA	Peak_674	420	955	61	850	915	1019	789
AGATTTCCTTGCCCCCATGC	Peak_64	712	1471	138	1551	1480	1463	1082
AGATTTCTAGGGAGCTTCCC	Peak_537	163	354	27	288	358	318	266
AGCAAACAGTGACATGTGTT	Peak_289	965	2220	251	2093	2164	2191	1796
AGCAAACATGTTCAGAATGA	Peak_1048	101	202	14	197	166	244	177
AGCAAAGACAAACTTGAGTT	Peak_1782	269	688	56	564	513	599	429
AGCAAAGGCAAGACAAGTCA	Peak_1501	480	1016	153	914	1167	1236	810
AGCAAATCCACATGGAAACT	Peak_2573	300	678	65	663	558	584	467
AGCAAATCTCAAGCTGTCCT	Peak_1350	386	904	101	888	1001	942	702
AGCAACAAGATGCTATCTTG	Peak_1074	361	826	88	888	889	829	632
AGCAACCAAGGTCTTGGTTG	Peak_2168	429	841	102	894	681	802	758
AGCAACCCCTAGTGTGGATA	Peak_2559	311	802	73	715	715	1141	627
AGCAACTTGGGGAAATGCTT	Peak_2268	162	379	39	336	326	352	219
AGCAAGAAGATTCTCAAGTA	Peak_1678	188	425	43	503	486	541	322
AGCAAGACAAGGTTGCCCTG	Peak_286	346	992	111	801	959	1112	675
AGCAAGACAGAACTTGCCTA	Peak_683	224	544	50	463	538	461	347
AGCAAGACCAGGCATGTTCA	Peak_14	175	456	39	362	386	447	326
AGCAAGACCATGTCAAGAAG	Peak_1231	500	1176	107	1031	1073	1061	712
AGCAAGATATCATGGGGATT	Peak_1375	344	900	89	792	891	1004	686
AGCAAGATCCAGGGCATGCC	Peak_921	140	295	30	328	323	327	268
AGCAAGCCCAAGGAGGGATG	Peak_401	165	308	48	293	492	549	408
AGCAAGCCTCTGCCTTGCTT	Peak_1749	180	471	35	382	372	439	281
AGCAAGCGAGGCCGAGCTCA	Peak_1482	56	106	17	121	116	139	75
AGCAAGCGTTCCCAAGCCAC	Peak_424	558	1221	134	1079	1396	1359	1044
AGCAAGGAGGAGACCATGGG	Peak_2365	94	266	21	183	271	249	169
AGCAAGGCAAGGCAAGTCAA	Peak_1501	491	1163	151	1031	1302	1179	809
AGCAAGGCAATACAGAACTT	Peak_1362	297	678	74	643	696	685	462
AGCAAGGCACAAGGCAAGTC	Peak_1501	273	660	66	547	575	519	490
AGCAAGGCACAAGGCAATGT	Peak_1501	464	1082	127	988	1135	1099	725
AGCAAGGCCAAATCAAGGCA	Peak_1501	221	488	86	544	567	579	384
AGCAAGGCTGGCCAAGGCCT	Peak_2410	996	1678	197	1664	2030	1936	1352
AGCAAGGGGACACATGCAGG	Peak_1669	781	2003	239	2063	2201	2249	1447
AGCAAGGTCCTAGCTTTATT	Peak_622	316	603	72	694	676	803	523
AGCAAGTCCAAACATGTCTT	Peak_894	401	975	107	989	830	919	656
AGCAAGTCTCAACTTGTCTG	Peak_2599	501	1193	107	1035	960	1134	763
AGCAAGTTACTGCGCATGCA	Peak_825	518	1309	122	1087	1174	1302	837
AGCAAGTTGCAAGTGCCCCC	Peak_482	524	1278	121	1056	1158	1111	857
AGCAAGTTGCTTGTTTGATC	Peak_1627	572	1243	105	1156	1368	1039	790
AGCAATCATGAGTTGATGTG	Peak_1752	476	1235	121	1048	1179	1147	924
AGCACAGACAAGGCAAGGCA	Peak_1501	479	981	115	824	952	951	776
AGCACAGTGCTCTTGCTCTT	Peak_978	472	1146	132	920	1105	980	790
AGCACATCATAGGACTAGAG	Peak_581	392	1122	109	964	889	987	678
AGCACCCATGCCTTGTCCTG	Peak_482	218	573	63	453	513	542	378
AGCACCCTTGTCCCTTGGGC	Peak_649	342	814	79	622	650	717	453
AGCACCGACATGCCCGGACT	Peak_137	358	834	72	693	814	800	554
AGCACCTAGGCTCATGCCCA	Peak_1484	398	881	91	813	1025	968	681
AGCACCTCCAGCTTGCAGCA	Peak_663	281	636	74	537	621	597	407
AGCACGTAATGTCCGTGGAT	NO_TARGET_390	530	1072	137	968	887	1176	747
AGCACTAGAGATATATAGAT	chr1;82448775:82449775	616	1209	122	1073	1180	1145	940
AGCACTGCCTTGATGGGCTT	Peak_1770	726	1915	193	1754	1828	1774	1372
AGCACTGTTCCTGTCGATAG	chr22;47295227:47296227	677	1670	178	1502	1695	1713	1274
AGCACTTGTTTGACATAACA	Peak_578	702	1471	181	1274	1353	1506	893
AGCAGAAAGAAATAACGACT	chr19;55991347:55992347	433	853	113	929	861	836	632
AGCAGACCTTGAAGTAATCT	Peak_758	522	1258	134	1324	1283	1343	932
AGCAGAGCTAGCACCCTCCT	Peak_224	509	834	83	884	1046	1095	854
AGCAGAGCTTGGCTAATGCT	Peak_883	193	439	34	435	486	438	249
AGCAGATGGCTTGGGCATTC	Peak_441	529	1010	102	963	1059	920	693
AGCAGCAGACATGTAATCAG	Peak_1683	624	1347	162	1128	1352	1425	991
AGCAGCATGGTCTAGGGACA	Peak_274	580	1137	128	1207	1242	1283	967
AGCAGCTCAAGCTTTCTAGC	Peak_230	348	709	93	646	699	593	534
AGCAGGCAGGGGCATGTCTG	Peak_2459	305	890	78	800	782	941	557
AGCAGGCATGAAACTTTGCT	Peak_2075	458	1091	105	914	897	834	697
AGCAGGCATGACACAAGAAG	Peak_2043	337	711	77	659	779	759	556
AGCAGGCATGAGGTGGGAAA	Peak_1195	288	746	73	667	655	726	375
AGCAGGGACTTGTCCTGACA	Peak_1731	456	1114	116	999	997	1107	786
AGCAGGGCTCTCTCTTGCTT	Peak_1125	1008	2571	273	2109	2423	2355	1637
AGCAGGTGATTTCATGGAGC	Peak_915	228	539	63	543	504	421	327
AGCATCCCTTCTTGGTGTCA	Peak_1704	862	1938	181	1704	1700	1967	1337
AGCATCCTTGAGCGGGGGTG	Peak_2004	693	1457	141	1529	1566	1641	1246
AGCATGAAAAATCAAGCTGT	Peak_748	223	572	85	480	482	493	465
AGCATGATATACCAAGGTGG	Peak_261	226	419	55	416	498	530	346
AGCATGCCAAGACTTGCTCA	Peak_1650	57	217	17	135	117	135	144
AGCATGCCACATGCACGCTG	Peak_2376	370	795	78	785	707	676	572
AGCATGTCAAGTCCCAAGGC	Peak_1186	461	956	91	848	898	963	765
AGCATGTCCAGACATGCACA	Peak_709	472	963	94	1016	883	1080	765
AGCATGTCTAGAGGAGTCTC	Peak_2399	290	704	65	510	564	708	405
AGCATGTCTGGGCATGAAGA	Peak_834	802	1979	215	1963	2098	1908	1429
AGCATGTCTGGGCATGCACA	Peak_541	314	809	74	705	719	696	607
AGCATGTCTGGGCATGCCTC	Peak_2564	103	176	28	165	229	187	175
AGCATGTTCAGGCATGTTAC	Peak_2330	391	884	106	820	931	940	601
AGCATGTTCTGAGCATGTTC	Peak_1245	332	696	79	601	729	700	417
AGCATGTTGCATGTGCCCTG	Peak_987	909	2090	210	1929	1960	2235	1575
AGCATGTTTACAGAAAACCA	Peak_160	311	808	108	654	733	715	654
AGCATGTTTAGTCATGCCTG	Peak_571	334	709	87	679	746	794	626
AGCATTCTCACCAAGACCGA	NO_TARGET_375	343	751	93	694	657	888	522
AGCCAAAAACCTCAAGAGCT	Peak_2364	385	977	136	735	975	865	725
AGCCAAAAACTCCTAGAAGT	Peak_261	430	1054	95	991	1088	1016	748
AGCCAAAAGCCAAGCCCTCA	Peak_61	262	618	59	547	609	652	419
AGCCAAAGCAACCAAGGTCT	Peak_2168	645	1505	141	1526	1550	1606	1015
AGCCAACGGAAGGTTAAGTG	chr5;171545257:171546257	241	566	66	502	591	538	353
AGCCAAGCAAGGCAAGGCCA	Peak_1501	378	1142	117	850	1006	1070	777
AGCCAAGCGTGATGTCACAT	Peak_2476	43	158	12	129	132	155	129
AGCCAAGGAGCTAAACTAGA	Peak_772	571	1270	137	1091	1233	1049	891
AGCCAAGGCTACCATGAGGT	Peak_216	395	853	96	826	850	784	687
AGCCAAGTGTCCAAGAGCTC	Peak_534	680	1627	190	1531	1734	1854	1348
AGCCAATGCAATGCAAGGCA	Peak_1501	100	186	30	147	303	166	160
AGCCACTCACGACATGCCCC	Peak_201	209	472	44	540	582	422	320
AGCCACTGGCATGGATACTT	Peak_1781	157	375	38	288	309	353	259
AGCCAGAATACTCAAGTCTG	chr15;83235163:83236163	435	1056	132	1129	1206	1138	727
AGCCAGCAAGGCAATGCTCA	Peak_2312	230	587	60	533	673	479	430
AGCCAGGCAATGCAAGGCCA	Peak_1501	213	492	74	546	533	680	518
AGCCAGGGCATGGGCAAGTT	Peak_697	203	477	59	484	512	651	384
AGCCAGTCTTGGCCGTGTGG	Peak_306	391	828	72	668	778	877	675
AGCCAGTTACTTGACCCCCT	Peak_907	411	1076	92	884	804	971	697
AGCCATCTGCTAGCTTATCA	Peak_441	55	151	9	166	118	219	126
AGCCATGAGACGGATGGGCT	Peak_2514	14	19	1	23	17	31	24
AGCCATGGCACCTAATCCTA	Peak_629	103	233	27	240	168	309	164
AGCCATGTAACAGCACATGA	Peak_238	287	626	61	652	662	757	474
AGCCATGTCCTAGGAGCAAA	Peak_54	231	553	33	480	516	544	382
AGCCATGTGCTGCTATTTCT	Peak_2048	602	1573	181	1419	1645	1923	1118
AGCCATGTTATTGGATTACA	Peak_529	561	1243	134	1243	1448	1259	929
AGCCCAAACTAGCCTACTGA	Peak_1885	490	950	122	904	1013	961	753
AGCCCAACAAGCTGGGACTG	Peak_928	250	543	63	493	545	524	414
AGCCCACTTCTTGGACATAG	Peak_499	39	85	10	109	138	90	92
AGCCCAGACTAGACTGCTTG	Peak_1529	449	1054	138	858	869	889	681
AGCCCAGGCTAGTCCGAGGC	Peak_917	495	1032	81	861	883	852	687
AGCCCAGGCTTGCTCAGTGT	Peak_2404	244	535	65	505	433	468	406
AGCCCAGGCTTGTTCAGGTG	Peak_1452	535	1305	124	1176	1268	1181	882
AGCCCAGTCTAGTATCTTGA	Peak_583	106	253	27	245	232	312	227
AGCCCATGATTTTAGGGTCA	Peak_801	797	1694	157	1478	1603	1569	1302
AGCCCCACATAGCAAGAAGA	Peak_2431	497	980	116	878	983	1008	701
AGCCCCCAAAGCTTGCTCTC	Peak_2586	357	827	88	663	763	829	575
AGCCCCCATGCACTTGCTCA	Peak_337	500	1324	137	1193	1294	1245	1021
AGCCCGACATGCCTTCCACC	Peak_1203	666	1483	154	1194	1487	1332	1048
AGCCCGCCACAGAATAGCTG	NO_TARGET_100	824	1933	217	1623	1792	1825	1337
AGCCCTAGACACACACCCTT	Peak_2150	288	684	74	639	694	739	516
AGCCCTCAAGTTAAGCCATA	Peak_1402	201	539	45	407	443	440	355
AGCCCTCCAAGATGAGTCAT	Peak_241	358	881	112	715	730	907	654
AGCCCTCTTGCAGCCATCCT	Peak_904	317	679	63	532	643	686	520
AGCCCTGAGGCCCAAGGCCT	Peak_2410	383	890	74	684	860	729	608
AGCCCTTACTTGCTCAGCAC	Peak_145	368	835	83	786	847	826	477
AGCCCTTGGAACCCTGAGCT	Peak_1672	552	1365	144	1159	1300	1426	961
AGCCGCGGCAAGAACGCAAG	Peak_1929	156	356	43	321	258	283	292
AGCCGGCTTGTGACAGTGAA	NO_TARGET_348	276	622	52	495	461	583	489
AGCCGGGGCTAGCCTGATAC	Peak_134	75	176	21	197	160	237	147
AGCCTAATCTAGGGAAGCTG	Peak_2334	73	141	21	100	78	117	73
AGCCTAGGCATGCCAGTAGC	Peak_2071	510	1099	103	1153	1091	1147	959
AGCCTAGGCCTCAAGGTGTA	Peak_1429	313	784	87	579	856	850	584
[truncated: 10,435 more rows]
