# Supplementary material for: Identification of functional regulatory elements in the human genome using pooled CRISPR screens
Source: BMC Genomics. 2020 Jan 31;21:107. doi: 10.1186/s12864-020-6497-0 (PMC6995077; doi:10.1186/s12864-020-6497-0)
Supplement: Supplementary file 13 — Additional file 13: Table S8. Guide-level MAGeCK output (Peak Library/dCas9-KRAB/Untreated). [file 12864_2020_6497_MOESM13_ESM.txt]

sgrna	Gene	control_count	treatment_count	control_mean	treat_mean	LFC	control_var	adj_var	score	p.low	p.high	p.twosided	FDR	high_in_treatment
GCGGGGCGGTGACTTTCAAG	NO_TARGET_355	17.319	121.26/146.65/115.83	17.319	121.26	2.7386	337.09	65.923	12.802	1	8.0974e-38	1.6195e-37	2.0065e-33	True
TATGGAGTAACTCAAGGTAA	Peak_614	387.12	928.5/1122.8/936.4	387.12	936.4	1.2722	17407	3731.2	8.9923	1	1.2106e-19	2.4212e-19	1.5e-15	True
GCAAGGCAAGGTAAGTCACA	Peak_1501	348.41	854.22/884.5/823.02	348.41	854.22	1.2914	945.39	3245.5	8.8786	1	3.3844e-19	6.7688e-19	2.7955e-15	True
TGTCCCAACATGTTGAGCTC	Peak_975	812.96	1592.5/1970.7/1693	812.96	1693	1.0574	43602	9998.1	8.8008	1	6.7949e-19	1.359e-18	4.2094e-15	True
ACTTGTGGCGGGGCATGTCC	Peak_1267	139.57	378.11/339.14/391.96	139.57	378.11	1.4313	855.39	973.03	7.6472	1	1.0269e-14	2.0537e-14	5.0891e-11	True
CACTTGTGGCGGGGCATGTC	Peak_1267	90.669	243.42/288.72/257.56	90.669	257.56	1.496	585.55	553.87	7.0914	1	6.6401e-13	1.328e-12	2.7424e-09	True
CTTGTGAGCAGCTTGGGTAA	Peak_546	274.04	597.37/659.94/522.45	274.04	597.37	1.1214	4764.1	2363.1	6.6512	1	1.4533e-11	2.9065e-11	5.1446e-08	True
AGGGAAACCTCTATGGGTAA	NO_TARGET_391	377.96	783.07/747.02/775.12	377.96	775.12	1.0343	426.53	3614.6	6.6061	1	1.9733e-11	3.9466e-11	6.1123e-08	True
GGGCCTTAGACTCAAGGTAA	Peak_1260	343.32	745.04/701.19/579.14	343.32	701.19	1.0281	8408.9	3182.8	6.3433	1	1.1242e-10	2.2484e-10	3.0952e-07	True
GAGCAAGCCAGGGCTTGTGC	Peak_1934	468.62	57.723/22.915/39.587	468.62	39.587	-3.5324	303.45	4806.4	6.1921	2.9682e-10	1	5.9364e-10	7.3552e-07	False
GCGGTTCCGGGAGCACATTT	NO_TARGET_55	83.537	231.34/160.4/220.9	83.537	220.9	1.3923	1884.7	497.84	6.1566	1	3.717e-10	7.4341e-10	8.3735e-07	True
TCCTACCCAAGGGGACCATG	Peak_384	629.59	141.4/119.16/119.25	629.59	119.25	-2.3907	245.33	7114.4	6.0504	7.2227e-10	1	1.4445e-09	1.4915e-06	False
CTGAACTTGACCAGCTCAAG	Peak_1873	556.24	87.704/77.91/105.08	556.24	87.704	-2.6512	198.87	6034.4	6.0315	8.1214e-10	1	1.6243e-09	1.5481e-06	False
TGATACCTTGGGCAACACCA	Peak_2274	656.07	155.27/155.82/130	656.07	155.27	-2.072	319.44	7515.3	5.7769	3.805e-09	1	7.61e-09	6.7348e-06	False
CAGAAGCAAGCACAGCCCCG	Peak_3	528.73	93.968/96.241/130	528.73	96.241	-2.4456	572.45	5641.3	5.7582	4.251e-09	1	8.5021e-09	7.0227e-06	False
CCTAACCCCTGGCCAGGAAG	NO_TARGET_412	715.16	171.83/187.9/196.47	715.16	187.9	-1.9227	165.86	8429.1	5.7429	4.6523e-09	1	9.3046e-09	7.2053e-06	False
TGTTCTCATTGCCATGGTAA	Peak_693	498.17	902.1/857.01/973.06	498.17	902.1	0.85536	3534.2	5212.6	5.5947	1	1.1048e-08	2.2097e-08	1.6105e-05	True
CATGGCCTTGGAAGCCTCCG	Peak_2600	421.76	72.042/87.076/77.219	421.76	77.219	-2.4343	61.975	4179.7	5.3294	4.9269e-08	1	9.8537e-08	6.7826e-05	False
TTGTCAAGAGACTTGGAGAG	Peak_2481	453.34	107.39/73.327/109.96	453.34	107.39	-2.0675	583.54	4599.6	5.101	1.6897e-07	1	3.3793e-07	0.00022037	False
AGGCAGGGCAAGGTAAGGGG	Peak_1501	394.26	80.097/64.161/87.482	394.26	80.097	-2.2851	154.25	3822.5	5.0814	1.8731e-07	1	3.7462e-07	0.00023208	False
GCATAAGTCAAGGCGAGGCA	Peak_1501	376.94	80.544/50.412/75.264	376.94	75.264	-2.3091	322.75	3601.7	5.0268	2.4934e-07	1	4.9869e-07	0.00029422	False
GCCGAGCTCATGGCCTGAGG	Peak_1482	473.72	140.06/114.57/123.65	473.72	123.65	-1.9292	175.81	4875.9	5.0134	2.6743e-07	1	5.3486e-07	0.00030123	False
TACCCAAGGGGACCATGAGG	Peak_384	482.89	182.57/114.57/132.93	482.89	132.93	-1.8531	1400.3	5001.5	4.9484	3.7422e-07	1	7.4844e-07	0.00038684	False
TGTACACTAGCAGGACGGGG	Peak_173	537.9	161.98/155.82/175.94	537.9	161.98	-1.7253	116.41	5771.6	4.9481	3.7467e-07	1	7.4934e-07	0.00038684	False
CCTCAGCTTGCCCCTCACAG	Peak_1574	797.68	311.89/284.14/392.45	797.68	311.89	-1.352	3630	9748.5	4.9202	4.3227e-07	1	8.6455e-07	0.00042847	False
GGCTGAGGCAAGGAAATGCT	Peak_2535	391.2	89.046/96.241/71.843	391.2	89.046	-2.1228	173.86	3783.3	4.9124	4.4975e-07	1	8.995e-07	0.00042865	False
TAAGATCCAAGGGAATTCCC	Peak_2322	297.47	45.194/50.412/48.873	297.47	48.873	-2.5813	7.9503	2633.5	4.8454	6.3164e-07	1	1.2633e-06	0.0005797	False
TCCCAGTCACCACAAGTCCC	Peak_890	471.68	122.61/155.82/138.8	471.68	138.8	-1.7575	275.95	4848	4.7809	8.7273e-07	1	1.7455e-06	0.00077237	False
TGGGCTTGCTCTCAAGGTGA	Peak_794	383.05	664.49/705.77/607	383.05	664.49	0.79313	2504.6	3679.2	4.6399	1	1.7428e-06	3.4855e-06	0.0014892	True
GAGACATGACATGGAGGGTG	Peak_2089	532.8	176.75/206.23/187.67	532.8	187.67	-1.5004	231.88	5699.2	4.5717	2.4184e-06	1	4.8369e-06	0.0019976	False
GCTCTTGAGGCCCCAAGACA	Peak_772	283.21	81.887/41.246/58.159	283.21	58.159	-2.2643	424.53	2468	4.5306	2.9415e-06	1	5.8829e-06	0.0023513	False
TGCTCACTGCAAGGACAGGG	Peak_1892	810.92	341.42/540.79/361.17	810.92	361.17	-1.1647	16326	9964.7	4.5055	3.3111e-06	1	6.6221e-06	0.002564	False
GACATTCCAAGGAAGGTGAG	Peak_2383	241.44	48.327/41.246/41.053	241.44	41.246	-2.5207	25.084	1999.5	4.4789	3.7506e-06	1	7.5013e-06	0.0028164	False
AGGCAAGTCAAGGTAAGACA	Peak_1501	230.24	388.85/462.88/420.79	230.24	420.79	0.86717	1395.6	1878.1	4.397	0.99999	5.4867e-06	1.0973e-05	0.0039988	True
GCCCAGGCTAGACCTAGGGG	Peak_1599	442.14	154.82/82.493/158.84	442.14	154.82	-1.5078	2624	4449.5	4.3072	8.2653e-06	0.99999	1.6531e-05	0.0056815	False
GACACCCTCCCCTCTAGGCG	Peak_2455	358.6	108.73/68.744/116.81	358.6	108.73	-1.7124	832.21	3371.6	4.3031	8.4195e-06	0.99999	1.6839e-05	0.0056815	False
GCAAGACACAAGGTAAGGCA	Peak_1501	644.87	1013.5/1251.1/993.09	644.87	1013.5	0.65148	28441	7345	4.3015	0.99999	8.4833e-06	1.6967e-05	0.0056815	True
ATGTCATGCCGGGACCATGG	Peak_2246	191.52	26.848/32.08/27.369	191.52	27.369	-2.7627	11.236	1474	4.2829	9.2234e-06	0.99999	1.8447e-05	0.0060146	False
GCAAGGCACAAGGTAAGGCC	Peak_1501	426.86	736.09/692.02/703.77	426.86	703.77	0.72003	591.22	4246.8	4.2493	0.99999	1.0724e-05	2.1448e-05	0.0068139	True
AGGCAAAGCCAGACAAGGCA	Peak_1501	451.31	163.77/164.99/180.83	451.31	164.99	-1.4462	126.25	4572.3	4.2343	1.1461e-05	0.99999	2.2922e-05	0.0071001	False
GTTCCAAGATCCAAGGGGTA	Peak_2319	508.35	219.71/146.65/200.87	508.35	200.87	-1.3353	1647	5354.5	4.2021	1.3222e-05	0.99999	2.6445e-05	0.0079915	False
GCCAAGGCGTGGCCAAGGTG	Peak_2242	281.17	67.12/100.82/76.241	281.17	76.241	-1.8691	343.76	2444.6	4.1449	1.6997e-05	0.99998	3.3994e-05	0.010028	False
GCCAAAGCAAGGCACATGGG	Peak_1935	511.41	255.5/206.23/212.11	511.41	212.11	-1.2657	958.91	5397.3	4.074	2.3105e-05	0.99998	4.621e-05	0.013315	False
AATCACCTTGGTATGTGGGA	Peak_2109	421.76	141.85/160.4/182.3	421.76	160.4	-1.3892	411.79	4179.7	4.0426	2.6429e-05	0.99997	5.2858e-05	0.014884	False
ACGTCAACTGCTGGAGTGGG	NO_TARGET_85	483.9	200.47/302.47/179.85	483.9	200.47	-1.2672	5415.2	5015.5	4.0022	3.1372e-05	0.99997	6.2743e-05	0.017275	False
TCACAGTTCCCTAGAGGAAG	Peak_661	233.29	60.408/59.578/56.204	233.29	59.578	-1.9514	6.0379	1911.1	3.9741	3.5329e-05	0.99996	7.0658e-05	0.019032	False
TCCCAACTTGCAGTTTCTGG	Peak_976	194.58	323.52/348.3/360.68	194.58	348.3	0.83671	383.7	1505	3.9625	0.99996	3.7092e-05	7.4184e-05	0.019556	True
CTGGAACCTTGAGCAGGTCT	Peak_860	534.84	766.07/834.09/836.7	534.84	834.09	0.64013	2317.2	5728.1	3.9539	0.99996	3.8439e-05	7.6879e-05	0.019844	True
AGGTAAGTCATGATGTTTCA	Peak_778	247.56	381.69/472.04/424.22	247.56	424.22	0.77463	2047.8	2066.5	3.8861	0.99995	5.093e-05	0.00010186	0.025756	True
GTGGAGCATGAGGGAGCCCA	Peak_1698	411.57	165.12/164.99/187.67	411.57	165.12	-1.3125	254.38	4046.5	3.8744	5.3444e-05	0.99995	0.00010689	0.026487	False
CAAGGACAAGGACAAGGATA	Peak_1493	211.9	53.249/82.493/49.361	211.9	53.249	-1.9725	435.16	1683.7	3.867	5.5098e-05	0.99994	0.0001102	0.026771	False
TAGACACCCTCCCCTCTAGG	Peak_2455	620.42	287.27/343.72/300.57	620.42	300.57	-1.0431	1019.4	6977	3.8292	6.4272e-05	0.99994	0.00012854	0.030628	False
TGGTAACAAGAGGAGGGAGG	Peak_2415	139.57	258.64/233.73/261.47	139.57	258.64	0.88522	314.21	973.03	3.8171	0.99993	6.7513e-05	0.00013503	0.031565	True
TGCACACTAGGGGGACAGGG	Peak_2211	472.7	207.18/252.06/176.43	472.7	207.18	-1.1862	1479.9	4861.9	3.808	7.0056e-05	0.99993	0.00014011	0.032148	False
CCACCCAAGACACTTCCCCA	Peak_2112	232.27	59.066/91.659/68.422	232.27	68.422	-1.7486	313.74	1900.1	3.7591	8.5262e-05	0.99991	0.00017052	0.038415	False
ACAAAGCAAGGTAAGGCACA	Peak_1501	408.52	645.25/696.6/600.16	408.52	645.25	0.65817	2335.3	4006.7	3.7399	0.99991	9.2036e-05	0.00018407	0.040726	True
CCATAACTAGGGGCAAGGAG	Peak_798	203.75	57.276/22.915/112.9	203.75	57.276	-1.8129	2137.1	1599	3.6634	0.00012447	0.99988	0.00024894	0.053955	False
TGTCAGGGCGCGGCAAGGGC	Peak_398	207.82	58.618/59.578/73.309	207.82	59.578	-1.7854	94.732	1641.2	3.6596	0.00012629	0.99987	0.00025258	0.053955	False
TTACTCCATGAGAAGGGACA	Peak_1974	565.4	265.8/302.47/278.57	565.4	278.57	-1.0186	367.21	6167	3.6525	0.00012985	0.99987	0.00025971	0.054539	False
CATGGCCTTGGGCACCTCTG	Peak_182	555.22	788.89/930.33/837.68	555.22	837.68	0.59247	5482.8	6019.8	3.6406	0.99986	0.00013602	0.00027203	0.056174	True
CTGTCATTCTAGTGCGCATG	Peak_2010	564.39	841.69/866.17/745.8	564.39	841.69	0.57576	4897.2	6152.2	3.5354	0.9998	0.00020358	0.00040715	0.082699	True
GGCACAAGCAAGTCAAGGGA	Peak_1501	438.06	153.93/215.4/205.75	438.06	205.75	-1.0865	1389.4	4395.2	3.5041	0.0002291	0.99977	0.0004582	0.091566	False
CCATGCCCAGGCAAGAATTT	Peak_1963	139.57	255.06/247.48/240.45	139.57	247.48	0.82185	53.39	973.03	3.4594	0.99973	0.00027071	0.00054143	0.10572	True
AATATCTGATATAATAAATG	chr21;16780631:16781631	302.57	163.33/77.91/123.16	302.57	123.16	-1.2898	1830.4	2693.2	3.4571	0.00027304	0.99973	0.00054608	0.10572	False
GCAAGGTAAGTCACAAGGCA	Peak_1501	149.76	275.19/224.56/261.47	149.76	261.47	0.79993	775.19	1067.1	3.4197	0.99969	0.0003134	0.00062679	0.11948	True
GAGAACGACAAGGGATGGGA	Peak_2530	147.72	37.587/68.744/30.79	147.72	37.587	-1.9464	508.47	1048.1	3.4038	0.0003323	0.99967	0.00066459	0.12476	False
AAGGTACATGCGGCAGGAGG	Peak_1065	382.03	177.2/137.49/187.18	382.03	177.2	-1.104	838.28	3666.3	3.3829	0.00035865	0.99964	0.00071731	0.13265	False
GAATCCCAAGCACCAAGGGT	Peak_2619	141.61	35.35/18.332/65.001	141.61	35.35	-1.972	584.39	991.68	3.3768	0.00036674	0.99963	0.00073348	0.13364	False
TACATATACTTGTATAAACC	Peak_1072	875.1	567.39/522.45/512.68	875.1	522.45	-0.74304	1057.5	11029	3.3579	0.00039269	0.99961	0.00078538	0.14103	False
GGAGCTGGCGCTAGGGAGAG	Peak_2060	435.01	214.34/187.9/275.15	435.01	214.34	-1.0177	2198.8	4354.6	3.344	0.00041292	0.99959	0.00082583	0.14617	False
GCCCAAAGTCATGCAGTAAG	Peak_2319	337.21	161.09/151.24/151.51	337.21	151.51	-1.149	45.955	3108.1	3.3309	0.0004328	0.99957	0.0008656	0.15008	False
AAAATTAAATTATTACATGC	Peak_1109	182.36	58.618/32.08/85.039	182.36	58.618	-1.6208	701.14	1382	3.3288	0.00043606	0.99956	0.00087212	0.15008	False
CTGACTTGCCAACAAGGTGA	Peak_1742	74.369	141.85/50.412/150.53	74.369	141.85	0.92244	4217.9	428	3.2617	0.99945	0.00055381	0.0011076	0.18799	True
GCAACTGCTGGCCAAGGGTG	Peak_1411	342.3	160.19/100.82/166.17	342.3	160.19	-1.0907	1780.2	3170.3	3.2342	0.00060989	0.99939	0.0012198	0.20423	False
TAGGGTAAGTATCTAGGAAT	Peak_1250	446.21	662.7/701.19/629.97	446.21	662.7	0.56958	1276.3	4503.9	3.2258	0.99937	0.00062805	0.0012561	0.20711	True
TAGGCTTGGGAGGCAAGGGG	Peak_2331	404.44	201.81/224.56/198.42	404.44	201.81	-0.99938	264.62	3953.8	3.2226	0.00063522	0.99936	0.0012704	0.20711	False
CTCTCTTGGCTCGCAAGTAG	Peak_2027	576.61	831.4/861.59/805.91	576.61	831.4	0.52717	780.57	6329.9	3.2024	0.99932	0.00068141	0.0013628	0.21929	True
CTCTGACAAGGAGGAAGCGG	Peak_139	104.93	14.766/32.08/22.481	104.93	22.481	-2.1735	75.831	670.09	3.1953	0.00069836	0.9993	0.0013967	0.22186	False
GGAGGGTGTCTAGTGAGGGG	Peak_2455	479.83	243.87/256.64/282	479.83	256.64	-0.90015	402.94	4959.5	3.1692	0.00076432	0.99924	0.0015286	0.23975	False
GGCATGTCCTCATGTATGGG	Peak_2513	361.66	177.65/105.41/195	361.66	177.65	-1.0215	2759.8	3409.7	3.1513	0.00081284	0.99919	0.0016257	0.25178	False
GCAGCTGCTTGGGCATGTCT	Peak_685	181.34	278.33/297.89/315.23	181.34	297.89	0.71301	341.71	1371.8	3.1468	0.99917	0.00082523	0.0016505	0.25203	True
AATCCTTGGGAAACATGGGG	Peak_943	394.26	231.34/197.07/199.89	394.26	199.89	-0.97638	498.59	3822.5	3.1438	0.00083399	0.99917	0.001668	0.25203	False
ATGGCTGAGAACACCTTGGG	Peak_2312	346.37	148.11/169.57/171.54	346.37	169.57	-1.0261	232.13	3220.4	3.1156	0.00091782	0.99908	0.0018356	0.27402	False
AAGTCCCCACAAGAATTATC	Peak_1344	809.9	501.16/563.7/502.41	809.9	502.41	-0.68779	1878.9	9948	3.0829	0.0010248	0.99898	0.0020497	0.30233	False
TGTCCAGACAAGGAGGAGAA	Peak_453	548.09	712.37/1008.2/784.9	548.09	784.9	0.51731	27572	5917.3	3.0785	0.99896	0.0010402	0.0020804	0.30325	True
TGGGACATGTCTGGCCTCCA	Peak_1667	268.95	390.19/531.62/416.4	268.95	416.4	0.62873	6981.5	2305.3	3.0709	0.99893	0.0010669	0.0021339	0.30743	True
AGTATAATTACTACTTGTAT	Peak_1941	890.39	566.05/389.55/570.35	890.39	566.05	-0.65258	15585	11287	3.0529	0.0011333	0.99887	0.0022666	0.32021	False
CGCAGAGGTCTGCAAGAAGG	Peak_1317	526.69	755.33/980.75/684.71	526.69	755.33	0.51931	27900	5612.5	3.0519	0.99886	0.0011372	0.0022743	0.32021	True
TGCAAGCCCGGGCATGCCCT	Peak_64	219.03	238.5/352.89/346.02	219.03	346.02	0.65731	5803.7	1758.7	3.0281	0.99877	0.0012305	0.002461	0.3426	True
TGTCCATCACCATGTTTGCT	Peak_735	916.87	1243.1/1411.5/1100.1	916.87	1243.1	0.4387	24408	11737	3.0109	0.9987	0.0013022	0.0026045	0.35539	True
CGCAAGTTGGGGCATGGGGA	Peak_1918	184.39	297.12/343.72/277.6	184.39	297.12	0.6853	1276.3	1402.3	3.0103	0.99869	0.0013051	0.0026102	0.35539	True
GTTTAACTAGTATTACTAAC	Peak_15	283.21	140.06/82.493/134.4	283.21	134.4	-1.0697	1363.2	2468	2.9955	0.0013702	0.99863	0.0027404	0.36906	False
CAAGCCCTTGGGAGCTTTGG	Peak_2242	268.95	405.41/412.46/446.21	268.95	412.46	0.61507	594.26	2305.3	2.989	0.9986	0.0013993	0.0027986	0.37285	True
TTCCAGCTTGGCCCTTGTCC	Peak_489	364.71	190.62/210.81/173.99	364.71	190.62	-0.93245	342.23	3447.9	2.9648	0.0015143	0.99849	0.0030287	0.39597	False
AAGGTAAGTAAGGTAAACTG	chr9;75185729:75186729	349.43	518.62/549.95/477.98	349.43	518.62	0.56832	1316.8	3258	2.9641	0.99848	0.001518	0.0030361	0.39597	True
GTATTATTACTCCTAGAGGC	Peak_1801	769.15	504.3/297.89/483.84	769.15	483.84	-0.66764	17498	9286.9	2.9607	0.0015349	0.99847	0.0030699	0.39621	False
GCATAATTCAAGGTAAGGCC	Peak_1501	484.92	725.35/531.62/693.99	484.92	693.99	0.51627	13674	5029.5	2.948	0.9984	0.0015991	0.0031983	0.40852	True
TTGTCTCTAGTCGGGGGAGT	Peak_1318	420.74	257.74/151.24/231.17	420.74	231.17	-0.86119	3547.6	4166.4	2.937	0.0016571	0.99834	0.0033142	0.41901	False
GTCCCAGACGTCCTTGAGGG	Peak_1484	403.42	240.29/219.98/195.98	403.42	219.98	-0.87195	494.27	3940.7	2.9223	0.0017375	0.99826	0.0034751	0.42684	False
TCTTGGGAACTAGGGAATGG	Peak_1148	425.84	615.72/572.87/625.57	425.84	615.72	0.53093	966.66	4233.3	2.9184	0.99824	0.0017594	0.0035188	0.42684	True
ATGTTATAACAAGTTAGTAC	Peak_1083	449.27	252.82/197.07/265.87	449.27	252.82	-0.82698	1639.4	4544.9	2.914	0.0017843	0.99822	0.0035687	0.42684	False
TAAATATCAAGTACCTCCCT	Peak_587	444.17	249.24/229.15/298.12	444.17	249.24	-0.83106	1396.7	4476.7	2.9135	0.0017873	0.99821	0.0035745	0.42684	False
GGAAGGGACAAGGCAAGGGA	Peak_1501	248.57	155.27/114.57/115.83	248.57	115.83	-1.0951	778.67	2077.8	2.9122	0.0017944	0.99821	0.0035887	0.42684	False
GCACAAGGCAAGCAAAGGGA	Peak_1501	236.35	111.42/82.493/108.01	236.35	108.01	-1.1226	331.35	1944.1	2.9107	0.0018029	0.9982	0.0036058	0.42684	False
CTGGATCGCCCGCAGAAATA	NO_TARGET_190	320.91	477.9/536.2/472.11	320.91	477.9	0.57308	1716.5	2911	2.9097	0.99819	0.0018087	0.0036173	0.42684	True
GCACAAGACAAGGCAAGGGA	Peak_1501	590.87	356.19/339.14/422.26	590.87	356.19	-0.72862	2328.3	6538.8	2.9023	0.0018522	0.99815	0.0037044	0.42918	False
AGTTACAACAAGGCAGGAGG	Peak_300	515.49	729.82/600.36/744.82	515.49	729.82	0.50079	8492.2	5454.5	2.9021	0.99815	0.0018532	0.0037064	0.42918	True
CACAGGGGCCCATGAGGCTG	Peak_481	26.487	57.276/87.076/33.722	26.487	57.276	1.0841	721.4	113.18	2.8941	0.99809	0.0019137	0.0038273	0.43908	True
CCAAGGCCAGGCACAAGGCA	Peak_1501	373.88	541.88/614.11/544.93	373.88	544.93	0.54229	2397.6	3563.1	2.8656	0.99792	0.0020812	0.0041625	0.47315	True
GACTTGTCCCTCTGACAAGG	Peak_139	653.02	406.75/380.38/459.4	653.02	406.75	-0.68165	1733.9	7468.7	2.8496	0.0021887	0.99781	0.0043774	0.49031	False
TGCCTCCAAGTACCTGGTGA	Peak_115	359.62	525.33/536.2/472.6	359.62	525.33	0.54549	1449.3	3384.3	2.8485	0.9978	0.0021963	0.0043926	0.49031	True
TGCTCCCAAGGGACAGAAAA	Peak_281	363.69	473.42/572.87/530.27	363.69	530.27	0.54276	2523	3435.1	2.8421	0.99776	0.0022408	0.0044815	0.49475	True
AGTCCAGGCTTGTTCTCATG	Peak_75	419.72	602.74/614.11/600.16	419.72	602.74	0.52105	67.995	4153	2.8399	0.99774	0.0022561	0.0045122	0.49475	True
CTGTCCTTGCAGTGAGCATG	Peak_1892	1071.7	1341.1/1434.5/1412.4	1071.7	1412.4	0.39792	2788.8	14454	2.8339	0.9977	0.0022994	0.0045987	0.49981	True
CCAAGGCCTACAGTCATGTG	Peak_1238	535.86	656.44/788.26/750.2	535.86	750.2	0.48464	5120	5742.6	2.8284	0.99766	0.0023391	0.0046782	0.50403	True
CGGGCAAGCACAGGCATGCA	Peak_1196	552.16	770.54/925.75/632.41	552.16	770.54	0.48004	21585	5975.8	2.825	0.99764	0.0023642	0.0047284	0.50504	True
CACAGACGCATGCAGCTTCA	Peak_1358	297.47	407.64/449.13/441.81	297.47	441.81	0.56908	610.42	2633.5	2.8126	0.99754	0.0024571	0.0049142	0.52041	True
AACATTACGTTATTTAGGCC	chr19;57625812:57626812	553.18	336.05/403.3/320.12	553.18	336.05	-0.7174	2388.1	5990.4	2.8054	0.0025128	0.99749	0.0050257	0.52755	False
CCAGCCATGTGACATGCTTT	Peak_897	205.79	318.6/352.89/305.94	205.79	318.6	0.62811	667.89	1620.1	2.8028	0.99747	0.0025334	0.0050669	0.52755	True
GCTAGACCTAGGGGAGGACC	Peak_1599	295.44	152.59/119.16/182.78	295.44	152.59	-0.94867	1014.7	2609.7	2.7963	0.0025844	0.99742	0.0051689	0.52958	False
CAAGGTAAGGCCTGGCAAGG	Peak_1501	76.406	17.899/36.663/14.662	76.406	17.899	-2.0342	181.3	443.3	2.7961	0.0025859	0.99741	0.0051718	0.52958	False
GACCTATTCACAAGAGACCC	Peak_2113	592.91	369.61/343.72/367.03	592.91	367.03	-0.69041	275.11	6568.8	2.7869	0.0026604	0.99734	0.0053208	0.53609	False
GTCAGGTAATAGTCGGACTC	NO_TARGET_411	455.38	251.92/265.81/334.29	455.38	265.81	-0.77442	2441.1	4627.1	2.7869	0.002661	0.99734	0.005322	0.53609	False
TAAGGACAAGAGGAAGAGGC	Peak_355	109.01	26.848/45.829/35.188	109.01	35.188	-1.604	91.394	704.27	2.784	0.0026848	0.99732	0.0053696	0.53653	False
ATGGGATAACATGTCGAACA	Peak_1559	473.72	336.94/279.56/277.11	473.72	279.56	-0.75877	1649.5	4875.9	2.7806	0.0027133	0.99729	0.0054265	0.53788	False
CATCATCATGCGGCCTTGCA	Peak_974	371.84	535.62/614.11/517.07	371.84	535.62	0.52533	3252.5	3537.4	2.7537	0.99705	0.0029466	0.0058932	0.5795	True
GCATGTGCATGAGAGGGAGT	Peak_705	599.02	374.53/366.63/459.89	599.02	374.53	-0.67609	3674.5	6659	2.751	0.0029703	0.99703	0.0059406	0.57956	False
CCTTTTGGGCTGCATGGGAG	Peak_1621	306.64	201.36/146.65/164.21	306.64	164.21	-0.89693	844.16	2741.2	2.7204	0.0032604	0.99674	0.0065207	0.62877	False
GTGTAGTCCTAGCCATGGGG	NO_TARGET_338	247.56	123.95/100.82/138.8	247.56	123.95	-0.99223	377.63	2066.5	2.7191	0.0032733	0.99673	0.0065466	0.62877	False
TGAGTGCTTGACATCAGCTG	Peak_1256	350.45	537.86/504.12/484.82	350.45	504.12	0.52332	755.36	3270.6	2.6871	0.9964	0.0036038	0.0072075	0.68428	True
GTCTAGTCCTTGGCCAAGGG	Peak_2608	406.48	273.85/215.4/237.03	406.48	237.03	-0.77557	911.82	3980.3	2.6858	0.0036174	0.99638	0.0072349	0.68428	False
TCAAGAGCAGAAACCTCCAT	Peak_607	234.31	315.47/375.8/351.88	234.31	351.88	0.58462	949.14	1922.1	2.6818	0.99634	0.0036619	0.0073237	0.68505	True
TAGCTGTTAAACATGCTCGC	Peak_1563	717.2	494.45/384.97/470.64	717.2	470.64	-0.60668	3953.8	8461.1	2.6804	0.0036768	0.99632	0.0073537	0.68505	False
AGCTCGCATCAGCCTTGGGG	Peak_2005	542.99	338.29/343.72/293.24	542.99	338.29	-0.68108	1029.5	5844.3	2.6777	0.0037064	0.99629	0.0074128	0.68541	False
TTGCGTATTACTCCATGGCG	Peak_2422	861.86	583.95/609.53/501.43	861.86	583.95	-0.56082	3731.4	10807	2.6733	0.0037555	0.99624	0.007511	0.68934	False
AGGGCCCCAGCCAAGGTTCA	Peak_1313	101.87	126.19/169.57/174.96	101.87	169.57	0.72946	955.56	644.74	2.666	0.99616	0.0038384	0.0076768	0.69709	True
GCACAAGGTAAGGCAATGCA	Peak_1501	454.36	603.64/678.27/635.35	454.36	635.35	0.4828	1424.2	4613.4	2.6646	0.99615	0.003854	0.0077079	0.69709	True
CTAGGGGAGGGCATTCAAGG	Peak_1610	294.42	381.24/430.8/430.08	294.42	430.08	0.5452	1192.8	2597.8	2.6617	0.99611	0.0038875	0.0077751	0.69807	True
ACACGACCTAGGACACAAGG	Peak_2462	466.59	283.25/274.98/303.99	466.59	283.25	-0.71808	249.31	4778.7	2.6522	0.003999	0.996	0.0079981	0.71083	False
ACTAGTTGACATGTATTTGC	Peak_804	638.75	413.01/389.55/436.92	638.75	413.01	-0.62784	561.12	7252.6	2.6507	0.004016	0.99598	0.0080319	0.71083	False
CCTTGCCTCGTGCCTTGCTT	Peak_1501	537.9	738.77/788.26/693.02	537.9	738.77	0.45706	2271.5	5771.6	2.6441	0.9959	0.004096	0.0081919	0.71984	True
AGATTAAACAAGAAAACTTC	Peak_714	699.88	417.49/545.37/461.36	699.88	461.36	-0.60015	4491.1	8190.2	2.6356	0.0041996	0.9958	0.0083991	0.72953	False
CACAAGCAAGGCACAAGCCA	Peak_1501	428.89	533.83/655.36/601.13	428.89	601.13	0.48611	3735.1	4273.7	2.6348	0.99579	0.00421	0.0084199	0.72953	True
CTGACCGCCATGTGGACACA	Peak_1079	569.48	776.81/742.43/822.53	569.48	776.81	0.44723	1636	6226.1	2.6275	0.9957	0.0043005	0.008601	0.74004	True
CATGAGGGGTTCAAGTACTG	Peak_153	505.3	660.02/696.6/710.61	505.3	696.6	0.46242	767.43	5311.9	2.6249	0.99567	0.0043343	0.0086685	0.74071	True
GCGTCTTCCATTCAAGACTC	Peak_1938	601.06	477/256.64/386.58	601.06	386.58	-0.6354	12530	6689.1	2.6224	0.0043657	0.99563	0.0087315	0.74098	False
CCAGACCCAAGCCTTGCCTT	Peak_383	432.97	629.59/604.95/547.37	432.97	604.95	0.4816	1960.9	4327.6	2.6143	0.99553	0.0044708	0.0089415	0.75167	True
AAGGGTGTGGGGCAGCAAGG	Peak_535	426.86	252.37/421.63/256.58	426.86	256.58	-0.73209	13629	4246.8	2.6129	0.0044894	0.99551	0.0089788	0.75167	False
ACCTTTCCCAAGGTCACTGC	Peak_281	604.12	393.77/375.8/390.49	604.12	390.49	-0.62823	113.32	6734.4	2.6032	0.0046184	0.99538	0.0092367	0.76152	False
TGTACAAGACTCATGAAGAG	Peak_1029	535.86	648.38/742.43/733.09	535.86	733.09	0.45141	3631.5	5742.6	2.6027	0.99537	0.0046251	0.0092502	0.76152	True
CAGCTGAGCTAGGGTGACCT	Peak_1700	268.95	393.77/513.29/337.71	268.95	393.77	0.54833	8713.4	2305.3	2.5997	0.99534	0.0046646	0.0093292	0.76152	True
GGCCACGAAGGGCGAAAAGG	NO_TARGET_142	195.6	94.416/123.74/81.617	195.6	94.416	-1.043	511.82	1515.4	2.5993	0.0046712	0.99533	0.0093423	0.76152	False
AGGCAAGGTAAGTCAAGACA	Peak_1501	267.93	375.87/490.37/391.96	267.93	391.96	0.54715	4972	2293.8	2.5897	0.9952	0.0048032	0.0096064	0.77793	True
TGGGCACAAAGCAAGGCACA	Peak_1501	224.12	279.67/417.05/333.8	224.12	333.8	0.57258	4930.1	1812.7	2.576	0.995	0.0049976	0.0099951	0.80415	True
CGAGGCTAGGCTGCTAGGGA	Peak_2623	478.81	310.99/224.56/298.12	478.81	298.12	-0.68172	2788.3	4945.5	2.5693	0.0050946	0.99491	0.010189	0.81028	False
AATCTACAAGTGAAAACGCA	Peak_2567	498.17	293.54/320.8/312.79	498.17	312.79	-0.66974	217.36	5212.6	2.5677	0.0051191	0.99488	0.010238	0.81028	False
CTTACAAGTGAGCTAGGATG	Peak_902	645.89	401.38/472.04/425.68	645.89	425.68	-0.60035	1369.9	7360.5	2.5667	0.0051337	0.99487	0.010267	0.81028	False
GTCTGTGCCCACATGCGTTT	Peak_2529	742.67	602.29/462.88/501.43	742.67	501.43	-0.56572	5829.6	8863.5	2.5623	0.0051987	0.9948	0.010397	0.81535	False
TGTTACAGTTCAAGCAGAAG	Peak_1662	407.5	569.18/494.96/651.47	407.5	569.18	0.48109	6140.7	3993.5	2.5585	0.99474	0.0052564	0.010513	0.81827	True
TAGGTCTCCACTCATGAAGG	Peak_1137	509.37	696.71/774.51/643.17	509.37	696.71	0.45107	4460.3	5368.8	2.5567	0.99472	0.0052834	0.010567	0.81827	True
ATATTTTATGACATAAAAAT	NO_TARGET_246	225.14	116.34/59.578/128.54	225.14	116.34	-0.94652	1685.4	1823.6	2.5478	0.0054199	0.99458	0.01084	0.83419	False
TCCATGAAGAAGAGGCCATG	Peak_372	153.83	243.42/238.31/180.34	153.83	238.31	0.6282	1693.4	1105.4	2.541	0.99447	0.0055268	0.011054	0.84539	True
TAACGCGCATATCTGAACAC	NO_TARGET_149	664.22	442.55/559.12/419.33	664.22	442.55	-0.58475	7063.9	7639.7	2.5362	0.0056034	0.9944	0.011207	0.85185	False
TGGGCTTGTTCTTGGAGAGG	Peak_1797	774.25	946.4/1196.1/1018.5	774.25	1018.5	0.39514	18377	9368.9	2.5235	0.99419	0.0058092	0.011618	0.87775	True
CATGTCCTGACTTGCCCTTT	Peak_7	435.01	600.95/591.2/650.99	435.01	600.95	0.4653	1299.3	4354.6	2.5147	0.99404	0.0059562	0.011912	0.89451	True
CTGACTGAGCACTGTCATAG	chr23;81513057:81514057	567.44	764.28/714.94/818.62	567.44	764.28	0.42897	2693.7	6196.5	2.5005	0.9938	0.0062008	0.012402	0.92564	True
GCCGGTGGCTTGGAACATGC	Peak_489	462.51	291.3/284.14/325	462.51	291.3	-0.66514	593.54	4723.4	2.4911	0.0063667	0.99363	0.012733	0.94471	False
TCCTACTTGGCATGTTTCCT	Peak_49	211.9	332.92/297.89/313.76	211.9	313.76	0.56409	309.4	1683.7	2.4825	0.99348	0.0065233	0.013047	0.95708	True
GTCCTTGCCTGCCCCTCCCA	Peak_180	524.65	382.59/284.14/339.18	524.65	339.18	-0.62783	2456.6	5583.7	2.4822	0.0065292	0.99347	0.013058	0.95708	False
AAGTTAGCTTAATCCTAGCA	chr15;21357830:21358830	415.65	256.85/242.9/322.56	415.65	256.85	-0.69232	2256.4	4099.7	2.4802	0.0065659	0.99343	0.013132	0.95708	False
ATACATGTCTGGGCTTGATC	Peak_873	604.12	509.22/325.39/401.25	604.12	401.25	-0.58914	8706.4	6734.4	2.4721	0.0067153	0.99328	0.013431	0.97313	False
GCTGCAGTCAAGGTATCCCC	Peak_1682	181.34	89.941/68.744/109.96	181.34	89.941	-1.0036	425.11	1371.8	2.4676	0.0068004	0.9932	0.013601	0.97324	False
ACAACAGTCCCACATGAAGG	chr1;166288717:166289717	539.94	722.21/728.69/727.72	539.94	727.72	0.4299	15.6	5800.7	2.4655	0.99316	0.0068408	0.013682	0.97324	True
GGCAAGGTAAGGCAAGACAC	Peak_1501	408.52	630.93/545.37/564.48	408.52	564.48	0.46555	2390.5	4006.7	2.4639	0.99313	0.0068713	0.013743	0.97324	True
GGGACTGATATATGGCGAAC	NO_TARGET_244	781.38	541.44/494.96/568.39	781.38	541.44	-0.52841	1443.5	9484	2.4638	0.0068732	0.99313	0.013746	0.97324	False
GATCTACTCTGCTAGATTCT	Peak_938	826.2	577.68/439.96/628.5	826.2	577.68	-0.51547	10775	10216	2.4588	0.0069693	0.99303	0.013939	0.98125	False
CTTTCCTAGACAAGGGGACA	Peak_337	310.72	457.31/375.8/440.34	310.72	440.34	0.50166	2226.9	2789.5	2.4543	0.99294	0.0070578	0.014116	0.98264	True
ACCATCTTGCCATCATCCCA	Peak_817	258.76	373.64/412.46/320.61	258.76	373.64	0.5283	2159.9	2190.8	2.4543	0.99294	0.0070585	0.014117	0.98264	True
ATGCTACTAATGATAGATCC	chr6;55668631:55669631	807.87	590.21/563.7/560.08	807.87	563.7	-0.51842	357.97	9914.7	2.4521	0.0071004	0.9929	0.014201	0.98295	False
GTCCCCGCATGTTCAGAGGG	Peak_299	211.9	112.31/96.241/111.92	211.9	111.92	-0.91489	122.96	1683.7	2.4366	0.0074128	0.99259	0.014826	0.99987	False
AAGGCAAGACAGGGCAAGGC	Peak_1871	343.32	199.57/206.23/221.88	343.32	206.23	-0.7325	144.65	3182.8	2.4299	0.0075517	0.99245	0.015103	0.99987	False
CCAAAGAACATGCCCATGTA	Peak_276	42.787	64.435/77.91/100.68	42.787	77.91	0.84969	349.97	209.36	2.4274	0.99238	0.0076165	0.015233	0.99987	True
TACCCCATTCCAAGGAGATG	Peak_24	248.57	334.71/375.8/359.21	248.57	359.21	0.52939	437.86	2077.8	2.4273	0.99239	0.0076067	0.015213	0.99987	True
TGGCAAGGATGGCATTCACT	Peak_1360	461.49	627.35/701.19/571.81	461.49	627.35	0.44214	4268.3	4709.6	2.4168	0.99217	0.0078284	0.015657	0.99987	True
TTTTACATTGCTAGTCAATC	Peak_1061	266.91	191.52/123.74/151.51	266.91	151.51	-0.8129	1185.9	2282.3	2.4157	0.0078523	0.99215	0.015705	0.99987	False
CCTGCTTGCCGGAAGCCTCA	Peak_1965	498.17	672.55/756.18/602.11	498.17	672.55	0.43225	5978	5212.6	2.4153	0.99214	0.0078618	0.015724	0.99987	True
TTGGACACTTGGCTCTCTGG	Peak_534	359.62	499.82/458.29/499.48	359.62	499.48	0.47284	848.24	3384.3	2.4042	0.9919	0.0081047	0.016209	0.99987	True
ATTTTCTACACCATGATCCC	Peak_2468	412.59	310.1/215.4/259.51	412.59	259.51	-0.66685	2252.4	4059.8	2.4025	0.0081417	0.99186	0.016283	0.99987	False
AAGATTCAAGGTCCTAGGAG	Peak_916	426.86	272.96/270.39/261.47	426.86	270.39	-0.65674	43.099	4246.8	2.4009	0.0081766	0.99182	0.016353	0.99987	False
CATCAAATTAAGGTAATATG	chr23;148417700:148418700	535.86	649.72/728.69/717.45	535.86	717.45	0.42034	2356.6	5742.6	2.3963	0.99172	0.008281	0.016562	0.99987	True
TCATTCCCTAGTGCAAGGGG	Peak_823	509.37	333.81/329.97/354.82	509.37	333.81	-0.6082	227.97	5368.8	2.396	0.0082869	0.99171	0.016574	0.99987	False
AATGATCTTCTAGATTACAA	Peak_376	307.66	182.12/215.4/173.01	307.66	182.12	-0.75324	595.2	2753.3	2.3926	0.0083656	0.99163	0.016731	0.99987	False
TGAAAGCAAATCAAGGTACA	Peak_1107	441.12	556.2/600.36/612.86	441.12	600.36	0.44381	1053.2	4435.9	2.391	0.9916	0.0084016	0.016803	0.99987	True
CATTGCACGCCACAGCATTG	NO_TARGET_457	484.92	558.44/678.27/654.41	484.92	654.41	0.43166	4889.5	5029.5	2.3898	0.99157	0.0084286	0.016857	0.99987	True
TGAACCAACATGCCTGTCCT	Peak_93	773.23	1009.5/994.5/1004.3	773.23	1004.3	0.37684	61.696	9352.5	2.3897	0.99157	0.0084306	0.016861	0.99987	True
AGTGGACTAGGAAGAGATGG	Peak_2609	245.52	131.11/137.49/147.11	245.52	137.49	-0.83193	66.613	2044.1	2.3894	0.0084379	0.99156	0.016876	0.99987	False
ATATCAATACAGCATGCTCT	Peak_2592	788.51	640.33/554.53/550.31	788.51	554.53	-0.50708	3689.2	9599.5	2.3881	0.0084685	0.99153	0.016937	0.99987	False
AGCTGGCCAAGGCCAAGGTG	Peak_2045	596.99	402.72/380.38/410.04	596.99	402.72	-0.56675	276.31	6628.9	2.386	0.0085161	0.99148	0.017032	0.99987	False
CACTCAAGGTGACTTGTGTT	Peak_2137	582.72	773.67/870.76/706.7	582.72	773.67	0.4083	6955.2	6419.2	2.3833	0.99142	0.0085792	0.017158	0.99987	True
TGGAGGAGACATCATGGGTC	Peak_2311	918.91	1158.9/1590.3/1177.3	918.91	1177.3	0.3572	85425	11772	2.3819	0.99139	0.0086108	0.017222	0.99987	True
CAACATGCACATGGGGGATG	Peak_1503	644.87	848.85/893.67/819.11	644.87	848.85	0.39597	1446.8	7345	2.3801	0.99135	0.0086542	0.017308	0.99987	True
CTGGATCTTCATGGAGACAT	Peak_1227	398.33	546.36/595.78/517.56	398.33	546.36	0.45491	1635.9	3874.9	2.378	0.9913	0.0087026	0.017405	0.99987	True
CCTGGGAGCCCATGATTTTA	Peak_801	266.91	391.54/380.38/331.36	266.91	380.38	0.50948	1263.9	2282.3	2.3752	0.99123	0.0087697	0.017539	0.99987	True
CTTCTGTCAAGACTGGATGA	Peak_2237	486.96	668.97/614.11/655.87	486.96	655.87	0.42885	957.67	5057.5	2.3751	0.99123	0.0087712	0.017542	0.99987	True
GGAAAAGGCATGTCTGGGGC	Peak_1235	232.27	345.89/325.39/335.76	232.27	335.76	0.52968	105.13	1900.1	2.374	0.9912	0.0087988	0.017598	0.99987	True
CCAGCAAGCTGCAAGAACTG	Peak_1515	576.61	755.33/765.35/774.14	576.61	765.35	0.4079	88.899	6329.9	2.3723	0.99116	0.00884	0.01768	0.99987	True
ATGTAACTTCAGGCAAGTTC	Peak_1685	441.12	283.7/311.64/272.71	441.12	283.7	-0.63501	450.77	4435.9	2.3636	0.009049	0.99095	0.018098	0.99987	False
CACAGCCTAGAGGGTAGCAT	Peak_894	590.87	732.06/811.18/781.96	590.87	781.96	0.40366	1672	6538.8	2.3631	0.99094	0.0090604	0.018121	0.99987	True
GTCTTGCCTTGTGACTTGCC	Peak_1501	510.39	406.3/288.72/337.22	510.39	337.22	-0.59646	3562	5383.1	2.3603	0.0091312	0.99087	0.018262	0.99987	False
CAAGTCAGGACAAGTGGCTG	Peak_951	72.331	77.86/123.74/120.23	72.331	120.23	0.72521	903.67	412.84	2.3573	0.99079	0.0092067	0.018413	0.99987	True
CCAGGCAGTGCATGGGCATG	Peak_2526	343.32	476.11/476.62/404.67	343.32	476.11	0.47057	2552	3182.8	2.3537	0.99071	0.0092934	0.018587	0.99987	True
GACAGATCACGTATCAGGGC	NO_TARGET_4	401.39	254.16/288.72/243.88	401.39	254.16	-0.65717	650.18	3914.3	2.3532	0.0093073	0.99069	0.018615	0.99987	False
TGCAAGAAGGGATGGTGCCA	Peak_64	553.18	591.55/802.01/735.05	553.18	735.05	0.40944	12537	5990.4	2.3498	0.99061	0.0093928	0.018786	0.99987	True
TGGCAAGGCAAGGGAAAGCA	Peak_1501	218.01	317.7/316.22/251.69	218.01	316.22	0.53448	2083	1747.9	2.3491	0.99059	0.0094103	0.018821	0.99987	True
ATATAGATTTCACGAATCTA	Peak_314	216.99	144.98/119.16/116.32	216.99	119.16	-0.85937	337.46	1737.2	2.3474	0.0094531	0.99055	0.018906	0.99987	False
AGATTCAAGCAGCCTTGCGC	Peak_2269	369.81	230.89/192.48/276.62	369.81	230.89	-0.6772	1783.1	3511.8	2.3441	0.0095367	0.99046	0.019073	0.99987	False
CTCCAAGCCCGGGCTTGTTT	Peak_833	220.05	281.46/426.21/318.65	220.05	318.65	0.53213	6476.4	1769.5	2.344	0.99046	0.0095387	0.019077	0.99987	True
TCTGCCCCTAACTTGCTGTG	Peak_20	444.17	600.5/559.12/607.49	444.17	600.5	0.4342	880.79	4476.7	2.3365	0.99027	0.0097333	0.019467	0.99987	True
TGTCCAGGCATGTGTAGTAA	Peak_716	512.43	683.28/912/652.94	512.43	683.28	0.41443	26616	5411.6	2.3225	0.9899	0.010102	0.020204	0.99987	True
ATCATACACAACATGAGGAC	Peak_453	465.57	310.54/261.23/305.45	465.57	305.45	-0.60641	991	4764.9	2.3195	0.010183	0.98982	0.020366	0.99987	False
GATGCATCTGGCTTGCCCAG	Peak_591	244.5	174.96/114.57/140.26	244.5	140.26	-0.79732	931.92	2033	2.3118	0.010395	0.98961	0.02079	0.99987	False
CGCACATCTAAAGTTACTAC	NO_TARGET_452	490.02	316.81/371.22/325	490.02	325	-0.59089	1101.4	5099.7	2.3107	0.010424	0.98958	0.020848	0.99987	False
CGTGTCTCAACTTGTCCTCT	Peak_1955	431.95	525.78/586.61/583.54	431.95	583.54	0.43311	1673.1	4314.1	2.308	0.9895	0.0105	0.021	0.99987	True
CCTCCAAGATGCTCCAAGTA	Peak_1968	322.94	394.22/462.88/447.67	322.94	447.67	0.46993	1544.2	2935.5	2.3022	0.98934	0.010663	0.021325	0.99987	True
CTAGCACTCCACCATGAGAT	Peak_113	494.09	659.12/696.6/528.8	494.09	659.12	0.41503	9193.9	5156.1	2.2983	0.98923	0.010773	0.021547	0.99987	True
ATTTTCTAGGGTAAGTATCT	Peak_1250	229.22	328.44/270.39/390.49	229.22	328.44	0.51702	3610	1867.2	2.2963	0.98917	0.010831	0.021661	0.99987	True
TCAAGCACTCATGCAGTCCG	Peak_1256	394.26	536.07/577.45/527.34	394.26	536.07	0.44232	894.32	3822.5	2.2937	0.9891	0.010903	0.021806	0.99987	True
GACCCCCGATAACTTTTGAC	NO_TARGET_53	485.94	308.75/407.88/323.05	485.94	323.05	-0.58754	3700.4	5043.5	2.2937	0.010904	0.9891	0.021807	0.99987	False
GTGTTCTGACATGTCTGGGC	Peak_1118	508.35	379.9/284.14/340.64	508.35	340.64	-0.57618	2366.8	5354.5	2.2919	0.010955	0.98905	0.021909	0.99987	False
CAGCAACTTGGGGAAATGCT	Peak_2268	880.2	1094.1/1264.9/1121.6	880.2	1121.6	0.34934	10641	11115	2.29	0.98899	0.01101	0.022021	0.99987	True
AGTGAGTACTAGAGGTATGC	Peak_726	356.56	224.18/219.98/246.81	356.56	224.18	-0.6671	264.78	3346.3	2.2884	0.011056	0.98894	0.022112	0.99987	False
TTGTGCCTTGCCTTGCCTTG	Peak_1501	241.44	334.71/343.72/344.06	241.44	343.72	0.50778	40.676	1999.5	2.2872	0.98891	0.011091	0.022182	0.99987	True
TGCAAGGATTTAGGGACAAG	Peak_1358	428.89	578.13/591.2/389.03	428.89	578.13	0.42991	17965	4273.7	2.2828	0.98878	0.01122	0.02244	0.99987	True
TTGCCCAGACATGCCAGCAA	Peak_1535	161.98	240.29/311.64/226.28	161.98	240.29	0.56607	2643.4	1182.8	2.277	0.98861	0.011394	0.022789	0.99987	True
CAACATCACTTGGGGGCCAG	Peak_1736	767.12	985.33/1164.1/977.46	767.12	985.33	0.36074	16004	9254.2	2.2683	0.98835	0.011655	0.02331	0.99987	True
ATTACAAGTCTTAACTTGTC	Peak_2245	514.47	347.24/458.29/325.49	514.47	347.24	-0.56582	6403.2	5440.2	2.2673	0.011686	0.98831	0.023371	0.99987	False
TAGTCTGTCTATTTATATAC	chr11;100658192:100659192	622.45	432.7/407.88/472.6	622.45	432.7	-0.52358	1104	7007.5	2.2668	0.011702	0.9883	0.023405	0.99987	False
TAGGGGTGGGGCTAGGCCCT	Peak_2464	328.04	451.94/527.04/347.49	328.04	451.94	0.46108	8275.2	2996.8	2.2634	0.98819	0.011805	0.02361	0.99987	True
AAAAATTAAATTATTACATG	Peak_1109	148.74	75.175/41.246/82.106	148.74	75.175	-0.97505	599.59	1057.6	2.2621	0.011847	0.98815	0.023694	0.99987	False
CTTGCCCTGACATGTCTCCA	Peak_81	367.77	501.16/513.29/429.59	367.77	501.16	0.44545	2634.9	3486.2	2.2593	0.98807	0.011933	0.023865	0.99987	True
ATGTTATTACAGACGCGTGT	NO_TARGET_239	642.83	449.71/467.46/423.24	642.83	449.71	-0.51449	507.85	7314.2	2.2582	0.011968	0.98803	0.023936	0.99987	False
TGAAAGAGAACGACAAGGGA	Peak_2530	670.34	465.37/472.04/514.63	670.34	472.04	-0.50507	929.17	7733.4	2.2549	0.01207	0.98793	0.02414	0.99987	False
TCTTCTTGGGAGAAAGAACT	Peak_716	366.75	516.83/499.54/468.2	366.75	499.54	0.44476	640.46	3473.4	2.2531	0.98787	0.012125	0.02425	0.99987	True
CTAGCCAGCTTGGTTCGCAC	Peak_2285	415.65	235.37/352.89/271.73	415.65	271.73	-0.61135	3954.1	4099.7	2.2477	0.012298	0.9877	0.024596	0.99987	False
CTATTAAATAAAGTACGACT	chr5;175427197:175428197	278.12	167.8/96.241/193.05	278.12	167.8	-0.72555	2879.1	2409.6	2.2474	0.012309	0.98769	0.024617	0.99987	False
TTGAGCCACGCCAAGGAGCT	Peak_2229	358.6	452.39/522.45/488.73	358.6	488.73	0.44559	1228.9	3371.6	2.2411	0.98749	0.012511	0.025022	0.99987	True
ACGGTTATGGTCTCATGGGG	NO_TARGET_333	410.56	309.65/238.31/268.31	410.56	268.31	-0.61181	1304.3	4033.2	2.2398	0.012552	0.98745	0.025104	0.99987	False
CCTGTACATGCCTAAGGATT	Peak_1833	210.88	333.36/302.47/233.61	210.88	302.47	0.51832	2848.1	1673	2.2393	0.98743	0.012569	0.025138	0.99987	True
TGTACTACCTGTAGCATGAG	Peak_1610	304.61	445.23/357.47/421.28	304.61	421.28	0.46654	2322.9	2717.2	2.2383	0.9874	0.012599	0.025199	0.99987	True
GTGCTTGCTTAGACATGTCG	Peak_1553	628.57	440.31/394.13/450.12	628.57	440.31	-0.51257	1114.3	7099.1	2.2343	0.01273	0.98727	0.02546	0.99987	False
ACAGGAGTGGGCAAGAAGCA	Peak_2137	633.66	822.89/884.5/706.21	633.66	822.89	0.37647	8705.4	7175.7	2.2339	0.98726	0.012744	0.025489	0.99987	True
GGCACGCGCAAGTACATGTA	Peak_1032	377.96	424.65/513.29/512.19	377.96	512.19	0.43746	3832.1	3614.6	2.2327	0.98721	0.012785	0.025571	0.99987	True
CCAAGAAACTCTTCAAGTGG	Peak_494	322.94	443.89/389.55/446.21	322.94	443.89	0.45771	1479.1	2935.5	2.2323	0.9872	0.012797	0.025595	0.99987	True
TGAGTACATGCACATGGGTG	Peak_254	230.24	323.97/348.3/326.96	230.24	326.96	0.50414	232.25	1878.1	2.2318	0.98719	0.012813	0.025627	0.99987	True
CATGAGATCAAGTTCCCTGG	Peak_2598	574.57	745.48/751.6/792.72	574.57	751.6	0.38688	863.98	6300.2	2.2303	0.98714	0.012864	0.025728	0.99987	True
CCTTGCACTGCCTGGCCTTG	Peak_1501	389.16	525.78/563.7/447.19	389.16	525.78	0.43312	3807.3	3757.2	2.2288	0.98709	0.012915	0.025829	0.99987	True
TAGGCTGTTTATGGCATGGC	Peak_2316	429.91	285.04/284.14/267.82	429.91	284.14	-0.59571	133.55	4287.1	2.2263	0.012997	0.987	0.025994	0.99987	False
TCTCTAAGAGAACATGTAAA	Peak_394	21.394	45.642/27.498/42.031	21.394	42.031	0.94227	112.12	86.205	2.2227	0.98674	0.013259	0.026519	0.99987	True
TGAAGCACCCCAAGATTGAG	Peak_783	697.84	872.56/985.33/898.28	697.84	898.28	0.36381	4119.4	8158.5	2.2191	0.98676	0.01324	0.02648	0.99987	True
TGTTATTATTGCTTGTGTAC	Peak_999	546.05	393.32/371.22/375.83	546.05	375.83	-0.53775	163.66	5888.1	2.2183	0.013268	0.98673	0.026536	0.99987	False
CTCCAGGCCAAGCAGCTTCT	Peak_2621	650.98	759.8/925.75/842.08	650.98	842.08	0.37084	6885.3	7437.8	2.2158	0.98665	0.013352	0.026704	0.99987	True
CTACTGCCCAGCAAGCTGAA	Peak_2026	165.04	242.08/242.9/187.18	165.04	242.08	0.54993	1507.2	1212.2	2.2128	0.98655	0.013455	0.02691	0.99987	True
GAGTTATTTATTCTCTCGAG	NO_TARGET_316	311.74	194.65/109.99/221.88	311.74	194.65	-0.67668	3954.4	2801.6	2.2121	0.013479	0.98652	0.026958	0.99987	False
TGGAGAAGCATCTTGGTTTG	Peak_2516	263.86	368.71/444.54/332.33	263.86	368.71	0.4812	3536.8	2247.9	2.2117	0.98651	0.013495	0.02699	0.99987	True
ATCACAGAGTCCATGCAGCA	Peak_976	407.5	547.25/678.27/541.02	407.5	547.25	0.42451	8602.4	3993.5	2.2115	0.9865	0.0135	0.026999	0.99987	True
TGTGACCAATGACTGAGAGG	chr14;70718609:70719609	759.99	905.23/1049.5/971.1	759.99	971.1	0.35324	5242	9139.8	2.2083	0.98639	0.013612	0.027225	0.99987	True
GTCCATGGGCAAGAGCTGGC	Peak_2373	147.72	120.37/54.995/76.241	147.72	76.241	-0.94513	1199.3	1048.1	2.2078	0.013628	0.98637	0.027255	0.99987	False
AGAATCTAGAATCTAGAAAG	Peak_1682	524.65	374.08/302.47/359.7	524.65	359.7	-0.5433	1741.1	5583.7	2.2075	0.013641	0.98636	0.027281	0.99987	False
GCACTCTCTAGATGCAAGAC	Peak_206	660.15	468.05/348.3/471.13	660.15	468.05	-0.49523	7174.8	7577.4	2.2068	0.013665	0.98633	0.02733	0.99987	False
TGGGAGCACTGCCATGCACT	Peak_1111	515.49	587.97/714.94/678.35	515.49	678.35	0.39543	4753.4	5454.5	2.2052	0.98628	0.013718	0.027437	0.99987	True
TGTCTGAATCTTGGGTGGGG	Peak_502	538.92	706.55/714.94/628.5	538.92	706.55	0.3901	3081	5786.2	2.2038	0.98623	0.013769	0.027539	0.99987	True
TGGGCCCCAAGCCAGGTGAT	Peak_2522	425.84	569.18/554.53/581.1	425.84	569.18	0.41773	178.26	4233.3	2.2031	0.98621	0.013793	0.027587	0.99987	True
CATGTCCAAGCTTGCCCATG	Peak_1682	679.5	883.75/829.51/874.82	679.5	874.82	0.36403	1066.5	7874.5	2.2011	0.98613	0.013866	0.027732	0.99987	True
AAGACGAGACAAGACAGGAC	Peak_1812	403.42	252.37/288.72/265.38	403.42	265.38	-0.60239	357.09	3940.7	2.1991	0.013937	0.98606	0.027874	0.99987	False
CTCCCATGTGACATCACGCT	Peak_2476	49.919	69.358/105.41/85.039	49.919	85.039	0.75679	330.39	255.41	2.1976	0.986	0.014003	0.028006	0.99987	True
CAAGAAAAACCGTATCTAGC	Peak_306	260.8	157.51/146.65/158.84	260.8	157.51	-0.7239	59.8	2213.6	2.1954	0.014068	0.98593	0.028135	0.99987	False
AAACATTCTAGACACTAAGC	Peak_2073	315.81	198.68/219.98/163.23	315.81	198.68	-0.66596	854.97	2850.1	2.1941	0.014113	0.98589	0.028227	0.99987	False
TAATATCTAGAAAATACTCA	Peak_267	432.97	376.77/288.72/284.44	432.97	288.72	-0.58291	3885.1	4327.6	2.1927	0.014166	0.98583	0.028331	0.99987	False
CGTAATTTTGTAATCGCTTC	NO_TARGET_462	507.34	347.24/352.89/333.8	507.34	347.24	-0.54572	106.21	5340.3	2.1908	0.014232	0.98577	0.028464	0.99987	False
CAGAGCCTAGGGTTTCTCAT	Peak_996	171.15	249.24/279.56/221.88	171.15	249.24	0.53965	833.83	1271.5	2.19	0.98574	0.014263	0.028525	0.99987	True
TACAAGTCCTCTGGAGATCT	Peak_2138	702.94	791.57/930.33/901.7	702.94	901.7	0.35881	6474.2	8237.9	2.19	0.98574	0.014264	0.028527	0.99987	True
TGGGACATGCTCCAACATGA	Peak_1895	932.15	1081.5/1539.9/1171	932.15	1171	0.32878	72035	11999	2.1804	0.98539	0.014613	0.029227	0.99987	True
CAAAACAAGCCCGGGCTTGG	Peak_833	691.73	480.13/577.45/496.06	691.73	496.06	-0.47888	3439	8063.5	2.179	0.014665	0.98534	0.029329	0.99987	False
CACCTAGAGTCACTTGTGGG	Peak_1656	858.8	989.8/1237.4/1084.5	858.8	1084.5	0.33626	16172	10756	2.176	0.98522	0.014777	0.029553	0.99987	True
TAAGCACTCAAGAAAAATCT	Peak_2361	395.27	458.21/582.03/529.78	395.27	529.78	0.42162	3926.4	3835.5	2.1719	0.98507	0.014933	0.029867	0.99987	True
TAGGCCCAAGCATCTCTTCT	Peak_890	627.55	762.93/834.09/810.31	627.55	810.31	0.36823	1405.1	7083.8	2.1715	0.98505	0.014948	0.029897	0.99987	True
CTAGGACACAAGGAGGGGGA	Peak_2462	18.337	0.89494/18.332/2.4436	18.337	2.4436	-2.4894	127.41	70.876	2.1689	0.015044	0.98496	0.030088	0.99987	False
GACTTCCTTCCTAGGAGGCT	Peak_2579	274.04	185.25/160.4/168.61	274.04	168.61	-0.69743	172.15	2363.1	2.1689	0.015047	0.98495	0.030093	0.99987	False
CTCCAGGGTCACCAAGCACA	Peak_2466	480.85	633.62/618.7/663.2	480.85	633.62	0.3973	549.03	4973.5	2.1662	0.98485	0.015148	0.030296	0.99987	True
CCAAGACAGAAAACAAGGCA	Peak_1501	231.26	267.59/325.39/327.94	231.26	325.39	0.49087	1673.8	1889.1	2.1658	0.98484	0.015165	0.03033	0.99987	True
AGCAAGGGGACACATGCAGG	Peak_1669	795.64	896.28/1095.3/1008.2	795.64	1008.2	0.34127	10059	9715.3	2.157	0.9845	0.015505	0.031009	0.99987	True
GAGGGGAGGGTGTCTAGTGA	Peak_2455	191.52	108.73/151.24/107.03	191.52	108.73	-0.81102	904.65	1474	2.1564	0.015527	0.98447	0.031053	0.99987	False
CATGTGCTTGGGCTCGCCCC	Peak_1781	237.37	161.54/142.07/119.25	237.37	142.07	-0.73646	449.86	1955.2	2.1552	0.015573	0.98443	0.031146	0.99987	False
GGACGCACCATTCCGGGTGA	NO_TARGET_429	109.01	128.87/192.48/166.17	109.01	166.17	0.60371	1041.8	704.27	2.1539	0.98438	0.015623	0.031245	0.99987	True
TGACAACATGGATCGCCATC	Peak_2298	505.3	651.96/820.34/662.23	505.3	662.23	0.38951	12553	5311.9	2.1532	0.98435	0.015653	0.031307	0.99987	True
GGGAAGACAAGTAGCATGAG	Peak_153	717.2	915.07/902.84/934.45	717.2	915.07	0.35108	262.54	8461.1	2.1512	0.98427	0.015731	0.031461	0.99987	True
TAGACAACCGCGGAGAATGC	NO_TARGET_453	378.97	249.69/256.64/248.76	378.97	249.69	-0.60001	24.624	3627.5	2.1466	0.015913	0.98409	0.031826	0.99987	False
ATATTCTACATGCTATTCTT	Peak_312	532.8	370.95/279.56/374.85	532.8	370.95	-0.5212	4184	5699.2	2.144	0.016018	0.98398	0.032036	0.99987	False
TGGCTGCCTTGGTAGGTCTC	Peak_2250	415.65	570.97/536.2/552.75	415.65	552.75	0.4104	302.89	4099.7	2.1413	0.98387	0.016126	0.032253	0.99987	True
CCAGATCCAGCATGGCTACT	Peak_589	480.85	631.83/678.27/615.8	480.85	631.83	0.39323	1207.1	4973.5	2.1408	0.98386	0.016144	0.032288	0.99987	True
GAGTCGGCTTGCTCTCCTGG	Peak_361	26.487	49.222/50.412/46.429	26.487	49.222	0.86953	4.6077	113.18	2.137	0.98359	0.016405	0.03281	0.99987	True
TTGCACATGGTCTAGAAGGG	Peak_2397	135.49	147.66/210.81/200.87	135.49	200.87	0.56457	1464.7	935.99	2.1368	0.98369	0.016306	0.032613	0.99987	True
ACGCATGTGTAGTCAAGGGC	Peak_1549	207.82	121.26/109.99/145.64	207.82	121.26	-0.77229	360.66	1641.2	2.1367	0.016312	0.98369	0.032624	0.99987	False
GTGAATACAAGCCCAAGGGG	Peak_1659	61.125	22.373/22.915/20.038	61.125	22.373	-1.4103	2.874	331.87	2.1367	0.016313	0.98369	0.032626	0.99987	False
GGGTAGGCTAGGGCTGGGCT	Peak_1302	438.06	582.6/426.21/579.63	438.06	579.63	0.4032	11773	4395.2	2.1354	0.98364	0.016364	0.032728	0.99987	True
CCCAGGCTTGCTCAGTGTTG	Peak_2404	334.15	452.39/467.46/451.1	334.15	452.39	0.43595	114.36	3070.9	2.1337	0.98357	0.016433	0.032865	0.99987	True
AGGGTGTCATGGTCTAGTGG	Peak_1838	473.72	570.52/650.78/622.64	473.72	622.64	0.39364	1753.9	4875.9	2.1327	0.98353	0.016474	0.032948	0.99987	True
CAAGACAGAAGAGTCTCTTG	Peak_448	465.57	612.58/714.94/585.01	465.57	612.58	0.39518	5618.2	4764.9	2.1298	0.98341	0.016593	0.033187	0.99987	True
TCACAGCCTAGAGGGTAGCA	Peak_894	356.56	479.69/522.45/442.3	356.56	479.69	0.4269	1613.4	3346.3	2.1285	0.98335	0.01665	0.033299	0.99987	True
TGAACAAGTCCAGTCATGTG	Peak_76	136.51	152.14/219.98/201.84	136.51	201.84	0.56082	1399.8	945.21	2.125	0.98321	0.016793	0.033585	0.99987	True
ACCTTGACTGTCAGAGTGCT	Peak_621	749.8	912.39/967/951.06	749.8	951.06	0.34263	874.83	8977	2.1242	0.98318	0.016825	0.033649	0.99987	True
GACATGTTGCATACTCAAGC	Peak_707	354.52	232.24/219.98/309.36	354.52	232.24	-0.60816	3049.5	3321	2.122	0.016918	0.98308	0.033837	0.99987	False
GAAACAAATAGTGATTACTC	chr9;80336915:80337915	548.09	385.27/288.72/398.31	548.09	385.27	-0.50742	4745.6	5917.3	2.1166	0.017148	0.98285	0.034295	0.99987	False
AAATATACATACATGAAACT	Peak_1774	203.75	109.18/119.16/129.51	203.75	119.16	-0.76895	103.37	1599	2.1155	0.017193	0.98281	0.034387	0.99987	False
TACCAAGTCTCATCTTTCTA	Peak_382	219.03	307.41/362.05/252.67	219.03	307.41	0.48715	2990.9	1758.7	2.1075	0.98246	0.017538	0.035077	0.99987	True
ATCTACATGTGAACATGCCT	Peak_597	792.59	673.44/554.53/585.5	792.59	585.5	-0.43627	4346.4	9665.6	2.1064	0.017584	0.98242	0.035169	0.99987	False
TGTTCATGGGTAAGATCCAA	Peak_2322	281.17	360.66/407.88/385.12	281.17	385.12	0.45245	558.17	2444.6	2.1023	0.98224	0.017764	0.035529	0.99987	True
GGAGGCCCATGGGGACTGAG	Peak_2305	379.99	491.77/600.36/506.81	379.99	506.81	0.41453	4489.2	3640.4	2.1019	0.98222	0.017783	0.035565	0.99987	True
CCCAGCAAGCTGCAAGAACT	Peak_1515	361.66	408.54/572.87/484.33	361.66	484.33	0.42036	6791.5	3409.7	2.1008	0.98217	0.017827	0.035655	0.99987	True
CAAGGCCATGCCCCTGCGGA	Peak_2533	174.21	98.443/109.99/74.287	174.21	98.443	-0.81711	358.44	1301.4	2.1002	0.017857	0.98214	0.035714	0.99987	False
ATGCGAAACGACATTTATTA	NO_TARGET_129	596.99	410.33/426.21/471.13	596.99	426.21	-0.48516	1135.1	6628.9	2.0975	0.017975	0.98203	0.03595	0.99987	False
GCAAGTCAAGGCAAGGGAGA	Peak_1501	175.22	251.03/270.39/223.84	175.22	251.03	0.51618	557.18	1311.4	2.0933	0.98184	0.018161	0.036322	0.99987	True
CTATCTGCCCCACTAGTCCA	Peak_639	601.06	676.13/847.84/772.19	601.06	772.19	0.36091	7475.8	6689.1	2.0924	0.9818	0.018203	0.036405	0.99987	True
TGGCAAGACCCTGAAATTCT	Peak_1582	186.43	265.35/293.31/237.03	186.43	265.35	0.50696	791.74	1422.7	2.0923	0.98179	0.018206	0.036413	0.99987	True
GTTACCTGCTACGAAAACGA	NO_TARGET_261	268.95	187.94/132.9/168.61	268.95	168.61	-0.67046	824.21	2305.3	2.0898	0.018318	0.98168	0.036637	0.99987	False
AGTTATAACTAGAAAGTGAA	Peak_996	505.3	353.05/270.39/381.21	505.3	353.05	-0.51602	3812.7	5311.9	2.0889	0.018357	0.98164	0.036715	0.99987	False
CATGCCCACATGTGCCCTGA	Peak_2358	115.12	152.14/174.15/172.52	115.12	172.52	0.57951	209.03	756.29	2.0873	0.98157	0.018431	0.036861	0.99987	True
CCAAGGTCATGTGGTCATCC	Peak_1483	482.89	630.48/742.43/610.42	482.89	630.48	0.38408	6467.7	5001.5	2.087	0.98156	0.018443	0.036885	0.99987	True
AATATAGATTTCACGAATCT	Peak_314	410.56	286.83/164.99/278.09	410.56	278.09	-0.56038	6434.1	4033.2	2.0859	0.018495	0.98151	0.036989	0.99987	False
CCCCAAGTTCCAGATTTCTA	Peak_537	728.4	922.23/948.67/847.45	728.4	922.23	0.33998	3145.3	8637.5	2.0856	0.98149	0.018509	0.037019	0.99987	True
CTAGCCTGGGCATGCTCATA	Peak_2246	599.02	429.12/559.12/423.24	599.02	429.12	-0.48027	8466.6	6659	2.0821	0.018669	0.98133	0.037338	0.99987	False
GCACAAGGCAAGGTAAGATA	Peak_1501	241.44	334.26/426.21/327.45	241.44	334.26	0.46763	4250.9	1999.5	2.0757	0.98104	0.018962	0.037925	0.99987	True
TGGAGAAGCAGCATGGTCTA	Peak_274	578.65	744.14/857.01/737.98	578.65	744.14	0.36233	6388.5	6359.6	2.0752	0.98102	0.018984	0.037968	0.99987	True
GTAGCCCTTGCAGAGGGGTG	Peak_1098	329.06	215.23/238.31/208.69	329.06	215.23	-0.61013	287.76	3009.1	2.075	0.018995	0.981	0.037991	0.99987	False
GCAATTTACAAGGCAAGGGA	Peak_1501	412.59	327.1/183.32/280.53	412.59	280.53	-0.55492	5809.5	4059.8	2.0727	0.019101	0.9809	0.038202	0.99987	False
TATGTAACAATTAGTAAACC	chr1;230695062:230696062	432.97	296.67/210.81/342.6	432.97	296.67	-0.54387	4740.3	4327.6	2.0719	0.019139	0.98086	0.038279	0.99987	False
TGCCTCCCAAGCCTAATCTA	Peak_2331	791.57	943.71/1054.1/995.05	791.57	995.05	0.32968	3059.7	9649.1	2.0715	0.98084	0.019156	0.038313	0.99987	True
TTTAACCAAGATATTTATTC	Peak_48	216.99	130.66/114.57/134.89	216.99	130.66	-0.72746	138.34	1737.2	2.0713	0.019163	0.98084	0.038327	0.99987	False
AGCCAAGCAAGGCAAGGCCA	Peak_1501	385.09	511.01/536.2/415.42	385.09	511.01	0.40725	4886.1	3705.2	2.0687	0.98071	0.019287	0.038573	0.99987	True
GGGGACCATGAGGAGGAATG	Peak_384	384.07	258.64/252.06/309.36	384.07	258.64	-0.56862	1308.3	3692.2	2.0642	0.019497	0.9805	0.038994	0.99987	False
ACCCTCCTGCTGCTTGTCCT	Peak_2328	240.42	332.47/403.3/309.36	240.42	332.47	0.46598	2775.2	1988.4	2.0642	0.9805	0.019501	0.039002	0.99987	True
CAAGGGAAGGGACAAGGCAA	Peak_1501	151.79	219.71/252.06/154.44	151.79	219.71	0.53055	2653.4	1086.2	2.0606	0.98033	0.019669	0.039339	0.99987	True
AGACACCCTCCCCTCTAGGC	Peak_2455	482.89	351.26/215.4/337.22	482.89	337.22	-0.5167	7519.2	5001.5	2.0597	0.019713	0.98029	0.039427	0.99987	False
CATGGTCATTCTTCTTGGCT	Peak_1358	166.06	238.05/252.06/225.79	166.06	238.05	0.517	173.28	1222	2.0596	0.98028	0.01972	0.039441	0.99987	True
CACAGGCAAGCCCAAATTCA	Peak_597	262.84	360.21/407.88/348.46	262.84	360.21	0.4532	1205.2	2236.4	2.0591	0.98026	0.019743	0.039487	0.99987	True
ATTTAACATCATATTACACC	chr14;66484217:66485217	560.31	399.59/380.38/457.94	560.31	399.59	-0.48668	1886.7	6093.2	2.059	0.019749	0.98025	0.039497	0.99987	False
CACATGCGCACTAGAATGAC	Peak_2010	477.79	311.44/403.3/333.31	477.79	333.31	-0.5182	2688.2	4931.6	2.0574	0.019825	0.98018	0.039649	0.99987	False
TTGCTGTTCCAAGATCCAAG	Peak_2319	46.862	15.661/18.332/7.3309	46.862	15.661	-1.5224	38.264	235.41	2.056	0.019892	0.98011	0.039785	0.99987	False
CTTGTTGCGTATACGAGACT	NO_TARGET_349	648.94	523.09/472.04/467.71	648.94	472.04	-0.45834	1312.4	7406.8	2.0555	0.019916	0.98008	0.039833	0.99987	False
GGTGGTATCGTGCATGCAAT	Peak_2581	335.17	431.36/449.13/463.8	335.17	449.13	0.42115	265.52	3083.3	2.0523	0.97993	0.02007	0.04014	0.99987	True
CCAGGCTAGTCTTGGACCCT	Peak_976	137.53	200.91/100.82/203.8	137.53	200.91	0.54353	5013.1	954.46	2.0516	0.9799	0.020105	0.04021	0.99987	True
TGTGAGTTGCATGCCCATCT	Peak_1129	301.55	407.64/426.21/398.8	301.55	407.64	0.43367	211.48	2681.2	2.0489	0.97977	0.020235	0.040469	0.99987	True
CTAAGGCTTGCCTCTTACCT	Peak_1155	382.03	506.09/522.45/490.19	382.03	506.09	0.40478	260.23	3666.3	2.0488	0.97976	0.020239	0.040478	0.99987	True
CTGGATGAGCAAGCCCATCT	Peak_2242	553.18	671.65/728.69/711.59	553.18	711.59	0.36271	943.65	5990.4	2.0467	0.97965	0.020346	0.040691	0.99987	True
CCTCTGTGTCTTGGGATTTT	Peak_310	344.34	460/494.96/413.95	344.34	460	0.41676	1671.1	3195.3	2.0461	0.97963	0.020373	0.040745	0.99987	True
TATTTTGACTTGACGCAGGC	NO_TARGET_288	533.82	379.45/357.47/489.22	533.82	379.45	-0.49134	6265.6	5713.6	2.0422	0.020564	0.97944	0.041128	0.99987	False
AATAATATCAACTTGAGAAT	Peak_548	495.11	353.5/348.3/328.91	495.11	348.3	-0.50619	201.47	5170.2	2.0417	0.020589	0.97941	0.041178	0.99987	False
CCCATCCATGTCAGGGCTTG	Peak_603	329.06	440.76/453.71/401.73	329.06	440.76	0.42054	845.27	3009.1	2.0363	0.97914	0.020861	0.041723	0.99987	True
AGTTGTAACATGCCCCACCC	Peak_1693	33.619	14.319/9.1659/6.8422	33.619	9.1659	-1.7678	15.977	153.56	2.0342	0.020968	0.97903	0.041936	0.99987	False
GGACTTGTTAGGACATGTGC	Peak_2268	464.55	324.41/320.8/363.12	464.55	324.41	-0.51665	755.74	4751.1	2.0331	0.021024	0.97898	0.042047	0.99987	False
CGCCAGGGCCTTGGGTTCCT	Peak_2574	280.16	366.03/380.38/399.78	280.16	380.38	0.43987	291.12	2432.9	2.032	0.97892	0.021077	0.042154	0.99987	True
GCGACTTGCTCGGACTTGCC	Peak_327	467.6	339.18/178.73/326.96	467.6	326.96	-0.51486	11060	4792.6	2.0316	0.021096	0.9789	0.042191	0.99987	False
AAGTCACATGGCCATGGATG	Peak_1456	384.07	507.43/609.53/477	384.07	507.43	0.40094	5675.2	3692.2	2.0302	0.97883	0.021168	0.042337	0.99987	True
CATGTGTAGTCAAGGGCTGG	Peak_1549	294.42	397.8/444.54/310.83	294.42	397.8	0.43291	4874.3	2597.8	2.0283	0.97874	0.021263	0.042525	0.99987	True
CCAAGCCCTCATGGGAGCCC	Peak_61	356.56	473.87/494.96/450.61	356.56	473.87	0.40934	492.9	3346.3	2.0279	0.97871	0.021286	0.042571	0.99987	True
GAAGCATCTATTATCGTACC	chr16;30588835:30589835	493.07	347.68/288.72/363.61	493.07	347.68	-0.50281	1865	5142	2.0276	0.021303	0.9787	0.042606	0.99987	False
TCTCAAGCACGGCGAGGTCA	Peak_905	11.206	23.716/22.915/25.414	11.206	23.716	1.0178	1.7626	38.073	2.0274	0.97792	0.022077	0.044153	0.99987	True
GTTTTCACTTGTAGATTCTC	Peak_2567	347.39	236.71/183.32/232.15	347.39	232.15	-0.57948	1202.5	3232.9	2.0269	0.021336	0.97866	0.042672	0.99987	False
TGACAGAGCACTCTTGTCAA	Peak_1776	291.36	340.52/462.88/393.91	291.36	393.91	0.43379	3803.1	2562.2	2.026	0.97862	0.021383	0.042766	0.99987	True
GAGAAACAAAAGCAAGGGGA	Peak_137	222.09	136.03/224.56/136.35	222.09	136.35	-0.6997	3890.4	1791.1	2.0258	0.021395	0.9786	0.04279	0.99987	False
TGCCTGGTATCTAGTGGGAT	Peak_329	430.93	543.67/572.87/563.5	430.93	563.5	0.38618	240.42	4300.6	2.0216	0.97839	0.02161	0.04322	0.99987	True
GGGCCCGCATGTGCACTAGG	Peak_1180	236.35	260.43/325.39/350.42	236.35	325.39	0.45957	2423.2	1944.1	2.0194	0.97828	0.021725	0.043449	0.99987	True
TGCCACCTGCCCATGTGAAC	Peak_1333	287.29	334.71/439.96/388.54	287.29	388.54	0.43426	2771.1	2515	2.019	0.97826	0.021745	0.04349	0.99987	True
TGAGGCCATGCTGCAGGAGG	Peak_278	234.31	145.87/160.4/124.63	234.31	145.87	-0.67999	331.29	1922.1	2.0172	0.021837	0.97816	0.043674	0.99987	False
TCTTCCAACCATGTCATCTT	Peak_1393	655.05	750.85/829.51/832.79	655.05	829.51	0.34018	3098.9	7499.8	2.0145	0.97802	0.02198	0.04396	0.99987	True
GCTCGCATCAGCCTTGGGGG	Peak_2005	320.91	430.91/270.39/429.59	320.91	429.59	0.41968	12673	2911	2.0144	0.97802	0.021982	0.043964	0.99987	True
CATGTCAGATGCTGTCATGA	Peak_412	229.22	286.38/316.22/335.27	229.22	316.22	0.46249	626.63	1867.2	2.0135	0.97797	0.022033	0.044067	0.99987	True
TTGTCAATGGGATATATGAG	chr18;5824880:5825880	562.35	658.67/783.68/719.9	562.35	719.9	0.35576	3908.3	6122.7	2.0134	0.97797	0.022034	0.044068	0.99987	True
TAGAGCCAGCATGTGTCATG	Peak_1562	421.76	551.73/563.7/541.51	421.76	551.73	0.38673	123.87	4179.7	2.0103	0.9778	0.0222	0.0444	0.99987	True
CGACTGACCCCTGGGTGAAG	NO_TARGET_250	228.2	282.35/352.89/314.74	228.2	314.74	0.46214	1252	1856.3	2.0086	0.97771	0.022288	0.044576	0.99987	True
TAAATGCATGATCTTAAACA	Peak_1874	463.53	368.71/325.39/310.83	463.53	325.39	-0.50918	1044.5	4737.2	2.0071	0.022371	0.97763	0.044742	0.99987	False
GGCAACACAAGGCACAAGCA	Peak_1501	556.24	679.7/719.52/712.08	556.24	712.08	0.35577	551.65	6034.4	2.0061	0.97758	0.022421	0.044842	0.99987	True
CGCTGCTTCTTGGATTGACC	Peak_1267	363.69	469.39/481.21/499.97	363.69	481.21	0.40297	245.76	3435.1	2.005	0.97752	0.02248	0.044961	0.99987	True
GGTGCTCTAGGGTGGTGGAG	Peak_37	659.13	926.71/797.43/833.28	659.13	833.28	0.33778	5007	7561.9	2.0027	0.97739	0.022606	0.045212	0.99987	True
CCTTGACAAGTCCCTGCTGG	Peak_542	615.32	844.82/737.85/781.48	615.32	781.48	0.34436	2957.9	6900.9	2.0001	0.97726	0.022745	0.04549	0.99987	True
TGGAATTAAACTAGAGTTAG	Peak_2063	330.07	451.5/439.96/379.74	330.07	439.96	0.4135	1879.7	3021.5	1.9991	0.9772	0.022798	0.045597	0.99987	True
CGCCGCTTGCTCTCGTTCCT	Peak_1158	785.45	928.05/980.75/980.88	785.45	980.75	0.31999	1388.5	9550	1.9984	0.97716	0.022836	0.045673	0.99987	True
CTCATCATGAAGCTGCCTAG	Peak_336	709.05	885.54/1058.7/891.44	709.05	891.44	0.32984	13998	8333.4	1.998	0.97714	0.022859	0.045718	0.99987	True
TGAGCGGCCTCTAATTAATC	NO_TARGET_359	390.18	267.59/311.64/260.49	390.18	267.59	-0.54245	995.49	3770.2	1.9966	0.022936	0.97706	0.045871	0.99987	False
CGGGACATGCCGGGACATGC	Peak_1492	835.37	1038.6/1173.2/979.9	835.37	1038.6	0.31378	10787	10367	1.9957	0.97702	0.022982	0.045964	0.99987	True
TGGCCATGTCACCTTGCAGA	Peak_887	240.42	264.45/472.04/329.4	240.42	329.4	0.45265	12282	1988.4	1.9954	0.977	0.023	0.046	0.99987	True
CATGTCTCCACTTGTTTGAT	Peak_943	770.17	895.38/962.41/975.99	770.17	962.41	0.3211	2338.6	9303.3	1.9931	0.97687	0.023125	0.04625	0.99987	True
ATGCATCTTGGCATGAACTC	Peak_387	410.56	349.47/284.14/282	410.56	284.14	-0.52941	2136.4	4033.2	1.9905	0.023266	0.97673	0.046533	0.99987	False
GTTAGTCATGTAAACACTTC	Peak_1459	435.01	303.83/288.72/305.45	435.01	303.83	-0.51633	115.43	4354.6	1.9878	0.023417	0.97658	0.046833	0.99987	False
GACTTCATGCAAGCAAGGAG	Peak_2622	407.5	281.91/261.23/282.97	407.5	281.91	-0.53001	214.37	3993.5	1.9874	0.023437	0.97656	0.046875	0.99987	False
GTGTATGATGCTTCGACTTA	NO_TARGET_467	578.65	420.17/384.97/421.28	578.65	420.17	-0.46076	620.39	6359.6	1.9872	0.023449	0.97655	0.046898	0.99987	False
TTGACCCTCTTCTTGCTATG	Peak_2431	657.09	846.61/829.51/770.72	657.09	829.51	0.33571	1874.1	7530.8	1.9868	0.97653	0.023471	0.046941	0.99987	True
GGCAGCCTTGTGGCCACAGG	Peak_989	196.62	284.14/169.57/274.18	196.62	274.18	0.47764	5521.1	1525.8	1.9855	0.97646	0.023542	0.047084	0.99987	True
CATGCCTCGACTAGCCCTCT	Peak_821	408.52	509.22/549.95/534.18	408.52	534.18	0.3861	435.88	4006.7	1.9852	0.97644	0.02356	0.04712	0.99987	True
TGGAGACCTAGACTGCTGTT	Peak_1137	518.54	549.04/724.1/665.65	518.54	665.65	0.35968	8506.6	5497.5	1.984	0.97637	0.023627	0.047254	0.99987	True
AAGGGTCCCTAGGAAGCAAG	Peak_489	269.97	193.31/160.4/174.48	269.97	174.48	-0.62685	276.33	2316.8	1.9839	0.023633	0.97637	0.047266	0.99987	False
ATGATCCACATGCCCGCAAA	Peak_1937	528.73	365.13/403.3/379.74	528.73	379.74	-0.47645	384.13	5641.3	1.9836	0.023648	0.97635	0.047297	0.99987	False
AAGGGTTCTTGCAGTGAAGA	Peak_1080	210.88	129.77/91.659/144.66	210.88	129.77	-0.69627	837.05	1673	1.9831	0.023678	0.97632	0.047355	0.99987	False
CATGTTGAACATCTTGGTTT	Peak_82	502.24	652.86/646.19/585.5	502.24	646.19	0.36294	1864.3	5269.3	1.9831	0.97632	0.02368	0.04736	0.99987	True
ATTTAAACCGTTACACAGTC	NO_TARGET_477	363.69	255.95/247.48/224.81	363.69	247.48	-0.55356	292.72	3435.1	1.9828	0.023692	0.97631	0.047385	0.99987	False
TGGTGTGCTTTCATGGCGAC	Peak_2090	422.78	294.43/274.98/388.54	422.78	294.43	-0.52048	4617.1	4193.1	1.982	0.023737	0.97626	0.047475	0.99987	False
CATCAAGGCCTTGACATGTG	Peak_1705	622.45	901.2/788.26/784.41	622.45	788.26	0.34022	6385	7007.5	1.9807	0.97619	0.02381	0.047621	0.99987	True
CCAAGGATGATGAAGCACAT	Peak_1878	438.06	499.82/600.36/569.37	438.06	569.37	0.37747	2898.6	4395.2	1.9806	0.97618	0.023818	0.047636	0.99987	True
AGGGTAGGCAAGACAAGTCA	Peak_1501	60.106	72.042/155.82/95.791	60.106	95.791	0.66355	2083.7	324.73	1.9803	0.97615	0.023848	0.047696	0.99987	True
AGGGCCTGTGTGTGCATGCT	Peak_1436	856.77	1061.4/1255.7/914.41	856.77	1061.4	0.30866	29684	10722	1.9762	0.97593	0.024069	0.048137	0.99987	True
AGACAAGTTCTCGCTAGACC	Peak_2129	616.34	423.31/582.03/452.07	616.34	452.07	-0.44633	8858.4	6916.1	1.9753	0.024119	0.97588	0.048239	0.99987	False
GTTCTGAACCTAGGCTTCAA	Peak_1452	197.64	179.43/105.41/120.23	197.64	120.23	-0.71242	1862.6	1536.2	1.975	0.024132	0.97587	0.048264	0.99987	False
CATTCAAGTTAGCAGGCATG	Peak_1195	299.51	362/439.96/401.25	299.51	401.25	0.42065	1519.5	2657.3	1.9735	0.97578	0.024218	0.048436	0.99987	True
CCTTGTCCTAATGCCATGTG	Peak_1789	197.64	278.33/274.98/213.57	197.64	274.98	0.47441	1890.7	1536.2	1.9732	0.97576	0.024235	0.048471	0.99987	True
GCAAGACAAGGAATAAGGCA	Peak_1501	433.99	336.94/206.23/303.99	433.99	303.99	-0.51222	5321.2	4341.1	1.973	0.024245	0.97575	0.04849	0.99987	False
ACAAGTCATTAGCATGTAGG	Peak_337	514.47	694.47/659.94/549.33	514.47	659.94	0.35864	6713.6	5440.2	1.9723	0.97571	0.024286	0.048572	0.99987	True
GCCCCAGACTAGACAAAGGC	Peak_371	300.53	198.68/224.56/192.07	300.53	198.68	-0.59464	356.9	2669.3	1.9714	0.024337	0.97566	0.048674	0.99987	False
TGCAAGTCAGGACATGTCGG	Peak_2615	367.77	484.16/513.29/416.88	367.77	484.16	0.39575	2687.2	3486.2	1.9713	0.97566	0.024345	0.048689	0.99987	True
TCCACAAGTCCAGACTTGTC	Peak_1836	880.2	672.55/820.34/632.41	880.2	672.55	-0.38769	11727	11115	1.9696	0.024442	0.97556	0.048883	0.99987	False
TCATGGCCTTGGGCACCTCT	Peak_182	571.52	751.3/664.52/727.23	571.52	727.23	0.34707	2255.5	6255.7	1.9687	0.97551	0.024494	0.048989	0.99987	True
ATAGCTTTTCTAGCATCCCC	Peak_2200	113.08	44.747/59.578/91.392	113.08	59.578	-0.91319	616.05	738.85	1.9686	0.024499	0.9755	0.048998	0.99987	False
TCAAGGATGCTAACTGCCAA	Peak_2004	5.0937	12.529/13.749/12.218	5.0937	12.529	1.1507	0.79212	14.275	1.968	0.97307	0.026925	0.053851	0.99987	True
TGGGATGCATGGGCGGCTTG	Peak_2531	636.72	778.6/879.92/803.96	636.72	803.96	0.33599	3206.9	7221.8	1.968	0.97546	0.024536	0.049073	0.99987	True
TTTGGGAGGGCAAGACCAGA	Peak_336	189.49	235.82/270.39/264.4	189.49	264.4	0.47848	426.52	1453.4	1.965	0.97529	0.024705	0.049411	0.99987	True
GAAAAGCTGCCTTGGAGCCA	Peak_1484	257.74	373.64/233.73/349.44	257.74	349.44	0.43765	6987.2	2179.4	1.9642	0.97525	0.024754	0.049507	0.99987	True
ATGGTATGCATGTACATGGC	Peak_226	392.22	318.15/270.39/271.24	392.22	271.24	-0.53043	1100.5	3796.3	1.9634	0.024799	0.9752	0.049599	0.99987	False
TTGATCTTAGCTAGAACTGA	Peak_434	25.469	36.692/45.829/53.271	25.469	45.829	0.82312	69.433	107.65	1.9624	0.97496	0.025036	0.050071	0.99987	True
TTGTAATAGAAGAAATTACG	chr11;26176031:26177031	448.25	295.78/316.22/321.09	448.25	316.22	-0.50202	220.87	4531.2	1.9613	0.024919	0.97508	0.049839	0.99987	False
CGTAGTAAATATCTAGCTAA	NO_TARGET_220	207.82	128.42/119.16/145.64	207.82	128.42	-0.69019	191.16	1641.2	1.9599	0.025001	0.975	0.050002	0.99987	False
CATGTAAGTACAAGTCCACT	Peak_2160	357.58	524.43/430.8/471.13	357.58	471.13	0.3969	2234	3358.9	1.9593	0.97496	0.02504	0.050079	0.99987	True
AGGCATGTATACAACCATGG	Peak_1131	473.72	610.35/499.54/613.35	473.72	610.35	0.36492	6143.8	4875.9	1.9567	0.97481	0.025192	0.050385	0.99987	True
GTTGCATGTTAGGACATGTC	Peak_1453	517.52	372.74/389.55/339.18	517.52	372.74	-0.47237	704.53	5483.1	1.9552	0.025277	0.97472	0.050554	0.99987	False
CAAGAGCAAGGGAGAATACA	Peak_1409	417.69	543.23/600.36/481.89	417.69	543.23	0.37834	3513.7	4126.3	1.9544	0.97467	0.02533	0.050659	0.99987	True
CCAGGCAAGCTGCAAGGAAA	Peak_1501	345.36	455.97/508.7/374.85	345.36	455.97	0.39985	4680.4	3207.8	1.953	0.97459	0.025408	0.050817	0.99987	True
CACGGATACTTGCCAAGAGG	Peak_1264	729.42	841.24/1067.8/910.99	729.42	910.99	0.32028	14731	8653.6	1.9518	0.97452	0.025482	0.050963	0.99987	True
GGGAAACTAGACATATGTAC	chr14;76722576:76723576	153.83	102.02/87.076/88.948	153.83	88.948	-0.78352	87.224	1105.4	1.9515	0.025496	0.9745	0.050992	0.99987	False
GAGGCATGTCTCTGCATGCC	Peak_2433	495.11	404.96/320.8/354.82	495.11	354.82	-0.47953	1835.5	5170.2	1.9511	0.02552	0.97448	0.05104	0.99987	False
CCGGTGGCTTGGAACATGCT	Peak_489	355.54	279.67/242.9/237.03	355.54	242.9	-0.54781	693.3	3333.6	1.951	0.025527	0.97447	0.051054	0.99987	False
GGAACTGCCTGGACATGTTC	Peak_1246	133.46	202.7/192.48/152.97	133.46	192.48	0.52507	832.8	917.6	1.9486	0.97433	0.025671	0.051343	0.99987	True
CCCTGCCACCATGTAGAACT	Peak_1932	362.67	499.82/476.62/450.12	362.67	476.62	0.39323	620.37	3422.4	1.9478	0.97428	0.025718	0.051436	0.99987	True
TAAGTTATTTCATGGAGAAC	Peak_2570	178.28	106.95/82.493/150.04	178.28	106.95	-0.73192	1227.5	1341.5	1.9476	0.025729	0.97427	0.051458	0.99987	False
TTGTCATTATTCCAAGCTGT	Peak_1748	388.14	473.87/554.53/507.3	388.14	507.3	0.38538	1674.3	3744.2	1.9473	0.97425	0.025747	0.051495	0.99987	True
CCACTGTGCATGCATTTTCA	Peak_353	113.08	166.01/151.24/176.92	113.08	166.01	0.54988	168.64	738.85	1.9473	0.97425	0.025752	0.051505	0.99987	True
ACCACAAGGCATGCACAGGC	Peak_1128	698.86	523.09/600.36/521.47	698.86	523.09	-0.41725	2986.8	8174.4	1.9441	0.025942	0.97406	0.051884	0.99987	False
GGCCGAGCTCATGGCCTGAG	Peak_1482	335.17	333.81/215.4/227.26	335.17	227.26	-0.55851	5747.1	3083.3	1.9434	0.025986	0.97401	0.051973	0.99987	False
AGGCTCGCCTGCCAAGCCCA	Peak_1611	409.54	461.34/536.2/532.71	409.54	532.71	0.37855	2553.1	4020	1.9428	0.97398	0.026023	0.052046	0.99987	True
GTTTTTTCATGCGTTAGAGA	Peak_1407	336.19	228.21/114.57/237.03	336.19	228.21	-0.55688	6495.5	3095.7	1.9407	0.026148	0.97385	0.052296	0.99987	False
CAACATGCCTTGTGGCCAGG	Peak_1657	586.8	723.56/829.51/742.87	586.8	742.87	0.33972	3940	6479	1.9389	0.97374	0.026256	0.052511	0.99987	True
AAATTAAATTATTACATGCG	Peak_1109	150.77	87.256/54.995/87.971	150.77	87.256	-0.78216	520.65	1076.7	1.9358	0.026445	0.97356	0.05289	0.99987	False
CCATTTTCAGGCTAGATAAC	Peak_2335	642.83	684.63/930.33/807.87	642.83	807.87	0.32922	15093	7314.2	1.9297	0.97318	0.026819	0.053639	0.99987	True
CTTACCCATGAACACCAAGG	Peak_2322	474.74	534.73/609.53/621.17	474.74	609.53	0.3599	2865.6	4889.8	1.9276	0.97305	0.026951	0.053901	0.99987	True
CACCAAGGCATTGTATGGCA	Peak_1890	702.94	906.12/834.09/877.75	702.94	877.75	0.32002	1355.6	8237.9	1.9261	0.97295	0.027045	0.054091	0.99987	True
CCCGCCCAGGTGCAAGAACT	Peak_1339	601.06	713.71/847.84/758.51	601.06	758.51	0.33515	4993.7	6689.1	1.9251	0.97289	0.027111	0.054223	0.99987	True
AAGAGCAGACATGCATGAGC	Peak_830	783.42	605.87/595.78/591.36	783.42	595.78	-0.39442	60.694	9517	1.9234	0.027216	0.97278	0.054431	0.99987	False
GTTCTAGCTCGCATCAGCCT	Peak_2005	456.4	309.2/325.39/349.93	456.4	325.39	-0.48687	432.14	4640.8	1.9231	0.027231	0.97277	0.054463	0.99987	False
CCCAGGGAAATCAAGTCACT	Peak_643	306.64	407.2/426.21/375.34	306.64	407.2	0.40801	688.13	2741.2	1.9205	0.97261	0.027395	0.05479	0.99987	True
GGAACTGCAACTCAAGGTTG	Peak_41	319.89	380.8/435.38/423.24	319.89	423.24	0.40281	974.36	2898.8	1.9196	0.97254	0.027455	0.05491	0.99987	True
GTACATTCCAGTATTCACGC	NO_TARGET_103	382.03	289.96/265.81/226.28	382.03	265.81	-0.52165	1072.9	3666.3	1.9194	0.027466	0.97253	0.054931	0.99987	False
CTGCAGCTTGGTTGAACTGT	Peak_1901	248.57	336.05/343.72/278.57	248.57	336.05	0.43349	1681.1	2077.8	1.919	0.97251	0.02749	0.054979	0.99987	True
GAGCAAGGTTTCTTGAAGCC	Peak_1745	410.56	286.38/288.72/328.91	410.56	288.72	-0.5064	810.34	4033.2	1.9184	0.027532	0.97247	0.055065	0.99987	False
CTCATCATGGTCATTCTTCT	Peak_1358	851.67	1049.3/1095.3/944.22	851.67	1049.3	0.30076	6580.5	10638	1.9163	0.97233	0.027665	0.055331	0.99987	True
ATTGTCAGCTCCATGTGGAC	Peak_382	562.35	484.61/412.46/411.02	562.35	412.46	-0.44627	2603.5	6122.7	1.9155	0.027713	0.97229	0.055426	0.99987	False
TCATGGGGGGGCTCTTGTAG	Peak_2614	305.62	417.04/380.38/405.64	305.62	405.64	0.40729	384	2729.2	1.9145	0.97222	0.027775	0.05555	0.99987	True
CCTCCTATCCTTGTGTCCCT	Peak_1144	820.09	1029.2/1008.2/1012.6	820.09	1012.6	0.30394	146.37	10115	1.9145	0.97222	0.027776	0.055552	0.99987	True
AAGACTTTGAAGCCAAGCCA	Peak_317	466.59	391.98/334.55/333.31	466.59	334.55	-0.47869	1649.8	4778.7	1.91	0.028069	0.97193	0.056138	0.99987	False
AGCTCATCCTTTTACTTGGC	Peak_251	481.87	327.1/394.13/347	481.87	347	-0.47255	1308.8	4987.5	1.9098	0.028082	0.97192	0.056164	0.99987	False
ATTTATTGAGTAAACTATTG	chr8;114873574:114874574	244.5	158.4/146.65/193.54	244.5	158.4	-0.62303	686.17	2033	1.9095	0.0281	0.9719	0.056201	0.99987	False
CTTGCCTGCAAGCGGAGCAC	Peak_1247	223.11	136.93/142.07/177.41	223.11	142.07	-0.64745	637.6	1801.9	1.909	0.028131	0.97187	0.056261	0.99987	False
ACAAGGCAAGGCAAGGTACA	Peak_1501	537.9	703.87/682.86/637.79	537.9	682.86	0.34368	1236.3	5771.6	1.9081	0.97181	0.028192	0.056384	0.99987	True
ATGGGTGTGCCCCATGGGAG	Peak_180	174.21	116.79/105.41/104.59	174.21	105.41	-0.71945	65.111	1301.4	1.9071	0.028253	0.97175	0.056506	0.99987	False
GGTAGCCCTTGCAGAGGGGT	Peak_1098	139.57	80.097/73.327/93.347	139.57	80.097	-0.79355	110.7	973.03	1.9066	0.028286	0.97171	0.056572	0.99987	False
CCATGTTCCTGGTCTAGGCA	Peak_1545	346.37	458.21/384.97/454.52	346.37	454.52	0.39101	2425.5	3220.4	1.9057	0.97165	0.028348	0.056695	0.99987	True
AAGTTAATAAATTCTAGTCA	Peak_1427	139.57	92.179/45.829/80.151	139.57	80.151	-0.79259	661.33	973.03	1.9049	0.028399	0.9716	0.056799	0.99987	False
CCATCCCAGGCCCTAGCTCT	Peak_2044	219.03	298.91/302.47/262.94	219.03	298.91	0.44682	653.4	1758.7	1.9047	0.97159	0.028407	0.056814	0.99987	True
AGATATGCTTGGACATGCCC	Peak_2144	407.5	287.27/270.39/412.49	407.5	287.27	-0.50289	7981.4	3993.5	1.9025	0.028555	0.97144	0.057111	0.99987	False
CTGGACTTGGCCATGCGGAG	Peak_1372	273.02	180.78/169.57/189.14	273.02	180.78	-0.59213	97.768	2351.5	1.9023	0.028566	0.97143	0.057132	0.99987	False
CCATTCTTCTAGTGAGCATG	Peak_1493	663.2	719.08/843.26/828.88	663.2	828.88	0.32128	6131.3	7624.1	1.8974	0.97111	0.028885	0.05777	0.99987	True
TAACAAAAATACCGTAGACC	chr15;79632579:79633579	484.92	350.37/439.96/327.45	484.92	350.37	-0.46775	4276.1	5029.5	1.8973	0.028893	0.97111	0.057786	0.99987	False
ATGTTTGTACAAGTTTTCAC	Peak_1716	703.95	535.17/531.62/460.87	703.95	531.62	-0.40442	2509.1	8253.8	1.8969	0.02892	0.97108	0.05784	0.99987	False
ATGGTCTAACATGTCTGGGC	Peak_1568	676.45	502.95/508.7/542	676.45	508.7	-0.41045	570.78	7827.4	1.896	0.02898	0.97102	0.057961	0.99987	False
ACAAGGACTGTACCATGTGG	Peak_2206	601.06	731.16/769.93/756.06	601.06	756.06	0.3305	406.14	6689.1	1.8952	0.97097	0.029035	0.058069	0.99987	True
ACTAGAGTCATGATCAGCGA	NO_TARGET_24	254.69	166.91/206.23/156.88	254.69	166.91	-0.60673	823.51	2145.4	1.8952	0.029036	0.97096	0.058071	0.99987	False
CACCCATAGCAAGTCAGAGC	Peak_2301	455.38	362.45/325.39/326.47	455.38	326.47	-0.47887	647.85	4627.1	1.8951	0.029039	0.97096	0.058079	0.99987	False
AGGGCTGAAGGCCAAGTCCA	Peak_2418	293.4	389.75/380.38/412.49	293.4	389.75	0.40845	302.4	2585.9	1.8946	0.97093	0.029071	0.058141	0.99987	True
AAGTTGTAACTTGTCAGTCG	Peak_1108	452.32	338.29/265.81/324.03	452.32	324.03	-0.47999	1796.3	4585.9	1.8945	0.029077	0.97092	0.058154	0.99987	False
GGGACATGGAACCTCAGCCA	Peak_2002	541.97	384.82/412.46/397.34	541.97	397.34	-0.4469	192.71	5829.8	1.8943	0.02909	0.97091	0.058181	0.99987	False
GAGGTACTTGATATTTATCC	Peak_587	414.63	293.54/215.4/312.3	414.63	293.54	-0.49684	3229	4086.3	1.8943	0.029094	0.97091	0.058188	0.99987	False
TAAGGCATAATAATAGACTC	chr17;15122511:15123511	429.91	285.04/316.22/305.94	429.91	305.94	-0.48942	271.35	4287.1	1.8933	0.029157	0.97084	0.058314	0.99987	False
GGACAGCTGCCAAGTTTCCT	Peak_523	422.78	459.1/545.37/570.35	422.78	545.37	0.36656	4032.8	4193.1	1.8931	0.97083	0.029171	0.058341	0.99987	True
AAGCCCACAAGTAATGATTC	Peak_2123	408.52	257.29/288.72/292.26	408.52	288.72	-0.49924	500.17	4006.7	1.8925	0.029211	0.97079	0.058423	0.99987	False
TGTCAAGAGACTTGGAGAGA	Peak_2481	747.76	926.71/944.08/894.37	747.76	926.71	0.30917	673.76	8944.5	1.8921	0.97076	0.029238	0.058476	0.99987	True
ACAAAAGACAAGCCCGGGCA	Peak_974	147.72	208.97/229.15/207.71	147.72	208.97	0.49759	204.38	1048.1	1.8919	0.97075	0.029254	0.058509	0.99987	True
TTGTTGTGTCCTCACTTGGC	Peak_2499	363.69	252.82/238.31/257.07	363.69	252.82	-0.52288	114.27	3435.1	1.8917	0.029265	0.97073	0.05853	0.99987	False
CCGTGGGTCACATGAGAGCT	Peak_1331	202.73	267.14/293.31/278.09	202.73	278.09	0.45405	175.76	1588.5	1.8907	0.97067	0.029332	0.058664	0.99987	True
TGCCAAGAGGAAGCCTCATG	Peak_937	743.69	901.65/1026.6/921.74	743.69	921.74	0.30929	5697.1	8879.7	1.8895	0.97059	0.02941	0.05882	0.99987	True
TTCATGTATGTACTAGTATT	Peak_757	160.96	104.71/73.327/96.279	160.96	96.279	-0.73545	298.93	1173.1	1.8885	0.029476	0.97052	0.058952	0.99987	False
AAGTTAATACAAGTTTGTTT	Peak_2035	460.47	331.13/325.39/335.76	460.47	331.13	-0.47451	27.182	4695.9	1.8876	0.029543	0.97046	0.059086	0.99987	False
GATAACAAGTTCGTACTTGC	Peak_836	282.19	198.68/160.4/188.65	282.19	188.65	-0.57846	449.2	2456.3	1.8874	0.02955	0.97045	0.0591	0.99987	False
CCTGGACAAGCACCATGGAT	Peak_176	259.78	362.9/348.3/317.67	259.78	348.3	0.42164	575.59	2202.2	1.8864	0.97038	0.029623	0.059247	0.99987	True
GGTGTCGGGGCCCATGACAA	Peak_178	85.575	95.758/128.32/130.98	85.575	128.32	0.57895	533.73	513.7	1.886	0.97035	0.029647	0.059293	0.99987	True
GGTCCGGGCATGAGGCCCAG	Peak_1797	152.81	90.389/82.493/99.7	152.81	90.389	-0.75108	74.528	1095.8	1.8858	0.029662	0.97034	0.059325	0.99987	False
TATGCCAGGCACTTGACTCA	Peak_1918	424.82	547.25/563.7/426.66	424.82	547.25	0.36461	7406.8	4219.9	1.8848	0.97027	0.02973	0.059461	0.99987	True
TTATATGCTTGAATATACAC	Peak_238	212.92	153.48/100.82/135.38	212.92	135.38	-0.64945	760.84	1694.4	1.8838	0.029798	0.9702	0.059596	0.99987	False
TGAGCAACTAGGACAAATGG	Peak_1815	123.27	124.4/178.73/177.41	123.27	177.41	0.52172	1406	827.04	1.8826	0.97012	0.029879	0.059759	0.99987	True
GCATTCACTAGGCCACCTAC	Peak_1360	492.05	379.45/325.39/357.26	492.05	357.26	-0.46074	754.19	5127.9	1.8824	0.029893	0.97011	0.059785	0.99987	False
CGCTAGTTTCTTCAGAGCCT	Peak_180	567.44	419.28/403.3/435.46	567.44	419.28	-0.43567	258.56	6196.5	1.8822	0.029903	0.9701	0.059806	0.99987	False
TACCATAGTCTCATGGGTTT	Peak_2071	879.18	1126.3/1077/1032.7	879.18	1077	0.29247	2196.3	11098	1.8777	0.96979	0.030212	0.060424	0.99987	True
ATGTGTCTAGAGAGGTGGCC	Peak_1486	229.22	148.11/206.23/147.11	229.22	148.11	-0.6266	1689.4	1867.2	1.877	0.030261	0.96974	0.060523	0.99987	False
GCACAAAACAAGGCAAAGCA	Peak_1501	61.125	95.311/87.076/104.1	61.125	95.311	0.63253	72.525	331.87	1.8766	0.9697	0.030301	0.060603	0.99987	True
CCGCCCCCTTGGGAAAATCC	Peak_881	395.27	296.22/261.23/279.06	395.27	279.06	-0.50074	306.32	3835.5	1.8764	0.030298	0.9697	0.060597	0.99987	False
GGGGACAGCAAGTATGGCCA	Peak_299	103.91	152.14/233.73/133.91	103.91	152.14	0.54566	3494.6	661.61	1.8749	0.9696	0.030401	0.060802	0.99987	True
CGTGGGAAGCCATGGAGACA	Peak_2480	590.87	768.3/742.43/707.19	590.87	742.43	0.32892	955.73	6538.8	1.8743	0.96955	0.030445	0.06089	0.99987	True
TTTAAATTTGTACTAGATGA	Peak_1611	311.74	285.93/114.57/212.6	311.74	212.6	-0.55006	7493.4	2801.6	1.873	0.030531	0.96947	0.061062	0.99987	False
GGCAAGGCAACGCACAAGCA	Peak_1501	469.64	559.78/609.53/599.67	469.64	599.67	0.35194	844.04	4820.3	1.8728	0.96945	0.030547	0.061094	0.99987	True
AACTACAAGTAAAAGTATCG	NO_TARGET_210	221.07	129.77/142.07/158.84	221.07	142.07	-0.63427	216.25	1780.3	1.8723	0.030584	0.96942	0.061167	0.99987	False
AAATTGGCTTTCGTTCGTGC	NO_TARGET_25	303.59	237.61/206.23/206.24	303.59	206.24	-0.55553	491.81	2705.2	1.8716	0.030633	0.96937	0.061265	0.99987	False
TTTAACCAAGATATTTGTTC	Peak_1722	392.22	276.98/252.06/316.7	392.22	276.98	-0.50033	1099.1	3796.3	1.8703	0.030724	0.96928	0.061448	0.99987	False
GTGCCTCATGGGCTGCATGC	Peak_1330	246.54	147.22/187.9/161.77	246.54	161.77	-0.60482	447.29	2055.3	1.8698	0.030757	0.96924	0.061514	0.99987	False
CAGTGGGCTGCATGCAGTGG	Peak_1504	495.11	576.34/650.78/629.48	495.11	629.48	0.34579	1638.7	5170.2	1.8687	0.96917	0.030829	0.061659	0.99987	True
ATTCAATCATGAGGTCATGG	Peak_2329	415.65	535.17/531.62/543.46	415.65	535.17	0.36387	40.695	4099.7	1.8667	0.96903	0.03097	0.06194	0.99987	True
CAAGGAGTGGATCCAAGGAG	Peak_1020	299.51	181.22/279.56/203.31	299.51	203.31	-0.55666	3150.8	2657.3	1.8662	0.031007	0.96899	0.062014	0.99987	False
CCCACATGTGCACTAGGAGA	Peak_1550	524.65	664.04/669.11/583.05	524.65	664.04	0.33933	3292.6	5583.7	1.8654	0.96894	0.031064	0.062128	0.99987	True
GATACAATGATACGTGAACC	chr2;78735217:78736217	425.84	271.17/329.97/304.48	425.84	304.48	-0.48262	879.78	4233.3	1.8652	0.031075	0.96892	0.06215	0.99987	False
ATATTATATTACTTGAACCA	Peak_1623	199.67	155.72/96.241/126.09	199.67	126.09	-0.65899	884.41	1557.1	1.8648	0.031107	0.96889	0.062214	0.99987	False
CTATTACATGTGATCGTATC	Peak_2127	644.87	485.06/481.21/536.62	644.87	485.06	-0.41011	1337	7345	1.8647	0.031111	0.96889	0.062223	0.99987	False
CATGTCCTACAAGGGGACTA	Peak_1602	622.45	695.37/797.43/778.54	622.45	778.54	0.32234	3637.5	7007.5	1.8646	0.96888	0.031118	0.062235	0.99987	True
CCAACAAGAACCAGCACATG	Peak_890	240.42	347.68/233.73/323.54	240.42	323.54	0.42681	4324.3	1988.4	1.8639	0.96883	0.03117	0.06234	0.99987	True
TCAGAACATGCAGGGTTTTG	Peak_540	474.74	520.41/673.69/605.04	474.74	605.04	0.34926	5938	4889.8	1.8635	0.9688	0.031196	0.062392	0.99987	True
AGCAGAGCTAGCACCCTCCT	Peak_224	518.54	373.19/380.38/432.04	518.54	380.38	-0.446	1359.9	5497.5	1.8634	0.031205	0.96879	0.06241	0.99987	False
TAACCAAAAAAAAATTGTAC	chr19;42678635:42679635	431.95	309.65/302.47/347.97	431.95	309.65	-0.47891	760.17	4314.1	1.862	0.0313	0.9687	0.0626	0.99987	False
TGCCTAAACATGCCTACAGT	Peak_162	809.9	864.06/1077/995.54	809.9	995.54	0.29739	11960	9948	1.8612	0.96864	0.031359	0.062719	0.99987	True
AATCTTATGATAAATATGGG	chr7;86259153:86260153	388.14	274.3/201.65/275.15	388.14	274.3	-0.4993	2639.3	3744.2	1.8605	0.031406	0.96859	0.062812	0.99987	False
TTGCCCAGGCATGCCATATG	Peak_2243	591.89	765.62/742.43/690.08	591.89	742.43	0.32644	1639.1	6553.8	1.8596	0.96853	0.031474	0.062948	0.99987	True
CTAGGATAGCCTTACATGTC	Peak_2016	123.27	69.805/45.829/110.94	123.27	69.805	-0.81153	1133.5	827.04	1.8592	0.031501	0.9685	0.063002	0.99987	False
GCTTCCTAGGGGCTGCTAGC	Peak_2614	232.27	127.08/151.24/168.12	232.27	151.24	-0.61571	434.31	1900.1	1.8591	0.031507	0.96849	0.063013	0.99987	False
TTTGTGACTAGCACAAGTAC	Peak_439	220.05	141.85/128.32/184.25	220.05	141.85	-0.62989	990.47	1769.5	1.8591	0.031508	0.96849	0.063017	0.99987	False
AAATATACGATAACCAGTGG	chr1;214199483:214200483	158.92	158.4/77.91/95.791	158.92	95.791	-0.72445	2120.1	1153.6	1.8588	0.031528	0.96847	0.063055	0.99987	False
AGAACTAGTTCAGGCATGAC	Peak_2513	587.82	438.07/563.7/417.37	587.82	438.07	-0.42336	8105.4	6493.9	1.8582	0.031568	0.96843	0.063136	0.99987	False
AGTAATGCTTGTACCATCCT	Peak_1109	752.85	929.39/806.6/950.09	752.85	929.39	0.30355	7753.7	9025.7	1.8582	0.96843	0.031569	0.063138	0.99987	True
TAGATGTTAACAGAGTGATC	chr8;40240596:40241596	349.43	243.42/270.39/214.06	349.43	243.42	-0.51975	794.7	3258	1.8572	0.031641	0.96836	0.063282	0.99987	False
GGTCAACAGCAAGTTATAAA	Peak_2138	120.21	172.72/183.32/162.26	120.21	172.72	0.51925	110.88	800.33	1.8562	0.96828	0.031716	0.063432	0.99987	True
TGGACCCGCTTTCATGTTTG	Peak_2494	683.58	758.01/1067.8/848.92	683.58	848.92	0.31211	28091	7937.4	1.8558	0.96826	0.031738	0.063476	0.99987	True
GCAAGCAAAAGGCAAGTGAA	Peak_1501	278.12	369.16/472.04/302.52	278.12	369.16	0.40728	7512.5	2409.6	1.8547	0.96818	0.031818	0.063636	0.99987	True
ATCATGTTTGATAACATCCA	Peak_2218	440.1	316.81/316.22/373.88	440.1	316.81	-0.47295	1628.6	4422.3	1.854	0.031871	0.96813	0.063741	0.99987	False
CAAGGGAGGAGGGACATGGG	Peak_756	633.66	448.36/476.62/477.98	633.66	476.62	-0.41011	400.25	7175.7	1.8538	0.031883	0.96812	0.063765	0.99987	False
GAAGACGTTACATAAAACTC	chr15;80256701:80257701	351.47	259.08/201.65/245.34	351.47	245.34	-0.51683	1049	3283.2	1.8522	0.032002	0.968	0.064004	0.99987	False
CACATGCTGTGCAAGTTGGC	Peak_989	326	225.08/302.47/211.13	326	225.08	-0.53247	3092.4	2972.2	1.8512	0.032073	0.96793	0.064146	0.99987	False
TTGACAATGCATGCTGTCCT	Peak_564	46.862	59.513/77.91/75.264	46.862	75.264	0.67211	127.54	235.41	1.8511	0.96789	0.032113	0.064226	0.99987	True
AAGTCTGGGCTTGTCAGCCC	Peak_2254	409.54	292.2/284.14/329.4	409.54	292.2	-0.48564	724.56	4020	1.8507	0.032107	0.96789	0.064214	0.99987	False
CCCAGACCTGCCTTGAAGTT	Peak_442	253.67	356.19/339.14/306.92	253.67	339.14	0.4175	664.25	2134.1	1.8501	0.96785	0.032148	0.064296	0.99987	True
TGTCCAGGCATGCCCAGTAA	Peak_716	612.27	796.49/765.35/751.17	612.27	765.35	0.32149	585.48	6855.4	1.8489	0.96776	0.032238	0.064476	0.99987	True
GTGGCATGCCCCTTCCTCTA	Peak_661	339.24	235.82/229.15/243.39	339.24	235.82	-0.5228	50.897	3133	1.8478	0.032315	0.96768	0.064631	0.99987	False
TCCAAGACTCCTAGTAATGT	Peak_820	169.11	234.47/293.31/202.33	169.11	234.47	0.46908	2247.2	1251.7	1.8475	0.96766	0.032339	0.064678	0.99987	True
TTCCTGCTTCATGGTAACCT	Peak_2231	495.11	627.8/559.12/648.05	495.11	627.8	0.34193	2563.7	5170.2	1.8453	0.96751	0.032494	0.064988	0.99987	True
GAGTAACACAAGCTGAGGGC	Peak_2379	633.66	467.16/522.45/477.49	633.66	477.49	-0.40751	1064.4	7175.7	1.8436	0.032618	0.96738	0.065236	0.99987	False
GGGCTTGCTCTTGGGATGGG	Peak_1952	156.89	105.16/68.744/94.813	156.89	94.813	-0.7206	393.28	1134.3	1.8431	0.032655	0.96734	0.06531	0.99987	False
CTAGAAATGGGCTTGTTCAC	Peak_2492	216.99	215.68/343.72/293.73	216.99	293.73	0.43509	4295.3	1737.2	1.841	0.96719	0.03281	0.065621	0.99987	True
GGCCACTTGGTTCTTGCAGC	Peak_2532	256.72	167.35/192.48/171.05	256.72	171.05	-0.58296	236.44	2168.1	1.8399	0.032893	0.96711	0.065785	0.99987	False
GTCACAAGAGAGCAAGAGCT	Peak_1481	529.75	391.54/384.97/411.02	529.75	391.54	-0.43521	211.41	5655.8	1.8378	0.033044	0.96696	0.066088	0.99987	False
ACGTCCTCTTGCTCCCCATA	Peak_2400	79.462	110.97/119.16/122.18	79.462	119.16	0.57853	38.066	466.49	1.8378	0.96695	0.033048	0.066097	0.99987	True
TCATGCCAGAGCAAGAGCAA	Peak_1409	336.19	437.18/494.96/438.39	336.19	438.39	0.38195	1600.7	3095.7	1.8369	0.96689	0.033114	0.066227	0.99987	True
CTGGAGATGCAGCATGAGCA	Peak_1147	189.49	208.07/279.56/259.51	189.49	259.51	0.45167	1524	1453.4	1.8368	0.96688	0.033117	0.066234	0.99987	True
TTCATGCAAGCAAGGAGTGG	Peak_2622	737.57	909.7/1054.1/879.22	737.57	909.7	0.30224	10886	8782.6	1.8367	0.96688	0.033124	0.066249	0.99987	True
GTGTAATCTTGTAGATTCCC	Peak_1521	476.77	374.08/320.8/347.97	476.77	347.97	-0.45321	709.94	4917.6	1.8367	0.033128	0.96687	0.066255	0.99987	False
CTAGCCTGTGCATGTTCTCA	Peak_1498	758.97	934.31/939.5/901.21	758.97	934.31	0.29952	561.28	9123.4	1.8358	0.96681	0.033195	0.06639	0.99987	True
AAATGCACAGATCGCTGATC	NO_TARGET_441	456.4	335.6/265.81/331.36	456.4	331.36	-0.46072	2157.2	4640.8	1.8355	0.033215	0.96678	0.06643	0.99987	False
AATCTTGTGCAAATTCCTCT	Peak_2592	299.51	204.94/160.4/226.77	299.51	204.94	-0.54519	1230.1	2657.3	1.8346	0.033284	0.96672	0.066569	0.99987	False
TGTCATGGGCCCCGACACCT	Peak_178	598	732.95/788.26/747.26	598	747.26	0.32098	942.86	6643.9	1.8312	0.96646	0.033537	0.067074	0.99987	True
AGGGAGAAGCATGGGAAATA	Peak_1166	216.99	264.9/293.31/307.41	216.99	293.31	0.43304	502.88	1737.2	1.831	0.96645	0.033552	0.067104	0.99987	True
GTGCGACAAATGCATGGCCT	Peak_2038	630.6	471.18/527.04/476.02	630.6	476.02	-0.40497	1313	7129.8	1.8307	0.03357	0.96643	0.067139	0.99987	False
CTAGTCCAGGCTTGCTCATG	Peak_1209	566.42	679.7/710.35/711.1	566.42	710.35	0.32614	469.95	6181.7	1.8306	0.96642	0.033579	0.067158	0.99987	True
CCAGCCCTAGTAATTACTGT	Peak_340	585.78	732.95/815.76/655.38	585.78	732.95	0.32287	6437.1	6464	1.8305	0.96642	0.033584	0.067169	0.99987	True
GAATCACCTTGGTATGTGGG	Peak_2109	456.4	577.23/614.11/581.1	456.4	581.1	0.34781	552.46	4640.8	1.8305	0.96641	0.03359	0.067179	0.99987	True
GCAGTTAGCATCCTTGAGCG	Peak_2004	244.5	161.98/128.32/197.93	244.5	161.98	-0.59099	1212.8	2033	1.8301	0.033619	0.96638	0.067237	0.99987	False
GAGGCCAAGCCCATGCAGTG	Peak_2606	179.3	246.56/325.39/233.12	179.3	246.56	0.45735	3197.5	1351.6	1.8294	0.96633	0.033672	0.067343	0.99987	True
GCGTTCAAATAGCCTCACTT	chr19;6579281:6580281	378.97	302.94/247.48/268.8	378.97	268.8	-0.49401	809.95	3627.5	1.8293	0.033681	0.96632	0.067361	0.99987	False
ATTTATAAACACAGGGTCGC	NO_TARGET_302	453.34	329.34/256.64/335.27	453.34	329.34	-0.45984	2659.7	4599.6	1.8284	0.033742	0.96626	0.067485	0.99987	False
TGAAAACATTGTGGTATGCA	chr16;28231975:28232975	326	376.32/508.7/425.68	326	425.68	0.38387	4664.7	2972.2	1.8284	0.96626	0.033743	0.067486	0.99987	True
GGAAAGGCAAGCAAAATGCA	Peak_1501	277.1	374.53/366.63/354.82	277.1	366.63	0.40267	101.01	2397.9	1.8284	0.96626	0.033744	0.067489	0.99987	True
AGGGCTGCCAAGACTATGAG	Peak_1316	509.37	607.66/692.02/643.17	509.37	643.17	0.33588	1823.7	5368.8	1.826	0.96607	0.033928	0.067856	0.99987	True
TGTTGCAGCCATGTCAAGAG	Peak_1867	304.61	361.55/412.46/399.78	304.61	399.78	0.39114	811	2717.2	1.8258	0.96606	0.033939	0.067879	0.99987	True
ATCTCTCCAAGTCCTAGCCT	Peak_2069	246.54	163.77/142.07/238.99	246.54	163.77	-0.58716	3064.1	2055.3	1.8256	0.033958	0.96604	0.067916	0.99987	False
CCATACTTGGAGCATCTTGG	Peak_1968	373.88	482.82/504.12/471.62	373.88	482.82	0.36804	289.6	3563.1	1.825	0.966	0.033999	0.067998	0.99987	True
GATTCAAGTTTTTAGCGACA	Peak_1325	259.78	174.07/174.15/207.71	259.78	174.15	-0.57424	563.07	2202.2	1.8247	0.034022	0.96598	0.068043	0.99987	False
CCATGCCTCTAGTGCACATG	Peak_1137	606.15	755.77/802.01/689.59	606.15	755.77	0.3178	3258.9	6764.6	1.8192	0.96556	0.034444	0.068888	0.99987	True
GCATGTTTACAGAAAACCAA	Peak_160	26.487	31.323/45.829/55.715	26.487	45.829	0.76864	154.08	113.18	1.8181	0.96525	0.034747	0.069493	0.99987	True
AGAAGGCAAGACGCTAGAGA	Peak_1081	414.63	298.46/348.3/281.02	414.63	298.46	-0.47293	1394.2	4086.3	1.8173	0.034587	0.96541	0.069175	0.99987	False
CGAAACCCTCTTAAGTTAAC	NO_TARGET_319	472.7	291.3/375.8/346.02	472.7	346.02	-0.44895	1940.4	4861.9	1.8168	0.034626	0.96537	0.069251	0.99987	False
GGCCCACTTACAAGTCCCAT	Peak_883	191.52	243.87/261.23/275.64	191.52	261.23	0.44577	254.53	1474	1.8155	0.96528	0.034723	0.069447	0.99987	True
CTAGCCCAGGCATGTGCTTA	Peak_1701	372.86	481.03/600.36/456.47	372.86	481.03	0.36662	7421.9	3550.2	1.8154	0.96527	0.034733	0.069466	0.99987	True
GTGATCTTGATTACTACTCA	Peak_25	446.21	324.41/279.56/345.53	446.21	324.41	-0.45868	1229	4503.9	1.8148	0.034774	0.96523	0.069549	0.99987	False
AAAACTGAGGCCTAGAGTGC	Peak_79	480.85	349.92/352.89/355.79	480.85	352.89	-0.4453	8.6243	4973.5	1.8145	0.034801	0.9652	0.069602	0.99987	False
TCTTGTGTAAATACACTTGC	Peak_418	424.82	306.96/284.14/308.39	424.82	306.96	-0.46748	261.44	4219.9	1.8142	0.034821	0.96518	0.069642	0.99987	False
GTGCGCATGGGCTGATGTTA	NO_TARGET_422	62.144	54.144/27.498/28.835	62.144	28.835	-1.0816	321.16	339.06	1.8135	0.034875	0.96513	0.069749	0.99987	False
CTTGTGCCAAGCAACATGAT	Peak_167	188.47	257.29/284.14/228.24	188.47	257.29	0.44706	782.58	1443.2	1.8117	0.96499	0.035013	0.070026	0.99987	True
CCCATGTGCTTCATCATCCT	Peak_1878	548.09	654.65/687.44/720.87	548.09	687.44	0.3263	1096.6	5917.3	1.8116	0.96497	0.035026	0.070052	0.99987	True
CTGGCTTGAGATGTGACATG	Peak_1329	435.01	498.48/554.53/564.97	435.01	554.53	0.34953	1625.5	4354.6	1.8113	0.96496	0.035044	0.070088	0.99987	True
CAGAACATGTCTAAGCATGC	Peak_85	190.51	121.26/169.57/121.2	190.51	121.26	-0.64739	1166.7	1463.7	1.8098	0.03516	0.96484	0.07032	0.99987	False
TTCCATGTGCTTGTGCAGGA	Peak_1711	20.375	51.011/36.663/23.948	20.375	36.663	0.81724	183.78	81.02	1.8096	0.9644	0.035599	0.071197	0.99987	True
CTGCCTGACTTGAATGTTGA	Peak_840	469.64	643.01/568.28/595.27	469.64	595.27	0.34133	1503.8	4820.3	1.8095	0.96481	0.03519	0.07038	0.99987	True
CAGTCATGTAGGAGCATGTC	Peak_165	370.82	287.27/238.31/263.42	370.82	263.42	-0.49177	599.73	3524.6	1.809	0.035222	0.96478	0.070444	0.99987	False
CCCTTGCATCAGCTAATCCT	Peak_1220	579.67	657.78/724.1/732.6	579.67	724.1	0.32047	2235.5	6374.5	1.809	0.96478	0.035222	0.070444	0.99987	True
TCTCTAGACCTTATCCAGCA	Peak_489	89.65	62.198/41.246/47.407	89.65	47.407	-0.9051	128.37	545.78	1.809	0.035227	0.96477	0.070453	0.99987	False
ATACAAGTAGTAATTATACT	Peak_1941	199.67	127.98/128.32/143.69	199.67	128.32	-0.63389	118.09	1557.1	1.8083	0.035284	0.96472	0.070568	0.99987	False
GGACCAAGAGGGTCAAGGTG	Peak_481	417.69	301.59/293.31/319.14	417.69	301.59	-0.46849	188.25	4126.3	1.8073	0.03536	0.96464	0.07072	0.99987	False
TTGCAGTTTCAAGGGGGTGG	Peak_1894	200.69	264.9/279.56/272.22	200.69	272.22	0.43791	53.708	1567.5	1.8066	0.96459	0.035409	0.070819	0.99987	True
GGGGCACTGGCCAAAATGTG	Peak_277	104.93	151.69/155.82/132.45	104.93	151.69	0.5275	193.74	670.09	1.8064	0.96457	0.035428	0.070857	0.99987	True
TCATGCTAGAATGACATGGC	Peak_286	359.62	233.58/265.81/254.63	359.62	254.63	-0.49643	284.04	3384.3	1.8047	0.035557	0.96444	0.071114	0.99987	False
CACATGCCCACTAGGAGGAT	Peak_748	512.43	570.97/664.52/645.12	512.43	645.12	0.33164	2937.4	5411.6	1.8038	0.96436	0.035635	0.07127	0.99987	True
TGTGGCTGGGAGCATGTCTT	Peak_183	878.16	1039.9/1361.1/1067.9	878.16	1067.9	0.28189	43391	11081	1.8022	0.96424	0.035757	0.071514	0.99987	True
CAACATTATGGCAGAATCCA	Peak_918	243.48	332.92/293.31/324.52	243.48	324.52	0.413	522.26	2021.8	1.8022	0.96424	0.035758	0.071516	0.99987	True
ATTGACTCATTAATGAAGAC	chr20;54247423:54248423	175.22	110.97/109.99/102.14	175.22	109.99	-0.66698	31.263	1311.4	1.8014	0.03582	0.96418	0.07164	0.99987	False
TTGCCCAGACATGCCCTCAG	Peak_2054	414.63	437.18/600.36/529.78	414.63	529.78	0.35282	6778.7	4086.3	1.8014	0.96418	0.035824	0.071647	0.99987	True
CTGTCTTGTCTCTGCATGTG	Peak_959	387.12	497.14/426.21/537.11	387.12	497.14	0.36003	3314.2	3731.2	1.801	0.96415	0.035848	0.071695	0.99987	True
CGAGACATGCCTGGGTGACA	Peak_575	546.05	641.22/701.19/684.22	546.05	684.22	0.3249	1068.3	5888.1	1.8006	0.96412	0.03588	0.071759	0.99987	True
TACATGTACTTGCGCGTGCC	Peak_1032	381.01	275.19/201.65/272.22	381.01	272.22	-0.48355	2494.7	3653.3	1.7999	0.035939	0.96406	0.071879	0.99987	False
CCTTGCTGCACATGTGTTAA	Peak_2021	413.61	528.46/582.03/492.15	413.61	528.46	0.35276	2094.2	4073	1.7996	0.96404	0.035964	0.071929	0.99987	True
CTCACTCTTGAGCCCTCCTT	Peak_145	600.04	740.11/747.02/839.63	600.04	747.02	0.31561	4312.8	6674	1.7991	0.964	0.036004	0.072007	0.99987	True
GGCCAAGCAAATAAAAGCCA	Peak_2223	12.225	19.689/32.08/23.948	12.225	23.948	0.91564	42.141	42.471	1.7988	0.96285	0.037153	0.074307	0.99987	True
CTCAAGGCACATGTGGTTAC	Peak_1087	96.781	140.95/146.65/128.05	96.781	140.95	0.53778	99.533	603.02	1.7988	0.96397	0.036028	0.072056	0.99987	True
ATATTCACACTCATTTAGAC	chr9;103081088:103082088	368.79	271.17/215.4/262.45	368.79	262.45	-0.48918	1144.8	3499	1.7977	0.036109	0.96389	0.072219	0.99987	False
ATCGCCTTCCATGCAGAAAC	Peak_44	384.07	250.58/274.98/276.62	384.07	274.98	-0.48057	298.86	3692.2	1.7954	0.036298	0.9637	0.072597	0.99987	False
CATAATGCTTGTGCATGTAC	Peak_1596	461.49	338.29/247.48/396.36	461.49	338.29	-0.44693	5809.2	4709.6	1.7953	0.036302	0.9637	0.072605	0.99987	False
GACTTGTCTACACTTGCCTC	Peak_2165	276.08	188.38/164.99/205.75	276.08	188.38	-0.54899	424.61	2386.3	1.7952	0.03631	0.96369	0.072619	0.99987	False
CCAGCAAGGCAATGCTCAAG	Peak_2312	580.69	731.61/724.1/692.04	580.69	724.1	0.31794	542.25	6389.4	1.7942	0.96361	0.036391	0.072783	0.99987	True
AAAACCCAAGCTCCTTGGCG	Peak_2229	459.45	397.8/279.56/336.73	459.45	336.73	-0.44718	3499	4682.1	1.7935	0.036446	0.96355	0.072893	0.99987	False
AGGTATTCCCAAGGGTCCCT	Peak_489	20.375	16.556/0/5.376	20.375	5.376	-1.7452	76.951	81.02	1.7934	0.036453	0.96355	0.072907	0.99987	False
ATTTTCTTGCCCTTGAAGGG	Peak_2490	534.84	399.14/384.97/431.06	534.84	399.14	-0.4213	609.79	5728.1	1.793	0.036488	0.96351	0.072977	0.99987	False
TCAAGGGACCATGTGGAATC	Peak_7	443.16	562.92/568.28/487.26	443.16	562.92	0.34442	2876.2	4463.1	1.7927	0.96349	0.036514	0.073029	0.99987	True
AAGCAAGAGATCCTGCAAGC	Peak_2321	463.53	391.09/297.89/340.15	463.53	340.15	-0.44535	2190.2	4737.2	1.7925	0.036524	0.96348	0.073048	0.99987	False
TGCTCACTAGAAGAATGGGG	Peak_1493	345.36	230/380.38/243.88	345.36	243.88	-0.50021	9413.5	3207.8	1.7917	0.036587	0.96341	0.073175	0.99987	False
CCTCAGGCCATGGGTCCCGC	Peak_530	197.64	297.12/233.73/267.82	197.64	267.82	0.43652	1010.3	1536.2	1.7907	0.96333	0.036669	0.073339	0.99987	True
CTGCTCCCATGTGCCAAGTG	Peak_2568	464.55	587.97/591.2/575.23	464.55	587.97	0.33927	86.369	4751.1	1.7906	0.96332	0.036676	0.073351	0.99987	True
CGCTACCTAGGGCTACAAGG	Peak_672	398.33	329.34/265.81/286.88	398.33	286.88	-0.4721	1123.2	3874.9	1.7904	0.036698	0.9633	0.073396	0.99987	False
CTAGTCTGCCTAGATATGCT	Peak_2144	843.52	1065.4/967/1026.8	843.52	1026.8	0.28337	2534.4	10502	1.7886	0.96316	0.036841	0.073681	0.99987	True
CTTGGCCCTTGTCCTGGGCT	Peak_489	533.82	398.69/343.72/405.16	533.82	398.69	-0.42017	1532	5713.6	1.7877	0.036913	0.96309	0.073826	0.99987	False
AGATTCATTCACGAGTTGGG	NO_TARGET_18	631.62	480.58/540.79/444.74	631.62	480.58	-0.39357	2454.5	7145.1	1.7869	0.036979	0.96302	0.073958	0.99987	False
TTTCCCTGATACAAGTGCCT	Peak_374	452.32	356.19/307.06/331.36	452.32	331.36	-0.44781	603.48	4585.9	1.7863	0.037027	0.96297	0.074053	0.99987	False
AGGCTTGCTACCCCATTCCA	Peak_24	645.89	517.72/462.88/492.64	645.89	492.64	-0.39006	757.48	7360.5	1.7863	0.037029	0.96297	0.074058	0.99987	False
CACTCAAGTAAACAAGGTCA	Peak_224	223.11	298.91/325.39/280.53	223.11	298.91	0.42035	519.46	1801.9	1.7858	0.96293	0.037069	0.074138	0.99987	True
CATGGCTTCATCATGGCTTT	Peak_693	348.41	459.55/384.97/450.12	348.41	450.12	0.36858	2166.9	3245.5	1.7853	0.96289	0.037107	0.074213	0.99987	True
GCAAGTCTTGACATGTACTA	Peak_1675	405.46	530.25/517.87/491.66	405.46	517.87	0.35226	420.13	3967	1.7847	0.96285	0.037154	0.074308	0.99987	True
TACAAGTAAGTGGCATGAGG	Peak_2396	409.54	522.64/508.7/540.04	409.54	522.64	0.35107	248.53	4020	1.7839	0.96278	0.037217	0.074434	0.99987	True
CAAGTCCTAACTTGTTTGAA	Peak_172	132.44	188.38/132.9/186.21	132.44	186.21	0.48846	1422.8	908.44	1.7839	0.96278	0.037218	0.074437	0.99987	True
AATGGTTGTTTAGCCGGGCA	chr6;96618625:96619625	377.96	309.65/187.9/270.76	377.96	270.76	-0.47972	4188.8	3614.6	1.7831	0.037288	0.96271	0.074577	0.99987	False
TGTGCATGCAGGGACATGTG	Peak_140	546.05	682.84/925.75/628.99	546.05	682.84	0.32198	30953	5888.1	1.7826	0.96268	0.037322	0.074645	0.99987	True
CATCCATCAAGTGGCCTTGG	Peak_1113	632.64	713.71/925.75/783.43	632.64	783.43	0.30798	12558	7160.4	1.782	0.96262	0.037378	0.074755	0.99987	True
CCCGCCGAAGACCCTGCTTG	NO_TARGET_19	320.91	413.01/417.05/425.68	320.91	417.05	0.37703	45.416	2911	1.7819	0.96262	0.037382	0.074763	0.99987	True
ACACATGCACTAGGAGGATG	Peak_2561	544.01	680.15/701.19/602.6	544.01	680.15	0.32169	3228.3	5858.9	1.7786	0.96235	0.037652	0.075303	0.99987	True
GCCCGGGGCGCATGATGGGA	Peak_1	149.76	94.416/91.659/86.016	149.76	91.659	-0.70222	19.72	1067.1	1.7785	0.037662	0.96234	0.075323	0.99987	False
GTCTGGAGCCCATGGCTCCA	Peak_1484	110.02	76.07/36.663/62.557	110.02	62.557	-0.80475	426.54	712.87	1.7781	0.037698	0.9623	0.075395	0.99987	False
GCAGGGGCAAGCCTCCGCCA	Peak_1390	255.71	173.17/160.4/198.42	255.71	173.17	-0.55962	400.37	2156.7	1.7772	0.037766	0.96223	0.075532	0.99987	False
GTGCTAGCTGATCCAAGTGC	Peak_1188	40.75	19.689/9.1659/16.128	40.75	16.128	-1.2854	30.575	196.62	1.7769	0.037789	0.96221	0.075577	0.99987	False
CCACAAGTCCCAGGCATGTT	Peak_890	428.89	545.02/655.36/519.52	428.89	545.02	0.34497	6412.8	4273.7	1.7763	0.96216	0.03784	0.075679	0.99987	True
GTTCTTCATCACATGTTCTC	Peak_463	187.45	177.65/91.659/120.23	187.45	120.23	-0.63647	2056.5	1432.9	1.7758	0.037879	0.96212	0.075759	0.99987	False
CAAATACAATTACTTATAGC	NO_TARGET_179	171.15	107.84/50.412/111.43	171.15	107.84	-0.66145	1655.4	1271.5	1.7755	0.03791	0.96209	0.075819	0.99987	False
TCACAGTTCTAACATGGTTG	chr16;19149533:19150533	185.41	276.98/252.06/238.99	185.41	252.06	0.44099	396.01	1412.5	1.7734	0.96192	0.038083	0.076166	0.99987	True
CCCATGCTGCCAACATCACT	Peak_1736	335.17	433.6/485.79/408.58	335.17	433.6	0.3705	1675.1	3083.3	1.7726	0.96185	0.038145	0.07629	0.99987	True
CATGATTCTAGTTAATCAAA	Peak_2560	233.29	153.48/155.82/192.07	233.29	155.82	-0.57921	659.78	1911.1	1.7722	0.03818	0.96182	0.076359	0.99987	False
GTCTAAGAGTCCAAGTCCAC	Peak_182	284.23	203.6/183.32/195.98	284.23	195.98	-0.53408	109.19	2479.8	1.7722	0.03818	0.96182	0.07636	0.99987	False
CTGGAGCCTGACATGCTCAC	Peak_796	67.237	101.58/109.99/92.858	67.237	101.58	0.58805	73.399	375.51	1.772	0.96179	0.038207	0.076414	0.99987	True
TCAGCATGAATTCAAGGACA	Peak_2316	316.83	410.78/499.54/411.51	316.83	411.51	0.37617	3874.9	2862.2	1.7697	0.96161	0.038389	0.076779	0.99987	True
GTTGCCTAATACATGGCCTT	Peak_35	439.08	367.82/307.06/321.58	439.08	321.58	-0.4481	1174.4	4408.8	1.7696	0.038399	0.9616	0.076797	0.99987	False
TCCAAGTGCAATCTTGCTAA	Peak_1683	478.81	643.01/586.61/603.09	478.81	603.09	0.3323	932.63	4945.5	1.7672	0.9614	0.038596	0.077192	0.99987	True
AGGGGGCAATGTCAAGTGAG	Peak_2268	122.25	172.72/174.15/157.37	122.25	172.72	0.4952	118.87	818.11	1.7646	0.96119	0.038813	0.077626	0.99987	True
TGAAGAAACTAGCGCCTGGC	Peak_180	46.862	22.373/18.332/20.038	46.862	20.038	-1.1859	4.1829	235.41	1.761	0.03912	0.96088	0.078241	0.99987	False
CACAAGTTGGATTGCAAGAG	Peak_2270	532.8	664.04/788.26/665.65	532.8	665.65	0.32061	7518.7	5699.2	1.7597	0.96077	0.039232	0.078464	0.99987	True
GCAGAGACAAGACAGAGTAG	Peak_959	255.71	158.85/174.15/193.05	255.71	174.15	-0.55151	295.58	2156.7	1.7561	0.039536	0.96046	0.079071	0.99987	False
TATTATTAACTATACTTGCT	chr23;148073777:148074777	214.96	164.67/100.82/142.22	214.96	142.22	-0.59251	1108.8	1715.7	1.756	0.039544	0.96046	0.079088	0.99987	False
AAACATGCACAGTGTCTTGC	Peak_1518	160.96	97.996/100.82/138.31	160.96	100.82	-0.66957	706.58	1173.1	1.7558	0.039558	0.96044	0.079115	0.99987	False
TCATGCCTAACACCATGTCT	Peak_148	236.35	313.68/366.63/281.51	236.35	313.68	0.40685	1919.7	1944.1	1.7537	0.96026	0.039738	0.079476	0.99987	True
TACAAGAAACCTGCTGCCAT	Peak_1819	686.64	835.42/843.26/869.45	686.64	843.26	0.29604	373.59	7984.6	1.7528	0.96018	0.03982	0.07964	0.99987	True
GCCTAGAATTCTTGGGCCCG	Peak_93	104.93	50.564/59.578/84.061	104.93	59.578	-0.80626	340.34	670.09	1.7523	0.039861	0.96014	0.079723	0.99987	False
ATGATCTACCTACTTGGGCC	Peak_470	186.43	120.37/123.74/100.19	186.43	120.37	-0.62696	209.29	1422.7	1.7514	0.039935	0.96006	0.07987	0.99987	False
GTTAGCTAGTTCTTTCCCAT	Peak_1190	321.92	227.31/252.06/226.28	321.92	227.31	-0.50018	306.74	2923.2	1.7499	0.04007	0.95993	0.080141	0.99987	False
CTGGGGAACATCAAGATTTA	Peak_1762	194.58	258.64/279.56/262.45	194.58	262.45	0.42975	153.66	1505	1.7494	0.95989	0.040114	0.080228	0.99987	True
CTGGCTAGCCTGCTAGGCCA	Peak_1020	316.83	223.29/210.81/241.92	316.83	223.29	-0.50291	251.38	2862.2	1.7485	0.04019	0.95981	0.080381	0.99987	False
TGTCTACCGCATGTGTCCTG	Peak_297	705.99	769.65/1040.3/865.05	705.99	865.05	0.29275	19912	8285.6	1.7474	0.95971	0.040285	0.080571	0.99987	True
AGGGCGCGGCAAGGGCAGGA	Peak_398	27.506	46.537/50.412/31.279	27.506	46.537	0.73777	123.92	118.77	1.7462	0.95938	0.040621	0.081243	0.99987	True
GCAAAGCAAGGTAGAAGGCA	Peak_1501	165.04	200.91/252.06/225.79	165.04	225.79	0.44987	654.5	1212.2	1.745	0.95951	0.040493	0.080986	0.99987	True
TGCAAGCACACTAGGAGGAT	Peak_405	394.26	502.06/549.95/456.96	394.26	502.06	0.34795	2163.8	3822.5	1.7437	0.95939	0.040608	0.081215	0.99987	True
GATCTGTTGCTACATGGAGC	Peak_2147	234.31	157.96/187.9/145.15	234.31	157.96	-0.56594	530.28	1922.1	1.7416	0.040787	0.95921	0.081574	0.99987	False
GTGCAAGTCTTTGCAAGCCT	Peak_777	382.03	310.1/187.9/276.62	382.03	276.62	-0.46435	4495.9	3666.3	1.7409	0.040852	0.95915	0.081703	0.99987	False
CCCAGGCATGTCTTCCAACT	Peak_1339	440.1	555.76/467.46/560.08	440.1	555.76	0.33594	3907.6	4422.3	1.7392	0.959	0.041	0.082001	0.99987	True
AAGGCGACATGCCAAGGGTG	Peak_614	227.18	151.24/183.32/152.48	227.18	152.48	-0.5721	476.14	1845.4	1.7389	0.04103	0.95897	0.082059	0.99987	False
ATGATAATATTAACCTCATA	chr3;118132354:118133354	61.125	29.533/13.749/31.279	61.125	29.533	-1.0248	126.09	331.87	1.7385	0.041064	0.95894	0.082129	0.99987	False
TGTCCACATGGCGGTCAGGT	Peak_1079	30.562	30.875/73.327/50.828	30.562	50.828	0.71551	452.15	135.91	1.7383	0.95874	0.041257	0.082513	0.99987	True
GTTGAACTAAACAAGCAACA	Peak_1250	316.83	234.47/174.15/223.84	316.83	223.84	-0.49938	1290.9	2862.2	1.7382	0.041088	0.95891	0.082177	0.99987	False
AGCAAGGCTGGCCAAGGCCT	Peak_2410	1014.7	750.85/902.84/813.24	1014.7	813.24	-0.3189	5959.8	13436	1.7377	0.041128	0.95887	0.082256	0.99987	False
ACGGTACATGCGCATGAGTC	NO_TARGET_496	436.02	321.28/219.98/356.77	436.02	321.28	-0.43939	5760.8	4368.1	1.7361	0.041274	0.95873	0.082548	0.99987	False
CAAGGCAAGGTGCAAGGCAA	Peak_1501	124.29	186.15/164.99/174.48	124.29	174.48	0.48603	113.14	835.99	1.7358	0.9587	0.041299	0.082597	0.99987	True
ACAAGAAACCTGCTGCCATG	Peak_1819	811.94	958.03/985.33/992.61	811.94	985.33	0.27892	399.09	9981.4	1.7355	0.95867	0.041327	0.082654	0.99987	True
TGTCTGAACTTGCCTCAATG	Peak_2006	496.13	621.09/637.03/593.32	496.13	621.09	0.32349	512.67	5184.3	1.7355	0.95867	0.04133	0.08266	0.99987	True
AGGACTTGCATCAAGAATGA	Peak_2091	159.94	93.968/100.82/115.34	159.94	100.82	-0.66047	128.85	1163.4	1.7333	0.041521	0.95848	0.083041	0.99987	False
CCTCATCATGAAGCTGCCTA	Peak_336	67.237	141.4/100.82/93.836	67.237	100.82	0.57745	847.61	375.51	1.7332	0.95846	0.041537	0.083073	0.99987	True
CTGGTAATCTTGGGGGCCAA	Peak_1144	184.39	221.94/274.98/249.25	184.39	249.25	0.43279	703.7	1402.3	1.732	0.95836	0.041639	0.083277	0.99987	True
TTCAGCATGATCTTGAGATA	Peak_997	1044.2	1133.9/1251.1/1248.7	1044.2	1248.7	0.25778	6594	13961	1.7306	0.95824	0.04176	0.083519	0.99987	True
GCCACACTAGTTGCATGTGC	Peak_153	463.53	344.55/407.88/309.85	463.53	344.55	-0.42687	2607.3	4737.2	1.7287	0.041936	0.95806	0.083871	0.99987	False
CCTTTCTCATGTCAAATGTG	Peak_792	270.99	354.4/238.31/364.59	270.99	354.4	0.38589	6789.6	2328.4	1.7286	0.95806	0.041944	0.083889	0.99987	True
AGTATGTTCCATGCAACTTC	Peak_496	1141	924.47/1031.2/915.88	1141	924.47	-0.3033	5728.1	15715	1.7273	0.04206	0.95794	0.084121	0.99987	False
GGCATGGGGAACTGGCCCCT	Peak_2311	466.59	494.45/627.86/585.98	466.59	585.98	0.32809	5065.8	4778.7	1.7272	0.95793	0.042066	0.084132	0.99987	True
TGGCCATGCCAGCCACTTGC	Peak_1124	58.069	27.743/41.246/23.948	58.069	27.743	-1.0392	98.372	310.55	1.7261	0.042168	0.95783	0.084336	0.99987	False
GGCTAGTCCTGGACTTGCCC	Peak_2387	154.85	146.77/54.995/97.257	154.85	97.257	-0.66553	2118.8	1115	1.7248	0.042282	0.95772	0.084564	0.99987	False
ACCATGTGGTCCAGACACCG	chr14;98919323:98920323	848.62	671.2/857.01/662.71	848.62	671.2	-0.33791	17298	10587	1.7243	0.042329	0.95767	0.084658	0.99987	False
ATGTTATAACAAACTAGTAC	Peak_1647	200.69	154.82/105.41/132.45	200.69	132.45	-0.59592	615.93	1567.5	1.7238	0.042372	0.95763	0.084745	0.99987	False
GTCTCCACTTGTTTGATGGG	Peak_943	609.21	467.16/449.13/490.68	609.21	467.16	-0.38231	439.27	6809.9	1.7214	0.04259	0.95741	0.085179	0.99987	False
GCCCGGACATGCCACAGTAC	Peak_1244	494.09	370.5/334.55/409.55	494.09	370.5	-0.41432	1408.7	5156.1	1.7211	0.042612	0.95739	0.085224	0.99987	False
CCTGGACTTGAACAAGCAAC	Peak_1037	40.75	64.883/64.161/65.001	40.75	64.883	0.65813	0.26757	196.62	1.7211	0.9573	0.042696	0.085392	0.99987	True
AAACATAATTGATAATTATG	chr2;82725807:82726807	93.725	52.354/22.915/72.82	93.725	52.354	-0.82815	642.77	578.32	1.7208	0.042639	0.95736	0.085279	0.99987	False
TTCAAGGGTTCGAAGCGCCT	Peak_1189	412.59	257.29/362.05/303.01	412.59	303.01	-0.44409	2787.9	4059.8	1.7198	0.042731	0.95727	0.085462	0.99987	False
TGCCAGGGTCTCTTGTGAAT	Peak_2113	625.51	775.02/769.93/721.36	625.51	769.93	0.29926	1192.4	7053.3	1.7196	0.95725	0.04275	0.0855	0.99987	True
AACTTGTTAATCTTCTAGTC	Peak_710	168.09	117.68/91.659/107.52	168.09	107.52	-0.63986	177.45	1241.8	1.719	0.042812	0.95719	0.085623	0.99987	False
CTGCCTCATCTCCTTGGAAT	Peak_24	505.3	630.48/714.94/582.07	505.3	630.48	0.31876	4737.9	5311.9	1.7176	0.95707	0.042933	0.085865	0.99987	True
TTCGTGGTAGGTATAACTAT	NO_TARGET_374	505.3	630.48/609.53/654.89	505.3	630.48	0.31876	517.5	5311.9	1.7176	0.95707	0.042933	0.085865	0.99987	True
CTGACAAAGGCCCATGTGCT	Peak_2466	375.92	478.79/453.71/527.83	375.92	478.79	0.34816	1516.7	3588.8	1.7172	0.95703	0.042968	0.085937	0.99987	True
CAGAATGAGATGCAAGGCAA	Peak_1501	265.89	347.68/357.47/297.15	265.89	347.68	0.38565	1324.9	2270.8	1.7164	0.95695	0.043047	0.086094	0.99987	True
TGCCCCTTGAGACAAGAAAG	Peak_2531	681.54	834.08/925.75/723.32	681.54	834.08	0.291	10336	7905.9	1.7156	0.95688	0.043121	0.086242	0.99987	True
AGATAAGGGAACTTGAACAA	Peak_1555	113.08	55.486/91.659/66.467	113.08	66.467	-0.75781	377.6	738.85	1.7151	0.043167	0.95683	0.086333	0.99987	False
CCAGACACAGCCATGATTTA	Peak_2309	417.69	487.74/637.03/527.83	417.69	527.83	0.33692	6765.8	4126.3	1.7146	0.95679	0.04321	0.086419	0.99987	True
GGGGCCCCTTGAAATTTTCA	Peak_2201	166.06	225.97/119.16/231.66	166.06	225.97	0.44218	5720.9	1222	1.714	0.95673	0.043269	0.086538	0.99987	True
TTCCTAGACACTAGGCATGC	Peak_184	324.98	231.79/279.56/210.64	324.98	231.79	-0.48576	1364.6	2960	1.7129	0.043365	0.95663	0.08673	0.99987	False
TGTTGCTAGGAGGCAAAGAG	chr13;61469702:61470702	437.04	550.39/513.29/555.19	437.04	550.39	0.33199	699.71	4381.7	1.7123	0.95658	0.043421	0.086842	0.99987	True
CTCATGCCTCGGCATGCCCC	Peak_1758	411.57	489.08/554.53/520.49	411.57	520.49	0.338	1072.7	4046.5	1.7123	0.95658	0.043423	0.086846	0.99987	True
TGCCTTGATTTGCCTTGCCT	Peak_1501	136.51	138.72/210.81/189.14	136.51	189.14	0.46748	1506.2	945.21	1.7117	0.95652	0.043475	0.08695	0.99987	True
TGCTTGTTGCATGGACTCCC	Peak_1658	343.32	248.35/229.15/246.81	343.32	246.81	-0.47452	157.14	3182.8	1.7107	0.043571	0.95643	0.087142	0.99987	False
CTCAAAAAAGCAAGTGCCAA	Peak_1602	35.656	42.51/59.578/57.67	35.656	57.67	0.67856	116.74	165.61	1.7106	0.9563	0.043698	0.087395	0.99987	True
TATTTCTTGTTTCATTTTCT	Peak_1014	241.44	145.43/164.99/204.78	241.44	164.99	-0.54659	982.94	1999.5	1.7098	0.043647	0.95635	0.087295	0.99987	False
GCGGGGAGCCAAGCTGCTCA	Peak_2018	56.031	85.467/109.99/72.332	56.031	85.467	0.60039	386.97	296.52	1.7094	0.95629	0.043715	0.087429	0.99987	True
TGCTGTCTTGAAGACTTTAT	Peak_2382	572.54	707.9/728.69/651.47	572.54	707.9	0.30569	1807.8	6270.5	1.7094	0.95631	0.043691	0.087382	0.99987	True
CAAGGAATTTAAACGAATTT	chr10;109194588:109195588	215.97	144.98/178.73/133.91	215.97	144.98	-0.57176	630.93	1726.4	1.7086	0.043759	0.95624	0.087519	0.99987	False
TTCTTTAGACTAGAATTCAC	Peak_1131	291.36	204.94/187.9/225.3	291.36	204.94	-0.50553	352.51	2562.2	1.7073	0.043883	0.95612	0.087766	0.99987	False
GATTTCTCCTTGCGGCACCA	Peak_1722	444.17	393.32/329.97/301.06	444.17	329.97	-0.42767	2424.9	4476.7	1.7069	0.043924	0.95608	0.087847	0.99987	False
GCAAGGTAAGGCAAGACACA	Peak_1501	175.22	231.79/242.9/237.03	175.22	237.03	0.43375	30.933	1311.4	1.7068	0.95607	0.043931	0.087862	0.99987	True
TGCTAGCTGATCCAAGTGCA	Peak_1188	95.762	137.37/151.24/85.527	95.762	137.37	0.51605	1440.1	594.76	1.7062	0.95601	0.043985	0.087971	0.99987	True
GCTATGTACATGTATAAAAA	Peak_1625	292.38	205.84/142.07/275.15	292.38	205.84	-0.50429	4435.5	2574.1	1.7058	0.044022	0.95598	0.088044	0.99987	False
ATTTCCCCAAGTACAAGCCA	Peak_2057	50.937	19.689/32.08/23.459	50.937	23.459	-1.0864	44.273	262.16	1.7056	0.044046	0.95595	0.088092	0.99987	False
TGGTCTCTGCCAAGCCAACA	Peak_1773	698.86	852.88/1017.4/815.2	698.86	852.88	0.28696	14246	8174.4	1.7035	0.95576	0.04424	0.08848	0.99987	True
AATTTAAGCTTCGTAACTGG	NO_TARGET_423	259.78	191.52/160.4/179.85	259.78	179.85	-0.52803	257.17	2202.2	1.7032	0.044261	0.95574	0.088522	0.99987	False
GGGTGCCCAGACAAGCCCTC	Peak_530	30.562	56.829/50.412/28.346	30.562	50.412	0.7039	264.04	135.91	1.7027	0.95549	0.044507	0.089015	0.99987	True
CTCACGGCCCTCATGGCTCA	Peak_1365	445.19	525.78/559.12/562.04	445.19	559.12	0.32806	560.09	4490.3	1.7001	0.95545	0.044555	0.089109	0.99987	True
GCATGTTCCTCCCTGCCCAA	Peak_1182	269.97	246.11/178.73/188.16	269.97	188.16	-0.51851	1723.4	2316.8	1.6996	0.044603	0.9554	0.089205	0.99987	False
TGTTTTCCAGCTCCCAAGTG	Peak_131	816.02	986.22/1031.2/950.09	816.02	986.22	0.27301	1662.5	10048	1.698	0.95524	0.044758	0.089516	0.99987	True
CACGGAGGCTTCCAAGGCCA	Peak_2600	566.42	699.84/760.77/614.82	566.42	699.84	0.30466	5470.3	6181.7	1.6969	0.95514	0.044857	0.089714	0.99987	True
ATACCAAGGTGATTCATGGC	Peak_2109	450.29	383.03/311.64/335.76	450.29	335.76	-0.42234	1408.4	4558.6	1.6963	0.044913	0.95509	0.089826	0.99987	False
ATATTCTTGGTAATCTAGAA	Peak_1750	299.51	212.1/119.16/264.89	299.51	212.1	-0.49589	5712.7	2657.3	1.6957	0.044973	0.95503	0.089945	0.99987	False
AGTGGTATCTTGAGGGTTGG	Peak_629	369.81	470.29/449.13/475.04	369.81	470.29	0.34595	235.23	3511.8	1.6956	0.95502	0.044976	0.089953	0.99987	True
GCTTGGCCCTTGTCCTGGGC	Peak_489	128.36	78.307/64.161/81.617	128.36	78.307	-0.7059	105.53	872.03	1.6951	0.045026	0.95497	0.090053	0.99987	False
TGTCATTCTAGTGCGCATGT	Peak_2010	404.44	511.01/568.28/479.93	404.44	511.01	0.33667	2123.1	3953.8	1.6948	0.95494	0.045059	0.090119	0.99987	True
TGTAGCGAAATCCATGAAAC	Peak_1606	440.1	265.35/417.05/327.45	440.1	327.45	-0.42544	5942.1	4422.3	1.694	0.045133	0.95487	0.090267	0.99987	False
AAATCTTACATGCCCCAAGA	Peak_335	244.5	186.15/164.99/168.12	244.5	168.12	-0.53765	167.36	2033	1.6939	0.045139	0.95486	0.090277	0.99987	False
TGGCCAGCAATTCTAGACCA	chr11;43067334:43068334	508.35	632.27/806.6/555.68	508.35	632.27	0.31416	18127	5354.5	1.6935	0.95482	0.045184	0.090369	0.99987	True
TGCACCATGAATGCTTGCCC	Peak_1368	275.06	357.53/490.37/334.78	275.06	357.53	0.37709	9082.7	2374.7	1.6923	0.9547	0.045298	0.090595	0.99987	True
TGCCCTGACTTGCCACAGGG	Peak_1835	348.41	238.5/252.06/281.02	348.41	252.06	-0.46544	511.2	3245.5	1.6913	0.045391	0.95461	0.090783	0.99987	False
TCATGCCTAGTCATGTCTAC	Peak_1721	328.04	420.62/297.89/434.48	328.04	420.62	0.3577	7627.4	2996.8	1.6912	0.9546	0.045396	0.090792	0.99987	True
ACTGAGTCTTGGACTCAACA	Peak_2591	618.38	477.45/462.88/503.39	618.38	477.45	-0.37246	442.64	6946.6	1.6909	0.045427	0.95457	0.090854	0.99987	False
TTGCAAGCACACTAGGAGGA	Peak_405	354.52	451.94/517.87/427.64	354.52	451.94	0.34938	2468.6	3321	1.6905	0.95453	0.045468	0.090936	0.99987	True
GAGAAGCCATGGAACTGCCA	Peak_754	172.17	162.88/247.48/232.63	172.17	232.63	0.43208	2543.1	1281.4	1.6891	0.9544	0.045598	0.091195	0.99987	True
AATATATCTGTGCAAGTATC	Peak_1394	298.49	228.66/174.15/211.62	298.49	211.62	-0.49425	847.06	2645.4	1.6891	0.045604	0.9544	0.091209	0.99987	False
GTCTTGGGTGATACCTCACA	Peak_1696	676.45	626.9/527.04/521.96	676.45	527.04	-0.35947	4999.6	7827.4	1.6888	0.04563	0.95437	0.091259	0.99987	False
TGGCCAAGGCCAAGGTGTGG	Peak_2045	106.97	160.19/151.24/138.31	106.97	151.24	0.49571	123.67	687.13	1.6888	0.95437	0.045632	0.091264	0.99987	True
ATGCTGACTGAGGCAAGAAA	Peak_597	158.92	105.6/91.659/101.66	158.92	101.66	-0.63958	57.758	1153.6	1.6861	0.045886	0.95411	0.091771	0.99987	False
ACTAGTGCTTTACATGACTC	Peak_1680	45.844	37.14/18.332/20.527	45.844	20.527	-1.1217	140.41	228.83	1.6856	0.045938	0.95406	0.091876	0.99987	False
GTTATCCTGTCGAAGTAAAG	NO_TARGET_71	282.19	198.68/233.73/192.07	282.19	198.68	-0.50412	636.18	2456.3	1.6851	0.045982	0.95402	0.091964	0.99987	False
AAAATTATTTCTTGGACAAT	Peak_1480	233.29	159.75/114.57/170.08	233.29	159.75	-0.54353	1073.7	1911.1	1.6824	0.046247	0.95375	0.092494	0.99987	False
GGGGCAAGACTTGCCCAGGA	Peak_218	233.29	159.75/155.82/186.69	233.29	159.75	-0.54353	370.8	1911.1	1.6824	0.046247	0.95375	0.092494	0.99987	False
CTCTCTCCTTCTAGAATAAA	Peak_1653	210.88	279.67/178.73/298.61	210.88	279.67	0.40561	5273.3	1673	1.6817	0.95369	0.046311	0.092623	0.99987	True
CCTTTGTCATGGCTTCATCA	Peak_693	430.93	540.99/563.7/534.67	430.93	540.99	0.32747	277.86	4300.6	1.6783	0.95335	0.046647	0.093293	0.99987	True
ATGAGAATATGTCCATGCAC	Peak_2575	680.52	468.05/531.62/573.77	680.52	531.62	-0.35566	2908.6	7890.2	1.6763	0.046836	0.95316	0.093672	0.99987	False
GAGAAGCATGTCAAGTCCCA	Peak_1186	61.125	91.731/91.659/80.64	61.125	91.659	0.57675	60.706	331.87	1.6761	0.95312	0.04688	0.093761	0.99987	True
TGTCACAGTCTTGTTGTTCA	Peak_748	171.15	230.89/242.9/192.07	171.15	230.89	0.4298	825.66	1271.5	1.6755	0.95308	0.04692	0.09384	0.99987	True
TGGACCCTTAGCCATGCCAA	Peak_1437	124.29	172.72/229.15/165.19	124.29	172.72	0.47155	1620.2	835.99	1.6752	0.95305	0.046949	0.093897	0.99987	True
CACCCAAGCTGTCTGGAGCT	Peak_1450	374.9	463.13/494.96/475.04	374.9	475.04	0.34075	269.22	3575.9	1.6747	0.953	0.046999	0.093998	0.99987	True
GCCCAAGGGACATGAAATGC	Peak_1281	502.24	378.56/439.96/380.72	502.24	380.72	-0.39874	1757.2	5269.3	1.6741	0.047054	0.95295	0.094107	0.99987	False
TCTGCTTGGTCATGGAGCCC	Peak_1584	384.07	518.17/485.79/453.54	384.07	485.79	0.33819	1044.2	3692.2	1.6741	0.95294	0.047058	0.094116	0.99987	True
TGCAGTGTCTTGCCAATATC	Peak_1284	571.52	613.48/802.01/703.77	571.52	703.77	0.29983	8902	6255.7	1.6721	0.95275	0.047253	0.094507	0.99987	True
CCAGAATTGAGTGCAAAAAG	chr23;94018019:94019019	423.8	538.75/513.29/532.22	423.8	532.22	0.32796	200.6	4206.5	1.6717	0.95271	0.047287	0.094575	0.99987	True
GGCTGGCAAGGGGAGTGGCC	Peak_231	279.14	196.89/187.9/226.28	279.14	196.89	-0.50146	472.4	2421.2	1.6715	0.047307	0.95269	0.094613	0.99987	False
CTAGAGTCACTTGTGGGTGG	Peak_1656	256.72	348.58/334.55/322.56	256.72	334.55	0.38071	170.26	2168.1	1.6715	0.95269	0.047311	0.094623	0.99987	True
CCAAGGGTCATGTATTGTTG	Peak_58	136.51	200.02/187.9/158.35	136.51	187.9	0.45806	510.1	945.21	1.6715	0.95268	0.047316	0.094632	0.99987	True
CTTGCCTAAGGCCATGTATT	Peak_35	259.78	382.14/329.97/338.2	259.78	338.2	0.3793	999.16	2202.2	1.6711	0.95265	0.047354	0.094708	0.99987	True
TCACCAGCTTGCCTCCCCCT	Peak_2622	565.4	680.15/696.6/719.41	565.4	696.6	0.30058	395.31	6167	1.6707	0.95261	0.04739	0.094781	0.99987	True
TCCAAGCACTCTGACAGTCA	Peak_621	965.77	1153.1/1232.8/1067.9	965.77	1153.1	0.25555	6808.9	12579	1.6705	0.95259	0.047414	0.094827	0.99987	True
CATGCTGCCAACATCACTTG	Peak_1736	258.76	336.94/412.46/255.12	258.76	336.94	0.37959	6199.5	2190.8	1.6703	0.95257	0.047425	0.094851	0.99987	True
GGGCATGTTTCCCATGAAGA	Peak_2072	185.41	132/87.076/122.67	185.41	122.67	-0.59199	677.05	1412.5	1.6694	0.047518	0.95248	0.095036	0.99987	False
AGGCAAGGAAACACAAGGCA	Peak_1501	124.29	115.89/178.73/172.52	124.29	172.52	0.46987	1622.6	835.99	1.6682	0.95236	0.047638	0.095276	0.99987	True
GGCAGGTAGGGTATACATGG	chr2;117749236:117750236	356.56	395.56/472.04/453.05	356.56	453.05	0.34466	1832.8	3346.3	1.668	0.95234	0.047658	0.095316	0.99987	True
ATATAACCTTGATCAAAGCT	Peak_1683	163	130.21/105.41/97.746	163	105.41	-0.62409	337.02	1192.6	1.6677	0.047688	0.95231	0.095375	0.99987	False
TGTAATTAGTCATGTCACTT	Peak_785	506.32	605.87/710.35/628.01	506.32	628.01	0.31021	3635	5326.1	1.6675	0.9523	0.047703	0.095406	0.99987	True
TTCTTTTCTTTGCAAGCAAC	Peak_1431	343.32	278.33/155.82/249.25	343.32	249.25	-0.46036	4787.4	3182.8	1.6674	0.047722	0.95228	0.095443	0.99987	False
GTCCTTCAAGATACTAGACT	Peak_583	479.83	362.45/343.72/386.09	479.83	362.45	-0.40377	454.96	4959.5	1.6668	0.04778	0.95222	0.09556	0.99987	False
CTAGCTCCAAGCACCCTCAA	Peak_218	23.431	39.825/68.744/26.391	23.431	39.825	0.74072	508.39	96.791	1.6663	0.95176	0.048242	0.096484	0.99987	True
CATGACATCTAGACAAGGGG	Peak_1600	63.162	32.218/9.1659/58.159	63.162	32.218	-0.94977	602.16	346.27	1.6662	0.047835	0.95216	0.095671	0.99987	False
CTTGTCATTATTCCAAGCTG	Peak_1748	47.881	65.33/96.241/73.798	47.881	73.798	0.61372	287.71	242.03	1.6659	0.95208	0.047918	0.095836	0.99987	True
GTAGAAGCAGCCCAAGGTGT	Peak_178	50.937	82.334/77.91/54.249	50.937	77.91	0.60343	289.71	262.16	1.6659	0.95209	0.04791	0.09582	0.99987	True
CTTTCAAGGCCTTGGGTTCC	Peak_2532	348.41	408.09/476.62/443.28	348.41	443.28	0.34653	1175	3245.5	1.6652	0.95206	0.047937	0.095874	0.99987	True
GAGAACATTTACAGGTGCGT	chr9;26646943:26647943	188.47	210.31/261.23/251.69	188.47	251.69	0.41544	901.77	1443.2	1.6643	0.95198	0.048023	0.096046	0.99987	True
AAACGGTACGACAGCGTGTG	NO_TARGET_475	303.59	217.02/224.56/191.58	303.59	217.02	-0.48238	352.06	2705.2	1.6643	0.048023	0.95198	0.096046	0.99987	False
TAGGGAAACCAAGGTCCCCT	Peak_530	340.26	433.6/485.79/386.58	340.26	433.6	0.3488	2467.2	3145.4	1.6642	0.95196	0.048035	0.09607	0.99987	True
TGACTCGGCATCTTGGGAGA	Peak_1382	541.97	668.97/678.27/593.32	541.97	668.97	0.30321	2904.8	5829.8	1.6632	0.95187	0.048134	0.096268	0.99987	True
GGCCTTGGGTTCCTTGGATG	Peak_2574	547.07	674.78/476.62/795.16	547.07	674.78	0.30221	26879	5902.7	1.6623	0.95178	0.048223	0.096445	0.99987	True
TTGGTAGTGTGTATAAACAC	chr23;104098297:104099297	176.24	114.55/187.9/115.83	176.24	115.83	-0.60134	2598	1321.4	1.662	0.048259	0.95174	0.096518	0.99987	False
AGGGCAAGCCTCAAGACTGG	Peak_76	281.17	363.34/439.96/293.24	281.17	363.34	0.36872	5392.6	2444.6	1.6619	0.95174	0.048264	0.096529	0.99987	True
ATATAAAAAAGAGTTCTGAT	chr5;97465072:97466072	107.99	84.572/64.161/59.625	107.99	64.161	-0.74208	218.58	695.68	1.6618	0.048276	0.95172	0.096551	0.99987	False
GGGTATAGACGCGATCCTCA	NO_TARGET_363	593.93	459.1/398.71/463.31	593.93	459.1	-0.37076	1832.2	6583.8	1.6616	0.048292	0.95171	0.096585	0.99987	False
TGGGAGCATGGGTGAAATGA	Peak_904	314.79	416.59/403.3/391.96	314.79	403.3	0.35644	152.66	2837.9	1.6614	0.95168	0.04832	0.09664	0.99987	True
ATGTCCTCTCCACAAGAGCC	Peak_1788	227.18	154.82/155.82/186.21	227.18	155.82	-0.54107	462.14	1845.4	1.6612	0.048338	0.95166	0.096675	0.99987	False
TTTCCAAGTTCCTTGGGGCT	Peak_881	390.18	429.57/499.54/492.15	390.18	492.15	0.33419	1985.4	3770.2	1.6607	0.95161	0.04839	0.09678	0.99987	True
GGATGAGGCCATGCTGCAGG	Peak_278	234.31	309.65/307.06/264.89	234.31	307.06	0.38862	892.34	1922.1	1.6593	0.95147	0.048532	0.097064	0.99987	True
GCACATCACAAGGGGACACT	Peak_533	569.48	643.01/792.85/700.35	569.48	700.35	0.29795	5921.7	6226.1	1.6585	0.95139	0.048606	0.097211	0.99987	True
GGAACCCTGCCAAGTGGACT	Peak_2609	440.1	550.39/458.29/624.59	440.1	550.39	0.32196	6994	4422.3	1.6584	0.95139	0.048614	0.097227	0.99987	True
CCTGCTTGCCTCCATAAACT	Peak_2554	88.631	127.08/164.99/123.65	88.631	127.08	0.51499	724.26	537.71	1.6581	0.95135	0.048647	0.097295	0.99987	True
AGGCAAGGCAAGACATGGTA	Peak_1501	475.75	591.55/669.11/591.85	475.75	591.85	0.31442	2984.5	4903.7	1.6579	0.95133	0.048673	0.097345	0.99987	True
CAGCTTCTGCTTGGCCACTT	Peak_560	403.42	507.43/494.96/536.62	403.42	507.43	0.33018	503.92	3940.7	1.6568	0.95122	0.048779	0.097558	0.99987	True
GGTCCAAGCATGTCAGAGTG	Peak_387	147.72	147.66/215.4/201.36	147.72	201.36	0.44431	1540	1048.1	1.6567	0.95121	0.048785	0.097571	0.99987	True
AATCTTGTCATGCTTCTAGC	Peak_2165	351.47	217.92/288.72/256.58	351.47	256.58	-0.45246	1264	3283.2	1.656	0.048863	0.95114	0.097727	0.99987	False
TATTGTTCACATGCCCATCT	Peak_361	246.54	247/366.63/321.58	246.54	321.58	0.38203	3795.9	2055.3	1.6553	0.95107	0.048928	0.097857	0.99987	True
CCTGACAAGACCAGACTTGC	Peak_1090	294.42	325.31/403.3/378.76	294.42	378.76	0.36235	1729.6	2597.8	1.6549	0.95102	0.048976	0.097953	0.99987	True
AGCTGCCTGCAAGACCATGA	Peak_1082	627.55	735.64/948.67/766.81	627.55	766.81	0.28873	17021	7083.8	1.6547	0.951	0.048997	0.097994	0.99987	True
ATCTCATGGTCTAACATGTC	Peak_1568	561.33	452.84/426.21/432.04	561.33	432.04	-0.37693	233.34	6108	1.6544	0.049026	0.95097	0.098053	0.99987	False
CAAAGGCAAGACACAAGGTA	Peak_1501	216.99	248.79/311.64/285.91	216.99	285.91	0.39629	1019.8	1737.2	1.6534	0.95087	0.049125	0.098251	0.99987	True
CAAACATGGGCAGGCTGCCA	Peak_387	499.19	638.09/618.7/565.95	499.19	618.7	0.30909	1579.3	5226.7	1.653	0.95084	0.049161	0.098321	0.99987	True
GAGTGGCCACCATGGCCCTT	Peak_1718	304.61	262.22/151.24/218.46	304.61	218.46	-0.4777	3216.8	2717.2	1.6526	0.049207	0.95079	0.098414	0.99987	False
AAGTATGGACAAGCCCCAAG	Peak_202	390.18	275.64/288.72/367.52	390.18	288.72	-0.43315	3190.2	3770.2	1.6523	0.049235	0.95077	0.09847	0.99987	False
TAAAAAGGGGCAAGGAATGG	Peak_1311	358.6	461.79/316.22/454.52	358.6	454.52	0.34111	9589.1	3371.6	1.6519	0.95072	0.049279	0.098558	0.99987	True
TCTTAATTCTAGCACGGCCT	Peak_378	383.05	341.42/238.31/282.97	383.05	282.97	-0.43554	2705.2	3679.2	1.6499	0.049485	0.95052	0.098969	0.99987	False
GTCTACATGACTCAGCCTTG	Peak_2145	35.656	14.766/13.749/23.948	35.656	14.766	-1.2172	42.665	165.61	1.6487	0.049607	0.95039	0.099215	0.99987	False
TCACTGCCAAGCATCTTGGG	Peak_1560	421.76	550.83/458.29/528.31	421.76	528.31	0.32428	2705.1	4179.7	1.6481	0.95034	0.049663	0.099326	0.99987	True
CAAGCAGGGTCATGTCTGCA	Peak_536	458.44	570.97/659.94/511.7	458.44	570.97	0.31607	5714.6	4668.3	1.647	0.95022	0.049776	0.099551	0.99987	True
CTAGCCCAGGCTTGTTCAGG	Peak_1452	561.33	690/701.19/625.57	561.33	690	0.29726	2137.9	6108	1.6463	0.95015	0.049847	0.099695	0.99987	True
AAATAAACTAGAACAGTTAT	Peak_1119	209.86	142.74/105.41/144.66	209.86	142.74	-0.55281	698.8	1662.4	1.6462	0.049863	0.95014	0.099725	0.99987	False
AAATTTCCGCAAGTTCCCAG	Peak_2213	320.91	315.02/229.15/232.15	320.91	232.15	-0.46541	3438.4	2911	1.6451	0.049974	0.95003	0.099947	0.99987	False
CAAGCCCGGGCAAGGCCAGC	Peak_974	242.46	316.81/316.22/302.03	242.46	316.22	0.3818	100.83	2010.7	1.6449	0.95001	0.049991	0.099981	0.99987	True
CACTTAGCATCATGTCTCCA	Peak_2295	603.1	681.05/737.85/743.84	603.1	737.85	0.2905	1631.3	6719.3	1.6439	0.9499	0.050098	0.1002	0.99987	True
CCATGCAGGGGTCCAAGTTC	Peak_1070	524.65	647.49/774.51/601.13	524.65	647.49	0.30296	9142.3	5583.7	1.6438	0.94989	0.050108	0.10022	0.99987	True
CTCATTCATGCATCTGAAGT	Peak_1745	331.09	410.78/421.63/422.26	331.09	421.63	0.34781	59.093	3033.8	1.6437	0.94988	0.050117	0.10023	0.99987	True
TTCCCACTAGATCCCCTTCT	Peak_1648	331.09	450.6/421.63/413.46	331.09	421.63	0.34781	453.02	3033.8	1.6437	0.94988	0.050117	0.10023	0.99987	True
ACTAGCGCCTCAAGTGGTTG	Peak_220	130.4	179.43/215.4/157.37	130.4	179.43	0.45752	890.08	890.19	1.6435	0.94986	0.050141	0.10028	0.99987	True
ATTGGGCTAGAACTTGTTCC	Peak_2367	439.08	318.15/329.97/359.21	439.08	329.97	-0.41106	497.47	4408.8	1.6433	0.050166	0.94983	0.10033	0.99987	False
CCCATTCTCCTAGAGCATGT	Peak_686	758.97	908.36/1164.1/915.88	758.97	915.88	0.27079	30827	9123.4	1.6427	0.94978	0.050219	0.10044	0.99987	True
CAAATGTGGGTCTTGGAGTG	Peak_1194	663.2	808.13/806.6/726.25	663.2	806.6	0.282	3228.9	7624.1	1.6422	0.94973	0.050275	0.10055	0.99987	True
TGAGAAAGCTAGAAAGATTG	Peak_195	343.32	424.65/582.03/435.94	343.32	435.94	0.34371	10734	3182.8	1.6418	0.94969	0.050311	0.10062	0.99987	True
GCGCCAAGCTCACCCAAGAG	Peak_1559	287.29	369.61/261.23/381.21	287.29	369.61	0.36239	5940.6	2515	1.6415	0.94966	0.050344	0.10069	0.99987	True
GCATGGCCTTGTTGACCCTT	Peak_2533	428.89	400.04/270.39/321.58	428.89	321.58	-0.41431	4387.7	4273.7	1.6415	0.050347	0.94965	0.10069	0.99987	False
ATTCATGCCTTGCAAAGGGG	Peak_796	357.58	268.03/215.4/262.45	357.58	262.45	-0.44479	1122.4	3358.9	1.6415	0.05035	0.94965	0.1007	0.99987	False
GTAGAGCATGGACATGTGAC	Peak_617	660.15	517.27/600.36/516.1	660.15	517.27	-0.35126	3452.6	7577.4	1.6413	0.050366	0.94963	0.10073	0.99987	False
CTGAAGCTTGAGAGACCATG	Peak_2370	539.94	664.94/609.53/668.09	539.94	664.94	0.29993	1540.1	5800.7	1.6413	0.94963	0.050371	0.10074	0.99987	True
CCCGGGCATGTGGGAGCTGC	Peak_2169	427.87	324.41/320.8/277.11	427.87	320.8	-0.41437	961.2	4260.2	1.6404	0.050462	0.94954	0.10092	0.99987	False
AGTTTAACCAAGGAAACTTC	Peak_550	322.94	301.59/210.81/234.1	322.94	234.1	-0.46246	2548.8	2935.5	1.6398	0.050527	0.94947	0.10105	0.99987	False
CATGGCAGCCTCAAGGTAGG	Peak_758	98.818	139.61/174.15/130.98	98.818	139.61	0.49432	633.79	619.62	1.6387	0.94936	0.050636	0.10127	0.99987	True
AAATTTAAACTAGCTGCTTT	Peak_1611	304.61	219.26/197.07/266.85	304.61	219.26	-0.47246	1378.5	2717.2	1.6373	0.050787	0.94921	0.10157	0.99987	False
ATACGAGGCGCTTTTCTTTG	NO_TARGET_297	753.87	549.49/637.03/598.2	753.87	598.2	-0.33319	1940	9042	1.6371	0.050805	0.94919	0.10161	0.99987	False
CCAGGATGACCACATGACCT	Peak_1483	579.67	650.62/710.35/729.67	579.67	710.35	0.29286	1970.7	6374.5	1.6368	0.94917	0.050832	0.10166	0.99987	True
CTCCTCCCTTGGTCTCCCCA	Peak_349	464.55	577.23/646.19/492.64	464.55	577.23	0.31272	5956	4751.1	1.6348	0.94896	0.051042	0.10208	0.99987	True
CAAGGACTATCCCAAGTACG	Peak_1215	514.47	348.58/453.71/393.91	514.47	393.91	-0.38434	2815.4	5440.2	1.6344	0.051082	0.94892	0.10216	0.99987	False
CCACATGCCCACTAGGAGGA	Peak_748	318.87	337.39/462.88/406.62	318.87	406.62	0.34975	3978.7	2886.6	1.6333	0.9488	0.051201	0.1024	0.99987	True
GGCAAGTGTGTTAGAAGGCT	Peak_2405	452.32	562.92/600.36/538.58	452.32	562.92	0.31494	997.33	4585.9	1.6331	0.94877	0.051226	0.10245	0.99987	True
TTGAGTTCTAGGGTCAAAAC	Peak_307	210.88	144.08/132.9/198.42	210.88	144.08	-0.54635	1538.8	1673	1.633	0.051231	0.94877	0.10246	0.99987	False
ATTACAACGAGAAACCTTTG	chr10;93972218:93973218	174.21	112.76/187.9/115.34	174.21	115.34	-0.59071	2635.8	1301.4	1.6318	0.051363	0.94864	0.10273	0.99987	False
TGTTCTCATGGTCTTGGCAA	Peak_710	349.43	442.55/403.3/494.1	349.43	442.55	0.33996	2099.3	3258	1.6314	0.94859	0.051408	0.10282	0.99987	True
GCAAGACAGGAAGCAAGGCA	Peak_1501	137.53	161.98/187.9/193.54	137.53	187.9	0.44742	351.71	954.46	1.6304	0.94849	0.051512	0.10302	0.99987	True
CTGGGTTCACTCTAGGACTC	Peak_225	72.331	107.84/105.41/103.12	72.331	105.41	0.5371	5.5713	412.84	1.6279	0.94822	0.051783	0.10357	0.99987	True
TTGCCAAGGAGGCTTGCAGG	Peak_972	506.32	625.11/604.95/647.56	506.32	625.11	0.30354	455.37	5326.1	1.6278	0.94822	0.051784	0.10357	0.99987	True
AGTGCTCTTGCTCTTGGGGA	Peak_978	102.89	61.303/105.41/46.918	102.89	61.303	-0.73773	1076.1	653.16	1.6276	0.051805	0.9482	0.10361	0.99987	False
GCAAGGCTCAAGGCAAGGAA	Peak_1501	86.594	135.58/123.74/117.29	86.594	123.74	0.51002	90.905	521.67	1.6263	0.94806	0.051944	0.10389	0.99987	True
AGCCAGAATACTCAAGTCTG	chr15;83235163:83236163	443.16	472.53/604.95/551.77	443.16	551.77	0.31562	4553.7	4463.1	1.6259	0.94801	0.051989	0.10398	0.99987	True
TTCCTAAGATTTTTAAGACT	NO_TARGET_215	273.02	194.2/178.73/251.21	273.02	194.2	-0.48934	1744.4	2351.5	1.6255	0.052031	0.94797	0.10406	0.99987	False
CCTGCCCTCTTGAGCTCTTG	Peak_796	314.79	401.38/439.96/393.43	314.79	401.38	0.34958	775.9	2837.9	1.6254	0.94796	0.052043	0.10409	0.99987	True
CTTGCCAATGGCAAGAGGCG	Peak_2018	282.19	223.29/201.65/199.4	282.19	201.65	-0.4828	236.63	2456.3	1.6251	0.052066	0.94793	0.10413	0.99987	False
GACAAGAACCTTGACCTTGC	Peak_525	293.4	210.76/178.73/222.37	293.4	210.76	-0.47536	580.19	2585.9	1.6251	0.052067	0.94793	0.10413	0.99987	False
GACACAGAGGCTTGCTCCCT	Peak_310	426.86	511.46/549.95/532.71	426.86	532.71	0.31894	374.49	4246.8	1.6244	0.94786	0.052145	0.10429	0.99987	True
CTAGCCTGGGCTTGTTCACC	Peak_1745	261.82	184.8/284.14/185.23	261.82	185.23	-0.497	4892.1	2225	1.6237	0.052218	0.94778	0.10444	0.99987	False
TGGAAGATTCTAGAAACACT	Peak_541	402.41	478.34/504.12/510.23	402.41	504.12	0.3244	350.91	3927.5	1.6231	0.94771	0.052288	0.10458	0.99987	True
GTGCTTTGCAAGCCATGGCT	Peak_980	154.85	148.11/68.744/100.68	154.85	100.68	-0.61615	1634.9	1115	1.6223	0.052366	0.94763	0.10473	0.99987	False
ATGCCCCGCCACAAGTGACC	Peak_1267	571.52	466.26/371.22/443.28	571.52	443.28	-0.36586	2860.4	6255.7	1.6214	0.052466	0.94753	0.10493	0.99987	False
TGTCTGGGCATGTCAGGGTG	Peak_1845	293.4	333.36/375.8/394.4	293.4	375.8	0.35603	1073.4	2585.9	1.6204	0.94743	0.052573	0.10515	0.99987	True
ACCCATGATGTCTCCTCCAA	Peak_2311	445.19	582.16/490.37/553.73	445.19	553.73	0.31411	2411	4490.3	1.6197	0.94735	0.052648	0.1053	0.99987	True
ATGCCTGGACATGTTCCCAG	Peak_1513	299.51	259.53/210.81/216.02	299.51	216.02	-0.46961	960.28	2657.3	1.6197	0.052649	0.94735	0.1053	0.99987	False
TAAGGACCCACATGCACATT	Peak_1617	414.63	452.84/540.79/518.05	414.63	518.05	0.32058	2384.8	4086.3	1.6179	0.94715	0.052846	0.10569	0.99987	True
ACAAGGGAAGGCAAGTTACA	Peak_1501	448.25	557.1/559.12/544.44	448.25	557.1	0.31301	82.124	4531.2	1.617	0.94706	0.052936	0.10587	0.99987	True
GTCATGTAATAGGAATTCCA	Peak_1468	112.06	97.101/64.161/68.422	112.06	68.422	-0.70365	420.32	730.17	1.6152	0.053137	0.94686	0.10627	0.99987	False
AGTATGAGACTCATAGGGTG	NO_TARGET_87	444.17	552.18/453.71/585.5	444.17	552.18	0.31337	5402.9	4476.7	1.6142	0.94676	0.053243	0.10649	0.99987	True
TGACATGCTCATCAGGGTCA	Peak_2350	426.86	532.04/540.79/501.43	426.86	532.04	0.31712	506.6	4246.8	1.6141	0.94674	0.053255	0.10651	0.99987	True
TGGCTACCAAGAGGGAAGGC	Peak_2080	47.881	39.377/22.915/21.015	47.881	22.915	-1.0314	137.31	242.03	1.6138	0.053281	0.94672	0.10656	0.99987	False
GTTTCTGCATGCCCCTCTTT	Peak_881	237.37	166.01/160.4/167.14	237.37	166.01	-0.51325	16.37	1955.2	1.6138	0.053287	0.94671	0.10657	0.99987	False
TAACATCAAGAACCAAGCCG	Peak_350	692.75	837.66/852.42/817.64	692.75	837.66	0.27368	309.38	8079.4	1.6122	0.94654	0.053459	0.10692	0.99987	True
GAATACTAATAATCATGTAA	chr5;40062247:40063247	189.49	128.87/100.82/128.05	189.49	128.05	-0.5618	370.86	1453.4	1.6116	0.053524	0.94648	0.10705	0.99987	False
TTCTGCCTTGTAATCCCCCT	Peak_2198	603.1	735.19/563.7/788.32	603.1	735.19	0.2853	16116	6719.3	1.6115	0.94646	0.05354	0.10708	0.99987	True
CCAGGACAAGCCGGGCAGCG	Peak_401	104.93	89.494/146.65/146.62	104.93	146.62	0.47875	1631.6	670.09	1.6104	0.94634	0.053656	0.10731	0.99987	True
AAGAATTTAACACATGATTC	Peak_1952	158.92	104.26/142.07/94.324	158.92	104.26	-0.60343	764.18	1153.6	1.6094	0.053761	0.94624	0.10752	0.99987	False
TGAAGGCCAGAATTCATGAG	Peak_1977	426.86	486.85/600.36/531.74	426.86	531.74	0.3163	3362.4	4246.8	1.6094	0.94624	0.053764	0.10753	0.99987	True
AAATTTACTAAATCTGGGCA	chr9;10801471:10802471	430.93	313.23/325.39/325.49	430.93	325.39	-0.40421	73.935	4300.6	1.6094	0.053765	0.94623	0.10753	0.99987	False
TGTCCTTGCAGTGAGCATGT	Peak_1892	627.55	709.69/806.6/762.9	627.55	762.9	0.28137	2370.6	7083.8	1.6082	0.9461	0.053895	0.10779	0.99987	True
TGGGAGAACAGACTTGTTGG	Peak_1693	554.2	678.81/889.09/673.96	554.2	678.81	0.29213	22120	6005.1	1.608	0.94609	0.053913	0.10783	0.99987	True
TTTAACCAAGACATTTGTTC	Peak_1728	235.33	164.67/229.15/156.39	235.33	164.67	-0.51251	2112.9	1933.1	1.6072	0.054009	0.94599	0.10802	0.99987	False
GAGATATTATCATGCAACTC	Peak_1335	149.76	121.26/91.659/97.257	149.76	97.257	-0.61759	303.84	1067.1	1.6071	0.054015	0.94598	0.10803	0.99987	False
CCATCCAGGCAAGAGGGAAA	Peak_1646	144.66	203.6/155.82/195.98	144.66	195.98	0.43542	835.44	1019.8	1.607	0.94597	0.054032	0.10806	0.99987	True
AGCACATCATAGGACTAGAG	Peak_581	399.35	502.06/499.54/471.13	399.35	499.54	0.32222	406.62	3888	1.6068	0.94595	0.054049	0.1081	0.99987	True
ATATAAACAGTTAACACAGC	Peak_1507	130.4	85.467/82.493/78.685	130.4	82.493	-0.65424	11.671	890.19	1.6057	0.054167	0.94583	0.10833	0.99987	False
AGAAGATCATTCACATGTGC	Peak_376	836.39	634.51/714.94/672.98	836.39	672.98	-0.3132	1620.1	10384	1.6036	0.054396	0.9456	0.10879	0.99987	False
AAGATGGTGGGCTAGGAATG	Peak_470	468.62	428.67/357.47/351.4	468.62	357.47	-0.38966	2553.6	4806.4	1.6033	0.054432	0.94557	0.10886	0.99987	False
GACGTAGCCTTCCGAAATAT	NO_TARGET_54	361.66	268.03/215.4/271.24	361.66	268.03	-0.43081	1390.4	3409.7	1.6033	0.054433	0.94557	0.10887	0.99987	False
TTGCCAATGGCAAGAGGCGA	Peak_2018	236.35	187.04/160.4/165.68	236.35	165.68	-0.50994	242.11	1944.1	1.6028	0.05449	0.94551	0.10898	0.99987	False
AGGTGAGGAGGCATGGAGCT	Peak_1666	464.55	575/669.11/487.75	464.55	575	0.30713	8234.4	4751.1	1.6024	0.94546	0.054536	0.10907	0.99987	True
CTCTCCCATGTCAGCATGCT	Peak_221	529.75	650.17/650.78/579.14	529.75	650.17	0.29501	2522.8	5655.8	1.6013	0.94534	0.054659	0.10932	0.99987	True
AGTCCCCACTCATGGAATGG	Peak_1517	156.89	219.26/210.81/185.23	156.89	210.81	0.42391	363	1134.3	1.6012	0.94534	0.054664	0.10933	0.99987	True
CCATGCTGCCAACATCACTT	Peak_1736	243.48	315.47/307.06/317.67	243.48	315.47	0.37233	37.795	2021.8	1.6009	0.9453	0.054697	0.10939	0.99987	True
TCAAGGCATGTTGGTAGAGA	Peak_559	186.43	260.43/192.48/246.81	186.43	246.81	0.40286	1568.3	1422.7	1.6007	0.94528	0.05472	0.10944	0.99987	True
TGCTCACTGGGGCAAGTGGG	Peak_796	234.31	210.76/371.22/304.48	234.31	304.48	0.37649	6618.8	1922.1	1.6004	0.94525	0.054751	0.1095	0.99987	True
AAGAGATGAGGTCAAGAGCC	Peak_2099	667.28	489.98/527.04/527.83	667.28	527.04	-0.33981	686.97	7686.5	1.5996	0.054842	0.94516	0.10968	0.99987	False
GTCTCTACAAGCCTCTCCTC	Peak_1822	550.12	426.89/398.71/470.64	550.12	426.89	-0.36515	1354.2	5946.5	1.5981	0.055006	0.94499	0.11001	0.99987	False
GTTACAACAAGGCAGGAGGA	Peak_300	613.29	499.82/458.29/480.91	613.29	480.91	-0.35015	434.61	6870.6	1.5971	0.055127	0.94487	0.11025	0.99987	False
CCCAGGCATGTTCCTCTCAT	Peak_2391	303.59	386.61/439.96/344.06	303.59	386.61	0.34776	2328.2	2705.2	1.5963	0.94479	0.05521	0.11042	0.99987	True
AAGACGCATGTGCTAACTAG	Peak_324	614.3	506.98/476.62/481.89	614.3	481.89	-0.34962	328.76	6885.8	1.5958	0.055268	0.94473	0.11054	0.99987	False
AAGAAAATCCCCTAGCCCAT	Peak_316	495.11	400.04/380.38/372.9	495.11	380.38	-0.37942	221.14	5170.2	1.5956	0.055292	0.94471	0.11058	0.99987	False
CCCAGGCAAGAGGCCTTTGG	Peak_1278	312.76	397.35/412.46/387.07	312.76	397.35	0.3444	167.01	2813.7	1.5948	0.94463	0.055374	0.11075	0.99987	True
GTTCCCAAGTGCCAACTCTA	Peak_266	393.24	294.88/293.31/341.13	393.24	294.88	-0.41404	1070.8	3809.4	1.5936	0.055518	0.94448	0.11104	0.99987	False
TTGAACAAGACATGAGTCCT	Peak_1275	340.26	330.23/472.04/429.59	340.26	429.59	0.33544	5837.2	3145.4	1.5928	0.9444	0.055604	0.11121	0.99987	True
AAAGGTGAGTCATGTTTACA	Peak_2000	446.21	553.07/705.77/542.98	446.21	553.07	0.30911	11710	4503.9	1.5923	0.94434	0.055661	0.11132	0.99987	True
AGCAAGACAAGGTTGCCCTG	Peak_286	352.49	443.89/508.7/391.47	352.49	443.89	0.33179	3474.4	3295.8	1.5921	0.94432	0.055678	0.11136	0.99987	True
TGGGTCTCCATTCAGCTGCA	Peak_1773	903.63	1074.4/1319.9/1032.2	903.63	1074.4	0.24944	31027	11511	1.5914	0.94424	0.055759	0.11152	0.99987	True
GCCAAAAGCCAAGCCCTCAT	Peak_61	198.66	242.53/261.23/265.87	198.66	261.23	0.3933	185.59	1546.6	1.591	0.9442	0.055799	0.1116	0.99987	True
GATAACACATGTGTGAATTC	Peak_622	307.66	224.18/206.23/225.79	307.66	224.18	-0.45494	162.4	2753.3	1.5909	0.055811	0.94419	0.11162	0.99987	False
TGGAGACATGCCTGGGAGGC	Peak_2071	477.79	569.18/591.2/589.41	477.79	589.41	0.30231	206.14	4931.6	1.5894	0.94401	0.05599	0.11198	0.99987	True
GGTACCTGAACAACGGCACC	NO_TARGET_207	544.01	699.84/591.2/665.65	544.01	665.65	0.29064	3356	5858.9	1.5891	0.94398	0.056018	0.11204	0.99987	True
CACACGCCCCAACTTGCCCT	Peak_2084	523.64	642.12/701.19/577.68	523.64	642.12	0.29377	3821	5569.3	1.5876	0.94382	0.056185	0.11237	0.99987	True
TGCTGCGTGACATGCTCATC	Peak_2350	455.38	563.36/614.11/468.2	455.38	563.36	0.30639	5815.6	4627.1	1.5875	0.9438	0.056205	0.11241	0.99987	True
GGGCGCTAAGATATATGCCC	NO_TARGET_168	251.63	184.8/178.73/150.53	251.63	178.73	-0.49116	416.22	2111.5	1.5864	0.056326	0.94367	0.11265	0.99987	False
GTCAATCTTGTGCTTGCAGC	Peak_221	330.07	299.36/242.9/238.5	330.07	242.9	-0.44089	1603.6	3021.5	1.586	0.05637	0.94363	0.11274	0.99987	False
TGCAAGGAGTGGATCCAAGG	Peak_1020	330.07	255.06/233.73/242.9	330.07	242.9	-0.44088	115.96	3021.5	1.586	0.056375	0.94363	0.11275	0.99987	False
CAGGCAAGCCCAAATTCAAG	Peak_597	499.19	532.94/705.77/613.84	499.19	613.84	0.29775	7498.4	5226.7	1.5859	0.94362	0.056379	0.11276	0.99987	True
AAGATTAAACATGATAACAT	Peak_1152	356.56	285.93/151.24/264.89	356.56	264.89	-0.42736	6680	3346.3	1.5847	0.056515	0.94348	0.11303	0.99987	False
AAAGCCAGACTCCCAGACTA	Peak_974	391.2	488.64/508.7/475.53	391.2	488.64	0.32012	287.24	3783.3	1.5841	0.94342	0.056582	0.11316	0.99987	True
GGCACAAACAAGGCAAGGAA	Peak_1501	222.09	289.06/325.39/284.44	222.09	289.06	0.37877	670.38	1791.1	1.5826	0.94325	0.056755	0.11351	0.99987	True
TGGTGCCACATGGGAAATGT	Peak_1848	92.706	116.34/132.9/130.49	92.706	130.49	0.48874	103	570.14	1.5824	0.94322	0.05678	0.11356	0.99987	True
CAAGCCAGCTTGGATGTCCT	Peak_958	287.29	350.37/366.63/373.88	287.29	366.63	0.35077	158.52	2515	1.5822	0.9432	0.056802	0.1136	0.99987	True
GAAACATAATGTCTTCAGTC	chr13;72649141:72650141	226.16	158.4/169.57/143.2	226.16	158.4	-0.51103	177.94	1834.5	1.582	0.056826	0.94317	0.11365	0.99987	False
TAGAAGCAGCCCAAGGTGTC	Peak_178	694.79	837.21/884.5/698.39	694.79	837.21	0.26868	10754	8111	1.5815	0.94311	0.056886	0.11377	0.99987	True
GAGGTTCAAGAAAGTTTTAA	Peak_366	401.39	324.41/302.47/302.03	401.39	302.47	-0.40701	240.81	3914.3	1.581	0.056941	0.94306	0.11388	0.99987	False
GTTTAAACATGTCACATGTC	Peak_1167	354.52	264.45/160.4/263.42	354.52	263.42	-0.42709	5307.3	3321	1.5808	0.056959	0.94304	0.11392	0.99987	False
GAGCAAGGAAGGCCTAGACC	Peak_1597	196.62	127.53/219.98/134.89	196.62	134.89	-0.54029	3647.4	1525.8	1.5803	0.057016	0.94298	0.11403	0.99987	False
GCGTAAGGCAAGGCGAGACA	Peak_1501	371.84	277.88/242.9/340.15	371.84	277.88	-0.41893	2551.1	3537.4	1.5799	0.057068	0.94293	0.11414	0.99987	False
ATGTCCACCTAGCAAAATCT	Peak_149	131.42	197.78/178.73/163.72	131.42	178.73	0.44076	294.05	899.31	1.5778	0.94269	0.057306	0.11461	0.99987	True
TGCCATAGAACATGATATTG	Peak_1	535.86	642.12/655.36/720.38	535.86	655.36	0.28994	2201.8	5742.6	1.5769	0.94259	0.057409	0.11482	0.99987	True
AAATAAGAAAACTCTAAGGC	chr16;14395127:14396127	199.67	112.76/137.49/149.06	199.67	137.49	-0.5351	372.66	1557.1	1.576	0.057517	0.94248	0.11503	0.99987	False
ATCGTATCATCAGCTAGCGC	NO_TARGET_206	457.42	265.35/352.89/349.93	457.42	349.93	-0.38548	3581.3	4654.6	1.5755	0.057569	0.94243	0.11514	0.99987	False
GTGATAATGATGTATTCTCG	NO_TARGET_140	340.26	251.92/206.23/280.04	340.26	251.92	-0.43217	1439.2	3145.4	1.5751	0.057619	0.94238	0.11524	0.99987	False
TTTTTAGCGACATGGACCAA	Peak_1325	298.49	278.77/169.57/217.48	298.49	217.48	-0.455	3026.1	2645.4	1.575	0.057625	0.94238	0.11525	0.99987	False
AAGCAACCAAGGTCTTGGTT	Peak_2168	152.81	100.68/82.493/122.18	152.81	100.68	-0.59713	396.55	1095.8	1.5749	0.057644	0.94236	0.11529	0.99987	False
CCAGAGCAGAGCATGCAGTG	Peak_608	109.01	150.8/174.15/135.87	109.01	150.8	0.46456	384.17	704.27	1.5748	0.94234	0.057657	0.11531	0.99987	True
CTAGCTGTGTCCCTTGTAAG	Peak_2614	421.76	523.54/531.62/516.1	421.76	523.54	0.3112	60.345	4179.7	1.5743	0.94229	0.057714	0.11543	0.99987	True
ATTACTCATGTCTTATTCCC	Peak_1354	497.15	379.01/389.55/383.65	497.15	383.65	-0.37303	28.18	5198.4	1.5742	0.057725	0.94228	0.11545	0.99987	False
CCTGGACATGACAGCTTGTT	Peak_482	280.16	407.64/329.97/357.75	280.16	357.75	0.3516	1630.6	2432.9	1.5731	0.94215	0.057847	0.11569	0.99987	True
CCACCACTTGAAGAGTTTCT	Peak_494	615.32	670.31/779.1/745.8	615.32	745.8	0.27703	3403.8	6900.9	1.5706	0.94187	0.058135	0.11627	0.99987	True
ATTTTATTCTTGTAGTTCAA	Peak_1162	158.92	105.6/64.161/139.29	158.92	105.6	-0.58515	1426	1153.6	1.5699	0.058218	0.94178	0.11644	0.99987	False
ATGATCAGACTTGAATTGTC	Peak_2522	407.5	308.31/201.65/337.22	407.5	308.31	-0.4013	6105.9	3993.5	1.5697	0.058247	0.94175	0.11649	0.99987	False
AGCCTTAGACATGTCCTATC	Peak_995	317.85	228.21/233.73/278.57	317.85	233.73	-0.44188	1020.8	2874.4	1.569	0.058323	0.94168	0.11665	0.99987	False
ATCCAAGGAACCCAAGGCCC	Peak_2574	29.544	12.082/9.1659/18.572	29.544	12.082	-1.2233	25.311	130.13	1.5684	0.058397	0.9416	0.11679	0.99987	False
AGGACAAGTTTGGACATGAC	Peak_1135	301.55	218.36/325.39/220.42	301.55	220.42	-0.45041	5511.6	2681.2	1.5669	0.058574	0.94143	0.11715	0.99987	False
CCTGTCACCCATGAGCAGCT	Peak_2018	440.1	544.12/614.11/513.16	440.1	544.12	0.30548	2928.5	4422.3	1.5642	0.94112	0.05888	0.11776	0.99987	True
TCAGTGCATGTCTGTCTGAG	Peak_481	409.54	491.32/508.7/558.13	409.54	508.7	0.31215	1372.4	4020	1.5641	0.9411	0.058898	0.1178	0.99987	True
CTCTCTTGGCTTCTCTTGAT	Peak_2249	588.84	708.79/765.35/715.01	588.84	715.01	0.27966	1286.4	6508.9	1.5639	0.94108	0.058919	0.11784	0.99987	True
TGTCCAAGAGCATGACCAGC	Peak_342	500.2	525.78/751.6/613.35	500.2	613.35	0.29367	13391	5240.9	1.5629	0.94097	0.059032	0.11806	0.99987	True
TTAAAATGAGTCATGCATTG	Peak_448	937.25	1116/1109.1/1063	937.25	1109.1	0.24261	1085.9	12086	1.5629	0.94096	0.059037	0.11807	0.99987	True
TCCCTGCATTCATGGTTTTA	NO_TARGET_126	378.97	472.97/513.29/445.23	378.97	472.97	0.31891	1197.4	3627.5	1.5607	0.94071	0.059294	0.11859	0.99987	True
CCAGGCAGCCCATGGGCTAG	Peak_316	420.74	531.15/490.37/521.47	420.74	521.47	0.30899	530.36	4166.4	1.5606	0.94069	0.059315	0.11863	0.99987	True
CATGGAACTATGTATTCCGA	chr21;14843327:14844327	320.91	236.71/247.48/220.9	320.91	236.71	-0.43743	182.88	2911	1.5605	0.059322	0.94068	0.11864	0.99987	False
GCATCTTGTCACATCCACAA	Peak_1144	377.96	319.94/284.14/273.69	377.96	284.14	-0.41035	695.41	3614.6	1.5604	0.059332	0.94067	0.11866	0.99987	False
GCTCACCATTCATGTGCCAG	Peak_220	386.11	434.94/481.21/514.14	386.11	481.21	0.31693	1612.7	3718.2	1.5596	0.94058	0.059422	0.11884	0.99987	True
ACTTGTGCCCAAGATGGTTA	Peak_190	283.21	360.66/389.55/304.48	283.21	360.66	0.34767	1995.5	2468	1.559	0.9405	0.059503	0.11901	0.99987	True
AACATGTACCGGCATGTTCG	Peak_1988	57.05	29.98/22.915/45.452	57.05	29.98	-0.90594	144.64	303.52	1.558	0.059622	0.94038	0.11924	0.99987	False
AATGATAACTAGCTGTGTCA	Peak_1135	621.44	506.53/444.54/491.17	621.44	491.17	-0.33876	1205.1	6992.2	1.5578	0.059637	0.94036	0.11927	0.99987	False
CCCACAAGATCTCTAGAAGG	Peak_219	461.49	525.78/710.35/568.39	461.49	568.39	0.29999	10985	4709.6	1.5577	0.94034	0.059656	0.11931	0.99987	True
CCTCAGTTCAAGAAACTCTA	Peak_1071	301.55	322.18/485.79/382.18	301.55	382.18	0.34087	7167.5	2681.2	1.5573	0.9403	0.059705	0.11941	0.99987	True
CTCAAGTTGCAGAAGACATG	Peak_2490	444.17	539.65/756.18/548.35	444.17	548.35	0.30336	21635	4476.7	1.557	0.94027	0.059731	0.11946	0.99987	True
TCCTAAATCCCTTCCCCTCT	Peak_2614	621.44	815.74/751.6/742.38	621.44	751.6	0.27396	2099.2	6992.2	1.5566	0.94022	0.05978	0.11956	0.99987	True
TTGTCTCTGGTGCAAGGGCA	Peak_162	99.837	60.856/59.578/76.73	99.837	60.856	-0.70505	126.82	627.97	1.5558	0.059873	0.94013	0.11975	0.99987	False
TCAGGAAGCAAGAATCATGG	Peak_902	425.84	480.58/527.04/528.31	425.84	527.04	0.30695	1079.9	4233.3	1.5554	0.94007	0.059927	0.11985	0.99987	True
AGCTCTGGACCAAGTAGAAG	Peak_11	631.62	500.27/458.29/542	631.62	500.27	-0.33576	1751.7	7145.1	1.554	0.060098	0.9399	0.1202	0.99987	False
GCCCGGACCTTGGATGCCAG	Peak_1797	292.38	383.03/371.22/330.87	292.38	371.22	0.34337	883.81	2574.1	1.5539	0.93989	0.060107	0.12021	0.99987	True
TGATGCCAAGCCGAGGGTGG	Peak_1602	771.19	918.21/921.17/938.85	771.19	921.17	0.25607	160.63	9319.7	1.5535	0.93985	0.060147	0.12029	0.99987	True
TTGCGGGCATGTGGATCATG	Peak_1937	188.47	225.08/247.48/296.17	188.47	247.48	0.39116	1436.3	1443.2	1.5533	0.93983	0.060171	0.12034	0.99987	True
CCTGCAGACATGCCCAGACA	Peak_2099	188.47	223.73/247.48/251.69	188.47	247.48	0.39116	290.77	1443.2	1.5533	0.93983	0.060171	0.12034	0.99987	True
CATGGCAAGGCAACGCACAA	Peak_1501	47.881	72.042/77.91/50.828	47.881	72.042	0.57946	242.25	242.03	1.5531	0.93973	0.060268	0.12054	0.99987	True
TGGGACTTGTCTGGACTAGT	Peak_2515	726.37	796.49/976.16/870.42	726.37	870.42	0.26069	8323.2	8605.4	1.5529	0.93978	0.060221	0.12044	0.99987	True
CGCCTAATTTCCGGATCAAT	NO_TARGET_303	321.92	240.74/229.15/238.01	321.92	238.01	-0.43412	43.006	2923.2	1.552	0.060327	0.93967	0.12065	0.99987	False
GACAGTTCATGACCTTGAAC	Peak_22	439.08	336.05/334.55/363.12	439.08	336.05	-0.38481	367.66	4408.8	1.5517	0.060366	0.93963	0.12073	0.99987	False
ACGAACTTGCCAGGACAAGC	Peak_401	836.39	715.05/678.27/657.34	836.39	678.27	-0.30191	895.58	10384	1.5517	0.06037	0.93963	0.12074	0.99987	False
CTGGAGTCGTTCAAGAAGCT	Peak_2005	147.72	185.25/252.06/197.93	147.72	197.93	0.41971	1545.3	1048.1	1.5511	0.93956	0.060442	0.12088	0.99987	True
TATGACAAGACCTGGCATGT	Peak_2128	117.16	111.87/160.4/160.3	117.16	160.3	0.44908	1173	773.83	1.551	0.93955	0.060446	0.12089	0.99987	True
CCAGCCTGGGCATGTTCTCA	Peak_1321	354.52	443.89/494.96/440.34	354.52	443.89	0.3235	1310.2	3321	1.5507	0.93951	0.060485	0.12097	0.99987	True
GGGCTTGCAGGCGGCAGCAT	Peak_2084	314.79	379.01/403.3/397.34	314.79	397.34	0.33501	185.76	2837.9	1.5494	0.93936	0.060637	0.12127	0.99987	True
GCAAGCAAGGGGACACATGC	Peak_1669	584.76	461.34/398.71/460.38	584.76	460.38	-0.34435	1901.9	6449.1	1.5488	0.060713	0.93929	0.12143	0.99987	False
AAGAAGCTAGGTCCTTATTT	Peak_978	420.74	314.57/320.8/347.49	420.74	320.8	-0.39018	375.36	4166.4	1.5483	0.060777	0.93922	0.12155	0.99987	False
GAAGATTAAACATGATAACA	Peak_1152	109.01	80.992/64.161/67.933	109.01	67.933	-0.67431	92.379	704.27	1.5479	0.060829	0.93917	0.12166	0.99987	False
CCCCAAGTAATCATGTGGTT	Peak_926	152.81	204.05/229.15/203.31	152.81	204.05	0.41478	315.29	1095.8	1.5477	0.93915	0.060845	0.12169	0.99987	True
TTGAACTATCTTGGAAACAC	Peak_443	312.76	231.34/210.81/230.68	312.76	230.68	-0.43751	197.52	2813.7	1.5473	0.060894	0.93911	0.12179	0.99987	False
TGAAAATCCTATTGCTCAGT	chr10;22428993:22429993	275.06	342.76/389.55/350.42	275.06	350.42	0.3482	794.93	2374.7	1.5464	0.93899	0.061008	0.12202	0.99987	True
CTGCGCGGCTTGAGGTCTCA	Peak_901	192.54	258.64/252.06/182.78	192.54	252.06	0.38683	2421.3	1484.3	1.5448	0.93881	0.061194	0.12239	0.99987	True
AGACTTGTTTCTACATGTTC	Peak_1611	555.22	456.42/435.38/431.06	555.22	435.38	-0.35007	230.67	6019.8	1.5446	0.061224	0.93878	0.12245	0.99987	False
GCCCAAAGCATGCCCATGAC	Peak_2542	251.63	180.78/174.15/225.3	251.63	180.78	-0.47486	1013.2	2111.5	1.5419	0.061546	0.93845	0.12309	0.99987	False
CCTGGCTTTGCCTTGCCTTG	Peak_1501	767.12	917.31/861.59/915.39	767.12	915.39	0.25463	1448.9	9254.2	1.5413	0.93838	0.061623	0.12325	0.99987	True
GTACAAGTGTGTACATGTGT	Peak_1133	547.07	428.67/407.88/442.3	547.07	428.67	-0.35111	309	5902.7	1.541	0.06166	0.93834	0.12332	0.99987	False
GCAAAAGGCAAGCGATGGGA	Peak_1501	115.12	101.58/45.829/72.82	115.12	72.82	-0.65351	777.69	756.29	1.5382	0.062003	0.938	0.12401	0.99987	False
TGGGCTAGAGGGCAAGTTTG	Peak_2528	919.93	1065.4/1352/1086.9	919.93	1086.9	0.24042	35353	11789	1.5381	0.93799	0.062014	0.12403	0.99987	True
TGGGAAGACAAGTAGCATGA	Peak_153	202.73	264.01/362.05/234.59	202.73	264.01	0.37936	5239.1	1588.5	1.5374	0.93791	0.062093	0.12419	0.99987	True
CTGAAATCCAAGAAGCTGCT	Peak_2621	265.89	302.04/339.14/339.67	265.89	339.14	0.34985	688.17	2270.8	1.537	0.93786	0.062144	0.12429	0.99987	True
GGTGATTTCCAAGGGGTCCA	Peak_1779	198.66	259.08/316.22/231.66	198.66	259.08	0.38147	2008.5	1546.6	1.5366	0.9378	0.062199	0.1244	0.99987	True
CTTGATTCTCTAGGATAAGC	Peak_2399	513.45	423.75/343.72/400.27	513.45	400.27	-0.35846	1874.6	5425.9	1.5365	0.062206	0.93779	0.12441	0.99987	False
TTAAATACATGAACTTAAAC	Peak_1338	177.26	145.43/119.16/121.2	177.26	121.2	-0.5447	295.47	1331.5	1.5363	0.062235	0.93777	0.12447	0.99987	False
ATTGCAAGTACTTTATACTA	Peak_2314	281.17	208.07/197.07/205.27	281.17	205.27	-0.45208	37.558	2444.6	1.5353	0.062358	0.93764	0.12472	0.99987	False
TGAAAGGATGTCTTGAGAGG	Peak_2263	182.36	239.4/137.49/261.47	182.36	239.4	0.39077	5436.2	1382	1.5344	0.93753	0.062469	0.12494	0.99987	True
GCAAGTCAAGGCAATAGGCA	Peak_1501	397.31	516.83/435.38/492.64	397.31	492.64	0.30955	1931.9	3861.8	1.534	0.93748	0.062518	0.12504	0.99987	True
ATAATGCTTGAACAAATGTC	Peak_2496	473.72	376.32/366.63/332.33	473.72	366.63	-0.3688	635.14	4875.9	1.5335	0.062571	0.93743	0.12514	0.99987	False
TGTGTGCACTCAAGTAAACA	Peak_224	367.77	472.53/458.29/449.63	367.77	458.29	0.3167	138.83	3486.2	1.5332	0.93738	0.062616	0.12523	0.99987	True
AATGATCTTATGCAATAGCA	chr11;104700702:104701702	224.12	158.85/146.65/170.57	224.12	158.85	-0.49399	143.01	1812.7	1.5331	0.062628	0.93737	0.12526	0.99987	False
AGTCCTCTTTCCCTTGACCA	Peak_208	178.28	122.16/105.41/131.47	178.28	122.16	-0.5417	183.64	1341.5	1.5323	0.062729	0.93727	0.12546	0.99987	False
GGCATGTCCAGACAAGGCCC	Peak_1296	116.14	85.467/50.412/73.798	116.14	73.798	-0.64713	341.52	765.05	1.5308	0.062905	0.93709	0.12581	0.99987	False
TTGTATCCCTAACAATGTCC	chr6;144252291:144253291	1043.2	908.81/769.93/862.6	1043.2	862.6	-0.27395	5361.5	13943	1.5294	0.063079	0.93692	0.12616	0.99987	False
GATCTTACCCATGAACACCA	Peak_2322	309.7	229.1/229.15/257.07	309.7	229.15	-0.43297	389.89	2777.4	1.5285	0.063196	0.9368	0.12639	0.99987	False
AGCTCTTGTTTTCATGCTTC	Peak_132	1000.4	848.85/824.93/813.24	1000.4	824.93	-0.27795	354.37	13185	1.5283	0.063223	0.93678	0.12645	0.99987	False
TTGTCCTTATTCCAAGCCGT	Peak_1748	196.62	136.93/128.32/185.23	196.62	136.93	-0.51883	1203.6	1525.8	1.5282	0.063233	0.93677	0.12647	0.99987	False
TACCCTCCGGATACGGACTG	NO_TARGET_258	476.77	369.61/407.88/364.1	476.77	369.61	-0.36643	747.51	4917.6	1.5282	0.063234	0.93677	0.12647	0.99987	False
CACCCATGGGACTTGTAAGT	Peak_883	116.14	158.4/174.15/140.75	116.14	158.4	0.44449	279.76	765.05	1.5281	0.93676	0.063244	0.12649	0.99987	True
CAAACATGCAAGAGACTCCT	Peak_244	221.07	285.48/297.89/238.99	221.07	285.48	0.36746	1157.9	1780.3	1.5267	0.93658	0.063416	0.12683	0.99987	True
GAGGGTGGCCTACAAGTGGC	Peak_1484	155.87	104.71/146.65/87.482	155.87	104.71	-0.56947	1028.1	1124.6	1.5256	0.063557	0.93644	0.12711	0.99987	False
TGGGCCCAGATCTTGTAGGT	Peak_1992	115.12	157.06/183.32/139.29	115.12	157.06	0.44489	502.64	756.29	1.5252	0.93639	0.063611	0.12722	0.99987	True
CGCCATGCCCCGCAAGAACC	Peak_2075	287.29	219.26/210.81/185.23	287.29	210.81	-0.4447	363	2515	1.5249	0.063646	0.93635	0.12729	0.99987	False
CCCTGACATGTTCCTATTTG	Peak_584	693.77	830.95/889.09/709.14	693.77	830.95	0.25997	9108.3	8095.2	1.5247	0.93633	0.063667	0.12733	0.99987	True
TACTTTGATCATGAACTTCT	Peak_603	547.07	430.02/380.38/461.85	547.07	430.02	-0.34661	1738.4	5902.7	1.5235	0.063815	0.93619	0.12763	0.99987	False
GACTACACCAAGATTTTGCT	Peak_149	346.37	278.77/252.06/260	346.37	260	-0.41242	207.69	3220.4	1.522	0.064004	0.936	0.12801	0.99987	False
CATGTGGGCAAGTATATGTG	Peak_1735	352.49	439.86/467.46/414.93	352.49	439.86	0.31867	691.59	3295.8	1.522	0.93599	0.064007	0.12801	0.99987	True
GAGTTGCCTTGGTGTACTAG	Peak_802	279.14	222.84/155.82/204.29	279.14	204.29	-0.44848	1346.7	2421.2	1.5211	0.064115	0.93589	0.12823	0.99987	False
GTTCTTGTCTTGGGACCAAG	Peak_750	225.14	160.19/142.07/185.72	225.14	160.19	-0.48844	489.93	1823.6	1.5209	0.064138	0.93586	0.12828	0.99987	False
AAGCCCTTTCTTGCGGGGCA	Peak_990	678.49	543.67/458.29/561.06	678.49	543.67	-0.31905	3796.1	7858.8	1.5207	0.064165	0.93583	0.12833	0.99987	False
CAGGCTAGTCTTGGACCCTT	Peak_976	537.9	535.17/673.69/653.43	537.9	653.43	0.28022	7197.5	5771.6	1.5207	0.93583	0.064166	0.12833	0.99987	True
AGTCTCTGCATGTCTCCCCT	Peak_308	855.75	1013.1/944.08/1017.5	855.75	1013.1	0.24321	2389.5	10705	1.5205	0.93581	0.064193	0.12839	0.99987	True
CATGGGGGGGCTCTTGTAGA	Peak_2614	416.67	537.86/472.04/514.14	416.67	514.14	0.30261	1167.4	4113	1.5199	0.93573	0.06427	0.12854	0.99987	True
AGCAGGCAGGGGCATGTCTG	Peak_2459	310.72	398.25/357.47/390.98	310.72	390.98	0.33055	587.98	2789.5	1.5197	0.93571	0.064292	0.12858	0.99987	True
TTGGAGCATGAGAGACTGTG	Peak_284	595.97	625.56/719.52/732.11	595.97	719.52	0.27139	4493.4	6613.9	1.5192	0.93565	0.064352	0.1287	0.99987	True
TGACCAAGTGACTGCTTTCT	Peak_1509	471.68	578.13/577.45/526.36	471.68	577.45	0.29133	1305.3	4848	1.5191	0.93563	0.064374	0.12875	0.99987	True
CCTTTCAAGGCCAATGCCAA	Peak_220	608.19	733.4/737.85/643.17	608.19	733.4	0.26967	4081.1	6794.8	1.519	0.93561	0.064386	0.12877	0.99987	True
GGGGTCCAAGCACCTGGCCA	Peak_2071	224.12	291.75/288.72/283.95	224.12	288.72	0.36396	15.97	1812.7	1.5173	0.9354	0.064599	0.1292	0.99987	True
GCAAAGTACAAGACGAGGCA	Peak_1501	185.41	218.81/242.9/242.41	185.41	242.41	0.38489	278.52	1412.5	1.5166	0.93531	0.064689	0.12938	0.99987	True
AATCTCTCCAAGTCCTAGCC	Peak_2069	90.669	65.778/54.995/53.76	90.669	54.995	-0.71113	58.897	553.87	1.5162	0.06473	0.93527	0.12946	0.99987	False
CTCAGAGCTAGGTGGTGCTA	Peak_2005	286.27	378.56/362.05/279.06	286.27	362.05	0.33778	3579.7	2503.3	1.5147	0.93507	0.064927	0.12985	0.99987	True
GCACTGATCTTGACAGAGGC	Peak_1188	519.56	449.71/329.97/407.11	519.56	407.11	-0.35111	3882.4	5511.8	1.5147	0.064929	0.93507	0.12986	0.99987	False
GCTCACAGACCATGGCCCTG	Peak_1991	270.99	350.37/343.72/344.06	270.99	344.06	0.34333	19.928	2328.4	1.5145	0.93504	0.064955	0.12991	0.99987	True
TGACCTCATGCTCTCTCACT	Peak_2459	208.84	273.4/270.39/264.4	208.84	270.39	0.37107	22.479	1651.8	1.5144	0.93504	0.06496	0.12992	0.99987	True
AGGGTCCCTAGGAAGCAAGG	Peak_489	236.35	169.59/160.4/190.6	236.35	169.59	-0.47647	262.99	1944.1	1.5141	0.065004	0.935	0.13001	0.99987	False
CCTAGTGGGACAAGTTCTGT	Peak_513	223.11	243.87/307.06/287.37	223.11	287.37	0.36375	1139.9	1801.9	1.514	0.93498	0.065017	0.13003	0.99987	True
CCAAGGAAACAAGTGTAATA	Peak_1131	283.21	358.42/426.21/338.69	283.21	358.42	0.33871	2492.4	2468	1.5139	0.93498	0.065022	0.13004	0.99987	True
AACGAGAGTACAAGGAGCTT	Peak_2121	554.2	450.15/426.21/436.92	554.2	436.92	-0.34233	144.88	6005.1	1.5134	0.065091	0.93491	0.13018	0.99987	False
TGTGCATGCCCTCAGGGCCA	Peak_1991	394.26	300.7/233.73/305.94	394.26	300.7	-0.38967	2256.2	3822.5	1.5132	0.065112	0.93489	0.13022	0.99987	False
GAAGTAGCTTGTGCATGCAG	Peak_1625	937.25	770.99/834.09/714.03	937.25	770.99	-0.28139	3613.1	12086	1.5123	0.065226	0.93477	0.13045	0.99987	False
TTAAAACACAAGGTTGTCAA	Peak_2011	447.23	442.55/595.78/548.84	447.23	548.84	0.29478	6750.9	4517.6	1.5118	0.9347	0.065295	0.13059	0.99987	True
GAATGAGTTCAGCATGTATC	Peak_2039	80.481	92.626/119.16/113.38	80.481	113.38	0.48936	232.12	474.28	1.5109	0.93458	0.065417	0.13083	0.99987	True
GTCCCCACAAGATCTCTAGA	Peak_219	487.98	339.18/380.38/441.32	487.98	380.38	-0.35854	2705.5	5071.6	1.5109	0.06541	0.93459	0.13082	0.99987	False
GCTGATATATACGACAAGCC	NO_TARGET_84	355.54	315.91/233.73/268.31	355.54	268.31	-0.4048	1730.9	3333.6	1.5108	0.065417	0.93458	0.13083	0.99987	False
CACCACCATGTGAACATGCC	Peak_469	523.64	523.54/747.02/636.32	523.64	636.32	0.28071	12487	5569.3	1.51	0.93448	0.065523	0.13105	0.99987	True
GAATAAACACATGTCTACAT	Peak_107	417.69	319.05/320.8/407.6	417.69	320.8	-0.37968	3768.1	4126.3	1.5082	0.065751	0.93425	0.1315	0.99987	False
TTGTCTTAACATGTCTGAAC	Peak_646	248.57	202.26/109.99/179.85	248.57	179.85	-0.46466	2691.3	2077.8	1.5077	0.065822	0.93418	0.13164	0.99987	False
TGGGATTCAGCAATATGTGT	chr16;54576093:54577093	252.65	317.7/362.05/322.07	252.65	322.07	0.34902	808.73	2122.8	1.5068	0.93406	0.065936	0.13187	0.99987	True
CCTTGCTTTGTGCCTTGCCT	Peak_1501	252.65	384.82/270.39/322.07	252.65	322.07	0.34902	3304.2	2122.8	1.5068	0.93406	0.065936	0.13187	0.99987	True
TAAACTTCCCAAGAGATAAC	Peak_550	377.96	282.8/316.22/287.37	377.96	287.37	-0.3941	426.62	3614.6	1.5067	0.065947	0.93405	0.13189	0.99987	False
ATGACTGGACTTGTTTTTAA	Peak_1127	467.6	363.34/407.88/354.82	467.6	363.34	-0.36307	1028.1	4792.6	1.506	0.066029	0.93397	0.13206	0.99987	False
GGGCTTGCCTGGGCATGTTC	Peak_2315	502.24	441.2/389.55/392.94	502.24	392.94	-0.35329	1170.6	5269.3	1.5058	0.066059	0.93394	0.13212	0.99987	False
CCAAGCTCACCCAAGAGAGG	Peak_1559	818.05	969.22/843.26/973.06	818.05	969.22	0.24435	7940.2	10082	1.5055	0.9339	0.066098	0.1322	0.99987	True
GATCCAGTACACATGCAGAC	Peak_1842	530.77	417.49/407.88/450.61	530.77	417.49	-0.34561	594.57	5670.2	1.5044	0.066246	0.93375	0.13249	0.99987	False
CTATCATGGAATCCCTAGGG	Peak_704	201.71	277.43/242.9/261.47	201.71	261.47	0.37272	299.88	1578	1.5043	0.93375	0.06625	0.1325	0.99987	True
TAGTTCTAATCGTTCCTTGA	NO_TARGET_15	385.09	293.54/233.73/318.65	385.09	293.54	-0.39046	2103.9	3705.2	1.504	0.066294	0.93371	0.13259	0.99987	False
CACTCAAGTCACCTCTTTCT	Peak_1406	609.21	697.16/733.27/744.82	609.21	733.27	0.267	718.77	6809.9	1.5033	0.93362	0.066379	0.13276	0.99987	True
TCACCTGAGTCCCTAGTTTA	Peak_1140	510.39	635.41/522.45/620.68	510.39	620.68	0.28175	4933	5383.1	1.5032	0.93361	0.066389	0.13278	0.99987	True
CCTTCCCTTGAGTTTTGCCT	Peak_1501	518.54	440.76/398.71/407.11	518.54	407.11	-0.34828	601.29	5497.5	1.5029	0.066433	0.93357	0.13287	0.99987	False
GCTGCCTGCAAGACCATGAA	Peak_1082	437.04	536.51/527.04/557.64	437.04	536.51	0.29523	268.01	4381.7	1.5027	0.93355	0.066453	0.13291	0.99987	True
CCAAATCAAGGCAAGGCACA	Peak_1501	559.29	672.55/696.6/676.4	559.29	676.4	0.27383	211.56	6078.5	1.502	0.93346	0.066543	0.13309	0.99987	True
CATTAACCAAGGCAGCACCT	Peak_1265	326	404.51/407.88/414.93	326	407.88	0.32239	30.52	2972.2	1.5019	0.93344	0.066561	0.13312	0.99987	True
AACCAGGTAGCCCTTGCAGA	Peak_1098	503.26	352.61/394.13/407.11	503.26	394.13	-0.35184	946.44	5283.4	1.5014	0.066632	0.93337	0.13326	0.99987	False
AATTTTTTGTGACAAGAACT	Peak_653	231.26	166.01/132.9/200.38	231.26	166.01	-0.47577	1138.6	1889.1	1.5011	0.066661	0.93334	0.13332	0.99987	False
ATGATATCTTGCTTAGTGTC	Peak_1375	240.42	142.74/261.23/173.5	240.42	173.5	-0.46836	4321.1	1988.4	1.5009	0.066696	0.9333	0.13339	0.99987	False
TCACAAGGACAGACATGTCT	Peak_2331	405.46	418.83/540.79/499.97	405.46	499.97	0.3016	4124.7	3967	1.5005	0.93325	0.066745	0.13349	0.99987	True
CCATTTCCTTGCAGCTTGCC	Peak_1501	38.712	59.066/32.08/65.001	38.712	59.066	0.59696	381.72	184.06	1.5002	0.93308	0.066924	0.13385	0.99987	True
GATGGCAAGCGCTAGCGGCC	Peak_2537	362.67	247/274.98/278.09	362.67	274.98	-0.39811	396.08	3422.4	1.4991	0.066926	0.93307	0.13385	0.99987	False
GCTAGATAACCAAGTCAGTC	Peak_1104	395.27	294.88/302.47/341.62	395.27	302.47	-0.38493	795.07	3835.5	1.4984	0.06701	0.93299	0.13402	0.99987	False
CACATGAAGGAACGTCAACT	Peak_93	374.9	464.47/527.04/410.04	374.9	464.47	0.30835	3438.4	3575.9	1.4979	0.93292	0.067079	0.13416	0.99987	True
TGGCCCCCATGTGTATTAAG	Peak_375	421.76	508.77/687.44/518.54	421.76	518.54	0.29739	14311	4179.7	1.4969	0.9328	0.067204	0.13441	0.99987	True
AAGCGGGAACTGGCTTGTTT	Peak_1366	956.6	737.88/802.01/789.78	956.6	789.78	-0.27615	1422	12420	1.4969	0.067213	0.93279	0.13443	0.99987	False
CTAGGGTAAGTATCTAGGAA	Peak_1250	60.106	104.71/87.076/86.505	60.106	87.076	0.52743	155.61	324.73	1.4966	0.93273	0.067274	0.13455	0.99987	True
GTTGGGAGCATGTACGTAGC	Peak_15	256.72	187.04/192.48/167.14	256.72	187.04	-0.45477	212.75	2168.1	1.4965	0.067257	0.93274	0.13451	0.99987	False
GGTTTTCATGTGCATCATGG	Peak_2072	304.61	382.59/297.89/394.89	304.61	382.59	0.32788	3662.4	2717.2	1.496	0.93267	0.06733	0.13466	0.99987	True
CCTTGTGCCTTGCCTTGATT	Peak_1501	289.32	364.69/371.22/338.2	289.32	364.69	0.33294	372.11	2538.6	1.4958	0.93264	0.067359	0.13472	0.99987	True
CCCTTGGTGTGCACATGTTA	Peak_1555	221.07	259.53/284.14/289.82	221.07	284.14	0.36068	318.91	1780.3	1.4949	0.93253	0.067474	0.13495	0.99987	True
AAGGCCCCTTGAGGCCTAGC	Peak_1935	173.19	119.47/137.49/90.415	173.19	119.47	-0.53191	584.47	1291.4	1.4947	0.067499	0.9325	0.135	0.99987	False
GACTCACTTGCGCATTCCAA	Peak_766	646.9	560.23/494.96/518.54	646.9	518.54	-0.31855	1147.2	7375.9	1.4946	0.067504	0.9325	0.13501	0.99987	False
CAGGCACTTTCCTAGACACT	Peak_184	663.2	693.58/824.93/793.69	663.2	793.69	0.25877	5499.5	7624.1	1.4944	0.93247	0.06753	0.13506	0.99987	True
TGTCCATGAAGAAGAGGCCA	Peak_372	407.5	501.16/591.2/501.92	407.5	501.92	0.30001	3985.2	3993.5	1.4942	0.93244	0.067562	0.13512	0.99987	True
CTGGGTGTTCTAGGGCAAGC	Peak_1627	312.76	301.59/229.15/233.61	312.76	233.61	-0.41936	2320.8	2813.7	1.492	0.067845	0.93215	0.13569	0.99987	False
CCAAGACAAGGCAAGGCACG	Peak_1501	169.11	187.04/233.73/221.88	169.11	221.88	0.3898	677.1	1251.7	1.4916	0.9321	0.067905	0.13581	0.99987	True
CCTCAAGCCCTGACATGGAT	Peak_603	159.94	237.16/210.81/187.18	159.94	210.81	0.39625	626.23	1163.4	1.4915	0.93208	0.067918	0.13584	0.99987	True
GACAAGGCCTTGGGGCTCCG	Peak_2370	203.75	163.77/114.57/144.17	203.75	144.17	-0.49607	630.18	1599	1.4898	0.068133	0.93187	0.13627	0.99987	False
ACAAGCCCAGGCTAGTTTAC	Peak_1745	346.37	430.91/435.38/425.68	346.37	430.91	0.31425	23.651	3220.4	1.4897	0.93185	0.068151	0.1363	0.99987	True
AAAGAAAACAAGCAAGTTTC	Peak_700	289.32	214.34/297.89/201.84	289.32	214.34	-0.43107	3568.6	2538.6	1.4883	0.068337	0.93166	0.13667	0.99987	False
TGGGCCTGTCCTTGTGTCCC	Peak_1787	529.75	641.67/714.94/522.94	529.75	641.67	0.27605	9732.6	5655.8	1.4882	0.93165	0.068347	0.13669	0.99987	True
TGGGGGAACAGCATGCATTC	Peak_1796	404.44	476.55/572.87/498.01	404.44	498.01	0.29958	3031.7	3953.8	1.4881	0.93164	0.068363	0.13673	0.99987	True
TGGGAATTCCATGCAGCTTG	Peak_2218	540.95	647.04/962.41/654.41	540.95	654.41	0.27422	47462	5815.2	1.4877	0.93159	0.06841	0.13682	0.99987	True
TGCATGTTCATGTGCCCTCC	Peak_2371	245.52	312.78/375.8/282.97	245.52	312.78	0.34806	2430	2044.1	1.4877	0.93159	0.068414	0.13683	0.99987	True
ATGCCTTACGGCAAGGTAAC	Peak_1760	510.39	438.97/284.14/401.25	510.39	401.25	-0.34636	7568.1	5383.1	1.4876	0.068423	0.93158	0.13685	0.99987	False
ATCACGTGATCGGATGGTTC	NO_TARGET_275	290.34	215.23/201.65/266.36	290.34	215.23	-0.43014	1399.1	2550.4	1.4873	0.068469	0.93153	0.13694	0.99987	False
AGTACTTACCGCATGGCCTT	Peak_512	464.55	300.7/362.05/405.64	464.55	362.05	-0.35876	2832.2	4751.1	1.487	0.068504	0.9315	0.13701	0.99987	False
AAGGGCAAAGTTTCTTGTTC	Peak_1747	228.2	266.24/297.89/292.26	228.2	292.26	0.35557	354.25	1856.3	1.4868	0.93147	0.068529	0.13706	0.99987	True
GGCCCCCTTGCTTAAGGCAT	Peak_2436	887.33	1075.7/1044.9/996.03	887.33	1044.9	0.23559	1669.2	11235	1.4866	0.93144	0.068556	0.13711	0.99987	True
GTATGTACTAGTATTTGGGT	Peak_757	535.86	530.25/384.97/423.24	535.86	423.24	-0.33967	6458.2	5742.6	1.4862	0.068615	0.93138	0.13723	0.99987	False
CTAAAGCATGATGGATGACT	Peak_915	321.92	402.27/403.3/384.14	321.92	402.27	0.32057	164.95	2923.2	1.4861	0.93138	0.068623	0.13725	0.99987	True
GCAAAAAGTACCATGAAGAC	Peak_468	331.09	249.24/293.31/243.39	331.09	249.24	-0.40827	988.09	3033.8	1.4861	0.06863	0.93137	0.13726	0.99987	False
AAGTAGCCACTTGGCTACTT	Peak_1836	141.61	115.89/73.327/94.813	141.61	94.813	-0.57374	453.04	991.68	1.4859	0.068648	0.93135	0.1373	0.99987	False
GGCATGCAGTGACAAGTCCC	Peak_564	161.98	194.2/284.14/213.09	161.98	213.09	0.39348	2702.8	1182.8	1.4859	0.93135	0.06865	0.1373	0.99987	True
AAGGTTTAGAAGAGCAAGTC	Peak_765	238.39	168.25/233.73/172.52	238.39	172.52	-0.46424	1882.4	1966.2	1.4854	0.068719	0.93128	0.13744	0.99987	False
GTGCATGCCTGTACATGCCC	Peak_2052	323.96	274.3/219.98/243.39	323.96	243.39	-0.41111	751.69	2947.7	1.4841	0.068893	0.93111	0.13779	0.99987	False
CACATCTCTTGTTGAATGCT	Peak_1610	235.33	273.85/343.72/300.57	235.33	300.57	0.35167	1287.9	1933.1	1.4838	0.93107	0.068935	0.13787	0.99987	True
TAGCTATACATATTACAACG	chr13;82496682:82497682	491.04	333.36/384.97/404.67	491.04	384.97	-0.35029	1525.4	5113.8	1.4833	0.069	0.931	0.138	0.99987	False
CCTTGCCTTGTTCTTTGCCT	Peak_1501	820.09	969.22/944.08/1011.2	820.09	969.22	0.24076	1196.2	10115	1.4827	0.93093	0.069071	0.13814	0.99987	True
CCAAGTCTCTGCATGTGAAG	Peak_1036	447.23	546.81/591.2/546.89	447.23	546.89	0.28964	981.75	4517.6	1.4827	0.93092	0.069078	0.13816	0.99987	True
CATGAATCACCTTGGTATGT	Peak_2109	514.47	623.77/710.35/618.73	514.47	623.77	0.27745	3761	5440.2	1.4819	0.93082	0.069179	0.13836	0.99987	True
AGAGGCCAGAGCTTGGGCTT	Peak_2199	285.25	306.52/362.05/359.21	285.25	359.21	0.33159	1392.6	2491.5	1.4818	0.93081	0.069192	0.13838	0.99987	True
GCAAGACAAGGCAAGTTACA	Peak_1501	549.1	664.04/604.95/663.2	549.1	663.2	0.27192	1697.3	5931.9	1.4814	0.93076	0.069245	0.13849	0.99987	True
GCTCATGGGTCCTGTATTCT	Peak_1582	571.52	688.65/687.44/763.88	571.52	688.65	0.26855	2830.3	6255.7	1.481	0.9307	0.069303	0.13861	0.99987	True
TGAAGTGGCCTTGTTGTCTA	Peak_1036	571.52	688.65/806.6/678.35	571.52	688.65	0.26855	7008.1	6255.7	1.481	0.9307	0.069303	0.13861	0.99987	True
GGGGCATGTTACTGAAAGCT	Peak_1895	404.44	448.81/504.12/497.52	404.44	497.52	0.29817	1208.3	3953.8	1.4803	0.93061	0.069394	0.13879	0.99987	True
CATGCTGCTGGACTTGCCAC	Peak_1540	471.68	554.86/728.69/574.74	471.68	574.74	0.28456	12047	4848	1.4802	0.93059	0.069409	0.13882	0.99987	True
AGCTATCAGCAAGGTGGTCT	Peak_66	297.47	316.36/375.8/373.39	297.47	373.39	0.32693	1629	2633.5	1.4793	0.93047	0.069531	0.13906	0.99987	True
TCTGAACATGTTGAGAATCT	Peak_1689	234.31	257.29/316.22/299.1	234.31	299.1	0.35088	1020.5	1922.1	1.4778	0.93027	0.069729	0.13946	0.99987	True
TTCATTCAATCATGAGGTCA	Peak_2329	300.53	395.56/375.8/376.81	300.53	376.81	0.32535	176.35	2669.3	1.4764	0.93008	0.069918	0.13984	0.99987	True
TGGTAAGGCAAGGCAAGGTG	Peak_1501	18.337	6.712/9.1659/6.3535	18.337	6.712	-1.3262	3.0749	70.876	1.4759	0.069988	0.93001	0.13998	0.99987	False
CATGAAACAGCCAAGCTGGA	Peak_2519	207.82	267.59/270.39/236.54	207.82	267.59	0.36309	485.74	1641.2	1.4752	0.92992	0.070083	0.14017	0.99987	True
GCAGGACAAGGCGCTCAGAG	Peak_1235	200.69	142.3/109.99/143.69	200.69	142.3	-0.49317	522.77	1567.5	1.475	0.070105	0.92989	0.14021	0.99987	False
AGTTACCATGAAAGCAAGTC	Peak_19	398.33	306.52/265.81/313.76	398.33	306.52	-0.37692	854.76	3874.9	1.475	0.070111	0.92989	0.14022	0.99987	False
AGTAATAGCTAGTGCTAAGC	Peak_1007	352.49	267.59/279.56/267.82	352.49	267.82	-0.395	68.893	3295.8	1.4748	0.070139	0.92986	0.14028	0.99987	False
ATGCTTGCTTGGGCCTGTTC	Peak_2468	530.77	419.73/380.38/448.16	530.77	419.73	-0.33792	1178.3	5670.2	1.4746	0.070155	0.92985	0.14031	0.99987	False
GGCTTTTCTAGATATAACAC	Peak_1550	238.39	179.43/123.74/173.01	238.39	173.01	-0.46018	1234.4	1966.2	1.4744	0.07019	0.92981	0.14038	0.99987	False
CGCCCCTTGCGTTCTTGCCG	Peak_1929	554.2	466.71/439.96/415.42	554.2	439.96	-0.33235	658.92	6005.1	1.4742	0.070217	0.92978	0.14043	0.99987	False
AGGGCCCCTTGGATTCAAAA	Peak_1926	393.24	484.16/540.79/436.43	393.24	484.16	0.2994	2742.1	3809.4	1.4732	0.92965	0.070352	0.1407	0.99987	True
GCCCCAGACCAAGGCCGGAG	Peak_1089	125.31	81.439/82.493/91.392	125.31	82.493	-0.5972	40.154	844.97	1.4729	0.070388	0.92961	0.14078	0.99987	False
CTTGAATTAACAAAGCTTGC	Peak_225	709.05	579.47/472.04/574.74	709.05	574.74	-0.30249	5285	8333.4	1.4712	0.070614	0.92939	0.14123	0.99987	False
GTTCTAAACATGTCCCTAGA	Peak_1565	580.69	463.13/293.31/467.71	580.69	463.13	-0.32571	14430	6389.4	1.4707	0.070691	0.92931	0.14138	0.99987	False
GCGCAAGGAAAGGCAAGCCA	Peak_1501	262.84	193.31/164.99/213.57	262.84	193.31	-0.44131	606.43	2236.4	1.4703	0.070744	0.92926	0.14149	0.99987	False
CTCCTGGATCTAGCCTCAAG	Peak_55	195.6	252.82/297.89/223.35	195.6	252.82	0.36855	1450	1515.4	1.4699	0.92921	0.070794	0.14159	0.99987	True
ATGTCCAGGCATGCCCAGTA	Peak_716	339.24	421.52/430.8/404.67	339.24	421.52	0.31244	185	3133	1.4699	0.9292	0.070799	0.1416	0.99987	True
GATAAGAGACCTTGCACAGT	Peak_1617	136.51	181.67/146.65/182.3	136.51	181.67	0.4097	613.35	945.21	1.4689	0.92907	0.070931	0.14186	0.99987	True
TGTGCACTAGAGGCATGGGG	Peak_1137	344.34	261.32/293.31/254.14	344.34	261.32	-0.39667	537.34	3195.3	1.4686	0.070973	0.92903	0.14195	0.99987	False
ACTGCTGCTGACATCTCTTA	NO_TARGET_353	447.23	545.91/641.61/527.34	447.23	545.91	0.28707	4751.6	4517.6	1.4682	0.92897	0.071026	0.14205	0.99987	True
AAGCACTAGTCCGTATGATG	NO_TARGET_281	58.069	26.401/36.663/32.256	58.069	32.256	-0.82878	26.855	310.55	1.4681	0.071036	0.92896	0.14207	0.99987	False
ACCAAGGAGATCCTTGGGAG	Peak_180	247.56	122.16/219.98/180.83	247.56	180.83	-0.45098	2487.5	2066.5	1.4678	0.071075	0.92892	0.14215	0.99987	False
AGGCTAGAAACGAGACGACA	Peak_2403	70.294	49.222/32.08/41.053	70.294	41.053	-0.76156	73.616	397.81	1.4675	0.07112	0.92888	0.14224	0.99987	False
ATAATCCGGAAACGCTCGAC	NO_TARGET_419	302.57	226.42/293.31/209.18	302.57	226.42	-0.41667	2385.7	2693.2	1.4673	0.071143	0.92886	0.14229	0.99987	False
TGGCATTTGTCAAGTTTCTA	Peak_578	426.86	519.06/522.45/559.59	426.86	522.45	0.29094	695.41	4246.8	1.467	0.92881	0.071192	0.14238	0.99987	True
GCAAGGCAAATCAAGACACA	Peak_1501	335.17	416.59/490.37/383.16	335.17	416.59	0.31292	3280.5	3083.3	1.4664	0.92873	0.071269	0.14254	0.99987	True
GAGGACATGCCCAGAACACA	Peak_2286	32.6	46.089/50.412/52.783	32.6	50.412	0.61365	12.153	147.62	1.466	0.92842	0.07158	0.14316	0.99987	True
GCCAAGGCATAAGGCAAGGC	Peak_1501	340.26	255.06/307.06/258.05	340.26	258.05	-0.39766	1205.4	3145.4	1.4659	0.071338	0.92866	0.14268	0.99987	False
CTAGCCCAGGCTTGTTCTTG	Peak_1639	479.83	548.6/595.78/583.05	479.83	583.05	0.28057	674.59	4959.5	1.4657	0.92864	0.071361	0.14272	0.99987	True
TATTCCTTGGAGATTCATCA	Peak_1900	430.93	521.3/527.04/554.71	430.93	527.04	0.28984	399.24	4300.6	1.4655	0.92861	0.071391	0.14278	0.99987	True
CCCTAGATGCTCAAGGTTGT	Peak_1515	700.9	833.63/870.76/815.2	700.9	833.63	0.24988	858.97	8206.1	1.4653	0.92858	0.071422	0.14284	0.99987	True
GACTTGCCAGCTTGGCAACG	Peak_1126	369.81	303.83/261.23/282.97	369.81	282.97	-0.38491	453.98	3511.8	1.4653	0.071424	0.92858	0.14285	0.99987	False
TTTGCATGCCCAGGCATGCT	Peak_1502	97.8	85.019/50.412/61.58	97.8	61.58	-0.65881	337.06	611.31	1.4652	0.071433	0.92857	0.14287	0.99987	False
AGGCAGGCACTCTAGTTTCA	Peak_300	648.94	775.02/820.34/747.75	648.94	775.02	0.25577	1398.9	7406.8	1.4649	0.92853	0.071474	0.14295	0.99987	True
GCCCTTGGAGGAGACATCAT	Peak_2311	289.32	350.82/394.13/363.12	289.32	363.12	0.32677	556.48	2538.6	1.4647	0.9285	0.071496	0.14299	0.99987	True
AGGCAAGTTTGGACATGTCT	Peak_1072	351.47	404.96/435.38/456.96	351.47	435.38	0.30809	695.55	3283.2	1.4644	0.92846	0.071539	0.14308	0.99987	True
CTCCTCACATTCCTTGAATC	Peak_1529	172.17	215.23/224.56/240.45	172.17	224.56	0.38136	169.79	1281.4	1.4637	0.92836	0.071643	0.14329	0.99987	True
CGGGATCCATGTGACTGCAC	Peak_671	382.03	468.05/595.78/470.64	382.03	470.64	0.30024	7832.8	3666.3	1.4635	0.92833	0.071666	0.14333	0.99987	True
GGGATCCAGACATGCTTTCA	Peak_1819	391.2	498.03/481.21/465.27	391.2	481.21	0.29807	268.57	3783.3	1.4634	0.92831	0.071685	0.14337	0.99987	True
TCTGAAGACTGCTAGAGTCA	Peak_1809	313.77	391.54/444.54/335.27	313.77	391.54	0.3185	2988	2825.8	1.4628	0.92824	0.071759	0.14352	0.99987	True
GCACAAGGCAAGGCACAGCT	Peak_1501	275.06	346.34/242.9/355.79	275.06	346.34	0.33136	5395.2	2374.7	1.4627	0.92823	0.071774	0.14355	0.99987	True
AAGGCAATTTACTGGATCCT	NO_TARGET_141	358.6	339.18/252.06/273.69	358.6	273.69	-0.3886	2378.6	3371.6	1.4623	0.071824	0.92818	0.14365	0.99987	False
TGAAGCCTAGGTTCAGAACT	Peak_1452	668.3	711.03/861.59/796.63	668.3	796.63	0.25306	5773.7	7702.2	1.4622	0.92816	0.07184	0.14368	0.99987	True
TCTTGCCCTTGGGGGTGGAG	Peak_184	462.51	370.95/362.05/343.09	462.51	362.05	-0.35243	219.43	4723.4	1.4617	0.071909	0.92809	0.14382	0.99987	False
TGTCAAGGCTTGTCAGGAGA	Peak_1961	235.33	273.4/302.47/299.59	235.33	299.59	0.34699	347.03	1933.1	1.4615	0.92807	0.071934	0.14387	0.99987	True
CAGGGCACCATGGGAATAGG	Peak_2301	548.09	660.46/696.6/564.48	548.09	660.46	0.26863	5259.5	5917.3	1.4609	0.92798	0.072022	0.14404	0.99987	True
ACAAGCACAGAATCAAGCAA	Peak_572	326	361.55/449.13/405.64	326	405.64	0.31448	1917.3	2972.2	1.4609	0.92798	0.072024	0.14405	0.99987	True
CTGAAAAGAACTAGTGCTCA	Peak_2175	82.519	102.02/132.9/114.85	82.519	114.85	0.4721	245.25	489.96	1.4607	0.92794	0.072056	0.14411	0.99987	True
ACAGCATGCACACCCGCACA	Peak_2526	701.92	807.68/857.01/834.26	701.92	834.26	0.24887	611.93	8222	1.4595	0.92779	0.072213	0.14443	0.99987	True
TTACCCCATGACCTTGTTGA	Peak_1256	61.125	87.704/100.82/49.361	61.125	87.704	0.51383	821.14	331.87	1.459	0.92769	0.072312	0.14462	0.99987	True
CTGGGCTTGTGTCTCCTTGG	Peak_2531	79.462	110.97/109.99/115.34	79.462	110.97	0.47676	10.02	466.49	1.4589	0.9277	0.072304	0.14461	0.99987	True
AACTGAAGACTTGGGCCACA	Peak_2562	145.68	178.54/192.48/195.98	145.68	192.48	0.39953	103.32	1029.2	1.4588	0.92769	0.072305	0.14461	0.99987	True
GAATAAATCTGAGTTATACG	chr9;26646943:26647943	475.75	373.64/412.46/361.66	475.75	373.64	-0.34776	825.51	4903.7	1.4583	0.072381	0.92762	0.14476	0.99987	False
CCTGCGAACATCATGCATGT	Peak_2284	269.97	247.45/343.72/340.15	269.97	340.15	0.3323	4303.4	2316.8	1.4582	0.9276	0.072398	0.1448	0.99987	True
GTTTGCACTTGTTCTTATGA	Peak_2116	508.35	457.76/334.55/401.73	508.35	401.73	-0.33884	3826.1	5354.5	1.4571	0.072548	0.92745	0.1451	0.99987	False
TTTCATGTTTGAGGGTCACT	Peak_2494	173.19	225.52/178.73/232.63	173.19	225.52	0.37903	1119.9	1291.4	1.4564	0.92736	0.072642	0.14528	0.99987	True
TGGCTGCCTTGGAGCCCGCA	Peak_978	535.86	551.28/646.19/663.69	535.86	646.19	0.26965	4657.2	5742.6	1.4559	0.9273	0.072704	0.14541	0.99987	True
CCAAGGGAAGTCAAGTAACA	Peak_1501	540.95	651.96/742.43/600.16	540.95	651.96	0.26883	5434.5	5815.2	1.4557	0.92726	0.07274	0.14548	0.99987	True
GCAAGGGTACAAGTAATTAC	Peak_1872	447.23	358.42/343.72/349.44	447.23	349.44	-0.35507	56.703	4517.6	1.4549	0.072845	0.92715	0.14569	0.99987	False
AAGGCTCTTCATAAATTCGT	chr21;38704427:38705427	471.68	368.71/444.54/370.46	471.68	370.46	-0.34767	2746.1	4848	1.4538	0.073002	0.927	0.146	0.99987	False
CCTATTGTTCCCATGGTCAA	Peak_208	252.65	268.48/421.63/319.63	252.65	319.63	0.33806	6510.1	2122.8	1.4537	0.92699	0.073012	0.14602	0.99987	True
TTCCTAGCTCTTGAGGTTTT	Peak_2364	711.09	563.81/595.78/578.16	711.09	578.16	-0.29808	258.18	8365.2	1.4533	0.073071	0.92693	0.14614	0.99987	False
AGGCAATGGAAGGCAAGGCA	Peak_1501	278.12	348.13/371.22/349.44	278.12	349.44	0.32829	237.97	2409.6	1.453	0.92688	0.073118	0.14624	0.99987	True
TCTAGTCAAGTCAAGGCACA	Peak_1501	212.92	272.06/371.22/272.71	212.92	272.71	0.35559	4852	1694.4	1.4526	0.92683	0.07317	0.14634	0.99987	True
TGCAACGCCTCTTGAGGACT	Peak_597	333.13	383.48/604.95/413.46	333.13	413.46	0.31083	18782	3058.5	1.4526	0.92683	0.073171	0.14634	0.99987	True
TCATTGTTCAGACTTGCCCT	Peak_1445	587.82	704.76/733.27/667.11	587.82	704.76	0.26136	1115	6493.9	1.4512	0.92664	0.07336	0.14672	0.99987	True
CATGATCAGACTTGGGCTGA	Peak_35	505.3	399.59/444.54/360.68	505.3	399.59	-0.33786	1767.4	5311.9	1.4504	0.073473	0.92653	0.14695	0.99987	False
TAGCTTTTCTAGCATCCCCA	Peak_2200	583.74	469.39/467.46/413.95	583.74	467.46	-0.31988	1433.3	6434.1	1.4497	0.073573	0.92643	0.14715	0.99987	False
AAAGGACTTGTAAAATTTCC	Peak_1857	337.21	256.4/270.39/231.17	337.21	256.4	-0.39389	416.22	3108.1	1.4494	0.07361	0.92639	0.14722	0.99987	False
TCTGGGCATGTCTGGCAAAC	Peak_1819	238.39	171.38/174.15/202.33	238.39	174.15	-0.45074	400.95	1966.2	1.4486	0.073721	0.92628	0.14744	0.99987	False
ATAAGGGAACTTGCATAGGA	Peak_614	201.71	178.54/132.9/144.17	201.71	144.17	-0.48164	653.99	1578	1.4484	0.073748	0.92625	0.1475	0.99987	False
TAAAATGGTCATGTCATGTT	Peak_1018	260.8	297.12/348.3/328.91	260.8	328.91	0.33363	693.41	2213.6	1.4477	0.92616	0.073845	0.14769	0.99987	True
AGATGCATCTGGCTTGCCCA	Peak_591	149.76	102.47/87.076/141.73	149.76	102.47	-0.543	889.2	1067.1	1.4475	0.073877	0.92612	0.14775	0.99987	False
ATGTCTCCATGAAGATCCAG	Peak_1227	583.74	699.84/747.02/678.35	583.74	699.84	0.26129	1343.6	6434.1	1.4474	0.9261	0.073895	0.14779	0.99987	True
ATGCGTGCACATGTATAAAC	Peak_2411	144.66	98.443/87.076/122.18	144.66	98.443	-0.55068	346.37	1019.8	1.4473	0.073903	0.9261	0.14781	0.99987	False
GCTTGCTATATGGGTGCGAG	NO_TARGET_166	190.51	135.14/132.9/183.76	190.51	135.14	-0.49234	1184.7	1463.7	1.4473	0.073911	0.92609	0.14782	0.99987	False
CTCATTGGTTCCATGATCCT	Peak_767	617.36	718.19/737.85/773.66	617.36	737.85	0.25683	834.32	6931.3	1.4473	0.92609	0.073913	0.14783	0.99987	True
AGCTGTTGCAAGTGAACTCA	Peak_166	647.92	772.33/994.5/716.96	647.92	772.33	0.25304	26211	7391.4	1.4471	0.92606	0.073941	0.14788	0.99987	True
ATTCTTTACCATGACCTCCA	Peak_2272	471.68	458.66/311.64/370.94	471.68	370.94	-0.34578	5605.2	4848	1.4468	0.07398	0.92602	0.14796	0.99987	False
GAGGGCTAGCCTGGGCATGC	Peak_25	304.61	231.34/187.9/229.21	304.61	229.21	-0.4087	855.66	2717.2	1.4463	0.074043	0.92596	0.14809	0.99987	False
ACAAGTCCAGGCTAGCCGGC	Peak_1218	53.994	78.307/87.076/56.692	53.994	78.307	0.52818	272.04	282.66	1.4462	0.92589	0.074115	0.14823	0.99987	True
TTGCCCCTACATGTCCCATG	Peak_1148	662.19	831.4/788.26/779.03	662.19	788.26	0.25109	972.86	7608.6	1.4454	0.92583	0.074173	0.14835	0.99987	True
CCCTGCGAACATCATGCATG	Peak_2284	256.72	323.97/297.89/339.67	256.72	323.97	0.33447	463.23	2168.1	1.4441	0.92565	0.074349	0.1487	0.99987	True
TTAAACTGTCAAGAAGTTGA	Peak_1708	692.75	903.44/811.18/822.53	692.75	822.53	0.24741	3337.7	8079.4	1.4438	0.92561	0.074391	0.14878	0.99987	True
TGATGCATGCCTGTACATGC	Peak_514	599.02	527.12/481.21/474.07	599.02	481.21	-0.31537	1079.4	6659	1.4438	0.0744	0.9256	0.1488	0.99987	False
CTAACTTCCAGCATGGCACA	Peak_827	199.67	258.19/219.98/256.58	199.67	256.58	0.36017	671.13	1557.1	1.4422	0.92537	0.074626	0.14925	0.99987	True
GGTCAACTGCATGGCTCTAA	Peak_1343	400.37	490.43/421.63/557.15	400.37	490.43	0.29205	4592.5	3901.2	1.4419	0.92533	0.07467	0.14934	0.99987	True
ATGGGCATGCACAGGCATGC	Peak_1310	279.14	227.76/201.65/208.2	279.14	208.2	-0.42126	212.81	2421.2	1.4417	0.074699	0.9253	0.1494	0.99987	False
ATTAAACGACACCTTATTCT	NO_TARGET_8	187.45	143.19/132.9/116.81	187.45	132.9	-0.49297	182.48	1432.9	1.4409	0.074803	0.9252	0.14961	0.99987	False
GTATTCTTGCTGGCAAGAGA	Peak_50	287.29	271.17/178.73/215.04	287.29	215.04	-0.41621	2234.1	2515	1.4406	0.074847	0.92515	0.14969	0.99987	False
ACTCAAAGCAAGTACACCAT	Peak_1277	281.17	354.4/339.14/352.37	281.17	352.37	0.3246	89.641	2444.6	1.44	0.92507	0.074933	0.14987	0.99987	True
CCAAGTTCTACATGGTGGCA	Peak_1932	210.88	271.17/215.4/269.78	210.88	269.78	0.35386	1479.6	1673	1.4399	0.92506	0.074945	0.14989	0.99987	True
CAAGTCCCTAGGGCAAGTTG	Peak_2084	520.58	544.57/682.86/627.53	520.58	627.53	0.26908	4971.6	5526.2	1.4386	0.92487	0.075126	0.15025	0.99987	True
TTAACACAGTGTTAAGAACA	chr2;180109669:180110669	404.44	494.9/540.79/405.16	404.44	494.9	0.29055	5079.8	3953.8	1.4386	0.92487	0.075134	0.15027	0.99987	True
ATGTAAGAACAAGTCGCAGC	Peak_1805	399.35	309.65/238.31/342.11	399.35	309.65	-0.36598	3071.3	3888	1.4386	0.075136	0.92486	0.15027	0.99987	False
TCCCAAAGACTTGGGAGGCA	Peak_2266	114.1	89.494/59.578/74.775	114.1	74.775	-0.60308	223.79	747.56	1.4384	0.075165	0.92483	0.15033	0.99987	False
TCTTCAGCTTGTGCATGTGG	Peak_428	1031	1199.2/1049.5/1213	1031	1199.2	0.21789	11304	13725	1.4361	0.92451	0.075488	0.15098	0.99987	True
ATAGAATATTACTTGTCTAG	Peak_2362	333.13	253.71/261.23/221.88	333.13	253.71	-0.39153	534.87	3058.5	1.436	0.075503	0.9245	0.15101	0.99987	False
TTTAACCAAGTTATTTGTTC	Peak_1243	240.42	188.83/151.24/176.43	240.42	176.43	-0.44432	394.26	1988.4	1.4351	0.075629	0.92437	0.15126	0.99987	False
TTTCACAAGGTCACATGATC	Peak_41	240.42	164.22/187.9/176.43	240.42	176.43	-0.44432	140.31	1988.4	1.4351	0.075629	0.92437	0.15126	0.99987	False
ACAAAGCAAGTGAGTACTAG	Peak_726	467.6	534.73/586.61/566.92	467.6	566.92	0.27733	712.25	4792.6	1.4347	0.92431	0.075692	0.15138	0.99987	True
ACCACCAAGGGAACAAGCCT	Peak_2316	300.53	226.42/366.63/200.38	300.53	226.42	-0.40695	10169	2669.3	1.4345	0.075721	0.92428	0.15144	0.99987	False
GTCACTTGTCATGCCTGCAA	Peak_2236	547.07	451.5/398.71/436.92	547.07	436.92	-0.32368	836.11	5902.7	1.4336	0.075838	0.92416	0.15168	0.99987	False
GAGGTCAAGTTCAGGCATGC	Peak_365	179.3	126.63/87.076/155.42	179.3	126.63	-0.49839	1196.6	1351.6	1.4325	0.075996	0.924	0.15199	0.99987	False
TGACCCCCAAGAGCGACAAG	Peak_850	436.02	530.7/604.95/467.22	436.02	530.7	0.28289	4770.9	4368.1	1.4325	0.92399	0.076006	0.15201	0.99987	True
GATCAAGCCTAGGCCTCAAC	Peak_2246	302.57	254.16/215.4/228.24	302.57	228.24	-0.40519	418.5	2693.2	1.4323	0.076025	0.92397	0.15205	0.99987	False
CAGGACACCCTTGCTGTACA	Peak_485	659.13	805.44/783.68/758.99	659.13	783.68	0.24936	541.53	7561.9	1.4323	0.92397	0.07603	0.15206	0.99987	True
TCAGTCCCCATGGGCCTCCT	Peak_2305	494.09	596.92/549.95/664.67	494.09	596.92	0.27226	3398	5156.1	1.4321	0.92394	0.076062	0.15212	0.99987	True
CGCTAGGTTATTTCGTGGCC	NO_TARGET_146	470.66	331.13/371.22/408.09	470.66	371.22	-0.34161	1483.3	4834.2	1.4303	0.076319	0.92368	0.15264	0.99987	False
TGCCCAGGCTTGCACAGTAA	Peak_1251	771.19	909.26/1044.9/882.64	771.19	909.26	0.23731	9554.8	9319.7	1.4302	0.92366	0.076337	0.15267	0.99987	True
GCAAGGCAAGGGACAAGGCA	Peak_1501	28.525	29.085/91.659/44.474	28.525	44.474	0.62312	1231.6	124.42	1.4299	0.92322	0.076783	0.15357	0.99987	True
TCCAGCTGCCCCCATGGTCC	Peak_2246	842.5	988.91/1031.2/955.46	842.5	988.91	0.2309	1451.9	10485	1.4297	0.9236	0.076395	0.15279	0.99987	True
CTTGGACACTTGGCTCTCTG	Peak_534	157.91	211.65/206.23/187.18	157.91	206.23	0.38307	196.13	1143.9	1.4288	0.92347	0.076528	0.15306	0.99987	True
TACAGGGAGGTCCATGCAGG	Peak_59	235.33	325.76/293.31/298.12	235.33	298.12	0.33994	393.4	1933.1	1.4282	0.92338	0.076618	0.15324	0.99987	True
AGGTACTTCTCCAAGGTCAT	Peak_1362	541.97	547.7/659.94/650.99	541.97	650.99	0.26396	5373.8	5829.8	1.4277	0.92332	0.076685	0.15337	0.99987	True
ATCAGACCTCAAGGAGTACT	Peak_1886	418.71	510.56/591.2/441.32	418.71	510.56	0.28553	5648.2	4139.6	1.4277	0.92331	0.076693	0.15339	0.99987	True
TGAGTCCTGGCTGCCTTGGT	Peak_2250	441.12	518.62/536.2/580.12	441.12	536.2	0.28104	1119	4435.9	1.4276	0.9233	0.076697	0.15339	0.99987	True
CGAAACCTCCTAACTGAGAG	NO_TARGET_212	475.75	362.45/435.38/375.83	475.75	375.83	-0.33933	1862.4	4903.7	1.4269	0.076799	0.9232	0.1536	0.99987	False
TGTCTTGTCCCTGCATGCCT	Peak_100	445.19	524.43/540.79/568.39	445.19	540.79	0.28005	514.71	4490.3	1.4265	0.92314	0.076855	0.15371	0.99987	True
GATGGCGCTTCAGTCGTCGG	NO_TARGET_170	152.81	105.6/105.41/130	152.81	105.6	-0.52893	297.67	1095.8	1.4262	0.07691	0.92309	0.15382	0.99987	False
AACAAGGTGGGGGGCATGGT	Peak_1938	46.862	44.747/68.744/76.73	46.862	68.744	0.54318	319.82	235.41	1.4262	0.923	0.076999	0.154	0.99987	True
TGGACATATTCTCATGTCTG	Peak_2575	640.79	762.49/815.76/682.26	640.79	762.49	0.2505	4636.9	7283.3	1.426	0.92306	0.076941	0.15388	0.99987	True
TGCAATGCTTGTCAACCCTG	Peak_2204	313.77	341.87/389.55/399.78	313.77	389.55	0.31119	1189.2	2825.8	1.4255	0.92299	0.077013	0.15403	0.99987	True
CTTGCAGAGACCCAAGGGGC	Peak_1423	435.01	340.97/352.89/313.76	435.01	340.97	-0.35047	441.11	4354.6	1.425	0.07708	0.92292	0.15416	0.99987	False
AAATAAAGCTAGGACCTTGC	Peak_622	72.331	43.404/22.915/45.452	72.331	43.404	-0.72372	212.01	412.84	1.4248	0.077101	0.9229	0.1542	0.99987	False
AGTTTGCAGGGCTAGGGCAA	Peak_697	132.44	89.494/87.076/98.723	132.44	89.494	-0.56027	45.513	908.44	1.4248	0.077105	0.92289	0.15421	0.99987	False
AACCCTTCAACAAGGTCATG	Peak_1256	185.41	238.95/279.56/199.4	185.41	238.95	0.36423	1606.6	1412.5	1.4245	0.92285	0.077154	0.15431	0.99987	True
CCATGTGTCAAAGCTCCTTG	Peak_1211	1060.5	1230.5/1370.3/1112.3	1060.5	1230.5	0.21434	16751	14252	1.4242	0.9228	0.077198	0.1544	0.99987	True
CCCCAGCCCTCTAGGTCATG	Peak_54	247.56	308.75/343.72/312.3	247.56	312.3	0.33396	499.97	2066.5	1.4242	0.9228	0.0772	0.1544	0.99987	True
CCAAGAGCGACAAGGGGTCG	Peak_850	299.51	284.59/403.3/372.9	299.51	372.9	0.31523	4361.3	2657.3	1.4236	0.92272	0.077276	0.15455	0.99987	True
GAATCATGCTGAGACCATCT	Peak_1565	445.19	540.54/403.3/548.35	445.19	540.54	0.27941	9448.5	4490.3	1.4229	0.92262	0.07738	0.15476	0.99987	True
TGTCAAGGCTTGGTTTGGGC	Peak_779	103.91	140.51/146.65/134.4	103.91	140.51	0.43167	37.538	661.61	1.4226	0.92258	0.077423	0.15485	0.99987	True
GTATAGCCTGCTGTACAGTT	chr4;33023270:33024270	317.85	241.63/224.56/328.42	317.85	241.63	-0.3941	3912.1	2874.4	1.4216	0.077574	0.92243	0.15515	0.99987	False
CTCTCTATGGGTCTTGCCCT	Peak_184	666.26	790.68/714.94/823.99	666.26	790.68	0.24666	3423.3	7670.9	1.4205	0.92227	0.077725	0.15545	0.99987	True
ACAAGTTCAGGCTAGCCTGC	Peak_556	683.58	557.1/472.04/594.29	683.58	557.1	-0.2947	4309.1	7937.4	1.4197	0.077852	0.92215	0.1557	0.99987	False
TCATGTTAACTAACCATGTC	Peak_2581	313.77	209.42/238.31/263.42	313.77	238.31	-0.39542	732.82	2825.8	1.4196	0.077866	0.92213	0.15573	0.99987	False
AAGCACCCATGCCACCTGCG	Peak_202	47.881	37.14/13.749/25.903	47.881	25.903	-0.86153	137	242.03	1.4193	0.077903	0.9221	0.15581	0.99987	False
GAAGTTCATGCCATGTGCAA	Peak_1543	384.07	470.29/348.3/478.46	384.07	470.29	0.2915	7473.8	3692.2	1.419	0.92205	0.077953	0.15591	0.99987	True
AGCATGTCTGGGCATGAAGA	Peak_834	817.04	885.54/985.33/959.37	817.04	959.37	0.23143	3062.4	10065	1.4188	0.92202	0.077983	0.15597	0.99987	True
TAATGTGCATGCAAATCCCA	Peak_663	239.41	264.45/302.47/310.34	239.41	302.47	0.3361	753.69	1977.3	1.4183	0.92195	0.078052	0.1561	0.99987	True
ATGTTCATAAAACAAGCTAA	Peak_1000	308.68	198.68/288.72/234.1	308.68	234.1	-0.3975	2119.3	2765.3	1.4182	0.078061	0.92194	0.15612	0.99987	False
CCACAAGAGCTCAAGAGGGC	Peak_796	98.818	63.541/54.995/79.663	98.818	63.541	-0.6291	166.47	619.62	1.4175	0.078175	0.92182	0.15635	0.99987	False
AGTCTTGCAGACCCTCTTCT	Peak_166	556.24	666.28/701.19/628.01	556.24	666.28	0.26001	1341.4	6034.4	1.4166	0.9217	0.078298	0.1566	0.99987	True
CTATCATGTTGCTTGGCACA	Peak_167	629.59	749.06/898.25/738.96	629.59	749.06	0.25032	11180	7114.4	1.4165	0.92168	0.078316	0.15663	0.99987	True
GCTGCCAAGTCAGTGCCCAA	Peak_2344	69.275	87.704/119.16/97.257	69.275	97.257	0.48355	285.42	390.34	1.4163	0.92164	0.078361	0.15672	0.99987	True
GACTCAAGGAGGAGCTAGAT	Peak_1593	20.375	33.113/4.5829/39.098	20.375	33.113	0.67439	424.89	81.02	1.4151	0.92055	0.079453	0.15891	0.99987	True
ATGCGTGGACATGCTAAGAA	Peak_1917	580.69	467.6/435.38/520.01	580.69	467.6	-0.31187	1892.2	6389.4	1.4147	0.07858	0.92142	0.15716	0.99987	False
GCGTCTTGCCCGGACATGCC	Peak_1264	446.21	418.83/224.56/351.4	446.21	351.4	-0.34376	10317	4503.9	1.4128	0.078855	0.92115	0.15771	0.99987	False
AAACACTAGGACAAGTTATT	Peak_650	362.67	281.01/261.23/280.04	362.67	280.04	-0.37187	177.45	3422.4	1.4125	0.078902	0.9211	0.1578	0.99987	False
CTGGGCTCCCTTGGGCAGGG	Peak_1182	415.65	506.09/426.21/540.53	415.65	506.09	0.2834	3783.2	4099.7	1.4125	0.92109	0.078906	0.15781	0.99987	True
TACTTAACCCCATGAGTCCT	Peak_1591	433.99	487.74/527.04/547.86	433.99	527.04	0.27967	988.96	4341.1	1.4123	0.92107	0.078935	0.15787	0.99987	True
CGGCTACATGAGGGCTAGTT	Peak_2435	45.844	24.611/59.578/22.97	45.844	24.611	-0.8711	612.7	228.83	1.4112	0.079091	0.92091	0.15818	0.99987	False
TATTTTAAGGTCATGTTTAA	Peak_822	348.41	268.03/247.48/311.32	348.41	268.03	-0.37714	1148.1	3245.5	1.4109	0.079136	0.92086	0.15827	0.99987	False
GACATAGTCATGTCCAGACA	Peak_453	230.24	213.89/155.82/169.1	230.24	169.1	-0.44299	1091.3	1878.1	1.4107	0.079164	0.92084	0.15833	0.99987	False
GCAAAAGGCAAGTGAAGGGA	Peak_1501	20.375	12.529/0/8.3084	20.375	8.3084	-1.1993	43.422	81.02	1.4107	0.079166	0.92083	0.15833	0.99987	False
GGCATGCCCAGACAAGTCCC	Peak_1530	487.98	588.42/728.69/495.08	487.98	588.42	0.26952	14193	5071.6	1.4104	0.92079	0.079212	0.15842	0.99987	True
ACATGTACTTGCGCGTGCCC	Peak_1032	529.75	458.66/265.81/423.73	529.75	423.73	-0.32149	13079	5655.8	1.4098	0.079304	0.9207	0.15861	0.99987	False
TCCATTGTTACATGCCATTG	Peak_980	507.34	610.35/604.95/631.44	507.34	610.35	0.26621	236.95	5340.3	1.4096	0.92067	0.079326	0.15865	0.99987	True
ACACAAGCCTTTCTCTAGCC	Peak_2169	698.86	571.42/559.12/589.41	698.86	571.42	-0.29	237.43	8174.4	1.4096	0.079332	0.92067	0.15866	0.99987	False
AGGCCCTCATGCACATTAGG	Peak_557	364.71	447.47/577.45/382.67	364.71	447.47	0.2943	10547	3447.9	1.4094	0.92064	0.079361	0.15872	0.99987	True
CCTTGCAGACAAAGGGCCTT	Peak_2608	377.96	462.68/577.45/423.73	377.96	462.68	0.29111	7344.4	3614.6	1.4093	0.92062	0.079378	0.15876	0.99987	True
CGAATATTATTTCTATCGGG	NO_TARGET_369	180.32	120.82/128.32/146.62	180.32	128.32	-0.48756	195.54	1361.7	1.4091	0.079408	0.92059	0.15882	0.99987	False
AGTCTGCCAAGGGACATGAG	Peak_492	625.51	759.8/696.6/743.84	625.51	743.84	0.2496	1243.1	7053.3	1.409	0.92058	0.079419	0.15884	0.99987	True
TTATATAAATAACCAAACCA	chr10;129040821:129041821	227.18	184.36/87.076/166.66	227.18	166.66	-0.44467	3323.2	1845.4	1.4089	0.079428	0.92057	0.15886	0.99987	False
CTGCAAGACACTGAGGCCCT	Peak_2110	230.24	272.06/307.06/291.28	230.24	291.28	0.33799	309.13	1878.1	1.4086	0.92052	0.079479	0.15896	0.99987	True
GTATCAACCATTCATGGCCT	Peak_182	223.11	163.33/160.4/184.74	223.11	163.33	-0.44762	233.53	1801.9	1.4083	0.079525	0.92048	0.15905	0.99987	False
GGAAGGCCTTGCTGCATTCA	Peak_755	416.67	506.98/467.46/557.64	416.67	506.98	0.28242	2064.1	4113	1.4082	0.92047	0.079529	0.15906	0.99987	True
TCAAGGCAATGACTTGAAAG	Peak_2018	563.37	634.96/673.69/676.89	563.37	673.69	0.25759	755.2	6137.4	1.4082	0.92047	0.079532	0.15906	0.99987	True
GCAACATAGGGAGATCTCCG	chr13;71396763:71397763	636.72	545.02/499.54/517.07	636.72	517.07	-0.29976	544.14	7221.8	1.4079	0.079583	0.92042	0.15917	0.99987	False
ATCTACTTGATCCTTTCTAG	Peak_2200	154.85	107.84/100.82/115.83	154.85	107.84	-0.51795	56.517	1115	1.4078	0.079589	0.92041	0.15918	0.99987	False
AATCATGGTGCATGTTGTGA	Peak_1419	536.88	531.15/343.72/430.08	536.88	430.08	-0.31933	8836.2	5757.1	1.4076	0.079631	0.92037	0.15926	0.99987	False
AAGAATAGGATCAAGAGAGA	Peak_681	202.73	131.56/146.65/173.01	202.73	146.65	-0.46445	461.29	1588.5	1.407	0.079713	0.92029	0.15943	0.99987	False
GAACGCCGCTCAAGTTGATA	NO_TARGET_91	350.45	430.91/426.21/437.41	350.45	430.91	0.29742	32.163	3270.6	1.407	0.92028	0.079718	0.15944	0.99987	True
ATCTCAGGCAACATGTGCAC	Peak_1575	895.48	745.48/838.68/726.74	895.48	745.48	-0.26416	4518.1	11373	1.4065	0.079788	0.92021	0.15958	0.99987	False
ACATGAACATGCAACAGGCT	Peak_2371	109.01	146.32/252.06/130	109.01	146.32	0.42139	5723.5	704.27	1.4061	0.92016	0.079842	0.15968	0.99987	True
TTCAGGTGTATCCATGCAGC	Peak_1108	454.36	358.87/352.89/372.41	454.36	358.87	-0.33954	109.58	4613.4	1.4059	0.079876	0.92012	0.15975	0.99987	False
ATTGACAAGTACAAACTTGT	Peak_714	270.99	203.15/219.98/202.82	270.99	203.15	-0.4139	141.67	2328.4	1.4058	0.079887	0.92011	0.15977	0.99987	False
TGTTCTTTTCAAGCCATTAG	Peak_2504	297.47	369.61/293.31/388.05	297.47	369.61	0.31229	3081	2633.5	1.4057	0.92009	0.079912	0.15982	0.99987	True
ATCATGGGGCCAAGGGTCTG	Peak_2110	473.72	571.86/591.2/566.92	473.72	571.86	0.27113	199.08	4875.9	1.4056	0.92007	0.079925	0.15985	0.99987	True
GAAACAGAGGTCTAGAAAGG	Peak_801	344.34	423.75/458.29/417.37	344.34	423.75	0.29862	616.85	3195.3	1.4049	0.91998	0.080023	0.16005	0.99987	True
GGTGGGAAGTTAATATGTGG	chr2;160867756:160868756	186.43	239.4/242.9/227.75	186.43	239.4	0.35905	73.969	1422.7	1.4042	0.91987	0.080128	0.16026	0.99987	True
GAAACTACAAGGAAAGATTT	Peak_299	623.47	558.89/458.29/505.83	623.47	505.83	-0.30113	2537.5	7022.7	1.4038	0.08019	0.91981	0.16038	0.99987	False
CCTTCCCCATGGCCCTCTCT	Peak_1432	903.63	1011.7/1077/1054.2	903.63	1054.2	0.2221	1161.3	11511	1.4033	0.91973	0.080271	0.16054	0.99987	True
ACATGGGCCTTGGAGCCAGA	Peak_1337	101.87	139.61/137.49/106.54	101.87	137.49	0.42887	481.05	644.74	1.4025	0.91962	0.080378	0.16076	0.99987	True
CTCCTAGGACCTTGAATCTT	Peak_916	457.42	553.07/559.12/521.96	457.42	553.07	0.27341	502.2	4654.6	1.402	0.91955	0.080451	0.1609	0.99987	True
TGCACTGGATCGGCTTAGCG	chr1;230695062:230696062	929.1	775.91/1003.7/694.48	929.1	775.91	-0.25963	29250	11946	1.4016	0.080525	0.91948	0.16105	0.99987	False
CTAGCAGCATGGTTCTTTAA	Peak_545	154.85	192.86/201.65/217.48	154.85	201.65	0.37883	164	1115	1.4015	0.91947	0.080528	0.16106	0.99987	True
CCTTACTGCACATGTGTCAA	Peak_190	356.56	437.62/494.96/415.91	356.56	437.62	0.29479	1879.3	3346.3	1.4013	0.91944	0.080558	0.16112	0.99987	True
CTCTTGGGTTCTAGGGGATC	Peak_2472	312.76	394.67/252.06/387.07	312.76	387.07	0.30668	9142.9	2813.7	1.401	0.9194	0.080602	0.1612	0.99987	True
CTCTTGCCAGTCCCCACTCA	Peak_1517	318.87	371.4/394.13/415.42	318.87	394.13	0.30486	484.95	2886.6	1.4009	0.91937	0.080629	0.16126	0.99987	True
TGCTTGTTTGGGCATGCAGT	Peak_1713	471.68	569.18/659.94/530.27	471.68	569.18	0.27055	4875.8	4848	1.4003	0.91929	0.080711	0.16142	0.99987	True
TCACTCTTGAATCCCTGCCA	Peak_2200	298.49	370.5/375.8/368.5	298.49	370.5	0.31086	16.03	2645.4	1.4001	0.91926	0.080744	0.16149	0.99987	True
CAGTGCTGCAGGCATGTACA	Peak_2484	185.41	204.94/288.72/238.01	185.41	238.01	0.35858	1832.8	1412.5	1.3995	0.91917	0.080828	0.16166	0.99987	True
TCAAGACAAGGCAGAAAGCA	Peak_1501	310.72	368.27/403.3/384.63	310.72	384.63	0.30697	308.12	2789.5	1.3994	0.91916	0.080845	0.16169	0.99987	True
CTCTAAGAACCTTGGCTCCT	Peak_1840	200.69	216.57/284.14/256.09	200.69	256.09	0.35013	1174.2	1567.5	1.3993	0.91914	0.080864	0.16173	0.99987	True
GCTAGCCCCAAGCAGCCCCG	Peak_127	181.34	106.95/215.4/129.51	181.34	129.51	-0.48242	3942.7	1371.8	1.3992	0.080875	0.91913	0.16175	0.99987	False
CATGTTTTCCAGCTCCCAAG	Peak_131	636.72	630.04/517.87/511.7	636.72	517.87	-0.29754	6309.6	7221.8	1.3985	0.080981	0.91902	0.16196	0.99987	False
CTTGGATCTTGAGCCGCCTG	Peak_2318	181.34	259.08/215.4/233.12	181.34	233.12	0.36066	494.09	1371.8	1.3982	0.91897	0.08103	0.16206	0.99987	True
CTGTCATGCCCTGGCATGTT	Peak_470	259.78	297.57/325.39/337.22	259.78	325.39	0.32375	457.03	2202.2	1.3981	0.91895	0.081048	0.1621	0.99987	True
CATTTACCAAGCACCAGGCT	Peak_1780	336.19	441.2/375.8/413.95	336.19	413.95	0.2994	1099.1	3095.7	1.3977	0.9189	0.081104	0.16221	0.99987	True
TATTATGCTCATGGCATGTC	Peak_2481	376.94	293.09/219.98/320.12	376.94	293.09	-0.36188	3037.8	3601.7	1.3971	0.081195	0.91881	0.16239	0.99987	False
TGTAAGGCCCCTTGAAGCCT	Peak_1452	336.19	413.91/462.88/404.18	336.19	413.91	0.29925	1246.2	3095.7	1.3969	0.91878	0.081222	0.16244	0.99987	True
GATCCAGGCCAAGGGGACCT	Peak_530	509.37	611.69/692.02/555.19	509.37	611.69	0.2636	4822.5	5368.8	1.3964	0.9187	0.081299	0.1626	0.99987	True
CAAACAGTCTAAGGCGACGA	NO_TARGET_269	200.69	145.43/132.9/195	200.69	145.43	-0.46198	1307.2	1567.5	1.3959	0.081373	0.91863	0.16275	0.99987	False
TTCATGTTCATTGATCATGG	Peak_1463	912.8	1068.1/912/1063.5	912.8	1063.5	0.22019	11482	11667	1.3949	0.91848	0.081519	0.16304	0.99987	True
GCCTGGGCAAGCCCCAGCCT	Peak_823	101.87	80.992/54.995/66.467	101.87	66.467	-0.60864	171.29	644.74	1.3946	0.081561	0.91844	0.16312	0.99987	False
AAGGACCACATGGCAAGTCT	Peak_1792	578.65	504.3/467.46/447.19	578.65	467.46	-0.30726	884.04	6359.6	1.3943	0.081617	0.91838	0.16323	0.99987	False
CAAGCAAGCCCAAGGAGGGA	Peak_401	322.94	247.45/426.21/224.33	322.94	247.45	-0.38278	16245	2935.5	1.3934	0.081754	0.91825	0.16351	0.99987	False
TAACAAGATAGCTCAAAACA	chr1;172651763:172652763	481.87	383.48/426.21/362.64	481.87	383.48	-0.32872	1130.2	4987.5	1.3931	0.081788	0.91821	0.16358	0.99987	False
CATACAAGTGGGGTCATGTA	Peak_111	378.97	442.1/462.88/485.31	378.97	462.88	0.28784	467.4	3627.5	1.3931	0.9182	0.081802	0.1636	0.99987	True
TGTTCTCATGGCAGCAGCAG	Peak_1684	215.97	273.85/288.72/241.92	215.97	273.85	0.34112	620.4	1726.4	1.3929	0.91818	0.081822	0.16364	0.99987	True
CATCCAGGCAAGAGGGAAAT	Peak_1646	158.92	228.21/206.23/194.02	158.92	206.23	0.37385	316	1153.6	1.3928	0.91816	0.081839	0.16368	0.99987	True
TGCCAGCTCTTGCCCATGGA	Peak_2373	306.64	233.13/233.73/311.32	306.64	233.73	-0.39026	3010.3	2741.2	1.3926	0.081866	0.91813	0.16373	0.99987	False
TGTGAAAGCTAGATTTCTGC	Peak_294	576.61	465.81/536.2/459.89	576.61	465.81	-0.30725	2494.7	6329.9	1.3926	0.08187	0.91813	0.16374	0.99987	False
ATTCAATTCCTTGGCCCTCT	Peak_217	588.84	473.42/582.03/476.51	588.84	476.51	-0.30478	5572.2	6508.9	1.3923	0.081917	0.91808	0.16383	0.99987	False
CTAAAAATCATGTTAAACTC	Peak_1747	494.09	400.04/394.13/390.98	494.09	394.13	-0.32536	22.396	5156.1	1.3921	0.081946	0.91805	0.16389	0.99987	False
GCCCAGGCTTGTTTTCACTG	Peak_1255	441.12	533.83/476.62/542	441.12	533.83	0.27465	1669.6	4435.9	1.392	0.91804	0.081957	0.16391	0.99987	True
CCTCCAAGCCCAAGTCACAG	Peak_1610	487.98	587.08/545.37/626.06	487.98	587.08	0.26623	1629.7	5071.6	1.3915	0.91797	0.08203	0.16406	0.99987	True
TGGCCCGGGTCACTTGTGGC	Peak_1267	496.13	511.01/600.36/596.25	496.13	596.25	0.26471	3641.3	5184.3	1.3905	0.91781	0.082191	0.16438	0.99987	True
GTGTCTGGACTTGCCCCACA	Peak_1484	414.63	325.76/261.23/344.06	414.63	325.76	-0.34708	2249.7	4086.3	1.3903	0.082222	0.91778	0.16444	0.99987	False
TTGCCCCCCTCCACCATGTG	Peak_1436	881.22	1027.8/1058.7/954.48	881.22	1027.8	0.22181	3165.1	11132	1.3896	0.91768	0.082321	0.16464	0.99987	True
CAAGTTAGCAGGCATGAGGT	Peak_1195	352.49	432.25/435.38/385.12	352.49	432.25	0.29356	1115.8	3295.8	1.3895	0.91766	0.082344	0.16469	0.99987	True
TTCTCAAAGTGCAAGCCTCC	Peak_892	344.34	265.8/261.23/280.53	344.34	265.8	-0.37226	118.97	3195.3	1.3894	0.082353	0.91765	0.16471	0.99987	False
CTTTGGAATCTCATGGCATG	Peak_1082	632.64	781.73/728.69/750.2	632.64	750.2	0.24552	728.47	7160.4	1.3892	0.91762	0.082383	0.16477	0.99987	True
AGCTTGGCTGTTTCATGCCT	Peak_2519	698.86	686.86/549.95/573.28	698.86	573.28	-0.28532	6723.1	8174.4	1.389	0.082415	0.91758	0.16483	0.99987	False
AAGACTAGACTTGTTCTCCA	Peak_503	541.97	375.43/531.62/435.94	541.97	435.94	-0.31343	6408.1	5829.8	1.3887	0.082468	0.91753	0.16494	0.99987	False
CAGGGACAAGACACTAGCAC	Peak_100	432.97	337.84/426.21/341.62	432.97	341.62	-0.34098	3585	4327.6	1.3886	0.08248	0.91752	0.16496	0.99987	False
AGGCATGTGCTGGCATGCCT	Peak_2395	205.79	149.9/201.65/136.84	205.79	149.9	-0.45453	1424.1	1620.1	1.3884	0.082501	0.9175	0.165	0.99987	False
AGGTTGGACTTGGCTGATCT	Peak_2222	344.34	307.86/215.4/265.87	344.34	265.87	-0.37188	2155.2	3195.3	1.3882	0.082545	0.91746	0.16509	0.99987	False
CTCTTGACATCCAAGTTCCA	Peak_1940	291.36	361.55/302.47/388.05	291.36	361.55	0.31044	2096.3	2562.2	1.3867	0.91723	0.082766	0.16553	0.99987	True
CTGCAAGCTTCTCAAGCCCA	Peak_370	399.35	475.66/485.79/486.28	399.35	485.79	0.28204	51.441	3888	1.3863	0.91717	0.082827	0.16565	0.99987	True
GCAAGGTGCAAGGCAACACA	Peak_1501	114.1	109.63/178.73/151.99	114.1	151.99	0.41059	1254.9	747.56	1.386	0.91712	0.082879	0.16576	0.99987	True
TTGGAAATGACTTGCCAAAG	Peak_2059	418.71	507.88/508.7/500.95	418.71	507.88	0.27794	24.363	4139.6	1.3859	0.91712	0.082882	0.16576	0.99987	True
GTGCTGAACCTTGGACTAGT	Peak_639	310.72	299.8/192.48/237.52	310.72	237.52	-0.38612	2953.8	2789.5	1.3859	0.082891	0.91711	0.16578	0.99987	False
GCTCCCTAGAGTTGGCACTT	Peak_266	220.05	178.09/109.99/161.77	220.05	161.77	-0.44154	1473.7	1769.5	1.3855	0.082951	0.91705	0.1659	0.99987	False
TGTTGAGCCACTTGTTCTGT	Peak_2587	501.22	575.44/733.27/601.62	501.22	601.62	0.26293	9007.8	5255.1	1.385	0.91697	0.083029	0.16606	0.99987	True
ATCTTCTCGACGAAAATGCG	NO_TARGET_446	692.75	548.6/568.28/575.23	692.75	568.28	-0.28527	217.92	8079.4	1.3847	0.08307	0.91693	0.16614	0.99987	False
CCAAGCACTTGTTTCTAACA	Peak_1845	492.05	646.14/591.2/562.04	492.05	591.2	0.26433	1934.8	5127.9	1.3845	0.9169	0.083103	0.16621	0.99987	True
AAGCGTTAGAAACAAGAGCT	Peak_2251	660.15	539.65/536.2/545.42	660.15	539.65	-0.29029	22.596	7577.4	1.3843	0.083134	0.91687	0.16627	0.99987	False
ATGAATGATTGTCTAGCGAC	Peak_939	193.56	140.06/160.4/134.89	193.56	140.06	-0.46394	220.31	1494.7	1.3839	0.083189	0.91681	0.16638	0.99987	False
TTTCACCCCATGGGCTTGGC	Peak_1611	545.03	438.97/380.38/469.67	545.03	438.97	-0.31159	2187.3	5873.5	1.3839	0.083189	0.91681	0.16638	0.99987	False
CCTGCAGCCCTTGCAGTCCC	Peak_24	368.79	450.6/490.37/447.19	368.79	450.6	0.28836	796.75	3499	1.3831	0.91669	0.083314	0.16663	0.99987	True
TAGCCAAGCACGCTGCTTCT	Peak_1267	834.35	975.03/1141.1/880.69	834.35	975.03	0.22454	18248	10350	1.3828	0.91664	0.083364	0.16673	0.99987	True
GACTAGCCTTTTGGGCTGCA	Peak_1621	416.67	327.99/293.31/334.78	416.67	327.99	-0.34429	624.61	4113	1.3827	0.083385	0.91661	0.16677	0.99987	False
TCATGTATGTACTAGTATTT	Peak_757	295.44	260.87/197.07/224.81	295.44	224.81	-0.39258	1035.1	2609.7	1.3824	0.083418	0.91658	0.16684	0.99987	False
CTTGAGCTGCCTTGAGCCAA	Peak_587	233.29	323.52/293.31/293.73	233.29	293.73	0.33106	443.95	1911.1	1.3824	0.91657	0.083426	0.16685	0.99987	True
TGCAAGTGGCTGGCATGGCC	Peak_1124	504.28	305.62/504.12/403.69	504.28	403.69	-0.32027	9852	5297.6	1.382	0.083481	0.91652	0.16696	0.99987	False
TAAATTCATACATATCGATG	chr5;14073240:14074240	289.32	219.71/206.23/270.27	289.32	219.71	-0.39553	1368.9	2538.6	1.3817	0.08353	0.91647	0.16706	0.99987	False
TGTCCAGGCATGTGTCAGGA	Peak_141	234.31	294.88/270.39/311.32	234.31	294.88	0.33045	434.96	1922.1	1.3816	0.91645	0.083552	0.1671	0.99987	True
AATTCATGCTTGCAGTTTCA	Peak_1894	344.34	298.91/247.48/266.36	344.34	266.36	-0.36924	708.03	3195.3	1.3795	0.083869	0.91613	0.16774	0.99987	False
CCTAGAGGTGCTGCCTTGGT	Peak_2559	558.27	628.69/783.68/665.65	558.27	665.65	0.25337	7648.7	6063.8	1.3789	0.91603	0.083967	0.16793	0.99987	True
ACAGTCAGTCCTTGGAGGGC	Peak_771	161.98	137.82/114.57/92.858	161.98	114.57	-0.4959	505.98	1182.8	1.3784	0.084033	0.91597	0.16807	0.99987	False
TGTCACTCTAGCATAGCACA	Peak_865	329.06	373.64/439.96/404.67	329.06	404.67	0.29759	1104.3	3009.1	1.3784	0.91595	0.084046	0.16809	0.99987	True
GCAAGGGCACCTAGAACCTG	Peak_2315	430.93	521.3/499.54/533.2	430.93	521.3	0.27408	307.61	4300.6	1.378	0.91591	0.084094	0.16819	0.99987	True
CCAGACAAGCCCTGAGATCA	Peak_24	400.37	486.4/481.21/551.28	400.37	486.4	0.28018	2118.6	3901.2	1.3774	0.9158	0.084196	0.16839	0.99987	True
GTTTGTCCTTGCTAAATTCC	Peak_622	99.837	65.33/50.412/106.05	99.837	65.33	-0.60429	940.48	627.97	1.3772	0.084224	0.91578	0.16845	0.99987	False
AGGTAAGGCATGGTAAGGCA	Peak_1501	438.06	529.36/467.46/530.76	438.06	529.36	0.27254	1916.6	4395.2	1.3771	0.91575	0.084247	0.16849	0.99987	True
CAAGTTGTTATGTATATCCG	chr18;54681197:54682197	681.54	543.23/559.12/566.92	681.54	559.12	-0.28519	156.72	7905.9	1.3769	0.084276	0.91572	0.16855	0.99987	False
CCAAGGCAAGGCCCAAATCA	Peak_1501	146.7	191.07/164.99/194.51	146.7	191.07	0.37896	346.11	1038.7	1.3767	0.9157	0.084301	0.1686	0.99987	True
AGACTCCCATGGGACATAGC	Peak_1734	558.27	449.26/472.04/451.1	558.27	451.1	-0.30693	221.05	6063.8	1.3764	0.084355	0.91564	0.16871	0.99987	False
TTGGTCATGAGACAAGATAC	Peak_113	80.481	87.256/114.57/110.45	80.481	110.45	0.45189	277.52	474.28	1.3762	0.91561	0.084385	0.16877	0.99987	True
CGGCACTAGAAGTTTTTGAA	NO_TARGET_197	416.67	327.99/357.47/328.42	416.67	328.42	-0.34241	421.85	4113	1.3759	0.084419	0.91558	0.16884	0.99987	False
GACTATGGGCCAAGAGGGGA	Peak_2614	29.544	15.214/4.5829/14.173	29.544	14.173	-1.0094	46.527	130.13	1.3752	0.084531	0.91547	0.16906	0.99987	False
AAGAAGAATGACCATGATGA	Peak_1358	424.82	514.14/522.45/477	424.82	514.14	0.27473	724.36	4219.9	1.375	0.91544	0.08456	0.16912	0.99987	True
ACTAGCCTGTTCGCGAGTAG	NO_TARGET_61	499.19	391.54/481.21/399.78	499.19	399.78	-0.31966	3349.3	5226.7	1.375	0.084566	0.91543	0.16913	0.99987	False
TCCTTAGCTTAACAAGGTTC	Peak_95	447.23	313.23/357.47/354.82	447.23	354.82	-0.33311	868.3	4517.6	1.3749	0.084575	0.91542	0.16915	0.99987	False
TTTGGACTAGCTGGACAAGC	Peak_599	312.76	267.59/210.81/239.97	312.76	239.97	-0.38082	806.34	2813.7	1.3723	0.084992	0.91501	0.16998	0.99987	False
CAAGACTTGGCATGTCACAG	Peak_771	125.31	134.69/183.32/165.19	125.31	165.19	0.39591	629.48	844.97	1.3721	0.91498	0.08502	0.17004	0.99987	True
CCATTTGTCCTAGTTGCTCA	Peak_1815	110.02	157.51/146.65/143.69	110.02	146.65	0.41134	63.323	712.87	1.3719	0.91495	0.085051	0.1701	0.99987	True
TCAAGTCCCAACTGCATGTT	Peak_133	712.1	837.66/857.01/809.82	712.1	837.66	0.23398	574.66	8381.2	1.3715	0.91489	0.085114	0.17023	0.99987	True
TGCAAGGCCAAGGCAAGGAG	Peak_1501	266.91	243.42/366.63/332.33	266.91	332.33	0.31521	4540.9	2282.3	1.3694	0.91457	0.08543	0.17086	0.99987	True
TGTACCTTGAGTGCATGTGT	Peak_2253	291.36	332.47/504.12/360.68	291.36	360.68	0.30696	10686	2562.2	1.3694	0.91457	0.085431	0.17086	0.99987	True
GGATTGCCTCTTCTTGCCAT	Peak_2278	476.77	634.96/472.04/572.79	476.77	572.79	0.26419	7007.5	4917.6	1.3692	0.91453	0.085471	0.17094	0.99987	True
CCTTGATCTCAGGGCTTGTC	Peak_24	203.75	149.01/142.07/168.61	203.75	149.01	-0.44883	216.21	1599	1.369	0.085501	0.9145	0.171	0.99987	False
GAGGTGGCAATGGCAAGAGG	Peak_281	93.725	126.63/160.4/113.87	93.725	126.63	0.4302	651.58	578.32	1.3685	0.91441	0.085589	0.17118	0.99987	True
TAAGAACATGTTAGCAGCAG	Peak_1865	221.07	278.77/265.81/303.5	221.07	278.77	0.33325	389.73	1780.3	1.3676	0.91429	0.085713	0.17143	0.99987	True
AGTCCCCTTGTAGGACATGC	Peak_1602	196.62	157.06/123.74/143.2	196.62	143.2	-0.45467	285.42	1525.8	1.3676	0.085715	0.91429	0.17143	0.99987	False
ATTTATTCTTGTCTGATCTT	Peak_1225	449.27	357.08/307.06/388.54	449.27	357.08	-0.3305	1746	4544.9	1.3674	0.085743	0.91426	0.17149	0.99987	False
CCATGGACTTGACTGCCTGC	Peak_2229	395.27	462.24/499.54/479.93	395.27	479.93	0.27933	348.81	3835.5	1.3669	0.91418	0.085823	0.17165	0.99987	True
CATGTATAGACATGTCTCCT	Peak_1217	528.73	631.38/600.36/648.54	528.73	631.38	0.25553	628.25	5641.3	1.3667	0.91413	0.085866	0.17173	0.99987	True
ATAAACCTCTAGTTTTATAA	Peak_199	186.43	153.03/87.076/134.89	186.43	134.89	-0.46393	1307.7	1422.7	1.3665	0.085893	0.91411	0.17179	0.99987	False
CAGATCCAGCATGGCTACTT	Peak_589	398.33	439.41/490.37/483.35	398.33	483.35	0.27847	989.9	3874.9	1.3658	0.91401	0.085995	0.17199	0.99987	True
TAAATCGCTAGTTCAGTGTC	chr20;40247870:40248870	117.16	89.941/68.744/79.174	117.16	79.174	-0.55949	112.36	773.83	1.3655	0.086055	0.91395	0.17211	0.99987	False
CAGGGTCACCTAGTAAAACC	Peak_976	702.94	579.02/719.52/569.86	702.94	579.02	-0.27933	9911.5	8237.9	1.3652	0.086092	0.91391	0.17218	0.99987	False
TCCTGGATACCGCGTGGTTA	NO_TARGET_194	418.71	506.53/513.29/481.4	418.71	506.53	0.27413	338.76	4139.6	1.3651	0.91389	0.086114	0.17223	0.99987	True
CCTTGGAATGTCCCTCTCTT	Peak_2383	486.96	571.42/595.78/584.03	486.96	584.03	0.26174	148.57	5057.5	1.3649	0.91386	0.086139	0.17228	0.99987	True
GAGCAGCTTGGGTAAAGGAC	Peak_546	433.99	340.52/375.8/344.06	433.99	344.06	-0.33411	509.85	4341.1	1.3648	0.086159	0.91384	0.17232	0.99987	False
CCAGGTGTCAGCTAGTAACA	Peak_15	425.84	482.82/517.87/514.63	425.84	514.63	0.27265	511.23	4233.3	1.3647	0.91383	0.086172	0.17234	0.99987	True
GTTAGATCATGATCTAAAGA	Peak_86	211.9	156.61/77.91/155.9	211.9	155.9	-0.44029	3041.8	1683.7	1.3646	0.086182	0.91382	0.17236	0.99987	False
GACATGTCCACAGACTTGTC	Peak_1800	301.55	230.89/270.39/223.84	301.55	230.89	-0.38371	804.98	2681.2	1.3645	0.086203	0.9138	0.17241	0.99987	False
AGTCTGAACTAGCCCGTTGA	Peak_167	334.15	308.75/219.98/258.54	334.15	258.54	-0.36886	2004.1	3070.9	1.3645	0.086212	0.91379	0.17242	0.99987	False
AATGCAATAAATGCATACTA	chr15;35123287:35124287	239.41	179.43/178.73/159.33	239.41	178.73	-0.41961	188.6	1977.3	1.3644	0.086219	0.91378	0.17244	0.99987	False
ACCCTAGGAACGAGAGCAAG	Peak_1158	156.89	119.03/105.41/110.94	156.89	110.94	-0.49615	47.999	1134.3	1.3642	0.086246	0.91375	0.17249	0.99987	False
CTTTCCTGCCCAAGGGACAA	Peak_649	124.29	187.04/151.24/163.72	124.29	163.72	0.39481	349.83	835.99	1.3639	0.91371	0.086293	0.17259	0.99987	True
AACAAGGTGCTAACTGGCTA	Peak_1457	395.27	281.91/343.72/310.83	395.27	310.83	-0.34574	959.18	3835.5	1.3635	0.086364	0.91364	0.17273	0.99987	False
TTGTCTCAAGGTCTACTTTT	Peak_2499	450.29	542.33/586.61/476.51	450.29	542.33	0.26779	3146.8	4558.6	1.3633	0.9136	0.086395	0.17279	0.99987	True
CCAATCCATGGTGCTTGTCC	Peak_176	499.19	562.47/600.36/597.71	499.19	597.71	0.2594	624.64	5226.7	1.3628	0.91353	0.086467	0.17293	0.99987	True
ACAAAGCAAGGCACCAGGCA	Peak_1501	483.9	580.37/462.88/582.07	483.9	580.37	0.26175	6903.6	5015.5	1.3621	0.91341	0.086587	0.17317	0.99987	True
GGCAGAATTCTTGCTAAACT	Peak_2370	430.93	379.9/339.14/341.62	430.93	341.62	-0.33419	735.78	4300.6	1.3619	0.086621	0.91338	0.17324	0.99987	False
ATGAACTCATGACTATACCC	Peak_1960	411.57	340.97/265.81/325	411.57	325	-0.33976	1879.4	4046.5	1.3609	0.086771	0.91323	0.17354	0.99987	False
CTAAATGTTATGCAATGCAC	chr20;43381239:43382239	145.68	102.02/114.57/99.7	145.68	102.02	-0.50972	81.452	1029.2	1.3609	0.08678	0.91322	0.17356	0.99987	False
ATGGGTGGCATGGGGCTCTG	Peak_145	575.59	417.49/467.46/477.49	575.59	467.46	-0.29963	1298.8	6315	1.3607	0.086799	0.9132	0.1736	0.99987	False
TCCCACTAGATCCCCTTCTA	Peak_1648	308.68	385.72/334.55/380.23	308.68	380.23	0.29988	1058.2	2765.3	1.3606	0.91318	0.086819	0.17364	0.99987	True
TCAAGGCCACACAGCAAGTT	Peak_20	500.2	556.65/641.61/598.69	500.2	598.69	0.25882	1804.7	5240.9	1.3604	0.91315	0.086848	0.1737	0.99987	True
GTCGCCCTAGTCATAAGGGC	Peak_1795	228.2	177.2/160.4/169.59	228.2	169.59	-0.42608	71.141	1856.3	1.3604	0.086857	0.91314	0.17371	0.99987	False
TCAAGGCAAGTACATGCTGA	Peak_272	416.67	499.37/563.7/503.88	416.67	503.88	0.27358	1799.5	4113	1.3598	0.91306	0.086939	0.17388	0.99987	True
TGTTCCCTCTAGTGTTCCCA	Peak_1558	291.36	359.32/389.55/360.19	291.36	360.19	0.30501	431.29	2562.2	1.3598	0.91305	0.086949	0.1739	0.99987	True
AAGGCATGTTCAGACATGTC	Peak_1661	357.58	278.77/311.64/263.42	357.58	278.77	-0.35804	657.88	3358.9	1.3598	0.086952	0.91305	0.1739	0.99987	False
GCCTTTCTTGAACCCCACCA	Peak_660	480.85	657.33/394.13/576.7	480.85	576.7	0.26174	19916	4973.5	1.3591	0.91295	0.087053	0.17411	0.99987	True
GTTCATTTCCAAGTCCGCTG	NO_TARGET_228	379.99	298.01/270.39/301.06	379.99	298.01	-0.34955	386.1	3640.4	1.3587	0.08712	0.91288	0.17424	0.99987	False
CCGAATGAGAGACCTAATGT	chr11;55731990:55732990	198.66	260.87/252.06/250.23	198.66	252.06	0.34197	40.516	1546.6	1.358	0.91277	0.087235	0.17447	0.99987	True
TAATCTACGTGCTTGCATCA	Peak_15	540.95	396.9/449.13/437.41	540.95	437.41	-0.30589	889.01	5815.2	1.3578	0.087261	0.91274	0.17452	0.99987	False
ACAAGGCAAGGCAGAAGGAA	Peak_1501	281.17	348.58/348.3/330.38	281.17	348.3	0.30789	160.65	2444.6	1.3577	0.91272	0.087281	0.17456	0.99987	True
CCCCATGACCTAGAGGGCTG	Peak_54	281.17	367.82/348.3/347.97	281.17	348.3	0.30789	190.51	2444.6	1.3577	0.91272	0.087281	0.17456	0.99987	True
TGCACAAAGGCAAGAGATCC	Peak_1382	604.12	698.5/829.51/715.5	604.12	715.5	0.24375	6643.9	6734.4	1.3572	0.91265	0.087351	0.1747	0.99987	True
GCCACCATGTAGAACTTGGC	Peak_1932	517.52	398.25/417.05/461.85	517.52	417.05	-0.31075	1180.3	5483.1	1.3569	0.087404	0.9126	0.17481	0.99987	False
TTCATGCTACATCCATCATG	Peak_1469	1012.6	1169.7/1191.6/1122.1	1012.6	1169.7	0.20781	1370.5	13400	1.3567	0.91256	0.087441	0.17488	0.99987	True
GTCAGCCTTGGATCATGATG	Peak_2497	481.87	424.65/371.22/386.09	481.87	386.09	-0.31894	853.84	4987.5	1.3561	0.087529	0.91247	0.17506	0.99987	False
CATGCCTAGACATGTCATCT	Peak_318	443.16	503.4/609.53/533.69	443.16	533.69	0.26764	3334.4	4463.1	1.3552	0.91232	0.087678	0.17536	0.99987	True
TTGTTTACAAGGTTGGTGCT	Peak_1940	307.66	387.96/256.64/378.76	307.66	378.76	0.29908	7498.9	2753.3	1.3551	0.9123	0.0877	0.1754	0.99987	True
TATGACATAGTATTGTGTAC	chr3;94314442:94315442	76.406	46.537/82.493/47.895	76.406	47.895	-0.66275	599.41	443.3	1.3549	0.087718	0.91228	0.17544	0.99987	False
TGAAATGTGCTTGCGCAGCT	Peak_1506	309.7	271.17/238.31/216.02	309.7	238.31	-0.37662	788.21	2777.4	1.3546	0.087778	0.91222	0.17556	0.99987	False
TACTACAAGCCTGGGCATGT	Peak_1019	511.41	555.76/692.02/610.91	511.41	610.91	0.25602	4810.6	5397.3	1.3543	0.91219	0.087815	0.17563	0.99987	True
CACATTCAAGGGTGCTGCTC	Peak_6	372.86	406.75/462.88/453.54	372.86	453.54	0.2819	1138.2	3550.2	1.354	0.91213	0.087865	0.17573	0.99987	True
CCCACAACTCTAGCCAGACT	Peak_1344	62.144	87.704/87.076/81.617	62.144	87.076	0.48011	15.093	339.06	1.354	0.9121	0.087899	0.1758	0.99987	True
TGGGCATGTTCAGGCATGTC	Peak_2298	207.82	151.69/288.72/152.97	207.82	152.97	-0.43963	9215.2	1641.2	1.354	0.087869	0.91213	0.17574	0.99987	False
CATGACCTGCAACTGACTTG	Peak_2485	756.93	885.99/989.91/792.72	756.93	885.99	0.22685	9749.9	9090.8	1.3536	0.91207	0.087935	0.17587	0.99987	True
GATGCCAGCACCATGCCCCT	Peak_2102	431.95	520.85/637.03/480.91	431.95	520.85	0.26945	7545.9	4314.1	1.3536	0.91206	0.087937	0.17587	0.99987	True
TTGTTTAAGGACATGGGCTG	Peak_551	119.19	91.284/45.829/81.129	119.19	81.129	-0.5494	674.59	791.47	1.3531	0.088014	0.91199	0.17603	0.99987	False
CAGGATGGACGTGAACGCGT	chr22;47374003:47375003	960.68	809.47/1008.2/786.85	960.68	809.47	-0.24679	20011	12491	1.3529	0.088037	0.91196	0.17607	0.99987	False
GTTTCTCATCATGTGGTCGC	Peak_260	223.11	169.59/123.74/165.68	223.11	165.68	-0.42711	887.12	1801.9	1.3529	0.088051	0.91195	0.1761	0.99987	False
TTTATGCTCATGGGGCTGGA	Peak_281	631.62	517.27/481.21/589.89	631.62	517.27	-0.28763	3287.3	7145.1	1.3528	0.088061	0.91194	0.17612	0.99987	False
TTGCGTCAGCGCTGCACATC	NO_TARGET_499	378.97	460.45/508.7/460.38	378.97	460.45	0.28026	1164.5	3627.5	1.3527	0.91192	0.088076	0.17615	0.99987	True
ATGGTCTAAACTAGTCCAAT	Peak_612	612.27	500.27/517.87/443.76	612.27	500.27	-0.29093	1751.3	6855.4	1.3527	0.088081	0.91192	0.17616	0.99987	False
GCTTGGAGCAACCCCTAGTG	Peak_2559	193.56	249.24/146.65/245.83	193.56	245.83	0.34329	4923.8	1494.7	1.352	0.91181	0.088194	0.17639	0.99987	True
CTTCTTGTGCTCAAGAGCTA	Peak_37	365.73	481.92/412.46/445.23	365.73	445.23	0.28307	1210	3460.6	1.3514	0.91172	0.08828	0.17656	0.99987	True
GGCTGCTTGTGCTGTGGCTT	Peak_582	37.694	45.194/105.41/55.715	37.694	55.715	0.55163	1290	177.86	1.3513	0.91149	0.088511	0.17702	0.99987	True
TGTTCTTCATCACATGTTCT	Peak_463	393.24	452.39/476.62/491.66	393.24	476.62	0.27682	406.67	3809.4	1.3511	0.91166	0.088337	0.17667	0.99987	True
GCGGGGCATGTCCGGGCAGG	Peak_1267	124.29	163.33/114.57/163.72	124.29	163.33	0.39132	1188.5	835.99	1.3502	0.91152	0.088478	0.17696	0.99987	True
AGGAGCAGTTCAAGTGTTGG	Peak_19	496.13	593.34/687.44/559.1	496.13	593.34	0.25767	5013.1	5184.3	1.3501	0.91152	0.088484	0.17697	0.99987	True
CAGTATACCAAGCAGCATGC	Peak_2142	177.26	113.21/164.99/128.05	177.26	128.05	-0.46611	792.3	1331.5	1.3488	0.088706	0.91129	0.17741	0.99987	False
AATAATAATCACTTGAGGCA	Peak_635	356.56	264.9/329.97/278.57	356.56	278.57	-0.35496	1414.3	3346.3	1.3482	0.088804	0.9112	0.17761	0.99987	False
CATGTTCCTACCCTCTAGTC	Peak_1217	370.82	274.75/398.71/290.79	370.82	290.79	-0.34968	5952.3	3524.6	1.348	0.088822	0.91118	0.17764	0.99987	False
TATATGAAAACCTAGAATCT	Peak_311	89.65	58.171/27.498/95.791	89.65	58.171	-0.61541	1178	545.78	1.3478	0.088861	0.91114	0.17772	0.99987	False
TGTCATCCCTAGGAACATGG	Peak_218	299.51	343.21/371.22/368.99	299.51	368.99	0.30006	334.81	2657.3	1.3478	0.91114	0.088863	0.17773	0.99987	True
TTGTAACAATTGCGAATGGA	chr8;93044652:93045652	282.19	219.26/215.4/207.22	282.19	215.4	-0.3881	40.89	2456.3	1.3477	0.088871	0.91113	0.17774	0.99987	False
ACAACAGCCTAGGACTCATG	Peak_1591	148.74	176.3/201.65/192.56	148.74	192.56	0.37034	173.44	1057.6	1.3475	0.91109	0.088914	0.17783	0.99987	True
GCACAAGCCAAGCCAAGGCA	Peak_1501	164.02	135.14/50.412/117.29	164.02	117.29	-0.48024	2395.8	1202.4	1.3475	0.088917	0.91108	0.17783	0.99987	False
GTTGCTACATGAACATGCCC	Peak_2222	248.57	186.15/197.07/187.18	248.57	187.18	-0.40734	49.375	2077.8	1.3468	0.089018	0.91098	0.17804	0.99987	False
AAAAGTCCTATATATAGACG	chr4;77468288:77469288	351.47	274.3/192.48/275.15	351.47	274.3	-0.3565	3347.2	3283.2	1.3468	0.089025	0.91098	0.17805	0.99987	False
CCTGAACTTGACCCACAGTT	Peak_1582	218.01	274.3/178.73/277.11	218.01	274.3	0.32999	4570.2	1747.9	1.3463	0.9109	0.089103	0.17821	0.99987	True
CGCATGTCTGGGCAAGCCTC	Peak_1355	194.58	230/384.97/246.81	194.58	246.81	0.34146	9685.1	1505	1.3462	0.91089	0.089113	0.17823	0.99987	True
GTTACAGTTCAAGCAGAAGG	Peak_1662	273.02	338.29/380.38/313.76	273.02	338.29	0.3082	1186.8	2351.5	1.3458	0.91082	0.08918	0.17836	0.99987	True
TACGCTTGCGTTTAGCGTCC	NO_TARGET_37	79.462	72.042/50.412/44.474	79.462	50.412	-0.6462	251.56	466.49	1.3457	0.089203	0.9108	0.17841	0.99987	False
CATTGCAAGGAGTGGATCCA	Peak_1020	118.17	146.77/155.82/161.28	118.17	155.82	0.39603	55.858	782.64	1.3456	0.91079	0.089213	0.17843	0.99987	True
TGCAAGAAGTTTCTTGGAGG	Peak_1773	764.06	893.15/944.08/865.05	764.06	893.15	0.22494	1692	9205.1	1.3455	0.91076	0.089239	0.17848	0.99987	True
TTCCAAGATCCAAGGGGTAA	Peak_2319	61.125	31.323/36.663/41.542	61.125	36.663	-0.72201	26.161	331.87	1.345	0.089315	0.91068	0.17863	0.99987	False
TAAGGTGCCAGAGTGTCAAG	chr16;60228269:60229269	458.44	556.65/522.45/550.31	458.44	550.31	0.26299	408.03	4668.3	1.3446	0.91063	0.089375	0.17875	0.99987	True
GCACAAGACCACATGGAGAG	Peak_1497	437.04	348.13/334.55/350.42	437.04	348.13	-0.3273	94.782	4381.7	1.3432	0.089603	0.9104	0.17921	0.99987	False
ATGCCCCAACTTGCGGAGGG	Peak_1918	542.99	440.31/371.22/466.73	542.99	440.31	-0.3018	2736	5844.3	1.3432	0.089608	0.91039	0.17922	0.99987	False
TTACAGTACAAGGCATGTTT	Peak_2384	1381.4	1459.2/1581.1/1572.7	1381.4	1572.7	0.18699	6479.7	20290	1.343	0.91037	0.089633	0.17927	0.99987	True
TGTTTTCATTCCCTAGTGCA	Peak_823	554.2	658.23/650.78/669.56	554.2	658.23	0.24777	91.946	6005.1	1.3424	0.91027	0.089729	0.17946	0.99987	True
GTCTTCACAGGGTGCAACGA	NO_TARGET_60	246.54	185.7/105.41/200.87	246.54	185.7	-0.40693	3338.4	2055.3	1.3419	0.08981	0.91019	0.17962	0.99987	False
CATGCCCCATCATGCCCCAT	Peak_1586	269.97	291.75/334.55/339.67	269.97	334.55	0.30842	929.16	2316.8	1.3418	0.91017	0.08983	0.17966	0.99987	True
ACCTAGCTTCTTCTTGGAGC	Peak_978	561.33	468.5/352.89/456.47	561.33	456.47	-0.29773	5437.4	6108	1.3417	0.089847	0.91015	0.17969	0.99987	False
TGGCCTCAGCTTGGCACTCA	Peak_638	762.02	877.93/1090.7/890.46	762.02	890.46	0.22445	20134	9172.4	1.3411	0.91005	0.089948	0.1799	0.99987	True
TACAAGTTAGCATGTAGTTG	Peak_545	570.5	612.58/792.85/676.4	570.5	676.4	0.24526	8816.1	6240.9	1.3405	0.90996	0.090037	0.18007	0.99987	True
TTCTCTTGCAAACAGATACT	Peak_788	306.64	395.56/311.64/376.81	306.64	376.81	0.2964	2299.4	2741.2	1.3401	0.9099	0.090099	0.1802	0.99987	True
TTGGAAATGACATGCTACCT	Peak_2534	585.78	636.3/742.43/693.5	585.78	693.5	0.24316	2833.2	6464	1.3399	0.90986	0.090143	0.18029	0.99987	True
ACTCAGTGCCACCATGGACT	Peak_1196	531.79	442.1/430.8/429.1	531.79	430.8	-0.30321	65.321	5684.7	1.3395	0.090211	0.90979	0.18042	0.99987	False
TTGTACATGGTTCACTTTCA	Peak_1019	80.481	109.63/109.99/74.287	80.481	109.63	0.4412	624.64	474.28	1.3385	0.90962	0.090384	0.18077	0.99987	True
TTGGGGTATTCAAGGTTAGG	Peak_2162	90.669	122.16/114.57/139.78	90.669	122.16	0.42602	183.95	553.87	1.3381	0.90956	0.090444	0.18089	0.99987	True
GGGCCCGCATAGGATATCGC	NO_TARGET_30	406.48	353.5/302.47/322.07	406.48	322.07	-0.33488	685.93	3980.3	1.3379	0.09046	0.90954	0.18092	0.99987	False
CCCAAGTCAGTTGCAGGTCA	Peak_2485	259.78	298.01/384.97/322.56	259.78	322.56	0.3112	2248.5	2202.2	1.3378	0.90952	0.09048	0.18096	0.99987	True
AAATCTACTAGTGAATATGG	Peak_1250	215.97	161.09/160.4/143.2	215.97	160.4	-0.42686	148.25	1726.4	1.3375	0.090537	0.90946	0.18107	0.99987	False
TACAACAGCCTAGGACTCAT	Peak_1591	638.75	619.3/939.5/752.64	638.75	752.64	0.23636	26349	7252.6	1.3373	0.90944	0.090565	0.18113	0.99987	True
GAGTTCTCTCAATCTTGATA	Peak_2572	232.27	209.86/146.65/173.99	232.27	173.99	-0.41478	1017.1	1900.1	1.3372	0.090583	0.90942	0.18117	0.99987	False
CAGGGCATCCTAGGGCCTGC	Peak_177	137.53	102.47/96.241/76.241	137.53	96.241	-0.51056	219.4	954.46	1.3365	0.090694	0.90931	0.18139	0.99987	False
TCAAGGTCTTTTCCTTGGGG	Peak_1443	574.57	468.5/371.22/480.42	574.57	468.5	-0.29388	4803	6300.2	1.3364	0.090712	0.90929	0.18142	0.99987	False
CCAAGGAGCAAGGTTATTTG	Peak_2491	238.39	321.28/279.56/297.64	238.39	297.64	0.31904	442.98	1966.2	1.3362	0.90925	0.09075	0.1815	0.99987	True
TTGCCTGGAATTGCCTTGTT	Peak_1501	618.38	717.29/760.77/729.67	618.38	729.67	0.2384	560.08	6946.6	1.3353	0.90911	0.090892	0.18178	0.99987	True
ACTGTCCAGAACAAGTCACA	Peak_167	205.79	259.53/302.47/255.12	205.79	259.53	0.33331	931.73	1620.1	1.3353	0.90911	0.090893	0.18179	0.99987	True
GCAGGCAAGGGCATGTTTCA	Peak_84	357.58	434.94/458.29/392.45	357.58	434.94	0.28183	1175.4	3358.9	1.3348	0.90903	0.090974	0.18195	0.99987	True
TAAGGGCCCTCATGAGCACT	Peak_1294	357.58	434.94/467.46/419.33	357.58	434.94	0.28183	650.6	3358.9	1.3348	0.90903	0.090974	0.18195	0.99987	True
TGTCCAGGCATGCACAGAAA	Peak_2014	295.44	388.85/284.14/363.61	295.44	363.61	0.29864	3476.3	2609.7	1.3346	0.90899	0.091008	0.18202	0.99987	True
CTGGCCATGGGCATGTCCAG	Peak_2416	172.17	203.6/219.98/219.93	172.17	219.93	0.3514	133.32	1281.4	1.3342	0.90892	0.091076	0.18215	0.99987	True
TATAGAATAACTCAAGCTAC	Peak_557	287.29	222.84/137.49/220.42	287.29	220.42	-0.38074	3441.5	2515	1.3334	0.091198	0.9088	0.1824	0.99987	False
GGGCCTCCGAACCAAGGACA	Peak_1661	98.818	132/164.99/104.59	98.818	132	0.41408	919.72	619.62	1.3331	0.90875	0.091247	0.18249	0.99987	True
GCCTCGGGCATGCCACTAGC	Peak_1660	515.49	403.17/417.05/464.29	515.49	417.05	-0.30507	1212.3	5454.5	1.3329	0.091284	0.90872	0.18257	0.99987	False
CAATGCAAGGCACAAGGCAA	Peak_1501	614.3	724.9/829.51/720.87	614.3	724.9	0.23847	5479.8	6885.8	1.3328	0.9087	0.091302	0.1826	0.99987	True
GGGCCCACATGTGCATCAGG	Peak_1967	336.19	410.33/366.63/425.68	336.19	410.33	0.28674	1072.5	3095.7	1.3326	0.90866	0.091338	0.18268	0.99987	True
ACGCATGTATGCCAAGAGCT	Peak_1906	642.83	528.91/536.2/524.4	642.83	528.91	-0.28094	36.744	7314.2	1.3321	0.09142	0.90858	0.18284	0.99987	False
AGTTGTAACTTGTCAGTCGG	Peak_1108	631.62	660.02/499.54/519.03	631.62	519.03	-0.28276	10129	7145.1	1.332	0.091425	0.90857	0.18285	0.99987	False
TGCCCCTGCTTGCTGAACTG	Peak_750	714.14	836.32/1012.8/811.29	714.14	836.32	0.22755	15891	8413.1	1.332	0.90857	0.091427	0.18285	0.99987	True
TGACACAGAAAGGCTAGCCC	Peak_946	292.38	225.52/201.65/224.81	292.38	224.81	-0.37763	268.58	2574.1	1.3317	0.091475	0.90853	0.18295	0.99987	False
GTCTAGAAAAGTTGAAGACT	Peak_338	281.17	201.36/215.4/251.21	281.17	215.4	-0.3829	739.63	2444.6	1.3304	0.091701	0.9083	0.1834	0.99987	False
ATGATAAAAACCAAGTTGGA	Peak_916	248.57	187.94/187.9/225.79	248.57	187.94	-0.40157	716.51	2077.8	1.3303	0.091713	0.90829	0.18343	0.99987	False
CATGCAGCAAAACACTTGAC	Peak_1329	489	377.22/394.13/408.09	489	394.13	-0.31044	240.45	5085.6	1.3303	0.091713	0.90829	0.18343	0.99987	False
GGAAGACAAGTGTGCAAAGT	Peak_2270	136.51	159.75/229.15/177.41	136.51	177.41	0.37562	1494.4	945.21	1.3302	0.90827	0.091727	0.18345	0.99987	True
TCTGTCCACCAAGAGGGCCT	Peak_1399	403.42	319.94/325.39/289.82	403.42	319.94	-0.33356	468.59	3940.7	1.3299	0.091776	0.90822	0.18355	0.99987	False
TTACAACTGCCAAGCTCCAG	Peak_1868	736.55	860.93/999.08/816.66	736.55	860.93	0.22482	10522	8766.5	1.3284	0.90797	0.092026	0.18405	0.99987	True
AGGTGTGGGTTCTTGTCTCA	Peak_239	544.01	646.59/572.87/645.61	544.01	645.61	0.24661	2646.3	5858.9	1.3273	0.9078	0.092201	0.1844	0.99987	True
CACACATGCACTAGGAGGAT	Peak_2561	363.69	262.22/380.38/285.91	363.69	285.91	-0.34611	4743.6	3435.1	1.3272	0.092222	0.90778	0.18444	0.99987	False
TCATGCAAGTATGGACATCA	Peak_2072	437.04	523.99/559.12/524.89	437.04	524.89	0.2637	586.04	4381.7	1.3272	0.90777	0.092226	0.18445	0.99987	True
GGAGGCATCAAGAGAACTTT	Peak_813	412.59	497.14/508.7/398.31	412.59	497.14	0.26833	4950.1	4059.8	1.3269	0.90773	0.092271	0.18454	0.99987	True
GTTCTTGCGGTGCTCTAGGG	Peak_37	642.83	529.36/467.46/557.64	642.83	529.36	-0.27972	2315.6	7314.2	1.3268	0.092283	0.90772	0.18457	0.99987	False
CCCTAGGCAGCTTCATGATG	Peak_336	252.65	260.43/329.97/313.76	252.65	313.76	0.31143	1553.7	2122.8	1.3264	0.90765	0.092348	0.1847	0.99987	True
CACAAGCTCCTCTCTAGCCA	Peak_2259	768.14	852.88/999.08/895.84	768.14	895.84	0.22161	6252.2	9270.5	1.3263	0.90763	0.092368	0.18474	0.99987	True
AAGGGCATAACATGAGGCAA	Peak_1207	494.09	589.32/659.94/539.07	494.09	589.32	0.25379	3756.5	5156.1	1.3261	0.9076	0.092398	0.1848	0.99987	True
CATTATTACTAGAGTCACTC	Peak_1785	131.42	84.124/91.659/100.19	131.42	91.659	-0.51511	64.769	899.31	1.3259	0.092441	0.90756	0.18488	0.99987	False
TGTTGTTCTTGGCCCCACAA	Peak_2539	368.79	462.24/371.22/447.19	368.79	447.19	0.2774	2998.9	3499	1.3254	0.90748	0.092522	0.18504	0.99987	True
AATAATAGTCAAGATATTCT	Peak_161	254.69	193.31/164.99/196.47	254.69	193.31	-0.39604	406.04	2145.4	1.3252	0.092556	0.90744	0.18511	0.99987	False
CATCCCTAGGAACATGGTGG	Peak_218	772.21	824.68/999.08/900.24	772.21	900.24	0.22104	7738.9	9336.1	1.325	0.90741	0.092586	0.18517	0.99987	True
CATGACCAAGCACAAAGTCA	Peak_53	260.8	323.07/366.63/249.25	260.8	323.07	0.30785	3673.6	2213.6	1.3236	0.90718	0.09282	0.18564	0.99987	True
GGTGACACTTGAGATGGTCA	Peak_791	630.6	742.35/582.03/743.35	630.6	742.35	0.23502	12852	7129.8	1.3234	0.90715	0.09285	0.1857	0.99987	True
GCCCGGGCAAGAACTCAGGA	Peak_2438	485.94	441.2/357.47/391.96	485.94	391.96	-0.30937	1807.3	5043.5	1.3234	0.092855	0.90714	0.18571	0.99987	False
CAAGCAAAGAGGCATGTCCA	Peak_315	457.42	547.7/655.36/462.34	457.42	547.7	0.25936	9438.6	4654.6	1.3233	0.90714	0.092861	0.18572	0.99987	True
TCTCCAGGCATGAATCCATG	Peak_2097	91.687	123.05/137.49/87.971	91.687	123.05	0.42052	719.57	561.99	1.3231	0.9071	0.0929	0.1858	0.99987	True
GACTAGTCTGTACTTGCTTC	Peak_292	667.28	577.68/476.62/551.28	667.28	551.28	-0.27504	3135.5	7686.5	1.323	0.092911	0.90709	0.18582	0.99987	False
GTTGAGAATCTTGGCAGTTC	Peak_1689	475.75	409.88/297.89/383.16	475.75	383.16	-0.31153	3992.6	4903.7	1.3223	0.093042	0.90696	0.18608	0.99987	False
CTAGAAGCTCTAGAAGACAG	Peak_734	646.9	661.36/802.01/760.46	646.9	760.46	0.23299	5773.8	7375.9	1.3222	0.90695	0.093049	0.1861	0.99987	True
TATAAACATGTATATGGCTC	Peak_294	486.96	436.73/366.63/392.94	486.96	392.94	-0.3088	1304.8	5057.5	1.3221	0.093064	0.90694	0.18613	0.99987	False
TAGTTATTCACTCTTGTGAA	Peak_47	355.54	279.22/279.56/264.89	355.54	279.22	-0.34751	102.73	3333.6	1.3219	0.093104	0.9069	0.18621	0.99987	False
GCAAGGCAGGGCAAGACACG	Peak_1501	298.49	366.48/375.8/347.49	298.49	366.48	0.29513	223.8	2645.4	1.3218	0.90688	0.09312	0.18624	0.99987	True
AGCTAGTGTTCTGACATGTC	Peak_1118	592.91	436.73/485.79/511.21	592.91	485.79	-0.28695	1526.5	6568.8	1.3217	0.093135	0.90686	0.18627	0.99987	False
TGTCTGGATCATGTCCTAGA	Peak_1324	330.07	402.72/412.46/308.88	330.07	402.72	0.28621	4451	3021.5	1.3216	0.90686	0.093144	0.18629	0.99987	True
GAGTAATCAAGTCCTTTTCC	Peak_419	301.55	262.22/229.15/233.12	301.55	233.12	-0.3699	431.13	2681.2	1.3215	0.093174	0.90683	0.18635	0.99987	False
GTGATATTCATGACGCTGGA	Peak_1857	31.581	16.109/4.5829/25.903	31.581	16.109	-0.92929	114.38	141.74	1.321	0.093246	0.90675	0.18649	0.99987	False
AGGCAAAGCAATGCAAGACA	Peak_1501	557.25	715.95/659.94/598.2	557.25	659.94	0.2436	3474.3	6049.1	1.3203	0.90663	0.09337	0.18674	0.99987	True
ATTTCCATTGCTTGCATGTC	Peak_1494	280.16	224.18/210.81/215.04	280.16	215.04	-0.38007	50.713	2432.9	1.3201	0.093394	0.90661	0.18679	0.99987	False
CAAGGCACAAGGCAAGCAAA	Peak_1501	565.4	600.06/760.77/669.07	565.4	669.07	0.24247	6585.6	6167	1.32	0.90659	0.09341	0.18682	0.99987	True
CAAGATTACACGCATGCATA	Peak_1521	418.71	333.81/439.96/313.76	418.71	333.81	-0.32603	5834.8	4139.6	1.3194	0.093509	0.90649	0.18702	0.99987	False
GCCACAGCAATTCTAGCATT	Peak_1025	159.94	204.94/210.81/196.96	159.94	204.94	0.35568	49.12	1163.4	1.3193	0.90646	0.093541	0.18708	0.99987	True
CAAGAAGAATGACCATGATG	Peak_1358	439.08	526.67/604.95/490.19	439.08	526.67	0.26187	3728.8	4408.8	1.3192	0.90644	0.093557	0.18711	0.99987	True
GGACCCTTAGCCATGCCAAG	Peak_1437	266.91	338.73/302.47/329.89	266.91	329.89	0.3046	414.97	2282.3	1.3183	0.9063	0.093702	0.1874	0.99987	True
GATTGTGGTCGCTCAAAACC	NO_TARGET_74	258.76	210.31/197.07/180.34	258.76	197.07	-0.39121	227.58	2190.8	1.3181	0.093731	0.90627	0.18746	0.99987	False
TGTTATGTCATGCCCTGGTG	Peak_215	446.21	506.98/540.79/534.67	446.21	534.67	0.26038	401.97	4503.9	1.3181	0.90626	0.093743	0.18749	0.99987	True
CCCTCAAGGAGCACTAGTAA	Peak_62	272.01	320.84/417.05/335.76	272.01	335.76	0.30277	3415.4	2339.9	1.3179	0.90623	0.09377	0.18754	0.99987	True
GCTTGTTTCCACAAGGGGGC	Peak_1497	399.35	342.31/219.98/317.18	399.35	317.18	-0.3314	5040	3888	1.3177	0.093799	0.9062	0.1876	0.99987	False
GGATGGAGAACTTGAAAGCA	Peak_419	107.99	142.74/210.81/106.54	107.99	142.74	0.39933	2972.1	695.68	1.3177	0.9062	0.093805	0.18761	0.99987	True
TGGCATGGTATGCATGTACA	Peak_226	504.28	565.15/705.77/600.16	504.28	600.16	0.25066	6189.7	5297.6	1.3173	0.90613	0.093874	0.18775	0.99987	True
GCACAAGGCAAAGCAAGACA	Peak_1501	369.81	301.15/270.39/291.77	369.81	291.77	-0.34089	272.46	3511.8	1.3168	0.09395	0.90605	0.1879	0.99987	False
GGTGATTGTCATGCAGCTGA	Peak_1518	735.54	858.69/861.59/813.73	735.54	858.69	0.22307	1014.9	8750.3	1.3166	0.90601	0.09399	0.18798	0.99987	True
GATGGCAGCCTGCAAGTGGC	Peak_1124	643.85	531.15/609.53/499.48	643.85	531.15	-0.27714	3573.4	7329.6	1.3164	0.094016	0.90598	0.18803	0.99987	False
CCATGAATCACCTTGGTATG	Peak_2109	490.02	583.95/540.79/640.23	490.02	583.95	0.25253	2515.5	5099.7	1.3153	0.9058	0.094203	0.18841	0.99987	True
CACATGTGTGCTAGGAGGAA	Peak_2238	202.73	201.36/297.89/255.12	202.73	255.12	0.33013	2359.6	1588.5	1.3144	0.90564	0.094361	0.18872	0.99987	True
CCTTGTCCTCAAGACATGTG	Peak_207	620.42	681.94/783.68/730.16	620.42	730.16	0.23462	2594.7	6977	1.3138	0.90555	0.094452	0.1889	0.99987	True
CCTCCACATGAGAACAAGCC	Peak_75	439.08	348.58/371.22/351.88	439.08	351.88	-0.31857	192.35	4408.8	1.3132	0.094553	0.90545	0.18911	0.99987	False
AGGCATGACACAAGAAGAGG	Peak_2043	246.54	306.07/412.46/290.3	246.54	306.07	0.31092	5784.2	2055.3	1.3131	0.90543	0.09457	0.18914	0.99987	True
CAGGCTTGTTTGCATGTTGG	Peak_547	433.99	461.79/572.87/520.49	433.99	520.49	0.26168	3094.6	4341.1	1.313	0.90541	0.094594	0.18919	0.99987	True
AGGCAAGGCAAGGTGAGGCA	Peak_1501	260.8	274.3/329.97/322.56	260.8	322.56	0.30557	1192.1	2213.6	1.3127	0.90536	0.094642	0.18928	0.99987	True
TAAGGGCCCGCATGTGCATT	Peak_861	566.42	580.81/737.85/669.56	566.42	669.56	0.24093	6269.7	6181.7	1.3117	0.90519	0.094806	0.18961	0.99987	True
AACCAAGCTGGCTAGAACCC	Peak_2285	390.18	309.65/288.72/318.16	390.18	309.65	-0.33255	255.14	3770.2	1.3115	0.094836	0.90516	0.18967	0.99987	False
TCCATTCCATGAGTGGGGAC	Peak_1517	339.24	220.6/297.89/265.87	339.24	265.87	-0.35044	1537.2	3133	1.3109	0.094945	0.90505	0.18989	0.99987	False
GCTAGGATTCAGTACATGTC	Peak_2007	69.275	43.404/36.663/55.226	69.275	43.404	-0.6623	92.598	390.34	1.3106	0.094989	0.90501	0.18998	0.99987	False
TTGGTCCCCAAGTAGGTACA	Peak_2110	341.28	467.6/403.3/414.93	341.28	414.93	0.28116	1455	3157.9	1.3106	0.905	0.094996	0.18999	0.99987	True
TGTTTTTACATGCCCCATGC	Peak_163	502.24	441.65/343.72/407.11	502.24	407.11	-0.3023	2605.7	5269.3	1.3106	0.095005	0.905	0.19001	0.99987	False
TTGAGGACAAGGATGGACCC	Peak_207	627.55	628.69/737.85/769.26	627.55	737.85	0.23326	6450.9	7083.8	1.3105	0.90499	0.095006	0.19001	0.99987	True
TTGTTTGTGACTAGCAGGGC	Peak_1077	494.09	400.04/407.88/354.82	494.09	400.04	-0.30396	1053.2	5156.1	1.3099	0.095122	0.90488	0.19024	0.99987	False
CGTCATGACCCAGCAGCTAG	Peak_1440	613.29	683.28/728.69/721.85	613.29	721.85	0.23479	767.02	6870.6	1.3098	0.90486	0.095138	0.19028	0.99987	True
CTTGGGCTTCTTGTGATTTA	Peak_1830	557.25	659.12/563.7/668.09	557.25	659.12	0.24181	4592.8	6049.1	1.3097	0.90486	0.095142	0.19028	0.99987	True
ATACATGTCCAAACAAGTAC	Peak_1060	435.01	348.58/348.3/406.13	435.01	348.58	-0.31873	1656.3	4354.6	1.3097	0.095147	0.90485	0.19029	0.99987	False
AGCCAAGCGTGATGTCACAT	Peak_2476	43.806	70.7/54.995/63.046	43.806	63.046	0.51541	61.7	215.81	1.3097	0.90471	0.095288	0.19058	0.99987	True
CTTCCTTGTACACAGCATGC	Peak_1133	326	254.61/215.4/259.51	326	254.61	-0.35534	780.82	2972.2	1.3095	0.09519	0.90481	0.19038	0.99987	False
TTAAATTGGGGGTTGCAAGA	Peak_1386	192.54	242.98/192.48/262.45	192.54	242.98	0.33408	1464.3	1484.3	1.309	0.90473	0.095265	0.19053	0.99987	True
GATACAGTTGAATTACACTC	chr5;36769354:36770354	81.5	57.276/45.829/52.783	81.5	52.783	-0.61725	34.27	482.1	1.3084	0.095362	0.90464	0.19072	0.99987	False
GTTGAGACATGGCAGGCCTT	Peak_1648	322.94	264.45/252.06/242.41	322.94	252.06	-0.35625	123.37	2935.5	1.3083	0.095391	0.90461	0.19078	0.99987	False
AATGTATCCTCATGGATAAG	Peak_1292	449.27	361.11/320.8/409.06	449.27	361.11	-0.31437	1962.1	4544.9	1.3077	0.095486	0.90451	0.19097	0.99987	False
AACAGAACTAGCTGGCAAGT	Peak_337	713.12	586.63/604.95/593.32	713.12	593.32	-0.26494	89.978	8397.2	1.3074	0.095533	0.90447	0.19107	0.99987	False
GCAAGGCCAAGCACAGAACA	Peak_1501	173.19	220.15/252.06/183.27	173.19	220.15	0.34442	1189.1	1291.4	1.307	0.90439	0.095611	0.19122	0.99987	True
TATGAACTTCTGCAAGGTGG	Peak_819	208.84	264.45/261.23/261.96	208.84	261.96	0.32552	3.3823	1651.8	1.3069	0.90437	0.095626	0.19125	0.99987	True
ACAAGTCCAGGCCTGCCCTT	Peak_2621	366.75	458.21/439.96/443.76	366.75	443.76	0.27432	111.54	3473.4	1.3068	0.90436	0.095644	0.19129	0.99987	True
TCCATGGGTTGACTAGGTAT	Peak_304	223.11	259.08/329.97/278.57	223.11	278.57	0.31905	1510.7	1801.9	1.3067	0.90435	0.095652	0.1913	0.99987	True
TGCATGCCGAGCATTTTCAA	NO_TARGET_185	506.32	524.88/618.7/601.62	506.32	601.62	0.24837	3090.5	5326.1	1.3059	0.90421	0.095789	0.19158	0.99987	True
GCAAGGCAAGGCAAGTCCAA	Peak_1501	355.54	430.91/449.13/353.84	355.54	430.91	0.27666	3136.1	3333.6	1.3054	0.90412	0.095882	0.19176	0.99987	True
AAGGCACAAGGCAAGGCGAA	Peak_1501	167.07	121.26/128.32/114.36	167.07	121.26	-0.4591	48.724	1231.9	1.3052	0.095911	0.90409	0.19182	0.99987	False
AGGGTCTCAGCTAGTTGCCC	Peak_976	426.86	511.9/637.03/491.66	426.86	511.9	0.26157	8032.8	4246.8	1.3051	0.90407	0.095931	0.19186	0.99987	True
ATACATGTACATAGCATGTA	Peak_1625	299.51	232.24/357.47/222.86	299.51	232.24	-0.36563	7885.5	2657.3	1.3051	0.095935	0.90407	0.19187	0.99987	False
TTGTCTGTACATGTTGAAAC	Peak_1459	362.67	286.38/242.9/333.31	362.67	286.38	-0.33969	2046.8	3422.4	1.3041	0.096093	0.90391	0.19219	0.99987	False
GTGGACAAGTCCACATGAGC	Peak_667	269.97	210.31/155.82/207.22	269.97	207.22	-0.38001	1325.8	2316.8	1.3036	0.096182	0.90382	0.19236	0.99987	False
AAGACACATGCATTATTTTA	Peak_1596	343.32	313.23/247.48/269.78	343.32	269.78	-0.34663	1192.6	3182.8	1.3035	0.096199	0.9038	0.1924	0.99987	False
AATCTTTCTCACCTTGACTT	Peak_498	694.79	552.62/577.45/592.83	694.79	577.45	-0.26645	426.38	8111	1.3029	0.096311	0.90369	0.19262	0.99987	False
GTTTGGACAAGTTTCAGTAC	Peak_1694	274.04	210.76/164.99/215.53	274.04	210.76	-0.37724	1058.9	2363.1	1.3019	0.096483	0.90352	0.19297	0.99987	False
GGAGTGGTCCCGTACGCAAC	NO_TARGET_486	315.81	245.21/274.98/246.32	315.81	246.32	-0.35725	411.22	2850.1	1.3017	0.096509	0.90349	0.19302	0.99987	False
AGGGCGTAGGGCAAGAACTG	Peak_2435	202.73	254.61/293.31/243.39	202.73	254.61	0.32728	811.74	1588.5	1.3017	0.90349	0.096515	0.19303	0.99987	True
CTGCGAACATCATGCATGTG	Peak_2284	401.39	482.82/531.62/414.93	401.39	482.82	0.26588	3495.2	3914.3	1.3016	0.90347	0.096531	0.19306	0.99987	True
TTAACCTAGAGTTAACTTGA	Peak_2132	649.96	537.86/582.03/507.79	649.96	537.86	-0.27267	1427.8	7422.3	1.3012	0.096592	0.90341	0.19318	0.99987	False
GCACAAGGCAAGCCAAGACA	Peak_1501	327.02	255.95/270.39/238.01	327.02	255.95	-0.35228	265.22	2984.5	1.3008	0.096657	0.90334	0.19331	0.99987	False
GAATATAAAGCAAGCAAGAC	Peak_1649	172.17	121.26/128.32/125.6	172.17	125.6	-0.45186	13.11	1281.4	1.3008	0.096662	0.90334	0.19332	0.99987	False
TAGTCATGTGACAAGAACCC	Peak_643	291.36	225.52/307.06/204.29	291.36	225.52	-0.36809	3549.2	2562.2	1.3007	0.096688	0.90331	0.19338	0.99987	False
TCCTGTTGCATCTAGCACCA	Peak_2015	534.84	465.37/380.38/436.43	534.84	436.43	-0.29274	1989.4	5728.1	1.3003	0.096758	0.90324	0.19352	0.99987	False
GTCCTGGCATGCCTAGGACC	Peak_1532	82.519	56.381/36.663/53.76	82.519	53.76	-0.60897	149.58	489.96	1.2997	0.096844	0.90316	0.19369	0.99987	False
AATCTTGTGCTTGACTGCTC	Peak_2038	257.74	166.46/197.07/218.95	257.74	197.07	-0.38554	707.87	2179.4	1.2997	0.096846	0.90315	0.19369	0.99987	False
GCCTTTGTCTTGAGATGCCT	Peak_1205	264.87	326.65/242.9/361.17	264.87	326.65	0.30142	4103.3	2259.3	1.2997	0.90315	0.096852	0.1937	0.99987	True
TGCTATGACCTTGCCTTACC	Peak_1501	732.48	611.24/659.94/584.03	732.48	611.24	-0.26065	1556.1	8701.9	1.2997	0.09686	0.90314	0.19372	0.99987	False
ATGTACCAACATGCCCAGCT	Peak_515	231.26	287.72/302.47/251.69	231.26	287.72	0.31397	757.79	1889.1	1.2992	0.90306	0.096944	0.19389	0.99987	True
TGTCTAAGCATGCACAGTAA	Peak_791	353.51	428.23/527.04/387.07	353.51	428.23	0.27594	5728.5	3308.4	1.2991	0.90304	0.096955	0.19391	0.99987	True
TAGTATTTATTAGTGACCAC	chr15;97123318:97124318	101.87	68.91/64.161/77.708	101.87	68.91	-0.55731	49.976	644.74	1.2984	0.097075	0.90292	0.19415	0.99987	False
CTTGCTTCCTAGGGACCCTT	Peak_489	461.49	411.67/325.39/372.41	461.49	372.41	-0.30867	1876.3	4709.6	1.2981	0.097132	0.90287	0.19426	0.99987	False
CCTCTCCCCTAGTTTCCATG	Peak_2573	292.38	380.8/297.89/358.24	292.38	358.24	0.29216	2075.3	2574.1	1.298	0.90286	0.097136	0.19427	0.99987	True
GCTCCAAACAAGGCAATTCC	Peak_1501	57.05	93.968/41.246/79.663	57.05	79.663	0.47461	840.23	303.52	1.298	0.9028	0.097202	0.1944	0.99987	True
GGCATGCAGGACTGAGAACT	Peak_1621	636.72	762.93/747.02/696.44	636.72	747.02	0.23015	1405.9	7221.8	1.2979	0.90284	0.097155	0.19431	0.99987	True
GAGGTATGTCATCGCCATGA	NO_TARGET_396	263.86	289.06/325.39/325.98	263.86	325.39	0.30138	659.86	2247.9	1.2978	0.90283	0.097173	0.19435	0.99987	True
ACAAGGGCAGCCAAGAGAGG	Peak_2244	797.68	840.35/925.75/945.69	797.68	925.75	0.21457	3845.7	9748.5	1.2971	0.90271	0.097292	0.19458	0.99987	True
TTTTCTCTTGGGTCCTTTCC	Peak_502	576.61	473.42/279.56/553.73	576.61	473.42	-0.28393	22016	6329.9	1.297	0.097318	0.90268	0.19464	0.99987	False
CAAGGAGAGGCACAAGGCAA	Peak_1501	409.54	491.77/600.36/490.19	409.54	491.77	0.2634	5897.7	4020	1.297	0.90268	0.097322	0.19464	0.99987	True
GCTATGGCACAAGACGTGTC	Peak_1681	522.62	425.99/439.96/405.64	522.62	425.99	-0.29431	304.58	5554.9	1.2965	0.097408	0.90259	0.19482	0.99987	False
CCAGGCAGAGCCAAGCATCT	Peak_333	177.26	225.08/224.56/203.31	177.26	224.56	0.33953	225.97	1331.5	1.2963	0.90257	0.097435	0.19487	0.99987	True
AGGAGCGAGGCTAGGCTGCT	Peak_2623	818.05	948.19/1095.3/811.29	818.05	948.19	0.21273	20195	10082	1.296	0.90252	0.097481	0.19496	0.99987	True
CACAGGCCCTTGGCAAGGAT	Peak_1436	23.431	26.401/41.246/36.166	23.431	36.166	0.60525	60.585	96.791	1.2944	0.90139	0.098613	0.19723	0.99987	True
GGCAAGGCAATGCAAGCCAC	Peak_1501	131.42	92.626/160.4/73.798	131.42	92.626	-0.50012	2474.1	899.31	1.2936	0.0979	0.9021	0.1958	0.99987	False
CAGTGTCTAGACAAGACAAG	Peak_750	591.89	585.74/696.6/701.81	591.89	696.6	0.23464	6159.5	6553.8	1.2935	0.90207	0.097926	0.19585	0.99987	True
TGCAAGGTACATGCGGCAGG	Peak_1065	410.56	492.66/494.96/433.01	410.56	492.66	0.26244	1781.7	4033.2	1.2929	0.90197	0.098026	0.19605	0.99987	True
TGTGTACAAGGAAGTGTGAG	Peak_1133	254.69	314.57/339.14/283.95	254.69	314.57	0.30358	770.53	2145.4	1.2929	0.90197	0.098029	0.19606	0.99987	True
CTTGCAGCTTGCTAGCTGTG	Peak_2146	541.97	464.47/384.97/443.28	541.97	443.28	-0.28943	1924.7	5829.8	1.2926	0.098066	0.90193	0.19613	0.99987	False
CCACTTCACATGCAGAGACT	Peak_1036	323.96	399.59/394.13/348.46	323.96	394.13	0.28206	1057.7	2947.7	1.2924	0.9019	0.098103	0.19621	0.99987	True
AGGACCTTGAAAATTTCAAG	Peak_2201	506.32	411.67/504.12/412	506.32	412	-0.29676	4243.5	5326.1	1.2924	0.098108	0.90189	0.19622	0.99987	False
CATGCACATGCGCTTGAGTC	Peak_62	390.18	308.31/320.8/310.83	390.18	310.83	-0.32707	52.929	3770.2	1.2923	0.098128	0.90187	0.19626	0.99987	False
CTTGTGACTTGCTTGTGCCT	Peak_1501	288.31	235.82/155.82/223.35	288.31	223.35	-0.36685	2357.8	2526.8	1.2922	0.098139	0.90186	0.19628	0.99987	False
GAAAAAAGGGCTCATGGCCT	Peak_2330	204.77	207.63/109.99/152.97	204.77	152.97	-0.41835	2417.2	1609.5	1.2911	0.098338	0.90166	0.19668	0.99987	False
TTTAATCTCATGTTAACTAA	Peak_1708	293.4	227.76/219.98/232.63	293.4	227.76	-0.36393	42.144	2585.9	1.2908	0.098394	0.90161	0.19679	0.99987	False
GATCTAGTGATAGAGTACAT	Peak_101	396.29	265.35/316.22/375.83	396.29	316.22	-0.32471	3070.7	3848.6	1.2907	0.098407	0.90159	0.19681	0.99987	False
GAGGACTTAGAAGCATGTAA	Peak_1169	212.92	189.28/137.49/159.81	212.92	159.81	-0.41167	683.33	1694.4	1.2901	0.098506	0.90149	0.19701	0.99987	False
ACAAGTTGTAACTTGTCAGT	Peak_1108	112.06	89.046/50.412/77.219	112.06	77.219	-0.53153	429.24	730.17	1.2895	0.098604	0.9014	0.19721	0.99987	False
CAACATGTAGTGACATGCCC	Peak_710	584.76	449.26/481.21/530.76	584.76	481.21	-0.28066	1738	6449.1	1.2895	0.098615	0.90139	0.19723	0.99987	False
GGAAGTAGGCCAAGGTCATG	Peak_1483	246.54	323.52/270.39/304.97	246.54	304.97	0.30573	769.78	2055.3	1.2888	0.90127	0.098733	0.19747	0.99987	True
CCTACTTCTTGCGGGGAGGT	Peak_2077	193.56	186.59/307.06/243.39	193.56	243.39	0.32893	3639.6	1494.7	1.2888	0.90126	0.098742	0.19748	0.99987	True
ACAAGGCAAGGCAAAGTACA	Peak_1501	240.42	256.85/297.89/320.61	240.42	297.89	0.30804	1100.3	1988.4	1.2887	0.90125	0.098749	0.1975	0.99987	True
TCAACATGTGTACCTAGTGA	Peak_3	473.72	596.48/563.7/488.73	473.72	563.7	0.25042	3347.6	4875.9	1.2886	0.90124	0.098761	0.19752	0.99987	True
CAGAGGGAAAACAAGACTGG	Peak_938	413.61	495.8/536.2/423.24	413.61	495.8	0.26089	3448.6	4073	1.2877	0.90108	0.098919	0.19784	0.99987	True
ATTCATGTTTTGCTTCAAGA	Peak_2143	457.42	369.61/352.89/404.18	457.42	369.61	-0.30676	737.33	4654.6	1.2871	0.099038	0.90096	0.19808	0.99987	False
TTTGTTTATGTTATGACGCA	chr14;100944217:100945217	73.35	46.984/45.829/53.76	73.35	46.984	-0.63177	23.623	420.4	1.2868	0.099084	0.90092	0.19817	0.99987	False
ACTGCCTAGCCTTGCTGCCT	Peak_1030	548.09	647.04/669.11/633.88	548.09	647.04	0.23905	330.08	5917.3	1.2864	0.90085	0.099154	0.19831	0.99987	True
AATCCGAGTTCACTAGCATC	Peak_1930	584.76	481.48/490.37/476.02	584.76	481.48	-0.27985	54.459	6449.1	1.2861	0.099198	0.9008	0.1984	0.99987	False
AAGAAGCATGGTCTTTGATC	Peak_1686	348.41	272.51/297.89/275.15	348.41	275.15	-0.33946	261.98	3245.5	1.2859	0.099234	0.90077	0.19847	0.99987	False
CCTTGCTGTATGACAAGCCT	Peak_2309	391.2	470.29/485.79/390.49	391.2	470.29	0.26503	3303.9	3783.3	1.2859	0.90075	0.099247	0.19849	0.99987	True
CTTGTCGTTCTCTTTCAAGC	Peak_2530	374.9	298.01/288.72/299.1	374.9	298.01	-0.33013	43.741	3575.9	1.2857	0.099271	0.90073	0.19854	0.99987	False
TTGGCCTCTCCAAGTGTTGG	Peak_350	576.61	738.77/641.61/678.84	576.61	678.84	0.2351	2488.8	6329.9	1.285	0.9006	0.099404	0.19881	0.99987	True
ATTGCTTGTATGCATAGCCA	Peak_803	793.6	667.18/549.95/671.51	793.6	667.18	-0.25001	6880.2	9682.2	1.2849	0.09942	0.90058	0.19884	0.99987	False
CAGTTCTTGCCCAGGCATGC	Peak_339	523.64	427.78/439.96/377.79	523.64	427.78	-0.29108	1323.9	5569.3	1.2845	0.099491	0.90051	0.19898	0.99987	False
CAGGGCCATGAGTCAGACTG	Peak_2345	371.84	461.79/439.96/448.16	371.84	448.16	0.26867	126.45	3537.4	1.2832	0.90029	0.099709	0.19942	0.99987	True
CACATGGGGTACAGCACACC	NO_TARGET_67	656.07	719.98/898.25/767.3	656.07	767.3	0.22562	9694	7515.3	1.2831	0.90026	0.099736	0.19947	0.99987	True
GTGGACTTCTAGATTTCTAA	Peak_1295	388.14	309.65/270.39/339.18	388.14	309.65	-0.32502	1206.5	3744.2	1.2828	0.09978	0.90022	0.19956	0.99987	False
ATAGTTGCTTGGACCAGTTC	Peak_2423	812.96	683.73/696.6/684.71	812.96	684.71	-0.24737	71.251	9998.1	1.2827	0.099807	0.90019	0.19961	0.99987	False
AACTCCTCAAGGAAATGCCT	Peak_1890	244.5	194.65/169.57/186.69	244.5	186.69	-0.38734	178.28	2033	1.282	0.099914	0.90009	0.19983	0.99987	False
TTGCTGGATAAGGTCTAGAG	Peak_489	293.4	228.21/265.81/223.35	293.4	228.21	-0.36111	718.72	2585.9	1.282	0.099929	0.90007	0.19986	0.99987	False
CCATGCTTCTAGTGCACATG	Peak_2372	637.74	822/692.02/746.78	637.74	746.78	0.22739	4328.3	7237.2	1.2817	0.90003	0.099967	0.19993	0.99987	True
GCTCTAGTAGAGCCCATGAG	Peak_1955	299.51	365.58/252.06/374.85	299.51	365.58	0.28671	6486.5	2657.3	1.2817	0.90002	0.099976	0.19995	0.99987	True
CGTCAAGTATTAAGCTGCTT	NO_TARGET_117	265.89	264.45/334.55/326.96	265.89	326.96	0.29725	1982.3	2270.8	1.2815	0.89999	0.10001	0.20003	0.99987	True
CTGGACTTGGACAAGGTGGG	Peak_356	101.87	118.58/151.24/134.4	101.87	134.4	0.39634	266.88	644.74	1.2809	0.89989	0.10011	0.20022	0.99987	True
GCAATTCTACTACTAGTTTT	Peak_781	83.537	70.7/54.995/51.805	83.537	54.995	-0.59429	128.41	497.84	1.2797	0.10033	0.89967	0.20066	0.99987	False
GGCTCGCCTGCCAAGCCCAT	Peak_1611	236.35	237.61/394.13/292.75	236.35	292.75	0.30757	6659.7	1944.1	1.2791	0.89957	0.10043	0.20086	0.99987	True
GGACACCCTTGCTGTACATG	Peak_485	584.76	748.17/687.44/635.83	584.76	687.44	0.23302	3175.5	6449.1	1.2786	0.89948	0.10052	0.20104	0.99987	True
AACTTCTAGAGGGTATCTTG	Peak_40	159.94	116.34/96.241/150.04	159.94	116.34	-0.45584	769.77	1163.4	1.2783	0.10056	0.89944	0.20113	0.99987	False
AGGCAAGGCAAGTCAATTCA	Peak_1501	179.3	209.86/247.48/226.28	179.3	226.28	0.33408	359.44	1351.6	1.2779	0.89936	0.10064	0.20128	0.99987	True
TCCAGACATGCCTAGGCAAT	Peak_635	187.45	235.82/311.64/213.09	187.45	235.82	0.32959	3132.9	1432.9	1.2777	0.89932	0.10068	0.20135	0.99987	True
TGGGGCGTGACACATGGTCA	Peak_1932	272.01	324.86/421.63/333.8	272.01	333.8	0.29437	3896.9	2339.9	1.2775	0.89928	0.10072	0.20143	0.99987	True
TGCACACTAGAAGGATGCGG	Peak_446	256.72	288.17/348.3/316.21	256.72	316.21	0.29959	908.1	2168.1	1.2775	0.89928	0.10072	0.20144	0.99987	True
CTTGCCCAGGCATGCCTGCA	Peak_190	290.34	354.84/389.55/292.26	290.34	354.84	0.28852	2560.6	2550.4	1.2772	0.89923	0.10077	0.20154	0.99987	True
TTTACTTTCTTGAAGTCTTC	Peak_1328	145.68	104.71/82.493/129.51	145.68	104.71	-0.4726	554.4	1029.2	1.2772	0.10077	0.89923	0.20154	0.99987	False
TGGGCACAGGCATGGAGTAG	Peak_316	510.39	604.08/733.27/557.15	510.39	604.08	0.2427	9445.8	5383.1	1.277	0.89919	0.10081	0.20161	0.99987	True
GGCAAGGCAAAGCACAGACA	Peak_1501	79.462	94.863/109.99/107.03	79.462	107.03	0.42507	78.407	466.49	1.2764	0.89909	0.10091	0.20182	0.99987	True
GAAACCACTAGCGCCTCAAG	Peak_220	242.46	242.08/137.49/185.23	242.46	185.23	-0.38663	2755.7	2010.7	1.2764	0.10091	0.89909	0.20182	0.99987	False
GGCAATTTATTCCTAGACCT	Peak_571	406.48	334.26/288.72/325.98	406.48	325.98	-0.31752	728.3	3980.3	1.276	0.10099	0.89901	0.20197	0.99987	False
ATCTTTGAGCATGCTAACCA	Peak_1081	558.27	516.38/444.54/458.92	558.27	458.92	-0.28219	1754.3	6063.8	1.2759	0.10099	0.89901	0.20198	0.99987	False
CCTGACACTGGACATGCTGC	Peak_1540	207.82	246.56/265.81/259.51	207.82	259.51	0.31907	103.79	1641.2	1.2759	0.89901	0.10099	0.20198	0.99987	True
CACCCACATGCCACAGTGAG	Peak_1374	368.79	421.07/536.2/444.25	368.79	444.25	0.26793	4496.1	3499	1.2758	0.89899	0.10101	0.20202	0.99987	True
GCTGGCTCCTTGCTCTCCCA	Peak_1539	405.46	438.07/485.79/490.68	405.46	485.79	0.26018	1150.5	3967	1.2754	0.89891	0.10109	0.20218	0.99987	True
TCTGGACATGTTGAACATCT	Peak_82	161.98	205.84/206.23/179.36	161.98	205.84	0.34378	350.48	1182.8	1.2751	0.89887	0.10113	0.20226	0.99987	True
CTTGGGCAAGCCCCCCAATA	Peak_1177	215.97	268.93/192.48/281.02	215.97	268.93	0.31505	2995.1	1726.4	1.2745	0.89875	0.10125	0.2025	0.99987	True
CCAGCGCCATGTGTCTAGAG	Peak_1486	164.02	185.25/284.14/208.2	164.02	208.2	0.34224	3147	1202.4	1.2741	0.89868	0.10132	0.20263	0.99987	True
ACCAACATGCAAACAAGCCT	Peak_547	463.53	375.87/485.79/336.73	463.53	375.87	-0.30169	6806.8	4737.2	1.2736	0.10141	0.89859	0.20282	0.99987	False
GATAAATTTGTACGAACTCA	chr23;20640951:20641951	306.64	248.79/219.98/239.97	306.64	239.97	-0.35243	238.66	2741.2	1.2735	0.10142	0.89858	0.20283	0.99987	False
GGCACAAGCAAGGCAACACA	Peak_1501	252.65	293.54/375.8/311.32	252.65	311.32	0.30019	2236.9	2122.8	1.2734	0.89856	0.10144	0.20288	0.99987	True
CGCCCGTTTATGTGGCTACC	NO_TARGET_444	592.91	438.07/577.45/489.7	592.91	489.7	-0.27539	5182.5	6568.8	1.2734	0.10144	0.89856	0.20288	0.99987	False
TGAAGCAAGGCAGACCTAGG	Peak_1450	542.99	640.33/714.94/566.44	542.99	640.33	0.23748	5513.3	5844.3	1.2732	0.89853	0.10147	0.20294	0.99987	True
AATAGCCAATCTAGTCACAA	chr23;101198982:101199982	64.181	40.272/32.08/75.264	64.181	40.272	-0.65928	645.77	353.53	1.2732	0.10147	0.89853	0.20294	0.99987	False
GGCATGCTCTGAGGGGCCCA	Peak_224	100.86	63.541/68.744/112.9	100.86	68.744	-0.54639	988.24	636.34	1.2731	0.10148	0.89852	0.20297	0.99987	False
AGACAAAAACAAGTAGGCTA	Peak_979	283.21	227.31/219.98/198.42	283.21	219.98	-0.36305	259.25	2468	1.2728	0.10155	0.89845	0.20309	0.99987	False
CAAGGCTCTGCACTCAAGAG	Peak_2107	618.38	724.45/687.44/758.51	618.38	724.45	0.22806	1264.8	6946.6	1.2727	0.89843	0.10157	0.20313	0.99987	True
TGTTCACATGATATCAACAA	Peak_2208	454.36	546.81/540.79/457.94	454.36	540.79	0.25071	3450	4613.4	1.2724	0.89839	0.10161	0.20323	0.99987	True
CAAGTCACAACATGTTTCCT	Peak_1056	454.36	554.41/540.79/503.88	454.36	540.79	0.25071	773.94	4613.4	1.2724	0.89839	0.10161	0.20323	0.99987	True
GCCCCCACTTGAGATCCACA	Peak_1602	619.4	513.25/494.96/520.01	619.4	513.25	-0.27073	190.12	6961.8	1.2722	0.10164	0.89836	0.20329	0.99987	False
CTTTACTGCACATGTGTCAA	Peak_1517	312.76	368.71/384.97/380.23	312.76	380.23	0.28102	77.521	2813.7	1.272	0.89832	0.10168	0.20336	0.99987	True
ATTGACTTGTAACATGGAAA	Peak_464	304.61	279.67/238.31/218.95	304.61	238.31	-0.35278	1042.6	2717.2	1.2718	0.10173	0.89827	0.20346	0.99987	False
AGGCAAGTTGAAGCATGTCC	Peak_2142	891.4	1011.3/1026.6/1048.8	891.4	1026.6	0.20348	364.16	11304	1.2714	0.8982	0.1018	0.2036	0.99987	True
GGAAAGGCTCTAGGAACATG	Peak_2423	391.2	469.39/389.55/516.58	391.2	469.39	0.26229	4301.1	3783.3	1.2713	0.89819	0.10181	0.20362	0.99987	True
ATTTAAACTTGGGGTGCAAA	Peak_2071	89.65	59.961/41.246/75.753	89.65	59.961	-0.57242	299.81	545.78	1.2711	0.10184	0.89816	0.20368	0.99987	False
TTGGGTGCTTATCTAGCTTC	Peak_1820	201.71	178.54/151.24/126.58	201.71	151.24	-0.41312	676.7	1578	1.2707	0.10193	0.89807	0.20385	0.99987	False
CAAGAAGTTTCTTGGAGGAG	Peak_1773	137.53	176.75/119.16/177.41	137.53	176.75	0.35964	1658.8	954.46	1.2695	0.89786	0.10214	0.20428	0.99987	True
AGGCAAGGCATGGCAAGACA	Peak_1501	536.88	633.17/650.78/621.66	536.88	633.17	0.23758	221.21	5757.1	1.269	0.89778	0.10222	0.20443	0.99987	True
CTGTCCCCCTAGTGTGCATG	Peak_2211	454.36	563.36/449.13/540.53	454.36	540.53	0.25004	4438.1	4613.4	1.2687	0.89772	0.10228	0.20455	0.99987	True
ACCATGACAAGGGCATGCCC	Peak_2317	331.09	255.5/261.23/275.15	331.09	261.23	-0.34077	113.35	3033.8	1.2684	0.10232	0.89768	0.20464	0.99987	False
CTTGCTAAGATCTAGGTACA	Peak_1493	541.97	595.13/728.69/638.77	541.97	638.77	0.23666	4994.6	5829.8	1.2677	0.89755	0.10245	0.2049	0.99987	True
CAAGCCCAGGCTAGTCTGCT	Peak_1772	405.46	410.78/582.03/485.31	405.46	485.31	0.25875	7455.3	3967	1.2677	0.89755	0.10245	0.20491	0.99987	True
GAGGTGAGCATGAGCATGTG	Peak_2574	295.44	327.99/449.13/360.19	295.44	360.19	0.28504	4473	2609.7	1.2676	0.89753	0.10247	0.20494	0.99987	True
GCAGGGCAAGCACCAAGGCA	Peak_1501	201.71	203.15/252.06/256.58	201.71	252.06	0.32005	1206.3	1578	1.2675	0.89751	0.10249	0.20499	0.99987	True
TTCTCGTAATGGCTAGATTT	Peak_1994	592.91	556.2/467.46/490.19	592.91	490.19	-0.27395	2437.1	6568.8	1.2674	0.10251	0.89749	0.20503	0.99987	False
GAAACTTGTGCACGGCATGT	Peak_232	330.07	260.43/224.56/356.77	330.07	260.43	-0.34075	5284.2	3021.5	1.2671	0.10257	0.89743	0.20514	0.99987	False
TGTGGAAGCCACTTGGTGCA	Peak_51	427.87	510.56/513.29/425.68	427.87	510.56	0.25436	3606	4260.2	1.2669	0.8974	0.1026	0.20521	0.99987	True
TGTCATTAGCGTAACGATAT	NO_TARGET_291	600.04	471.63/554.53/496.55	600.04	496.55	-0.27263	1991.6	6674	1.2668	0.1026	0.8974	0.20521	0.99987	False
ACTGGGTAAACTAGTCACTA	Peak_98	525.67	430.91/513.29/429.1	525.67	430.91	-0.28617	3394.5	5598.1	1.2665	0.10266	0.89734	0.20533	0.99987	False
GTACTTACAAGCCTTTGTTA	Peak_373	485.94	396.01/348.3/414.93	485.94	396.01	-0.29458	1317	5043.5	1.2663	0.1027	0.8973	0.20539	0.99987	False
TCAAGATCAAGCCACAGAGT	Peak_1888	417.69	488.64/531.62/498.99	417.69	498.99	0.25603	585.93	4126.3	1.2657	0.89719	0.10281	0.20562	0.99987	True
GCAGGTGCATGCGTGCATGC	Peak_2547	159.94	116.79/73.327/126.09	159.94	116.79	-0.45034	987.76	1163.4	1.2652	0.1029	0.8971	0.20579	0.99987	False
AATAAATTATTCTAGTCACA	Peak_78	73.35	47.432/50.412/42.519	73.35	47.432	-0.61838	16.507	420.4	1.2649	0.10295	0.89705	0.2059	0.99987	False
GGAAGTCATGGGAAGGGTTC	Peak_921	476.77	500.72/586.61/565.46	476.77	565.46	0.24564	2319.5	4917.6	1.2646	0.897	0.103	0.206	0.99987	True
TGGGTGTGCTTGTGTGTACA	Peak_2579	304.61	370.5/394.13/333.8	304.61	370.5	0.28171	952.69	2717.2	1.2642	0.89692	0.10308	0.20616	0.99987	True
TGCTTCCATACAGCTTAGAG	chr6;115015175:115016175	606.15	654.65/820.34/710.12	606.15	710.12	0.22803	7613.2	6764.6	1.2641	0.8969	0.1031	0.2062	0.99987	True
CCATGCACTCTAGGACATGA	Peak_1018	285.25	352.16/348.3/321.09	285.25	348.3	0.2872	377.58	2491.5	1.2632	0.89674	0.10326	0.20651	0.99987	True
TTGTGTCTGAATCTTGGGTG	Peak_502	251.63	309.65/316.22/289.82	251.63	309.65	0.29825	218.28	2111.5	1.2626	0.89663	0.10337	0.20674	0.99987	True
CACATGCAGATGTGCCTCAT	Peak_1330	479.83	568.73/682.86/554.71	479.83	568.73	0.24476	6610.5	4959.5	1.2624	0.8966	0.1034	0.20681	0.99987	True
CCACATACCAAGGTGATTCA	Peak_2109	368.79	443.44/591.2/423.73	368.79	443.44	0.2653	11110	3499	1.2621	0.89654	0.10346	0.20692	0.99987	True
CCAGCTAGTCTCTGGTGTCA	Peak_2309	264.87	324.86/394.13/297.64	264.87	324.86	0.29352	2769.8	2259.3	1.262	0.89653	0.10347	0.20693	0.99987	True
ACAGAACAATGCAAGGCACA	Peak_1501	561.33	613.03/659.94/661.74	561.33	659.94	0.23311	1101.9	6108	1.2618	0.89648	0.10352	0.20703	0.99987	True
CTTGCCTACAACATGCCTGG	Peak_705	177.26	223.29/274.98/176.92	177.26	223.29	0.33135	2410.8	1331.5	1.2613	0.8964	0.1036	0.20719	0.99987	True
TGGTTAGAGCAGCTAGGCCA	Peak_204	240.42	287.27/311.64/296.66	240.42	296.66	0.30208	156.24	1988.4	1.2611	0.89636	0.10364	0.20728	0.99987	True
CATGCCTGGCCTACTTCTTG	Peak_2077	772.21	894.04/866.17/894.37	772.21	894.04	0.21109	388.4	9336.1	1.2609	0.89633	0.10367	0.20735	0.99987	True
TGAGATCTGCAAGCAGGCTA	Peak_380	27.506	25.506/41.246/46.429	27.506	41.246	0.56755	137.31	118.77	1.2608	0.8957	0.1043	0.2086	0.99987	True
AAGAGAAAGCAAGGCAAGAA	Peak_1501	27.506	39.377/41.246/59.136	27.506	41.246	0.56755	161.77	118.77	1.2608	0.8957	0.1043	0.2086	0.99987	True
CAGCTGCCTTGGGCCCTCCT	Peak_207	308.68	374.98/293.31/380.23	308.68	374.98	0.27987	3348.9	2765.3	1.2607	0.8963	0.1037	0.2074	0.99987	True
TTGGAGGAGACATCATGGGT	Peak_2311	404.44	483.71/513.29/481.89	404.44	483.71	0.25763	438.99	3953.8	1.2607	0.89629	0.10371	0.20742	0.99987	True
TTACCAGAGGAACTTGTCCC	Peak_1889	549.1	647.93/646.19/607.98	549.1	646.19	0.23449	731.73	5931.9	1.2606	0.89627	0.10373	0.20746	0.99987	True
AAAGAAAGCTTGGTCTTGTC	Peak_2419	510.39	417.94/307.06/464.78	510.39	417.94	-0.2877	7244.3	5383.1	1.2602	0.10381	0.89619	0.20761	0.99987	False
TCCTGCATTTCATGTCCCTT	Peak_1281	560.31	658.67/618.7/666.62	560.31	658.67	0.23295	830.76	6093.2	1.2601	0.89618	0.10382	0.20763	0.99987	True
ACCATGCCTAACACCAAGCC	Peak_2298	53.994	75.175/123.74/42.519	53.994	75.175	0.47005	1712.4	282.66	1.2599	0.89607	0.10393	0.20786	0.99987	True
GGCAGAGCCAAGCATCTTGG	Peak_333	320.91	388.85/481.21/371.43	320.91	388.85	0.27628	4416.6	2911	1.2593	0.89604	0.10396	0.20792	0.99987	True
AGGGGTCCATGGAGAAATGT	Peak_1779	553.18	650.62/742.43/633.88	553.18	650.62	0.23368	4355.1	5990.4	1.2589	0.89597	0.10403	0.20805	0.99987	True
CGTGACAAGGTGACACTGCA	Peak_1952	643.85	782.62/751.6/670.05	643.85	751.6	0.22292	3806.8	7329.6	1.2586	0.89591	0.10409	0.20818	0.99987	True
TGTTGGCAGCATGGGCACCT	Peak_1736	718.22	792.91/834.09/835.72	718.22	834.09	0.21551	849.15	8477.1	1.2585	0.8959	0.1041	0.20819	0.99987	True
GGCTTCAACCAAGAGCTGCA	Peak_396	191.52	239.84/252.06/211.62	191.52	239.84	0.32305	472.94	1474	1.2585	0.8959	0.1041	0.2082	0.99987	True
AGATTAACATGACTAGCTCT	Peak_1201	743.69	625.11/591.2/695.95	743.69	625.11	-0.25021	3083.9	8879.7	1.2583	0.10414	0.89586	0.20828	0.99987	False
TAGACTATACAGAATACATG	chr15;37795034:37796034	332.11	262.66/256.64/318.16	332.11	262.66	-0.3373	1558.1	3046.2	1.2583	0.10414	0.89586	0.20829	0.99987	False
CGTCCAGAAGAACGGCCCCT	NO_TARGET_245	171.15	203.15/252.06/216.02	171.15	216.02	0.33415	732.34	1271.5	1.2583	0.89586	0.10414	0.20829	0.99987	True
GTTGATCGAAAATGGGAGAA	NO_TARGET_406	253.67	195.54/178.73/207.22	253.67	195.54	-0.37377	209.45	2134.1	1.2582	0.10416	0.89584	0.20832	0.99987	False
CCAACTTGCCCTAGGGACTT	Peak_2084	324.98	397.8/375.8/393.43	324.98	393.43	0.27497	164.9	2960	1.2581	0.89581	0.10419	0.20837	0.99987	True
GTAGGAAGCAAGGTACTATC	Peak_411	561.33	463.13/476.62/447.67	561.33	463.13	-0.27689	210.49	6108	1.2565	0.10447	0.89553	0.20894	0.99987	False
GATGCTAGAAAAGCTATACA	Peak_2200	256.72	198.23/169.57/198.91	256.72	198.23	-0.3714	410.94	2168.1	1.2563	0.10451	0.89549	0.20901	0.99987	False
TGTCTCTGCTAGGAATATGT	Peak_2407	483.9	545.46/572.87/578.65	483.9	572.87	0.24301	392.17	5015.5	1.2562	0.89547	0.10453	0.20906	0.99987	True
CTTGTTGTTCAGAACATGTC	Peak_1260	315.81	287.27/224.56/248.76	315.81	248.76	-0.34307	1034.4	2850.1	1.2559	0.10457	0.89543	0.20914	0.99987	False
GGGCTAGAGCCAGAGGCAAG	Peak_2579	384.07	389.75/467.46/460.38	384.07	460.38	0.26085	2519.8	3692.2	1.2559	0.89543	0.10457	0.20915	0.99987	True
TGTGCATCTTGCACCTGTGC	Peak_1133	615.32	511.01/572.87/483.84	615.32	511.01	-0.26752	2282.2	6900.9	1.2557	0.10461	0.89539	0.20922	0.99987	False
CATGTTAAACAAGTTTAAAG	Peak_171	234.31	231.79/334.55/289.33	234.31	289.33	0.3031	2678	1922.1	1.2549	0.89524	0.10476	0.20953	0.99987	True
TTAGCTCCTTGGCTTTATTC	Peak_772	522.62	421.96/504.12/429.1	522.62	429.1	-0.28383	2839.4	5554.9	1.2547	0.10479	0.89521	0.20959	0.99987	False
GCAAGAACACACTTGAACAA	Peak_852	70.294	95.311/82.493/124.14	70.294	95.311	0.43393	497.62	397.81	1.2543	0.89511	0.10489	0.20977	0.99987	True
GTGTTCCTTGGAACATGTTA	Peak_1021	512.43	420.17/412.46/450.61	512.43	420.17	-0.28575	492.83	5411.6	1.2541	0.1049	0.8951	0.2098	0.99987	False
AGACATGGTCTATGTTGCCT	Peak_2110	467.6	380.8/325.39/437.41	467.6	380.8	-0.29557	3137.7	4792.6	1.254	0.10493	0.89507	0.20986	0.99987	False
TTCACAAGAAGCCACCTACT	Peak_422	485.94	396.9/426.21/380.72	485.94	396.9	-0.29133	560.46	5043.5	1.2537	0.10497	0.89503	0.20994	0.99987	False
TCCTCAGCCCCAAGTCCCTA	Peak_2084	404.44	483.27/563.7/435.46	404.44	483.27	0.2563	4377.7	3953.8	1.2536	0.895	0.105	0.21	0.99987	True
TTTACGCTAGATAACACGCA	Peak_436	635.7	482.82/531.62/529.29	635.7	529.29	-0.26382	1082.6	7206.4	1.2534	0.10502	0.89498	0.21004	0.99987	False
TGTTGGGACATGTCTGAGCA	Peak_1435	607.17	678.81/710.35/747.26	607.17	710.35	0.22608	1178.7	6779.7	1.2531	0.89492	0.10508	0.21016	0.99987	True
TCGATCGAGGTTGCATTCGG	NO_TARGET_43	351.47	279.67/242.9/308.39	351.47	279.67	-0.32863	1088.5	3283.2	1.2531	0.10509	0.89491	0.21018	0.99987	False
ATGCTTGCTTGGACCTATTC	Peak_170	588.84	508.32/426.21/487.75	588.84	487.75	-0.27122	2105.1	6508.9	1.253	0.10511	0.89489	0.21022	0.99987	False
CCTTGAAAACAAGAGTTCTC	Peak_1021	373.88	334.71/256.64/299.1	373.88	299.1	-0.32098	1535.2	3563.1	1.2528	0.10515	0.89485	0.21029	0.99987	False
AGCACTGCCTTGATGGGCTT	Peak_1770	739.61	856.9/884.5/857.23	739.61	857.23	0.21265	372.06	8814.9	1.2527	0.89485	0.10515	0.2103	0.99987	True
AAGGTTGGCCTTGGCTGTTC	Peak_2039	300.53	235.82/284.14/235.57	300.53	235.82	-0.34854	1167.7	2669.3	1.2526	0.10518	0.89482	0.21036	0.99987	False
GAAAATCTCATGTCGACACC	Peak_1585	406.48	327.55/261.23/338.2	406.48	327.55	-0.31063	2255.9	3980.3	1.2511	0.10544	0.89456	0.21089	0.99987	False
AGGCAAGGCAAGTCAAGTCA	Peak_1501	687.65	753.09/948.67/799.56	687.65	799.56	0.21723	12196	8000.4	1.2511	0.89455	0.10545	0.2109	0.99987	True
ACAAGAAAGTACAAGGAGAT	Peak_1661	297.47	346.79/467.46/361.66	297.47	361.66	0.281	5707.4	2633.5	1.2507	0.89448	0.10552	0.21103	0.99987	True
TGAATGGCTGGCAAGACCAG	Peak_1263	468.62	555.31/554.53/603.09	468.62	555.31	0.24438	1141.8	4806.4	1.2504	0.89441	0.10559	0.21117	0.99987	True
TGGATGGGTGAATTAACGGG	chr19;6304843:6305843	501.22	582.16/733.27/591.85	501.22	591.85	0.23933	10047	5255.1	1.2501	0.89438	0.10562	0.21125	0.99987	True
CCTGAGTTCTTGCCCGGGCA	Peak_2438	276.08	222.39/187.9/215.04	276.08	215.04	-0.35901	395.32	2386.3	1.2495	0.10573	0.89427	0.21146	0.99987	False
CAGAGGGAGGCTTGAACACT	Peak_2591	522.62	615.72/737.85/567.9	522.62	615.72	0.2361	8601.6	5554.9	1.2491	0.89419	0.10581	0.21162	0.99987	True
CTTGTCAAGGGACTTGAGTA	Peak_44	316.83	336.05/384.97/383.65	316.83	383.65	0.27529	1133.8	2862.2	1.249	0.89417	0.10583	0.21167	0.99987	True
GACACCTAGAGAGGGCCATG	Peak_1432	527.71	434.04/472.04/432.52	527.71	434.04	-0.28132	723.04	5626.9	1.2487	0.10589	0.89411	0.21178	0.99987	False
TAAACAAAAAGGAAATAGTT	NO_TARGET_213	156.89	114.55/128.32/114.85	156.89	114.85	-0.44662	90.778	1134.3	1.2481	0.10599	0.89401	0.21198	0.99987	False
TCAAGGCACCAAGCAAGGCA	Peak_1501	55.012	68.91/91.659/76.241	55.012	76.241	0.46363	145.72	289.57	1.2475	0.89384	0.10616	0.21233	0.99987	True
AGCTCCTCTCTAGCCATGGC	Peak_2259	705.99	592.45/696.6/588.43	705.99	592.45	-0.25257	5432.4	8285.6	1.2474	0.10613	0.89387	0.21226	0.99987	False
GCAAGGCAAGGCTAGGCAAA	Peak_1501	208.84	259.53/183.32/263.91	208.84	259.53	0.31215	2913.9	1651.8	1.2472	0.89384	0.10616	0.21233	0.99987	True
CAAGGCAAGGCAAGGTACAA	Peak_1501	298.49	401.83/329.97/362.64	298.49	362.64	0.27997	1301.5	2645.4	1.2471	0.89382	0.10618	0.21236	0.99987	True
AGGCAATGCTCAAGGGGGCT	Peak_2312	266.91	317.7/444.54/326.47	266.91	326.47	0.2896	7009.2	2282.3	1.2467	0.89374	0.10626	0.21251	0.99987	True
AAGGGACTCACCTAGAGGAG	Peak_277	148.74	189.28/224.56/166.66	148.74	189.28	0.34569	878.39	1057.6	1.2466	0.89373	0.10627	0.21253	0.99987	True
ACATGTAAGTACAAGTCCAC	Peak_2160	125.31	161.54/132.9/171.54	125.31	161.54	0.36384	459.95	844.97	1.2464	0.89369	0.10631	0.21263	0.99987	True
CTCAAGGCTTCTCAAGCTAA	Peak_2516	261.82	275.19/348.3/320.61	261.82	320.61	0.29123	1414.7	2225	1.2463	0.89367	0.10633	0.21266	0.99987	True
GTGGGGCTAGGCTTCTAGCT	Peak_1627	172.17	129.32/91.659/127.56	172.17	127.56	-0.42976	645.93	1281.4	1.2462	0.10635	0.89365	0.21269	0.99987	False
ATATGAGGTTCAAGTAACAG	Peak_2243	109.01	142.3/142.07/121.69	109.01	142.07	0.37915	207.65	704.27	1.2459	0.8936	0.1064	0.21279	0.99987	True
TGCTCAGGCATGTCTGAACA	Peak_1640	202.73	252.37/288.72/207.22	202.73	252.37	0.3146	1680.1	1588.5	1.2455	0.89353	0.10647	0.21294	0.99987	True
CTTTCTGTCTTGTTCATTCT	Peak_220	550.12	646.14/439.96/703.77	550.12	646.14	0.23171	22916	5946.5	1.2452	0.89347	0.10653	0.21306	0.99987	True
CCCCAAGTAAGTGTCCCCCA	Peak_2452	459.45	544.57/618.7/541.02	459.45	544.57	0.2447	2753.6	4682.1	1.2439	0.89323	0.10677	0.21354	0.99987	True
AAAAGTACAATAACTAGGCC	Peak_846	148.74	108.29/109.99/104.1	148.74	108.29	-0.4543	10.221	1057.6	1.2438	0.10679	0.89321	0.21357	0.99987	False
CATTAGTCTGATACCTGTGC	NO_TARGET_44	156.89	115/132.9/110.45	156.89	115	-0.44478	170.64	1134.3	1.2437	0.1068	0.8932	0.2136	0.99987	False
TCATTTGGCTTGCCTTGCCT	Peak_1501	973.92	1114.2/852.42/1124.1	973.92	1114.2	0.19394	34311	12721	1.2437	0.8932	0.1068	0.21361	0.99987	True
TTAACAAGGTACAGAATCCT	Peak_43	288.31	350.82/398.71/315.72	288.31	350.82	0.28223	1763.1	2526.8	1.2435	0.89317	0.10683	0.21367	0.99987	True
CTTGCCATTGGCAAGACACA	Peak_2018	508.35	497.59/394.13/417.37	508.35	417.37	-0.28388	3487.1	5354.5	1.2433	0.10687	0.89313	0.21374	0.99987	False
GAACAGCATGCATTCTGGCC	Peak_1796	150.77	106.5/109.99/155.42	150.77	109.99	-0.4515	1037.8	1076.7	1.243	0.10694	0.89306	0.21388	0.99987	False
GGACCAGTACAAGCATGCCA	Peak_2423	363.69	290.85/307.06/287.86	363.69	290.85	-0.32143	135.73	3435.1	1.2428	0.10698	0.89302	0.21396	0.99987	False
CCTTGTTACTTGACTTCCCT	Peak_1501	275.06	335.6/252.06/379.74	275.06	335.6	0.28605	4463.7	2374.7	1.2423	0.89294	0.10706	0.21412	0.99987	True
GGGTGGCATGTTTTTATTTT	Peak_385	237.37	319.49/256.64/292.26	237.37	292.26	0.29898	1005.1	1955.2	1.2414	0.89277	0.10723	0.21446	0.99987	True
CCAAGGAACAAGCATTTCTA	Peak_2618	340.26	409.88/545.37/371.92	340.26	409.88	0.26784	9898.8	3145.4	1.2413	0.89276	0.10724	0.21448	0.99987	True
TGTCTCAACATGCCCAGTAA	Peak_667	82.519	97.101/109.99/150.53	82.519	109.99	0.41026	904.73	489.96	1.2411	0.89271	0.10729	0.21459	0.99987	True
AGAACATGCCTTGGCATGTG	Peak_535	461.49	416.59/334.55/376.32	461.49	376.32	-0.29364	1683.2	4709.6	1.2411	0.10729	0.89271	0.21457	0.99987	False
TGCTTCTGATACTATTAACC	chr23;98624500:98625500	334.15	265.35/274.98/265.38	334.15	265.38	-0.33132	46.047	3070.9	1.241	0.10731	0.89269	0.21461	0.99987	False
TCAAGGCATGCCCGGAACAC	Peak_2176	561.33	720.87/568.28/658.32	561.33	658.32	0.22955	6009.6	6108	1.241	0.89269	0.10731	0.21462	0.99987	True
TTCCCTATCTGGCTAGGCCT	Peak_1389	968.83	851.09/774.51/829.37	968.83	829.37	-0.22397	1740.4	12632	1.2408	0.10734	0.89266	0.21468	0.99987	False
GTTTTCATTCCCTAGTGCAA	Peak_823	290.34	229.1/155.82/227.75	290.34	227.75	-0.34897	2587.7	2550.4	1.2395	0.10758	0.89242	0.21517	0.99987	False
TGGACCTATTCAGGCATGCC	Peak_170	235.33	223.29/357.47/289.82	235.33	289.82	0.2993	4501.5	1933.1	1.2392	0.89237	0.10763	0.21526	0.99987	True
GGCACAGCCTAGACCATGTG	Peak_527	274.04	334.26/316.22/356.28	274.04	334.26	0.28562	405.18	2363.1	1.2387	0.89227	0.10773	0.21545	0.99987	True
AGAAGACTACGTACATGTCT	Peak_1099	550.12	454.63/536.2/384.14	550.12	454.63	-0.27452	5811.5	5946.5	1.2384	0.10779	0.89221	0.21558	0.99987	False
CTCATGGGGACTTGGGGTGC	Peak_586	71.312	110.08/96.241/93.836	71.312	96.241	0.42733	98.609	405.3	1.2383	0.89217	0.10783	0.21566	0.99987	True
TAGTCAAGGCATGAAAACTG	Peak_79	71.312	98.891/96.241/83.572	71.312	96.241	0.42733	83.761	405.3	1.2383	0.89217	0.10783	0.21566	0.99987	True
CAGGCTTGCATGTCCCCGTC	Peak_246	61.125	83.677/100.82/72.332	61.125	83.677	0.44679	211.38	331.87	1.2379	0.89209	0.10791	0.21583	0.99987	True
TTCAGACATGACAAGCTCTG	Peak_1886	202.73	254.16/252.06/209.18	202.73	252.06	0.31282	921.79	1588.5	1.2377	0.89209	0.10791	0.21582	0.99987	True
GCCAAGTCGCAAGACCAGCG	Peak_2505	281.17	213.89/219.98/240.45	281.17	219.98	-0.35267	228.13	2444.6	1.2377	0.10792	0.89208	0.21584	0.99987	False
ACTAGGAGCCATGAGATACA	Peak_2417	223.11	258.19/302.47/275.64	223.11	275.64	0.30384	512.25	1801.9	1.2376	0.89208	0.10792	0.21585	0.99987	True
CCAACCGCATGACCTGGCCT	Peak_342	924	1058.7/1086.2/984.3	924	1058.7	0.19614	3145.2	11859	1.237	0.89196	0.10804	0.21609	0.99987	True
TTATATGGTTTTAAACGGCT	NO_TARGET_409	131.42	125.29/59.578/94.324	131.42	94.324	-0.47419	1083.1	899.31	1.237	0.10805	0.89195	0.2161	0.99987	False
AAGTCATGTCCAGCACAAGT	Peak_826	355.54	284.14/357.47/278.09	355.54	284.14	-0.32239	2706.7	3333.6	1.2366	0.10811	0.89189	0.21622	0.99987	False
CAAGGGCTACCTGGTTCATG	Peak_1098	513.45	604.53/623.28/515.12	513.45	604.53	0.23517	4172.9	5425.9	1.2365	0.89186	0.10814	0.21627	0.99987	True
CGAGTGTTATACGCACCGTT	NO_TARGET_420	401.39	298.46/325.39/324.03	401.39	324.03	-0.30802	327.71	3914.3	1.2365	0.10814	0.89186	0.21628	0.99987	False
CTTTCCCTAGTAGCCATGAT	Peak_1692	317.85	384.38/366.63/384.14	317.85	384.14	0.27251	153.25	2874.4	1.2365	0.89186	0.10814	0.21629	0.99987	True
CCAGAGCCTTGGTTTATATC	NO_TARGET_271	298.49	374.08/362.05/328.42	298.49	362.05	0.27765	637.76	2645.4	1.2357	0.89172	0.10828	0.21656	0.99987	True
GGCAGTTAGCATCCTTGAGC	Peak_2004	454.36	327.99/380.38/370.46	454.36	370.46	-0.29382	950.74	4613.4	1.2353	0.10835	0.89165	0.21671	0.99987	False
AAGTCAGGACATGTCGGGGG	Peak_2615	39.731	22.821/13.749/39.098	39.731	22.821	-0.7739	173.63	190.32	1.2353	0.10837	0.89163	0.21674	0.99987	False
CTCCTCCATGCATGCACACA	Peak_1133	1033	1116.4/1269.5/1177.8	1033	1177.8	0.18911	6083.6	13761	1.2346	0.8915	0.1085	0.21699	0.99987	True
GCAAGTCAAGGCACCAAGCA	Peak_1501	467.6	553.07/527.04/607.98	467.6	553.07	0.2417	1846.2	4792.6	1.2346	0.8915	0.1085	0.217	0.99987	True
TAAGCTTCAAGGTCAAGTAA	Peak_2357	302.57	347.68/366.63/372.41	302.57	366.63	0.27625	196.25	2693.2	1.2345	0.89149	0.10851	0.21701	0.99987	True
TCCCTTGAATAGAAAGGGCA	Peak_1593	138.55	100.23/87.076/116.32	138.55	100.23	-0.4631	215.91	963.73	1.2343	0.10855	0.89145	0.2171	0.99987	False
TTGTCTAGGTCCTAGAATCT	Peak_2016	113.08	161.09/128.32/146.62	113.08	146.62	0.37181	272.07	738.85	1.2338	0.89136	0.10864	0.21728	0.99987	True
AAATACAAGCTATAGCGATA	NO_TARGET_354	262.84	204.49/174.15/222.86	262.84	204.49	-0.36056	628.98	2236.4	1.2337	0.10865	0.89135	0.21731	0.99987	False
GAATCAACTAGCAAGGGGAT	Peak_1423	574.57	682.39/577.45/672.49	574.57	672.49	0.22665	4565.3	6300.2	1.2336	0.89132	0.10868	0.21735	0.99987	True
AAGGCACAAGGCAAGACACA	Peak_1501	37.694	54.144/54.995/35.188	37.694	54.144	0.5111	180.01	177.86	1.2335	0.89104	0.10896	0.21791	0.99987	True
TGGGGGCCATGCAAGACCCA	Peak_2419	374.9	430.02/669.11/448.65	374.9	448.65	0.25846	24474	3575.9	1.2333	0.89128	0.10872	0.21745	0.99987	True
TGCAAAGACTCTTGAGACCT	Peak_794	613.29	715.5/1026.6/631.92	613.29	715.5	0.22206	51876	6870.6	1.2332	0.89124	0.10876	0.21751	0.99987	True
TTGATGCTTGCACGAGGTGC	Peak_2301	517.52	406.75/426.21/454.03	517.52	426.21	-0.27946	576.26	5483.1	1.2331	0.10876	0.89124	0.21753	0.99987	False
CATGGAGTAGCTCAAGCTAA	Peak_1953	527.71	580.81/728.69/620.2	527.71	620.2	0.23257	6660.5	5626.9	1.2329	0.8912	0.1088	0.21761	0.99987	True
TTGCAAGGGTGACAAGCAAT	Peak_1289	398.33	461.79/485.79/475.04	398.33	475.04	0.25351	145.6	3874.9	1.2324	0.89109	0.10891	0.21781	0.99987	True
TTCTTGCCTGCTAGTAGAGC	Peak_2605	260.8	232.68/201.65/202.82	260.8	202.82	-0.36115	446.55	2213.6	1.2323	0.10892	0.89108	0.21784	0.99987	False
AATTATCTTACAAGTGGTAT	Peak_1721	525.67	477.9/348.3/433.5	525.67	433.5	-0.27755	4614.9	5598.1	1.2319	0.10899	0.89101	0.21798	0.99987	False
CCTGGGCATGTCTCTGGAAT	Peak_1279	179.3	242.98/224.56/219.44	179.3	224.56	0.32314	182.63	1351.6	1.2312	0.89087	0.10913	0.21825	0.99987	True
TCCAGGGTCACCAAGCACAT	Peak_2466	118.17	152.59/178.73/144.17	118.17	152.59	0.36598	377.22	782.64	1.2301	0.89066	0.10934	0.21867	0.99987	True
AGTATTTCTAGGACTTGCAT	Peak_2108	435.01	415.25/284.14/353.84	435.01	353.84	-0.29718	4314.6	4354.6	1.23	0.10935	0.89065	0.2187	0.99987	False
CAGAGATAGAAAGTAAAACC	chr9;21217295:21218295	183.37	145.87/137.49/113.87	183.37	137.49	-0.41288	313.99	1392.1	1.2298	0.10938	0.89062	0.21876	0.99987	False
ATGTCACCTTCTAGATTTCC	Peak_1965	629.59	543.23/481.21/525.87	629.59	525.87	-0.25924	1148	7114.4	1.2296	0.10942	0.89058	0.21884	0.99987	False
TTGCCACCCTGTGGCAAGTC	Peak_1835	406.48	330.68/155.82/328.91	406.48	328.91	-0.30464	14982	3980.3	1.2295	0.10945	0.89055	0.21889	0.99987	False
CAGGAGGCAAGCTCTAGGGG	Peak_2605	144.66	106.05/105.41/80.64	144.66	105.41	-0.45303	306.92	1019.8	1.2292	0.10949	0.89051	0.21898	0.99987	False
TAGCCCAAGGCCTAGTCCAG	Peak_2496	144.66	124.84/105.41/104.59	144.66	105.41	-0.45303	189.22	1019.8	1.2292	0.10949	0.89051	0.21898	0.99987	False
TACATAGTACAAGACTTATT	Peak_784	209.86	159.75/174.15/126.58	209.86	159.75	-0.39151	653.74	1662.4	1.2291	0.10951	0.89049	0.21902	0.99987	False
ATGCCCAGGCAAGAGGCCTT	Peak_1278	91.687	46.984/87.076/62.557	91.687	62.557	-0.54432	421.84	561.99	1.2291	0.10953	0.89047	0.21905	0.99987	False
AAGTATGGACATCATGGAGA	Peak_2072	16.3	25.506/32.08/25.903	16.3	25.903	0.63698	19.162	61.053	1.229	0.88839	0.11161	0.22321	0.99987	True
GCCGACATGATAGGAGGCCT	Peak_2119	133.46	90.389/96.241/102.14	133.46	96.241	-0.46749	34.548	917.6	1.2286	0.10962	0.89038	0.21924	0.99987	False
CCTTTGTCTCATGACCAAGA	Peak_1642	155.87	187.49/197.07/217.97	155.87	197.07	0.33643	264.4	1124.6	1.2285	0.89037	0.10963	0.21927	0.99987	True
TTCCTAGGGCAGTCAAACAA	Peak_2001	276.08	336.05/412.46/284.44	276.08	336.05	0.28265	4251.4	2386.3	1.2276	0.8902	0.1098	0.2196	0.99987	True
TGTGAAGAACAAGAAACTAG	Peak_1635	166.06	208.97/366.63/192.07	166.06	208.97	0.32984	12572	1222	1.2275	0.89019	0.10981	0.21962	0.99987	True
GGGGTCCATGGAGAAATGTG	Peak_1779	329.06	387.06/563.7/396.36	329.06	396.36	0.26773	14045	3009.1	1.2269	0.89007	0.10993	0.21986	0.99987	True
GAATTTATGTAAGGCTGATC	chr13;31653197:31654197	120.21	100.23/77.91/85.527	120.21	85.527	-0.48631	137.14	800.33	1.2261	0.11008	0.88992	0.22016	0.99987	False
AGTTCTTGACATGGACATGA	Peak_1497	376.94	303.38/329.97/277.6	376.94	303.38	-0.31225	685.91	3601.7	1.2256	0.11018	0.88982	0.22035	0.99987	False
TTGGGAGCATGTACGTAGCA	Peak_15	720.25	756.22/875.34/833.28	720.25	833.28	0.21002	3853.5	8509.1	1.2253	0.88977	0.11023	0.22047	0.99987	True
AGGTAAGACAAGGCATTGCA	Peak_1501	335.17	371.4/439.96/403.2	335.17	403.2	0.26589	1181.3	3083.3	1.2252	0.88975	0.11025	0.2205	0.99987	True
CTCTTTAATAACTATACAAG	chr5;104339877:104340877	328.04	261.77/197.07/260.98	328.04	260.98	-0.32879	2042.9	2996.8	1.2249	0.1103	0.8897	0.22061	0.99987	False
AATCAAATAATGGTAGTGAA	chr3;167028425:167029425	339.24	270.72/233.73/288.84	339.24	270.72	-0.32445	848.26	3133	1.2242	0.11043	0.88957	0.22086	0.99987	False
AGTACATGGTGGGAACTGCT	Peak_2037	131.42	160.19/178.73/168.12	131.42	168.12	0.35296	87.736	899.31	1.2239	0.88951	0.11049	0.22098	0.99987	True
AGCTCAGACATGACTTTTTT	Peak_719	303.59	237.16/284.14/239.97	303.59	239.97	-0.33803	979.71	2705.2	1.2232	0.11062	0.88938	0.22125	0.99987	False
GCCCCCACATGTTCCAGCCT	Peak_218	308.68	249.24/160.4/244.36	308.68	244.36	-0.33586	3536.6	2765.3	1.2231	0.11065	0.88935	0.22131	0.99987	False
CTTAACACTTTAGTGCGTCA	NO_TARGET_482	673.39	565.6/536.2/578.65	673.39	565.6	-0.25126	517.31	7780.4	1.222	0.11085	0.88915	0.22169	0.99987	False
AGACTCCTAGGATGGGCAAA	Peak_1440	426.86	347.24/394.13/345.53	426.86	347.24	-0.29706	1101.1	4246.8	1.2218	0.1109	0.8891	0.22179	0.99987	False
GGGCCTAGCCCAAGGCAAGG	Peak_2471	249.59	193.75/109.99/201.36	249.59	193.75	-0.36369	3537.1	2089	1.2217	0.11091	0.88909	0.22182	0.99987	False
CATGTGGGAACACTCTAGTG	Peak_424	567.44	663.6/614.11/674.44	567.44	663.6	0.22546	1283.2	6196.5	1.2215	0.88905	0.11095	0.2219	0.99987	True
GGAACACTAGAGGGAACAAA	Peak_1558	234.31	271.61/444.54/287.86	234.31	287.86	0.2958	12407	1922.1	1.2214	0.88904	0.11096	0.22193	0.99987	True
AAATCATGCCTTCTCTGGCA	Peak_739	618.38	525.33/494.96/516.58	618.38	516.58	-0.25903	272.13	6946.6	1.2213	0.11098	0.88902	0.22195	0.99987	False
ATCTTCTCCCTTGAATAGAA	Peak_1593	324.98	259.08/215.4/258.54	324.98	258.54	-0.32885	930.65	2960	1.2213	0.11099	0.88901	0.22199	0.99987	False
GCCCAGGCTTGCACAGTAAG	Peak_1251	586.8	685.07/696.6/584.52	586.8	685.07	0.22304	5122.3	6479	1.2209	0.88895	0.11105	0.22211	0.99987	True
GGCAAGGCAAGGACAAGCCG	Peak_1501	32.6	47.432/50.412/23.459	32.6	47.432	0.52749	291.79	147.62	1.2207	0.8885	0.1115	0.223	0.99987	True
GTTCTTAGAACTATAGATTA	chr9;103081088:103082088	164.02	134.24/105.41/121.69	164.02	121.69	-0.42757	211.33	1202.4	1.2206	0.11112	0.88888	0.22223	0.99987	False
CCCATGAGTCCAAGAGTTGG	Peak_1095	342.3	371.85/655.36/411.02	342.3	411.02	0.26325	30618	3170.3	1.2205	0.88886	0.11114	0.22228	0.99987	True
CCTGGAGATCTGCTTGGACA	Peak_745	331.09	389.3/417.05/398.31	331.09	398.31	0.26593	216.11	3033.8	1.2204	0.88884	0.11116	0.22231	0.99987	True
GCCCGGACTAGCCTCCTGGA	Peak_1497	492.05	413.01/261.23/404.67	492.05	404.67	-0.28145	10322	5127.9	1.2204	0.11117	0.88883	0.22233	0.99987	False
GCAATGCAAGGCAAGGGACA	Peak_1501	138.55	199.57/146.65/176.43	138.55	176.43	0.34648	711.07	963.73	1.2202	0.88881	0.11119	0.22238	0.99987	True
TTGGCTGATCTTGGCTGGGC	Peak_2222	294.42	232.24/302.47/222.86	294.42	232.24	-0.34097	2510.6	2597.8	1.22	0.11123	0.88877	0.22246	0.99987	False
GAATTATCTTACAAGTGGTA	Peak_1721	145.68	121.71/82.493/106.54	145.68	106.54	-0.44777	404.25	1029.2	1.22	0.11124	0.88876	0.22248	0.99987	False
GCATATTTACAAACATGCTC	Peak_2453	272.01	213/201.65/238.99	272.01	213	-0.35135	402.18	2339.9	1.2199	0.11125	0.88875	0.2225	0.99987	False
CGTAGTGCCCAACATGGCTC	Peak_1365	696.82	765.62/1054.1/806.89	696.82	806.89	0.2113	31402	8142.7	1.2197	0.88872	0.11128	0.22256	0.99987	True
CCCCATGGGAGGGGCAGGCA	Peak_180	118.17	87.256/59.578/84.061	118.17	84.061	-0.48651	304.82	782.64	1.2195	0.11134	0.88866	0.22267	0.99987	False
AGAAATGCCGTCCAAGAGCT	Peak_2044	572.54	566.05/673.69/669.07	572.54	669.07	0.22442	5317.3	6270.5	1.219	0.88859	0.11141	0.22283	0.99987	True
CCTGGGGACAAGAATTCCAC	Peak_1452	551.14	645.25/728.69/643.65	551.14	645.25	0.22705	3482	5961.1	1.2189	0.88855	0.11145	0.22289	0.99987	True
TGGAACATTCAAGGACAGCA	Peak_608	119.19	153.48/155.82/134.4	119.19	153.48	0.36208	184.79	791.47	1.2188	0.88854	0.11146	0.22293	0.99987	True
CTGAACCATCTTGAGAACCA	Peak_511	255.71	355.74/284.14/312.3	255.71	312.3	0.28742	1339.9	2156.7	1.2186	0.8885	0.1115	0.22301	0.99987	True
TTATAACAGCCTAGAATTAC	Peak_1426	223.11	171.38/169.57/189.63	223.11	171.38	-0.37858	168.1	1801.9	1.2185	0.11151	0.88849	0.22302	0.99987	False
CATGAACAAACATGTTCATG	Peak_919	112.06	144.98/151.24/120.23	112.06	144.98	0.36865	325.93	730.17	1.2182	0.88842	0.11158	0.22315	0.99987	True
CCTTGTTACTTGTCTTCCCT	Peak_1501	748.78	898.07/838.68/864.07	748.78	864.07	0.20635	900.42	8960.7	1.2179	0.88838	0.11162	0.22325	0.99987	True
AAGGCATGTTGTAGCATGCC	Peak_2486	432.97	328.89/417.05/352.86	432.97	352.86	-0.2944	2347.2	4327.6	1.2177	0.11167	0.88833	0.22333	0.99987	False
ATCCTAGGTACAAAAGGACG	NO_TARGET_255	335.17	267.59/261.23/307.9	335.17	267.59	-0.3238	832.75	3083.3	1.2171	0.11179	0.88821	0.22357	0.99987	False
CGTCACAAGAGAGCAAGAGC	Peak_1481	116.14	75.622/82.493/131.47	116.14	82.493	-0.48848	1222.9	765.05	1.2164	0.11191	0.88809	0.22382	0.99987	False
TGTTCTCCAAGCCTCCTTGT	Peak_2060	635.7	732.06/765.35/738.96	635.7	738.96	0.21683	372.07	7206.4	1.2164	0.88808	0.11192	0.22385	0.99987	True
TCCCAACAAGTCCTCTCTGA	Peak_341	692.75	812.16/802.01/787.34	692.75	802.01	0.21101	159.08	8079.4	1.2156	0.88793	0.11207	0.22414	0.99987	True
GTGCTTGTTTGGGCATGCAG	Peak_1713	553.18	459.1/398.71/484.82	553.18	459.1	-0.2684	2154	5990.4	1.2155	0.11209	0.88791	0.22418	0.99987	False
AACTTTCCAACCATGCAAAT	Peak_982	169.11	212.1/219.98/163.72	169.11	212.1	0.32505	1201.2	1251.7	1.2151	0.88783	0.11217	0.22433	0.99987	True
AAATTGAATGGGCAAGTCAT	Peak_1756	426.86	347.68/343.72/374.85	426.86	347.68	-0.29521	376.98	4246.8	1.2149	0.1122	0.8878	0.2244	0.99987	False
TTGCAAAGACATGCCCACAA	Peak_1902	119.19	85.019/77.91/95.302	119.19	85.019	-0.48263	78.139	791.47	1.2148	0.11222	0.88778	0.22445	0.99987	False
GGCAAGTCTGGGCTTGAATT	Peak_1757	246.54	301.59/352.89/219.93	246.54	301.59	0.28974	4650.1	2055.3	1.2144	0.88771	0.11229	0.22458	0.99987	True
GACTCCCCAAGAGCTCAAGA	Peak_948	197.64	245.21/247.48/222.37	197.64	245.21	0.30977	263.44	1536.2	1.2138	0.8876	0.1124	0.22481	0.99987	True
CAAGTCTGAACTTGATAAGC	Peak_2172	169.11	126.19/123.74/152.48	169.11	126.19	-0.41954	348.76	1251.7	1.2133	0.1125	0.8875	0.225	0.99987	False
GCACAGTTTGTGCATGTCCC	Peak_29	209.86	172.28/160.4/152.97	209.86	160.4	-0.38564	98.092	1662.4	1.2131	0.11255	0.88745	0.22511	0.99987	False
CTCAAGACTATTTGAATACT	Peak_864	527.71	637.64/618.7/554.22	527.71	618.7	0.22908	2258.2	5626.9	1.2129	0.88742	0.11258	0.22516	0.99987	True
CAGACCCTCTTCTTGGCCAT	Peak_166	713.12	824.24/669.11/889.48	713.12	824.24	0.20864	14161	8397.2	1.2126	0.88735	0.11265	0.2253	0.99987	True
GCAAGGCACAAGGCAAGTAA	Peak_1501	148.74	202.26/119.16/188.16	148.74	188.16	0.33718	2480.1	1057.6	1.2122	0.88729	0.11271	0.22543	0.99987	True
CAGGCAGTGCATGGGCATGG	Peak_2526	557.25	617.06/701.19/651.47	557.25	651.47	0.225	1827.9	6049.1	1.2114	0.88713	0.11287	0.22574	0.99987	True
GTCCCAACTTGCAGTTTCTG	Peak_976	292.38	374.08/307.06/353.84	292.38	353.84	0.27439	1299.2	2574.1	1.2113	0.88712	0.11288	0.22576	0.99987	True
TTGGAAATGCTTGCAGAGAG	Peak_535	371.84	443.89/444.54/386.58	371.84	443.89	0.25488	1642.2	3537.4	1.2113	0.88712	0.11288	0.22576	0.99987	True
TGAATTAACAAAGCTTGCTG	Peak_225	45.844	46.537/64.161/73.309	45.844	64.161	0.47616	197.15	228.83	1.2109	0.88689	0.11311	0.22621	0.99987	True
CACTAGCCCTAAGAGCCTAG	Peak_2442	45.844	49.222/64.161/82.595	45.844	64.161	0.47616	281.5	228.83	1.2109	0.88689	0.11311	0.22621	0.99987	True
ATCTACTCTGCTAGATTCTA	Peak_938	411.57	294.43/334.55/339.67	411.57	334.55	-0.29811	817.84	4046.5	1.2108	0.11299	0.88701	0.22598	0.99987	False
TGCCTGGTCCTAGGGAGCCT	Peak_2595	144.66	183.01/183.32/190.12	144.66	183.32	0.33956	23.152	1019.8	1.2104	0.88695	0.11305	0.22611	0.99987	True
CTCCTTGGCTGCAACCACAA	Peak_2286	510.39	470.74/421.63/372.9	510.39	421.63	-0.27504	2393.1	5383.1	1.2098	0.11318	0.88682	0.22635	0.99987	False
AATTCATGTTCATTGATCAT	Peak_1463	662.19	553.97/591.2/556.66	662.19	556.66	-0.25003	600.03	7608.6	1.2098	0.11318	0.88682	0.22637	0.99987	False
ACTCATGTCCGTGCATGCAC	Peak_188	476.77	409.43/384.97/391.96	476.77	391.96	-0.28195	177.13	4917.6	1.2095	0.11324	0.88676	0.22649	0.99987	False
CTGGCTCTGGGCTTGGCTAT	Peak_2138	375.92	448.36/366.63/474.07	375.92	448.36	0.25363	3670.2	3588.8	1.2093	0.88673	0.11327	0.22654	0.99987	True
TTTCTTAGCTTGCACTCCCA	Peak_1620	242.46	296.67/174.15/305.45	242.46	296.67	0.29003	7544.2	2010.7	1.2089	0.88666	0.11334	0.22668	0.99987	True
GTGTATGAATGTTAATTCCG	NO_TARGET_468	348.41	253.71/279.56/299.1	348.41	279.56	-0.31663	524.91	3245.5	1.2086	0.11341	0.88659	0.22681	0.99987	False
ACATGGTGAGATGAAGCTAG	Peak_1292	221.07	272.06/274.98/244.36	221.07	272.06	0.29822	387.81	1780.3	1.2086	0.88658	0.11342	0.22683	0.99987	True
ACACACATGCACTAGGAGGA	Peak_2561	503.26	399.59/508.7/415.42	503.26	415.42	-0.27614	4476.5	5283.4	1.2085	0.11343	0.88657	0.22685	0.99987	False
CAAGAGCATGTAAGATTTGG	Peak_857	234.31	287.27/307.06/257.07	234.31	287.27	0.29287	651.79	1922.1	1.2081	0.88649	0.11351	0.22702	0.99987	True
GTAGCCCAACAAGCTGGGAC	Peak_928	208.84	159.75/192.48/149.06	208.84	159.75	-0.38453	592.92	1651.8	1.208	0.11352	0.88648	0.22704	0.99987	False
GCCCATGAAGGACACCTAGT	Peak_1108	42.787	38.035/18.332/25.414	42.787	25.414	-0.72922	104.72	209.36	1.2078	0.11356	0.88644	0.22711	0.99987	False
TGGCTTTGTCAGACAAGTTC	Peak_1463	603.1	537.86/504.12/503.39	603.1	504.12	-0.25815	569.31	6719.3	1.2075	0.11363	0.88637	0.22726	0.99987	False
AGATAAGGGAACTTGCATGA	Peak_2372	571.52	475.21/531.62/476.02	571.52	476.02	-0.26327	1545.9	6255.7	1.2074	0.11364	0.88636	0.22728	0.99987	False
GCAAGGCAGGGCAAGCACCA	Peak_1501	421.76	324.86/343.72/433.5	421.76	343.72	-0.29442	4208.2	4179.7	1.2071	0.11369	0.88631	0.22738	0.99987	False
ATTCTAGGAAAGCTAGCTTA	Peak_103	317.85	264.01/215.4/253.16	317.85	253.16	-0.32713	771.85	2874.4	1.2066	0.1138	0.8862	0.2276	0.99987	False
TCTAATGATTCATGGTCCCT	Peak_1645	113.08	145.87/77.91/161.77	113.08	145.87	0.36453	2435.9	738.85	1.2065	0.88618	0.11382	0.22764	0.99987	True
CCCAGTCTTGTTCCCTAGTG	Peak_1610	444.17	580.81/407.88/524.89	444.17	524.89	0.2404	8409.6	4476.7	1.2064	0.88617	0.11383	0.22765	0.99987	True
GATGGTCTCTCCTTGTTTTC	Peak_877	274.04	213.44/215.4/246.81	274.04	215.4	-0.34597	495.2	2363.1	1.2064	0.11383	0.88617	0.22766	0.99987	False
AGACCCTTGGCCCCATGATG	Peak_2110	631.62	756.67/646.19/733.58	631.62	733.58	0.21557	4084.8	7145.1	1.2062	0.88613	0.11387	0.22775	0.99987	True
ATGAGAAATGCTAGAGGCCT	Peak_73	353.51	257.29/284.14/286.88	353.51	284.14	-0.31413	364.14	3308.4	1.2059	0.11392	0.88608	0.22784	0.99987	False
ATGGGAGAGGACAAGCTACC	Peak_2440	334.15	260.43/297.89/267.33	334.15	267.33	-0.32077	490.7	3070.9	1.2057	0.11397	0.88603	0.22793	0.99987	False
CTTGTTCACATGGCGACAAC	Peak_493	36.675	21.031/13.749/35.188	36.675	21.031	-0.77407	126.73	171.71	1.2055	0.114	0.886	0.22799	0.99987	False
AAATTTCCCTTGTTTATTCA	Peak_956	663.2	557.99/407.88/559.1	663.2	557.99	-0.2488	11268	7624.1	1.2049	0.11411	0.88589	0.22823	0.99987	False
CATTAAAAGAATCTTGGGGG	Peak_1820	37.694	47.432/59.578/53.76	37.694	53.76	0.50103	36.949	177.86	1.2047	0.88557	0.11443	0.22886	0.99987	True
TGCTAGAAGGTACGTGACTT	Peak_2531	336.19	397.8/527.04/403.2	336.19	403.2	0.26152	7682.3	3095.7	1.2044	0.88579	0.11421	0.22842	0.99987	True
AGACAGAGGCATGTCCGGAC	Peak_2340	288.31	227.76/210.81/235.57	288.31	227.76	-0.33875	174.06	2526.8	1.2044	0.11421	0.88579	0.22842	0.99987	False
ACTTCAGTTCGGCGTAGTCA	NO_TARGET_205	456.4	407.64/371.22/374.37	456.4	374.37	-0.28516	558.69	4640.8	1.2042	0.11426	0.88574	0.22852	0.99987	False
CAAGGCACAAGCAAGTCACA	Peak_1501	442.14	532.49/522.45/427.15	442.14	522.45	0.24031	4591.9	4449.5	1.2041	0.88572	0.11428	0.22856	0.99987	True
GGCAAAGCAATGCAAGGCAA	Peak_1501	404.44	480.13/609.53/477	404.44	480.13	0.24694	8376.5	3953.8	1.2037	0.88566	0.11434	0.22869	0.99987	True
CCCGCAAGGCTCCTGGACCA	Peak_2191	625.51	524.43/545.37/510.72	625.51	524.43	-0.25383	313.16	7053.3	1.2035	0.11438	0.88562	0.22877	0.99987	False
TGTTCTGACATGTTCAATGT	Peak_1400	429.91	462.24/508.7/517.07	429.91	508.7	0.24227	1114.7	4287.1	1.2034	0.88559	0.11441	0.22882	0.99987	True
GCGTTCCCCCACTGACGGGG	NO_TARGET_172	289.32	247.45/187.9/228.72	289.32	228.72	-0.33776	1008.6	2538.6	1.2027	0.11454	0.88546	0.22908	0.99987	False
TGTCATTGCTCTCTTGTCCT	Peak_1612	485.94	588.87/549.95/571.32	485.94	571.32	0.23308	382.3	5043.5	1.2022	0.88536	0.11464	0.22927	0.99987	True
TTTGCATGTGCTGCATGCCT	Peak_135	669.32	561.57/563.7/607.49	669.32	563.7	-0.24736	960.97	7717.8	1.2022	0.11464	0.88536	0.22927	0.99987	False
GGCTGATTTGTCCATGCATC	Peak_522	409.54	299.8/334.55/333.31	409.54	333.31	-0.29631	562.17	4020	1.2022	0.11464	0.88536	0.22928	0.99987	False
CATCGCCAAGGGGGATTACA	Peak_2198	211.9	258.64/261.23/262.94	211.9	261.23	0.30064	4.8135	1683.7	1.2021	0.88535	0.11465	0.22931	0.99987	True
GGAAAGGCAGTCATGTCTAC	Peak_2000	200.69	224.63/252.06/248.27	200.69	248.27	0.30557	286.7	1567.5	1.2018	0.88527	0.11473	0.22945	0.99987	True
TGGGCTAGCAAGGGCTTGTT	Peak_1737	409.54	333.36/339.14/325.49	409.54	333.36	-0.29609	47.642	4020	1.2014	0.1148	0.8852	0.2296	0.99987	False
AGGACTTCAACGTCCTACGA	chr16;86405939:86406939	189.49	161.54/137.49/143.69	189.49	143.69	-0.39677	178.52	1453.4	1.2014	0.1148	0.8852	0.22961	0.99987	False
CAAGACCTTATCGTGCAGCG	NO_TARGET_243	179.3	135.14/142.07/109.96	179.3	135.14	-0.40535	340.86	1351.6	1.2013	0.11482	0.88518	0.22964	0.99987	False
TCTGTATAACATGACTCCCT	Peak_755	436.02	356.63/366.63/336.73	436.02	356.63	-0.28923	248.01	4368.1	1.2012	0.11483	0.88517	0.22966	0.99987	False
CATTTGTCAAGTTTCTAGGG	Peak_578	482.89	567.84/545.37/607	482.89	567.84	0.23335	1019.3	5001.5	1.2012	0.88517	0.11483	0.22967	0.99987	True
GAGACCAAGAAAGGGCCAAG	Peak_151	435.01	355.74/472.04/347.49	435.01	355.74	-0.28948	6797.3	4354.6	1.2012	0.11483	0.88517	0.22967	0.99987	False
ATAAGGAAAAGAGTGTAACT	chr3;172565669:172566669	426.86	348.58/407.88/331.36	426.86	348.58	-0.29151	1906.7	4246.8	1.2012	0.11484	0.88516	0.22969	0.99987	False
AACATCCGGGTTCTAGTCCT	Peak_1033	132.44	107.39/96.241/80.151	132.44	96.241	-0.45652	191.62	908.44	1.2009	0.11489	0.88511	0.22978	0.99987	False
AAGACACATGGATATTATTG	Peak_2422	636.72	549.04/513.29/534.67	636.72	534.67	-0.25158	331.89	7221.8	1.2008	0.11491	0.88509	0.22981	0.99987	False
GCCGGGCTTGCCCGGGCATG	Peak_2169	234.31	181.67/100.82/190.6	234.31	181.67	-0.36532	3308.1	1922.1	1.2007	0.11494	0.88506	0.22987	0.99987	False
ACCTGGACTCTTGGGTTCTA	Peak_2472	618.38	681.05/719.52/718.43	618.38	718.43	0.21603	699.31	6946.6	1.2004	0.88501	0.11499	0.22998	0.99987	True
CTTGGGGAAGTGTCTTGGGT	Peak_2112	110.02	142.74/142.07/111.92	110.02	142.07	0.36585	454.8	712.87	1.2002	0.88497	0.11503	0.23005	0.99987	True
TCCAAGTCTGGCTAGAGTTG	Peak_1344	349.43	417.94/522.45/400.76	349.43	417.94	0.2576	5609.6	3258	1.2002	0.88497	0.11503	0.23007	0.99987	True
TGATCGCCCTCTAGTGGAAT	Peak_581	602.08	694.47/838.68/700.35	602.08	700.35	0.21778	9584.7	6704.2	1.2001	0.88496	0.11504	0.23008	0.99987	True
AAGTACACCCTTGCCACACA	Peak_640	1048.3	906.12/843.26/958.39	1048.3	906.12	-0.21004	3342.1	14034	1.2001	0.11505	0.88495	0.2301	0.99987	False
TTGCCTCCCAAGCCTAATCT	Peak_2331	1146.1	1322.3/1297/1283.4	1146.1	1297	0.17828	412.16	15809	1.2	0.88493	0.11507	0.23014	0.99987	True
TAGTCTCAGTAGATACCATG	chr23;39898740:39899740	237.37	290.41/224.56/294.21	237.37	290.41	0.28985	2174.9	1955.2	1.1995	0.88483	0.11517	0.23033	0.99987	True
GTCTCTCATGCTAGACTAGT	Peak_471	52.975	33.113/22.915/39.587	52.975	33.113	-0.66198	72.958	275.78	1.1993	0.11521	0.88479	0.23042	0.99987	False
GCTGGGACTTGCTCTTGGGC	Peak_599	281.17	242.53/160.4/221.88	281.17	221.88	-0.3403	2103	2444.6	1.1992	0.11523	0.88477	0.23045	0.99987	False
GGGGCATGCAGAAACATGTC	Peak_881	447.23	362/366.63/390.49	447.23	366.63	-0.28597	295.36	4517.6	1.1991	0.11524	0.88476	0.23048	0.99987	False
AGGCAAGGCAAGTCAAGGGA	Peak_1501	486.96	391.09/517.87/401.73	486.96	401.73	-0.27694	6800.5	5057.5	1.1984	0.11538	0.88462	0.23075	0.99987	False
TATTTCTTCCCACAAGCTCA	Peak_1462	272.01	281.01/329.97/350.91	272.01	329.97	0.27777	1417.7	2339.9	1.1983	0.8846	0.1154	0.2308	0.99987	True
GCCGCAAGGCGGCAAGGAAC	Peak_1490	354.52	285.48/293.31/280.53	354.52	285.48	-0.31149	42.872	3321	1.198	0.11546	0.88454	0.23091	0.99987	False
AGATGAGGGCTAGATGCCCA	Peak_138	497.15	410.78/499.54/390.98	497.15	410.78	-0.27472	4135.3	5198.4	1.198	0.11547	0.88453	0.23094	0.99987	False
TGTCAGGGCACAACAAGAGT	Peak_2121	450.29	531.15/540.79/477	450.29	531.15	0.23778	1512.4	4558.6	1.1976	0.88446	0.11554	0.23107	0.99987	True
TCATGTCATGCCGGGACCAT	Peak_2246	96.781	126.19/132.9/118.27	96.781	126.19	0.37932	53.887	603.02	1.1975	0.88443	0.11557	0.23114	0.99987	True
AAAATAGCAGTAAACTCAAC	NO_TARGET_489	75.387	41.615/50.412/53.271	75.387	50.412	-0.57122	42.786	435.64	1.1973	0.1156	0.8844	0.2312	0.99987	False
AGTGACAGCAACCTTGGTTC	Peak_341	69.275	45.642/41.246/64.023	69.275	45.642	-0.59138	178.6	390.34	1.1972	0.11561	0.88439	0.23122	0.99987	False
CTCCACAAGTCTATGAGCCA	Peak_980	312.76	299.36/192.48/249.25	312.76	249.25	-0.32626	2866.6	2813.7	1.1972	0.11561	0.88439	0.23123	0.99987	False
TTGTTCACATGATATCAACA	Peak_2208	426.86	528.91/494.96/504.86	426.86	504.86	0.2416	338.26	4246.8	1.1969	0.88433	0.11567	0.23134	0.99987	True
GAATTCAGTTTCTAGGAAGC	Peak_12	203.75	160.19/119.16/155.9	203.75	155.9	-0.38398	684.41	1599	1.1965	0.11575	0.88425	0.2315	0.99987	False
[truncated: 10,391 more rows]
