# Supplementary material for: Identification of functional regulatory elements in the human genome using pooled CRISPR screens
Source: BMC Genomics. 2020 Jan 31;21:107. doi: 10.1186/s12864-020-6497-0 (PMC6995077; doi:10.1186/s12864-020-6497-0)
Supplement: Supplementary file 14 — Additional file 14: Table S9. Peak-level MAGeCK output (Peak Library/dCas9-KRAB/Untreated). [file 12864_2020_6497_MOESM14_ESM.txt]

id	num	neg|score	neg|p-value	neg|fdr	neg|rank	neg|goodsgrna	neg|lfc	pos|score	pos|p-value	pos|fdr	pos|rank	pos|goodsgrna	pos|lfc
Peak_489	17	6.6734e-11	1.6913e-06	0.002475	1	16	-0.44832	0.99993	0.9999	0.999897	2927	0	0
Peak_2455	9	5.6027e-08	1.6913e-06	0.002475	2	6	-0.85558	0.98668	0.98698	0.999897	2864	0	0
Peak_384	7	1.8038e-05	0.00013361	0.112624	3	3	-1.8531	0.85781	0.85808	0.999897	2391	0	0
Peak_1108	9	2.4364e-05	0.00015391	0.112624	4	6	-0.40976	0.8761	0.87687	0.999897	2445	1	0.2247
Peak_2319	6	5.1419e-05	0.00032642	0.154565	5	4	-1.2422	0.66987	0.68547	0.999897	1853	1	0.18068
Peak_757	3	0.0001337	0.00045835	0.154565	6	3	-0.39258	0.99987	0.99989	0.999897	2926	0	0
Peak_1934	5	0.00020178	0.00088456	0.258911	7	2	-1.8403	0.18783	0.29574	0.999897	669	2	0.21305
Peak_1873	1	0.00020179	0.0001945	0.113861	8	1	-2.6512	0.9998	0.9998	0.999897	2925	0	0
Peak_2567	2	0.00020992	0.00047526	0.154565	9	2	-0.62461	0.99979	0.99978	0.999897	2924	0	0
Peak_25	5	0.00022855	0.0010131	0.269577	10	5	-0.37385	0.99977	0.9998	0.999897	2923	0	0
NO_TARGET_412	1	0.00044394	0.00047188	0.154565	11	1	-1.9227	0.99956	0.99955	0.999897	2922	0	0
Peak_314	3	0.00050536	0.0016152	0.393977	12	2	-0.70987	0.91541	0.91612	0.999897	2580	0	0
Peak_2200	10	0.00057472	0.0032321	0.593131	13	6	-0.36006	0.44742	0.62832	0.999897	1276	1	0.31086
Peak_1109	11	0.00073065	0.0040981	0.618862	14	5	-0.78216	0.19008	0.39389	0.999897	675	3	0.18502
Peak_1599	9	0.0011036	0.0054038	0.618862	15	4	-0.62738	0.88468	0.88457	0.999897	2475	1	0.22773
Peak_2274	4	0.0011296	0.0041251	0.618862	16	1	-2.072	0.60326	0.60351	0.999897	1680	1	0.1498
Peak_1660	4	0.0012957	0.0047881	0.618862	17	4	-0.27574	0.9987	0.99877	0.999897	2920	0	0
Peak_1152	2	0.0013997	0.0028465	0.593131	18	2	-0.55084	0.9986	0.9987	0.999897	2918	0	0
Peak_1941	3	0.0016348	0.0048761	0.618862	19	2	-0.64323	0.90093	0.90164	0.999897	2534	0	0
Peak_842	3	0.0017484	0.0051602	0.618862	20	3	-0.27787	0.99825	0.99841	0.999897	2915	0	0
Peak_206	5	0.0017872	0.0064896	0.618862	21	4	-0.30328	0.99765	0.99767	0.999897	2914	0	0
Peak_3	6	0.0021774	0.0088642	0.618862	22	2	-1.3477	0.36081	0.49775	0.999897	1053	1	0.25042
NO_TARGET_85	1	0.0023811	0.0024473	0.551028	23	1	-1.2672	0.99762	0.99766	0.999897	2913	0	0
Peak_1722	3	0.002396	0.0068989	0.618862	24	3	-0.42767	0.99658	0.99673	0.999897	2910	0	0
chr1;230695062:230696062	2	0.0023966	0.0046968	0.618862	25	2	-0.40175	0.9976	0.99773	0.999897	2912	0	0
Peak_2490	8	0.0024625	0.011384	0.618862	26	5	-0.24291	0.28919	0.46263	0.999897	882	1	0.30336
Peak_139	14	0.0025862	0.01405	0.618862	27	2	-1.4276	0.42041	0.65598	0.999897	1218	3	0.20481
Peak_1098	15	0.0027541	0.01541	0.618862	28	6	-0.46486	0.26595	0.51478	0.999897	830	4	0.2386
Peak_2165	3	0.0028444	0.0080388	0.618862	29	2	-0.50072	0.27971	0.3131	0.999897	859	1	0.34028
Peak_2600	6	0.0031438	0.011878	0.618862	30	1	-2.4343	0.055761	0.13153	0.999897	266	3	0.21617
Peak_180	24	0.0031439	0.020186	0.618862	31	9	-0.45098	0.62513	0.85943	0.999897	1728	4	0.21123
Peak_453	4	0.0031815	0.010153	0.618862	32	3	-0.44299	0.00917	0.025429	0.999897	67	1	0.51731
Peak_1521	15	0.0032428	0.01775	0.618862	33	8	-0.29311	0.9563	0.96099	0.999897	2727	1	0.17001
chr21;16780631:16781631	1	0.003269	0.0032423	0.593131	34	1	-1.2898	0.99673	0.99685	0.999897	2911	0	0
Peak_1568	9	0.0033621	0.015176	0.618862	35	4	-0.39369	0.69781	0.7738	0.999897	1914	1	0.26138
Peak_1081	2	0.0039995	0.0078156	0.618862	36	2	-0.37756	0.996	0.99609	0.999897	2909	0	0
Peak_1835	8	0.0040288	0.01703	0.618862	37	4	-0.28229	0.96407	0.96381	0.999897	2754	0	0
Peak_1611	18	0.0041523	0.0237	0.646544	38	9	-0.30736	0.21352	0.47412	0.999897	720	4	0.2729
Peak_2481	7	0.0042299	0.016945	0.618862	39	3	-0.36188	0.13573	0.27184	0.999897	522	2	0.22062
chr9;103081088:103082088	2	0.0048918	0.0095204	0.618862	40	2	-0.45838	0.99511	0.99516	0.999897	2905	0	0
Peak_85	3	0.0050784	0.014158	0.618862	41	3	-0.39094	0.99492	0.99507	0.999897	2904	0	0
Peak_1682	10	0.0052243	0.022909	0.641914	42	4	-0.5057	0.10268	0.24697	0.999897	421	2	0.30308
Peak_1484	15	0.0054688	0.028314	0.650955	43	4	-0.68711	0.24084	0.48826	0.999897	780	3	0.14584
NO_TARGET_411	1	0.005852	0.0058046	0.618862	44	1	-0.77442	0.99415	0.99426	0.999897	2903	0	0
Peak_591	5	0.0058733	0.019831	0.618862	45	3	-0.543	0.62825	0.63509	0.999897	1732	1	0.18507
NO_TARGET_338	1	0.0062555	0.006175	0.618862	46	1	-0.99223	0.99374	0.99385	0.999897	2902	0	0
Peak_2486	3	0.0062782	0.017148	0.618862	47	3	-0.25908	0.99372	0.99401	0.999897	2901	0	0
Peak_1563	1	0.006417	0.0063408	0.618862	48	1	-0.60668	0.99358	0.99372	0.999897	2900	0	0
Peak_1574	6	0.0065203	0.022259	0.641914	49	2	-0.76525	0.78305	0.78362	0.999897	2158	0	0
Peak_2383	4	0.0066024	0.018911	0.618862	50	1	-2.5207	0.22438	0.32761	0.999897	740	1	0.26174
Peak_2530	12	0.0066262	0.030662	0.650955	51	5	-0.33013	0.9859	0.98641	0.999897	2857	0	0
Peak_661	6	0.0066481	0.022669	0.641914	52	3	-0.5228	0.21636	0.34541	0.999897	725	2	0.24286
Peak_1482	8	0.0067601	0.027026	0.650955	53	2	-1.2439	0.98116	0.98103	0.999897	2833	0	0
Peak_1506	4	0.006973	0.019807	0.618862	54	3	-0.3578	0.72867	0.72921	0.999897	2015	0	0
NO_TARGET_142	1	0.0071434	0.0069902	0.618862	55	1	-1.043	0.99286	0.99299	0.999897	2899	0	0
Peak_1325	4	0.0073591	0.02072	0.618862	56	2	-0.51462	0.94624	0.94615	0.999897	2681	0	0
Peak_1459	3	0.007504	0.020328	0.618862	57	3	-0.33969	0.9925	0.9927	0.999897	2898	0	0
NO_TARGET_246	1	0.007547	0.0073353	0.618862	58	1	-0.94652	0.99245	0.99256	0.999897	2897	0	0
NO_TARGET_149	1	0.0076277	0.0074097	0.618862	59	1	-0.58475	0.99237	0.99249	0.999897	2896	0	0
chr15;21357830:21358830	1	0.0078699	0.0076465	0.618862	60	1	-0.69232	0.99213	0.99225	0.999897	2895	0	0
Peak_873	1	0.0079506	0.0077682	0.618862	61	1	-0.58914	0.99205	0.99215	0.999897	2894	0	0
NO_TARGET_244	1	0.008112	0.0079374	0.618862	62	1	-0.52841	0.99189	0.99202	0.999897	2892	0	0
Peak_2535	7	0.008164	0.029366	0.650955	63	1	-2.1228	0.70297	0.72804	0.999897	1934	1	0.16398
Peak_2222	13	0.0082705	0.03851	0.653713	64	6	-0.32197	0.58739	0.76994	0.999897	1640	2	0.22301
chr6;55668631:55669631	1	0.0082735	0.0080591	0.618862	65	1	-0.51842	0.99173	0.99187	0.999897	2891	0	0
Peak_2051	2	0.0084597	0.016005	0.618862	66	2	-0.29672	0.99154	0.99164	0.999897	2890	0	0
Peak_823	7	0.0086741	0.03079	0.650955	67	4	-0.47858	0.37386	0.51578	0.999897	1097	1	0.24777
Peak_2246	11	0.0087462	0.036615	0.653713	68	4	-0.44273	0.045543	0.14092	0.999897	234	5	0.25363
Peak_173	9	0.0090441	0.034356	0.653713	69	2	-0.97913	0.61433	0.74068	0.999897	1703	1	0.27827
Peak_550	4	0.0092009	0.025213	0.650955	70	2	-0.42828	0.8273	0.82732	0.999897	2285	0	0
Peak_906	2	0.0092184	0.017304	0.618862	71	2	-0.65548	0.99078	0.99101	0.999897	2888	0	0
NO_TARGET_4	1	0.0093228	0.0090401	0.618862	72	1	-0.65717	0.99068	0.99079	0.999897	2886	0	0
chr3;100201932:100202932	2	0.0093272	0.017554	0.618862	73	2	-0.40046	0.99067	0.9909	0.999897	2885	0	0
Peak_1892	6	0.0094068	0.030821	0.650955	74	1	-1.1647	0.019772	0.06094	0.999897	121	2	0.33964
Peak_1020	13	0.0094717	0.042904	0.670322	75	5	-0.50291	0.35815	0.59428	0.999897	1040	3	0.25416
Peak_2533	5	0.0095092	0.02962	0.650955	76	2	-0.61571	0.55675	0.58058	0.999897	1547	1	0.19512
Peak_2592	7	0.0096401	0.033514	0.653713	77	3	-0.50708	0.89831	0.89846	0.999897	2522	0	0
NO_TARGET_452	1	0.0097264	0.0095137	0.618862	78	1	-0.59089	0.99027	0.99041	0.999897	2884	0	0
NO_TARGET_53	1	0.0098071	0.0096185	0.618862	79	1	-0.58754	0.99019	0.99033	0.999897	2883	0	0
Peak_1083	2	0.010064	0.018901	0.618862	80	1	-0.82698	0.56133	0.56221	0.999897	1560	0	0
chr11;100658192:100659192	1	0.01013	0.0099737	0.618862	81	1	-0.52358	0.98987	0.99001	0.999897	2880	0	0
Peak_15	9	0.010234	0.0381	0.653713	82	3	-0.45477	0.054893	0.15019	0.999897	262	3	0.24315
NO_TARGET_239	1	0.010291	0.010139	0.618862	83	1	-0.51449	0.98971	0.98985	0.999897	2879	0	0
chr10;58010003:58011003	2	0.010401	0.019492	0.618862	84	2	-0.26209	0.9896	0.98982	0.999897	2878	0	0
NO_TARGET_333	1	0.010614	0.010454	0.618862	85	1	-0.61181	0.98939	0.98955	0.999897	2877	0	0
Peak_1725	2	0.0107	0.020081	0.618862	86	2	-0.42926	0.9893	0.98952	0.999897	2876	0	0
NO_TARGET_316	1	0.010937	0.010748	0.618862	87	1	-0.67668	0.98906	0.98928	0.999897	2874	0	0
chr19;57625812:57626812	2	0.011028	0.020643	0.618862	88	2	-0.47041	0.96632	0.96706	0.999897	2768	0	0
Peak_2169	7	0.011157	0.037694	0.653713	89	3	-0.36532	0.45845	0.59772	0.999897	1315	2	0.2468
Peak_1812	1	0.01126	0.011053	0.618862	90	1	-0.60239	0.98874	0.98894	0.999897	2873	0	0
Peak_311	4	0.011436	0.030716	0.650955	91	3	-0.2857	0.99072	0.99074	0.999897	2887	0	0
Peak_267	1	0.011502	0.011313	0.618862	92	1	-0.58291	0.9885	0.98868	0.999897	2872	0	0
NO_TARGET_462	1	0.011583	0.011388	0.618862	93	1	-0.54572	0.98842	0.98862	0.999897	2871	0	0
NO_TARGET_453	1	0.012067	0.011861	0.618862	94	1	-0.60001	0.98793	0.98811	0.999897	2870	0	0
chr9;80336915:80337915	1	0.012471	0.012345	0.618862	95	1	-0.50742	0.98753	0.98762	0.999897	2868	0	0
Peak_202	4	0.012488	0.033317	0.653713	96	2	-0.64734	0.86042	0.86057	0.999897	2397	0	0
Peak_622	10	0.012494	0.047237	0.673948	97	4	-0.52961	0.9133	0.91306	0.999897	2575	1	0.18899
NO_TARGET_129	1	0.012794	0.012653	0.618862	98	1	-0.48516	0.98721	0.98728	0.999897	2866	0	0
NO_TARGET_261	1	0.012874	0.012758	0.618862	99	1	-0.67046	0.98713	0.98719	0.999897	2865	0	0
Peak_2245	6	0.013069	0.041733	0.670156	100	4	-0.28324	0.91072	0.9108	0.999897	2566	0	0
Peak_2504	9	0.013349	0.048201	0.673948	101	5	-0.22695	0.40821	0.57808	0.999897	1177	1	0.31229
Peak_772	9	0.013359	0.048248	0.673948	102	4	-0.28142	0.90734	0.90718	0.999897	2557	0	0
chr7;86259153:86260153	2	0.01337	0.025003	0.650955	103	2	-0.40091	0.98663	0.98696	0.999897	2863	0	0
Peak_48	1	0.013439	0.013289	0.618862	104	1	-0.72746	0.98656	0.98662	0.999897	2862	0	0
Peak_266	5	0.013544	0.038226	0.653713	105	3	-0.41404	0.97096	0.97052	0.999897	2784	0	0
Peak_2322	11	0.013676	0.054641	0.681336	106	2	-1.5071	0.018304	0.070672	0.999897	112	2	0.40618
chr14;66484217:66485217	1	0.013681	0.013512	0.618862	107	1	-0.48668	0.98632	0.98638	0.999897	2860	0	0
NO_TARGET_349	1	0.013924	0.013772	0.618862	108	1	-0.45834	0.98608	0.98615	0.999897	2859	0	0
Peak_2146	6	0.013937	0.044368	0.670322	109	4	-0.26838	0.90405	0.90396	0.999897	2544	0	0
NO_TARGET_288	1	0.014004	0.013843	0.618862	110	1	-0.49134	0.986	0.98606	0.999897	2858	0	0
Peak_2089	10	0.014036	0.05178	0.677232	111	4	-0.26672	0.9186	0.9182	0.999897	2589	0	0
Peak_905	9	0.014203	0.050809	0.677232	112	5	-0.26828	0.12825	0.28395	0.999897	506	1	1.0178
Peak_816	6	0.014319	0.04561	0.670322	113	4	-0.22156	0.58925	0.63203	0.999897	1645	1	0.16636
Peak_327	1	0.014327	0.014131	0.618862	114	1	-0.51486	0.98567	0.98576	0.999897	2856	0	0
Peak_2069	5	0.014357	0.040005	0.653713	115	2	-0.64914	0.89451	0.89436	0.999897	2511	0	0
chr16;30588835:30589835	1	0.014408	0.014222	0.618862	116	1	-0.50281	0.98559	0.98569	0.999897	2855	0	0
Peak_1188	5	0.014414	0.040113	0.653713	117	2	-0.81826	0.14406	0.24448	0.999897	545	1	0.51605
NO_TARGET_359	1	0.014812	0.014632	0.618862	118	1	-0.54245	0.98519	0.98527	0.999897	2854	0	0
NO_TARGET_467	1	0.015134	0.014997	0.618862	119	1	-0.46076	0.98487	0.98495	0.999897	2850	0	0
NO_TARGET_477	1	0.015457	0.015298	0.618862	120	1	-0.55356	0.98454	0.98469	0.999897	2849	0	0
Peak_978	16	0.015482	0.068087	0.691926	121	5	-0.35712	0.57055	0.77865	0.999897	1594	2	0.24764
Peak_2548	2	0.015582	0.028893	0.650955	122	2	-0.23399	0.98442	0.98475	0.999897	2848	0	0
chr15;37795034:37796034	2	0.015643	0.029001	0.650955	123	2	-0.31476	0.98436	0.98467	0.999897	2847	0	0
Peak_890	12	0.015865	0.063609	0.691926	124	1	-1.7575	0.0037284	0.018752	0.98196	42	6	0.30018
Peak_1480	5	0.015875	0.043141	0.670322	125	3	-0.30697	0.97199	0.97142	0.999897	2791	0	0
Peak_2109	7	0.01596	0.050711	0.677232	126	2	-0.90576	0.0007763	0.0038241	0.593799	12	5	0.2653
Peak_1427	3	0.016009	0.035966	0.653713	127	2	-0.62607	0.654	0.65497	0.999897	1795	0	0
chr11;26176031:26177031	1	0.016184	0.016134	0.618862	128	1	-0.50202	0.98382	0.9839	0.999897	2845	0	0
NO_TARGET_220	1	0.016264	0.016215	0.618862	129	1	-0.69019	0.98374	0.98383	0.999897	2844	0	0
Peak_1453	1	0.016345	0.016299	0.618862	130	1	-0.47237	0.98365	0.98375	0.999897	2843	0	0
Peak_64	9	0.016704	0.058944	0.691432	131	5	-0.20018	0.0021061	0.0098553	0.874137	26	3	0.40944
Peak_1871	2	0.016799	0.031136	0.650955	132	2	-0.50429	0.98029	0.98064	0.999897	2828	0	0
Peak_294	5	0.016872	0.045278	0.670322	133	3	-0.30725	0.99949	0.99952	0.999897	2921	0	0
Peak_1061	2	0.016959	0.031399	0.651815	134	1	-0.8129	0.37179	0.37059	0.999897	1090	1	0.1418
Peak_2560	6	0.017211	0.053732	0.681336	135	3	-0.57921	0.97708	0.97674	0.999897	2814	0	0
Peak_2113	3	0.017214	0.038016	0.653713	136	1	-0.69041	0.085692	0.14513	0.999897	361	1	0.29926
NO_TARGET_103	1	0.017233	0.01728	0.618862	137	1	-0.52165	0.98277	0.98281	0.999897	2839	0	0
Peak_317	1	0.017475	0.01751	0.618862	138	1	-0.47869	0.98252	0.98254	0.999897	2837	0	0
Peak_798	6	0.017547	0.054702	0.681336	139	2	-1.0236	0.81302	0.81336	0.999897	2244	0	0
chr8;114873574:114874574	1	0.017637	0.017652	0.618862	140	1	-0.62303	0.98236	0.98242	0.999897	2836	0	0
Peak_1344	4	0.017799	0.045539	0.670322	141	1	-0.68779	0.039594	0.090954	0.999897	206	2	0.36885
Peak_464	3	0.018154	0.039538	0.653713	142	2	-0.34228	0.7476	0.74895	0.999897	2064	0	0
Peak_1857	7	0.018337	0.057077	0.691432	143	4	-0.36665	0.7559	0.76484	0.999897	2088	1	0.1564
NO_TARGET_24	1	0.018444	0.018447	0.618862	144	1	-0.60673	0.98156	0.98147	0.999897	2834	0	0
Peak_938	7	0.01852	0.057595	0.691432	145	3	-0.29811	0.34012	0.48466	0.999897	1002	2	0.21874
Peak_2462	18	0.018627	0.082643	0.736457	146	4	-0.53137	0.3323	0.61249	0.999897	981	5	0.17482
Peak_1056	12	0.018742	0.073307	0.706667	147	4	-0.30366	0.60384	0.76273	0.999897	1685	1	0.25071
Peak_2269	2	0.018878	0.03489	0.653713	148	1	-0.6772	0.84942	0.84846	0.999897	2365	0	0
Peak_2123	1	0.018928	0.019039	0.618862	149	1	-0.49924	0.98107	0.98092	0.999897	2832	0	0
Peak_1801	4	0.019073	0.048475	0.673948	150	2	-0.43621	0.73241	0.73299	0.999897	2025	0	0
Peak_1836	7	0.019075	0.059096	0.691432	151	4	-0.37005	0.99588	0.99591	0.999897	2908	0	0
Peak_1133	14	0.019159	0.077434	0.71498	152	5	-0.35111	0.04819	0.16109	0.999897	239	5	0.25615
Peak_836	1	0.019251	0.019344	0.618862	153	1	-0.57846	0.98075	0.98057	0.999897	2830	0	0
Peak_2211	7	0.019331	0.059854	0.691432	154	1	-1.1862	0.36257	0.50544	0.999897	1058	2	0.22997
Peak_765	6	0.019559	0.06025	0.691432	155	4	-0.29299	0.84851	0.84854	0.999897	2361	0	0
Peak_1481	9	0.019605	0.068057	0.691926	156	5	-0.43521	0.94938	0.94917	0.999897	2694	0	0
Peak_726	2	0.019838	0.036622	0.653713	157	1	-0.6671	0.10363	0.13085	0.999897	424	1	0.27733
NO_TARGET_210	1	0.019897	0.02003	0.618862	158	1	-0.63427	0.9801	0.9799	0.999897	2827	0	0
NO_TARGET_25	1	0.019977	0.020118	0.618862	159	1	-0.55553	0.98002	0.97982	0.999897	2825	0	0
Peak_804	3	0.020084	0.042572	0.670322	160	1	-0.62784	0.4046	0.41379	0.999897	1168	1	0.18451
Peak_1490	3	0.020125	0.042623	0.670322	161	2	-0.3301	0.7853	0.78631	0.999897	2166	0	0
chr8;40240596:40241596	2	0.020147	0.037153	0.653713	162	2	-0.38553	0.97985	0.98025	0.999897	2824	0	0
chr2;78735217:78736217	1	0.0203	0.020446	0.618862	163	1	-0.48262	0.9797	0.97952	0.999897	2822	0	0
Peak_1745	7	0.020443	0.062753	0.691926	164	2	-0.5017	0.039893	0.11247	0.999897	209	2	0.33103
Peak_398	7	0.020997	0.064255	0.691926	165	2	-1.0163	0.182	0.34167	0.999897	653	1	0.73777
Peak_443	4	0.021504	0.054039	0.681336	166	3	-0.18392	0.74804	0.74828	0.999897	2065	0	0
Peak_376	7	0.021688	0.066075	0.691926	167	3	-0.3132	0.84623	0.8467	0.999897	2355	0	0
chr17;15122511:15123511	2	0.021735	0.039829	0.653713	168	2	-0.39396	0.97826	0.97868	0.999897	2820	0	0
Peak_2060	6	0.021834	0.065019	0.691926	169	1	-1.0177	0.020759	0.063707	0.999897	130	4	0.20158
chr15;97123318:97124318	2	0.021926	0.040143	0.653713	170	2	-0.38527	0.97807	0.97851	0.999897	2819	0	0
NO_TARGET_441	1	0.022157	0.02231	0.641914	171	1	-0.46072	0.97784	0.9778	0.999897	2818	0	0
Peak_2091	6	0.022316	0.066024	0.691926	172	3	-0.41937	0.61683	0.6492	0.999897	1712	1	0.1815
chr19;6579281:6580281	1	0.02248	0.022665	0.641914	173	1	-0.49401	0.97752	0.97747	0.999897	2817	0	0
NO_TARGET_302	1	0.02256	0.022736	0.641914	174	1	-0.45984	0.97744	0.97741	0.999897	2816	0	0
NO_TARGET_319	1	0.022883	0.023027	0.641914	175	1	-0.44895	0.97712	0.97709	0.999897	2815	0	0
chr21;38704427:38705427	2	0.023138	0.042332	0.670322	176	2	-0.27936	0.97686	0.97729	0.999897	2813	0	0
NO_TARGET_422	1	0.023206	0.023355	0.644919	177	1	-1.0816	0.97679	0.97676	0.999897	2811	0	0
Peak_1411	6	0.02326	0.067786	0.691926	178	2	-0.69532	0.93726	0.9372	0.999897	2649	0	0
chr20;54247423:54248423	1	0.023771	0.023856	0.646544	179	1	-0.66698	0.97623	0.97616	0.999897	2810	0	0
Peak_1493	10	0.023842	0.080972	0.733569	180	2	-1.2364	0.049552	0.149	0.999897	246	4	0.27897
Peak_587	13	0.023944	0.08954	0.764094	181	2	-0.66395	0.045087	0.15228	0.999897	230	6	0.21224
Peak_809	2	0.02403	0.043902	0.670322	182	2	-0.2001	0.97597	0.97647	0.999897	2809	0	0
Peak_335	3	0.024433	0.049743	0.677232	183	2	-0.44578	0.96461	0.96496	0.999897	2757	0	0
Peak_2285	8	0.02472	0.076673	0.712447	184	4	-0.3313	0.54865	0.68411	0.999897	1534	2	0.17844
NO_TARGET_18	1	0.02482	0.024851	0.650955	185	1	-0.39357	0.97518	0.97507	0.999897	2807	0	0
chr6;96618625:96619625	1	0.025063	0.025148	0.650955	186	1	-0.47972	0.97494	0.97481	0.999897	2806	0	0
Peak_2112	9	0.025495	0.084473	0.742026	187	1	-1.7486	0.21741	0.39513	0.999897	727	3	0.20751
NO_TARGET_179	1	0.025547	0.025666	0.650955	188	1	-0.66145	0.97445	0.97434	0.999897	2804	0	0
Peak_1215	8	0.025606	0.07875	0.722571	189	3	-0.29285	0.65177	0.72607	0.999897	1790	1	0.23265
Peak_1930	4	0.025639	0.063619	0.691926	190	3	-0.23825	0.77858	0.77893	0.999897	2145	0	0
Peak_756	11	0.025928	0.088897	0.761001	191	4	-0.38429	0.38842	0.59817	0.999897	1138	3	0.25307
chr23;148073777:148074777	1	0.026031	0.026153	0.650955	192	1	-0.59251	0.97397	0.97388	0.999897	2803	0	0
Peak_2529	5	0.026697	0.066542	0.691926	193	3	-0.32838	0.97021	0.96975	0.999897	2781	0	0
chr3;118132354:118133354	1	0.026758	0.026809	0.650955	194	1	-1.0248	0.97324	0.97316	0.999897	2801	0	0
NO_TARGET_496	1	0.027	0.027039	0.650955	195	1	-0.43939	0.973	0.97288	0.999897	2799	0	0
Peak_496	1	0.027242	0.027286	0.650955	196	1	-0.3033	0.97276	0.97265	0.999897	2797	0	0
chr14;98919323:98920323	1	0.027484	0.027499	0.650955	197	1	-0.33791	0.97252	0.97243	0.999897	2796	0	0
Peak_1647	1	0.027565	0.027577	0.650955	198	1	-0.59592	0.97244	0.97235	0.999897	2795	0	0
Peak_2331	7	0.027635	0.081591	0.733569	199	1	-0.99938	0.017261	0.054841	0.999897	107	3	0.3016
chr2;82725807:82726807	1	0.027807	0.027834	0.650955	200	1	-0.82815	0.97219	0.97212	0.999897	2794	0	0
Peak_556	2	0.027877	0.050894	0.677232	201	2	-0.24501	0.97212	0.9728	0.999897	2793	0	0
Peak_1189	1	0.027888	0.027922	0.650955	202	1	-0.44409	0.97211	0.97207	0.999897	2792	0	0
Peak_548	2	0.027972	0.051029	0.677232	203	1	-0.50619	0.53044	0.53108	0.999897	1483	0	0
chr10;109194588:109195588	1	0.028372	0.028392	0.650955	204	1	-0.57176	0.97163	0.97157	0.999897	2790	0	0
Peak_393	2	0.028636	0.052179	0.677232	205	2	-0.22445	0.97136	0.97204	0.999897	2788	0	0
NO_TARGET_423	1	0.028776	0.028761	0.650955	206	1	-0.52803	0.97122	0.97119	0.999897	2787	0	0
Peak_1750	1	0.029018	0.029032	0.650955	207	1	-0.49589	0.97098	0.9709	0.999897	2785	0	0
Peak_943	10	0.029674	0.097063	0.767849	208	3	-0.38231	0.088158	0.2208	0.999897	371	4	0.22603
Peak_2513	13	0.029777	0.10765	0.774574	209	4	-0.34689	0.71541	0.83434	0.999897	1977	2	0.19228
NO_TARGET_71	1	0.029825	0.029897	0.650955	210	1	-0.50412	0.97018	0.97013	0.999897	2780	0	0
Peak_1243	4	0.030242	0.074156	0.710219	211	2	-0.35747	0.94482	0.94476	0.999897	2675	0	0
Peak_1065	9	0.030454	0.095169	0.767849	212	2	-0.68483	0.30276	0.4989	0.999897	920	2	0.24939
Peak_1431	1	0.030471	0.030584	0.650955	213	1	-0.46036	0.96953	0.96949	0.999897	2779	0	0
Peak_1935	14	0.030632	0.11178	0.774574	214	3	-0.53191	0.73837	0.85576	0.999897	2041	2	0.28695
NO_TARGET_475	1	0.030713	0.030818	0.650955	215	1	-0.48238	0.96929	0.96925	0.999897	2778	0	0
chr5;97465072:97466072	1	0.030874	0.030983	0.650955	216	1	-0.74208	0.96913	0.96911	0.999897	2777	0	0
Peak_1625	12	0.030932	0.10774	0.774574	217	4	-0.32351	0.38916	0.60661	0.999897	1139	3	0.21993
NO_TARGET_363	1	0.030955	0.031041	0.650955	218	1	-0.37076	0.96905	0.96903	0.999897	2775	0	0
chr5;175427197:175428197	3	0.031269	0.060602	0.691432	219	1	-0.72555	0.40272	0.41214	0.999897	1164	1	0.23714
Peak_1929	4	0.031618	0.076466	0.712447	220	2	-0.37017	0.93552	0.93575	0.999897	2639	0	0
Peak_1825	2	0.031864	0.057835	0.691432	221	2	-0.18908	0.96814	0.96884	0.999897	2774	0	0
Peak_226	2	0.031947	0.057973	0.691432	222	1	-0.53043	0.13214	0.15388	0.999897	513	1	0.25066
Peak_251	10	0.03209	0.10398	0.774574	223	5	-0.22023	0.42998	0.61736	0.999897	1245	2	0.24326
Peak_2038	7	0.032277	0.093166	0.767849	224	4	-0.35321	0.82949	0.82996	0.999897	2292	0	0
NO_TARGET_297	1	0.032327	0.032394	0.653713	225	1	-0.33319	0.96767	0.96771	0.999897	2773	0	0
Peak_2440	5	0.032342	0.078415	0.72176	226	3	-0.32077	0.99198	0.99166	0.999897	2893	0	0
Peak_1698	13	0.032554	0.11584	0.778496	227	5	-0.26281	0.78294	0.87489	0.999897	2157	1	0.22704
chr10;93972218:93973218	1	0.032569	0.032675	0.653713	228	1	-0.59071	0.96743	0.96751	0.999897	2772	0	0
chr14;76722576:76723576	2	0.032582	0.059049	0.691432	229	1	-0.78352	0.42279	0.42183	0.999897	1227	0	0
NO_TARGET_215	1	0.032731	0.032837	0.653713	230	1	-0.48934	0.96727	0.96731	0.999897	2771	0	0
chr7;86555535:86556535	2	0.032734	0.059354	0.691432	231	2	-0.26746	0.96727	0.96791	0.999897	2770	0	0
Peak_2433	2	0.032741	0.059374	0.691432	232	1	-0.47953	0.89109	0.89065	0.999897	2496	0	0
Peak_1463	10	0.032742	0.10581	0.774574	233	4	-0.24898	0.45167	0.63118	0.999897	1292	1	0.22019
Peak_306	8	0.032759	0.095957	0.767849	234	4	-0.34133	0.96542	0.96515	0.999897	2762	0	0
Peak_1407	2	0.033534	0.06071	0.691432	235	1	-0.55688	0.94673	0.94724	0.999897	2684	0	0
chr5;40062247:40063247	1	0.033538	0.033601	0.653713	236	1	-0.5618	0.96646	0.96649	0.999897	2769	0	0
Peak_1318	7	0.033687	0.096992	0.767849	237	2	-0.56168	0.75268	0.76242	0.999897	2082	1	0.1905
chr9;10801471:10802471	1	0.033699	0.033771	0.653713	238	1	-0.40421	0.9663	0.96632	0.999897	2767	0	0
Peak_999	5	0.033775	0.081375	0.733569	239	3	-0.25314	0.97851	0.97819	0.999897	2821	0	0
Peak_1728	1	0.03378	0.033825	0.653713	240	1	-0.51251	0.96622	0.96624	0.999897	2766	0	0
NO_TARGET_54	1	0.034184	0.034217	0.653713	241	1	-0.43081	0.96582	0.96581	0.999897	2765	0	0
Peak_833	3	0.034584	0.065811	0.691926	242	1	-0.47888	0.023663	0.049605	0.999897	143	1	0.53213
Peak_324	1	0.034587	0.03462	0.653713	243	1	-0.34962	0.96541	0.96545	0.999897	2761	0	0
NO_TARGET_168	1	0.03491	0.034975	0.653713	244	1	-0.49116	0.96509	0.96515	0.999897	2760	0	0
Peak_355	6	0.035072	0.090843	0.767849	245	1	-1.604	0.24438	0.3751	0.999897	787	2	0.19341
chr13;72649141:72650141	1	0.035233	0.035262	0.653713	246	1	-0.51103	0.96477	0.96483	0.999897	2758	0	0
Peak_1072	10	0.035344	0.11287	0.774574	247	2	-0.45253	0.4018	0.5999	0.999897	1163	1	0.30809
NO_TARGET_206	1	0.035717	0.035719	0.653713	248	1	-0.38548	0.96428	0.96435	0.999897	2756	0	0
NO_TARGET_140	1	0.035798	0.035773	0.653713	249	1	-0.43217	0.9642	0.96428	0.999897	2755	0	0
chr15;79632579:79633579	2	0.036072	0.065324	0.691926	250	1	-0.46775	0.41318	0.41215	0.999897	1193	0	0
Peak_1162	1	0.036121	0.036115	0.653713	251	1	-0.58515	0.96388	0.96393	0.999897	2753	0	0
Peak_1685	4	0.036145	0.082822	0.736457	252	1	-0.63501	0.48454	0.50128	0.999897	1369	1	0.19947
chr21;14843327:14844327	1	0.036524	0.036602	0.653713	253	1	-0.43743	0.96348	0.96354	0.999897	2752	0	0
Peak_1974	12	0.03666	0.12227	0.787738	254	3	-0.49242	0.74996	0.85141	0.999897	2072	2	0.19903
NO_TARGET_303	1	0.037009	0.037075	0.653713	255	1	-0.43412	0.96299	0.9631	0.999897	2751	0	0
Peak_712	7	0.037364	0.10612	0.774574	256	3	-0.25526	0.92917	0.92941	0.999897	2617	0	0
Peak_2334	7	0.037817	0.10737	0.774574	257	4	-0.24379	0.99833	0.99839	0.999897	2916	0	0
Peak_2035	2	0.037973	0.068531	0.691926	258	1	-0.47451	0.95032	0.95084	0.999897	2698	0	0
Peak_1338	1	0.037977	0.03807	0.653713	259	1	-0.5447	0.96202	0.96221	0.999897	2748	0	0
chr11;104700702:104701702	1	0.038219	0.038307	0.653713	260	1	-0.49399	0.96178	0.96193	0.999897	2746	0	0
Peak_571	9	0.038377	0.11253	0.774574	261	4	-0.26586	0.5806	0.71241	0.999897	1624	2	0.15849
chr6;144252291:144253291	1	0.038462	0.038547	0.653713	262	1	-0.27395	0.96154	0.96169	0.999897	2744	0	0
Peak_649	6	0.038497	0.097354	0.768074	263	3	-0.22251	0.09778	0.20595	0.999897	404	2	0.31896
NO_TARGET_258	1	0.038784	0.038865	0.653713	264	1	-0.36643	0.96122	0.96138	0.999897	2741	0	0
Peak_37	8	0.03953	0.11209	0.774574	265	4	-0.24178	0.087572	0.21001	0.999897	367	2	0.31043
Peak_1994	10	0.039742	0.12441	0.789025	266	4	-0.28794	0.81391	0.84538	0.999897	2246	1	0.1777
NO_TARGET_84	1	0.039995	0.040018	0.653713	267	1	-0.4048	0.96	0.96015	0.999897	2740	0	0
Peak_646	1	0.040157	0.040201	0.653713	268	1	-0.46466	0.95984	0.96001	0.999897	2739	0	0
Peak_1014	8	0.040503	0.11446	0.778496	269	3	-0.31754	0.45958	0.60407	0.999897	1320	2	0.22218
NO_TARGET_15	1	0.04056	0.040576	0.656173	270	1	-0.39046	0.95944	0.9596	0.999897	2738	0	0
chr19;42678635:42679635	2	0.040821	0.073395	0.706667	271	1	-0.47891	0.40636	0.40517	0.999897	1173	0	0
Peak_2496	5	0.041029	0.096285	0.767849	272	2	-0.41091	0.44657	0.50873	0.999897	1273	1	0.2019
Peak_1032	7	0.04103	0.11353	0.774574	273	2	-0.40252	0.065064	0.15901	0.999897	297	2	0.33483
Peak_2619	12	0.04133	0.13373	0.790495	274	4	-0.41139	0.54582	0.73214	0.999897	1527	2	0.17277
Peak_439	2	0.041453	0.074481	0.710219	275	1	-0.62989	0.2287	0.2364	0.999897	754	1	0.21175
chr1;214199483:214200483	2	0.041611	0.074734	0.710219	276	1	-0.72445	0.9415	0.94216	0.999897	2663	0	0
NO_TARGET_275	1	0.041771	0.041899	0.670156	277	1	-0.43014	0.95823	0.95833	0.999897	2735	0	0
Peak_705	7	0.041887	0.11487	0.778496	278	2	-0.45177	0.032462	0.093897	0.999897	184	3	0.22843
chr15;80256701:80257701	2	0.042401	0.076013	0.712447	279	1	-0.51683	0.36512	0.36418	0.999897	1072	1	0.17272
Peak_1621	7	0.042431	0.11577	0.778496	280	2	-0.62061	0.33876	0.4833	0.999897	998	2	0.21164
Peak_2254	2	0.042717	0.076503	0.712447	281	1	-0.48564	0.5728	0.57393	0.999897	1602	0	0
Peak_1000	2	0.042815	0.076662	0.712447	282	2	-0.30606	0.95719	0.95797	0.999897	2734	0	0
Peak_2590	10	0.04297	0.13108	0.790495	283	4	-0.33483	0.50349	0.66491	0.999897	1425	2	0.19147
Peak_2468	8	0.043072	0.12026	0.785703	284	2	-0.50238	0.52757	0.66457	0.999897	1475	1	0.23886
NO_TARGET_281	1	0.043385	0.043597	0.670322	285	1	-0.82878	0.95661	0.9567	0.999897	2733	0	0
Peak_1129	4	0.043398	0.092997	0.767849	286	2	-0.52916	0.056398	0.11467	0.999897	267	2	0.32005
NO_TARGET_419	1	0.043627	0.04382	0.670322	287	1	-0.41667	0.95637	0.95645	0.999897	2728	0	0
NO_TARGET_141	1	0.04395	0.044118	0.670322	288	1	-0.3886	0.95605	0.95607	0.999897	2726	0	0
Peak_2129	3	0.043974	0.080366	0.732812	289	2	-0.32704	0.98504	0.98546	0.999897	2851	0	0
NO_TARGET_166	1	0.04508	0.045343	0.670322	290	1	-0.49234	0.95492	0.95492	0.999897	2721	0	0
Peak_514	1	0.045322	0.045596	0.670322	291	1	-0.31537	0.95468	0.95475	0.999897	2720	0	0
Peak_434	3	0.04543	0.082589	0.736457	292	2	-0.24619	0.05385	0.096667	0.999897	258	1	0.82312
NO_TARGET_8	1	0.045484	0.045738	0.670322	293	1	-0.49297	0.95452	0.95458	0.999897	2719	0	0
Peak_50	1	0.045565	0.045803	0.670322	294	1	-0.41621	0.95444	0.95449	0.999897	2718	0	0
Peak_418	2	0.045716	0.07948	0.726996	295	1	-0.46748	0.89411	0.89353	0.999897	2510	0	0
Peak_2090	3	0.045893	0.083282	0.736457	296	2	-0.37865	0.47467	0.47689	0.999897	1349	1	0.21292
Peak_1921	3	0.046193	0.083776	0.738593	297	2	-0.24177	0.9691	0.96948	0.999897	2776	0	0
NO_TARGET_146	1	0.046372	0.046591	0.673633	298	1	-0.34161	0.95363	0.95366	0.999897	2716	0	0
NO_TARGET_212	1	0.046452	0.046682	0.673633	299	1	-0.33933	0.95355	0.95357	0.999897	2715	0	0
NO_TARGET_170	1	0.046533	0.046719	0.673633	300	1	-0.52893	0.95347	0.95349	0.999897	2714	0	0
chr4;33023270:33024270	1	0.046856	0.047054	0.673948	301	1	-0.3941	0.95314	0.95322	0.999897	2713	0	0
Peak_614	8	0.047006	0.12954	0.790495	302	3	-0.48164	0.00096819	0.0050655	0.673942	16	2	0.77514
Peak_154	3	0.047072	0.085244	0.744806	303	2	-0.29625	0.90005	0.90074	0.999897	2530	0	0
Peak_1917	1	0.04734	0.047558	0.673948	304	1	-0.31187	0.95266	0.95276	0.999897	2710	0	0
Peak_512	5	0.04783	0.11025	0.774574	305	2	-0.33228	0.87052	0.87019	0.999897	2431	0	0
NO_TARGET_369	1	0.048067	0.048302	0.673948	306	1	-0.48756	0.95193	0.95199	0.999897	2707	0	0
chr13;71396763:71397763	1	0.048309	0.048583	0.673948	307	1	-0.29976	0.95169	0.95175	0.999897	2705	0	0
Peak_2321	2	0.048395	0.081703	0.733569	308	1	-0.44535	0.48654	0.48653	0.999897	1376	0	0
Peak_2484	9	0.048452	0.13422	0.790495	309	4	-0.20342	0.41411	0.58262	0.999897	1195	1	0.35858
Peak_199	5	0.048913	0.11237	0.774574	310	3	-0.33265	0.99856	0.99855	0.999897	2917	0	0
NO_TARGET_269	1	0.049278	0.049703	0.677232	311	1	-0.46198	0.95072	0.95081	0.999897	2700	0	0
Peak_2623	7	0.049486	0.12847	0.790495	312	3	-0.30238	0.4035	0.54404	0.999897	1166	1	0.21273
chr1;172651763:172652763	1	0.0496	0.050038	0.677232	313	1	-0.32872	0.9504	0.95052	0.999897	2699	0	0
Peak_2395	1	0.050408	0.050768	0.677232	314	1	-0.45453	0.94959	0.94967	0.999897	2696	0	0
NO_TARGET_446	1	0.05073	0.051076	0.677232	315	1	-0.28527	0.94927	0.94936	0.999897	2693	0	0
Peak_351	3	0.051004	0.091617	0.767849	316	2	-0.43659	0.32149	0.3457	0.999897	953	1	0.20309
Peak_1443	9	0.05116	0.1401	0.795543	317	4	-0.24343	0.13813	0.29687	0.999897	533	3	0.20826
chr5;14073240:14074240	1	0.051296	0.051665	0.677232	318	1	-0.39553	0.9487	0.94874	0.999897	2692	0	0
Peak_2312	12	0.05153	0.15768	0.809051	319	2	-0.77953	0.085856	0.23553	0.999897	362	5	0.19373
Peak_2411	7	0.051579	0.13212	0.790495	320	3	-0.32598	0.93394	0.934	0.999897	2631	0	0
chr18;54681197:54682197	1	0.051618	0.051993	0.677232	321	1	-0.28519	0.94838	0.94846	0.999897	2689	0	0
NO_TARGET_197	1	0.05178	0.052152	0.677232	322	1	-0.34241	0.94822	0.94827	0.999897	2688	0	0
NO_TARGET_61	1	0.051941	0.052291	0.677232	323	1	-0.31966	0.94806	0.9481	0.999897	2687	0	0
Peak_2242	25	0.052125	0.19774	0.842373	324	3	-0.29728	0.051033	0.1964	0.999897	253	7	0.22156
Peak_1007	5	0.052299	0.11942	0.784387	325	3	-0.2209	0.8553	0.8549	0.999897	2380	0	0
Peak_1553	5	0.052343	0.1195	0.784387	326	1	-0.51257	0.76527	0.76491	0.999897	2111	0	0
Peak_1225	1	0.052345	0.052673	0.679177	327	1	-0.3305	0.94766	0.94768	0.999897	2686	0	0
Peak_1476	3	0.052791	0.094323	0.767849	328	2	-0.25163	0.84691	0.84814	0.999897	2357	0	0
Peak_1559	9	0.052837	0.1435	0.801537	329	2	-0.46553	0.060573	0.16209	0.999897	282	2	0.30337
Peak_820	7	0.052989	0.13461	0.790751	330	3	-0.24334	0.1496	0.29256	0.999897	560	2	0.38889
chr15;35123287:35124287	1	0.052991	0.053255	0.681336	331	1	-0.41961	0.94701	0.94702	0.999897	2685	0	0
Peak_1124	15	0.05345	0.17353	0.823329	332	5	-0.27714	0.58008	0.77491	0.999897	1618	3	0.33598
NO_TARGET_228	1	0.053717	0.053968	0.681336	333	1	-0.34955	0.94628	0.94631	0.999897	2682	0	0
Peak_1716	3	0.05385	0.095947	0.767849	334	1	-0.40442	0.95216	0.95246	0.999897	2708	0	0
chr3;94314442:94315442	1	0.05404	0.054263	0.681336	335	1	-0.66275	0.94596	0.94598	0.999897	2679	0	0
chr22;47374003:47375003	1	0.054363	0.05455	0.681336	336	1	-0.24679	0.94564	0.94564	0.999897	2677	0	0
Peak_1021	6	0.054643	0.12767	0.790495	337	2	-0.30337	0.72732	0.73131	0.999897	2009	1	0.2208
Peak_1962	8	0.054656	0.14699	0.806451	338	3	-0.25821	0.71206	0.75509	0.999897	1964	1	0.21385
chr8;93044652:93045652	1	0.055008	0.055189	0.68449	339	1	-0.3881	0.94499	0.94495	0.999897	2676	0	0
NO_TARGET_37	1	0.055331	0.055514	0.685612	340	1	-0.6462	0.94467	0.94468	0.999897	2674	0	0
Peak_1693	4	0.05547	0.11037	0.774574	341	1	-1.7678	0.14462	0.23283	0.999897	546	1	0.29213
NO_TARGET_60	1	0.055654	0.055829	0.6866	342	1	-0.40693	0.94435	0.94431	0.999897	2672	0	0
Peak_1457	4	0.055767	0.1108	0.774574	343	2	-0.3044	0.61396	0.6139	0.999897	1701	1	0.16729
NO_TARGET_30	1	0.055896	0.056079	0.686793	344	1	-0.33488	0.9441	0.94398	0.999897	2670	0	0
Peak_2403	4	0.056657	0.11201	0.774574	345	2	-0.64121	0.955	0.95488	0.999897	2722	0	0
Peak_1497	22	0.057516	0.20637	0.842373	346	8	-0.31392	0.6048	0.83733	0.999897	1688	3	0.26536
Peak_990	5	0.057554	0.13039	0.790495	347	2	-0.30537	0.99006	0.98966	0.999897	2882	0	0
Peak_1874	4	0.057634	0.11326	0.774574	348	1	-0.50918	0.071658	0.13536	0.999897	315	2	0.20325
Peak_47	1	0.057672	0.057818	0.691432	349	1	-0.34751	0.94233	0.94231	0.999897	2666	0	0
Peak_417	3	0.058129	0.10273	0.774574	350	2	-0.26617	0.9398	0.94025	0.999897	2657	0	0
NO_TARGET_74	1	0.058156	0.058315	0.691432	351	1	-0.39121	0.94184	0.94183	0.999897	2664	0	0
Peak_163	1	0.058802	0.058971	0.691432	352	1	-0.3023	0.9412	0.94118	0.999897	2662	0	0
Peak_668	7	0.059278	0.14536	0.804292	353	3	-0.22089	0.77228	0.77774	0.999897	2134	1	0.16884
Peak_127	4	0.059525	0.11585	0.778496	354	2	-0.39417	0.71927	0.71975	0.999897	1987	0	0
Peak_1937	4	0.059794	0.11623	0.778496	355	1	-0.47645	0.15846	0.25123	0.999897	585	1	0.39116
Peak_2126	3	0.059959	0.10561	0.774574	356	2	-0.19844	0.79897	0.80027	0.999897	2203	0	0
NO_TARGET_486	1	0.060013	0.060219	0.691432	357	1	-0.35725	0.93999	0.93995	0.999897	2658	0	0
Peak_1659	5	0.06005	0.13539	0.790751	358	2	-0.82837	0.86171	0.86145	0.999897	2401	0	0
Peak_1384	3	0.060328	0.10617	0.774574	359	2	-0.23193	0.76924	0.77043	0.999897	2121	0	0
Peak_2015	1	0.060416	0.060649	0.691432	360	1	-0.29274	0.93958	0.93955	0.999897	2656	0	0
chr23;104098297:104099297	2	0.060639	0.09183	0.767849	361	1	-0.60134	0.91948	0.91956	0.999897	2591	0	0
Peak_803	5	0.060673	0.13658	0.791599	362	2	-0.26448	0.71631	0.71517	0.999897	1979	0	0
Peak_1756	9	0.060776	0.16048	0.809051	363	3	-0.26807	0.88393	0.88392	0.999897	2470	1	0.19554
Peak_1721	6	0.061109	0.13977	0.795543	364	2	-0.36266	0.17442	0.30199	0.999897	634	1	0.3577
Peak_1596	9	0.061592	0.16231	0.809051	365	3	-0.34663	0.68789	0.76988	0.999897	1891	1	0.21283
Peak_98	3	0.061626	0.10814	0.774574	366	2	-0.21897	0.64461	0.64579	0.999897	1779	0	0
Peak_1627	9	0.061752	0.16261	0.809051	367	4	-0.30885	0.99564	0.99569	0.999897	2907	0	0
Peak_1135	12	0.061762	0.18142	0.829926	368	3	-0.33876	0.71193	0.82596	0.999897	1963	1	0.28072
Peak_378	2	0.06189	0.092963	0.767849	369	1	-0.43554	0.48062	0.48061	0.999897	1359	0	0
Peak_1841	4	0.061945	0.11923	0.784387	370	2	-0.25519	0.53574	0.54291	0.999897	1506	1	0.16111
chr14;100944217:100945217	1	0.062031	0.062151	0.691926	371	1	-0.63177	0.93797	0.93791	0.999897	2653	0	0
Peak_1119	2	0.062203	0.093278	0.767849	372	1	-0.55281	0.84948	0.84851	0.999897	2366	0	0
Peak_238	5	0.062364	0.13998	0.795543	373	2	-0.59995	0.83341	0.8329	0.999897	2307	0	0
Peak_339	1	0.062434	0.062547	0.691926	374	1	-0.29108	0.93757	0.93744	0.999897	2650	0	0
Peak_781	1	0.062838	0.062905	0.691926	375	1	-0.59429	0.93716	0.93702	0.999897	2648	0	0
Peak_1328	1	0.062999	0.063047	0.691926	376	1	-0.4726	0.937	0.93685	0.999897	2647	0	0
Peak_1118	8	0.063246	0.16585	0.809051	377	4	-0.267	0.5473	0.68291	0.999897	1530	1	0.23218
chr23;20640951:20641951	1	0.063403	0.063511	0.691926	378	1	-0.35243	0.9366	0.93646	0.999897	2645	0	0
NO_TARGET_444	1	0.063484	0.063578	0.691926	379	1	-0.27539	0.93652	0.93639	0.999897	2644	0	0
chr23;101198982:101199982	1	0.063564	0.063673	0.691926	380	1	-0.65928	0.93644	0.93632	0.999897	2643	0	0
Peak_2379	3	0.06385	0.11163	0.774574	381	1	-0.40751	0.29689	0.32654	0.999897	901	1	0.21516
NO_TARGET_291	1	0.064372	0.064539	0.691926	382	1	-0.27263	0.93563	0.93553	0.999897	2640	0	0
Peak_373	1	0.064533	0.064715	0.691926	383	1	-0.29458	0.93547	0.93542	0.999897	2638	0	0
Peak_78	1	0.064694	0.064894	0.691926	384	1	-0.61838	0.93531	0.93525	0.999897	2637	0	0
Peak_597	21	0.064913	0.22305	0.845691	385	6	-0.34498	0.092432	0.28868	0.999897	384	5	0.29775
NO_TARGET_406	1	0.065017	0.065195	0.691926	386	1	-0.37377	0.93498	0.93493	0.999897	2634	0	0
Peak_1513	2	0.065327	0.095842	0.767849	387	1	-0.46961	0.56261	0.56344	0.999897	1565	0	0
Peak_1128	4	0.065331	0.12406	0.789025	388	1	-0.41725	0.89939	0.89967	0.999897	2527	0	0
NO_TARGET_43	1	0.065825	0.066048	0.691926	389	1	-0.32863	0.93418	0.93419	0.999897	2633	0	0
Peak_714	10	0.06615	0.17627	0.824194	390	3	-0.4139	0.99865	0.99857	0.999897	2919	0	0
Peak_2603	9	0.066345	0.17202	0.821354	391	4	-0.26796	0.15496	0.31842	0.999897	574	3	0.31295
NO_TARGET_213	1	0.06639	0.066677	0.691926	392	1	-0.44662	0.93361	0.93362	0.999897	2630	0	0
Peak_2073	6	0.066601	0.15005	0.809051	393	1	-0.66596	0.63954	0.66434	0.999897	1765	1	0.18576
NO_TARGET_44	1	0.066712	0.067029	0.691926	394	1	-0.44478	0.93329	0.93332	0.999897	2629	0	0
chr23;98624500:98625500	1	0.067116	0.067353	0.691926	395	1	-0.33132	0.93288	0.93291	0.999897	2628	0	0
NO_TARGET_409	1	0.06752	0.067715	0.691926	396	1	-0.47419	0.93248	0.93248	0.999897	2627	0	0
NO_TARGET_420	1	0.067681	0.067864	0.691926	397	1	-0.30802	0.93232	0.93233	0.999897	2626	0	0
Peak_2180	3	0.067846	0.11771	0.779524	398	2	-0.25317	0.97065	0.97106	0.999897	2783	0	0
NO_TARGET_354	1	0.068004	0.068152	0.691926	399	1	-0.36056	0.932	0.93202	0.999897	2625	0	0
Peak_2005	25	0.068038	0.23903	0.85426	400	5	-0.41248	0.099619	0.31474	0.999897	411	7	0.30092
chr9;21217295:21218295	1	0.068407	0.068554	0.691926	401	1	-0.41288	0.93159	0.93166	0.999897	2624	0	0
chr13;31653197:31654197	1	0.069053	0.069183	0.695876	402	1	-0.48631	0.93095	0.93099	0.999897	2621	0	0
Peak_1998	3	0.069343	0.11989	0.785069	403	2	-0.28842	0.72151	0.72303	0.999897	1993	0	0
Peak_1866	6	0.069396	0.15502	0.809051	404	3	-0.24474	0.93141	0.93122	0.999897	2623	0	0
NO_TARGET_482	1	0.069537	0.069731	0.698986	405	1	-0.25126	0.93046	0.93057	0.999897	2620	0	0
Peak_919	4	0.069617	0.12998	0.790495	406	2	-0.28116	0.2942	0.36899	0.999897	893	1	0.36865
Peak_681	5	0.06986	0.15074	0.809051	407	2	-0.34522	0.9379	0.93758	0.999897	2652	0	0
chr16;14395127:14396127	2	0.070003	0.099871	0.774574	408	1	-0.5351	0.56815	0.56916	0.999897	1584	0	0
Peak_35	10	0.070307	0.18422	0.833227	409	3	-0.33786	0.28248	0.48	0.999897	866	1	0.3793
Peak_2373	9	0.070411	0.18036	0.829926	410	4	-0.36787	0.5719	0.70531	0.999897	1599	1	0.25717
Peak_2127	4	0.070413	0.13096	0.790495	411	2	-0.31283	0.46056	0.48314	0.999897	1321	1	0.18328
Peak_1426	1	0.070425	0.070628	0.70494	412	1	-0.37858	0.92957	0.92967	0.999897	2619	0	0
Peak_1372	4	0.070537	0.13115	0.790495	413	1	-0.59213	0.6283	0.62836	0.999897	1734	0	0
NO_TARGET_255	1	0.070587	0.070807	0.70494	414	1	-0.3238	0.92941	0.92953	0.999897	2618	0	0
Peak_1354	2	0.070781	0.10046	0.774574	415	1	-0.37303	0.95228	0.95288	0.999897	2709	0	0
Peak_218	10	0.070832	0.18524	0.833227	416	3	-0.33586	0.025374	0.085978	0.999897	148	3	0.30006
Peak_1902	1	0.07091	0.071169	0.706142	417	1	-0.48263	0.92909	0.92916	0.999897	2616	0	0
Peak_557	6	0.071307	0.1584	0.809051	418	3	-0.25615	0.23325	0.36307	0.999897	765	2	0.23493
Peak_188	1	0.071394	0.071646	0.706667	419	1	-0.28195	0.92861	0.92872	0.999897	2615	0	0
NO_TARGET_468	1	0.071475	0.07171	0.706667	420	1	-0.31663	0.92853	0.92866	0.999897	2613	0	0
Peak_1988	2	0.072026	0.10144	0.774574	421	1	-0.90594	0.89578	0.89519	0.999897	2516	0	0
Peak_103	1	0.07204	0.072241	0.706667	422	1	-0.32713	0.92796	0.92812	0.999897	2612	0	0
Peak_707	6	0.072075	0.1598	0.809051	423	2	-0.4308	0.29766	0.43069	0.999897	903	2	0.2859
NO_TARGET_205	1	0.072605	0.07283	0.706667	424	1	-0.28516	0.9274	0.92763	0.999897	2611	0	0
NO_TARGET_172	1	0.072766	0.073009	0.706667	425	1	-0.33776	0.92723	0.92749	0.999897	2610	0	0
Peak_22	2	0.072803	0.1021	0.774574	426	1	-0.38481	0.8164	0.81516	0.999897	2252	0	0
Peak_2009	6	0.072908	0.16124	0.809051	427	3	-0.33471	0.50321	0.5833	0.999897	1422	1	0.23219
chr16;86405939:86406939	1	0.073089	0.073293	0.706667	428	1	-0.39677	0.92691	0.92722	0.999897	2609	0	0
NO_TARGET_243	1	0.07317	0.073395	0.706667	429	1	-0.40535	0.92683	0.92713	0.999897	2608	0	0
Peak_2605	8	0.073844	0.18267	0.829926	430	3	-0.36115	0.51867	0.65628	0.999897	1448	2	0.18809
Peak_2018	15	0.074111	0.22397	0.845691	431	3	-0.4828	0.011003	0.050721	0.999897	78	7	0.25759
NO_TARGET_489	1	0.0743	0.074515	0.710219	432	1	-0.57122	0.9257	0.92607	0.999897	2603	0	0
Peak_522	3	0.074388	0.12748	0.790495	433	2	-0.26607	0.96125	0.96168	0.999897	2742	0	0
Peak_463	3	0.074469	0.12759	0.790495	434	1	-0.63647	0.17925	0.23893	0.999897	644	1	0.27682
Peak_186	5	0.074583	0.15658	0.809051	435	2	-0.29902	0.79627	0.79573	0.999897	2195	0	0
Peak_2172	3	0.074861	0.12826	0.790495	436	2	-0.42126	0.91545	0.91616	0.999897	2581	0	0
Peak_996	6	0.075256	0.1653	0.809051	437	2	-0.43068	0.041477	0.10521	0.999897	218	3	0.21004
Peak_1296	2	0.075289	0.10408	0.774574	438	1	-0.64713	0.4191	0.41807	0.999897	1210	0	0
Peak_1104	4	0.075628	0.13815	0.792845	439	2	-0.33466	0.77717	0.77746	0.999897	2140	0	0
Peak_1360	4	0.075722	0.1383	0.792845	440	1	-0.46074	0.017861	0.045793	0.999897	110	3	0.26185
Peak_1724	1	0.075753	0.075932	0.712447	441	1	-0.40193	0.92425	0.92477	0.999897	2602	0	0
Peak_1389	4	0.07581	0.13842	0.792845	442	2	-0.25791	0.67315	0.67356	0.999897	1862	0	0
NO_TARGET_113	1	0.076076	0.076273	0.712447	443	1	-0.30332	0.92392	0.92445	0.999897	2601	0	0
Peak_2422	12	0.076147	0.21383	0.842373	444	3	-0.25158	0.73543	0.84157	0.999897	2034	2	0.20858
Peak_2186	10	0.076274	0.19576	0.842373	445	4	-0.19936	0.82497	0.85122	0.999897	2276	1	0.19617
Peak_371	5	0.076828	0.15923	0.809051	446	1	-0.59464	0.80862	0.8081	0.999897	2227	0	0
chr2;209218192:209219192	1	0.076883	0.077177	0.714861	447	1	-0.33051	0.92312	0.92359	0.999897	2599	0	0
Peak_653	3	0.077241	0.13178	0.790495	448	2	-0.32353	0.4204	0.42769	0.999897	1216	1	0.16854
Peak_1341	3	0.077927	0.13286	0.790495	449	2	-0.19643	0.6962	0.69742	0.999897	1911	0	0
Peak_1952	14	0.0787	0.22517	0.845691	450	4	-0.42527	0.23178	0.46626	0.999897	762	4	0.25601
chr13;109845918:109846918	1	0.080434	0.080854	0.733569	451	1	-0.24526	0.91957	0.92004	0.999897	2594	0	0
Peak_2145	5	0.08212	0.16555	0.809051	452	2	-0.93645	0.99127	0.99092	0.999897	2889	0	0
Peak_1099	6	0.082252	0.17785	0.82667	453	2	-0.28228	0.28526	0.41764	0.999897	871	2	0.24339
Peak_225	10	0.082434	0.20732	0.842373	454	3	-0.30249	0.20468	0.39384	0.999897	703	2	0.50663
Peak_2052	2	0.082725	0.11018	0.774574	455	1	-0.41111	0.6575	0.65802	0.999897	1808	0	0
chr21;19255855:19256855	1	0.082775	0.083201	0.736457	456	1	-0.28892	0.91722	0.91782	0.999897	2586	0	0
chr13;82496682:82497682	2	0.08288	0.11031	0.774574	457	1	-0.35029	0.39699	0.39594	0.999897	1155	0	0
Peak_41	6	0.083676	0.18046	0.829926	458	2	-0.37156	0.11228	0.23057	0.999897	454	2	0.31512
Peak_755	3	0.083933	0.1419	0.801537	459	2	-0.27252	0.15957	0.225	0.999897	589	1	0.28242
Peak_603	11	0.084084	0.21844	0.842373	460	4	-0.22323	0.091994	0.23776	0.999897	383	2	0.4084
Peak_835	1	0.084228	0.084673	0.742026	461	1	-0.26862	0.91577	0.91616	0.999897	2582	0	0
Peak_137	6	0.084293	0.1815	0.829926	462	1	-0.6997	0.42162	0.54361	0.999897	1221	1	0.26063
NO_TARGET_36	1	0.085197	0.085545	0.745212	463	1	-0.3015	0.9148	0.91523	0.999897	2578	0	0
Peak_1126	2	0.08566	0.11262	0.774574	464	1	-0.38491	0.33506	0.33535	0.999897	987	1	0.21192
chr23;88390177:88391177	1	0.086165	0.086374	0.750198	465	1	-0.32584	0.91383	0.91421	0.999897	2576	0	0
chr9;26646943:26647943	2	0.086278	0.11314	0.774574	466	1	-0.34776	0.065951	0.099911	0.999897	299	1	0.41544
Peak_2116	2	0.086432	0.11326	0.774574	467	1	-0.33884	0.65076	0.65137	0.999897	1786	0	0
Peak_1250	9	0.086783	0.2136	0.842373	468	3	-0.42686	0.0024624	0.011337	0.883663	29	3	0.52743
Peak_2045	10	0.087184	0.21626	0.842373	469	1	-0.56675	0.27526	0.47219	0.999897	849	1	0.49571
chr21;27829630:27830630	1	0.087376	0.087568	0.758319	470	1	-0.27033	0.91262	0.91297	0.999897	2571	0	0
Peak_1681	3	0.087618	0.14752	0.806451	471	2	-0.23537	0.8498	0.85109	0.999897	2367	0	0
Peak_1842	4	0.087938	0.15474	0.809051	472	2	-0.25631	0.97113	0.97111	0.999897	2786	0	0
NO_TARGET_386	1	0.087941	0.088143	0.759421	473	1	-0.28077	0.91206	0.91235	0.999897	2570	0	0
chr23;135418220:135419220	1	0.088022	0.088214	0.759421	474	1	-0.47905	0.91198	0.91227	0.999897	2569	0	0
Peak_945	1	0.088748	0.088918	0.761001	475	1	-0.24831	0.91125	0.91158	0.999897	2567	0	0
Peak_1149	3	0.088885	0.14932	0.809051	476	2	-0.26296	0.84052	0.8417	0.999897	2332	0	0
Peak_599	7	0.089379	0.19546	0.842373	477	2	-0.36056	0.90808	0.90835	0.999897	2560	0	0
Peak_2438	10	0.08949	0.2207	0.845691	478	4	-0.29207	0.80996	0.84349	0.999897	2235	1	0.44323
Peak_1366	5	0.089558	0.17447	0.823329	479	2	-0.34391	0.49459	0.5384	0.999897	1402	1	0.21547
Peak_2040	1	0.090282	0.090494	0.767849	480	1	-0.29597	0.90972	0.91005	0.999897	2565	0	0
Peak_777	4	0.090369	0.15807	0.809051	481	2	-0.3724	0.64015	0.64025	0.999897	1768	0	0
chr23;136062973:136063973	1	0.090766	0.091012	0.767849	482	1	-0.24159	0.90923	0.90956	0.999897	2564	0	0
Peak_470	15	0.091045	0.25534	0.865735	483	3	-0.38966	0.56627	0.76537	0.999897	1578	3	0.17085
Peak_1828	4	0.091544	0.15959	0.809051	484	2	-0.2147	0.69078	0.69119	0.999897	1900	0	0
Peak_1781	8	0.091964	0.21042	0.842373	485	2	-0.46982	0.6419	0.72179	0.999897	1775	1	0.21496
Peak_397	1	0.092138	0.092382	0.767849	486	1	-0.24998	0.90786	0.90823	0.999897	2559	0	0
Peak_2521	5	0.0925	0.17815	0.82667	487	2	-0.29809	0.58184	0.59904	0.999897	1625	1	0.20092
NO_TARGET_326	1	0.092945	0.093248	0.767849	488	1	-0.27859	0.90705	0.90744	0.999897	2556	0	0
Peak_806	1	0.093026	0.093349	0.767849	489	1	-0.2142	0.90697	0.90734	0.999897	2555	0	0
chr17;40303936:40304936	1	0.093107	0.093427	0.767849	490	1	-0.34039	0.90689	0.90724	0.999897	2554	0	0
Peak_312	8	0.09315	0.21221	0.842373	491	3	-0.23826	0.7296	0.76474	0.999897	2018	1	0.30905
Peak_2424	4	0.093417	0.16209	0.809051	492	2	-0.22783	0.92656	0.92658	0.999897	2605	0	0
Peak_535	14	0.093433	0.2538	0.865735	493	2	-0.51287	0.70896	0.84143	0.999897	1950	2	0.21376
NO_TARGET_165	1	0.093833	0.094147	0.767849	494	1	-0.69489	0.90617	0.90651	0.999897	2552	0	0
chr10;129040821:129041821	2	0.093977	0.11952	0.784387	495	1	-0.44467	0.34868	0.34864	0.999897	1022	1	0.169
Peak_1583	3	0.094179	0.15747	0.809051	496	2	-0.19775	0.91666	0.91721	0.999897	2585	0	0
NO_TARGET_437	1	0.09464	0.094996	0.767849	497	1	-0.23834	0.90536	0.90569	0.999897	2549	0	0
NO_TARGET_186	1	0.094721	0.095084	0.767849	498	1	-0.37674	0.90528	0.90562	0.999897	2548	0	0
Peak_672	7	0.095245	0.20525	0.842373	499	2	-0.3946	0.93131	0.93142	0.999897	2622	0	0
Peak_2616	1	0.09569	0.096028	0.767849	500	1	-0.20836	0.90431	0.90458	0.999897	2546	0	0
Peak_1090	6	0.095825	0.20195	0.842373	501	2	-0.30715	0.1912	0.31918	0.999897	678	1	0.36235
Peak_379	4	0.096003	0.1657	0.809051	502	2	-0.29271	0.74884	0.74912	0.999897	2068	0	0
NO_TARGET_276	1	0.096174	0.096454	0.767849	503	1	-0.21362	0.90383	0.9041	0.999897	2543	0	0
Peak_2556	6	0.096425	0.20298	0.842373	504	2	-0.3069	0.45835	0.56077	0.999897	1314	1	0.28632
Peak_1981	1	0.096497	0.096769	0.767849	505	1	-0.29091	0.9035	0.90376	0.999897	2540	0	0
Peak_2266	4	0.097005	0.16704	0.810939	506	2	-0.45987	0.70473	0.7052	0.999897	1940	0	0
Peak_1747	2	0.097354	0.12245	0.787738	507	1	-0.32536	0.092901	0.1218	0.999897	385	1	0.35557
chr23;89021119:89022119	1	0.097465	0.097743	0.76907	508	1	-0.2481	0.90253	0.90283	0.999897	2539	0	0
chr1;46470461:46471461	1	0.09795	0.098203	0.770618	509	1	-0.52152	0.90205	0.90234	0.999897	2538	0	0
Peak_278	7	0.098152	0.20996	0.842373	510	1	-0.67999	0.21564	0.37125	0.999897	722	1	0.38862
Peak_1024	5	0.098233	0.18512	0.833227	511	2	-0.42708	0.65506	0.65799	0.999897	1798	1	0.13253
Peak_1507	3	0.098407	0.16367	0.809051	512	1	-0.65424	0.9826	0.98313	0.999897	2838	0	0
Peak_105	3	0.098535	0.16391	0.809051	513	2	-0.25623	0.56006	0.56078	0.999897	1553	0	0
Peak_2520	3	0.098687	0.16411	0.809051	514	2	-0.21833	0.90895	0.90984	0.999897	2563	0	0
chr5;5540918:5541918	1	0.098918	0.099306	0.774574	515	1	-0.2706	0.90108	0.90144	0.999897	2535	0	0
Peak_1501	818	0.099288	0.30967	0.883352	516	103	-0.27157	7.1218e-05	0.00061395	0.319307	5	224	0.24829
chr5;138935041:138936041	1	0.099887	0.10031	0.774574	517	1	-0.32819	0.90011	0.90046	0.999897	2531	0	0
chr7;153089426:153090426	1	0.099968	0.10041	0.774574	518	1	-0.31516	0.90003	0.9004	0.999897	2529	0	0
Peak_1475	6	0.10074	0.21068	0.842373	519	3	-0.22698	0.98006	0.97967	0.999897	2826	0	0
NO_TARGET_182	1	0.10077	0.10127	0.774574	520	1	-0.2345	0.89923	0.89957	0.999897	2526	0	0
Peak_366	7	0.10088	0.21447	0.842373	521	3	-0.31359	0.89639	0.89644	0.999897	2518	0	0
Peak_55	11	0.10117	0.24799	0.865735	522	3	-0.31533	0.42535	0.63462	0.999897	1235	2	0.28811
chr17;17440758:17441758	1	0.10134	0.10176	0.774574	523	1	-0.31326	0.89866	0.89898	0.999897	2524	0	0
chr19;24324056:24325056	1	0.10158	0.10198	0.774574	524	1	-0.30589	0.89842	0.89875	0.999897	2523	0	0
chr20;40247870:40248870	2	0.10226	0.12644	0.790495	525	1	-0.55949	0.42792	0.42691	0.999897	1242	0	0
NO_TARGET_133	1	0.10263	0.10308	0.774574	526	1	-0.24749	0.89737	0.8977	0.999897	2519	0	0
Peak_2119	11	0.10268	0.25054	0.865735	527	4	-0.26908	0.67084	0.79179	0.999897	1856	2	0.32602
Peak_2453	3	0.10328	0.17079	0.818209	528	2	-0.24521	0.89053	0.89133	0.999897	2495	0	0
Peak_2144	6	0.10348	0.21538	0.842373	529	3	-0.28713	0.14891	0.27594	0.999897	559	2	0.21605
Peak_1609	1	0.10368	0.10413	0.774574	530	1	-0.28321	0.89632	0.89665	0.999897	2517	0	0
chr20;43381239:43382239	2	0.10394	0.12792	0.790495	531	1	-0.50972	0.77969	0.77899	0.999897	2149	0	0
chr4;184567209:184568209	1	0.10481	0.10526	0.774574	532	1	-0.35218	0.89519	0.89549	0.999897	2513	0	0
Peak_1549	9	0.10482	0.24421	0.864325	533	1	-0.77229	0.12696	0.28239	0.999897	501	2	0.31841
Peak_1938	16	0.10489	0.29099	0.883352	534	2	-0.39988	0.39593	0.65153	0.999897	1153	3	0.22799
Peak_1965	6	0.10494	0.21794	0.842373	535	3	-0.25924	0.037889	0.098453	0.999897	199	1	0.43225
Peak_2435	7	0.10554	0.22239	0.845691	536	3	-0.25852	0.39913	0.53977	0.999897	1159	1	0.32728
NO_TARGET_321	1	0.10594	0.10638	0.774574	537	1	-0.23337	0.89406	0.89432	0.999897	2509	0	0
chr14;26279540:26280540	1	0.1061	0.10651	0.774574	538	1	-0.3253	0.8939	0.89418	0.999897	2508	0	0
NO_TARGET_488	1	0.10634	0.10672	0.774574	539	1	-0.31391	0.89366	0.89393	0.999897	2507	0	0
chr1;82448775:82449775	1	0.10659	0.10695	0.774574	540	1	-0.21376	0.89341	0.89366	0.999897	2506	0	0
NO_TARGET_445	1	0.10667	0.10704	0.774574	541	1	-0.25012	0.89333	0.89358	0.999897	2505	0	0
Peak_149	6	0.10697	0.22168	0.845691	542	2	-0.33893	0.043301	0.10845	0.999897	223	3	0.26077
Peak_2002	6	0.10701	0.22174	0.845691	543	1	-0.4469	0.68974	0.70065	0.999897	1895	1	0.13784
chr4;77468288:77469288	2	0.10745	0.13063	0.790495	544	1	-0.3565	0.26332	0.26808	0.999897	820	1	0.20901
Peak_1774	9	0.10745	0.24772	0.865735	545	2	-0.49639	0.84795	0.85394	0.999897	2359	1	0.21563
Peak_682	3	0.10796	0.17765	0.82667	546	2	-0.20225	0.34185	0.36168	0.999897	1005	1	0.23574
Peak_215	4	0.10796	0.18214	0.829926	547	2	-0.24103	0.24603	0.34007	0.999897	791	1	0.26038
Peak_1658	4	0.10816	0.18242	0.829926	548	1	-0.47452	0.82963	0.82958	0.999897	2294	0	0
Peak_224	9	0.10822	0.2488	0.865735	549	2	-0.4962	0.04532	0.13047	0.999897	231	4	0.26274
Peak_2495	4	0.10849	0.18288	0.829926	550	2	-0.20586	0.18887	0.29161	0.999897	673	2	0.24381
NO_TARGET_137	1	0.10852	0.10899	0.774574	551	1	-0.26104	0.89148	0.89174	0.999897	2499	0	0
Peak_1461	6	0.10881	0.2248	0.845691	552	3	-0.19429	0.8428	0.84267	0.999897	2346	0	0
chr7;104254576:104255576	1	0.10885	0.10935	0.774574	553	1	-0.24956	0.89115	0.8914	0.999897	2497	0	0
Peak_1455	1	0.1099	0.11048	0.774574	554	1	-0.6552	0.8901	0.89028	0.999897	2494	0	0
Peak_79	5	0.11003	0.19943	0.842373	555	1	-0.4453	0.34146	0.44996	0.999897	1004	1	0.42733
chr2;237104584:237105584	1	0.11014	0.11068	0.774574	556	1	-0.31867	0.88986	0.89005	0.999897	2490	0	0
NO_TARGET_461	1	0.1107	0.11118	0.774574	557	1	-0.27634	0.8893	0.88952	0.999897	2487	0	0
Peak_71	3	0.11096	0.18218	0.829926	558	2	-0.26026	0.98102	0.98162	0.999897	2831	0	0
Peak_2570	7	0.111	0.23101	0.853499	559	1	-0.73192	0.71008	0.73282	0.999897	1957	1	0.1475
NO_TARGET_97	1	0.11103	0.11152	0.774574	560	1	-0.28104	0.88897	0.88917	0.999897	2486	0	0
Peak_2152	4	0.11111	0.18646	0.833514	561	2	-0.36306	0.72794	0.72844	0.999897	2012	0	0
Peak_640	4	0.11154	0.18709	0.833514	562	2	-0.22045	0.32212	0.38619	0.999897	956	1	0.23427
Peak_292	2	0.11156	0.13398	0.790495	563	1	-0.27504	0.40723	0.4061	0.999897	1176	0	0
NO_TARGET_279	1	0.11183	0.11236	0.774574	564	1	-0.29769	0.88817	0.88841	0.999897	2485	0	0
Peak_1683	14	0.11226	0.28915	0.883352	565	5	-0.19757	0.32541	0.57218	0.999897	961	1	0.3323
chr3;103306526:103307526	1	0.11248	0.11295	0.774574	566	1	-0.21871	0.88752	0.88771	0.999897	2483	0	0
Peak_1802	1	0.11272	0.11319	0.774574	567	1	-0.25629	0.88728	0.88745	0.999897	2481	0	0
NO_TARGET_151	1	0.11296	0.11339	0.774574	568	1	-0.30307	0.88704	0.88721	0.999897	2480	0	0
Peak_830	7	0.11355	0.23495	0.853735	569	1	-0.39442	0.49294	0.62171	0.999897	1399	1	0.22881
Peak_1680	4	0.11377	0.19022	0.838535	570	1	-1.1217	0.33243	0.39295	0.999897	982	1	0.23941
Peak_1115	4	0.1143	0.19086	0.838549	571	2	-0.19712	0.9657	0.96556	0.999897	2763	0	0
NO_TARGET_95	1	0.11466	0.11503	0.778496	572	1	-0.33208	0.88534	0.88546	0.999897	2477	0	0
chr5;36769354:36770354	2	0.11475	0.13658	0.791599	573	1	-0.61725	0.87251	0.87195	0.999897	2435	0	0
Peak_1330	6	0.11491	0.23153	0.853499	574	2	-0.38681	0.37665	0.51392	0.999897	1103	1	0.24476
Peak_107	3	0.11547	0.1863	0.833514	575	1	-0.37968	0.45713	0.46077	0.999897	1309	1	0.1643
NO_TARGET_208	1	0.11579	0.11614	0.778496	576	1	-0.21302	0.88421	0.88431	0.999897	2471	0	0
Peak_2132	2	0.11658	0.13807	0.792845	577	1	-0.27267	0.77093	0.77023	0.999897	2125	0	0
Peak_1080	8	0.11659	0.24685	0.865735	578	2	-0.42138	0.91795	0.91784	0.999897	2588	0	0
NO_TARGET_116	1	0.11668	0.11701	0.779524	579	1	-0.201	0.88332	0.8834	0.999897	2468	0	0
NO_TARGET_262	1	0.11692	0.11726	0.779524	580	1	-0.19608	0.88308	0.88318	0.999897	2467	0	0
Peak_517	1	0.11708	0.11743	0.779524	581	1	-0.23112	0.88292	0.88306	0.999897	2466	0	0
Peak_1558	8	0.11717	0.24776	0.865735	582	3	-0.20078	0.13669	0.28031	0.999897	528	3	0.2958
NO_TARGET_9	1	0.11724	0.11765	0.779524	583	1	-0.26559	0.88276	0.88292	0.999897	2465	0	0
Peak_2399	4	0.11729	0.19502	0.842373	584	2	-0.27847	0.83193	0.83175	0.999897	2298	0	0
Peak_1190	10	0.1173	0.27119	0.883352	585	4	-0.29671	0.26315	0.4588	0.999897	819	2	0.27245
Peak_1606	5	0.11761	0.20833	0.842373	586	2	-0.3142	0.68094	0.68066	0.999897	1875	1	0.18104
Peak_1900	5	0.11815	0.20896	0.842373	587	2	-0.28389	0.22525	0.33938	0.999897	743	1	0.28984
Peak_2330	2	0.11915	0.14025	0.795543	588	1	-0.41835	0.73168	0.73144	0.999897	2024	0	0
Peak_1822	8	0.11946	0.25103	0.865735	589	3	-0.30852	0.97328	0.97287	0.999897	2802	0	0
Peak_995	5	0.12004	0.21108	0.842373	590	2	-0.34668	0.42331	0.49529	0.999897	1228	1	0.23189
Peak_1390	5	0.12028	0.21136	0.842373	591	1	-0.55962	0.38326	0.47216	0.999897	1125	1	0.37976
Peak_2268	9	0.12115	0.26649	0.881205	592	3	-0.19823	0.024442	0.082893	0.999897	145	2	0.42227
Peak_1592	1	0.12128	0.12155	0.787738	593	1	-0.20754	0.87872	0.87877	0.999897	2459	0	0
NO_TARGET_493	1	0.1216	0.1219	0.787738	594	1	-0.46626	0.8784	0.87842	0.999897	2458	0	0
NO_TARGET_300	1	0.12168	0.12198	0.787738	595	1	-0.21346	0.87832	0.87836	0.999897	2457	0	0
NO_TARGET_223	1	0.12192	0.12226	0.787738	596	1	-0.61924	0.87808	0.8781	0.999897	2456	0	0
NO_TARGET_347	1	0.12204	0.12237	0.787738	597	1	-0.25478	0.87796	0.878	0.999897	2453	0	0
Peak_1648	10	0.12219	0.27998	0.883352	598	4	-0.31777	0.12433	0.28477	0.999897	494	4	0.24776
Peak_784	5	0.1222	0.21365	0.842373	599	2	-0.317	0.70494	0.70393	0.999897	1942	1	0.16873
NO_TARGET_101	1	0.12265	0.12303	0.788992	600	1	-0.70838	0.87735	0.87741	0.999897	2452	0	0
NO_TARGET_478	1	0.12281	0.12319	0.788992	601	1	-0.20316	0.87719	0.87724	0.999897	2451	0	0
chr10;56475045:56476045	1	0.12338	0.12376	0.789025	602	1	-0.25023	0.87662	0.87663	0.999897	2448	0	0
Peak_979	2	0.12339	0.14374	0.801537	603	1	-0.36305	0.65409	0.65471	0.999897	1796	0	0
chr12;61116386:61117386	1	0.12362	0.12398	0.789025	604	1	-0.26315	0.87638	0.87642	0.999897	2447	0	0
NO_TARGET_66	1	0.12418	0.12454	0.789025	605	1	-0.25628	0.87582	0.87591	0.999897	2444	0	0
Peak_184	14	0.12434	0.31129	0.883352	606	3	-0.35243	0.011176	0.050572	0.999897	80	6	0.23801
Peak_1140	10	0.1247	0.28449	0.883352	607	4	-0.2372	0.16905	0.35394	0.999897	619	3	0.24729
Peak_902	18	0.12491	0.33265	0.884798	608	3	-0.37441	0.53529	0.77347	0.999897	1502	4	0.19044
Peak_2547	2	0.12505	0.14515	0.804292	609	1	-0.45034	0.66051	0.66107	0.999897	1822	0	0
chr23;100577446:100578446	1	0.12519	0.12552	0.790495	610	1	-0.30532	0.87481	0.87498	0.999897	2441	0	0
Peak_525	4	0.12522	0.20576	0.842373	611	1	-0.47536	0.37864	0.42387	0.999897	1111	1	0.21645
chr8;8771569:8772569	1	0.12531	0.12563	0.790495	612	1	-0.26992	0.87469	0.87488	0.999897	2440	0	0
Peak_2609	15	0.12575	0.31628	0.883352	613	4	-0.2534	0.38323	0.63415	0.999897	1124	3	0.21905
Peak_2497	13	0.12615	0.3102	0.883352	614	3	-0.31373	0.47126	0.68366	0.999897	1342	3	0.18922
NO_TARGET_340	1	0.12668	0.12703	0.790495	615	1	-0.25269	0.87332	0.87346	0.999897	2437	0	0
chr13;19124162:19125162	1	0.12717	0.12743	0.790495	616	1	-0.26663	0.87283	0.87294	0.999897	2436	0	0
Peak_2364	3	0.12747	0.1947	0.842373	617	1	-0.29808	0.49058	0.49182	0.999897	1395	1	0.15619
Peak_1335	4	0.12872	0.21054	0.842373	618	1	-0.61759	0.73385	0.7343	0.999897	2030	0	0
Peak_132	6	0.12927	0.24675	0.865735	619	2	-0.28211	0.36996	0.50703	0.999897	1084	2	0.18836
Peak_917	7	0.1294	0.26033	0.872835	620	2	-0.2437	0.70397	0.72865	0.999897	1937	1	0.27388
Peak_1798	1	0.12943	0.12969	0.790495	621	1	-0.28068	0.87057	0.87069	0.999897	2432	0	0
Peak_450	1	0.12999	0.13016	0.790495	622	1	-0.22756	0.87001	0.87012	0.999897	2429	0	0
Peak_1114	4	0.13012	0.21238	0.842373	623	2	-0.33029	0.95586	0.95575	0.999897	2725	0	0
NO_TARGET_323	1	0.13048	0.13069	0.790495	624	1	-0.2396	0.86952	0.86962	0.999897	2428	0	0
Peak_2608	22	0.1305	0.36161	0.894709	625	6	-0.28166	0.4593	0.7417	0.999897	1318	5	0.18774
Peak_1069	1	0.13064	0.13087	0.790495	626	1	-0.21832	0.86936	0.86945	0.999897	2427	0	0
Peak_1805	3	0.13078	0.19708	0.842373	627	1	-0.36598	0.25352	0.29317	0.999897	803	1	0.23617
Peak_300	4	0.13104	0.21346	0.842373	628	1	-0.35015	0.012692	0.033987	0.999897	87	2	0.37828
Peak_1244	5	0.13115	0.22452	0.845691	629	1	-0.41432	0.48064	0.52952	0.999897	1360	1	0.26555
Peak_2362	3	0.13122	0.19735	0.842373	630	1	-0.39153	0.9132	0.91392	0.999897	2574	0	0
Peak_297	5	0.13126	0.22469	0.845691	631	2	-0.19166	0.13332	0.23169	0.999897	517	1	0.29275
Peak_1428	1	0.13129	0.13154	0.790495	632	1	-0.21226	0.86871	0.86885	0.999897	2425	0	0
chr20;50201611:50202611	1	0.13153	0.13178	0.790495	633	1	-0.33288	0.86847	0.86859	0.999897	2424	0	0
Peak_2561	9	0.13179	0.28064	0.883352	634	2	-0.31112	0.22009	0.39847	0.999897	735	1	0.32169
Peak_2348	4	0.13213	0.21503	0.842373	635	2	-0.24211	0.87683	0.87679	0.999897	2450	0	0
Peak_281	20	0.13217	0.35411	0.892171	636	3	-0.28763	0.06793	0.2283	0.999897	304	7	0.20079
Peak_165	6	0.13227	0.24983	0.865735	637	2	-0.32985	0.95652	0.9562	0.999897	2731	0	0
NO_TARGET_308	1	0.1325	0.13277	0.790495	638	1	-0.18449	0.8675	0.86768	0.999897	2423	0	0
Peak_2614	14	0.13254	0.32626	0.884798	639	3	-0.61571	0.0026885	0.014574	0.98196	30	4	0.30691
Peak_703	1	0.13266	0.13293	0.790495	640	1	-0.3354	0.86734	0.86752	0.999897	2421	0	0
chr21;38051497:38052497	1	0.13306	0.13336	0.790495	641	1	-0.38163	0.86694	0.86712	0.999897	2420	0	0
Peak_1247	8	0.13325	0.2713	0.883352	642	1	-0.64745	0.95877	0.95836	0.999897	2737	0	0
NO_TARGET_492	1	0.13338	0.13363	0.790495	643	1	-0.26994	0.86662	0.86684	0.999897	2419	0	0
NO_TARGET_72	1	0.13363	0.13384	0.790495	644	1	-0.2005	0.86637	0.86653	0.999897	2418	0	0
chr5;104339877:104340877	2	0.13364	0.1522	0.809051	645	1	-0.32879	0.61457	0.61535	0.999897	1704	0	0
Peak_1623	7	0.13423	0.26827	0.883254	646	1	-0.65899	0.82459	0.82505	0.999897	2274	0	0
Peak_1597	4	0.13453	0.21829	0.842373	647	1	-0.54029	0.71444	0.71485	0.999897	1970	0	0
NO_TARGET_251	1	0.135	0.13517	0.790751	648	1	-0.30187	0.865	0.86513	0.999897	2412	0	0
Peak_2235	1	0.13508	0.13523	0.790751	649	1	-0.22658	0.86492	0.86507	0.999897	2411	0	0
Peak_1292	9	0.13523	0.28529	0.883352	650	3	-0.25426	0.11952	0.27297	0.999897	474	3	0.21416
Peak_2125	4	0.1354	0.21943	0.843985	651	2	-0.40813	0.6581	0.65834	0.999897	1810	0	0
Peak_1117	1	0.1354	0.13562	0.790751	652	1	-0.2114	0.8646	0.86479	0.999897	2409	0	0
NO_TARGET_58	1	0.13564	0.13589	0.790751	653	1	-0.38406	0.86436	0.86455	0.999897	2408	0	0
Peak_650	3	0.13584	0.20061	0.842373	654	1	-0.37187	0.88987	0.89065	0.999897	2491	0	0
Peak_1713	2	0.13649	0.15443	0.809051	655	1	-0.2684	0.11171	0.13722	0.999897	453	1	0.27055
Peak_568	1	0.13686	0.13703	0.792637	656	1	-0.17435	0.86314	0.86325	0.999897	2407	0	0
Peak_29	2	0.13709	0.15497	0.809051	657	1	-0.38564	0.95114	0.95166	0.999897	2703	0	0
Peak_2522	4	0.13713	0.22177	0.845691	658	1	-0.4013	0.042098	0.094479	0.999897	220	1	0.41773
chr15;38693006:38694006	1	0.13799	0.13814	0.792845	659	1	-0.43701	0.86201	0.86211	0.999897	2403	0	0
Peak_1148	15	0.13835	0.33763	0.884798	660	4	-0.21479	0.044454	0.153	0.999897	226	2	0.39101
Peak_1201	9	0.13847	0.28965	0.883352	661	3	-0.25021	0.705	0.77675	0.999897	1943	1	0.23848
Peak_2591	5	0.1387	0.23378	0.853735	662	1	-0.37246	0.33494	0.44658	0.999897	986	1	0.2361
Peak_1575	3	0.13892	0.20286	0.842373	663	1	-0.26416	0.95286	0.95314	0.999897	2711	0	0
NO_TARGET_193	1	0.13903	0.13922	0.795543	664	1	-0.29673	0.86097	0.86114	0.999897	2399	0	0
Peak_387	10	0.13933	0.30855	0.883352	665	2	-0.34466	0.045707	0.14068	0.999897	235	2	0.3767
Peak_1696	5	0.13942	0.23471	0.853735	666	2	-0.27207	0.72805	0.72685	0.999897	2013	0	0
Peak_493	2	0.13949	0.15691	0.809051	667	1	-0.77407	0.17886	0.19337	0.999897	642	1	0.20457
Peak_11	4	0.13973	0.22527	0.845691	668	1	-0.33576	0.45628	0.47989	0.999897	1308	1	0.20796
Peak_299	18	0.14016	0.36126	0.894709	669	3	-0.30113	0.3229	0.60211	0.999897	957	3	0.26749
Peak_2622	10	0.14074	0.31032	0.883352	670	1	-0.53001	0.040479	0.12692	0.999897	212	2	0.30141
Peak_2423	10	0.14109	0.31074	0.883352	671	2	-0.2844	0.10141	0.2446	0.999897	417	3	0.22313
Peak_1792	3	0.14111	0.20441	0.842373	672	1	-0.30726	0.38204	0.39477	0.999897	1120	1	0.21614
Peak_546	10	0.14129	0.31097	0.883352	673	3	-0.33411	0.0052342	0.023068	0.999897	50	1	1.1214
chr3;172565669:172566669	2	0.14143	0.1585	0.809051	674	1	-0.29151	0.7944	0.79346	0.999897	2189	0	0
NO_TARGET_21	1	0.14146	0.14171	0.801537	675	1	-0.2981	0.85854	0.85874	0.999897	2394	0	0
chr7;4388195:4389195	1	0.14218	0.14246	0.801537	676	1	-0.19066	0.85782	0.85793	0.999897	2392	0	0
Peak_1557	1	0.14234	0.14261	0.801537	677	1	-0.27067	0.85766	0.85778	0.999897	2389	0	0
Peak_892	3	0.14285	0.2056	0.842373	678	1	-0.37226	0.32857	0.3513	0.999897	972	1	0.31617
Peak_900	1	0.14299	0.1433	0.801537	679	1	-0.18179	0.85701	0.85709	0.999897	2387	0	0
chr11;59216081:59217081	1	0.14315	0.14346	0.801537	680	1	-0.32695	0.85685	0.85692	0.999897	2386	0	0
Peak_240	7	0.14344	0.28238	0.883352	681	3	-0.2762	0.93842	0.93865	0.999897	2654	0	0
NO_TARGET_263	1	0.14347	0.14377	0.801537	682	1	-0.1931	0.85653	0.85663	0.999897	2385	0	0
Peak_100	3	0.14351	0.20602	0.842373	683	1	-0.34098	0.15395	0.22113	0.999897	571	1	0.28005
Peak_12	2	0.14353	0.16026	0.809051	684	1	-0.38398	0.94956	0.95007	0.999897	2695	0	0
NO_TARGET_56	1	0.14396	0.14423	0.80244	685	1	-0.26001	0.85604	0.8562	0.999897	2384	0	0
Peak_1730	6	0.14405	0.26263	0.876378	686	2	-0.30459	0.32099	0.45571	0.999897	950	2	0.17757
Peak_2262	1	0.1442	0.14448	0.80244	687	1	-0.24879	0.8558	0.85594	0.999897	2382	0	0
chr3;145309021:145310021	2	0.14457	0.16114	0.809051	688	1	-0.29361	0.24674	0.25284	0.999897	792	1	0.19167
Peak_2581	6	0.14473	0.26331	0.876378	689	2	-0.31857	0.082492	0.17925	0.999897	351	2	0.30403
Peak_2251	3	0.14482	0.20691	0.842373	690	1	-0.29029	0.43971	0.44441	0.999897	1261	1	0.15945
Peak_710	11	0.14533	0.32258	0.884798	691	4	-0.24026	0.3371	0.54691	0.999897	991	1	0.33996
NO_TARGET_351	1	0.14565	0.14582	0.804992	692	1	-0.20715	0.85435	0.85436	0.999897	2378	0	0
Peak_2450	1	0.1459	0.14604	0.804992	693	1	-0.55758	0.8541	0.85411	0.999897	2377	0	0
NO_TARGET_57	1	0.14719	0.14732	0.806451	694	1	-0.47847	0.85281	0.8528	0.999897	2376	0	0
chr12;43216570:43217570	1	0.14751	0.14765	0.806451	695	1	-0.21375	0.85249	0.85251	0.999897	2375	0	0
chr6;62739796:62740796	1	0.14775	0.14787	0.806451	696	1	-0.53386	0.85225	0.85226	0.999897	2374	0	0
NO_TARGET_451	1	0.14783	0.14796	0.806451	697	1	-0.19342	0.85217	0.85218	0.999897	2372	0	0
Peak_95	3	0.14809	0.20937	0.842373	698	1	-0.33311	0.4589	0.46245	0.999897	1317	1	0.14488
NO_TARGET_65	1	0.1484	0.14852	0.808044	699	1	-0.26646	0.8516	0.8516	0.999897	2371	0	0
Peak_1263	9	0.14891	0.30361	0.883352	700	3	-0.23055	0.51934	0.6628	0.999897	1450	1	0.24438
Peak_2147	6	0.14891	0.26777	0.88261	701	2	-0.37921	0.60245	0.64011	0.999897	1677	1	0.19163
chr4;127567903:127568903	2	0.14905	0.16507	0.809051	702	1	-0.33173	0.85223	0.85125	0.999897	2373	0	0
Peak_1708	4	0.14908	0.23768	0.85426	703	2	-0.29288	0.19433	0.29871	0.999897	682	1	0.24741
Peak_2316	15	0.14994	0.35726	0.892224	704	4	-0.34307	0.3433	0.59471	0.999897	1008	4	0.26481
Peak_941	4	0.15013	0.23903	0.85426	705	2	-0.21588	0.7868	0.78707	0.999897	2168	0	0
Peak_475	4	0.1506	0.23969	0.855572	706	2	-0.21646	0.44847	0.47403	0.999897	1281	1	0.23256
NO_TARGET_219	1	0.15074	0.15088	0.809051	707	1	-0.1739	0.84926	0.84925	0.999897	2364	0	0
chr12;107311121:107312121	1	0.1509	0.15106	0.809051	708	1	-0.1725	0.8491	0.84908	0.999897	2363	0	0
Peak_2410	6	0.15103	0.27014	0.883352	709	2	-0.26031	0.85952	0.8594	0.999897	2396	0	0
NO_TARGET_490	1	0.15106	0.15125	0.809051	710	1	-0.25299	0.84894	0.84892	0.999897	2362	0	0
Peak_1047	2	0.15113	0.16696	0.810939	711	1	-0.22928	0.35427	0.35377	0.999897	1032	1	0.14398
Peak_1593	10	0.15124	0.32276	0.884798	712	2	-0.39597	0.15118	0.33057	0.999897	566	3	0.33975
Peak_1268	2	0.15158	0.16734	0.810939	713	1	-0.28093	0.32753	0.32814	0.999897	969	1	0.17598
Peak_2148	1	0.15163	0.15174	0.809051	714	1	-0.19647	0.84837	0.8484	0.999897	2360	0	0
Peak_2315	4	0.15206	0.24168	0.860336	715	1	-0.35329	0.21956	0.32486	0.999897	734	1	0.27408
Peak_2108	9	0.153	0.30914	0.883352	716	3	-0.2866	0.63321	0.74949	0.999897	1748	1	0.20981
Peak_2387	6	0.15356	0.2729	0.883352	717	2	-0.42759	0.98054	0.98017	0.999897	2829	0	0
NO_TARGET_183	1	0.15356	0.15363	0.809051	718	1	-0.16977	0.84644	0.8465	0.999897	2356	0	0
Peak_260	3	0.1546	0.21374	0.842373	719	1	-0.42711	0.34203	0.36183	0.999897	1007	1	0.29189
Peak_881	21	0.15488	0.39985	0.919909	720	4	-0.39336	0.5166	0.78146	0.999897	1446	2	0.26619
Peak_612	3	0.15503	0.21405	0.842373	721	1	-0.29093	0.9089	0.90979	0.999897	2562	0	0
chr5;85104882:85105882	1	0.1551	0.15502	0.809051	722	1	-0.17756	0.8449	0.8449	0.999897	2353	0	0
Peak_766	4	0.15548	0.24627	0.865735	723	1	-0.31855	0.71507	0.71546	0.999897	1976	0	0
Peak_1273	2	0.15573	0.1708	0.818209	724	1	-0.23056	0.70854	0.70859	0.999897	1949	0	0
Peak_1550	9	0.15622	0.31341	0.883352	725	3	-0.46018	0.055113	0.15073	0.999897	263	3	0.33044
Peak_796	15	0.15632	0.36786	0.898109	726	4	-0.43022	0.018909	0.079125	0.999897	117	4	0.36303
NO_TARGET_402	1	0.15655	0.15637	0.809051	727	1	-0.1885	0.84345	0.84359	0.999897	2348	0	0
chr11;115631782:115632782	1	0.15671	0.15657	0.809051	728	1	-0.23705	0.84329	0.84346	0.999897	2347	0	0
NO_TARGET_470	1	0.1576	0.15742	0.809051	729	1	-0.18221	0.8424	0.84255	0.999897	2345	0	0
Peak_2218	8	0.15801	0.30652	0.883352	730	2	-0.32514	0.32203	0.48904	0.999897	954	2	0.21533
Peak_2114	1	0.15865	0.15843	0.809051	731	1	-0.18651	0.84135	0.84149	0.999897	2338	0	0
NO_TARGET_393	1	0.15913	0.15888	0.809051	732	1	-0.1783	0.84087	0.84103	0.999897	2335	0	0
Peak_106	4	0.15923	0.25134	0.865735	733	2	-0.20277	0.38426	0.42775	0.999897	1128	1	0.38405
NO_TARGET_421	1	0.15929	0.15905	0.809051	734	1	-0.2108	0.84071	0.84082	0.999897	2334	0	0
NO_TARGET_287	1	0.15938	0.15912	0.809051	735	1	-0.19157	0.84062	0.84072	0.999897	2333	0	0
Peak_1906	3	0.16	0.21762	0.842373	736	1	-0.28094	0.84031	0.84154	0.999897	2330	0	0
Peak_458	4	0.16054	0.25315	0.865735	737	2	-0.23004	0.8036	0.80382	0.999897	2215	0	0
NO_TARGET_285	1	0.16059	0.16032	0.809051	738	1	-0.30571	0.83941	0.83942	0.999897	2328	0	0
Peak_338	3	0.16065	0.2181	0.842373	739	1	-0.3829	0.98425	0.98469	0.999897	2846	0	0
Peak_382	10	0.16094	0.33469	0.884798	740	3	-0.34842	0.12082	0.27858	0.999897	477	1	0.48715
Peak_1589	2	0.16121	0.17552	0.823329	741	1	-0.23598	0.19473	0.20671	0.999897	684	1	0.20627
NO_TARGET_252	1	0.16139	0.1611	0.809051	742	1	-0.15616	0.83861	0.83863	0.999897	2327	0	0
Peak_114	1	0.16147	0.16114	0.809051	743	1	-0.29365	0.83853	0.83855	0.999897	2326	0	0
Peak_808	7	0.16157	0.31035	0.883352	744	3	-0.21406	0.47695	0.61475	0.999897	1353	1	0.25113
chr3;29201539:29202539	1	0.16172	0.16139	0.809051	745	1	-0.19018	0.83828	0.8383	0.999897	2324	0	0
Peak_1565	4	0.16172	0.25488	0.865735	746	1	-0.32571	0.20199	0.30862	0.999897	694	1	0.27941
NO_TARGET_187	1	0.1618	0.16148	0.809051	747	1	-0.26107	0.8382	0.83819	0.999897	2323	0	0
Peak_2099	7	0.16237	0.31157	0.883352	748	3	-0.33981	0.23827	0.39165	0.999897	772	2	0.30765
NO_TARGET_464	1	0.16256	0.16223	0.809051	749	1	-0.1656	0.83744	0.83738	0.999897	2321	0	0
Peak_1765	1	0.16268	0.16235	0.809051	750	1	-0.22915	0.83732	0.83725	0.999897	2319	0	0
Peak_1016	4	0.16312	0.25663	0.868386	751	2	-0.15769	0.90353	0.90373	0.999897	2541	0	0
Peak_221	5	0.16313	0.26322	0.876378	752	1	-0.44089	0.017173	0.046946	0.999897	106	3	0.29501
NO_TARGET_466	1	0.16317	0.16278	0.809051	753	1	-0.21588	0.83683	0.83677	0.999897	2318	0	0
Peak_1634	1	0.16349	0.1631	0.809051	754	1	-0.16469	0.83651	0.83645	0.999897	2317	0	0
Peak_1894	6	0.1642	0.28393	0.883352	755	2	-0.2804	0.14212	0.26896	0.999897	536	1	0.43791
NO_TARGET_221	1	0.16422	0.1638	0.809051	756	1	-0.17315	0.83578	0.83569	0.999897	2316	0	0
Peak_1502	4	0.16427	0.25803	0.870107	757	1	-0.65881	0.52456	0.53356	0.999897	1469	1	0.16081
Peak_2141	1	0.16438	0.16399	0.809051	758	1	-0.18851	0.83562	0.83553	0.999897	2315	0	0
Peak_1394	6	0.16446	0.2842	0.883352	759	1	-0.49425	0.87516	0.87508	0.999897	2442	0	0
chr23;34975963:34976963	1	0.16494	0.16457	0.809051	760	1	-0.17889	0.83506	0.83498	0.999897	2314	0	0
chr16;60288985:60289985	1	0.16511	0.16471	0.809051	761	1	-0.21715	0.83489	0.83483	0.999897	2313	0	0
NO_TARGET_382	1	0.16519	0.16479	0.809051	762	1	-0.31388	0.83481	0.83477	0.999897	2311	0	0
chr3;75850818:75851818	1	0.16575	0.16544	0.809051	763	1	-0.31918	0.83425	0.83418	0.999897	2310	0	0
chr1;190600107:190601107	2	0.16579	0.17943	0.829926	764	1	-0.37603	0.75157	0.75111	0.999897	2079	0	0
chr21;18989986:18990986	1	0.16583	0.16551	0.809051	765	1	-0.28247	0.83417	0.83409	0.999897	2309	0	0
Peak_2031	4	0.16655	0.26117	0.873635	766	2	-0.18077	0.82626	0.82628	0.999897	2282	0	0
Peak_1060	3	0.16667	0.22237	0.845691	767	1	-0.31873	0.4479	0.45189	0.999897	1279	1	0.16686
Peak_2575	6	0.16737	0.28717	0.883352	768	1	-0.35566	0.002262	0.0093716	0.857209	27	5	0.22721
NO_TARGET_86	1	0.16745	0.16719	0.810939	769	1	-0.18418	0.83255	0.8325	0.999897	2301	0	0
NO_TARGET_348	1	0.16793	0.16768	0.811218	770	1	-0.2161	0.83207	0.83207	0.999897	2299	0	0
Peak_959	7	0.16811	0.31728	0.883614	771	1	-0.55151	0.098942	0.2138	0.999897	409	3	0.20014
Peak_498	3	0.16902	0.22419	0.845691	772	1	-0.26645	0.69378	0.69491	0.999897	1907	0	0
NO_TARGET_390	1	0.16906	0.16883	0.815309	773	1	-0.17036	0.83094	0.83097	0.999897	2297	0	0
chr21;20952037:20953037	2	0.16918	0.18233	0.829926	774	1	-0.33206	0.85745	0.85669	0.999897	2388	0	0
Peak_1739	1	0.16946	0.16925	0.815309	775	1	-0.24463	0.83054	0.83058	0.999897	2296	0	0
chr2;176029729:176030729	1	0.16963	0.16936	0.815309	776	1	-0.18668	0.83037	0.8304	0.999897	2295	0	0
Peak_583	6	0.16986	0.28972	0.883352	777	2	-0.31065	0.88258	0.88248	0.999897	2464	0	0
NO_TARGET_483	1	0.17084	0.17053	0.818209	778	1	-0.2026	0.82916	0.82915	0.999897	2291	0	0
NO_TARGET_472	1	0.17181	0.17149	0.820189	779	1	-0.16494	0.82819	0.82828	0.999897	2288	0	0
Peak_2236	4	0.17214	0.26862	0.883352	780	1	-0.32368	0.98787	0.98784	0.999897	2869	0	0
Peak_326	1	0.17302	0.17276	0.823329	781	1	-0.2592	0.82698	0.82697	0.999897	2284	0	0
NO_TARGET_200	1	0.17334	0.17308	0.823329	782	1	-0.18408	0.82666	0.82672	0.999897	2283	0	0
Peak_1452	15	0.17409	0.39686	0.919909	783	5	-0.28877	0.03101	0.11808	0.999897	175	4	0.27516
NO_TARGET_93	1	0.17447	0.17424	0.823329	784	1	-0.2073	0.82553	0.82564	0.999897	2281	0	0
Peak_146	1	0.17471	0.17447	0.823329	785	1	-0.25843	0.82529	0.82538	0.999897	2279	0	0
Peak_519	1	0.17495	0.17467	0.823329	786	1	-0.2222	0.82505	0.8251	0.999897	2278	0	0
NO_TARGET_175	1	0.1752	0.17491	0.823329	787	1	-0.21031	0.8248	0.82485	0.999897	2275	0	0
NO_TARGET_471	1	0.17544	0.17515	0.823329	788	1	-0.26138	0.82456	0.82462	0.999897	2273	0	0
Peak_911	1	0.1756	0.17528	0.823329	789	1	-0.16941	0.8244	0.82446	0.999897	2271	0	0
Peak_2213	6	0.17565	0.29605	0.883352	790	1	-0.46541	0.76424	0.76513	0.999897	2108	1	0.15379
Peak_2367	6	0.17607	0.29644	0.883352	791	2	-0.315	0.87635	0.87629	0.999897	2446	0	0
NO_TARGET_99	1	0.17633	0.17596	0.824055	792	1	-0.21888	0.82367	0.82367	0.999897	2269	0	0
Peak_822	4	0.17745	0.27595	0.883352	793	1	-0.37714	0.63699	0.63702	0.999897	1758	0	0
Peak_2580	4	0.17779	0.27641	0.883352	794	2	-0.22951	0.97318	0.97318	0.999897	2800	0	0
chr10;57980560:57981560	2	0.17784	0.19001	0.838535	795	1	-0.52064	0.70504	0.70501	0.999897	1944	0	0
NO_TARGET_121	1	0.17794	0.17765	0.82667	796	1	-0.16308	0.82206	0.82205	0.999897	2266	0	0
NO_TARGET_68	1	0.17859	0.17821	0.82667	797	1	-0.1959	0.82141	0.82142	0.999897	2265	0	0
NO_TARGET_227	1	0.18004	0.17957	0.829926	798	1	-0.17119	0.81996	0.8199	0.999897	2263	0	0
Peak_1486	10	0.18004	0.35726	0.892224	799	2	-0.4418	0.53592	0.68717	0.999897	1508	1	0.34224
Peak_2075	5	0.18014	0.28373	0.883352	800	1	-0.4447	0.90092	0.90053	0.999897	2533	0	0
Peak_1419	4	0.18024	0.27972	0.883352	801	2	-0.26079	0.79231	0.79254	0.999897	2179	0	0
Peak_1182	7	0.18059	0.32901	0.884798	802	2	-0.40876	0.27759	0.42685	0.999897	856	2	0.23323
Peak_1854	2	0.18076	0.19257	0.842373	803	1	-0.24153	0.59795	0.5989	0.999897	1666	0	0
Peak_2532	9	0.1808	0.34474	0.885921	804	3	-0.38829	0.26381	0.45197	0.999897	823	1	0.34653
Peak_916	23	0.18163	0.45305	0.927275	805	6	-0.38739	0.7414	0.9077	0.999897	2050	4	0.15206
NO_TARGET_180	1	0.18214	0.18158	0.829926	806	1	-0.17215	0.81786	0.818	0.999897	2256	0	0
Peak_423	4	0.1825	0.28286	0.883352	807	2	-0.24894	0.5203	0.53006	0.999897	1451	1	0.18639
NO_TARGET_330	1	0.18311	0.18252	0.829926	808	1	-0.29507	0.81689	0.81699	0.999897	2254	0	0
Peak_989	22	0.18404	0.44773	0.927275	809	5	-0.53247	0.30312	0.60381	0.999897	921	6	0.18515
Peak_2057	7	0.18438	0.33248	0.884798	810	1	-1.0864	0.77779	0.78239	0.999897	2141	1	0.13801
Peak_436	3	0.18455	0.23553	0.853735	811	1	-0.26382	0.87372	0.87463	0.999897	2439	0	0
Peak_771	5	0.18491	0.28925	0.883352	812	2	-0.33765	0.01165	0.035296	0.999897	82	3	0.23816
Peak_217	4	0.18495	0.28617	0.883352	813	1	-0.30478	0.11859	0.19843	0.999897	470	2	0.21196
Peak_994	4	0.18518	0.28641	0.883352	814	2	-0.23827	0.75777	0.7581	0.999897	2093	0	0
NO_TARGET_63	1	0.18529	0.18462	0.833227	815	1	-0.19324	0.81471	0.81484	0.999897	2250	0	0
NO_TARGET_161	1	0.18553	0.18486	0.833227	816	1	-0.14288	0.81447	0.81458	0.999897	2249	0	0
NO_TARGET_79	1	0.18593	0.18532	0.833227	817	1	-0.18852	0.81407	0.8142	0.999897	2247	0	0
Peak_1030	4	0.18612	0.28766	0.883352	818	2	-0.23667	0.25849	0.34747	0.999897	808	1	0.23905
Peak_401	16	0.18643	0.41915	0.92423	819	4	-0.28558	0.23988	0.49667	0.999897	777	4	0.31127
Peak_1519	1	0.1865	0.18591	0.833514	820	1	-0.19507	0.8135	0.81362	0.999897	2245	0	0
chr4;141858070:141859070	1	0.18714	0.18659	0.833514	821	1	-0.40973	0.81286	0.81296	0.999897	2243	0	0
Peak_1839	1	0.18755	0.18708	0.833514	822	1	-0.15787	0.81245	0.81254	0.999897	2242	0	0
Peak_2370	15	0.18854	0.41925	0.92423	823	3	-0.33419	0.42483	0.67398	0.999897	1232	2	0.2525
Peak_2471	12	0.18912	0.39187	0.919082	824	4	-0.23484	0.80579	0.8774	0.999897	2220	1	0.20943
chr21;23507118:23508118	1	0.1894	0.18895	0.838535	825	1	-0.20169	0.8106	0.8107	0.999897	2238	0	0
Peak_1986	4	0.18963	0.29237	0.883352	826	2	-0.32557	0.83984	0.83974	0.999897	2329	0	0
NO_TARGET_111	1	0.19037	0.18981	0.838535	827	1	-0.16409	0.80963	0.80974	0.999897	2234	0	0
Peak_491	1	0.19045	0.18989	0.838535	828	1	-0.17221	0.80955	0.80963	0.999897	2232	0	0
Peak_86	9	0.19049	0.35708	0.892224	829	2	-0.34646	0.89322	0.89297	0.999897	2504	0	0
NO_TARGET_112	1	0.19053	0.18999	0.838535	830	1	-0.27129	0.80947	0.80954	0.999897	2231	0	0
NO_TARGET_410	1	0.19069	0.19017	0.838535	831	1	-0.19106	0.80931	0.80936	0.999897	2230	0	0
Peak_2401	6	0.19087	0.31211	0.883352	832	2	-0.27501	0.6087	0.64405	0.999897	1693	1	0.23682
Peak_977	1	0.1911	0.19057	0.838549	833	1	-0.1259	0.8089	0.80898	0.999897	2229	0	0
Peak_741	2	0.1911	0.20139	0.842373	834	1	-0.28654	0.83761	0.83659	0.999897	2322	0	0
Peak_93	8	0.19131	0.35367	0.892171	835	1	-0.80626	0.049966	0.137	0.999897	249	3	0.30835
Peak_700	5	0.19144	0.29721	0.883352	836	1	-0.43107	0.41914	0.49276	0.999897	1211	1	0.25909
NO_TARGET_465	1	0.19158	0.19109	0.838549	837	1	-0.16058	0.80842	0.80851	0.999897	2226	0	0
Peak_1760	5	0.19178	0.29756	0.883352	838	1	-0.34636	0.62715	0.63414	0.999897	1731	1	0.1574
chr12;32964014:32965014	1	0.19332	0.19279	0.842373	839	1	-0.24898	0.80668	0.80685	0.999897	2225	0	0
NO_TARGET_431	1	0.19368	0.19315	0.842373	840	1	-0.16542	0.80632	0.80653	0.999897	2224	0	0
chr3;167028425:167029425	3	0.19381	0.24239	0.860336	841	1	-0.32445	0.65721	0.65802	0.999897	1806	0	0
NO_TARGET_224	1	0.19384	0.19328	0.842373	842	1	-0.17016	0.80616	0.80634	0.999897	2222	0	0
Peak_2233	2	0.19386	0.2038	0.842373	843	1	-0.29212	0.65976	0.66032	0.999897	1818	0	0
Peak_1758	4	0.19391	0.2979	0.883352	844	2	-0.28633	0.11525	0.19391	0.999897	464	1	0.338
chr7;51724983:51725983	1	0.19408	0.19351	0.842373	845	1	-0.21643	0.80592	0.80616	0.999897	2221	0	0
Peak_419	9	0.19428	0.36199	0.894778	846	3	-0.31013	0.45536	0.61292	0.999897	1304	2	0.28418
Peak_2279	2	0.19444	0.20432	0.842373	847	1	-0.2205	0.93521	0.93579	0.999897	2636	0	0
Peak_1821	1	0.19473	0.19412	0.842373	848	1	-0.22669	0.80527	0.80549	0.999897	2219	0	0
Peak_1678	5	0.19495	0.30151	0.883352	849	2	-0.1788	0.80231	0.80174	0.999897	2211	0	0
Peak_1800	4	0.19515	0.29874	0.883352	850	1	-0.38371	0.954	0.95393	0.999897	2717	0	0
Peak_1600	7	0.1957	0.34296	0.884798	851	1	-0.94977	0.56651	0.65351	0.999897	1579	1	0.23315
Peak_1158	4	0.19598	0.29925	0.883352	852	1	-0.49615	0.064102	0.12507	0.999897	293	1	0.31999
Peak_2167	1	0.19606	0.19545	0.842373	853	1	-0.23237	0.80394	0.80413	0.999897	2217	0	0
Peak_1314	1	0.19606	0.19545	0.842373	854	1	-0.23237	0.80394	0.80413	0.999897	2216	0	0
Peak_161	7	0.19647	0.3437	0.884798	855	2	-0.33551	0.40985	0.55024	0.999897	1183	2	0.21045
Peak_1667	2	0.19705	0.20637	0.842373	856	1	-0.48632	0.0047566	0.009216	0.857209	47	1	0.62873
Peak_1950	2	0.19762	0.20683	0.842373	857	1	-0.34766	0.59375	0.59474	0.999897	1656	0	0
Peak_1062	1	0.1982	0.19761	0.842373	858	1	-0.14373	0.8018	0.80202	0.999897	2210	0	0
Peak_973	5	0.19822	0.30535	0.883352	859	2	-0.26987	0.7932	0.79264	0.999897	2182	0	0
Peak_2071	25	0.19843	0.48114	0.927275	860	7	-0.25093	0.098804	0.31313	0.999897	408	3	0.30231
Peak_2010	16	0.19886	0.43759	0.927275	861	4	-0.20969	0.027408	0.10938	0.999897	160	4	0.27627
NO_TARGET_204	1	0.19957	0.19886	0.842373	862	1	-0.1981	0.80043	0.80062	0.999897	2207	0	0
NO_TARGET_123	1	0.19973	0.19902	0.842373	863	1	-0.18685	0.80027	0.80042	0.999897	2206	0	0
Peak_1445	2	0.20051	0.20945	0.842373	864	1	-0.36026	0.10118	0.12871	0.999897	416	1	0.26136
Peak_356	5	0.20056	0.30809	0.883352	865	2	-0.47841	0.28128	0.40525	0.999897	863	2	0.27928
Peak_2272	6	0.20102	0.32323	0.884798	866	2	-0.28947	0.52549	0.59502	0.999897	1471	1	0.27501
Peak_877	3	0.20113	0.24773	0.865735	867	1	-0.34597	0.95558	0.95593	0.999897	2723	0	0
chr5;31386862:31387862	1	0.20119	0.20058	0.842373	868	1	-0.20937	0.79881	0.799	0.999897	2202	0	0
Peak_635	4	0.20172	0.30257	0.883352	869	1	-0.35496	0.16874	0.26464	0.999897	617	2	0.36729
Peak_1217	4	0.20199	0.30275	0.883352	870	1	-0.34968	0.22358	0.32715	0.999897	738	1	0.25553
chr13;74226673:74227673	1	0.20207	0.20143	0.842373	871	1	-0.21237	0.79793	0.79821	0.999897	2201	0	0
Peak_2067	10	0.2023	0.3834	0.912101	872	3	-0.2762	0.99525	0.99507	0.999897	2906	0	0
Peak_374	9	0.20304	0.37343	0.90258	873	3	-0.18173	0.55144	0.68818	0.999897	1541	2	0.18064
NO_TARGET_439	1	0.20312	0.20258	0.842373	874	1	-0.18951	0.79688	0.79719	0.999897	2196	0	0
Peak_1737	3	0.20342	0.24955	0.865735	875	1	-0.29609	0.79123	0.79249	0.999897	2177	0	0
Peak_1555	8	0.20356	0.37059	0.898109	876	1	-0.75781	0.071192	0.18298	0.999897	313	3	0.25955
NO_TARGET_125	1	0.20393	0.20335	0.842373	877	1	-0.14433	0.79607	0.79644	0.999897	2194	0	0
Peak_2237	9	0.20398	0.37456	0.904376	878	3	-0.18816	0.063855	0.16869	0.999897	292	3	0.20435
chr21;23712049:23713049	2	0.20455	0.21308	0.842373	879	1	-0.32615	0.85148	0.8505	0.999897	2370	0	0
Peak_1033	3	0.20467	0.25044	0.865735	880	1	-0.45652	0.56592	0.56663	0.999897	1576	0	0
Peak_1173	1	0.20486	0.20438	0.842373	881	1	-0.23096	0.79514	0.79556	0.999897	2191	0	0
Peak_1308	1	0.20522	0.20468	0.842373	882	1	-0.23678	0.79478	0.79519	0.999897	2190	0	0
Peak_2499	12	0.20571	0.41619	0.92423	883	3	-0.43607	0.4888	0.6959	0.999897	1389	2	0.25995
Peak_2572	4	0.20607	0.30528	0.883352	884	1	-0.41478	0.93571	0.93596	0.999897	2641	0	0
Peak_2053	1	0.20619	0.20562	0.842373	885	1	-0.22983	0.79381	0.79414	0.999897	2187	0	0
NO_TARGET_373	1	0.20627	0.20569	0.842373	886	1	-0.18901	0.79373	0.79405	0.999897	2186	0	0
NO_TARGET_498	1	0.20635	0.20578	0.842373	887	1	-0.15212	0.79365	0.79394	0.999897	2185	0	0
Peak_138	3	0.20654	0.25194	0.865735	888	1	-0.27472	0.70754	0.7086	0.999897	1948	0	0
chr4;101621652:101622652	2	0.20685	0.21509	0.842373	889	1	-0.24516	0.8063	0.80535	0.999897	2223	0	0
NO_TARGET_29	1	0.20724	0.20674	0.842373	890	1	-0.1715	0.79276	0.79308	0.999897	2180	0	0
Peak_811	2	0.20858	0.21661	0.842373	891	1	-0.3129	0.58651	0.58759	0.999897	1635	0	0
NO_TARGET_362	1	0.20869	0.20805	0.842373	892	0	0	0.79131	0.79164	0.999897	2178	0	0
Peak_208	6	0.20889	0.33158	0.884798	893	2	-0.4149	0.27239	0.40424	0.999897	847	1	0.33806
Peak_1552	3	0.20944	0.25402	0.865735	894	1	-0.432	0.63788	0.6388	0.999897	1761	0	0
NO_TARGET_28	1	0.20958	0.20898	0.842373	895	0	0	0.79042	0.79075	0.999897	2175	0	0
Peak_2514	6	0.20979	0.33273	0.884798	896	2	-0.84858	0.87677	0.87671	0.999897	2449	0	0
Peak_723	2	0.21001	0.21783	0.842373	897	1	-0.305	0.94572	0.94625	0.999897	2678	0	0
NO_TARGET_417	1	0.21015	0.20958	0.842373	898	0	0	0.78985	0.79015	0.999897	2174	0	0
Peak_365	5	0.21066	0.32017	0.884798	899	1	-0.49839	0.88937	0.88939	0.999897	2488	0	0
NO_TARGET_167	1	0.21087	0.21031	0.842373	900	0	0	0.78913	0.78947	0.999897	2173	0	0
Peak_2032	3	0.21089	0.25508	0.865735	901	1	-0.3198	0.83852	0.83963	0.999897	2325	0	0
Peak_1689	4	0.21095	0.3081	0.883352	902	1	-0.31153	0.18135	0.28165	0.999897	651	1	0.35088
Peak_739	8	0.21108	0.38091	0.910887	903	3	-0.25903	0.23361	0.41255	0.999897	767	3	0.19579
NO_TARGET_408	1	0.21128	0.21068	0.842373	904	0	0	0.78872	0.78902	0.999897	2172	0	0
Peak_1287	3	0.21151	0.25555	0.865735	905	1	-0.34822	0.84162	0.84285	0.999897	2339	0	0
Peak_1167	8	0.21161	0.3817	0.911275	906	2	-0.33332	0.42756	0.57648	0.999897	1241	2	0.19991
Peak_2579	20	0.21173	0.47984	0.927275	907	2	-0.43194	0.012595	0.06275	0.999897	85	9	0.16875
NO_TARGET_89	1	0.21208	0.21143	0.842373	908	0	0	0.78792	0.78826	0.999897	2171	0	0
Peak_1494	4	0.21257	0.30904	0.883352	909	1	-0.38007	0.96151	0.96131	0.999897	2743	0	0
NO_TARGET_379	1	0.21305	0.21238	0.842373	910	0	0	0.78695	0.78728	0.999897	2169	0	0
Peak_802	6	0.21326	0.33636	0.884798	911	1	-0.44848	0.32891	0.46433	0.999897	973	2	0.25153
Peak_1305	5	0.21429	0.32447	0.884798	912	2	-0.24409	0.68544	0.68482	0.999897	1887	1	0.13706
Peak_1538	3	0.21461	0.2579	0.870107	913	1	-0.28313	0.37233	0.38667	0.999897	1092	1	0.23101
chr23;94018019:94019019	2	0.21531	0.2227	0.845691	914	1	-0.28181	0.063765	0.098098	0.999897	291	1	0.32796
chr14;98315122:98316122	1	0.21539	0.21464	0.842373	915	0	0	0.78461	0.78496	0.999897	2164	0	0
Peak_1391	1	0.21555	0.21484	0.842373	916	0	0	0.78445	0.78479	0.999897	2163	0	0
NO_TARGET_127	1	0.21563	0.21491	0.842373	917	0	0	0.78437	0.7847	0.999897	2162	0	0
Peak_1264	5	0.21566	0.32622	0.884798	918	1	-0.34376	0.090003	0.18092	0.999897	378	2	0.23368
Peak_44	10	0.21578	0.39899	0.919909	919	2	-0.40843	0.24383	0.43763	0.999897	785	3	0.27529
NO_TARGET_306	1	0.21584	0.21511	0.842373	920	0	0	0.78416	0.78448	0.999897	2161	0	0
Peak_1594	1	0.2162	0.21546	0.842373	921	0	0	0.7838	0.78412	0.999897	2160	0	0
Peak_472	3	0.21646	0.25922	0.8711	922	1	-0.32822	0.058736	0.10436	0.999897	277	2	0.19128
Peak_1436	8	0.2176	0.3899	0.915651	923	3	-0.24209	0.015415	0.05612	0.999897	96	3	0.30866
chr9;10878285:10879285	1	0.21765	0.21692	0.842373	924	0	0	0.78235	0.78275	0.999897	2155	0	0
Peak_231	8	0.21773	0.3901	0.915651	925	3	-0.26351	0.75858	0.78163	0.999897	2097	1	0.16144
NO_TARGET_256	1	0.2183	0.21766	0.842373	926	0	0	0.7817	0.78211	0.999897	2154	0	0
Peak_1749	9	0.21867	0.39322	0.919286	927	2	-0.23968	0.64147	0.75225	0.999897	1772	1	0.22891
Peak_230	1	0.21894	0.21823	0.842373	928	0	0	0.78106	0.78145	0.999897	2153	0	0
Peak_1694	4	0.21903	0.31282	0.883352	929	1	-0.37724	0.17349	0.27111	0.999897	630	2	0.19209
Peak_2291	2	0.21917	0.22611	0.847313	930	1	-0.3504	0.91962	0.91971	0.999897	2595	0	0
chr17;15277587:15278587	1	0.21943	0.21873	0.842385	931	0	0	0.78057	0.78093	0.999897	2152	0	0
Peak_1194	5	0.22035	0.33173	0.884798	932	2	-0.1963	0.16732	0.27176	0.999897	614	1	0.282
NO_TARGET_102	1	0.22072	0.21993	0.844787	933	0	0	0.77928	0.77964	0.999897	2146	0	0
Peak_1532	4	0.2209	0.31392	0.883352	934	1	-0.60897	0.37841	0.42373	0.999897	1110	1	0.22186
Peak_18	8	0.22179	0.39578	0.919909	935	3	-0.18117	0.47943	0.62133	0.999897	1356	2	0.15353
Peak_131	5	0.22261	0.3344	0.884798	936	2	-0.24079	0.14548	0.24605	0.999897	550	1	0.27301
Peak_2205	5	0.22339	0.33522	0.884798	937	2	-0.22069	0.92197	0.9216	0.999897	2598	0	0
Peak_980	12	0.22341	0.44152	0.927275	938	3	-0.32626	0.49854	0.70467	0.999897	1416	2	0.21069
chr18;74179615:74180615	2	0.22401	0.23037	0.853499	939	1	-0.27014	0.83236	0.83115	0.999897	2300	0	0
Peak_1120	1	0.22419	0.2234	0.845691	940	0	0	0.77581	0.77615	0.999897	2139	0	0
Peak_101	4	0.22464	0.31615	0.883352	941	1	-0.32471	0.45053	0.47548	0.999897	1285	1	0.19727
Peak_1420	2	0.22472	0.23107	0.853499	942	1	-0.21798	0.49552	0.49545	0.999897	1407	0	0
Peak_639	8	0.22496	0.39876	0.919909	943	2	-0.3066	0.10083	0.22925	0.999897	415	1	0.36091
Peak_1975	2	0.22501	0.23132	0.853499	944	1	-0.25737	0.37217	0.37095	0.999897	1091	1	0.17004
chr13;69690514:69691514	1	0.22524	0.22452	0.845691	945	0	0	0.77476	0.77507	0.999897	2137	0	0
NO_TARGET_31	1	0.22605	0.22536	0.845691	946	0	0	0.77395	0.77427	0.999897	2136	0	0
Peak_2168	7	0.22613	0.37126	0.898824	947	1	-0.59713	0.40605	0.5465	0.999897	1172	2	0.17025
Peak_1192	5	0.22628	0.33874	0.884798	948	2	-0.23295	0.8424	0.8421	0.999897	2344	0	0
Peak_395	3	0.2265	0.26674	0.881205	949	1	-0.25183	0.83263	0.83363	0.999897	2303	0	0
chr7;106963450:106964450	2	0.22699	0.23299	0.853735	950	1	-0.28805	0.81888	0.81769	0.999897	2259	0	0
NO_TARGET_494	1	0.22702	0.22637	0.847313	951	0	0	0.77298	0.7733	0.999897	2135	0	0
Peak_468	6	0.22704	0.35123	0.89009	952	1	-0.40827	0.93935	0.93918	0.999897	2655	0	0
Peak_2281	2	0.22742	0.23339	0.853735	953	1	-0.43256	0.56836	0.56943	0.999897	1586	0	0
Peak_939	12	0.22757	0.44737	0.927275	954	4	-0.23236	0.82453	0.88325	0.999897	2272	1	0.16964
NO_TARGET_34	1	0.22823	0.22769	0.850607	955	0	0	0.77177	0.77205	0.999897	2132	0	0
chr7;81502225:81503225	1	0.22839	0.22784	0.850607	956	0	0	0.77161	0.77185	0.999897	2131	0	0
Peak_129	2	0.2287	0.23459	0.853735	957	1	-0.19966	0.73343	0.73307	0.999897	2028	0	0
NO_TARGET_331	1	0.22871	0.22814	0.850672	958	0	0	0.77129	0.7715	0.999897	2126	0	0
Peak_104	2	0.22884	0.23474	0.853735	959	1	-0.24106	0.73948	0.73908	0.999897	2046	0	0
Peak_1954	2	0.22983	0.23572	0.853735	960	1	-0.20045	0.93777	0.93837	0.999897	2651	0	0
NO_TARGET_289	1	0.22992	0.22931	0.853499	961	0	0	0.77008	0.77031	0.999897	2123	0	0
chr1;248836688:248837688	2	0.2304	0.23619	0.853735	962	1	-0.44289	0.70029	0.70019	0.999897	1924	0	0
Peak_2493	1	0.23057	0.23003	0.853499	963	0	0	0.76943	0.76966	0.999897	2122	0	0
Peak_213	6	0.23115	0.35569	0.892171	964	2	-0.21494	0.89828	0.89829	0.999897	2521	0	0
NO_TARGET_177	1	0.23146	0.23102	0.853499	965	0	0	0.76854	0.76876	0.999897	2120	0	0
NO_TARGET_432	1	0.23186	0.23138	0.853499	966	0	0	0.76814	0.76848	0.999897	2119	0	0
Peak_1551	3	0.2324	0.27115	0.883352	967	1	-0.21827	0.79403	0.79523	0.999897	2188	0	0
Peak_1002	2	0.23266	0.2383	0.85426	968	1	-0.25339	0.95308	0.95369	0.999897	2712	0	0
Peak_1669	7	0.23336	0.37824	0.907852	969	1	-0.34435	0.078316	0.18055	0.999897	340	1	0.34127
Peak_2294	1	0.23412	0.2337	0.853735	970	0	0	0.76588	0.76618	0.999897	2115	0	0
Peak_1920	1	0.2342	0.2338	0.853735	971	0	0	0.7658	0.76607	0.999897	2114	0	0
NO_TARGET_12	1	0.23468	0.23423	0.853735	972	0	0	0.76532	0.7655	0.999897	2112	0	0
Peak_449	1	0.23557	0.23504	0.853735	973	0	0	0.76443	0.76455	0.999897	2110	0	0
NO_TARGET_104	1	0.23565	0.23513	0.853735	974	0	0	0.76435	0.76443	0.999897	2109	0	0
Peak_1235	8	0.23619	0.40819	0.923604	975	2	-0.43962	0.05758	0.15392	0.999897	273	2	0.35574
Peak_1616	3	0.23626	0.27406	0.883352	976	1	-0.39374	0.30547	0.33309	0.999897	926	1	0.25295
NO_TARGET_298	1	0.23678	0.23639	0.853735	977	0	0	0.76322	0.76332	0.999897	2107	0	0
NO_TARGET_342	1	0.23711	0.23669	0.853735	978	0	0	0.76289	0.76297	0.999897	2106	0	0
Peak_270	2	0.23718	0.24249	0.860336	979	1	-0.25793	0.94416	0.94482	0.999897	2671	0	0
NO_TARGET_337	1	0.23727	0.23684	0.853735	980	0	0	0.76273	0.76286	0.999897	2105	0	0
Peak_2080	8	0.23782	0.40939	0.923624	981	1	-1.0314	0.94995	0.94942	0.999897	2697	0	0
NO_TARGET_454	1	0.23783	0.23747	0.85426	982	0	0	0.76217	0.7623	0.999897	2104	0	0
Peak_168	2	0.23803	0.24341	0.862555	983	1	-0.23208	0.52612	0.52668	0.999897	1473	0	0
Peak_170	4	0.23869	0.32453	0.884798	984	1	-0.27122	0.079682	0.14624	0.999897	343	2	0.25869
Peak_2439	1	0.2388	0.23845	0.85426	985	0	0	0.7612	0.76128	0.999897	2103	0	0
NO_TARGET_10	1	0.2392	0.23888	0.85426	986	0	0	0.7608	0.76093	0.999897	2099	0	0
chr2;164464267:164465267	2	0.24014	0.24525	0.865735	987	1	-0.18174	0.91605	0.91605	0.999897	2583	0	0
Peak_24	18	0.24123	0.50172	0.927275	988	3	-0.39006	0.020313	0.089266	0.999897	125	7	0.28836
chr1;163947650:163948650	1	0.24146	0.2411	0.859559	989	0	0	0.75854	0.75868	0.999897	2096	0	0
chr6;14803594:14804594	1	0.24243	0.24196	0.860336	990	0	0	0.75757	0.75774	0.999897	2092	0	0
Peak_2491	7	0.24314	0.38709	0.914334	991	2	-0.22681	0.37763	0.51933	0.999897	1106	1	0.31904
Peak_1310	6	0.24331	0.36908	0.898109	992	1	-0.42126	0.46902	0.56596	0.999897	1337	1	0.26032
Peak_2505	4	0.24367	0.32753	0.884798	993	1	-0.35267	0.67259	0.67294	0.999897	1858	0	0
Peak_2004	14	0.24453	0.47525	0.927275	994	2	-0.44241	0.15506	0.36701	0.999897	575	5	0.19855
Peak_2301	15	0.24457	0.48267	0.927275	995	3	-0.27946	0.38612	0.63701	0.999897	1135	4	0.19207
Peak_1788	9	0.24704	0.42956	0.927275	996	2	-0.39319	0.90583	0.90582	0.999897	2551	0	0
chr5;132104622:132105622	1	0.24728	0.24705	0.865735	997	0	0	0.75272	0.75282	0.999897	2083	0	0
NO_TARGET_360	1	0.24776	0.24751	0.865735	998	0	0	0.75224	0.75232	0.999897	2081	0	0
Peak_1278	4	0.24838	0.33029	0.884798	999	1	-0.54432	0.072822	0.13688	0.999897	322	2	0.28157
Peak_481	12	0.24927	0.46842	0.927275	1000	1	-0.46849	0.028507	0.10445	0.999897	163	5	0.29635
chr12;74541793:74542793	2	0.24968	0.2539	0.865735	1001	1	-0.30505	0.90688	0.90671	0.999897	2553	0	0
Peak_1875	3	0.24973	0.28438	0.883352	1002	1	-0.24032	0.53582	0.53638	0.999897	1507	0	0
Peak_219	8	0.24976	0.41934	0.92423	1003	2	-0.2945	0.28823	0.4618	0.999897	878	2	0.21951
NO_TARGET_416	1	0.24978	0.24942	0.865735	1004	0	0	0.75022	0.75024	0.999897	2074	0	0
Peak_697	6	0.24981	0.37606	0.905196	1005	2	-0.38441	0.34379	0.48012	0.999897	1011	2	0.23247
Peak_719	4	0.24994	0.33131	0.884798	1006	1	-0.33803	0.74573	0.74605	0.999897	2059	0	0
NO_TARGET_64	1	0.25042	0.25008	0.865735	1007	0	0	0.74958	0.74961	0.999897	2071	0	0
Peak_1131	10	0.25073	0.43971	0.927275	1008	1	-0.50553	0.072113	0.19103	0.999897	317	2	0.35182
Peak_1168	2	0.25121	0.25525	0.865735	1009	1	-0.24325	0.35919	0.35858	0.999897	1045	1	0.16386
chr2;71839471:71840471	1	0.25123	0.25092	0.865735	1010	0	0	0.74877	0.74884	0.999897	2067	0	0
NO_TARGET_7	1	0.25163	0.25132	0.865735	1011	0	0	0.74837	0.74841	0.999897	2066	0	0
Peak_2344	6	0.2519	0.3784	0.907852	1012	2	-0.39041	0.29004	0.42268	0.999897	884	2	0.32531
Peak_1512	3	0.25273	0.28664	0.883352	1013	1	-0.4471	0.79731	0.79854	0.999897	2198	0	0
Peak_162	8	0.25278	0.42185	0.926307	1014	2	-0.48436	0.1641	0.31758	0.999897	607	1	0.29739
Peak_957	1	0.25317	0.25288	0.865735	1015	0	0	0.74683	0.74698	0.999897	2062	0	0
Peak_617	9	0.25379	0.43782	0.927275	1016	1	-0.35126	0.55981	0.69499	0.999897	1552	2	0.15597
Peak_2355	1	0.25398	0.25361	0.865735	1017	0	0	0.74602	0.74615	0.999897	2060	0	0
Peak_728	1	0.25506	0.25469	0.865735	1018	0	0	0.74494	0.74505	0.999897	2058	0	0
Peak_2297	3	0.25532	0.28855	0.883352	1019	1	-0.22966	0.5787	0.57949	0.999897	1617	0	0
chr5;58256622:58257622	1	0.25543	0.255	0.865735	1020	0	0	0.74457	0.74466	0.999897	2057	0	0
chr14;21541786:21542786	1	0.25551	0.25504	0.865735	1021	0	0	0.74449	0.74456	0.999897	2056	0	0
chr4;156382975:156383975	1	0.25583	0.25538	0.865735	1022	0	0	0.74417	0.74425	0.999897	2055	0	0
Peak_2207	2	0.25665	0.26026	0.872835	1023	1	-0.17392	0.62036	0.62124	0.999897	1718	0	0
Peak_533	7	0.25728	0.40008	0.919909	1024	2	-0.26561	0.12406	0.25333	0.999897	492	3	0.25709
Peak_156	1	0.25728	0.25693	0.868412	1025	0	0	0.74272	0.74294	0.999897	2052	0	0
Peak_602	2	0.25846	0.26216	0.875949	1026	1	-0.26813	0.82737	0.8263	0.999897	2286	0	0
Peak_151	9	0.25871	0.44409	0.927275	1027	2	-0.31863	0.82395	0.83745	0.999897	2270	1	0.16419
NO_TARGET_378	1	0.25882	0.25856	0.870905	1028	0	0	0.74118	0.74135	0.999897	2049	0	0
Peak_73	4	0.259	0.3369	0.884798	1029	1	-0.31413	0.75055	0.75076	0.999897	2076	0	0
NO_TARGET_305	1	0.25938	0.25908	0.8711	1030	0	0	0.74062	0.74077	0.999897	2048	0	0
NO_TARGET_114	1	0.26132	0.26098	0.873635	1031	0	0	0.73868	0.73882	0.999897	2043	0	0
Peak_167	11	0.26158	0.46394	0.927275	1032	3	-0.33361	0.031348	0.10513	0.999897	180	3	0.33331
Peak_1790	3	0.26206	0.29372	0.883352	1033	1	-0.24392	0.27913	0.31268	0.999897	857	1	0.24724
Peak_1089	14	0.26241	0.49675	0.927275	1034	4	-0.2386	0.9351	0.94585	0.999897	2635	1	0.16366
Peak_19	7	0.26257	0.40515	0.922869	1035	2	-0.27535	0.027623	0.08198	0.999897	161	4	0.22244
Peak_956	11	0.26286	0.46531	0.927275	1036	3	-0.20918	0.91953	0.92103	0.999897	2593	1	0.15821
Peak_212	2	0.26346	0.26674	0.881205	1037	1	-0.39113	0.56389	0.56471	0.999897	1569	0	0
Peak_1496	3	0.26364	0.29496	0.883352	1038	1	-0.33184	0.50693	0.50783	0.999897	1433	1	0.11974
Peak_1281	10	0.2637	0.45454	0.927275	1039	2	-0.30032	0.36187	0.5673	0.999897	1056	3	0.14977
NO_TARGET_41	1	0.26374	0.26348	0.876378	1040	0	0	0.73626	0.73643	0.999897	2037	0	0
NO_TARGET_241	1	0.26406	0.26382	0.876496	1041	0	0	0.73594	0.7361	0.999897	2036	0	0
Peak_1206	1	0.26511	0.26494	0.87924	1042	0	0	0.73489	0.73494	0.999897	2032	0	0
Peak_2028	1	0.26657	0.26636	0.881205	1043	0	0	0.73343	0.73346	0.999897	2029	0	0
Peak_2314	8	0.26685	0.43349	0.927275	1044	1	-0.45208	0.54164	0.67753	0.999897	1519	2	0.17804
Peak_1955	9	0.26692	0.45455	0.927275	1045	2	-0.34875	0.071364	0.18382	0.999897	314	3	0.43311
Peak_1343	8	0.26722	0.43379	0.927275	1046	2	-0.25661	0.35178	0.51307	0.999897	1027	1	0.29205
NO_TARGET_122	1	0.26729	0.26706	0.881283	1047	0	0	0.73271	0.73272	0.999897	2027	0	0
Peak_286	13	0.26779	0.50206	0.927275	1048	2	-0.35348	0.39346	0.62152	0.999897	1148	2	0.29116
Peak_2065	2	0.26857	0.27154	0.883352	1049	1	-0.31551	0.48584	0.48582	0.999897	1372	0	0
chr19;49472783:49473783	2	0.26885	0.27177	0.883352	1050	1	-0.41476	0.71993	0.71969	0.999897	1990	0	0
Peak_2016	15	0.27025	0.51152	0.927275	1051	3	-0.28751	0.24921	0.49702	0.999897	795	4	0.20266
chr1;185460861:185461861	1	0.27101	0.27068	0.883352	1052	0	0	0.72899	0.729	0.999897	2017	0	0
Peak_1221	2	0.27106	0.27381	0.883352	1053	1	-0.24386	0.89237	0.89183	0.999897	2503	0	0
Peak_1430	3	0.27112	0.30102	0.883352	1054	1	-0.2762	0.89224	0.89296	0.999897	2501	0	0
Peak_1848	5	0.27129	0.39302	0.919286	1055	2	-0.16596	0.16199	0.26538	0.999897	598	2	0.46197
Peak_1518	12	0.27204	0.48999	0.927275	1056	2	-0.47382	0.57316	0.74649	0.999897	1604	1	0.22307
NO_TARGET_257	1	0.27214	0.27177	0.883352	1057	0	0	0.72786	0.72797	0.999897	2011	0	0
Peak_1718	10	0.27223	0.4644	0.927275	1058	1	-0.4777	0.57434	0.71412	0.999897	1607	2	0.20988
Peak_1602	24	0.27264	0.57139	0.939654	1059	3	-0.27754	0.038512	0.15776	0.999897	200	9	0.23538
Peak_1169	5	0.27274	0.39467	0.919909	1060	1	-0.41167	0.77851	0.77793	0.999897	2144	0	0
Peak_1734	6	0.27276	0.40087	0.92099	1061	1	-0.30693	0.49805	0.58075	0.999897	1413	1	0.26628
NO_TARGET_52	1	0.27278	0.2724	0.883352	1062	0	0	0.72722	0.72735	0.999897	2008	0	0
Peak_1468	13	0.27393	0.51017	0.927275	1063	4	-0.20866	0.98345	0.9832	0.999897	2841	0	0
Peak_1603	2	0.27409	0.27654	0.883352	1064	1	-0.21543	0.67023	0.67063	0.999897	1855	0	0
Peak_1143	4	0.27461	0.34645	0.887464	1065	1	-0.41724	0.62009	0.62024	0.999897	1717	1	0.15897
NO_TARGET_433	1	0.27464	0.2743	0.883352	1066	0	0	0.72536	0.72557	0.999897	2005	0	0
Peak_2241	10	0.27495	0.46752	0.927275	1067	3	-0.28402	0.099459	0.24128	0.999897	410	4	0.22316
Peak_1654	4	0.27512	0.34673	0.887464	1068	1	-0.32256	0.63578	0.63589	0.999897	1756	0	0
chr7;13186616:13187616	1	0.27537	0.27503	0.883352	1069	0	0	0.72463	0.72481	0.999897	2002	0	0
Peak_1295	5	0.27586	0.39843	0.919909	1070	1	-0.32502	0.80959	0.80901	0.999897	2233	0	0
Peak_1810	3	0.27601	0.30484	0.883352	1071	1	-0.26388	0.71242	0.71376	0.999897	1965	0	0
chr6;159449594:159450594	2	0.27601	0.27833	0.883352	1072	1	-0.20156	0.33821	0.33829	0.999897	996	1	0.21986
chr2;56736706:56737706	1	0.27621	0.27581	0.883352	1073	0	0	0.72379	0.72397	0.999897	2001	0	0
chr2;160867756:160868756	2	0.27683	0.27903	0.883352	1074	1	-0.20578	0.1105	0.13619	0.999897	446	1	0.35905
NO_TARGET_343	1	0.27706	0.27669	0.883352	1075	0	0	0.72294	0.72313	0.999897	1999	0	0
Peak_1991	8	0.27712	0.44193	0.927275	1076	1	-0.38967	0.30766	0.47737	0.999897	929	2	0.24412
NO_TARGET_284	1	0.27722	0.2769	0.883352	1077	0	0	0.72278	0.72295	0.999897	1998	0	0
Peak_1858	1	0.2773	0.27695	0.883352	1078	0	0	0.7227	0.72288	0.999897	1997	0	0
NO_TARGET_426	1	0.27738	0.277	0.883352	1079	0	0	0.72262	0.72279	0.999897	1996	0	0
Peak_1742	3	0.27777	0.30627	0.883352	1080	1	-0.2602	0.005921	0.016255	0.98196	55	1	0.92244
NO_TARGET_463	1	0.27787	0.27747	0.883352	1081	0	0	0.72213	0.72231	0.999897	1994	0	0
Peak_1423	16	0.27876	0.53141	0.933931	1082	4	-0.26865	0.74187	0.87643	0.999897	2051	1	0.22665
Peak_547	5	0.27897	0.40204	0.921773	1083	1	-0.30169	0.30016	0.42787	0.999897	914	1	0.26168
Peak_2282	2	0.2804	0.28233	0.883352	1084	1	-0.24277	0.48914	0.48904	0.999897	1391	0	0
Peak_380	4	0.28043	0.34989	0.887464	1085	1	-0.37062	0.2722	0.35551	0.999897	846	1	0.56755
chr10;27636496:27637496	1	0.28061	0.28009	0.883352	1086	0	0	0.71939	0.71933	0.999897	1988	0	0
Peak_536	6	0.28114	0.4099	0.923624	1087	2	-0.27542	0.19363	0.32179	0.999897	680	1	0.31607
chr6;92383240:92384240	1	0.28174	0.28118	0.883352	1088	0	0	0.71826	0.71823	0.999897	1985	0	0
Peak_1820	5	0.28177	0.40446	0.922741	1089	1	-0.41312	0.2295	0.34421	0.999897	756	2	0.32287
Peak_1277	3	0.28185	0.30939	0.883352	1090	1	-0.27108	0.15026	0.21872	0.999897	563	1	0.3246
chr4;144907013:144908013	1	0.28215	0.28159	0.883352	1091	0	0	0.71785	0.71783	0.999897	1983	0	0
Peak_1797	17	0.28241	0.54711	0.938158	1092	4	-0.33424	0.08995	0.26388	0.999897	377	3	0.34337
NO_TARGET_238	1	0.28279	0.28215	0.883352	1093	0	0	0.71721	0.71718	0.999897	1980	0	0
Peak_261	9	0.28392	0.4757	0.927275	1094	3	-0.13796	0.83489	0.84481	0.999897	2312	1	0.29848
NO_TARGET_395	1	0.28497	0.28436	0.883352	1095	0	0	0.71503	0.71494	0.999897	1975	0	0
NO_TARGET_145	1	0.28529	0.28472	0.883352	1096	0	0	0.71471	0.7146	0.999897	1973	0	0
Peak_576	1	0.28554	0.28499	0.883352	1097	0	0	0.71446	0.71433	0.999897	1972	0	0
Peak_1267	10	0.28606	0.48007	0.927275	1098	1	-0.36586	8.8478e-06	5.2431e-05	0.051155	2	7	0.39132
NO_TARGET_22	1	0.28618	0.28561	0.883352	1099	0	0	0.71382	0.71374	0.999897	1968	0	0
Peak_432	1	0.28675	0.28612	0.883352	1100	0	0	0.71325	0.71318	0.999897	1967	0	0
chr4;142910768:142911768	1	0.28699	0.28638	0.883352	1101	0	0	0.71301	0.71293	0.999897	1966	0	0
Peak_1869	8	0.28759	0.45038	0.927275	1102	2	-0.21487	0.86258	0.8627	0.999897	2406	0	0
Peak_422	5	0.28794	0.40768	0.923604	1103	1	-0.29133	0.95652	0.95612	0.999897	2730	0	0
Peak_249	2	0.28805	0.28953	0.883352	1104	1	-0.27447	0.53293	0.53347	0.999897	1493	0	0
Peak_1176	4	0.28822	0.35503	0.892171	1105	1	-0.2807	0.70486	0.70534	0.999897	1941	0	0
Peak_1695	4	0.28897	0.35555	0.892171	1106	1	-0.31324	0.045485	0.099505	0.999897	233	2	0.24587
Peak_609	4	0.28922	0.35571	0.892171	1107	1	-0.27062	0.86737	0.86744	0.999897	2422	0	0
chr7;65471488:65472488	2	0.28968	0.29115	0.883352	1108	1	-0.24036	0.60204	0.60298	0.999897	1676	0	0
Peak_1571	1	0.28981	0.28915	0.883352	1109	0	0	0.71019	0.71001	0.999897	1959	0	0
chr4;183440487:183441487	1	0.28989	0.28924	0.883352	1110	0	0	0.71011	0.70997	0.999897	1958	0	0
Peak_1547	3	0.28998	0.31574	0.883352	1111	1	-0.21084	0.62958	0.63037	0.999897	1739	0	0
Peak_2479	3	0.29017	0.31587	0.883352	1112	1	-0.21397	0.8578	0.85895	0.999897	2390	0	0
NO_TARGET_192	1	0.29046	0.28981	0.883352	1113	0	0	0.70954	0.70939	0.999897	1954	0	0
chr23;142143727:142144727	2	0.29063	0.29209	0.883352	1114	1	-0.39608	0.77194	0.77115	0.999897	2133	0	0
Peak_2229	14	0.2909	0.53132	0.933931	1115	2	-0.29881	0.1219	0.30923	0.999897	480	3	0.27933
NO_TARGET_346	1	0.29102	0.29034	0.883352	1116	0	0	0.70898	0.70875	0.999897	1951	0	0
Peak_1102	6	0.29145	0.42113	0.9261	1117	2	-0.27634	0.92169	0.92187	0.999897	2597	0	0
Peak_846	5	0.29162	0.40959	0.923624	1118	1	-0.4543	0.1785	0.28492	0.999897	640	2	0.17707
Peak_1038	2	0.29457	0.29585	0.883352	1119	1	-0.18037	0.32793	0.32851	0.999897	971	1	0.1935
NO_TARGET_403	1	0.29474	0.29432	0.883352	1120	0	0	0.70526	0.7052	0.999897	1945	0	0
Peak_2047	2	0.29484	0.29608	0.883352	1121	1	-0.17297	0.52121	0.52176	0.999897	1453	0	0
NO_TARGET_484	1	0.29579	0.29539	0.883352	1122	0	0	0.70421	0.70419	0.999897	1939	0	0
chr23;140900638:140901638	1	0.29595	0.29555	0.883352	1123	0	0	0.70405	0.704	0.999897	1938	0	0
NO_TARGET_92	1	0.29627	0.29583	0.883352	1124	0	0	0.70373	0.70369	0.999897	1936	0	0
Peak_1631	1	0.29676	0.29632	0.883352	1125	0	0	0.70324	0.70324	0.999897	1935	0	0
NO_TARGET_268	1	0.29716	0.29674	0.883352	1126	0	0	0.70284	0.70287	0.999897	1932	0	0
Peak_80	2	0.29796	0.29899	0.883352	1127	1	-0.29172	0.70975	0.70981	0.999897	1955	0	0
Peak_2414	2	0.29809	0.29911	0.883352	1128	1	-0.23804	0.46657	0.46631	0.999897	1331	0	0
chr11;128928394:128929394	1	0.29821	0.2978	0.883352	1129	0	0	0.70179	0.70184	0.999897	1930	0	0
chr6;150112820:150113820	2	0.29836	0.29937	0.883352	1130	1	-0.21201	0.35595	0.3555	0.999897	1036	1	0.13665
chr13;59188746:59189746	1	0.29861	0.29817	0.883352	1131	0	0	0.70139	0.70144	0.999897	1928	0	0
Peak_1720	1	0.29877	0.29832	0.883352	1132	0	0	0.70123	0.70128	0.999897	1926	0	0
chr3;46286274:46287274	1	0.29966	0.29925	0.883352	1133	0	0	0.70034	0.70046	0.999897	1925	0	0
Peak_234	8	0.29985	0.46076	0.927275	1134	2	-0.2213	0.36659	0.52526	0.999897	1076	2	0.21398
Peak_613	1	0.29998	0.29957	0.883352	1135	0	0	0.70002	0.70015	0.999897	1923	0	0
Peak_2372	12	0.30022	0.5164	0.929243	1136	2	-0.28112	0.59441	0.75748	0.999897	1660	1	0.22739
Peak_153	13	0.30091	0.53554	0.936004	1137	1	-0.42687	0.0036478	0.019222	0.98196	40	6	0.29888
NO_TARGET_372	1	0.30111	0.30068	0.883352	1138	0	0	0.69889	0.699	0.999897	1918	0	0
NO_TARGET_447	1	0.30144	0.30105	0.883352	1139	0	0	0.69856	0.69866	0.999897	1917	0	0
Peak_1751	3	0.30167	0.32524	0.884798	1140	1	-0.3616	0.70744	0.70851	0.999897	1947	0	0
Peak_62	10	0.30211	0.49872	0.927275	1141	3	-0.24898	0.074222	0.19503	0.999897	328	3	0.30129
NO_TARGET_178	1	0.30289	0.30238	0.883352	1142	0	0	0.69711	0.69719	0.999897	1912	0	0
Peak_724	3	0.30338	0.32659	0.884798	1143	1	-0.27462	0.4058	0.41488	0.999897	1171	1	0.22986
NO_TARGET_309	1	0.30386	0.30336	0.883352	1144	0	0	0.69614	0.69624	0.999897	1910	0	0
Peak_1567	2	0.3039	0.3047	0.883352	1145	1	-0.17477	0.75298	0.75247	0.999897	2084	0	0
Peak_1872	8	0.3039	0.46413	0.927275	1146	1	-0.35507	0.99	0.98975	0.999897	2881	0	0
Peak_1073	3	0.30471	0.32757	0.884798	1147	1	-0.23884	0.88002	0.88088	0.999897	2462	0	0
Peak_805	2	0.30511	0.30585	0.883352	1148	1	-0.29431	0.92621	0.92638	0.999897	2604	0	0
Peak_1375	9	0.30533	0.49105	0.927275	1149	2	-0.37409	0.29002	0.48364	0.999897	883	3	0.20005
Peak_2121	9	0.30534	0.49105	0.927275	1150	1	-0.34233	0.074929	0.19091	0.999897	329	4	0.18516
chr6;126800828:126801828	1	0.30539	0.30487	0.883352	1151	0	0	0.69461	0.69472	0.999897	1909	0	0
Peak_1248	12	0.30618	0.52205	0.932595	1152	3	-0.19578	0.9424	0.94366	0.999897	2667	1	0.13968
chr2;133835940:133836940	1	0.3062	0.3056	0.883352	1153	0	0	0.6938	0.69391	0.999897	1908	0	0
Peak_1348	2	0.30659	0.30727	0.883352	1154	1	-0.40733	0.89173	0.8912	0.999897	2500	0	0
Peak_1969	2	0.30672	0.30742	0.883352	1155	1	-0.18717	0.85556	0.85473	0.999897	2381	0	0
Peak_2309	16	0.30672	0.55961	0.938673	1156	4	-0.24942	0.057289	0.19081	0.999897	271	5	0.26503
Peak_411	8	0.30676	0.46661	0.927275	1157	2	-0.26378	0.1845	0.34587	0.999897	662	3	0.22493
NO_TARGET_138	1	0.30676	0.30617	0.883352	1158	0	0	0.69324	0.69336	0.999897	1906	0	0
NO_TARGET_45	1	0.30684	0.30627	0.883352	1159	0	0	0.69316	0.69328	0.999897	1905	0	0
chr8;111046105:111047105	1	0.30717	0.30655	0.883352	1160	0	0	0.69283	0.693	0.999897	1904	0	0
Peak_1629	3	0.30756	0.32975	0.884798	1161	1	-0.20495	0.67137	0.67245	0.999897	1857	0	0
Peak_1717	2	0.30786	0.30853	0.883352	1162	1	-0.40284	0.71435	0.71433	0.999897	1969	0	0
Peak_2259	11	0.30801	0.51164	0.927275	1163	2	-0.35318	0.36692	0.57641	0.999897	1077	3	0.22161
NO_TARGET_226	1	0.30814	0.30747	0.883352	1164	0	0	0.69186	0.69207	0.999897	1903	0	0
chr21;17475626:17476626	1	0.30822	0.30753	0.883352	1165	0	0	0.69178	0.69198	0.999897	1902	0	0
Peak_667	6	0.30876	0.43995	0.927275	1166	1	-0.38001	0.39281	0.53032	0.999897	1145	1	0.41026
Peak_429	2	0.30914	0.30974	0.883352	1167	1	-0.17304	0.9043	0.90388	0.999897	2545	0	0
chr19;28033429:28034429	1	0.30975	0.309	0.883352	1168	0	0	0.69025	0.69047	0.999897	1899	0	0
NO_TARGET_150	1	0.30991	0.30918	0.883352	1169	0	0	0.69009	0.6903	0.999897	1898	0	0
Peak_538	1	0.30999	0.30927	0.883352	1170	0	0	0.69001	0.69019	0.999897	1897	0	0
Peak_1983	1	0.31015	0.30948	0.883352	1171	0	0	0.68985	0.68998	0.999897	1896	0	0
Peak_790	2	0.31061	0.31116	0.883352	1172	1	-0.27146	0.9266	0.9268	0.999897	2606	0	0
Peak_17	4	0.3112	0.36983	0.898109	1173	1	-0.2927	0.6391	0.63909	0.999897	1763	0	0
NO_TARGET_366	1	0.31161	0.31094	0.883352	1174	0	0	0.68839	0.68846	0.999897	1893	0	0
Peak_1402	10	0.31167	0.5099	0.927275	1175	3	-0.19597	0.86207	0.87275	0.999897	2404	1	0.21519
Peak_1882	1	0.31185	0.31123	0.883352	1176	0	0	0.68815	0.68821	0.999897	1892	0	0
Peak_1700	4	0.31193	0.37028	0.898109	1177	1	-0.27962	0.020027	0.050775	0.999897	122	1	0.54833
chr2;21093471:21094471	3	0.31323	0.33431	0.884798	1178	1	-0.22342	0.62883	0.62949	0.999897	1735	0	0
Peak_70	2	0.31329	0.31371	0.883352	1179	1	-0.23267	0.30012	0.30216	0.999897	913	1	0.14864
Peak_736	1	0.31362	0.31309	0.883352	1180	0	0	0.68638	0.68653	0.999897	1889	0	0
Peak_2537	9	0.3137	0.49726	0.927275	1181	1	-0.39811	0.73852	0.79132	0.999897	2042	1	0.18643
chr21;21670521:21671521	1	0.31371	0.31318	0.883352	1182	0	0	0.68629	0.68645	0.999897	1888	0	0
Peak_2621	6	0.31425	0.44622	0.927275	1183	2	-0.18464	0.0057869	0.020325	0.98782	54	3	0.34985
Peak_2011	4	0.31437	0.37181	0.899407	1184	1	-0.25221	0.16905	0.26513	0.999897	618	1	0.29478
NO_TARGET_299	1	0.31459	0.31403	0.883352	1185	0	0	0.68541	0.68563	0.999897	1886	0	0
Peak_135	5	0.31489	0.42181	0.926307	1186	1	-0.24736	0.76106	0.7606	0.999897	2102	0	0
Peak_875	1	0.31508	0.31447	0.883352	1187	0	0	0.68492	0.68508	0.999897	1885	0	0
Peak_437	2	0.31516	0.31551	0.883352	1188	1	-0.15915	0.72099	0.72072	0.999897	1992	0	0
NO_TARGET_144	1	0.31548	0.31493	0.883352	1189	0	0	0.68452	0.68473	0.999897	1884	0	0
Peak_2409	2	0.31556	0.31589	0.883352	1190	1	-0.31057	0.93607	0.93667	0.999897	2642	0	0
Peak_1465	2	0.3157	0.316	0.883352	1191	1	-0.14513	0.20843	0.21854	0.999897	707	1	0.24972
NO_TARGET_191	1	0.31677	0.31622	0.883352	1192	0	0	0.68323	0.68334	0.999897	1882	0	0
Peak_2448	1	0.31726	0.31668	0.883352	1193	0	0	0.68274	0.68286	0.999897	1881	0	0
Peak_119	1	0.31742	0.31679	0.883352	1194	0	0	0.68258	0.68268	0.999897	1880	0	0
chr4;44119454:44120454	1	0.3175	0.31688	0.883352	1195	0	0	0.6825	0.68261	0.999897	1879	0	0
Peak_471	5	0.31847	0.42379	0.926852	1196	1	-0.66198	0.79332	0.79279	0.999897	2183	0	0
Peak_2143	6	0.31867	0.4511	0.927275	1197	1	-0.30676	0.93688	0.93682	0.999897	2646	0	0
NO_TARGET_384	1	0.31887	0.3184	0.884798	1198	0	0	0.68113	0.68117	0.999897	1876	0	0
Peak_997	3	0.31906	0.33917	0.884798	1199	1	-0.27845	0.08478	0.14361	0.999897	358	1	0.25778
Peak_1686	6	0.31973	0.45223	0.927275	1200	1	-0.33946	0.91651	0.91677	0.999897	2584	0	0
Peak_352	3	0.32055	0.34034	0.884798	1201	1	-0.23737	0.95652	0.95684	0.999897	2729	0	0
Peak_572	3	0.3213	0.34097	0.884798	1202	1	-0.35589	0.14482	0.21487	0.999897	548	1	0.31448
chr2;98747301:98748301	1	0.32145	0.32111	0.884798	1203	0	0	0.67855	0.67853	0.999897	1870	0	0
Peak_2527	5	0.32202	0.42563	0.926852	1204	1	-0.33648	0.52759	0.55989	0.999897	1476	1	0.22589
Peak_2273	1	0.3225	0.32222	0.884798	1205	0	0	0.6775	0.67751	0.999897	1869	0	0
Peak_182	24	0.32332	0.62712	0.943011	1206	2	-0.49085	0.038966	0.15915	0.999897	202	6	0.16469
Peak_799	5	0.3235	0.42641	0.926852	1207	1	-0.37657	0.75667	0.75612	0.999897	2089	0	0
chr1;153694065:153695065	1	0.32363	0.32339	0.884798	1208	0	0	0.67637	0.67644	0.999897	1866	0	0
Peak_2595	3	0.32373	0.34297	0.884798	1209	1	-0.26816	0.031984	0.062729	0.999897	181	2	0.31617
Peak_2110	15	0.32379	0.57053	0.939654	1210	3	-0.23861	0.033509	0.12467	0.999897	188	4	0.27614
Peak_1637	5	0.32379	0.42654	0.926852	1211	1	-0.34233	0.58043	0.59795	0.999897	1622	1	0.16243
Peak_1105	1	0.32476	0.32445	0.884798	1212	0	0	0.67524	0.67535	0.999897	1865	0	0
chr5;89492179:89493179	2	0.32501	0.32499	0.884798	1213	1	-0.19837	0.89755	0.89698	0.999897	2520	0	0
Peak_403	3	0.3255	0.34448	0.885921	1214	1	-0.28853	0.2944	0.32457	0.999897	895	1	0.32014
Peak_1241	1	0.32557	0.32532	0.884798	1215	0	0	0.67443	0.6745	0.999897	1863	0	0
Peak_1748	10	0.32614	0.52643	0.932595	1216	2	-0.38211	0.041763	0.13043	0.999897	219	3	0.38538
NO_TARGET_218	1	0.32694	0.32668	0.884798	1217	0	0	0.67306	0.67313	0.999897	1861	0	0
Peak_1171	1	0.32702	0.32677	0.884798	1218	0	0	0.67298	0.67307	0.999897	1860	0	0
Peak_1517	10	0.32849	0.52901	0.933909	1219	2	-0.44854	0.033206	0.1074	0.999897	186	3	0.30486
Peak_1196	12	0.32851	0.54336	0.938158	1220	3	-0.30321	0.045051	0.14507	0.999897	229	3	0.24771
Peak_1329	7	0.32922	0.46932	0.927275	1221	2	-0.29736	0.16181	0.311	0.999897	596	1	0.34953
Peak_1666	7	0.3299	0.46997	0.927275	1222	2	-0.21719	0.24053	0.39359	0.999897	779	1	0.30713
NO_TARGET_365	1	0.33009	0.32984	0.884798	1223	0	0	0.66991	0.67005	0.999897	1854	0	0
Peak_972	7	0.33013	0.47017	0.927275	1224	2	-0.24409	0.17624	0.33293	0.999897	637	3	0.18421
chr20;44840635:44841635	1	0.33049	0.33019	0.884798	1225	0	0	0.66951	0.66965	0.999897	1852	0	0
chr4;32428185:32429185	2	0.33123	0.33092	0.884798	1226	1	-0.19451	0.4107	0.40973	0.999897	1185	0	0
Peak_252	6	0.33129	0.46508	0.927275	1227	2	-0.198	0.90371	0.90357	0.999897	2542	0	0
Peak_1862	3	0.33135	0.34905	0.887464	1228	1	-0.2264	0.89555	0.89624	0.999897	2515	0	0
Peak_1709	2	0.33189	0.33161	0.884798	1229	1	-0.21841	0.82757	0.82653	0.999897	2287	0	0
Peak_346	3	0.33191	0.34949	0.887464	1230	1	-0.21147	0.72969	0.7312	0.999897	2019	0	0
Peak_1715	2	0.33202	0.33176	0.884798	1231	1	-0.28418	0.8845	0.88401	0.999897	2473	0	0
Peak_1677	1	0.33211	0.33174	0.884798	1232	0	0	0.66789	0.66818	0.999897	1849	0	0
Peak_677	3	0.33228	0.34973	0.887464	1233	1	-0.18885	0.6307	0.63148	0.999897	1744	0	0
chr23;136959400:136960400	2	0.33242	0.3321	0.884798	1234	1	-0.16014	0.83401	0.83293	0.999897	2308	0	0
chr23;120622880:120623880	1	0.33243	0.33209	0.884798	1235	0	0	0.66757	0.66784	0.999897	1848	0	0
Peak_657	2	0.33282	0.3324	0.884798	1236	1	-0.17517	0.40909	0.40805	0.999897	1181	0	0
Peak_1260	6	0.33297	0.46695	0.927275	1237	1	-0.34307	0.0041095	0.015169	0.98196	45	2	0.66622
NO_TARGET_234	1	0.333	0.33268	0.884798	1238	0	0	0.667	0.66726	0.999897	1845	0	0
NO_TARGET_155	1	0.33308	0.33278	0.884798	1239	0	0	0.66692	0.66718	0.999897	1844	0	0
NO_TARGET_272	1	0.33324	0.33296	0.884798	1240	0	0	0.66676	0.66702	0.999897	1843	0	0
NO_TARGET_481	1	0.33332	0.33305	0.884798	1241	0	0	0.66668	0.66692	0.999897	1842	0	0
Peak_2613	2	0.33348	0.33311	0.884798	1242	1	-0.16837	0.46857	0.46835	0.999897	1335	0	0
chr22;21640372:21641372	1	0.33413	0.33389	0.884798	1243	0	0	0.66587	0.66607	0.999897	1841	0	0
Peak_1	16	0.33465	0.58733	0.939654	1244	2	-0.49434	0.060486	0.19819	0.999897	281	6	0.21372
Peak_359	1	0.33493	0.33476	0.884798	1245	0	0	0.66507	0.66526	0.999897	1839	0	0
NO_TARGET_77	1	0.33501	0.33484	0.884798	1246	0	0	0.66499	0.66518	0.999897	1837	0	0
chr7;79999490:80000490	1	0.3351	0.33491	0.884798	1247	0	0	0.6649	0.6651	0.999897	1835	0	0
Peak_1762	5	0.33523	0.43284	0.927275	1248	1	-0.3089	0.13296	0.23131	0.999897	515	2	0.37387
Peak_2300	1	0.33534	0.33516	0.884798	1249	0	0	0.66466	0.66482	0.999897	1834	0	0
chr6;79731598:79732598	1	0.33566	0.33551	0.884798	1250	0	0	0.66434	0.66449	0.999897	1833	0	0
Peak_497	3	0.33597	0.35275	0.892171	1251	1	-0.22062	0.88025	0.8811	0.999897	2463	0	0
Peak_1528	1	0.33602	0.33589	0.884798	1252	0	0	0.66398	0.66417	0.999897	1832	0	0
Peak_1595	1	0.33639	0.33628	0.884798	1253	0	0	0.66361	0.66378	0.999897	1828	0	0
Peak_1022	1	0.33711	0.33706	0.884798	1254	0	0	0.66289	0.66302	0.999897	1826	0	0
Peak_1174	1	0.33728	0.33724	0.884798	1255	0	0	0.66272	0.6629	0.999897	1825	0	0
Peak_2105	3	0.33744	0.35396	0.892171	1256	1	-0.22681	0.5731	0.57388	0.999897	1603	0	0
Peak_764	2	0.33808	0.33758	0.884798	1257	1	-0.37038	0.72975	0.72948	0.999897	2020	0	0
Peak_2059	4	0.33861	0.38802	0.914435	1258	1	-0.28533	0.10619	0.18149	0.999897	430	2	0.23723
Peak_1180	6	0.33863	0.47342	0.927275	1259	2	-0.18971	0.088785	0.19044	0.999897	374	1	0.45957
chr12;69235383:69236383	1	0.33865	0.33873	0.884798	1260	0	0	0.66135	0.66145	0.999897	1824	0	0
Peak_813	3	0.3391	0.35531	0.892171	1261	1	-0.20743	0.04964	0.09018	0.999897	248	2	0.21378
Peak_861	2	0.33939	0.33887	0.884798	1262	1	-0.1547	0.13334	0.15483	0.999897	518	1	0.24093
Peak_1796	6	0.33985	0.47464	0.927275	1263	1	-0.4515	0.25247	0.38345	0.999897	800	2	0.29204
Peak_1560	7	0.33989	0.47962	0.927275	1264	2	-0.35017	0.097792	0.21192	0.999897	405	3	0.24297
NO_TARGET_242	1	0.33994	0.33986	0.884798	1265	0	0	0.66006	0.66023	0.999897	1821	0	0
Peak_946	15	0.34045	0.58862	0.939654	1266	2	-0.42374	0.63039	0.80914	0.999897	1742	3	0.2007
Peak_1359	1	0.34058	0.34062	0.884798	1267	0	0	0.65942	0.6596	0.999897	1817	0	0
chr17;6233783:6234783	1	0.34083	0.34084	0.884798	1268	0	0	0.65917	0.65942	0.999897	1815	0	0
Peak_2061	2	0.34084	0.34019	0.884798	1269	1	-0.23842	0.73159	0.73137	0.999897	2023	0	0
chr13;73530068:73531068	1	0.34099	0.34103	0.884798	1270	0	0	0.65901	0.65926	0.999897	1814	0	0
Peak_2063	7	0.34103	0.48063	0.927275	1271	2	-0.26889	0.048581	0.1314	0.999897	240	3	0.30064
NO_TARGET_474	1	0.34131	0.34138	0.884798	1272	0	0	0.65869	0.65896	0.999897	1813	0	0
Peak_1136	2	0.34175	0.34106	0.884798	1273	1	-0.16198	0.59282	0.59391	0.999897	1655	0	0
Peak_1361	1	0.3418	0.34187	0.884798	1274	0	0	0.6582	0.65854	0.999897	1812	0	0
Peak_2534	6	0.3418	0.47688	0.927275	1275	2	-0.2856	0.33228	0.46775	0.999897	979	1	0.24316
Peak_885	3	0.34185	0.35756	0.892224	1276	1	-0.22554	0.58735	0.5884	0.999897	1639	0	0
NO_TARGET_304	1	0.34188	0.34194	0.884798	1277	0	0	0.65812	0.65846	0.999897	1811	0	0
chr21;24356922:24357922	2	0.34241	0.34181	0.884798	1278	1	-0.28079	0.85101	0.85001	0.999897	2368	0	0
Peak_1106	1	0.3426	0.34272	0.884798	1279	0	0	0.6574	0.65782	0.999897	1807	0	0
chr23;115254338:115255338	1	0.34305	0.34321	0.884798	1280	0	0	0.65695	0.65736	0.999897	1804	0	0
NO_TARGET_108	1	0.34325	0.34346	0.884798	1281	0	0	0.65675	0.65715	0.999897	1803	0	0
chr6;115015175:115016175	2	0.34332	0.34277	0.884798	1282	1	-0.26138	0.14532	0.16456	0.999897	549	1	0.22803
Peak_862	5	0.34363	0.43744	0.927275	1283	1	-0.20894	0.14696	0.24776	0.999897	555	2	0.25818
Peak_2615	6	0.34395	0.47911	0.927275	1284	1	-0.7739	0.10215	0.2134	0.999897	418	1	0.39575
Peak_1499	2	0.34411	0.34362	0.884798	1285	1	-0.13427	0.69949	0.69951	0.999897	1920	0	0
Peak_2542	11	0.3444	0.54992	0.93833	1286	2	-0.36099	0.72501	0.83119	0.999897	2004	2	0.21991
Peak_157	5	0.34449	0.43794	0.927275	1287	1	-0.2846	0.86221	0.86194	0.999897	2405	0	0
NO_TARGET_106	1	0.34494	0.34505	0.885935	1288	0	0	0.65506	0.65543	0.999897	1799	0	0
Peak_316	12	0.34518	0.55898	0.938417	1289	2	-0.32592	0.2183	0.43534	0.999897	730	3	0.2427
Peak_1253	3	0.3466	0.36156	0.894709	1290	1	-0.30021	0.85601	0.8571	0.999897	2383	0	0
NO_TARGET_27	1	0.34696	0.34684	0.887464	1291	0	0	0.65304	0.65332	0.999897	1792	0	0
NO_TARGET_438	1	0.34833	0.34822	0.887464	1292	0	0	0.65167	0.65198	0.999897	1789	0	0
Peak_630	1	0.34841	0.34831	0.887464	1293	0	0	0.65159	0.6519	0.999897	1788	0	0
Peak_110	1	0.34849	0.3484	0.887464	1294	0	0	0.65151	0.65185	0.999897	1787	0	0
Peak_2078	7	0.34852	0.48776	0.927275	1295	2	-0.17657	0.47364	0.61279	0.999897	1346	2	0.14274
Peak_1336	2	0.34881	0.34831	0.887464	1296	1	-0.18937	0.7979	0.7968	0.999897	2200	0	0
NO_TARGET_98	1	0.34938	0.34923	0.887464	1297	0	0	0.65062	0.65096	0.999897	1784	0	0
Peak_2578	2	0.34946	0.34887	0.887464	1298	1	-0.17343	0.1847	0.19848	0.999897	664	1	0.29834
Peak_659	6	0.34954	0.48522	0.927275	1299	2	-0.2002	0.51233	0.58831	0.999897	1437	1	0.25997
chr12;106252263:106253263	2	0.35024	0.34959	0.887464	1300	1	-0.18408	0.5673	0.56823	0.999897	1582	0	0
Peak_1626	3	0.35097	0.36533	0.897844	1301	1	-0.23465	0.96479	0.96515	0.999897	2759	0	0
Peak_1785	8	0.35333	0.50624	0.927275	1302	2	-0.39954	0.47377	0.61629	0.999897	1347	2	0.18787
Peak_204	2	0.35478	0.35394	0.892171	1303	1	-0.18769	0.14651	0.16561	0.999897	553	1	0.30208
Peak_662	4	0.3548	0.39909	0.919909	1304	1	-0.23631	0.16595	0.26108	0.999897	613	2	0.24993
Peak_1533	2	0.3553	0.35449	0.892171	1305	1	-0.17211	0.66501	0.66544	0.999897	1838	0	0
Peak_255	3	0.35532	0.36897	0.898109	1306	1	-0.22166	0.54891	0.54941	0.999897	1536	0	0
Peak_1712	5	0.35536	0.44391	0.927275	1307	1	-0.24384	0.42175	0.49438	0.999897	1222	1	0.22685
chr7;54608840:54609840	1	0.35552	0.35535	0.892171	1308	0	0	0.64448	0.64475	0.999897	1778	0	0
Peak_826	8	0.35588	0.50842	0.927275	1309	2	-0.46823	0.95083	0.95024	0.999897	2701	0	0
Peak_1019	4	0.35596	0.39985	0.919909	1310	1	-0.2328	0.010121	0.027844	0.999897	73	3	0.25602
Peak_1795	8	0.35619	0.50869	0.927275	1311	2	-0.29497	0.066557	0.17314	0.999897	301	4	0.2092
Peak_1219	6	0.35628	0.4924	0.927275	1312	2	-0.24729	0.52809	0.59646	0.999897	1478	1	0.25067
Peak_750	11	0.35639	0.56265	0.939654	1313	2	-0.35187	0.18251	0.38263	0.999897	655	3	0.22755
Peak_699	5	0.35734	0.44503	0.927275	1314	1	-0.23307	0.098359	0.19084	0.999897	407	2	0.21466
chr16;7721840:7722840	2	0.35738	0.35646	0.892224	1315	1	-0.23262	0.91146	0.9112	0.999897	2568	0	0
Peak_1363	2	0.35776	0.35687	0.892224	1316	1	-0.16221	0.77132	0.77059	0.999897	2127	0	0
Peak_152	1	0.35826	0.358	0.892552	1317	0	0	0.64174	0.6419	0.999897	1774	0	0
Peak_824	1	0.35875	0.35845	0.892851	1318	0	0	0.64125	0.64145	0.999897	1771	0	0
Peak_2574	12	0.35885	0.5721	0.939654	1319	2	-0.71586	0.055655	0.16957	0.999897	264	4	0.29362
NO_TARGET_320	1	0.35915	0.35883	0.892851	1320	0	0	0.64085	0.64102	0.999897	1769	0	0
Peak_370	7	0.35917	0.49801	0.927275	1321	2	-0.26998	0.34768	0.49154	0.999897	1018	2	0.21461
Peak_1652	7	0.3594	0.49821	0.927275	1322	2	-0.30864	0.82216	0.82277	0.999897	2267	1	0.11375
chr23;5491566:5492566	2	0.35996	0.35903	0.892851	1323	1	-0.19875	0.23139	0.23888	0.999897	761	1	0.20432
Peak_551	8	0.36013	0.5121	0.927275	1324	2	-0.36759	0.65202	0.72616	0.999897	1791	1	0.24277
chr18;10401494:10402494	1	0.36024	0.35994	0.894346	1325	0	0	0.63976	0.63993	0.999897	1766	0	0
Peak_1435	4	0.36059	0.40307	0.922741	1326	1	-0.22488	0.012992	0.034637	0.999897	89	3	0.22608
Peak_2310	7	0.36076	0.49958	0.927275	1327	2	-0.21452	0.69161	0.72061	0.999897	1901	1	0.18329
Peak_1144	12	0.36078	0.5739	0.939654	1328	1	-0.41035	0.0036269	0.018309	0.98196	39	7	0.21641
chr2;57881118:57882118	1	0.36101	0.36063	0.894709	1329	0	0	0.63899	0.63912	0.999897	1762	0	0
Peak_2539	8	0.36124	0.51305	0.927547	1330	2	-0.20494	0.42599	0.575	0.999897	1236	1	0.2774
Peak_570	2	0.36203	0.36101	0.894709	1331	1	-0.24562	0.46939	0.46919	0.999897	1338	0	0
Peak_1111	4	0.36244	0.40428	0.922741	1332	1	-0.27534	0.041473	0.093606	0.999897	217	1	0.39543
Peak_1588	1	0.36262	0.36225	0.894778	1333	0	0	0.63738	0.63746	0.999897	1759	0	0
NO_TARGET_174	1	0.36359	0.36324	0.895698	1334	0	0	0.63641	0.63641	0.999897	1757	0	0
Peak_1989	2	0.36396	0.36279	0.895351	1335	1	-0.13811	0.52266	0.52311	0.999897	1460	0	0
NO_TARGET_459	1	0.36423	0.36385	0.89589	1336	0	0	0.63577	0.6358	0.999897	1755	0	0
Peak_155	1	0.36432	0.36393	0.89589	1337	0	0	0.63568	0.6357	0.999897	1753	0	0
Peak_1703	5	0.36496	0.44934	0.927275	1338	1	-0.34154	0.14999	0.25139	0.999897	562	2	0.24817
Peak_142	1	0.3652	0.36489	0.897508	1339	0	0	0.6348	0.63478	0.999897	1752	0	0
Peak_2210	8	0.36532	0.51665	0.929243	1340	2	-0.25296	0.96178	0.96146	0.999897	2745	0	0
Peak_40	7	0.36549	0.50409	0.927275	1341	1	-0.45584	0.84434	0.84478	0.999897	2350	0	0
Peak_2610	7	0.36596	0.50459	0.927275	1342	2	-0.23375	0.98518	0.98514	0.999897	2853	0	0
NO_TARGET_76	1	0.36666	0.36637	0.898109	1343	0	0	0.63334	0.63343	0.999897	1749	0	0
Peak_220	16	0.36671	0.61961	0.943011	1344	3	-0.25817	0.032121	0.12432	0.999897	182	4	0.2933
Peak_2182	5	0.36748	0.45075	0.927275	1345	1	-0.31173	0.60406	0.61592	0.999897	1686	1	0.20032
Peak_1861	1	0.36771	0.36746	0.898109	1346	0	0	0.63229	0.63248	0.999897	1745	0	0
Peak_1650	5	0.36832	0.45123	0.927275	1347	1	-0.30801	0.12452	0.22125	0.999897	495	2	0.33356
Peak_1212	2	0.36859	0.36722	0.898109	1348	1	-0.22316	0.31262	0.31397	0.999897	941	1	0.2052
Peak_1649	9	0.36892	0.53855	0.938158	1349	2	-0.33038	0.81426	0.83132	0.999897	2248	1	0.16984
Peak_1946	3	0.36931	0.38058	0.910847	1350	1	-0.23704	0.083862	0.14217	0.999897	355	2	0.3485
Peak_52	1	0.3694	0.36911	0.898109	1351	0	0	0.6306	0.63073	0.999897	1743	0	0
Peak_2385	2	0.36948	0.3681	0.898109	1352	1	-0.18597	0.82312	0.82197	0.999897	2268	0	0
NO_TARGET_237	1	0.36972	0.36945	0.898109	1353	0	0	0.63028	0.63042	0.999897	1741	0	0
NO_TARGET_94	1	0.36988	0.36961	0.898109	1354	0	0	0.63012	0.63025	0.999897	1740	0	0
Peak_428	7	0.37049	0.50909	0.927275	1355	2	-0.22408	0.31772	0.46401	0.999897	945	1	0.21789
NO_TARGET_295	1	0.37053	0.37022	0.898109	1356	0	0	0.62947	0.6295	0.999897	1738	0	0
NO_TARGET_460	1	0.37093	0.37059	0.898109	1357	0	0	0.62907	0.62907	0.999897	1737	0	0
Peak_1186	7	0.37094	0.50952	0.927275	1358	2	-0.17499	0.16379	0.31396	0.999897	605	2	0.41902
chr3;109229947:109230947	1	0.37101	0.37066	0.898109	1359	0	0	0.62899	0.62898	0.999897	1736	0	0
Peak_341	6	0.37108	0.50459	0.927275	1360	1	-0.59138	0.10081	0.21122	0.999897	414	2	0.20551
Peak_1956	4	0.37114	0.41062	0.923765	1361	1	-0.22683	0.50333	0.51619	0.999897	1424	1	0.21743
Peak_503	9	0.37122	0.54029	0.938158	1362	2	-0.30343	0.90777	0.9076	0.999897	2558	0	0
Peak_59	2	0.37179	0.37044	0.898109	1363	1	-0.13021	0.10485	0.13175	0.999897	425	1	0.33994
Peak_1604	7	0.37185	0.51039	0.927275	1364	2	-0.19824	0.86874	0.86893	0.999897	2426	0	0
Peak_1013	5	0.37194	0.45312	0.927275	1365	1	-0.21172	0.48753	0.53379	0.999897	1382	1	0.20399
Peak_901	3	0.37286	0.38363	0.912101	1366	1	-0.2607	0.12348	0.20019	0.999897	488	1	0.38683
Peak_629	10	0.37476	0.56832	0.939654	1367	2	-0.34147	0.27102	0.46748	0.999897	843	1	0.34595
Peak_929	3	0.37499	0.38544	0.913501	1368	1	-0.20296	0.78312	0.78409	0.999897	2159	0	0
Peak_94	4	0.37524	0.4135	0.92423	1369	1	-0.23344	0.90575	0.90595	0.999897	2550	0	0
NO_TARGET_254	1	0.3757	0.37541	0.904376	1370	0	0	0.6243	0.62395	0.999897	1727	0	0
Peak_2555	3	0.37623	0.38653	0.914334	1371	1	-0.22111	0.86614	0.86734	0.999897	2416	0	0
Peak_2036	2	0.37639	0.37493	0.904376	1372	0	0	0.9048	0.90447	0.999897	2547	0	0
Peak_1829	3	0.37676	0.38702	0.914334	1373	1	-0.17983	0.8923	0.89304	0.999897	2502	0	0
Peak_66	2	0.37677	0.3753	0.904376	1374	0	0	0.095052	0.1237	0.999897	394	1	0.32693
NO_TARGET_171	1	0.37707	0.37672	0.906054	1375	0	0	0.62293	0.62243	0.999897	1724	0	0
NO_TARGET_277	1	0.37828	0.37781	0.907852	1376	0	0	0.62172	0.62124	0.999897	1722	0	0
Peak_559	4	0.37999	0.41696	0.92423	1377	1	-0.22515	0.14663	0.23555	0.999897	554	1	0.40286
NO_TARGET_107	1	0.38022	0.37984	0.909801	1378	0	0	0.61978	0.61917	0.999897	1716	0	0
Peak_2007	11	0.38048	0.58766	0.939654	1379	2	-0.46968	0.64718	0.77532	0.999897	1781	1	0.24964
Peak_1265	2	0.38122	0.37973	0.909801	1380	0	0	0.090131	0.11963	0.999897	380	1	0.32239
Peak_181	4	0.38157	0.41816	0.92423	1381	1	-0.22725	0.53319	0.54084	0.999897	1495	1	0.15462
NO_TARGET_449	1	0.38175	0.38142	0.911275	1382	0	0	0.61825	0.61774	0.999897	1714	0	0
Peak_1867	7	0.38223	0.5202	0.930134	1383	2	-0.3086	0.15792	0.30514	0.999897	583	2	0.27558
Peak_2197	1	0.38312	0.38283	0.912101	1384	0	0	0.61688	0.61643	0.999897	1713	0	0
chr16;66172608:66173608	1	0.38336	0.38305	0.912101	1385	0	0	0.61664	0.6162	0.999897	1711	0	0
Peak_1145	3	0.3838	0.39296	0.919286	1386	1	-0.49789	0.88461	0.88542	0.999897	2474	0	0
Peak_2283	1	0.38417	0.38384	0.912101	1387	0	0	0.61583	0.61541	0.999897	1709	0	0
Peak_1210	1	0.38425	0.38391	0.912101	1388	0	0	0.61575	0.61532	0.999897	1708	0	0
Peak_733	4	0.38449	0.42025	0.924875	1389	1	-0.30093	0.80322	0.80339	0.999897	2214	0	0
chr2;48225479:48226479	1	0.38474	0.38448	0.912702	1390	0	0	0.61526	0.61485	0.999897	1707	0	0
Peak_1316	6	0.38478	0.51073	0.927275	1391	1	-0.3872	0.13656	0.26315	0.999897	526	1	0.33588
NO_TARGET_49	1	0.38506	0.38479	0.912716	1392	0	0	0.61494	0.6145	0.999897	1705	0	0
Peak_1936	1	0.38716	0.38693	0.914334	1393	0	0	0.61284	0.61237	0.999897	1700	0	0
Peak_2260	1	0.38772	0.38752	0.914334	1394	0	0	0.61228	0.61177	0.999897	1698	0	0
Peak_1607	5	0.38846	0.46272	0.927275	1395	1	-0.32166	0.87804	0.87813	0.999897	2455	0	0
chr17;9020541:9021541	2	0.38882	0.38766	0.914334	1396	0	0	0.38198	0.38063	0.999897	1119	1	0.17947
Peak_2072	16	0.38887	0.64125	0.943011	1397	2	-0.46014	0.13778	0.351	0.999897	531	4	0.29579
Peak_1893	1	0.38926	0.38899	0.915651	1398	0	0	0.61074	0.61027	0.999897	1697	0	0
chr22;36888741:36889741	1	0.38958	0.3893	0.915651	1399	0	0	0.61042	0.60998	0.999897	1696	0	0
NO_TARGET_315	1	0.39023	0.38994	0.915651	1400	0	0	0.60977	0.6094	0.999897	1694	0	0
Peak_307	15	0.39068	0.63834	0.943011	1401	1	-0.54635	0.4943	0.71845	0.999897	1400	3	0.24183
Peak_1661	9	0.39113	0.55526	0.938417	1402	2	-0.26182	0.072449	0.18611	0.999897	320	3	0.281
Peak_1245	11	0.39137	0.5995	0.940878	1403	3	-0.25492	0.63742	0.76863	0.999897	1760	1	0.22056
Peak_643	8	0.39217	0.54008	0.938158	1404	1	-0.36809	0.14627	0.29377	0.999897	551	2	0.31458
Peak_2191	7	0.39259	0.53065	0.933931	1405	2	-0.30896	0.82911	0.82961	0.999897	2290	0	0
NO_TARGET_73	1	0.39285	0.39257	0.919286	1406	0	0	0.60715	0.60674	0.999897	1692	0	0
Peak_1636	5	0.39388	0.46586	0.927275	1407	1	-0.35792	0.86581	0.86559	0.999897	2413	0	0
Peak_1976	2	0.39524	0.3941	0.919909	1408	0	0	0.62428	0.62501	0.999897	1725	0	0
Peak_1819	11	0.3957	0.604	0.943011	1409	1	-0.45074	0.015505	0.061217	0.999897	97	5	0.27892
chr18;41838589:41839589	1	0.39588	0.39557	0.919909	1410	0	0	0.60412	0.60386	0.999897	1687	0	0
Peak_1916	2	0.39599	0.39493	0.919909	1411	0	0	0.66098	0.66156	0.999897	1823	0	0
chr8;133323616:133324616	1	0.39636	0.39603	0.919909	1412	0	0	0.60364	0.60339	0.999897	1683	0	0
chr7;130262396:130263396	1	0.39652	0.39617	0.919909	1413	0	0	0.60348	0.60322	0.999897	1682	0	0
Peak_2117	1	0.39668	0.39637	0.919909	1414	0	0	0.60332	0.60306	0.999897	1681	0	0
NO_TARGET_154	1	0.39753	0.39726	0.919909	1415	0	0	0.60247	0.60222	0.999897	1678	0	0
chr24;17002546:17003546	2	0.39799	0.3969	0.919909	1416	0	0	0.63572	0.63628	0.999897	1754	0	0
Peak_1679	3	0.39876	0.40588	0.923096	1417	1	-0.22438	0.56703	0.56774	0.999897	1581	0	0
NO_TARGET_327	1	0.39894	0.39855	0.919909	1418	0	0	0.60106	0.6008	0.999897	1672	0	0
Peak_2576	2	0.39962	0.39851	0.919909	1419	0	0	0.57607	0.57723	0.999897	1613	0	0
Peak_1298	3	0.40014	0.40707	0.923604	1420	1	-0.26578	0.70153	0.70266	0.999897	1929	0	0
NO_TARGET_184	1	0.40048	0.39994	0.919909	1421	0	0	0.59952	0.59919	0.999897	1670	0	0
NO_TARGET_280	1	0.40193	0.40144	0.921573	1422	0	0	0.59807	0.59767	0.999897	1667	0	0
Peak_1918	9	0.40226	0.56376	0.939654	1423	1	-0.3018	0.01296	0.047639	0.999897	88	4	0.34613
Peak_2598	12	0.40245	0.61344	0.943011	1424	3	-0.27526	0.11154	0.28246	0.999897	452	3	0.19534
Peak_1663	7	0.40269	0.54091	0.938158	1425	2	-0.24028	0.47105	0.61012	0.999897	1341	2	0.25465
Peak_465	1	0.40274	0.40215	0.921773	1426	0	0	0.59726	0.59688	0.999897	1665	0	0
Peak_258	3	0.40323	0.40988	0.923624	1427	1	-0.17836	0.60273	0.60372	0.999897	1679	0	0
chr2;231857392:231858392	1	0.40395	0.40327	0.922741	1428	0	0	0.59605	0.59563	0.999897	1662	0	0
NO_TARGET_491	1	0.40475	0.40414	0.922741	1429	0	0	0.59525	0.5948	0.999897	1661	0	0
Peak_177	9	0.40547	0.56625	0.939654	1430	1	-0.51056	0.71157	0.77939	0.999897	1961	1	0.23296
Peak_413	2	0.40561	0.40447	0.922741	1431	0	0	0.75073	0.75028	0.999897	2077	0	0
Peak_749	1	0.40564	0.40511	0.922869	1432	0	0	0.59436	0.59394	0.999897	1659	0	0
chr23;77144036:77145036	1	0.40613	0.40562	0.923096	1433	0	0	0.59387	0.59342	0.999897	1658	0	0
Peak_2461	3	0.40631	0.4127	0.924228	1434	1	-0.22776	0.3295	0.35199	0.999897	977	1	0.16759
NO_TARGET_286	1	0.40774	0.40737	0.923604	1435	0	0	0.59226	0.59193	0.999897	1654	0	0
Peak_2058	1	0.40855	0.40814	0.923604	1436	0	0	0.59145	0.59109	0.999897	1651	0	0
Peak_2081	1	0.40863	0.40823	0.923604	1437	0	0	0.59137	0.59099	0.999897	1650	0	0
chr16;17640110:17641110	1	0.40871	0.40832	0.923604	1438	0	0	0.59129	0.59093	0.999897	1649	0	0
Peak_2357	9	0.40893	0.56879	0.939654	1439	2	-0.26436	0.53243	0.67317	0.999897	1488	1	0.27625
NO_TARGET_198	1	0.4096	0.40927	0.923624	1440	0	0	0.5904	0.58999	0.999897	1648	0	0
Peak_2026	10	0.40991	0.59144	0.939654	1441	2	-0.26837	0.097541	0.23784	0.999897	403	2	0.39342
Peak_1399	9	0.41003	0.56964	0.939654	1442	2	-0.30196	0.58203	0.71359	0.999897	1626	2	0.15447
Peak_2437	8	0.41033	0.55626	0.938417	1443	2	-0.19656	0.9768	0.97635	0.999897	2812	0	0
Peak_276	9	0.4106	0.5701	0.939654	1444	2	-0.23185	0.05422	0.14868	0.999897	260	2	0.50698
NO_TARGET_318	1	0.41081	0.41045	0.923765	1445	0	0	0.58919	0.58869	0.999897	1644	0	0
Peak_2317	8	0.41153	0.55741	0.938417	1446	2	-0.30492	0.23594	0.41568	0.999897	770	2	0.20737
chr6;87990815:87991815	1	0.41153	0.4111	0.923765	1447	0	0	0.58847	0.58796	0.999897	1643	0	0
Peak_1673	5	0.41178	0.47683	0.927275	1448	1	-0.31968	0.46419	0.51923	0.999897	1325	1	0.22802
chr11;131359931:131360931	1	0.41202	0.41154	0.923765	1449	0	0	0.58798	0.58748	0.999897	1642	0	0
Peak_232	8	0.41234	0.55814	0.938417	1450	1	-0.34075	0.36506	0.524	0.999897	1071	2	0.32453
Peak_1351	2	0.41244	0.41146	0.923765	1451	0	0	0.26995	0.27417	0.999897	842	1	0.16099
NO_TARGET_211	1	0.4125	0.41202	0.924127	1452	0	0	0.5875	0.5871	0.999897	1641	0	0
Peak_928	8	0.41259	0.55842	0.938417	1453	2	-0.32032	0.93404	0.93366	0.999897	2632	0	0
Peak_1097	1	0.41283	0.41237	0.924207	1454	0	0	0.58717	0.58674	0.999897	1638	0	0
Peak_751	3	0.41415	0.41965	0.92423	1455	1	-0.26285	0.45746	0.46112	0.999897	1311	1	0.18837
Peak_1127	13	0.41433	0.63082	0.943011	1456	2	-0.33419	0.28336	0.52296	0.999897	869	4	0.17251
NO_TARGET_33	1	0.41436	0.41393	0.92423	1457	0	0	0.58564	0.58519	0.999897	1634	0	0
Peak_435	2	0.41441	0.41337	0.92423	1458	0	0	0.84481	0.84379	0.999897	2352	0	0
Peak_870	6	0.41453	0.52533	0.932595	1459	1	-0.27639	0.74316	0.74545	0.999897	2053	1	0.13626
chr9;87798081:87799081	1	0.41484	0.41439	0.92423	1460	0	0	0.58516	0.58472	0.999897	1633	0	0
Peak_2027	5	0.41521	0.47888	0.927275	1461	1	-0.25524	0.010649	0.033226	0.999897	77	1	0.52717
NO_TARGET_375	1	0.41565	0.41517	0.92423	1462	0	0	0.58435	0.58386	0.999897	1631	0	0
chr13;22990780:22991780	1	0.41581	0.41533	0.92423	1463	0	0	0.58419	0.58371	0.999897	1630	0	0
Peak_1464	1	0.41605	0.41557	0.92423	1464	0	0	0.58395	0.58349	0.999897	1629	0	0
Peak_1731	9	0.41615	0.57461	0.939654	1465	2	-0.3553	0.9484	0.94828	0.999897	2690	0	0
Peak_148	8	0.41684	0.56209	0.939654	1466	2	-0.25811	0.20303	0.37106	0.999897	698	1	0.40685
NO_TARGET_312	1	0.4171	0.41666	0.92423	1467	0	0	0.5829	0.58252	0.999897	1628	0	0
chr2;180109669:180110669	2	0.41725	0.41635	0.92423	1468	0	0	0.10333	0.13058	0.999897	423	1	0.29055
chr13;82667031:82668031	1	0.41767	0.41726	0.92423	1469	0	0	0.58233	0.58194	0.999897	1627	0	0
Peak_2408	4	0.41875	0.44566	0.927275	1470	1	-0.31874	0.9798	0.97975	0.999897	2823	0	0
Peak_227	2	0.41885	0.41785	0.92423	1471	0	0	0.63279	0.63351	0.999897	1746	0	0
Peak_1886	3	0.41888	0.42401	0.926852	1472	1	-0.19364	0.018332	0.040952	0.999897	113	2	0.29918
NO_TARGET_214	1	0.41953	0.41919	0.92423	1473	0	0	0.58047	0.58006	0.999897	1623	0	0
Peak_1356	1	0.41977	0.41945	0.92423	1474	0	0	0.58023	0.57979	0.999897	1621	0	0
Peak_1203	1	0.41985	0.41953	0.92423	1475	0	0	0.58015	0.57972	0.999897	1619	0	0
Peak_2107	2	0.41996	0.41891	0.92423	1476	0	0	0.14278	0.16238	0.999897	540	1	0.22806
Peak_955	1	0.4238	0.4232	0.926852	1477	0	0	0.5762	0.57547	0.999897	1614	0	0
Peak_1885	3	0.42443	0.42885	0.927275	1478	1	-0.17578	0.91277	0.91359	0.999897	2572	0	0
Peak_2103	1	0.42445	0.42385	0.926852	1479	0	0	0.57555	0.57491	0.999897	1612	0	0
NO_TARGET_357	1	0.42493	0.42437	0.926852	1480	0	0	0.57507	0.57439	0.999897	1611	0	0
NO_TARGET_345	1	0.42501	0.42446	0.926852	1481	0	0	0.57499	0.5743	0.999897	1610	0	0
Peak_574	8	0.42507	0.56942	0.939654	1482	2	-0.22224	0.90111	0.9011	0.999897	2536	0	0
Peak_488	2	0.42511	0.42411	0.926852	1483	0	0	0.64999	0.65068	0.999897	1783	0	0
NO_TARGET_394	1	0.42534	0.42478	0.926852	1484	0	0	0.57466	0.57399	0.999897	1609	0	0
chr11;122395265:122396265	1	0.42622	0.42565	0.926852	1485	0	0	0.57378	0.57316	0.999897	1606	0	0
NO_TARGET_435	1	0.42639	0.42582	0.926852	1486	0	0	0.57361	0.57298	0.999897	1605	0	0
Peak_2516	10	0.42695	0.603	0.943011	1487	2	-0.18646	0.050278	0.15032	0.999897	250	4	0.2603
Peak_1177	2	0.42719	0.4262	0.926852	1488	0	0	0.14218	0.16192	0.999897	537	1	0.31505
Peak_43	4	0.4273	0.45211	0.927275	1489	1	-0.43815	0.28194	0.36122	0.999897	864	1	0.28223
Peak_904	8	0.42781	0.57198	0.939654	1490	2	-0.21801	0.24137	0.42268	0.999897	781	1	0.35644
Peak_2596	6	0.42804	0.53189	0.933931	1491	1	-0.26716	0.73558	0.73858	0.999897	2035	1	0.14776
Peak_1027	1	0.42832	0.42761	0.927275	1492	0	0	0.57168	0.57102	0.999897	1598	0	0
Peak_566	1	0.42865	0.42794	0.927275	1493	0	0	0.57135	0.57072	0.999897	1597	0	0
chr20;53930757:53931757	2	0.4289	0.42787	0.927275	1494	0	0	0.51606	0.51647	0.999897	1445	0	0
NO_TARGET_153	1	0.42905	0.42833	0.927275	1495	0	0	0.57095	0.5703	0.999897	1595	0	0
chr10;116531979:116532979	1	0.4297	0.42894	0.927275	1496	0	0	0.5703	0.5696	0.999897	1592	0	0
chr15;95642836:95643836	1	0.42994	0.42919	0.927275	1497	0	0	0.57006	0.56934	0.999897	1591	0	0
chr8;139309407:139310407	1	0.43058	0.42988	0.927275	1498	0	0	0.56942	0.5687	0.999897	1590	0	0
Peak_2525	6	0.43077	0.53317	0.933931	1499	1	-0.23553	0.7351	0.73814	0.999897	2033	1	0.15271
Peak_1035	1	0.43099	0.43026	0.927275	1500	0	0	0.56901	0.56828	0.999897	1589	0	0
Peak_1541	1	0.43107	0.43034	0.927275	1501	0	0	0.56893	0.56821	0.999897	1588	0	0
NO_TARGET_130	1	0.43188	0.43113	0.927275	1502	0	0	0.56812	0.56742	0.999897	1583	0	0
Peak_837	1	0.43301	0.43229	0.927275	1503	0	0	0.56699	0.5663	0.999897	1580	0	0
Peak_2201	9	0.43368	0.58813	0.939654	1504	1	-0.29676	0.23967	0.42266	0.999897	776	2	0.42436
chr20;58213721:58214721	1	0.43385	0.43314	0.927275	1505	0	0	0.56615	0.56555	0.999897	1577	0	0
Peak_856	2	0.43474	0.43359	0.927275	1506	0	0	0.6345	0.63509	0.999897	1751	0	0
Peak_2337	1	0.43486	0.43413	0.927275	1507	0	0	0.56514	0.56454	0.999897	1573	0	0
NO_TARGET_158	1	0.4351	0.4344	0.927275	1508	0	0	0.5649	0.56432	0.999897	1572	0	0
NO_TARGET_356	1	0.43531	0.43458	0.927275	1509	0	0	0.56469	0.56407	0.999897	1571	0	0
NO_TARGET_367	1	0.43591	0.43519	0.927275	1510	0	0	0.56409	0.56347	0.999897	1570	0	0
Peak_910	3	0.43624	0.43935	0.927275	1511	1	-0.2462	0.43789	0.44292	0.999897	1257	1	0.17705
chr8;114677683:114678683	1	0.43631	0.43558	0.927275	1512	0	0	0.56369	0.56304	0.999897	1568	0	0
chr4;18041157:18042157	2	0.4368	0.43566	0.927275	1513	0	0	0.64515	0.64574	0.999897	1780	0	0
NO_TARGET_196	1	0.43696	0.43618	0.927275	1514	0	0	0.56304	0.5624	0.999897	1567	0	0
Peak_831	3	0.43707	0.44015	0.927275	1515	1	-0.20977	0.87536	0.87633	0.999897	2443	0	0
Peak_1087	5	0.4372	0.49254	0.927275	1516	1	-0.49942	0.12392	0.22053	0.999897	490	1	0.53778
chr15;95706523:95707523	1	0.43744	0.43666	0.927275	1517	0	0	0.56256	0.56193	0.999897	1564	0	0
NO_TARGET_264	1	0.43761	0.43685	0.927275	1518	0	0	0.56239	0.56176	0.999897	1563	0	0
Peak_1315	1	0.43849	0.43768	0.927275	1519	0	0	0.56151	0.56077	0.999897	1561	0	0
Peak_203	3	0.43855	0.44155	0.927275	1520	1	-0.1783	0.5848	0.58583	0.999897	1632	0	0
Peak_1811	1	0.43882	0.43794	0.927275	1521	0	0	0.56118	0.56039	0.999897	1559	0	0
Peak_1471	7	0.43915	0.57776	0.939654	1522	2	-0.25864	0.26231	0.41292	0.999897	816	2	0.23016
chr8;13671176:13672176	1	0.4393	0.43848	0.927275	1523	0	0	0.5607	0.55985	0.999897	1556	0	0
chr1;110393284:110394284	1	0.43962	0.43877	0.927275	1524	0	0	0.56038	0.55956	0.999897	1554	0	0
chr20;47416305:47417305	2	0.43983	0.43873	0.927275	1525	0	0	0.54775	0.54849	0.999897	1531	0	0
chr20;55260818:55261818	2	0.44007	0.43898	0.927275	1526	0	0	0.75785	0.75728	0.999897	2094	0	0
Peak_2048	10	0.44082	0.61234	0.943011	1527	2	-0.26215	0.25987	0.45523	0.999897	811	3	0.20917
Peak_907	7	0.44091	0.57958	0.939654	1528	1	-0.46585	0.818	0.81884	0.999897	2257	1	0.14652
Peak_239	7	0.44126	0.57989	0.939654	1529	1	-0.31114	0.13706	0.27378	0.999897	529	3	0.18661
NO_TARGET_35	1	0.44132	0.44048	0.927275	1530	0	0	0.55868	0.5579	0.999897	1551	0	0
NO_TARGET_267	1	0.44172	0.44095	0.927275	1531	0	0	0.55828	0.55745	0.999897	1550	0	0
Peak_2064	6	0.44218	0.53876	0.938158	1532	1	-0.47935	0.97055	0.97024	0.999897	2782	0	0
NO_TARGET_414	1	0.44269	0.44194	0.927275	1533	0	0	0.55731	0.55651	0.999897	1548	0	0
chr2;10560523:10561523	2	0.44284	0.4417	0.927275	1534	0	0	0.66492	0.6653	0.999897	1836	0	0
Peak_1005	3	0.44316	0.44577	0.927275	1535	1	-0.14409	0.80277	0.80393	0.999897	2213	0	0
Peak_500	1	0.44374	0.44301	0.927275	1536	0	0	0.55626	0.55545	0.999897	1546	0	0
Peak_2543	2	0.44381	0.44263	0.927275	1537	0	0	0.70293	0.70295	0.999897	1933	0	0
Peak_1890	12	0.44528	0.65397	0.943011	1538	3	-0.30662	0.19749	0.4064	0.999897	689	4	0.1893
NO_TARGET_148	1	0.44552	0.44478	0.927275	1539	0	0	0.55448	0.55353	0.999897	1544	0	0
Peak_2519	13	0.44558	0.65741	0.944182	1540	2	-0.3002	0.076903	0.21924	0.999897	335	5	0.1947
Peak_1865	4	0.44578	0.46628	0.927275	1541	1	-0.21426	0.22304	0.32687	0.999897	737	1	0.33325
Peak_396	6	0.44604	0.54085	0.938158	1542	1	-0.3157	0.38251	0.52015	0.999897	1123	1	0.32305
Peak_1923	3	0.44643	0.44883	0.927275	1543	1	-0.16619	0.84176	0.84304	0.999897	2340	0	0
Peak_1414	1	0.44705	0.44634	0.927275	1544	0	0	0.55295	0.55207	0.999897	1543	0	0
Peak_1086	7	0.4474	0.58565	0.939654	1545	1	-0.37752	0.23275	0.38689	0.999897	763	2	0.20765
Peak_375	5	0.44807	0.49916	0.927275	1546	1	-0.29577	0.21166	0.32358	0.999897	715	1	0.29739
Peak_60	5	0.44883	0.49963	0.927275	1547	1	-0.26505	0.48088	0.52968	0.999897	1361	1	0.20523
Peak_1050	3	0.44887	0.45114	0.927275	1548	1	-0.24501	0.46419	0.46741	0.999897	1326	1	0.18253
NO_TARGET_169	1	0.44891	0.4482	0.927275	1549	0	0	0.55109	0.55015	0.999897	1540	0	0
Peak_2478	2	0.44921	0.44841	0.927275	1550	0	0	0.81675	0.81552	0.999897	2253	0	0
NO_TARGET_389	1	0.44931	0.44859	0.927275	1551	0	0	0.55069	0.54978	0.999897	1538	0	0
Peak_1440	19	0.4495	0.7087	0.959469	1552	4	-0.24512	0.72495	0.88182	0.999897	2003	2	0.21123
Peak_1154	4	0.45033	0.46962	0.927275	1553	1	-0.18126	0.023628	0.059144	0.999897	142	3	0.24542
Peak_655	1	0.45125	0.45058	0.927275	1554	0	0	0.54875	0.54784	0.999897	1535	0	0
Peak_951	2	0.45137	0.45061	0.927275	1555	0	0	0.015197	0.028135	0.999897	94	1	0.72521
Peak_1945	2	0.45161	0.4509	0.927275	1556	0	0	0.91953	0.91961	0.999897	2592	0	0
Peak_1961	4	0.45177	0.47074	0.927275	1557	1	-0.24679	0.18772	0.29012	0.999897	667	1	0.34699
Peak_948	7	0.45315	0.58798	0.939654	1558	1	-0.28673	0.45852	0.59777	0.999897	1316	1	0.30977
chr8;96131341:96132341	1	0.45326	0.45258	0.927275	1559	0	0	0.54674	0.54579	0.999897	1529	0	0
Peak_1408	3	0.45334	0.45548	0.927275	1560	1	-0.17644	0.88598	0.88682	0.999897	2478	0	0
Peak_145	11	0.45367	0.64473	0.943011	1561	2	-0.22945	0.25116	0.46213	0.999897	798	2	0.25468
Peak_82	8	0.4542	0.59576	0.93992	1562	2	-0.20062	0.11307	0.24663	0.999897	458	3	0.34378
NO_TARGET_294	1	0.45448	0.45395	0.927275	1563	0	0	0.54552	0.54454	0.999897	1525	0	0
chr23;83659569:83660569	1	0.45488	0.45437	0.927275	1564	0	0	0.54512	0.5441	0.999897	1524	0	0
Peak_1077	10	0.45495	0.62228	0.943011	1565	2	-0.24113	0.46757	0.64141	0.999897	1333	2	0.3308
Peak_506	3	0.4552	0.45735	0.927275	1566	1	-0.20819	0.57117	0.57195	0.999897	1596	0	0
NO_TARGET_38	1	0.45561	0.45512	0.927275	1567	0	0	0.54439	0.54326	0.999897	1522	0	0
Peak_2161	8	0.45567	0.59709	0.940629	1568	2	-0.23426	0.98352	0.98334	0.999897	2842	0	0
Peak_2289	2	0.45685	0.45632	0.927275	1569	0	0	0.67457	0.67497	0.999897	1864	0	0
chr7;83328569:83329569	1	0.45698	0.45641	0.927275	1570	0	0	0.54302	0.54183	0.999897	1521	0	0
Peak_2243	5	0.45705	0.50471	0.927275	1571	1	-0.31419	0.053198	0.12157	0.999897	257	2	0.35279
Peak_1699	3	0.45786	0.46002	0.927275	1572	1	-0.25328	0.28727	0.31879	0.999897	875	1	0.23587
Peak_1979	2	0.46018	0.4597	0.927275	1573	0	0	0.34789	0.34785	0.999897	1019	1	0.21188
Peak_1847	2	0.46042	0.45994	0.927275	1574	0	0	0.59179	0.59285	0.999897	1652	0	0
Peak_2122	1	0.46057	0.46	0.927275	1575	0	0	0.53943	0.53813	0.999897	1517	0	0
Peak_563	3	0.46083	0.46287	0.927275	1576	1	-0.17429	0.38397	0.39641	0.999897	1126	1	0.18436
Peak_985	1	0.46109	0.46047	0.927275	1577	0	0	0.53891	0.53759	0.999897	1514	0	0
Peak_1771	1	0.46118	0.46054	0.927275	1578	0	0	0.53882	0.53751	0.999897	1513	0	0
Peak_1231	1	0.46263	0.4621	0.927275	1579	0	0	0.53737	0.5361	0.999897	1511	0	0
NO_TARGET_23	1	0.46279	0.46228	0.927275	1580	0	0	0.53721	0.536	0.999897	1510	0	0
Peak_834	7	0.46318	0.59217	0.939654	1581	1	-0.26357	0.13657	0.27308	0.999897	527	2	0.2437
Peak_1473	7	0.46351	0.59231	0.939654	1582	1	-0.33804	0.9585	0.95894	0.999897	2736	0	0
Peak_1477	5	0.4637	0.50897	0.927275	1583	1	-0.25039	0.87939	0.87939	0.999897	2460	0	0
NO_TARGET_134	1	0.46444	0.46396	0.927275	1584	0	0	0.53556	0.53435	0.999897	1504	0	0
chr12;12791779:12792779	1	0.46465	0.46415	0.927275	1585	0	0	0.53535	0.53416	0.999897	1503	0	0
Peak_2434	1	0.46497	0.46448	0.927275	1586	0	0	0.53503	0.53384	0.999897	1501	0	0
Peak_459	1	0.46545	0.46489	0.927275	1587	0	0	0.53455	0.53336	0.999897	1500	0	0
Peak_1562	7	0.46549	0.5931	0.939654	1588	1	-0.27384	0.10588	0.22512	0.999897	428	3	0.22224
Peak_2332	5	0.46566	0.51035	0.927275	1589	1	-0.27078	0.77838	0.7778	0.999897	2143	0	0
chr18;70818716:70819716	1	0.46594	0.46534	0.927275	1590	0	0	0.53406	0.53287	0.999897	1499	0	0
chr12;112605305:112606305	2	0.46657	0.46631	0.927275	1591	0	0	0.81571	0.81453	0.999897	2251	0	0
NO_TARGET_425	1	0.46658	0.46595	0.927275	1592	0	0	0.53342	0.53228	0.999897	1497	0	0
NO_TARGET_259	1	0.46666	0.46601	0.927275	1593	0	0	0.53334	0.5322	0.999897	1496	0	0
Peak_991	1	0.46683	0.46616	0.927275	1594	0	0	0.53317	0.53206	0.999897	1494	0	0
Peak_478	6	0.46701	0.55171	0.93833	1595	1	-0.30902	0.48287	0.57302	0.999897	1365	1	0.20896
Peak_2142	12	0.46788	0.67559	0.948655	1596	2	-0.32879	0.31925	0.54374	0.999897	949	2	0.20421
chr1;226623374:226624374	1	0.4682	0.46754	0.927275	1597	0	0	0.5318	0.53079	0.999897	1487	0	0
NO_TARGET_495	1	0.46828	0.46761	0.927275	1598	0	0	0.53172	0.53072	0.999897	1486	0	0
chr6;4269987:4270987	1	0.46852	0.46784	0.927275	1599	0	0	0.53148	0.53044	0.999897	1485	0	0
NO_TARGET_203	1	0.46868	0.468	0.927275	1600	0	0	0.53132	0.5303	0.999897	1484	0	0
Peak_334	4	0.46884	0.48416	0.927275	1601	1	-0.37634	0.32933	0.39077	0.999897	975	1	0.24437
Peak_16	7	0.46944	0.59475	0.93992	1602	1	-0.35748	0.71743	0.73792	0.999897	1981	1	0.16454
Peak_430	1	0.46997	0.46938	0.927275	1603	0	0	0.53003	0.52906	0.999897	1482	0	0
Peak_2419	13	0.47005	0.67839	0.950857	1604	3	-0.2877	0.66801	0.80865	0.999897	1850	2	0.22185
Peak_391	1	0.47013	0.46954	0.927275	1605	0	0	0.52987	0.52889	0.999897	1481	0	0
chr18;30122789:30123789	1	0.47062	0.46999	0.927275	1606	0	0	0.52938	0.52842	0.999897	1480	0	0
Peak_2253	3	0.47103	0.47248	0.927275	1607	1	-0.17458	0.1718	0.2337	0.999897	626	1	0.30696
chr13;80390986:80391986	1	0.47215	0.47158	0.927275	1608	0	0	0.52785	0.52682	0.999897	1477	0	0
Peak_1421	7	0.47304	0.59632	0.93992	1609	1	-0.31404	0.81039	0.81123	0.999897	2236	1	0.17491
Peak_976	18	0.47326	0.72143	0.962627	1610	3	-0.27933	0.00081375	0.0058029	0.707715	14	10	0.27022
Peak_2199	8	0.47344	0.61324	0.943011	1611	1	-0.37266	0.32662	0.49261	0.999897	964	2	0.24751
Peak_253	4	0.47345	0.48776	0.927275	1612	1	-0.28314	0.7379	0.73831	0.999897	2040	0	0
Peak_738	3	0.47467	0.47583	0.927275	1613	1	-0.1499	0.52234	0.5231	0.999897	1457	1	0.13086
Peak_504	1	0.47554	0.47495	0.927275	1614	0	0	0.52446	0.5237	0.999897	1468	0	0
chr9;7741497:7742497	1	0.47562	0.47504	0.927275	1615	0	0	0.52438	0.52361	0.999897	1466	0	0
Peak_1656	12	0.47582	0.68129	0.952298	1616	2	-0.32388	0.05442	0.16651	0.999897	261	5	0.24229
Peak_1515	23	0.47595	0.75306	0.968894	1617	5	-0.21977	0.035865	0.14955	0.999897	195	7	0.24988
chr14;98755412:98756412	1	0.47619	0.47562	0.927275	1618	0	0	0.52381	0.52301	0.999897	1464	0	0
Peak_1364	2	0.47631	0.47656	0.927275	1619	0	0	0.65636	0.65685	0.999897	1801	0	0
Peak_247	1	0.47659	0.47603	0.927275	1620	0	0	0.52341	0.52263	0.999897	1462	0	0
Peak_1374	4	0.47723	0.49077	0.927275	1621	1	-0.25251	0.26338	0.35043	0.999897	821	1	0.26793
chr8;43532831:43533831	1	0.4774	0.47677	0.927275	1622	0	0	0.5226	0.52177	0.999897	1458	0	0
NO_TARGET_249	1	0.47772	0.47709	0.927275	1623	0	0	0.52228	0.52144	0.999897	1456	0	0
chr5;7968629:7969629	1	0.4778	0.47716	0.927275	1624	0	0	0.5222	0.52138	0.999897	1455	0	0
Peak_1003	2	0.47946	0.47949	0.927275	1625	0	0	0.81929	0.81814	0.999897	2262	0	0
Peak_1226	2	0.47957	0.47959	0.927275	1626	0	0	0.82535	0.82423	0.999897	2280	0	0
Peak_1495	7	0.47986	0.59947	0.940878	1627	1	-0.27311	0.79566	0.79761	0.999897	2192	1	0.16894
Peak_580	1	0.48079	0.48003	0.927275	1628	0	0	0.51921	0.51825	0.999897	1449	0	0
Peak_1852	3	0.4811	0.48187	0.927275	1629	1	-0.17109	0.35169	0.36978	0.999897	1026	1	0.21014
Peak_1960	12	0.48183	0.68458	0.954397	1630	2	-0.27581	0.67262	0.802	0.999897	1859	2	0.18081
Peak_38	3	0.4822	0.48303	0.927275	1631	1	-0.18398	0.94118	0.94152	0.999897	2660	0	0
Peak_1915	1	0.48257	0.48184	0.927275	1632	0	0	0.51743	0.51651	0.999897	1447	0	0
Peak_128	14	0.48275	0.69362	0.956649	1633	2	-0.2578	0.35331	0.60269	0.999897	1031	4	0.23666
Peak_1487	2	0.48329	0.48331	0.927275	1634	0	0	0.22813	0.23582	0.999897	752	1	0.20507
Peak_75	11	0.48462	0.66345	0.946554	1635	1	-0.31857	0.038809	0.12413	0.999897	201	3	0.28275
chr3;5052465:5053465	1	0.48515	0.48453	0.927275	1636	0	0	0.51485	0.51395	0.999897	1444	0	0
Peak_1137	15	0.48524	0.70325	0.958624	1637	1	-0.39667	0.0053141	0.027722	0.999897	51	6	0.26384
Peak_1422	3	0.48547	0.48625	0.927275	1638	1	-0.15842	0.75183	0.75309	0.999897	2080	0	0
Peak_1500	13	0.48548	0.6916	0.954848	1639	2	-0.23558	0.72847	0.84175	0.999897	2014	2	0.1482
Peak_744	1	0.48555	0.4849	0.927275	1640	0	0	0.51445	0.51362	0.999897	1443	0	0
Peak_288	3	0.48563	0.4864	0.927275	1641	1	-0.19158	0.98743	0.98789	0.999897	2867	0	0
NO_TARGET_324	1	0.48571	0.48506	0.927275	1642	0	0	0.51429	0.51344	0.999897	1442	0	0
Peak_776	1	0.48604	0.48534	0.927275	1643	0	0	0.51396	0.51312	0.999897	1441	0	0
chr4;66528929:66529929	2	0.48607	0.48603	0.927275	1644	0	0	0.40897	0.40791	0.999897	1180	0	0
Peak_1470	1	0.48704	0.48626	0.927275	1645	0	0	0.51296	0.51212	0.999897	1439	0	0
Peak_1350	2	0.48712	0.48707	0.927275	1646	0	0	0.39875	0.39764	0.999897	1158	0	0
NO_TARGET_377	1	0.48725	0.48649	0.927275	1647	0	0	0.51275	0.51188	0.999897	1438	0	0
Peak_1339	8	0.48733	0.6261	0.943011	1648	2	-0.17636	0.02033	0.068037	0.999897	126	3	0.33515
Peak_389	2	0.48735	0.48729	0.927275	1649	0	0	0.74022	0.73988	0.999897	2047	0	0
Peak_607	3	0.4878	0.48845	0.927275	1650	1	-0.17853	0.012659	0.031602	0.999897	86	1	0.58462
Peak_2447	8	0.488	0.62673	0.943011	1651	1	-0.27636	0.52838	0.66528	0.999897	1479	2	0.1852
Peak_2066	3	0.48857	0.48919	0.927275	1652	1	-0.1704	0.36503	0.38054	0.999897	1070	1	0.24913
Peak_810	2	0.48862	0.48853	0.927275	1653	0	0	0.42413	0.42323	0.999897	1230	0	0
Peak_1949	2	0.48943	0.48933	0.927275	1654	0	0	0.72299	0.72275	0.999897	2000	0	0
Peak_888	3	0.48966	0.49031	0.927275	1655	1	-0.14749	0.77978	0.78087	0.999897	2150	0	0
Peak_1153	4	0.48982	0.50094	0.927275	1656	1	-0.1925	0.9715	0.97148	0.999897	2789	0	0
Peak_534	14	0.48992	0.69938	0.958624	1657	3	-0.23657	0.087224	0.24648	0.999897	365	4	0.33463
Peak_2501	4	0.49079	0.50174	0.927275	1658	1	-0.24162	0.49834	0.51211	0.999897	1415	1	0.27507
Peak_72	5	0.49084	0.52702	0.932636	1659	1	-0.29229	0.94119	0.94072	0.999897	2661	0	0
Peak_898	2	0.49144	0.49128	0.927275	1660	0	0	0.18251	0.19653	0.999897	656	1	0.23445
chr18;44562021:44563021	1	0.49225	0.49138	0.927275	1661	0	0	0.50775	0.50685	0.999897	1434	0	0
Peak_2526	12	0.49287	0.69074	0.954747	1662	2	-0.31136	0.026857	0.099363	0.999897	156	6	0.22171
Peak_1601	3	0.4929	0.49345	0.927275	1663	1	-0.24266	0.72223	0.72371	0.999897	1995	0	0
Peak_5	2	0.49299	0.49288	0.927275	1664	0	0	0.38401	0.38271	0.999897	1127	1	0.1752
Peak_540	6	0.49312	0.56581	0.939654	1665	1	-0.40939	0.12536	0.25139	0.999897	496	1	0.34926
Peak_2039	13	0.49315	0.69803	0.958624	1666	2	-0.34357	0.45281	0.66868	0.999897	1297	2	0.34405
Peak_569	1	0.49411	0.49327	0.927275	1667	0	0	0.50589	0.50508	0.999897	1431	0	0
Peak_1041	2	0.49483	0.49478	0.927275	1668	0	0	0.76698	0.76629	0.999897	2118	0	0
Peak_620	5	0.49529	0.53019	0.933931	1669	1	-0.24453	0.85435	0.854	0.999897	2379	0	0
Peak_788	3	0.49536	0.49595	0.927275	1670	1	-0.19523	0.18265	0.24142	0.999897	657	1	0.2964
Peak_342	11	0.49544	0.66998	0.947355	1671	2	-0.28001	0.0095613	0.040133	0.999897	71	5	0.26002
Peak_1585	10	0.49559	0.65077	0.943011	1672	1	-0.31063	0.87039	0.87822	0.999897	2430	1	0.14047
Peak_1806	2	0.49586	0.49582	0.927275	1673	0	0	0.80101	0.80008	0.999897	2208	0	0
Peak_1520	1	0.49588	0.49509	0.927275	1674	0	0	0.50412	0.5033	0.999897	1430	0	0
chr8;57764933:57765933	1	0.49604	0.49524	0.927275	1675	0	0	0.50396	0.50317	0.999897	1429	0	0
Peak_364	1	0.49621	0.49537	0.927275	1676	0	0	0.50379	0.50302	0.999897	1428	0	0
chr18;32472664:32473664	1	0.49637	0.49556	0.927275	1677	0	0	0.50363	0.50288	0.999897	1427	0	0
chr20;55360245:55361245	1	0.49677	0.49596	0.927275	1678	0	0	0.50323	0.50249	0.999897	1423	0	0
Peak_983	4	0.49718	0.50688	0.927275	1679	1	-0.20606	0.84762	0.84773	0.999897	2358	0	0
Peak_321	3	0.49766	0.49834	0.927275	1680	1	-0.24353	0.35658	0.37386	0.999897	1039	1	0.17896
Peak_747	2	0.4977	0.49756	0.927275	1681	0	0	0.7394	0.73898	0.999897	2045	0	0
Peak_229	4	0.49834	0.50783	0.927275	1682	1	-0.19513	0.40312	0.44129	0.999897	1165	1	0.19269
Peak_554	3	0.49842	0.49917	0.927275	1683	1	-0.21053	0.25631	0.29518	0.999897	806	1	0.19089
NO_TARGET_32	1	0.49903	0.49824	0.927275	1684	0	0	0.50097	0.50025	0.999897	1419	0	0
Peak_539	3	0.49918	0.49999	0.927275	1685	1	-0.13315	0.41753	0.42518	0.999897	1205	1	0.18713
Peak_2215	7	0.49922	0.60845	0.943011	1686	1	-0.25574	0.74734	0.7583	0.999897	2063	1	0.16376
chr1;2917764:2918764	1	0.5	0.49923	0.927275	1687	0	0	0.5	0.49923	0.999897	1418	0	0
Peak_1523	2	0.5001	0.50009	0.927275	1688	0	0	0.88787	0.88741	0.999897	2484	0	0
Peak_2586	6	0.50077	0.57001	0.939654	1689	1	-0.28612	0.29352	0.42632	0.999897	890	2	0.16261
Peak_69	1	0.50178	0.50102	0.927275	1690	0	0	0.49822	0.49738	0.999897	1414	0	0
NO_TARGET_164	1	0.50218	0.50152	0.927275	1691	0	0	0.49782	0.49702	0.999897	1412	0	0
Peak_2541	1	0.5025	0.50183	0.927275	1692	0	0	0.4975	0.49673	0.999897	1411	0	0
Peak_2000	8	0.50255	0.64032	0.943011	1693	1	-0.26675	0.0094364	0.036389	0.999897	69	5	0.20551
NO_TARGET_352	1	0.50274	0.50208	0.927275	1694	0	0	0.49726	0.49646	0.999897	1409	0	0
NO_TARGET_2	1	0.50283	0.50215	0.927275	1695	0	0	0.49717	0.49637	0.999897	1408	0	0
chr11;43067334:43068334	2	0.50386	0.50394	0.927275	1696	0	0	0.061577	0.096221	0.999897	287	1	0.31416
chr20;39984459:39985459	1	0.50468	0.50382	0.927275	1697	0	0	0.49532	0.49452	0.999897	1406	0	0
chr14;58787351:58788351	1	0.50476	0.5039	0.927275	1698	0	0	0.49524	0.49445	0.999897	1405	0	0
NO_TARGET_135	1	0.50541	0.5046	0.927275	1699	0	0	0.49459	0.49379	0.999897	1403	0	0
chr15;87765764:87766764	1	0.50549	0.50468	0.927275	1700	0	0	0.49451	0.4937	0.999897	1401	0	0
Peak_1479	3	0.50557	0.50633	0.927275	1701	0	0	0.73661	0.73811	0.999897	2039	0	0
Peak_893	3	0.50572	0.50645	0.927275	1702	0	0	0.63319	0.63413	0.999897	1747	0	0
Peak_792	7	0.50667	0.61165	0.943011	1703	1	-0.47993	0.18722	0.34633	0.999897	666	2	0.31655
Peak_2400	8	0.50674	0.6443	0.943011	1704	1	-0.2145	0.060771	0.1608	0.999897	283	3	0.24655
Peak_1222	3	0.50708	0.50777	0.927275	1705	0	0	0.89491	0.8956	0.999897	2512	0	0
Peak_2226	1	0.50775	0.50685	0.927275	1706	0	0	0.49225	0.49138	0.999897	1398	0	0
NO_TARGET_278	1	0.50783	0.50692	0.927275	1707	0	0	0.49217	0.49131	0.999897	1397	0	0
Peak_2149	1	0.50791	0.50703	0.927275	1708	0	0	0.49209	0.49122	0.999897	1396	0	0
chr8;43898856:43899856	2	0.50941	0.50969	0.927275	1709	0	0	0.27971	0.28299	0.999897	860	1	0.14726
NO_TARGET_401	1	0.51001	0.50917	0.927275	1710	0	0	0.48999	0.48908	0.999897	1393	0	0
Peak_2001	9	0.51017	0.65058	0.943011	1711	1	-0.36916	0.08711	0.21503	0.999897	364	4	0.25771
Peak_1228	2	0.51054	0.51096	0.927275	1712	0	0	0.48155	0.48154	0.999897	1363	0	0
NO_TARGET_380	1	0.51057	0.50974	0.927275	1713	0	0	0.48943	0.48855	0.999897	1392	0	0
Peak_2554	5	0.51097	0.54062	0.938158	1714	1	-0.23619	0.093241	0.18486	0.999897	387	2	0.34859
NO_TARGET_59	1	0.51106	0.51019	0.927275	1715	0	0	0.48894	0.4882	0.999897	1390	0	0
chr20;24441507:24442507	3	0.51145	0.51216	0.927275	1716	0	0	0.26285	0.30004	0.999897	818	1	0.29987
Peak_632	2	0.51167	0.51204	0.927275	1717	0	0	0.68426	0.6845	0.999897	1883	0	0
chr23;90770585:90771585	1	0.51178	0.51098	0.927275	1718	0	0	0.48822	0.48742	0.999897	1387	0	0
chr18;75184211:75185211	1	0.51211	0.51125	0.927275	1719	0	0	0.48789	0.48712	0.999897	1386	0	0
chr6;102809622:102810622	1	0.51223	0.51138	0.927275	1720	0	0	0.48777	0.487	0.999897	1384	0	0
NO_TARGET_120	1	0.51243	0.51157	0.927275	1721	0	0	0.48757	0.48682	0.999897	1383	0	0
chr14;25937760:25938760	1	0.51251	0.51164	0.927275	1722	0	0	0.48749	0.48677	0.999897	1381	0	0
Peak_1896	1	0.51259	0.5117	0.927275	1723	0	0	0.48741	0.48668	0.999897	1380	0	0
chr8;134419553:134420553	1	0.51316	0.51233	0.927275	1724	0	0	0.48684	0.48607	0.999897	1379	0	0
Peak_2264	5	0.51324	0.54216	0.938158	1725	1	-0.25668	0.96574	0.96531	0.999897	2764	0	0
Peak_2050	1	0.5134	0.51258	0.927275	1726	0	0	0.4866	0.48585	0.999897	1378	0	0
Peak_2131	3	0.51378	0.51448	0.928363	1727	0	0	0.86601	0.86722	0.999897	2415	0	0
NO_TARGET_500	1	0.51445	0.51362	0.927995	1728	0	0	0.48555	0.4849	0.999897	1371	0	0
Peak_1635	8	0.51469	0.65181	0.943011	1729	1	-0.75199	0.35997	0.51977	0.999897	1050	2	0.23808
Peak_1963	3	0.51475	0.5154	0.928363	1730	0	0	0.0054385	0.015038	0.98196	53	1	0.82185
Peak_2194	14	0.51483	0.71952	0.962543	1731	2	-0.24958	0.97521	0.97561	0.999897	2808	0	0
Peak_1511	7	0.51524	0.61535	0.943011	1732	1	-0.3207	0.86102	0.86131	0.999897	2400	0	0
Peak_23	1	0.51526	0.51442	0.928363	1733	0	0	0.48474	0.48409	0.999897	1370	0	0
Peak_1362	6	0.51552	0.57844	0.939654	1734	1	-0.25178	0.24226	0.37266	0.999897	782	2	0.24116
NO_TARGET_371	1	0.5159	0.51504	0.928363	1735	0	0	0.4841	0.48334	0.999897	1368	0	0
Peak_2134	1	0.51614	0.51524	0.928363	1736	0	0	0.48386	0.48309	0.999897	1367	0	0
Peak_644	2	0.51673	0.51716	0.929243	1737	0	0	0.77501	0.7741	0.999897	2138	0	0
Peak_1619	2	0.51707	0.51754	0.929345	1738	0	0	0.31877	0.31971	0.999897	947	1	0.25416
Peak_222	8	0.51728	0.65425	0.943011	1739	2	-0.16247	0.52049	0.65805	0.999897	1452	1	0.22912
chr2;150656695:150657695	2	0.51741	0.5179	0.929345	1740	0	0	0.89894	0.89848	0.999897	2525	0	0
Peak_2077	11	0.51768	0.68408	0.954386	1741	2	-0.26051	0.20255	0.41278	0.999897	697	2	0.27001
NO_TARGET_332	1	0.51784	0.51694	0.929243	1742	0	0	0.48216	0.48147	0.999897	1364	0	0
Peak_1353	2	0.51797	0.51845	0.929345	1743	0	0	0.85937	0.85875	0.999897	2395	0	0
Peak_360	2	0.51808	0.51855	0.929345	1744	0	0	0.7936	0.79258	0.999897	2184	0	0
NO_TARGET_156	1	0.51978	0.51881	0.929345	1745	0	0	0.48022	0.47955	0.999897	1358	0	0
Peak_717	10	0.5203	0.66862	0.947355	1746	2	-0.31324	0.88511	0.8887	0.999897	2476	1	0.18689
NO_TARGET_265	1	0.52034	0.51943	0.929813	1747	0	0	0.47966	0.479	0.999897	1357	0	0
Peak_2607	4	0.52048	0.52668	0.932595	1748	1	-0.26644	0.7793	0.77961	0.999897	2147	0	0
Peak_2173	1	0.52066	0.5197	0.929813	1749	0	0	0.47934	0.47866	0.999897	1355	0	0
Peak_1275	5	0.52158	0.54821	0.938158	1750	1	-0.23441	0.18117	0.28809	0.999897	648	1	0.33544
Peak_2124	5	0.52225	0.54865	0.938158	1751	1	-0.22904	0.74915	0.7483	0.999897	2070	0	0
Peak_1246	3	0.52248	0.52326	0.932595	1752	0	0	0.049584	0.090075	0.999897	247	2	0.36975
Peak_984	2	0.52266	0.52311	0.932595	1753	0	0	0.22131	0.22987	0.999897	736	1	0.20948
Peak_2366	3	0.52278	0.52354	0.932595	1754	0	0	0.055669	0.099664	0.999897	265	2	0.29503
Peak_2286	13	0.52302	0.72411	0.962627	1755	3	-0.16494	0.37493	0.60702	0.999897	1099	3	0.1743
NO_TARGET_109	1	0.52349	0.52271	0.932595	1756	0	0	0.47651	0.47594	0.999897	1352	0	0
NO_TARGET_14	1	0.52373	0.52293	0.932595	1757	0	0	0.47627	0.47569	0.999897	1351	0	0
Peak_1025	2	0.52434	0.5249	0.932595	1758	0	0	0.13123	0.15312	0.999897	510	1	0.35568
chr16;77156675:77157675	1	0.52518	0.52442	0.932595	1759	0	0	0.47482	0.47428	0.999897	1350	0	0
chr13;108070081:108071081	2	0.52523	0.52579	0.932595	1760	0	0	0.43547	0.43433	0.999897	1255	0	0
Peak_2509	3	0.52544	0.52624	0.932595	1761	0	0	0.75039	0.7517	0.999897	2075	0	0
Peak_675	2	0.52545	0.52602	0.932595	1762	0	0	0.84216	0.84105	0.999897	2342	0	0
Peak_1386	4	0.52585	0.53124	0.933931	1763	1	-0.17517	0.25046	0.3427	0.999897	797	1	0.33408
NO_TARGET_40	1	0.52607	0.52522	0.932595	1764	0	0	0.47393	0.47328	0.999897	1348	0	0
Peak_2451	2	0.52717	0.52766	0.933209	1765	0	0	0.79921	0.79821	0.999897	2205	0	0
NO_TARGET_314	1	0.52761	0.52661	0.932595	1766	0	0	0.47239	0.47182	0.999897	1344	0	0
Peak_6	9	0.52873	0.66625	0.947295	1767	2	-0.28928	0.064791	0.17065	0.999897	296	3	0.24826
Peak_2340	10	0.52899	0.67493	0.948655	1768	1	-0.33875	0.6798	0.79415	0.999897	1873	1	0.20254
NO_TARGET_188	1	0.52938	0.52842	0.933909	1769	0	0	0.47062	0.46999	0.999897	1340	0	0
Peak_2465	1	0.5297	0.52874	0.933909	1770	0	0	0.4703	0.46968	0.999897	1339	0	0
Peak_120	5	0.5298	0.554	0.938417	1771	1	-0.25423	0.71852	0.71737	0.999897	1986	0	0
Peak_1327	4	0.53008	0.53506	0.936004	1772	1	-0.20076	0.9891	0.9891	0.999897	2875	0	0
chr21;39340268:39341268	1	0.53108	0.53006	0.933931	1773	0	0	0.46892	0.46825	0.999897	1336	0	0
Peak_1432	14	0.53138	0.73256	0.962627	1774	2	-0.2695	0.21735	0.44964	0.999897	726	4	0.21045
chr2;160732117:160733117	1	0.53204	0.53104	0.933931	1775	0	0	0.46796	0.4673	0.999897	1334	0	0
Peak_2221	3	0.53218	0.53291	0.933931	1776	0	0	0.70272	0.70381	0.999897	1931	0	0
Peak_851	2	0.53221	0.53282	0.933931	1777	0	0	0.71607	0.71599	0.999897	1978	0	0
Peak_1313	5	0.53244	0.556	0.938417	1778	1	-0.25753	0.021406	0.055913	0.999897	136	2	0.45758
NO_TARGET_413	1	0.53317	0.53206	0.933931	1779	0	0	0.46683	0.46616	0.999897	1332	0	0
NO_TARGET_427	1	0.5339	0.53272	0.933931	1780	0	0	0.4661	0.46549	0.999897	1330	0	0
Peak_529	9	0.53428	0.67095	0.947355	1781	1	-0.51225	0.86464	0.86695	0.999897	2410	1	0.14362
Peak_1651	1	0.53487	0.53368	0.934255	1782	0	0	0.46513	0.46462	0.999897	1327	0	0
Peak_730	6	0.53529	0.58957	0.939654	1783	1	-0.23032	0.88729	0.88735	0.999897	2482	0	0
Peak_1973	3	0.53582	0.53638	0.936751	1784	0	0	0.95092	0.95125	0.999897	2702	0	0
chr19;57976219:57977219	1	0.53681	0.53564	0.936004	1785	0	0	0.46319	0.46268	0.999897	1323	0	0
Peak_2371	6	0.53759	0.59096	0.939654	1786	1	-0.24679	0.041171	0.10465	0.999897	215	3	0.34806
Peak_1993	2	0.53848	0.53918	0.938158	1787	0	0	0.61657	0.61734	0.999897	1710	0	0
Peak_350	9	0.53973	0.67553	0.948655	1788	2	-0.16337	0.1071	0.25306	0.999897	435	4	0.19974
Peak_2298	18	0.54032	0.77475	0.973478	1789	2	-0.35994	0.19156	0.44758	0.999897	679	5	0.37497
NO_TARGET_96	1	0.54044	0.53929	0.938158	1790	0	0	0.45956	0.45894	0.999897	1319	0	0
Peak_1269	11	0.54059	0.69836	0.958624	1791	2	-0.20427	0.94663	0.94663	0.999897	2683	0	0
Peak_2227	4	0.54098	0.54463	0.938158	1792	1	-0.159	0.80264	0.80282	0.999897	2212	0	0
chr12;76623199:76624199	2	0.54155	0.54233	0.938158	1793	0	0	0.59683	0.59774	0.999897	1664	0	0
NO_TARGET_46	1	0.54181	0.54059	0.938158	1794	0	0	0.45819	0.45754	0.999897	1313	0	0
Peak_708	1	0.54278	0.54158	0.938158	1795	0	0	0.45722	0.45667	0.999897	1310	0	0
Peak_1491	6	0.54342	0.59451	0.93992	1796	1	-0.20947	0.30101	0.43413	0.999897	917	2	0.18552
Peak_2153	1	0.54399	0.54284	0.938158	1797	0	0	0.45601	0.45546	0.999897	1307	0	0
NO_TARGET_322	1	0.54415	0.54301	0.938158	1798	0	0	0.45585	0.45532	0.999897	1306	0	0
NO_TARGET_83	1	0.54464	0.54358	0.938158	1799	0	0	0.45536	0.45488	0.999897	1305	0	0
Peak_1347	1	0.54496	0.54392	0.938158	1800	0	0	0.45504	0.45453	0.999897	1302	0	0
Peak_1220	9	0.54521	0.68017	0.951202	1801	1	-0.40864	0.018654	0.065398	0.999897	114	5	0.2025
Peak_715	3	0.54534	0.54583	0.938158	1802	0	0	0.35604	0.37338	0.999897	1037	1	0.18727
chr12;25796448:25797448	1	0.54536	0.54438	0.938158	1803	0	0	0.45464	0.45412	0.999897	1301	0	0
Peak_2043	7	0.54539	0.62965	0.943011	1804	1	-0.21371	0.39289	0.53372	0.999897	1146	1	0.31092
Peak_884	2	0.54558	0.54647	0.938158	1805	0	0	0.58672	0.58781	0.999897	1636	0	0
Peak_1691	3	0.54576	0.5463	0.938158	1806	0	0	0.41989	0.42724	0.999897	1214	1	0.15845
Peak_1139	10	0.54586	0.68757	0.95453	1807	2	-0.31235	0.16783	0.35266	0.999897	615	3	0.21366
Peak_1458	1	0.54617	0.54525	0.938158	1808	0	0	0.45383	0.45319	0.999897	1299	0	0
Peak_245	3	0.54619	0.54675	0.938158	1809	0	0	0.92358	0.92406	0.999897	2600	0	0
chr11;97995583:97996583	1	0.54674	0.54579	0.938158	1810	0	0	0.45326	0.45258	0.999897	1298	0	0
Peak_1613	1	0.54762	0.54668	0.938158	1811	0	0	0.45238	0.45176	0.999897	1294	0	0
chr23;9201518:9202518	1	0.54803	0.54708	0.938158	1812	0	0	0.45197	0.45136	0.999897	1293	0	0
NO_TARGET_383	1	0.54843	0.54749	0.938158	1813	0	0	0.45157	0.45093	0.999897	1291	0	0
Peak_745	3	0.54848	0.54905	0.938158	1814	0	0	0.097024	0.16179	0.999897	401	2	0.2161
Peak_1138	4	0.54885	0.55161	0.93833	1815	1	-0.24535	0.77962	0.77994	0.999897	2148	0	0
NO_TARGET_404	1	0.54916	0.54823	0.938158	1816	0	0	0.45084	0.4501	0.999897	1288	0	0
chr20;12263790:12264790	1	0.54932	0.54839	0.938158	1817	0	0	0.45068	0.44995	0.999897	1287	0	0
Peak_1953	4	0.54939	0.55211	0.938417	1818	1	-0.37566	0.096003	0.16779	0.999897	397	2	0.19354
NO_TARGET_364	1	0.5494	0.54847	0.938158	1819	0	0	0.4506	0.44989	0.999897	1286	0	0
chr19;38230467:38231467	1	0.54972	0.54886	0.938158	1820	0	0	0.45028	0.44953	0.999897	1284	0	0
Peak_1489	10	0.5502	0.69086	0.954747	1821	2	-0.19281	0.6128	0.74237	0.999897	1699	2	0.14669
Peak_2476	6	0.55093	0.59916	0.940878	1822	1	-0.32055	0.031041	0.085606	0.999897	177	3	0.51541
Peak_2055	1	0.55093	0.54998	0.93833	1823	0	0	0.44907	0.44836	0.999897	1283	0	0
chr23;132184251:132185251	1	0.55158	0.5506	0.93833	1824	0	0	0.44842	0.44771	0.999897	1280	0	0
chr3;34004158:34005158	1	0.5523	0.55144	0.93833	1825	0	0	0.4477	0.447	0.999897	1278	0	0
NO_TARGET_81	1	0.55247	0.55155	0.93833	1826	0	0	0.44753	0.44686	0.999897	1277	0	0
Peak_869	1	0.55263	0.55171	0.93833	1827	0	0	0.44737	0.44668	0.999897	1275	0	0
Peak_763	2	0.55295	0.55374	0.938417	1828	0	0	0.65452	0.65515	0.999897	1797	0	0
Peak_290	1	0.55352	0.5526	0.938417	1829	0	0	0.44648	0.44575	0.999897	1272	0	0
Peak_1503	9	0.55379	0.68766	0.95453	1830	1	-0.28479	0.020693	0.071707	0.999897	129	5	0.23107
chr8;35193065:35194065	1	0.55448	0.55353	0.938417	1831	0	0	0.44552	0.44478	0.999897	1271	0	0
Peak_8	2	0.55457	0.55529	0.938417	1832	0	0	0.1956	0.20744	0.999897	685	1	0.33248
Peak_2416	7	0.55507	0.63418	0.943011	1833	1	-0.25058	0.21589	0.37145	0.999897	723	2	0.28919
Peak_1396	1	0.55578	0.55495	0.938417	1834	0	0	0.44422	0.44353	0.999897	1270	0	0
Peak_1851	4	0.55627	0.55844	0.938417	1835	1	-0.21625	0.39585	0.43601	0.999897	1152	1	0.22033
chr10;110558598:110559598	1	0.55674	0.5559	0.938417	1836	0	0	0.44326	0.44258	0.999897	1269	0	0
Peak_1643	3	0.55676	0.55744	0.938417	1837	0	0	0.77137	0.77246	0.999897	2129	0	0
Peak_1442	2	0.55747	0.55832	0.938417	1838	0	0	0.47876	0.47888	0.999897	1354	0	0
Peak_502	13	0.55818	0.74311	0.965421	1839	1	-0.28393	0.12953	0.32223	0.999897	508	3	0.29825
Peak_244	2	0.55833	0.55914	0.938417	1840	0	0	0.08566	0.11592	0.999897	360	1	0.36746
NO_TARGET_430	1	0.55844	0.55765	0.938417	1841	0	0	0.44156	0.44075	0.999897	1266	0	0
chr4;179061484:179062484	1	0.55884	0.55805	0.938417	1842	0	0	0.44116	0.44028	0.999897	1265	0	0
Peak_421	4	0.55907	0.56083	0.939639	1843	1	-0.21423	0.76537	0.76577	0.999897	2113	0	0
Peak_275	1	0.55965	0.55883	0.938417	1844	0	0	0.44035	0.43943	0.999897	1263	0	0
chr13;109335464:109336464	1	0.55989	0.55908	0.938417	1845	0	0	0.44011	0.43922	0.999897	1262	0	0
Peak_860	4	0.56012	0.56183	0.939654	1846	1	-0.23799	0.0053167	0.015971	0.98196	52	1	0.64013
chr12;97071895:97072895	2	0.56047	0.56134	0.939654	1847	0	0	0.62827	0.62903	0.999897	1733	0	0
Peak_2170	1	0.56086	0.56004	0.938856	1848	0	0	0.43914	0.43827	0.999897	1260	0	0
Peak_1509	3	0.56286	0.56347	0.939654	1849	0	0	0.12769	0.2031	0.999897	505	1	0.29133
Peak_891	7	0.56291	0.63809	0.943011	1850	1	-0.19112	0.51311	0.62991	0.999897	1440	1	0.23186
Peak_879	2	0.56325	0.56403	0.939654	1851	0	0	0.63999	0.64052	0.999897	1767	0	0
Peak_1409	6	0.56369	0.607	0.943011	1852	1	-0.21082	0.0075908	0.025815	0.999897	65	2	0.38014
Peak_1084	1	0.56457	0.56393	0.939654	1853	0	0	0.43543	0.43472	0.999897	1254	0	0
Peak_701	1	0.56506	0.56448	0.939654	1854	0	0	0.43494	0.43423	0.999897	1253	0	0
NO_TARGET_163	1	0.56546	0.56487	0.939654	1855	0	0	0.43454	0.43379	0.999897	1252	0	0
Peak_1403	1	0.56627	0.56565	0.939654	1856	0	0	0.43373	0.43303	0.999897	1249	0	0
Peak_795	5	0.56635	0.58157	0.939654	1857	1	-0.23278	0.90155	0.90112	0.999897	2537	0	0
Peak_1276	1	0.56635	0.5657	0.939654	1858	0	0	0.43365	0.43295	0.999897	1248	0	0
Peak_2550	3	0.56814	0.56885	0.939654	1859	0	0	0.92075	0.9212	0.999897	2596	0	0
Peak_1776	12	0.56814	0.73263	0.962627	1860	2	-0.31588	0.14733	0.33531	0.999897	557	4	0.19877
NO_TARGET_119	1	0.56861	0.56792	0.939654	1861	0	0	0.43139	0.43065	0.999897	1247	0	0
Peak_1928	2	0.57005	0.57117	0.939654	1862	0	0	0.7435	0.74312	0.999897	2054	0	0
Peak_1630	5	0.57006	0.58434	0.939654	1863	1	-0.46195	0.88999	0.89003	0.999897	2492	0	0
Peak_1959	1	0.57014	0.56942	0.939654	1864	0	0	0.42986	0.42911	0.999897	1244	0	0
Peak_1376	4	0.57015	0.57087	0.939654	1865	1	-0.22173	0.65781	0.658	0.999897	1809	0	0
Peak_1554	2	0.57048	0.5715	0.939654	1866	0	0	0.69958	0.69958	0.999897	1921	0	0
Peak_1498	3	0.57117	0.57195	0.939654	1867	0	0	0.068708	0.11952	0.999897	306	1	0.29952
Peak_1342	3	0.57186	0.57261	0.939654	1868	0	0	0.42258	0.42948	0.999897	1226	1	0.14694
Peak_313	4	0.57203	0.57258	0.939654	1869	1	-0.28681	0.6539	0.65397	0.999897	1794	0	0
Peak_641	3	0.57214	0.57289	0.939654	1870	0	0	0.36699	0.38216	0.999897	1078	1	0.16236
Peak_369	2	0.57227	0.57339	0.939654	1871	0	0	0.86621	0.86578	0.999897	2417	0	0
chr17;70566986:70567986	1	0.57256	0.57192	0.939654	1872	0	0	0.42744	0.42685	0.999897	1240	0	0
NO_TARGET_479	1	0.57337	0.57275	0.939654	1873	0	0	0.42663	0.42604	0.999897	1238	0	0
Peak_1187	3	0.57365	0.57448	0.939654	1874	0	0	0.39009	0.40172	0.999897	1140	1	0.22767
Peak_9	5	0.57395	0.58738	0.939654	1875	1	-0.18363	0.65073	0.65407	0.999897	1785	1	0.29816
NO_TARGET_181	1	0.57466	0.57399	0.939654	1876	0	0	0.42534	0.42478	0.999897	1234	0	0
Peak_897	10	0.57526	0.71002	0.959927	1877	2	-0.27855	0.039244	0.1238	0.999897	204	3	0.18064
NO_TARGET_147	1	0.57547	0.57484	0.939654	1878	0	0	0.42453	0.42393	0.999897	1231	0	0
Peak_2342	3	0.5757	0.57652	0.939654	1879	0	0	0.3213	0.34555	0.999897	952	1	0.19928
Peak_377	2	0.57575	0.57688	0.939654	1880	0	0	0.39498	0.39384	0.999897	1150	0	0
chr10;57454162:57455162	1	0.57595	0.57523	0.939654	1881	0	0	0.42405	0.42346	0.999897	1229	0	0
Peak_1209	5	0.5772	0.58997	0.939654	1882	1	-0.45131	0.11297	0.2081	0.999897	456	1	0.32614
Peak_1405	1	0.57765	0.57701	0.939654	1883	0	0	0.42235	0.42185	0.999897	1225	0	0
chr18;11243297:11244297	1	0.57781	0.57719	0.939654	1884	0	0	0.42219	0.4217	0.999897	1224	0	0
Peak_1218	6	0.57782	0.61588	0.943011	1885	1	-0.27149	0.18121	0.30871	0.999897	649	2	0.38063
Peak_1657	6	0.57805	0.61604	0.943011	1886	1	-0.24657	0.10965	0.22638	0.999897	443	2	0.24678
Peak_372	6	0.57829	0.61619	0.943011	1887	1	-0.50187	0.029123	0.081858	0.999897	167	3	0.30001
Peak_171	4	0.57832	0.57879	0.939654	1888	1	-0.15569	0.27613	0.35778	0.999897	853	1	0.3031
Peak_1964	5	0.57902	0.59144	0.939654	1889	1	-0.2943	0.42874	0.49842	0.999897	1243	1	0.2814
chr5;171545257:171546257	1	0.57918	0.57874	0.939654	1890	0	0	0.42082	0.42045	0.999897	1220	0	0
Peak_2232	1	0.57943	0.57898	0.939654	1891	0	0	0.42057	0.42019	0.999897	1219	0	0
Peak_1759	1	0.57959	0.57916	0.939654	1892	0	0	0.42041	0.42002	0.999897	1217	0	0
Peak_280	4	0.58	0.58046	0.939654	1893	1	-0.16148	0.8864	0.88611	0.999897	2479	0	0
Peak_10	10	0.58002	0.71368	0.960872	1894	2	-0.20412	0.98214	0.98156	0.999897	2835	0	0
chr9;4380975:4381975	2	0.58005	0.58121	0.939654	1895	0	0	0.29931	0.30133	0.999897	912	1	0.23688
NO_TARGET_448	1	0.58015	0.57972	0.939654	1896	0	0	0.41985	0.41953	0.999897	1213	0	0
Peak_2466	15	0.58071	0.77132	0.973478	1897	3	-0.27998	0.054128	0.17709	0.999897	259	5	0.34816
chr12;33577514:33578514	1	0.58128	0.58086	0.939654	1898	0	0	0.41872	0.41835	0.999897	1209	0	0
Peak_1897	5	0.58144	0.5933	0.939654	1899	1	-0.31938	0.71007	0.709	0.999897	1956	0	0
NO_TARGET_209	1	0.58217	0.58177	0.939654	1900	0	0	0.41783	0.41745	0.999897	1206	0	0
Peak_1070	10	0.58309	0.71602	0.961576	1901	2	-0.21555	0.30374	0.50358	0.999897	923	2	0.23797
Peak_357	3	0.58318	0.58405	0.939654	1902	0	0	0.79319	0.79446	0.999897	2181	0	0
Peak_807	2	0.5837	0.58476	0.939654	1903	0	0	0.2304	0.23799	0.999897	758	1	0.18611
Peak_1048	4	0.5852	0.5854	0.939654	1904	1	-0.16199	0.98639	0.98635	0.999897	2861	0	0
chr11;63329190:63330190	1	0.5854	0.58497	0.939654	1905	0	0	0.4146	0.41417	0.999897	1199	0	0
chr1;38541573:38542573	1	0.58548	0.58503	0.939654	1906	0	0	0.41452	0.41409	0.999897	1197	0	0
Peak_555	6	0.58555	0.62082	0.943011	1907	1	-0.26738	0.33308	0.46863	0.999897	983	2	0.16181
NO_TARGET_424	1	0.58556	0.58511	0.939654	1908	0	0	0.41444	0.414	0.999897	1196	0	0
Peak_2275	2	0.58641	0.58748	0.939654	1909	0	0	0.56825	0.56927	0.999897	1585	0	0
NO_TARGET_405	1	0.58685	0.58645	0.939654	1910	0	0	0.41315	0.4127	0.999897	1192	0	0
NO_TARGET_11	1	0.58693	0.58653	0.939654	1911	0	0	0.41307	0.41264	0.999897	1191	0	0
Peak_1042	1	0.58734	0.58692	0.939654	1912	0	0	0.41266	0.41222	0.999897	1190	0	0
Peak_921	7	0.58759	0.65096	0.943011	1913	1	-0.24705	0.42211	0.56209	0.999897	1223	1	0.24564
Peak_2487	3	0.58843	0.58961	0.939654	1914	0	0	0.077859	0.13323	0.999897	339	2	0.33996
Peak_1784	1	0.58847	0.58796	0.939654	1915	0	0	0.41153	0.4111	0.999897	1189	0	0
Peak_2178	3	0.58896	0.59011	0.939654	1916	0	0	0.415	0.42276	0.999897	1201	1	0.24594
chr19;55991347:55992347	1	0.58927	0.58878	0.939654	1917	0	0	0.41073	0.41038	0.999897	1186	0	0
chr6;114941870:114942870	1	0.5896	0.58912	0.939654	1918	0	0	0.4104	0.41004	0.999897	1184	0	0
Peak_1711	3	0.59097	0.5921	0.939654	1919	0	0	0.051981	0.093897	0.999897	255	2	0.64159
NO_TARGET_75	1	0.59113	0.59077	0.939654	1920	0	0	0.40887	0.4085	0.999897	1179	0	0
Peak_1425	4	0.59118	0.59111	0.939654	1921	1	-0.15234	0.94449	0.94442	0.999897	2673	0	0
Peak_868	2	0.59138	0.59243	0.939654	1922	0	0	0.7669	0.76621	0.999897	2117	0	0
chr4;100147382:100148382	1	0.59145	0.59109	0.939654	1923	0	0	0.40855	0.40814	0.999897	1178	0	0
Peak_513	2	0.5921	0.59311	0.939654	1924	0	0	0.088128	0.11796	0.999897	370	1	0.36375
chr10;84185741:84186741	2	0.59251	0.59358	0.939654	1925	0	0	0.82884	0.82774	0.999897	2289	0	0
NO_TARGET_387	1	0.59331	0.59291	0.939654	1926	0	0	0.40669	0.40621	0.999897	1175	0	0
NO_TARGET_157	1	0.59363	0.59321	0.939654	1927	0	0	0.40637	0.40586	0.999897	1174	0	0
Peak_1057	2	0.59416	0.59514	0.93992	1928	0	0	0.59888	0.59982	0.999897	1669	0	0
Peak_848	1	0.59476	0.59439	0.93992	1929	0	0	0.40524	0.40464	0.999897	1170	0	0
chr4;89179131:89180131	2	0.59529	0.59622	0.93992	1930	0	0	0.20441	0.21509	0.999897	702	1	0.22032
Peak_695	2	0.59539	0.59632	0.93992	1931	0	0	0.76094	0.76035	0.999897	2100	0	0
Peak_2012	7	0.59572	0.65527	0.943011	1932	1	-0.39394	0.89126	0.89137	0.999897	2498	0	0
chr7;94180252:94181252	2	0.59754	0.59846	0.940878	1933	0	0	0.38211	0.38078	0.999897	1121	1	0.12734
Peak_1655	4	0.5979	0.59765	0.940878	1934	1	-0.18547	0.37773	0.42324	0.999897	1107	1	0.19867
NO_TARGET_232	1	0.59847	0.59805	0.940878	1935	0	0	0.40153	0.40101	0.999897	1162	0	0
NO_TARGET_132	1	0.5992	0.59884	0.940878	1936	0	0	0.4008	0.40028	0.999897	1161	0	0
Peak_949	5	0.60019	0.60836	0.943011	1937	1	-0.22272	0.27395	0.39662	0.999897	848	2	0.20824
NO_TARGET_139	1	0.60146	0.60118	0.943011	1938	0	0	0.39854	0.39825	0.999897	1157	0	0
Peak_336	9	0.60201	0.7233	0.962627	1939	1	-0.33356	0.0017852	0.0084921	0.828548	23	4	0.40416
chr15;77826288:77827288	1	0.60211	0.60181	0.943011	1940	0	0	0.39789	0.39759	0.999897	1156	0	0
Peak_332	3	0.6022	0.6032	0.943011	1941	0	0	0.56041	0.56115	0.999897	1555	0	0
Peak_2278	11	0.6032	0.73979	0.964526	1942	1	-0.23149	0.49949	0.68445	0.999897	1417	1	0.26419
Peak_2190	3	0.60325	0.60424	0.943011	1943	0	0	0.28476	0.31694	0.999897	870	1	0.19811
Peak_1289	4	0.60342	0.6032	0.943011	1944	1	-0.1862	0.28847	0.36532	0.999897	880	1	0.25351
Peak_209	6	0.60357	0.63271	0.943011	1945	1	-0.30811	0.84414	0.84405	0.999897	2349	0	0
Peak_1319	1	0.6038	0.60352	0.943011	1946	0	0	0.3962	0.39585	0.999897	1154	0	0
Peak_1665	2	0.60397	0.60476	0.943011	1947	0	0	0.73017	0.72992	0.999897	2021	0	0
Peak_740	6	0.60447	0.63331	0.943011	1948	1	-0.2385	0.33228	0.46775	0.999897	980	2	0.3409
NO_TARGET_5	1	0.60469	0.6045	0.943011	1949	0	0	0.39531	0.39508	0.999897	1151	0	0
Peak_537	11	0.60473	0.74082	0.96536	1950	2	-0.29011	0.1191	0.28242	0.999897	472	3	0.23444
NO_TARGET_3	1	0.60517	0.60486	0.943011	1951	0	0	0.39483	0.39459	0.999897	1149	0	0
Peak_1334	2	0.60539	0.6061	0.943011	1952	0	0	0.45256	0.45199	0.999897	1296	0	0
Peak_1258	6	0.60559	0.63403	0.943011	1953	1	-0.18907	0.94609	0.94588	0.999897	2680	0	0
NO_TARGET_216	1	0.60703	0.60663	0.943011	1954	0	0	0.39297	0.39269	0.999897	1147	0	0
Peak_1729	1	0.60735	0.60695	0.943011	1955	0	0	0.39265	0.39239	0.999897	1144	0	0
Peak_2074	4	0.60935	0.60919	0.943011	1956	0	0	0.94004	0.94022	0.999897	2659	0	0
NO_TARGET_361	1	0.60945	0.60906	0.943011	1957	0	0	0.39055	0.39027	0.999897	1141	0	0
Peak_1467	3	0.60975	0.61096	0.943011	1958	0	0	0.78711	0.78824	0.999897	2170	0	0
Peak_1304	2	0.61085	0.61165	0.943011	1959	0	0	0.54862	0.54939	0.999897	1533	0	0
Peak_1778	2	0.61105	0.61187	0.943011	1960	0	0	0.76682	0.76614	0.999897	2116	0	0
Peak_1823	3	0.61169	0.61293	0.943011	1961	0	0	0.34642	0.36542	0.999897	1015	1	0.24621
Peak_1155	4	0.61206	0.61189	0.943011	1962	0	0	0.040434	0.092236	0.999897	211	2	0.3493
Peak_1814	6	0.61223	0.63847	0.943011	1963	1	-0.22577	0.89001	0.89014	0.999897	2493	0	0
Peak_2021	3	0.61285	0.61397	0.943011	1964	0	0	0.075619	0.12992	0.999897	332	2	0.26833
Peak_89	2	0.61326	0.61412	0.943011	1965	0	0	0.68189	0.68205	0.999897	1877	0	0
NO_TARGET_370	1	0.61397	0.61352	0.943011	1966	0	0	0.38603	0.38575	0.999897	1134	0	0
Peak_1672	14	0.61441	0.78728	0.978345	1967	2	-0.3436	0.56539	0.76151	0.999897	1575	3	0.24753
Peak_844	3	0.61465	0.61576	0.943011	1968	0	0	0.26581	0.30235	0.999897	829	1	0.24542
chr21;26771312:26772312	1	0.6147	0.61428	0.943011	1969	0	0	0.3853	0.38502	0.999897	1133	0	0
Peak_1147	5	0.61471	0.62019	0.943011	1970	1	-0.21573	0.11114	0.20596	0.999897	450	2	0.31568
chr20;10636166:10637166	1	0.61486	0.6144	0.943011	1971	0	0	0.38514	0.38487	0.999897	1132	0	0
chr13;32011191:32012191	2	0.61527	0.61603	0.943011	1972	0	0	0.81125	0.81041	0.999897	2240	0	0
NO_TARGET_100	1	0.61542	0.61501	0.943011	1973	0	0	0.38458	0.38427	0.999897	1130	0	0
Peak_704	5	0.61546	0.62081	0.943011	1974	1	-0.20231	0.20866	0.32008	0.999897	709	1	0.37272
NO_TARGET_82	1	0.61551	0.61509	0.943011	1975	0	0	0.38449	0.38417	0.999897	1129	0	0
Peak_2564	7	0.61556	0.66591	0.947295	1976	1	-0.37578	0.2943	0.44221	0.999897	894	2	0.21542
Peak_2618	4	0.6157	0.61562	0.943011	1977	0	0	0.2827	0.36172	0.999897	867	1	0.26784
Peak_1164	3	0.6158	0.61683	0.943011	1978	0	0	0.36413	0.37978	0.999897	1065	1	0.18753
Peak_709	10	0.61627	0.74233	0.965421	1979	2	-0.21044	0.6598	0.77849	0.999897	1820	2	0.13495
Peak_1195	18	0.61654	0.81458	0.984427	1980	3	-0.2826	0.053142	0.18557	0.999897	256	7	0.18558
Peak_1984	4	0.61696	0.61692	0.943011	1981	0	0	0.85121	0.85125	0.999897	2369	0	0
chr13;109654638:109655638	1	0.61785	0.61741	0.943011	1982	0	0	0.38215	0.38183	0.999897	1122	0	0
Peak_840	7	0.61805	0.66735	0.947295	1983	1	-0.25776	0.13326	0.26808	0.999897	516	2	0.26682
NO_TARGET_350	1	0.61857	0.61803	0.943011	1984	0	0	0.38143	0.38108	0.999897	1117	0	0
Peak_1071	3	0.61861	0.61963	0.943011	1985	0	0	0.11993	0.19554	0.999897	475	1	0.34087
chr1;116809538:116810538	2	0.61866	0.61949	0.943011	1986	0	0	0.75466	0.75407	0.999897	2085	0	0
Peak_272	4	0.61884	0.61891	0.943011	1987	0	0	0.066124	0.1279	0.999897	300	2	0.27155
Peak_2231	3	0.61899	0.61996	0.943011	1988	0	0	0.067322	0.11748	0.999897	302	1	0.34193
NO_TARGET_339	1	0.61962	0.61903	0.943011	1989	0	0	0.38038	0.37998	0.999897	1115	0	0
Peak_56	8	0.61976	0.69881	0.958624	1990	1	-0.23007	0.85791	0.85797	0.999897	2393	1	0.17531
Peak_2457	4	0.62009	0.6202	0.943011	1991	0	0	0.4863	0.50269	0.999897	1374	1	0.26939
chr11;91934156:91935156	1	0.62027	0.61968	0.943011	1992	0	0	0.37973	0.37935	0.999897	1114	0	0
Peak_634	3	0.62051	0.6214	0.943011	1993	0	0	0.60102	0.60207	0.999897	1671	0	0
Peak_271	7	0.62076	0.66896	0.947355	1994	1	-0.24415	0.16316	0.313	0.999897	602	3	0.18032
chr20;23458740:23459740	1	0.62124	0.62074	0.943011	1995	0	0	0.37876	0.37834	0.999897	1112	0	0
Peak_1997	5	0.62125	0.62554	0.943011	1996	1	-0.19345	0.68895	0.68824	0.999897	1894	1	0.15058
Peak_1833	5	0.62144	0.62568	0.943011	1997	1	-0.16445	0.045753	0.10632	0.999897	236	1	0.51832
Peak_438	4	0.62188	0.622	0.943011	1998	0	0	0.79724	0.79754	0.999897	2197	0	0
chr11;71295584:71296584	1	0.62212	0.62162	0.943011	1999	0	0	0.37788	0.37748	0.999897	1108	0	0
[truncated: 928 more rows]
