# Supplementary material for: Identification of functional regulatory elements in the human genome using pooled CRISPR screens
Source: BMC Genomics. 2020 Jan 31;21:107. doi: 10.1186/s12864-020-6497-0 (PMC6995077; doi:10.1186/s12864-020-6497-0)
Supplement: Supplementary file 15 — Additional file 15:Table S10. CRISPR screen raw read counts (Peak Library/Cas9). [file 12864_2020_6497_MOESM15_ESM.txt]

sgRNA	Peak	pDNA	UNT-Rep1	UNT-Rep2	UNT-Rep3	DOXO-Rep1	DOXO-Rep2	DOXO-Rep3
AAAAAAAAGCATGGGCATGT	Peak_813	502	642	812	807	661	670	667
AAAAAAACAGCCAAGGTAAG	Peak_1155	220	438	506	374	420	402	482
AAAAAACAAGGCATGACACA	Peak_1501	590	853	782	769	641	699	719
AAAAAACAAGGCATGACACA	Peak_1501	590	853	782	769	641	699	719
AAAAAACAAGTTTACAGCCA	Peak_1394	236	275	280	246	276	218	287
AAAAAACTTGCACAAATTAC	Peak_1143	58	105	84	69	137	76	96
AAAAACAACACAGTGAATGA	chr3;46286274:46287274	253	389	419	308	350	320	298
AAAAACAACATGTACCACAT	Peak_2237	240	319	230	202	267	273	250
AAAAACCAAGTCTACTAGAC	Peak_212	77	76	80	71	80	108	68
AAAAACTAGTACAGCATGTA	Peak_486	242	346	441	274	323	330	332
AAAAAGAAGGCCAAGCCACT	Peak_2213	341	461	403	368	427	460	447
AAAAAGCTTCCGCCTGATGG	NO_TARGET_237	358	646	579	497	624	533	484
AAAAATCTTTCCCATGGGCA	Peak_1208	432	765	737	580	588	623	613
AAAAATTAAATTATTACATG	Peak_1109	146	160	142	133	181	128	155
AAAACAAGGACTGTACCATG	Peak_2206	524	806	746	652	628	557	712
AAAACACAAGGCAAGGCAGA	Peak_1501	793	982	1024	943	821	799	821
AAAACACAAGGCAAGGCAGA	Peak_1501	793	982	1024	943	821	799	821
AAAACAGAAGCTAGGTATGG	Peak_1813	540	531	495	410	503	458	554
AAAACATCGACCGAAAGCGT	NO_TARGET_384	449	750	756	531	591	559	618
AAAACATGAAAAAATATCCA	Peak_1751	139	152	101	120	109	116	144
AAAACATGACAGCCTACTTG	Peak_1073	243	209	236	203	270	246	250
AAAACATGCCTCAAGTTAAA	Peak_212	245	421	464	274	447	306	362
AAAACATGGAAATCCAATCA	Peak_2329	197	275	295	204	213	157	225
AAAACATGGGCTTGTCTTTA	Peak_1262	232	364	343	264	319	309	266
AAAACATGTTGGGACATGTT	Peak_1428	457	658	820	673	645	614	694
AAAACCAAGCTCAGAAAGCT	Peak_2542	167	197	215	137	216	146	151
AAAACCAAGTTCTTGCACCT	Peak_1339	500	454	435	417	468	410	433
AAAACCATGCACCACTTGAT	Peak_1499	823	1107	1115	890	975	923	1097
AAAACCCAAGCTCCTTGGCG	Peak_2229	451	380	375	318	436	383	415
AAAACCCACATGACACATGC	Peak_1562	419	424	385	333	375	402	400
AAAACCCTTCAACAAGGTCA	Peak_1256	499	717	575	551	615	595	604
AAAACCTTCTAGAATCTTCT	Peak_747	269	398	362	342	275	262	321
AAAACGCAAGGCACAAGGAA	Peak_1501	192	242	227	195	266	220	217
AAAACTAGAGGTTTATTTCT	Peak_199	217	333	259	279	271	295	296
AAAACTGAGGCCTAGAGTGC	Peak_79	472	224	208	164	300	269	280
AAAAGACGCATGTCTTCCAA	Peak_1993	414	440	423	273	394	344	420
AAAAGCCAGACTCCCAGACT	Peak_974	548	615	640	570	711	579	647
AAAAGCCTTTTCATGGTTTC	Peak_2558	375	628	625	654	672	584	613
AAAAGCTAGTTGATCACCTT	Peak_1810	370	499	388	335	286	375	419
AAAAGCTGCCTTGGAGCCAT	Peak_1484	288	441	458	362	441	351	381
AAAAGGAATTAACTTGTTCT	Peak_299	175	296	195	242	259	208	228
AAAAGGCAAGGAAAGTGACA	Peak_1501	241	343	320	230	293	233	304
AAAAGGCAAGGCAAGGGACA	Peak_1501	248	239	156	266	220	224	238
AAAAGTACAATAACTAGGCC	Peak_846	146	178	130	113	175	103	112
AAAAGTCATGAGGGAAGGCA	Peak_1501	357	591	560	554	472	516	541
AAAAGTCCTATATATAGACG	chr4;77468288:77469288	345	346	364	307	328	270	322
AAAAGTGACATGGGACTACA	Peak_299	470	754	762	664	684	596	654
AAAAGTGCGGCACCTACATG	chr11;131359931:131360931	420	699	636	466	582	411	497
AAAAGTTCTCTTGAGGCTCT	Peak_1974	241	331	294	334	278	332	316
AAAATAAGCTAGTTCAAACA	Peak_713	34	68	73	20	50	42	49
AAAATACAGCCAAGGAGCCA	Peak_1840	229	342	314	190	248	187	272
AAAATAGAGAACAAGGAGCA	Peak_798	275	404	360	324	325	286	350
AAAATAGCAGTAAACTCAAC	NO_TARGET_489	74	70	127	69	60	65	65
AAAATCAAAACTTGCTCAAG	Peak_1324	313	253	227	252	261	293	369
AAAATCAACATCCATGCTCT	Peak_1376	420	578	575	486	716	493	639
AAAATCTCATGTCGACACCA	Peak_1585	283	374	396	330	405	404	385
AAAATGGGACTTGCCTAACT	Peak_2064	88	141	95	101	133	92	109
AAAATGGGATGGTGCTAACA	chr10;116531979:116532979	570	867	867	849	830	786	762
AAAATGGTCATGTCATGTTT	Peak_1018	67	69	64	86	85	83	98
AAAATTAAAGCAAGGGTCAA	Peak_695	158	214	265	165	220	209	191
AAAATTAAATTATTACATGC	Peak_1109	179	126	153	129	150	151	145
AAAATTAACTACTAGCCTCT	Peak_1376	201	280	267	182	293	197	195
AAAATTACTCCGAAGTTAAT	chr7;54608840:54609840	107	194	123	127	159	130	148
AAAATTATCGGAAACGGTAG	NO_TARGET_145	231	381	415	351	299	299	362
AAAATTATTTCTTGGACAAT	Peak_1480	229	316	320	266	291	228	324
AAAATTCAGCCATGATACAA	Peak_2394	189	242	245	187	194	206	232
AAACAAAACAGCATGAGAAA	Peak_710	195	223	248	235	192	215	193
AAACAAAGTACAAGGAGATG	Peak_2252	354	492	443	316	379	355	334
AAACAAAGTACAAGGAGGTA	Peak_711	409	524	555	479	590	480	516
AAACAAATTTCCCTTGGTCA	Peak_1363	347	343	381	329	337	292	336
AAACAAGAAGGGTGACATGT	Peak_1649	465	493	471	369	460	420	547
AAACAAGCCTCTGCTTGCCA	Peak_1476	218	256	267	238	152	240	236
AAACAAGGCAATTCCAGGCA	Peak_1501	275	348	318	293	347	341	393
AAACAAGGGCAAGTGTGTGA	Peak_2585	635	548	520	468	513	453	576
AAACAAGGGCATGTCTGGAC	Peak_253	166	110	121	108	124	96	147
AAACAAGGTGGGGGGCATGG	Peak_1938	55	35	44	35	44	40	47
AAACAAGTACTTTAACCATG	Peak_86	272	381	342	326	307	275	345
AAACAAGTCCAGACATGCCT	Peak_635	557	636	565	588	572	502	666
AAACACAAGCGACCAGCAAG	Peak_2278	510	804	542	561	713	554	662
AAACACAAGTAAAAACCACA	Peak_1294	207	230	195	163	162	164	198
AAACACCCCAAGTAATCATG	Peak_926	375	353	268	267	306	235	339
AAACACTAGGACAAGTTATT	Peak_650	356	410	341	334	425	318	371
AAACAGAGGTCTAGAAAGGT	Peak_801	276	318	346	298	341	327	323
AAACAGCATGGTGCATGAAT	Peak_563	211	218	229	161	170	176	219
AAACATAATTGATAATTATG	chr2;82725807:82726807	92	128	128	118	87	51	83
AAACATCATGCATAACACTT	Peak_2332	449	438	434	345	541	399	458
AAACATGAGCTCATCAAGCT	Peak_106	278	319	336	260	245	270	304
AAACATGCACAGTGTCTTGC	Peak_1518	158	265	146	179	215	135	173
AAACATGCAGGGACAAGCCC	Peak_2348	323	216	195	162	259	239	281
AAACATGCCAAGTAGGACAA	Peak_49	458	620	623	619	501	498	568
AAACATGCCCAGACTTGAGT	Peak_2124	342	355	465	293	325	361	384
AAACATGCCGTGACATGTCC	Peak_1976	723	950	964	823	761	838	932
AAACATGCCTTGTACCGAAA	Peak_255	380	480	465	420	407	384	550
AAACATGCCTTGTACTGTAA	Peak_909	561	715	760	694	810	712	769
AAACATGGGCTTGTCTTTAA	Peak_1262	206	320	312	289	300	261	269
AAACATGTATGGGCATGCCC	Peak_1558	291	277	243	201	267	335	312
AAACATGTCAGAGCAAGACA	Peak_731	82	72	61	90	85	66	93
AAACATGTCCAAGCATGTTT	Peak_955	134	196	193	212	147	133	135
AAACATGTTATGTCATGCCC	Peak_215	300	211	150	193	258	203	227
AAACATTCACTAGAGATCAA	Peak_620	323	261	341	275	295	271	280
AAACATTCTAGACACTAAGC	Peak_2073	310	235	295	247	197	242	204
AAACCAAGGTCCCCTTGGCC	Peak_530	61	127	86	60	69	54	117
AAACCACAAGTGCTGGTTGA	Peak_1468	35	46	39	38	24	42	59
AAACCAGCTAGTTATTTACA	chr10;56475045:56476045	322	483	339	343	415	302	358
AAACCATGTTTTGTATCTAG	Peak_1003	186	211	202	193	229	173	183
AAACCCATACCATTGACTCT	chr7;81502225:81503225	412	389	431	395	350	344	376
AAACCCTTCAACAAGGTCAT	Peak_1256	224	312	270	345	295	300	287
AAACCTACATGGGTGGCATG	Peak_145	169	216	171	141	244	184	195
AAACCTAGACCTGCCCTCCA	Peak_771	502	558	557	450	431	472	562
AAACCTAGCCCCAATACTTA	NO_TARGET_347	311	436	513	512	448	338	426
AAACCTCTGGGTTTCACAAG	chr14;88091284:88092284	232	400	374	304	339	295	313
AAACCTGATGCTAGTGAACT	Peak_1930	439	614	570	488	527	429	455
AAACCTGGCAAATAGAGCCG	chr7;153089426:153090426	236	102	96	125	136	89	150
AAACGAGACGACAAGGAGGT	Peak_2403	61	105	79	91	82	59	63
AAACGAGAGTACAAGGAGCT	Peak_2121	297	450	447	375	362	289	335
AAACGAGATCGAGAAAGGTA	NO_TARGET_445	399	492	672	610	441	466	496
AAACGCAAGGCACAAGGAAA	Peak_1501	130	213	140	162	212	167	147
AAACGCAAGTGCTAGAGGAA	Peak_2336	313	441	363	347	287	325	369
AAACGGTACGACAGCGTGTG	NO_TARGET_475	298	320	378	320	403	322	313
AAACTAGAGGGGGAGGGACA	Peak_2198	234	336	314	233	279	313	326
AAACTAGGCCTGGAGAAACT	Peak_1449	230	333	222	244	301	258	341
AAACTAGTGTGTGTGCAGCT	Peak_1634	619	1069	916	806	816	696	878
AAACTCAGGGCAAGGTACTT	Peak_471	388	404	360	385	362	407	396
AAACTCTATTTCCAAAACCA	chr17;40303936:40304936	211	212	209	241	215	191	223
AAACTCTTTCTTGGCCTCAA	Peak_2266	137	184	239	182	246	158	159
AAACTGGCCAACAAGTCTCA	Peak_1017	70	64	90	70	88	62	121
AAACTGTAGTGCAGGGTCAG	NO_TARGET_378	265	431	481	365	369	297	377
AAACTTGAAGTCTGCAAGGA	Peak_84	345	395	439	267	404	361	359
AAACTTGTGCACGGCATGTA	Peak_232	202	206	245	211	258	218	232
AAAGAAAACAAGCAAGTTTC	Peak_700	284	385	266	317	368	276	300
AAAGAAAGCTTGGTCTTGTC	Peak_2419	501	656	725	532	557	595	618
AAAGACAAAACTAGAGGGGG	Peak_2198	264	450	337	251	340	352	348
AAAGACAAGACTGCAGGACA	Peak_1235	297	439	405	339	313	309	368
AAAGACTTGCTCCAAAACAC	NO_TARGET_57	42	58	58	50	62	39	25
AAAGAGACTTGACCTCTTCA	Peak_597	362	474	596	478	508	404	477
AAAGAGGGGCAAGGGAATCA	Peak_822	114	90	81	68	142	94	107
AAAGAGTAGTAACATGCAGC	Peak_1032	71	66	54	55	48	83	82
AAAGATCCTAGGTTAACATG	Peak_475	309	359	363	325	369	267	404
AAAGCAACCAAGGTCTTGGT	Peak_2168	175	293	194	225	251	186	233
AAAGCAAGACCGTGTCTTGG	Peak_350	415	357	355	251	413	327	360
AAAGCAAGCCTAGGTGTAAA	Peak_1187	215	419	384	319	320	321	325
AAAGCAAGGCAAGTCAAGGC	Peak_1501	117	140	172	135	98	102	179
AAAGCAAGTAGAAATGCACA	Peak_234	81	66	65	48	54	70	76
AAAGCAATGTGACAAGGAAA	Peak_237	252	188	152	184	227	200	222
AAAGCACAAGGCAAGGTACA	Peak_1501	406	657	609	558	526	602	511
AAAGCACATGGCAAGGCACA	Peak_1501	80	116	129	114	75	80	112
AAAGCACTTGGGATCCTTAG	Peak_2010	266	412	316	257	234	207	285
AAAGCATGAGCTCCCTCTAG	Peak_708	445	301	325	304	360	350	384
AAAGCATTCATGACAATGCA	Peak_1279	542	744	680	530	543	607	666
AAAGCCAGACTCCCAGACTA	Peak_974	384	527	496	383	513	480	446
AAAGCCAGAGTAAGGCAGAT	chr2;98747301:98748301	364	408	515	440	414	331	519
AAAGCCCTGTAATAGCTCAT	chr17;9020541:9021541	210	282	320	242	273	254	263
AAAGCGACGTAGGCATACTT	NO_TARGET_219	616	1091	1044	803	849	855	800
AAAGCTAGTGTTACATTTCA	Peak_1375	186	274	279	247	188	205	225
AAAGCTCCCTAGACCTGGGG	Peak_2206	182	173	184	179	259	173	197
AAAGCTTGAGATTTTCTAGC	Peak_370	202	298	276	236	199	259	218
AAAGGACAAGAAACATGCCC	Peak_1227	529	580	617	564	393	608	588
AAAGGACTTGTAAAATTTCC	Peak_1857	331	342	405	284	319	284	339
AAAGGATCAAGGAACAAGCA	Peak_2125	378	507	590	498	459	405	431
AAAGGCAAAGGCAAGGGCAA	Peak_1501	279	180	207	225	275	221	229
AAAGGCAAGGCAAGGGACAA	Peak_1501	306	432	361	432	414	337	399
AAAGGCACAAGGCAAAACAA	Peak_1501	258	383	359	257	270	316	295
AAAGGCCATGTGAGGCATCT	Peak_904	269	258	269	268	291	350	309
AAAGGGCTTGCTCTTGGGAT	Peak_1952	392	465	440	384	422	343	503
AAAGGGTCCACTTGGCTGAG	Peak_2603	566	915	851	789	757	794	839
AAAGGTCCCAAGGGGTGCGC	Peak_2485	27	7	29	37	40	22	23
AAAGGTGAGTCATGTTTACA	Peak_2000	438	951	904	750	626	705	669
AAAGGTTGGGCAAAGTCAAG	chr9;7741497:7742497	212	293	269	216	268	239	199
AAAGTACTCAGACATGAGAC	Peak_1015	55	38	117	104	55	70	59
AAAGTATCCTGTCAAGAGGT	Peak_2451	93	81	96	89	79	97	68
AAAGTCACTAGACAAAGACT	Peak_985	57	63	60	77	68	58	53
AAAGTCTAGCGGTGAATTCT	Peak_2533	184	197	207	154	164	156	254
AAAGTCTAGGCCCTATCTTG	Peak_743	240	390	335	256	287	320	303
AAAGTGGGCATGCCTGGGCA	Peak_1946	288	386	307	323	372	289	333
AAAGTTACATGGCAAATGGT	Peak_2222	666	981	1038	814	940	833	962
AAAGTTAGCCTTGATAGTCT	Peak_1329	343	240	244	248	316	304	335
AAAGTTCTCTTGAGGCTCTG	Peak_1974	372	603	582	498	493	398	438
AAAGTTGAAGACTTGGCATC	Peak_338	273	333	391	273	356	277	368
AAATAAACTAGAACAGTTAT	Peak_1119	206	197	240	171	279	187	195
AAATAAAGCTAGGACCTTGC	Peak_622	71	61	40	62	35	47	50
AAATAACTTGGTTTCATCAG	Peak_2357	326	402	412	473	321	359	400
AAATAAGAAAACTCTAAGGC	chr16;14395127:14396127	196	134	166	154	119	136	180
AAATAAGGCTTGGAGTTGCA	Peak_1534	208	420	402	401	459	334	374
AAATACAAGCTATAGCGATA	NO_TARGET_354	258	416	391	317	255	347	332
AAATACAAGTGGTATCTTGA	Peak_629	205	274	239	160	280	168	193
AAATACCTTTATCTGAACCC	chr4;141858070:141859070	40	62	61	43	74	42	27
AAATAGCAGCACATGGCTGA	Peak_2048	66	91	67	67	66	83	71
AAATAGGCTTGTACAAGTCC	Peak_981	48	44	37	33	66	77	65
AAATATACATACATGAAACT	Peak_1774	200	174	183	133	179	169	175
AAATATACGATAACCAGTGG	chr1;214199483:214200483	156	113	117	80	101	129	107
AAATATAGCTAGTACATCAA	Peak_675	109	113	101	77	101	96	130
AAATATCAAGTCCCTAAACT	Peak_1140	350	411	466	385	431	389	476
AAATATGCCAAGGTTTCTTA	Peak_2507	313	563	480	526	511	445	476
AAATATGCCATGGTTTTACT	Peak_1121	201	368	364	439	296	311	341
AAATCACGTGCAAGGATTTA	Peak_1358	436	658	633	537	625	492	527
AAATCATGCCTTCTCTGGCA	Peak_739	607	634	636	504	657	566	520
AAATCCTAGGACAGGCATGT	Peak_93	161	158	143	164	109	120	172
AAATCTACTAGTGAATATGG	Peak_1250	212	140	141	154	163	152	189
AAATCTCAAGCTGTCCTTGG	Peak_1350	147	137	136	131	125	116	109
AAATCTCCATGGGCTAGCCT	Peak_2598	111	113	181	159	143	85	121
AAATCTTACATGCCCCAAGA	Peak_335	240	317	270	253	238	185	227
AAATGAAGCAAGGGAAGTCA	Peak_1501	476	608	490	484	601	473	569
AAATGACATGCTACCTAGGG	Peak_2534	419	526	411	468	492	397	433
AAATGAGAGTACAAGGAGGT	Peak_2566	140	171	200	143	169	138	198
AAATGAGCATAATTTAACTG	chr22;49101376:49102376	179	317	284	268	299	260	215
AAATGAGCCTTGGCCTTTCT	Peak_542	257	564	486	493	484	397	473
AAATGAGGCCCCCTTGCTTA	Peak_2436	194	317	264	251	300	258	268
AAATGAGGTGCATTTCAAAG	chr5;126345747:126346747	202	340	303	329	311	276	292
AAATGATTAGCACAGTCATG	chr7;13186616:13187616	618	602	640	559	659	589	597
AAATGCACAGATCGCTGATC	NO_TARGET_441	448	645	625	577	533	436	492
AAATGCATAGGCATGTAGTT	Peak_549	136	229	223	151	143	151	177
AAATGCCATGTGCATGCTTG	Peak_846	425	580	623	562	566	485	581
AAATGCTTGCACTTGAGAAA	Peak_2344	70	66	77	79	82	73	86
AAATGGGCTGATCAAGTCCT	Peak_1480	322	340	403	298	377	321	380
AAATGTATGGAATTATGTAG	chr11;15340077:15341077	238	261	218	110	186	215	240
AAATGTGCCCTAGCTTTACT	Peak_2438	58	68	85	81	53	75	63
AAATTAAATTATTACATGCG	Peak_1109	148	158	120	114	145	114	103
AAATTAAGCATGGTAAGCAG	Peak_406	505	614	610	525	565	485	601
AAATTAAGTGAGCCCATATG	chr16;54576093:54577093	101	158	105	163	112	144	133
AAATTAGTGCTTCATGTGTG	Peak_938	659	1031	1086	908	880	811	880
AAATTCATGTTCATTGATCA	Peak_1463	188	351	292	238	270	199	273
AAATTCTAGCTACTTCCTCT	Peak_557	327	283	263	262	335	234	277
AAATTCTTGGAGATACTAGA	Peak_740	280	491	420	316	283	312	377
AAATTGAATGGGCAAGTCAT	Peak_1756	419	536	517	396	498	415	454
AAATTGGCTTTCGTTCGTGC	NO_TARGET_25	298	425	359	352	329	323	378
AAATTTAAACTAGCTGCTTT	Peak_1611	299	433	389	315	551	336	315
AAATTTACTAAATCTGGGCA	chr9;10801471:10802471	423	681	591	426	588	524	487
AAATTTCCCTTGTTTATTCA	Peak_956	651	1104	975	870	993	865	957
AAATTTCCGCAAGTTCCCAG	Peak_2213	315	369	290	311	252	243	333
AAATTTTGGAAGCTAGAACT	Peak_1836	203	200	264	205	258	204	188
AACAAAGCAAGGCATGTATG	Peak_209	461	560	647	490	517	463	499
AACAACAAGTTCAAATGCCA	Peak_2026	276	347	399	361	354	315	406
AACAAGAAAGTACAAGGAGA	Peak_1661	613	554	520	402	563	481	598
AACAAGACCAGACAAGTTAG	Peak_783	466	707	805	777	519	685	685
AACAAGACTGGTGGTCTTGA	Peak_938	475	781	809	708	549	525	583
AACAAGAGCTCAGAGTTTCA	Peak_908	763	1127	1149	1155	1149	871	1097
AACAAGAGCTCATGAATCTC	Peak_973	303	263	222	209	268	217	284
AACAAGAGCTCGGAGTCACA	Peak_1661	176	137	178	99	129	130	190
AACAAGAGCTTGGAGTCACA	Peak_1554	866	650	659	592	679	642	749
AACAAGAGCTTGGAGTCACA	Peak_2384	866	650	659	592	679	642	749
AACAAGAGCTTGGAGTTGGA	Peak_2251	490	657	564	580	558	469	670
AACAAGAGCTTGGGGTAGCA	Peak_1072	463	717	701	582	582	523	671
AACAAGATCTCTAGCCTCTT	Peak_735	178	313	314	304	225	210	253
AACAAGATGAATTTTTTCCT	Peak_168	376	605	472	582	482	353	456
AACAAGCACGGGCTTGCTAC	Peak_657	421	503	431	365	526	424	463
AACAAGCCTAAACTTGTTAC	Peak_2227	594	565	779	571	566	506	691
AACAAGGGCCATGTCCAGTA	Peak_2521	577	831	864	753	694	710	818
AACAAGGTCAGACATGCTCC	Peak_178	410	237	269	245	273	327	341
AACAAGGTGCTAACTGGCTA	Peak_1457	388	358	371	308	319	243	328
AACAAGGTGGGGGGCATGGT	Peak_1938	46	36	24	49	45	41	57
AACAAGTACAAGGCATGTCT	Peak_1298	342	181	230	187	225	187	264
AACAAGTCCATGATTTGCCT	Peak_347	382	142	128	136	153	146	178
AACAAGTCCTGGACTTGCCC	Peak_1627	220	155	240	181	205	170	230
AACAAGTTCAAGGCATGTCT	Peak_1662	448	331	478	459	452	410	513
AACACAAGCGACCAGCAAGA	Peak_2278	718	907	960	855	889	798	832
AACACAAGGCACAAGGCACA	Peak_1501	325	514	475	462	434	468	456
AACACACATGCACTATTGCC	Peak_261	661	729	682	610	697	554	631
AACACATGCTTTAGCCCGCA	Peak_987	214	249	265	172	272	247	187
AACACTCTTGCCAGCCATGG	Peak_360	232	401	430	328	363	320	328
AACACTTAGCCATGGCTACT	Peak_1343	668	648	683	620	648	627	828
AACAGAAAAGACAAGACTGC	Peak_1235	112	88	86	53	92	80	72
AACAGAACATGAGCAGCACC	Peak_505	331	383	322	323	298	342	334
AACAGAACTAGCTGGCAAGT	Peak_337	700	864	942	904	852	783	870
AACAGCAAGCACTGAACATG	Peak_2509	569	779	702	700	685	673	767
AACAGGAAACGTGACTAAAG	NO_TARGET_151	221	311	365	313	326	234	338
AACAGGCTGGGCATGCCTAT	Peak_2363	106	138	118	129	79	87	132
AACAGGGTAGCTTGAGAAAA	Peak_947	187	218	263	301	248	213	274
AACATCACTTGGGGGCCAGT	Peak_1736	510	626	538	453	414	477	549
AACATCATGGGAATTCTTGA	Peak_1396	369	675	687	566	555	476	630
AACATCCGGGTTCTAGTCCT	Peak_1033	130	146	127	114	155	85	104
AACATCGCAAGGCTTGGAGA	Peak_645	368	323	279	218	332	261	291
AACATCTCGTTAGGGGTATC	NO_TARGET_312	216	294	374	321	249	258	303
AACATGAATGGACATGTTGA	Peak_2180	737	856	1050	812	757	688	699
AACATGACTCTGGAATAACA	Peak_213	472	576	519	506	490	498	445
AACATGACTGTATGTCAGCA	Peak_2461	263	345	408	355	316	282	366
AACATGCAAAGACATGTCTG	Peak_2019	360	460	432	388	353	340	477
AACATGCAAGGAAACCCAAG	Peak_1810	435	502	464	404	419	454	535
AACATGCACATGGGGGATGT	Peak_1503	157	260	257	151	157	177	190
AACATGCCAAGTAGGACAAG	Peak_49	307	244	257	251	282	238	243
AACATGCCCAAACATGTCAC	Peak_1302	411	447	356	331	384	385	385
AACATGCCCAGACTTGAGTT	Peak_2124	570	914	848	796	674	609	791
AACATGCCGTGACATGTCCT	Peak_1976	447	540	572	556	529	464	572
AACATGCCTGGGCTAGCCCT	Peak_53	520	1001	891	793	747	658	847
AACATGCCTTTACATGACAC	Peak_1683	389	451	394	366	369	314	317
AACATGCGGGGACATGTTCC	Peak_299	348	636	572	558	514	566	601
AACATGCTATTCAGTGCACT	Peak_1281	117	93	145	92	78	103	116
AACATGCTTTATTGCTCTCT	Peak_2007	469	791	648	693	648	579	569
AACATGGATCCTCAGCAACA	Peak_1213	341	545	590	437	401	456	520
AACATGGCAAATCATTTCCT	Peak_859	196	234	196	262	250	186	201
AACATGGCAACACATGAATT	Peak_2027	208	355	370	261	302	248	258
AACATGGCTGAATACATGCC	Peak_2134	157	184	242	149	170	130	205
AACATGTAAAAACATGTTAC	Peak_842	251	388	272	378	314	263	280
AACATGTACCGGCATGTTCG	Peak_1988	56	70	34	67	81	36	41
AACATGTACTTACATGCCAC	Peak_1474	339	290	250	251	295	221	334
AACATGTAGAGGGCATGTAT	Peak_148	644	654	549	497	497	524	522
AACATGTCATAGCATGACTT	Peak_9	494	731	706	571	472	418	597
AACATGTCCAAGCAAGCATT	Peak_1061	483	607	599	594	573	460	644
AACATGTCCCAGACATGTTC	Peak_1214	84	135	141	133	115	76	107
AACATGTCCTGTGTCAAGAC	Peak_605	371	518	399	406	375	401	403
AACATGTCGCTGCATGCCTC	Peak_133	552	359	437	305	443	353	418
AACATGTCTGGGACATGTTC	Peak_1214	26	26	33	59	30	32	24
AACATGTTCTTACATGCCTG	Peak_1865	412	490	498	431	457	312	314
AACATGTTGGATCATGTAGG	Peak_2431	434	533	441	431	496	375	536
AACATGTTTTCACATGCCTA	Peak_1301	273	291	301	243	223	276	319
AACATTACGTTATTTAGGCC	chr19;57625812:57626812	543	602	438	457	467	365	494
AACATTCACTAGAGATCAAG	Peak_620	411	285	330	334	364	360	377
AACATTTCCACATGAAGGCT	Peak_2386	404	565	609	565	453	501	567
AACCAAGACCTTGGTTGCTT	Peak_2168	543	678	784	644	592	639	738
AACCAAGCAATGGCAAGGAA	Peak_2535	64	111	72	74	89	54	86
AACCAAGCTGGCTAGAACCC	Peak_2285	383	316	376	377	416	350	425
AACCAAGTGCAGGCCTCAAG	Peak_2505	255	380	393	321	350	341	344
AACCAATACGACTCGATACG	chr21;27829630:27830630	422	499	499	443	353	409	453
AACCACTCCTAGGTCCGCCC	Peak_2241	420	425	449	386	407	307	459
AACCAGCACTTGTGGTTTCA	Peak_1468	398	635	763	619	546	488	645
AACCAGGTAGCCCTTGCAGA	Peak_1098	494	388	375	340	418	364	375
AACCATGACCCTTGCTCTCC	Peak_1056	562	807	895	661	671	665	740
AACCATGAGTAAGATCAAGA	Peak_2499	303	337	364	276	324	247	355
AACCATGGCTCATAGACTTG	Peak_980	457	503	548	432	451	455	458
AACCATGTGTTACTAGTCTT	Peak_847	633	1179	1000	817	787	714	802
AACCCAAGTATGCATCATCA	Peak_1467	576	801	799	680	665	638	652
AACCCAGGTGTCTAGACTCT	Peak_2387	458	638	635	595	499	487	543
AACCCATGATGAGCTTGGGA	Peak_1731	248	231	302	188	270	234	223
AACCCCAAGAAACTGCTTGG	Peak_318	391	395	413	301	387	306	403
AACCCCCGACTCCAAGACAG	Peak_2340	435	561	581	563	499	423	483
AACCCCCTGTGACTTGGGCT	Peak_1610	477	634	770	530	667	579	642
AACCCTTACCCCTTGGATCT	Peak_2319	244	231	306	260	316	289	286
AACCCTTACTCCAAGCTCCA	Peak_271	580	831	675	575	645	602	640
AACCCTTCAACAAGGTCATG	Peak_1256	182	175	164	198	220	200	270
AACCTAACCAAGGCCTTGTC	Peak_428	534	710	720	552	631	555	660
AACCTAGCTCCAGACAGCTT	Peak_1450	200	215	171	166	153	173	195
AACCTAGTGGTGTAAAGTCT	Peak_1599	294	337	283	266	313	314	270
AACCTCAAGTCCAGCTTCCT	Peak_485	522	597	578	570	659	523	751
AACCTGCCCAAGGCTTGTCT	Peak_1207	246	78	75	57	75	99	119
AACCTGTTTAGCCATACACC	chr2;57881118:57882118	217	297	303	324	249	240	262
AACCTTGAGCATCTAGGGTT	Peak_1515	699	953	963	850	667	689	845
AACCTTGATCAAAGCTTGGG	Peak_1683	187	155	270	206	208	198	178
AACCTTGGATTGGGCTTGGC	Peak_133	413	506	663	529	443	500	573
AACCTTGTGTTAACTCCTCA	Peak_1890	220	337	374	306	285	274	310
AACGAGACGACAAGGAGGTT	Peak_2403	37	62	32	33	35	42	21
AACGAGAGTACAAGGAGCTT	Peak_2121	544	631	673	564	654	431	513
AACGCTGTCGTACGTGTATA	NO_TARGET_362	553	883	887	871	687	782	725
AACTAATATGCATGATTCAT	Peak_1553	422	500	562	383	463	384	456
AACTACAAGTAAAAGTATCG	NO_TARGET_210	217	359	236	206	284	225	207
AACTACCATGAGAACAAGTC	Peak_1511	229	247	211	164	199	171	218
AACTAGATGAGTGGTCATCT	Peak_606	267	312	237	255	251	216	281
AACTAGGAGACAGCAAGCTA	Peak_581	421	380	367	344	375	357	408
AACTAGTAATCATGACAACA	chr8;35193065:35194065	104	198	144	131	93	101	168
AACTCAAAGCAAGTACACCA	Peak_1277	363	553	451	456	506	399	495
AACTCCAAATAAGCTGGCTG	chr18;70818716:70819716	102	179	111	80	154	128	167
AACTCCATGATATGGAAGCT	Peak_2007	176	203	218	206	216	157	259
AACTCCCTCTTGAGCTCTTG	Peak_948	624	711	693	595	722	594	771
AACTCCTCAAGGAAATGCCT	Peak_1890	240	269	262	240	209	204	236
AACTCCTCTTGGTTGTGTCT	Peak_2342	396	465	351	412	483	369	432
AACTCGGGGACTTGACTGGT	Peak_1064	163	283	223	190	245	151	153
AACTCTAGTTTCACATGTTG	Peak_222	782	773	696	558	767	699	772
AACTCTGCCATGTTTCTCTT	Peak_1946	107	221	139	146	171	159	137
AACTGAAGACTTGGGCCACA	Peak_2562	143	297	266	206	257	233	236
AACTGAGGCCATGTTCTTCT	Peak_1773	91	125	111	153	166	121	115
AACTGCCATTCACACAAATG	chr21;26771312:26772312	383	442	507	377	452	322	481
AACTGGGGCGCTAGAGAAGG	Peak_2435	311	191	207	187	223	238	293
AACTGGTCCAAGCAACTATT	Peak_2423	258	528	391	347	343	313	384
AACTGTGTCTAGTGCATGTC	Peak_2027	424	657	606	545	578	400	550
AACTTAACAAGAACTTAAGT	Peak_251	278	191	193	158	195	156	175
AACTTAGACATGGAGTTAGG	Peak_707	516	609	488	472	454	450	564
AACTTCACACCAAGTTTAAA	Peak_976	389	578	590	517	568	511	588
AACTTCGGCAAAATTCCCCG	chr21;18989986:18990986	137	153	133	147	153	135	147
AACTTCTAGAGGGTATCTTG	Peak_40	157	210	177	123	144	158	161
AACTTGAAGTCTGCAAGGAA	Peak_84	260	464	413	365	415	287	352
AACTTGCAAGAGAAGGACAA	Peak_1335	167	179	157	92	162	128	126
AACTTGCCAAGTGACAAGAG	Peak_827	160	224	292	174	207	202	198
AACTTGCCCAGGGCTTGTCT	Peak_1528	371	69	121	48	147	111	155
AACTTGCCTGGTGTACAGCT	Peak_438	204	356	349	265	273	253	272
AACTTGCCTTGGCTTGTACT	Peak_2057	348	595	465	483	441	377	486
AACTTGGACAAACCTTGCCA	Peak_2558	444	517	398	496	468	410	524
AACTTGGATACCAAGAGGGC	Peak_1127	184	50	31	29	53	46	49
AACTTGGTCCTTGGGATCCT	Peak_289	509	541	551	450	550	400	511
AACTTGTAAGGGCATGTTAT	Peak_195	129	195	159	156	145	129	162
AACTTGTCCTCTTGGAACTC	Peak_1955	75	67	113	37	42	53	53
AACTTGTCTGTACATGTCAA	Peak_675	263	460	415	285	345	416	364
AACTTGTGAACTGAAAACAT	Peak_1872	442	644	571	548	434	362	457
AACTTGTTAATCTTCTAGTC	Peak_710	165	226	177	191	183	141	201
AACTTTCCAACCATGCAAAT	Peak_982	166	384	359	284	324	192	233
AACTTTTACCCACAAGGTCT	Peak_2233	281	318	352	283	305	228	280
AAGAAAACTGGAACTTGTCA	Peak_44	231	269	242	146	278	150	292
AAGAAAAGCCAAGGAAAACA	Peak_1501	88	189	101	187	110	125	100
AAGAAAATCCCCTAGCCCAT	Peak_316	486	429	329	310	343	360	423
AAGAAACAAAGTCTCAAGCC	Peak_1440	290	388	386	396	318	256	368
AAGAAAGCTTGGTCTTGTCT	Peak_2419	257	235	192	243	239	193	225
AAGAAAGTCATGATACGTCT	Peak_558	406	373	316	387	351	371	412
AAGAACCCTTCCAACCATGA	Peak_1619	226	218	221	205	233	219	200
AAGAACCCTTGAGGCGTGTT	Peak_1080	522	807	902	908	721	613	708
AAGAACTGGGGCGCTAGAGA	Peak_2435	507	543	459	331	426	423	486
AAGAAGAATGACCATGATGA	Peak_1358	417	391	389	314	322	330	332
AAGAAGAATTGGGGATGATG	NO_TARGET_399	626	1152	1152	885	957	878	897
AAGAAGAGGGTCAAGGGGAG	Peak_2431	533	833	817	644	676	707	782
AAGAAGCATGGTCTTTGATC	Peak_1686	342	291	277	268	276	217	341
AAGAAGCTAGGTCCTTATTT	Peak_978	413	490	525	433	480	399	507
AAGAAGCTGCTTGGCCTGGA	Peak_2621	528	811	715	656	705	539	654
AAGAAGGGCCGTACCCGAAA	NO_TARGET_318	166	339	249	208	239	223	196
AAGAAGTCTGGAGCTTGATG	Peak_257	286	250	348	272	330	246	266
AAGAAGTTTCTTGGAGGAGG	Peak_1773	354	462	480	402	400	364	357
AAGAATAGGATCAAGAGAGA	Peak_681	199	144	139	168	211	190	139
AAGAATATTGTCATGGACAA	Peak_1960	562	842	966	810	653	625	830
AAGAATCTTGGGGGTGGGCA	Peak_1820	235	464	500	367	317	315	362
AAGAATTGCAACATGGTTCT	Peak_2005	492	823	796	737	685	525	646
AAGAATTTAACACATGATTC	Peak_1952	156	180	160	109	134	152	132
AAGACAAAACGTATCTTGGT	chr3;145309021:145310021	404	514	609	563	553	472	486
AAGACAAAACTAGAGGGGGA	Peak_2198	129	123	108	107	155	116	125
AAGACAACACAACAAGGACT	Peak_1962	401	393	393	344	313	250	395
AAGACAAGGATCAAGCACTG	Peak_2014	402	493	458	377	363	377	349
AAGACAAGGATCAAGGACGA	Peak_791	202	137	167	151	167	112	156
AAGACAAGGTGCAAGGCACA	Peak_1501	333	364	422	338	355	284	336
AAGACACAAGACGAGGCACA	Peak_1501	375	521	409	355	407	354	401
AAGACACATGCATTATTTTA	Peak_1596	337	647	546	409	525	474	459
AAGACACATGGATATTATTG	Peak_2422	625	790	730	712	728	555	649
AAGACACATTACAGACTAGG	chr4;127567903:127568903	281	265	288	241	237	306	281
AAGACAGGTCTTGTGCCTCT	Peak_468	79	98	79	70	72	87	84
AAGACAGTGATGGAACTTGC	Peak_1138	172	241	229	179	197	202	203
AAGACATCAAGACTGATTTG	Peak_1254	141	290	201	137	240	165	209
AAGACATGAAGACCCCATCA	Peak_2332	450	611	604	461	567	478	536
AAGACATGCCTGGGCATGTC	Peak_1339	139	317	208	178	252	167	181
AAGACATGTGCAGCTGGGCA	Peak_1167	463	645	543	520	589	523	510
AAGACATTGTCACAAGCCAC	Peak_1585	238	259	214	222	231	193	199
AAGACCACTTGCCCAGTCCC	Peak_2610	294	309	352	308	233	254	314
AAGACCAGGCATGTTCAGGG	Peak_14	194	56	86	56	103	102	100
AAGACCTTGTCTCTAGTCGG	Peak_1318	392	438	395	414	366	286	339
AAGACGAGACAAGACAGGAC	Peak_1812	396	250	299	263	267	226	269
AAGACGCATGTGCTAACTAG	Peak_324	603	531	595	479	415	495	506
AAGACGTGTCTGGACATGTC	Peak_1681	417	530	605	446	439	423	510
AAGACTAGACTTGTTCTCCA	Peak_503	532	618	607	516	433	479	562
AAGACTCCTAGGATGGGCAA	Peak_1440	181	200	137	112	127	163	201
AAGACTGAGGTCCTAGTTTA	Peak_2554	487	720	762	652	587	630	760
AAGACTTTGAAGCCAAGCCA	Peak_317	458	486	440	412	405	389	455
AAGAGAAAGCAAGGCAAGAA	Peak_1501	27	65	67	59	72	37	41
AAGAGACTTGGAGAGAGGGA	Peak_2481	354	145	94	79	144	120	220
AAGAGAGCAATAAAGCATGT	Peak_2007	261	247	276	343	236	201	297
AAGAGATACCTTGAGCTTGT	Peak_1248	448	537	476	480	500	402	578
AAGAGATCACATCTAGGCCA	NO_TARGET_470	497	651	707	636	593	582	654
AAGAGATGACATTTGAGCTA	chr19;38230467:38231467	151	81	101	72	126	99	102
AAGAGATGAGGTCAAGAGCC	Peak_2099	655	810	795	737	777	599	714
AAGAGCAAGGACTCTAGGCC	Peak_981	87	150	198	115	171	120	154
AAGAGCAGACATGCATGAGC	Peak_830	769	541	566	479	555	486	580
AAGAGCTGGGAAACAAGCCC	Peak_940	274	188	222	185	244	256	274
AAGAGGAAACCTTGGGCTTG	Peak_1034	244	423	479	374	395	332	442
AAGAGGAACAGACATGCCCC	Peak_1829	87	83	87	47	78	113	67
AAGAGGACAAGGCATAGCTT	Peak_2424	409	190	160	187	192	182	183
AAGAGGCACAAAGAATGTAT	chr12;97071895:97072895	234	234	193	150	185	161	200
AAGAGGCTTTCATGACTCCA	Peak_1321	384	411	371	406	352	309	349
AAGAGTAAAGAGCATGTTCA	Peak_2591	47	89	75	100	73	62	64
AAGAGTAGTAGACGCCCGGG	NO_TARGET_410	302	466	483	440	428	434	382
AAGAGTCAAGGATGATATCA	Peak_1960	334	463	370	327	364	288	360
AAGAGTCTTGAAAAAGTTCA	Peak_2585	268	459	420	386	373	287	444
AAGATAGAGAAATCCATCAA	chr23;115254338:115255338	207	286	261	175	210	156	211
AAGATGCATGAAATGCTGGG	Peak_387	156	249	213	179	184	152	192
AAGATGCCATCCAGGCAAGA	Peak_1646	172	238	253	173	207	240	226
AAGATGCCTCACATGGCCTT	Peak_904	266	407	356	358	260	364	339
AAGATGCTTAAGGTCTAGGA	Peak_870	9	18	20	12	12	15	14
AAGATGGCTGACTTGGGCCA	Peak_2316	282	337	326	277	287	324	343
AAGATGGGCCCAGATCTTGT	Peak_1992	409	481	493	445	529	484	451
AAGATGGTGGGCTAGGAATG	Peak_470	460	644	655	447	561	526	559
AAGATTAAACATGATAACAT	Peak_1152	350	324	267	224	305	221	313
AAGATTAGGTCCCTAGGTCT	Peak_571	309	417	354	401	322	307	479
AAGATTCAAGGTCCTAGGAG	Peak_916	419	468	440	388	414	421	440
AAGCAAAACAAGGCAAGTCA	Peak_1501	288	387	466	400	393	349	450
AAGCAACCAAGGTCTTGGTT	Peak_2168	150	134	122	103	145	141	165
AAGCAAGAAGATTCTCAAGT	Peak_1678	125	185	168	205	143	139	197
AAGCAAGACCAGGCATGTTC	Peak_14	74	78	127	102	32	84	101
AAGCAAGAGATCCTGCAAGC	Peak_2321	455	473	444	451	519	369	392
AAGCAAGATATCATGGGGAT	Peak_1375	324	486	451	465	418	328	443
AAGCAAGATCCCTCCCCTAG	Peak_417	127	107	130	71	150	103	113
AAGCAAGCCAAGGCAACGTA	Peak_1501	391	566	523	481	548	392	391
AAGCAAGCCTAGGCTAGGCT	Peak_1501	383	531	507	397	342	424	422
AAGCAAGGCAACGCAAGGCA	Peak_1501	270	335	336	290	274	295	380
AAGCAAGGCAAGGCAACGCA	Peak_1501	450	648	588	570	532	513	627
AAGCAAGGCATACCAAGGCA	Peak_1501	189	200	326	116	182	176	227
AAGCAAGGGAAGTCAAGGCA	Peak_1501	289	321	384	319	317	335	366
AAGCAAGTGATTTAACATCA	Peak_846	436	509	509	497	517	417	461
AAGCAAGTGCTCTTGAGGCT	Peak_2604	44	56	62	41	46	20	40
AAGCAATGTGACAAGGAAAA	Peak_237	120	124	179	104	149	114	130
AAGCAATTCATGCCTTATTC	Peak_2051	276	287	369	390	371	311	290
AAGCACAAAGTCAAGGGGCA	Peak_53	295	477	483	422	352	384	404
AAGCACAGTGCTCTTGCTCT	Peak_978	228	345	333	316	339	256	345
AAGCACATCATAGGACTAGA	Peak_581	198	238	196	176	210	170	160
AAGCACCAACCTTGTAAACA	Peak_1940	183	243	228	218	227	211	217
AAGCACCCATGCCACCTGCG	Peak_202	47	56	52	46	69	46	31
AAGCACCCATGCCTTGTCCT	Peak_482	85	140	102	104	80	95	114
AAGCACGGCGAGGTCAAGGC	Peak_905	450	471	467	403	477	454	491
AAGCACTAGTCCGTATGATG	NO_TARGET_281	57	81	62	101	64	36	44
AAGCACTGCCTTGATGGGCT	Peak_1770	520	708	741	528	552	563	556
AAGCAGGGGCAAGTCTGCTA	Peak_2613	156	218	203	161	158	162	173
AAGCAGGGTCATGTCTGCAG	Peak_536	163	136	106	85	143	101	122
AAGCATGACAAGGCAAAGCA	Peak_1501	344	494	606	476	390	423	558
AAGCATGCCTCTCAGCCAAG	Peak_2603	450	777	737	577	634	530	717
AAGCATGGGACTCACCTAGG	Peak_826	564	633	594	553	501	566	652
AAGCATGTCAAGAATGTTGC	Peak_2066	197	249	240	254	275	247	228
AAGCATGTCCAAGTGTTTGC	Peak_1589	642	795	942	763	787	674	737
AAGCCAACAGCTTGGGATGA	Peak_503	558	721	666	679	661	518	664
AAGCCAACATGCTGATGAAT	Peak_1640	550	719	605	623	570	592	625
AAGCCAAGCCAGGCAAGGCA	Peak_1501	187	326	268	301	271	297	294
AAGCCAAGGAGCTAAACTAG	Peak_772	97	142	122	58	85	91	95
AAGCCAAGGCACAAGGCATA	Peak_1501	156	216	212	181	189	209	214
AAGCCACAGGCTAGCTAGCC	Peak_1529	280	453	516	410	326	347	403
AAGCCACTAACATGTAAAAT	Peak_2037	547	767	705	794	737	639	761
AAGCCACTTGGTGCAAGGCT	Peak_51	480	547	481	436	418	475	423
AAGCCAGGCAAGGCAAGGCT	Peak_1501	336	302	316	288	419	324	328
AAGCCATCTGCTAGCTTATC	Peak_441	451	804	698	541	573	535	594
AAGCCATGGAGTAGGAAGCA	Peak_411	228	281	232	214	221	217	248
AAGCCATTGTATAACTCCAG	NO_TARGET_436	637	1226	1208	1009	983	854	1010
AAGCCCAAACTAGCCTACTG	Peak_1885	369	387	306	332	309	391	339
AAGCCCAAATTCAAGGGGTA	Peak_597	206	260	294	253	309	183	240
AAGCCCACAAGTAATGATTC	Peak_2123	401	391	350	242	333	249	360
AAGCCCAGACAAGGCCCCCA	Peak_2531	264	201	161	162	212	197	211
AAGCCCAGGCAAGTTCCTGA	Peak_1327	524	371	514	412	593	400	504
AAGCCCCAGTCTCAAGCTAG	Peak_36	657	902	948	778	765	799	774
AAGCCCCCGCTTGCCTACGA	Peak_1245	569	538	463	383	510	523	524
AAGCCCTCCAAGATGAGTCA	Peak_241	492	593	515	490	483	374	455
AAGCCCTCTGCAAGGTGACA	Peak_887	374	350	497	267	411	269	330
AAGCCCTGACATGTTTCTAT	Peak_120	247	211	193	200	205	247	270
AAGCCCTTTCTTGCGGGGCA	Peak_990	666	970	938	868	718	744	861
AAGCCGCGGCAAGAACGCAA	Peak_1929	167	131	144	98	109	158	143
AAGCCTAGGCTTGCCTGCTA	Peak_2208	282	240	240	218	245	219	295
AAGCCTAGTCATGCCATTGG	Peak_677	448	580	576	497	569	549	580
AAGCCTCCTTGGCAAGTCCG	Peak_972	725	981	948	806	866	758	789
AAGCCTCTGCCATGAGCAAG	Peak_159	307	340	345	257	305	306	289
AAGCCTGAACATGAGCCTCA	Peak_560	212	211	236	205	108	184	150
AAGCCTGGGCATGTCCTCAG	Peak_1251	323	352	350	220	336	310	309
AAGCCTGGGCTAGTTACAAA	Peak_213	534	641	605	526	543	475	664
AAGCCTTGCTTGTTTCCTAG	Peak_1674	74	97	53	49	80	87	58
AAGCGAATTTCCAGTACAGA	chr15;38693006:38694006	61	77	49	27	68	57	62
AAGCGCCTTGATCCTGAAGT	Peak_891	210	196	163	161	162	176	203
AAGCGGGAACTGGCTTGTTT	Peak_1366	939	1034	921	873	1029	791	970
AAGCGTTAGAAACAAGAGCT	Peak_2251	648	723	697	600	656	570	652
AAGCGTTCTTGGGTGTGTAG	Peak_1606	575	573	564	564	534	486	535
AAGCTAGCGTGTCACATGGC	Peak_2091	94	44	81	60	82	67	99
AAGCTATAACACAGGCAAGT	Peak_2401	352	479	512	465	432	387	433
AAGCTCACTACACAAGTGCC	Peak_1997	343	442	524	313	307	353	373
AAGCTGAGACTTGCCCAGCT	Peak_1378	336	369	467	380	350	412	398
AAGCTGCAAGGCCTCTTGAG	Peak_280	220	300	246	200	268	198	216
AAGCTGCATGCGTCTGTGTG	Peak_1358	472	750	883	737	616	557	660
AAGCTGCTCACAAGTCAGAG	Peak_546	290	496	426	458	426	426	382
AAGCTGGATGAAGAGTACAA	Peak_1447	179	196	159	147	194	166	213
AAGCTGGCACATGCTCCTGT	Peak_1332	121	85	102	98	68	81	97
AAGCTGGTTTGAACAAGCCC	Peak_1714	184	224	179	179	246	213	181
AAGCTGTGACATGTACCACA	Peak_1263	515	568	710	654	585	477	558
AAGCTTATAGATGTGTAACA	chr12;74541793:74542793	165	162	158	201	126	150	175
AAGCTTGAAACTTGATTAAG	Peak_1219	303	329	346	331	277	282	328
AAGCTTGACAGCCTTATTCA	Peak_71	444	627	491	555	434	398	454
AAGCTTGCCCATGTGGCTGT	Peak_1682	420	453	448	393	333	359	364
AAGCTTTGGGGGCTTCAAGA	Peak_2586	269	397	353	341	265	350	346
AAGGAAGAAAAATCTCAAGT	Peak_274	66	72	56	36	72	43	53
AAGGAATAAAAATTTGTAGG	chr9;10878285:10879285	369	585	566	468	419	420	493
AAGGAATGCAAGGTCTCTTC	Peak_592	313	398	361	312	328	328	284
AAGGACAGACATGAAATTTA	Peak_2065	129	225	180	168	168	166	185
AAGGACATTACTCATGTTTC	Peak_1890	383	606	620	471	456	420	465
AAGGACCACATGGCAAGTCT	Peak_1792	568	803	861	632	622	646	680
AAGGACCCGCATGCACACTA	Peak_2211	25	28	27	23	37	27	40
AAGGACCTTGAGCTTCCCCA	Peak_699	403	417	535	391	490	474	510
AAGGACCTTGGACAAGACTC	Peak_709	360	266	285	281	298	325	347
AAGGACTATCCCAAGTACGT	Peak_1215	476	384	368	256	404	332	363
AAGGACTGGAATATGGAGAG	NO_TARGET_29	327	599	546	559	485	434	420
AAGGAGCTTGCACAAGTGCA	Peak_1430	173	311	256	269	200	232	270
AAGGAGTGAAGGGCCTTGGA	Peak_1687	424	466	476	382	463	434	477
AAGGATCCTAGCACATGAGT	Peak_1510	377	280	333	286	355	336	297
AAGGATGCTAACTGCCAAGG	Peak_2004	341	382	310	273	345	246	351
AAGGCAAAAGGCAAGGCAAA	Peak_1501	124	216	226	133	150	162	211
AAGGCAACCAGAGCCAAGAG	Peak_222	400	495	471	422	457	407	468
AAGGCAAGACAGGGCAAGGC	Peak_1871	337	279	211	173	236	240	226
AAGGCAAGGCAAGAACGGCA	Peak_1501	418	476	579	389	408	455	363
AAGGCAAGGCAAGCCAAATG	Peak_1501	482	711	638	599	509	542	661
AAGGCAAGGCAAGGCAAGAC	Peak_1871	197	148	165	137	118	151	162
AAGGCAAGGGACAAGGGACA	Peak_1501	220	115	111	83	179	155	175
AAGGCAAGTCAAGCAAGGCA	Peak_1501	110	132	108	125	96	83	135
AAGGCAAGTCAAGGGAAGGC	Peak_1501	127	117	107	83	121	77	122
AAGGCAAGTGGGAAGGCCTT	Peak_551	354	546	525	467	420	410	420
AAGGCAAGTTTGGACATGTC	Peak_1072	581	763	703	728	632	563	649
AAGGCAATGCTCAAGGGGGC	Peak_2312	46	45	53	23	37	54	45
AAGGCAATGGAAGGCAAGGC	Peak_1501	50	35	77	42	38	32	52
AAGGCAATTTACTGGATCCT	NO_TARGET_141	352	538	608	570	478	377	506
AAGGCACAAAGCAAGGCAAA	Peak_1501	332	565	525	447	478	458	451
AAGGCACAAAGCAAGGCACC	Peak_1501	225	397	425	350	280	268	354
AAGGCACAAGCAAGTCACAA	Peak_1501	179	288	264	205	213	165	198
AAGGCACAAGGAAAGGCACA	Peak_1501	361	499	520	472	326	372	428
AAGGCACAAGGCAAAGCGAA	Peak_1501	98	83	99	100	74	48	56
AAGGCACAAGGCAAATCACA	Peak_1501	154	220	227	216	270	167	305
AAGGCACAAGGCAAGACACA	Peak_1501	37	40	79	47	59	45	53
AAGGCACAAGGCAAGGCAGA	Peak_1501	258	353	413	251	294	330	312
AAGGCACAAGGCAAGGCGAA	Peak_1501	164	160	194	182	198	153	161
AAGGCACAAGGCAAGGCGCA	Peak_1501	624	522	463	435	525	433	510
AAGGCACAAGGCAAGGTGCA	Peak_1501	35	45	39	30	19	23	41
AAGGCACAAGGCAAGTTACA	Peak_1501	380	622	690	661	458	497	586
AAGGCACAAGGCAAGTTACA	Peak_1501	380	622	690	661	458	497	586
AAGGCACAAGGCACAAGGCA	Peak_1501	556	489	494	325	526	431	529
AAGGCACAAGGCATAAGGCA	Peak_1501	264	350	307	303	273	250	371
AAGGCACAAGGCGAGGCACC	Peak_1501	242	245	426	340	269	281	333
AAGGCACCTACCAAGGAGAA	Peak_518	32	50	54	42	107	46	40
AAGGCAGAAGACAAGGCACA	Peak_1501	217	200	250	178	211	160	250
AAGGCAGCAAGGCTAGGCAG	Peak_1030	203	34	110	58	90	89	102
AAGGCAGGTCTGGGCAAGAC	Peak_442	150	106	128	108	126	131	129
AAGGCATACGCAAGCTCCCC	Peak_16	339	377	428	325	386	273	460
AAGGCATCCTTGATCTGTGA	Peak_2525	600	616	529	425	481	464	566
AAGGCATGCCTAGGCATGCC	Peak_351	64	113	80	81	102	65	53
AAGGCATGGTGAACAAGAAT	Peak_1558	427	587	523	521	496	424	546
AAGGCATGTCATTCTCATCT	Peak_801	812	850	734	664	827	820	808
AAGGCATGTCCGGGCATGTT	Peak_1038	497	637	797	588	578	539	600
AAGGCATGTCTAGGCTTGTC	Peak_1047	755	903	946	896	961	755	920
AAGGCATGTCTAGGCTTGTC	Peak_2001	755	903	946	896	961	755	920
AAGGCATGTCTGGACATGTT	Peak_2121	225	409	315	317	336	307	305
AAGGCATGTTCAGACATGTC	Peak_1661	351	375	434	425	341	276	414
AAGGCATGTTGTAGCATGCC	Peak_2486	425	585	547	470	486	410	514
AAGGCATGTTTGGACATGTC	Peak_712	620	879	813	678	735	633	683
AAGGCATGTTTGGTCATGTT	Peak_798	148	220	176	140	217	150	160
AAGGCATTGTGCCACCTTGA	Peak_481	491	676	637	501	582	561	665
AAGGCCAAGAAAATCTGACA	Peak_898	150	126	150	68	97	114	137
AAGGCCAAGGCAAGGCACAA	Peak_1501	189	210	229	212	243	190	251
AAGGCCACATCATGGGGCCA	Peak_2110	405	539	409	452	419	399	495
AAGGCCACCATGTGAGGGTA	Peak_2010	674	919	1031	915	783	715	865
AAGGCCACTTGGCTACCAAG	Peak_2080	461	414	397	437	425	394	561
AAGGCCAGGTCATGCGGTTG	Peak_342	177	206	228	242	200	205	282
AAGGCCCAAGGCATAATACT	Peak_117	439	446	533	396	432	402	573
AAGGCCCCTTGAGGCCTAGC	Peak_1935	170	163	148	210	171	168	181
AAGGCCTGTCTAGACTTGTC	Peak_941	148	204	183	169	94	190	143
AAGGCGACATGCCAAGGGTG	Peak_614	223	243	256	213	183	248	217
AAGGCGCGCGAATGTGGCAG	NO_TARGET_351	400	534	684	544	521	492	513
AAGGCGTGTTCGGACATGTC	Peak_2161	240	266	275	278	262	249	308
AAGGCTATAAATGTAAGGTG	chr21;23507118:23508118	264	313	314	260	291	265	316
AAGGCTCTTCATAAATTCGT	chr21;38704427:38705427	463	699	783	548	539	509	470
AAGGCTTCATGACTTCTAAG	Peak_1708	415	534	503	446	538	388	496
AAGGCTTGTCAGCACATGTT	Peak_581	104	113	87	130	118	65	118
AAGGGAAGAAAAGGTTTCTA	Peak_1149	188	261	212	229	256	194	229
AAGGGACAAGTCAGGGCAAG	Peak_241	391	311	198	236	246	238	257
AAGGGACCACACTTGGCACA	Peak_2568	55	99	74	54	35	40	49
AAGGGACTAGGCTTTGAACT	Peak_1087	248	334	375	353	300	246	294
AAGGGACTCACCTAGAGGAG	Peak_277	146	156	127	179	164	159	196
AAGGGAGAACAAGGAAGGAG	Peak_1014	238	59	46	27	46	41	84
AAGGGAGGCAAAGCAAGGCA	Peak_1501	301	170	185	143	166	168	215
AAGGGATTATCATGTTTCTT	Peak_1923	249	471	487	368	435	385	412
AAGGGCAAAGTTTCTTGTTC	Peak_1747	224	410	437	404	337	311	408
AAGGGCATAACATGAGGCAA	Peak_1207	485	614	708	582	571	487	614
AAGGGCCCTGCATGCACATT	Peak_1987	492	703	619	525	592	550	649
AAGGGCCTGTGTGTGCATGC	Peak_1436	280	286	200	282	286	232	231
AAGGGCGTAGGGCAAGAACT	Peak_2435	258	107	134	116	186	143	214
AAGGGCTAGTATTCTCTCCT	Peak_1208	409	428	496	386	374	341	482
AAGGGCTCACATGTGCACTA	Peak_2562	373	543	649	487	433	496	466
AAGGGCTGCCAAGACTATGA	Peak_1316	187	138	140	140	125	135	137
AAGGGGACACATGCAGGGGG	Peak_1669	499	541	631	553	468	533	505
AAGGGGCATGTGTAGACTTG	Peak_1322	426	428	424	390	407	362	447
AAGGGGGCTTGCCTAAGCCA	Peak_1523	350	303	374	296	331	279	364
AAGGGGTCCATGGAGAAATG	Peak_1779	262	292	373	262	349	243	316
AAGGGTAATTGACCCAAGCA	chr7;104254576:104255576	392	527	496	365	451	414	429
AAGGGTACAAGTAATTACTG	Peak_1872	494	366	450	365	416	346	422
AAGGGTCCCTAGGAAGCAAG	Peak_489	265	332	361	352	308	254	328
AAGGGTGTCCCAATTGCACT	chr7;65471488:65472488	437	559	663	600	529	529	612
AAGGGTGTGGGGCAGCAAGG	Peak_535	419	112	123	72	171	161	166
AAGGGTTCTTGCAGTGAAGA	Peak_1080	207	257	170	196	216	170	202
AAGGTAAATAACTTGTCTGA	Peak_2031	705	1100	1090	915	902	792	960
AAGGTAAGTAAGGTAAACTG	chr9;75185729:75186729	343	514	686	644	677	541	663
AAGGTACAGAAATGGCAGTA	chr3;5052465:5053465	299	479	515	424	397	401	457
AAGGTACATGCGGCAGGAGG	Peak_1065	375	361	377	380	408	363	380
AAGGTACTTCTCCAAGGTCA	Peak_1362	197	310	277	183	279	163	247
AAGGTCCGGGCATGAGGCCC	Peak_1797	211	335	330	263	267	229	275
AAGGTGCAAAAATGCCCCAA	chr4;58030999:58031999	126	183	183	139	149	150	156
AAGGTGGTGGTCTTGAGTGG	Peak_819	199	247	301	207	189	206	227
AAGGTGTCCTGCATGATGTC	Peak_1551	273	377	454	308	334	285	364
AAGGTTCAGCTTGTGTGTGT	Peak_1214	321	349	393	283	302	307	361
AAGGTTGAACAAGATATATC	Peak_1390	227	295	311	232	221	192	173
AAGGTTGGCCTTGGCTGTTC	Peak_2039	295	404	383	319	331	408	318
AAGGTTTAGAAGAGCAAGTC	Peak_765	234	370	187	276	238	204	203
AAGTAAAGCAAGGCAAGGCA	Peak_1501	343	466	424	329	368	288	404
AAGTAACTACTATCTTAAAG	chr21;20952037:20953037	240	291	310	237	259	214	248
AAGTACAAGCATGTTCCCAG	Peak_2081	365	460	603	430	414	475	472
AAGTACAAGTAAGTGGCATG	Peak_2396	445	828	688	680	755	517	718
AAGTACACCCTTGCCACACA	Peak_640	1029	1335	1236	1052	1234	987	1141
AAGTACCTAGTGAAAAGCTG	Peak_1050	387	378	430	394	295	421	414
AAGTAGCCACTTGGCTACTT	Peak_1836	139	251	224	138	187	132	143
AAGTATAGACAAGTCTTCCA	Peak_606	123	157	162	127	95	127	200
AAGTATGGACAAGCCCCAAG	Peak_202	383	391	408	316	287	403	378
AAGTATGGACATCATGGAGA	Peak_2072	16	3	18	17	7	19	13
AAGTATTCTGAGCATGTTTG	Peak_1036	969	1301	1349	1377	1232	949	1291
AAGTATTTCTAGGACTTGCA	Peak_2108	567	849	790	694	698	633	711
AAGTCAACTAGGACTACTCT	Peak_991	209	247	270	257	320	216	260
AAGTCAAGCCTGGATGCTAG	Peak_419	693	760	785	603	789	619	727
AAGTCACAACATGTTTCCTG	Peak_1056	225	222	232	204	270	191	217
AAGTCACATGACCATCTCCA	Peak_2497	91	184	157	131	140	115	132
AAGTCACATGGCCATGGATG	Peak_1456	377	496	524	422	474	392	424
AAGTCAGGACATGTCGGGGG	Peak_2615	39	31	21	24	34	25	39
AAGTCATGGTAGACAAGCTG	Peak_2039	283	453	436	383	452	367	376
AAGTCATGTAATCATTTCCA	Peak_2011	293	360	386	311	297	299	343
AAGTCATGTCCAGCACAAGT	Peak_826	349	320	335	299	317	335	348
AAGTCATGTCTGAGCTTGTT	Peak_719	565	1026	891	789	747	663	812
AAGTCATTAGCATGTAGGTG	Peak_337	489	544	600	535	407	388	433
AAGTCCAAACTTGCCTCTGT	Peak_1868	145	122	78	84	151	70	124
AAGTCCAAGACACAACCAAG	Peak_2342	434	589	567	560	487	484	498
AAGTCCAGCCTAGAATCAAG	Peak_234	351	122	155	125	215	190	292
AAGTCCAGCTTCCTAGGCCC	Peak_485	513	462	412	377	434	388	494
AAGTCCCAACTTGCAGTTTC	Peak_976	662	1219	1291	1109	1000	972	1226
AAGTCCCCACAAGAATTATC	Peak_1344	795	651	599	592	577	535	553
AAGTCCCCTAGAAGCAGGGA	Peak_2437	343	409	448	355	373	299	346
AAGTCCCGGCTTGCAGAGAG	Peak_16	507	828	884	717	666	665	771
AAGTCCGGGCACAACAAGAG	Peak_2161	453	478	417	368	358	404	340
AAGTCCTGACTTGTCCGCGG	Peak_2471	350	422	479	440	397	431	491
AAGTCGTCTTAACATGATTT	Peak_2067	277	404	327	274	316	260	310
AAGTCTCGGGGCGATAATCC	Peak_1949	426	546	510	432	602	451	464
AAGTCTCTGCATGTCTCCCC	Peak_308	242	266	189	221	218	175	253
AAGTCTGAACAAGACATGCA	Peak_1471	58	68	56	48	63	55	45
AAGTCTGAACAAGTTTCTCT	Peak_2131	417	613	575	515	454	495	488
AAGTCTGCACATGTCAGCAG	Peak_1065	477	474	528	418	497	517	488
AAGTCTGGACTTGTTCTATG	Peak_488	435	704	766	653	645	581	606
AAGTCTGGGCAAGCTCTGGG	Peak_1040	390	625	824	682	596	642	574
AAGTCTGGGCTTGTCAGCCC	Peak_2254	402	382	355	286	331	334	405
AAGTCTGGTCTTGTCAGGAG	Peak_1090	436	308	502	340	419	382	429
AAGTCTTCTTCCATGTCCTT	Peak_506	260	282	283	283	261	280	282
AAGTCTTGCAAAGAGGTCAA	Peak_1127	62	50	76	57	64	77	62
AAGTGAACTCAAGGAAATGA	Peak_166	103	82	108	84	105	69	129
AAGTGAATATTCATGACGGG	Peak_1256	286	277	332	241	314	257	330
AAGTGACAGATGGGCAGGCG	NO_TARGET_143	347	571	647	564	581	460	499
AAGTGCCCCAGGCTAGGACT	Peak_2069	475	811	723	672	630	564	643
AAGTGCCTCCCTTGTTTTCA	Peak_645	231	464	506	294	320	324	349
AAGTGGACTAGGAAGAGATG	Peak_2609	432	244	280	214	355	303	350
AAGTGGTATCTTGAGGGTTG	Peak_629	163	188	167	161	122	154	147
AAGTGTATGCTCATGTGCTT	Peak_1781	557	659	681	500	634	537	650
AAGTGTCATGAAAGCTGAAG	Peak_1395	148	240	169	155	130	123	217
AAGTGTCCAAGAGCTCAGGA	Peak_534	364	548	524	391	425	401	459
AAGTGTCTCATGTACATGTG	Peak_1789	541	929	828	861	754	642	801
AAGTGTGTGCATAGCAGGGT	NO_TARGET_300	508	913	745	764	578	626	667
AAGTTAATAAATTCTAGTCA	Peak_1427	137	99	90	65	72	58	92
AAGTTAATACAAGTTTGTTT	Peak_2035	452	554	621	499	470	483	555
AAGTTAGCTTAATCCTAGCA	chr15;21357830:21358830	408	541	548	493	428	421	504
AAGTTCAAGATGGAAACTAG	Peak_1825	549	654	512	550	601	462	555
AAGTTCACATTAGAAGGGCA	chr12;106252263:106253263	320	453	379	317	352	289	365
AAGTTCAGACAAGCAGGGCT	Peak_2006	75	117	101	97	131	79	117
AAGTTCATGCCATGTGCAAG	Peak_1543	220	357	285	254	214	291	299
AAGTTCTCTTGAGGCTCTGG	Peak_1974	348	369	309	234	327	258	328
AAGTTCTGTGTTCTTGTCTT	Peak_750	338	495	574	462	454	375	437
AAGTTGTAACTTGTCAGTCG	Peak_1108	444	421	463	329	432	291	372
AAGTTTGGGCATGTTCAGGG	Peak_2147	324	106	132	116	151	165	144
AAGTTTGGGGCAAGTTATGA	Peak_2528	328	393	349	407	375	292	386
AAGTTTTCTGAACATGTCCA	Peak_1269	336	388	420	441	382	373	402
AATAAAAAACTTGACTGATG	Peak_142	130	223	176	181	156	130	203
AATAAATTATTCTAGTCACA	Peak_78	72	73	84	79	87	54	71
AATAACTTAAGCAAGTATCA	Peak_1825	324	319	336	243	281	231	324
AATAAGGAAGCTTGCTCAGG	Peak_1386	403	411	347	325	369	413	445
AATAAGGCATGAATTGCTTG	Peak_2051	432	664	608	496	512	445	539
AATAAGTTCAAGTCTAGCTA	Peak_2040	320	393	353	270	260	214	269
AATAATAATCACTTGAGGCA	Peak_635	350	446	318	309	373	312	364
AATAATAGTCAAGATATTCT	Peak_161	250	230	186	196	164	137	231
AATAATATCAACTTGAGAAT	Peak_548	486	373	342	277	383	323	400
AATACATGACCAGACATGTC	Peak_1017	261	495	365	352	353	369	344
AATACATGGCCTTGTGTGTC	Peak_1466	35	60	86	19	54	63	35
AATACCTTCAAGTTAACTCT	Peak_2132	168	197	227	173	180	152	160
AATACCTTGGTTAAAGTACA	Peak_2618	405	485	490	482	433	443	493
AATACTAGGAGGCCAAGTAC	Peak_2487	132	162	209	140	108	173	129
AATACTCAAGCATAATTACT	Peak_1114	209	192	159	211	172	146	163
AATACTTGACCAAGGCGGCT	Peak_2406	471	495	558	430	418	418	401
AATAGATGCATGTGAAGCTA	Peak_2127	526	601	668	471	538	466	490
AATAGCCAATCTAGTCACAA	chr23;101198982:101199982	63	41	51	38	80	51	73
AATAGCTGGGACATGCCTAT	Peak_2363	140	206	167	143	120	101	184
AATAGGCATGCTTTTCAGCT	Peak_2122	37	61	70	92	67	62	83
AATATAAGTTCCATGATGGA	Peak_905	27	31	25	24	10	22	20
AATATAGATTTCACGAATCT	Peak_314	403	535	351	346	386	338	439
AATATATCTGTGCAAGTATC	Peak_1394	293	318	322	239	283	207	288
AATATCAAACCAAGCACAAA	Peak_2071	247	346	357	219	271	227	231
AATATCAAGTCCCTAAACTA	Peak_1140	98	109	122	73	106	80	108
AATATCTGATATAATAAATG	chr21;16780631:16781631	297	186	148	137	163	162	134
AATATGACTTATGCAATAGT	chr7;86555535:86556535	536	683	764	686	648	648	636
AATATGACTTGAAACATGCC	Peak_1519	300	343	351	242	351	314	351
AATATTGACTGACTTGTGGG	Peak_2218	700	784	861	772	831	716	854
AATCAAATAATGGTAGTGAA	chr3;167028425:167029425	333	447	457	344	344	328	393
AATCAACTCATGACAACTCA	Peak_1111	365	475	724	598	456	480	547
AATCAAGAAGTGCTTCCTTG	Peak_1633	724	950	888	817	737	684	891
AATCAAGGCAAAGCCAGACA	Peak_1501	299	361	390	320	321	343	357
AATCAAGGGCTTGGCAATAG	Peak_1112	356	441	526	393	383	374	376
AATCAAGTGTGTATGCACTG	chr2;150656695:150657695	638	863	872	788	777	631	820
AATCAATATCATGGCAAGCC	Peak_2182	287	380	353	378	327	310	317
AATCAATCCCTATATAACAG	chr15;97123318:97124318	360	410	443	345	405	300	320
AATCACCATGCAAGAGAACA	Peak_1789	392	658	565	591	496	437	620
AATCACCTTGGTATGTGGGA	Peak_2109	414	488	578	454	474	438	453
AATCAGTTGGGTGAATATGT	chr5;175427197:175428197	175	45	57	34	114	76	81
AATCATAACCTGGCAAGATG	chr10;58010003:58011003	713	834	497	549	636	562	644
AATCATGAGAACCAGCAGCA	Peak_429	338	476	534	376	436	367	445
AATCATGCTGAGACCATCTA	Peak_1565	331	486	516	395	403	354	424
AATCATGGTGCATGTTGTGA	Peak_1419	527	608	545	488	569	433	550
AATCATTCATGGGGAAAATG	Peak_939	125	122	196	166	159	182	164
AATCCAAGAAGCAGCGTGCT	Peak_1267	148	320	208	160	226	184	229
AATCCAAGGCCACCATGTGA	Peak_2010	332	542	594	382	387	443	387
AATCCCAAGCACCAAGGGTG	Peak_2619	471	468	522	477	494	470	542
AATCCGAGTTCACTAGCATC	Peak_1930	574	358	361	317	419	362	432
AATCCGGGCTAGCTAGCCTG	Peak_1529	98	106	199	96	131	123	106
AATCCTGCTCTCTTGGCCCC	Peak_1317	357	340	303	295	405	266	356
AATCCTTACTAGTGAAAGCC	Peak_865	150	207	185	235	160	154	134
AATCCTTGGGAAACATGGGG	Peak_943	387	363	272	403	397	373	437
AATCGACTCGAACTTCGTGT	NO_TARGET_437	538	770	731	760	601	613	735
AATCGCAGGTATCCCAGAGC	NO_TARGET_94	19	21	12	11	46	21	19
AATCGGATCCATGTCACTTG	Peak_281	482	592	607	433	550	501	478
AATCTACAAGTGAAAACGCA	Peak_2567	489	388	408	326	386	278	373
AATCTACATGTGAACATGCC	Peak_597	263	320	262	166	220	245	302
AATCTAGGATGGCTTTTCTT	Peak_2497	491	535	583	522	566	463	550
AATCTATCATGGAATCCCTA	Peak_704	312	276	243	210	240	209	213
AATCTCAAGTACAAGAGAGT	Peak_1120	331	270	235	200	201	273	274
AATCTCAGGCAAGTCACTCA	Peak_2176	390	498	524	366	468	414	470
AATCTCTCCAAGTCCTAGCC	Peak_2069	89	127	99	93	88	102	102
AATCTGGACTTGTGTCTTGT	Peak_1686	91	99	116	67	88	105	74
AATCTTACATGCCCCAAGAA	Peak_335	190	179	243	188	163	204	160
AATCTTACTCGTCCTCCTTG	NO_TARGET_102	469	763	737	649	730	543	698
AATCTTATGATAAATATGGG	chr7;86259153:86260153	381	304	399	354	292	315	349
AATCTTGTCATGCTTCTAGC	Peak_2165	345	349	366	381	328	345	358
AATCTTGTGCAAATTCCTCT	Peak_2592	294	363	270	293	340	275	275
AATCTTGTGCTTGACTGCTC	Peak_2038	253	278	267	285	230	216	235
AATCTTTCTCACCTTGACTT	Peak_498	682	791	813	763	699	684	774
AATGAAAGTCATGCAATGGG	Peak_404	219	279	308	287	247	214	224
AATGAAATACCAAGGAAAGT	Peak_2077	241	365	337	277	267	204	258
AATGAACATCTAGGGGAGCA	Peak_61	61	118	96	41	122	77	80
AATGAATCAAGTGCAACATG	Peak_534	719	969	1102	867	837	841	1046
AATGACATTTAGTGCTTGGG	chr21;38704427:38705427	353	499	489	504	440	383	513
AATGACCATGATGAGGGTTT	Peak_1358	625	565	580	528	469	463	524
AATGACTTGCCTCCAAGCAG	Peak_2237	515	582	497	476	517	436	540
AATGAGAGTACAAGGAGGTT	Peak_2566	74	50	72	73	83	51	97
AATGATAACTAGCTGTGTCA	Peak_1135	610	389	495	522	515	439	554
AATGATCTTATGCAATAGCA	chr11;104700702:104701702	220	277	310	212	214	269	226
AATGATCTTCTAGATTACAA	Peak_376	302	216	247	162	192	168	197
AATGATGCTCTTCAAGGGCT	Peak_2371	344	444	426	324	265	274	323
AATGCAATAAATGCATACTA	chr15;35123287:35124287	235	242	265	191	206	164	172
AATGCATGCCAAGCCGTGTG	Peak_1491	306	465	454	441	419	354	461
AATGCCATGATGAATCTCCA	Peak_1900	457	600	535	531	523	439	490
AATGCCCTTGCTGAGAAAAG	Peak_128	107	87	94	82	72	83	92
AATGCTGCCCCATGTCTCCA	Peak_2480	399	611	706	536	475	546	554
AATGCTTGCCAGCCCTAGAA	Peak_340	269	266	230	300	280	255	248
AATGGAAACTAGCAAGATCC	Peak_921	346	272	298	212	271	239	299
AATGGAAGACGCTTGTGAGG	Peak_1938	339	268	201	281	256	232	243
AATGGAAGTCTAAGGGACCG	chr19;49472783:49473783	179	254	244	261	277	201	215
AATGGCAAGGGGTTAATTCT	Peak_2206	233	399	369	356	327	282	283
AATGGCTAATACTAGGGGCA	Peak_2012	126	175	219	119	168	156	122
AATGGCTTGTGAACTCCACT	Peak_1141	361	402	468	419	369	430	488
AATGGGCAAGTTTGCAAGTC	Peak_465	34	53	27	43	12	17	30
AATGGTATGTGTAATAGATG	chr4;58960257:58961257	459	592	631	489	627	570	594
AATGGTTGTTTAGCCGGGCA	chr6;96618625:96619625	371	426	463	352	420	418	375
AATGTACATGTTAGTTCCCT	Peak_1954	601	677	605	573	519	474	616
AATGTACCCATATAGGAGCA	chr3;100201932:100202932	297	332	315	381	413	322	328
AATGTATCCTCATGGATAAG	Peak_1292	441	312	249	256	295	332	388
AATGTCAAGCTGTTTCCAGT	Peak_863	626	308	346	206	392	402	385
AATGTCCCAGACATGGTGTT	Peak_148	318	344	441	398	292	311	393
AATGTGAGACATGAACACCT	Peak_733	137	182	169	166	113	176	177
AATGTGCATGCAAATCCCAA	Peak_663	332	434	426	221	392	317	330
AATGTGCCCATGCAGGCTAC	Peak_6	108	119	170	98	171	106	145
AATTAAAACATGCAAGTCAG	Peak_2245	131	155	206	163	182	145	198
AATTAAAATCTAGGAGCATG	Peak_999	297	148	200	166	176	212	243
AATTAAACCAACTTGGAGAA	Peak_1552	260	316	380	251	293	286	290
AATTAAGAGCATGGGGTCTA	Peak_714	366	450	467	441	551	351	417
AATTACAAGTCAAGATCTCA	Peak_2210	413	475	359	299	324	306	448
AATTAGACTCCAAGTCCTCT	Peak_1955	438	642	750	699	579	561	578
AATTATCAGACACACAGAAG	chr24;17002546:17003546	447	820	726	585	581	523	686
AATTATCTTACAAGTGGTAT	Peak_1721	516	546	505	347	441	427	475
AATTCAAATCACTTGGGTCA	Peak_1214	193	206	303	195	245	231	261
AATTCATCAGCATGTTGGCT	Peak_1640	204	199	261	167	198	206	192
AATTCATGCTTGCAGTTTCA	Peak_1894	338	453	480	501	400	442	428
AATTCATGTTCATTGATCAT	Peak_1463	650	672	596	566	633	589	596
AATTCCATGCGGTGTTTTCA	Peak_176	198	332	385	309	243	251	232
AATTCCTTCATGAACAAGTT	Peak_312	411	604	439	374	645	439	522
AATTCTCCCAAGGCTCATGC	Peak_799	209	253	191	230	213	176	194
AATTCTGGCCATGTGCAACT	Peak_73	198	380	367	250	369	315	270
AATTGAATGGGCAAGTCATT	Peak_1756	504	509	491	455	481	445	532
AATTGATTGGTACATGCACT	Peak_1970	296	500	390	362	383	309	450
AATTGCAAGTACTTTATACT	Peak_2314	334	554	499	496	435	372	474
AATTGTAAATCCCAGTGTTG	chr23;88390177:88391177	259	148	137	145	166	169	235
AATTGTGAGAACAAGCCACA	Peak_1036	478	688	527	584	511	552	523
AATTTAAACTAGCTGCTTTA	Peak_1611	78	88	154	81	93	119	95
AATTTAAGCTTCGTAACTGG	NO_TARGET_423	255	395	472	294	334	244	407
AATTTCCAACAAGGTTTCCA	Peak_1593	278	307	429	333	343	271	305
AATTTCTAGCACAAGGTGAT	Peak_2143	432	550	626	461	530	467	551
AATTTCTGCAGACATAGGTG	chr4;183440487:183441487	216	286	237	188	239	166	270
AATTTGCACAAGATTTTAGA	Peak_2592	283	345	340	334	286	332	388
AATTTGCCCCCCAAGTGACA	Peak_281	86	67	113	68	82	89	71
AATTTGCCTAGACAGCTATG	Peak_644	476	976	900	725	714	547	699
AATTTTACAAGTCCTTTACA	Peak_1857	227	208	198	189	222	196	176
AATTTTTTGTGACAAGAACT	Peak_653	227	437	397	274	330	296	379
ACAAAAACTTGGATACCAAG	Peak_1127	30	44	39	78	30	12	43
ACAAAAAGTGAACAAGCACT	Peak_2133	423	545	736	571	441	426	503
ACAAAACTTGGGCTTTTACG	Peak_2037	348	498	627	503	436	495	575
ACAAAAGACAAGCCCGGGCA	Peak_974	145	261	290	236	310	357	334
ACAAAATGCCGTGCGTCAAT	NO_TARGET_164	552	1064	895	768	594	765	778
ACAAACAAAGGCAAGACACA	Peak_1501	248	418	342	300	225	270	306
ACAAACAAGTAAAAAAAGCT	Peak_2067	168	232	205	212	243	181	237
ACAAACGACCTTGAGCAGGG	NO_TARGET_481	629	1095	1059	784	1044	741	977
ACAAAGAACATGTCTCTGCT	Peak_2407	457	790	740	712	639	642	712
ACAAAGCAAGACCGTGTCTT	Peak_350	300	538	521	343	381	409	363
ACAAAGCAAGGCAAGGGACA	Peak_1501	75	87	47	50	101	80	55
ACAAAGCAAGGCACAAGACA	Peak_1501	223	253	153	188	203	163	244
ACAAAGCAAGGCACCAGGCA	Peak_1501	475	776	931	652	938	746	740
ACAAAGCAAGGCATGTATGG	Peak_209	277	302	296	212	239	316	303
ACAAAGCAAGGTAAGGCACA	Peak_1501	401	447	457	437	509	520	493
ACAAAGCAAGTGAGTACTAG	Peak_726	459	568	597	510	546	551	558
ACAAAGCAAGTTAAGGCACC	Peak_1501	632	635	615	581	551	562	595
ACAAAGCAAGTTCTCAAAAG	chr16;14395127:14396127	367	557	493	439	483	391	560
ACAAAGGGGGCATTGCACAG	chr11;71295584:71296584	149	328	251	290	190	152	258
ACAAATGTGGGTCTTGGAGT	Peak_1194	364	297	313	319	332	247	388
ACAACAAGGGAGGAGGGACA	Peak_756	52	58	39	30	36	67	57
ACAACACCTTGCATCCTCTA	Peak_1804	140	190	297	139	115	176	177
ACAACAGCCTAGGACTCATG	Peak_1591	146	205	282	197	261	146	233
ACAACAGTCCCACATGAAGG	chr1;166288717:166289717	530	491	643	617	542	566	646
ACAACATGCACCATGATTGA	Peak_1419	916	1279	1290	1103	1035	1126	1190
ACAACATGTTAAAACATGCC	Peak_2309	269	211	153	121	186	192	185
ACAACGCAAGGCAATTTATA	Peak_1501	300	432	580	522	498	461	579
ACAACGCAAGGTAAAACACA	Peak_1501	370	594	635	553	485	497	565
ACAACTTGTTCAGGCATGTT	Peak_2204	35	22	56	31	69	42	44
ACAAGAAACCTGCTGCCATG	Peak_1819	797	1020	1034	851	1098	750	907
ACAAGAAAGTACAAGGAGAT	Peak_1661	292	362	432	253	356	330	360
ACAAGAACCTTGACCTTGCT	Peak_525	341	478	593	511	434	436	510
ACAAGAAGCCCAAGGTGTAC	Peak_1830	328	380	321	384	218	337	386
ACAAGAAGTGGCATGCACTT	Peak_1451	494	388	511	347	513	445	524
ACAAGAATCACAAGTCCTAC	Peak_1056	822	704	630	610	649	730	828
ACAAGACAAGACGGAAAACC	Peak_1241	223	198	224	207	265	247	226
ACAAGACAAGGCAAGGCAGA	Peak_1501	538	616	469	440	601	589	601
ACAAGACAAGGCAAGGCAGG	Peak_1501	542	588	643	533	678	585	650
ACAAGACAAGTCAAGGCACA	Peak_1501	707	803	922	695	882	683	826
ACAAGACAGGGCACAAGCCA	Peak_1501	237	338	367	301	298	313	320
ACAAGACGAGGCACAAGACA	Peak_1501	396	673	541	464	489	463	446
ACAAGAGCTTGGAGTCACAC	Peak_1554	429	598	573	428	448	468	536
ACAAGATAAGGCACAAGGTA	Peak_1501	203	232	315	283	233	219	250
ACAAGATCTCTAGCCTCTTT	Peak_735	220	408	453	326	305	393	331
ACAAGATGAAAAAGCTAGGT	Peak_76	228	190	167	182	226	193	191
ACAAGATGTAACTTTACAAG	Peak_2236	72	104	52	73	66	65	68
ACAAGATTACACGCATGCAT	Peak_1521	477	417	318	318	308	321	360
ACAAGATTGTCTCCATGTTC	Peak_387	817	819	878	661	947	813	822
ACAAGCAAAGAGGCATGTCC	Peak_315	571	696	577	672	522	502	636
ACAAGCAAGGCACAAGCCAA	Peak_1501	260	362	253	247	279	251	221
ACAAGCACAAGTGCAAACAC	Peak_2605	255	328	324	264	249	252	322
ACAAGCACAGAATCAAGCAA	Peak_572	320	430	463	426	387	372	501
ACAAGCACGGGCTTGCTACT	Peak_657	250	445	388	288	386	347	330
ACAAGCACTGATCTTGACAG	Peak_1188	352	443	530	443	365	390	390
ACAAGCAGGGTCATGTCTGC	Peak_536	463	620	424	483	377	457	440
ACAAGCCAAGGCAAAGAACA	Peak_1501	578	827	899	699	714	740	673
ACAAGCCAAGGCAAGGAGTA	Peak_1501	790	1035	1138	989	1074	972	994
ACAAGCCAAGGCAAGGAGTA	Peak_1501	790	1035	1138	989	1074	972	994
ACAAGCCAAGGCAAGTTCCT	Peak_2057	290	395	398	235	360	292	336
ACAAGCCACAAGCCAAGGGA	Peak_1501	43	33	59	60	28	36	43
ACAAGCCAGGGCTTGTCCTA	Peak_2139	183	373	323	316	288	275	318
ACAAGCCAGGTCATGTCCGA	Peak_827	197	176	199	121	217	231	150
ACAAGCCAGTATGGAATCAA	Peak_1524	247	450	422	247	289	291	301
ACAAGCCCAGGCTAGCCTGT	Peak_1393	133	203	272	129	150	181	145
ACAAGCCCAGGCTAGTCTCC	Peak_2603	73	118	132	108	116	71	103
ACAAGCCCAGGCTAGTTTAC	Peak_1745	340	472	460	381	477	371	396
ACAAGCCCGGACTAGCCTCC	Peak_1497	415	552	636	495	526	585	584
ACAAGCCCTTGGGAGCTTTG	Peak_2242	500	761	837	783	690	742	734
ACAAGCCTGAGCTAGCCTAG	Peak_2501	405	427	370	356	347	409	415
ACAAGCCTGGACTAGCCTGC	Peak_2495	591	618	794	592	688	709	735
ACAAGCCTGGACTAGCCTGG	Peak_2119	229	433	476	354	349	347	425
ACAAGCCTGGGCTAGTCTAC	Peak_2487	239	358	305	249	371	386	324
ACAAGCGAAGGCAAGGCACA	Peak_1501	328	399	410	377	450	389	431
ACAAGCTAGATGCAGAGACA	Peak_1537	160	256	226	247	147	189	293
ACAAGCTCAGACTTGAAAGT	Peak_1300	557	434	451	305	454	352	445
ACAAGCTCATACTTGTCTGC	Peak_1678	502	582	559	476	529	561	536
ACAAGCTTCTCATCTTCCTT	Peak_844	341	327	441	352	338	351	370
ACAAGCTTGTGCTACCCACA	Peak_1911	410	423	492	399	419	479	490
ACAAGGAAACTCTAGAAAAA	Peak_424	138	169	204	168	197	225	246
ACAAGGAACAAGCCAAGGCA	Peak_1501	189	214	286	195	190	182	200
ACAAGGAACCACATCATGTG	Peak_1392	456	654	656	609	613	564	629
ACAAGGAAGACACATTCTAG	Peak_1113	142	166	115	166	131	129	123
ACAAGGAATAAGGCAAGGCA	Peak_1501	33	47	36	61	64	35	31
ACAAGGACTGTACCATGTGG	Peak_2206	590	683	752	664	648	643	640
ACAAGGAGCAGTTCAAGTGT	Peak_19	313	474	395	389	453	436	481
ACAAGGCAAAGCAAGGTAGA	Peak_1501	310	534	498	411	433	390	449
ACAAGGCAAAGCACAAGCCA	Peak_1501	592	584	562	525	648	579	586
ACAAGGCAAGAAAAAACACA	Peak_1501	119	134	165	170	170	129	107
ACAAGGCAAGACACTAGAAA	Peak_1501	192	233	205	214	271	161	268
ACAAGGCAAGAGAGGACGCA	Peak_1501	225	187	316	182	204	267	261
ACAAGGCAAGCCAAGGCATA	Peak_1501	703	952	830	843	735	720	890
ACAAGGCAAGCCAAGGCATA	Peak_1501	703	952	830	843	735	720	890
ACAAGGCAAGGCAAAGTACA	Peak_1501	236	375	458	370	315	258	288
ACAAGGCAAGGCAAGACACA	Peak_1501	619	673	529	465	585	460	608
ACAAGGCAAGGCAAGGTACA	Peak_1501	528	470	392	399	436	478	485
ACAAGGCAAGGCACAACCCA	Peak_1501	426	548	503	522	451	577	572
ACAAGGCAAGGCAGAAGGAA	Peak_1501	276	406	476	333	355	353	409
ACAAGGCAAGGCAGAAGGCT	Peak_1501	212	252	252	198	229	199	231
ACAAGGCAAGGCATGGCACA	Peak_1501	301	300	262	247	273	322	318
ACAAGGCAAGGCGAAAGGTA	Peak_1501	168	256	193	163	221	170	165
ACAAGGCAAGGGCAAGTGAA	Peak_1263	622	1254	1052	790	915	875	870
ACAAGGCAAGGGCAAGTGAA	Peak_1263	622	1254	1052	790	915	875	870
ACAAGGCAAGGTCAGGCATA	Peak_1501	248	410	479	365	325	361	359
ACAAGGCAAGTAAAGGCATC	Peak_1501	342	472	503	420	404	346	437
ACAAGGCAAGTCAAGAGACC	Peak_1501	857	1096	1152	977	1058	877	1028
ACAAGGCAAGTCAAGAGACC	Peak_1501	857	1096	1152	977	1058	877	1028
ACAAGGCAAGTTAAGGCACC	Peak_1501	559	605	525	473	524	575	604
ACAAGGCAAGTTACAAGGCT	Peak_1501	575	446	399	437	525	519	502
ACAAGGCACAAATCAAGGCA	Peak_1501	186	236	241	189	232	178	214
ACAAGGCACAAGACAAGAAA	Peak_1501	220	413	299	235	281	251	273
ACAAGGCATATTTCTAGAGA	Peak_2522	281	260	189	206	196	228	241
ACAAGGCATGACACAAGGCA	Peak_1501	432	572	575	447	432	460	499
ACAAGGCATGGCAAGACACA	Peak_1501	322	425	489	455	443	500	429
ACAAGGGAACCAAGTTTGAT	Peak_128	603	765	764	660	688	598	749
ACAAGGGAAGGCAAGTTACA	Peak_1501	440	651	707	617	612	570	560
ACAAGGGACAAGGCAAGTCC	Peak_1501	108	194	223	164	151	188	114
ACAAGGGCAGCCAAGAGAGG	Peak_2244	783	1242	929	964	965	953	1061
ACAAGGGCCATGTCCAGTAT	Peak_2521	288	306	298	253	377	283	303
ACAAGGGTGCAGACTCCCAT	Peak_1734	295	360	402	299	322	223	287
ACAAGGGTGCTAGCCGACCC	Peak_649	363	278	252	211	300	270	282
ACAAGGTCAGACATGCTCCT	Peak_178	143	174	175	172	131	127	183
ACAAGTAACTACATGTCTTG	Peak_1141	363	863	733	599	623	560	573
ACAAGTACCAAGTCACAAAA	Peak_2459	367	608	602	529	525	503	493
ACAAGTAGAGACATGTTGTG	Peak_539	609	1080	1017	925	938	810	872
ACAAGTATCAACTAGAGAGG	Peak_84	710	841	865	692	746	719	830
ACAAGTCAAGGCACAAATCA	Peak_1501	293	491	422	509	388	378	444
ACAAGTCAAGGCACAAGACA	Peak_1501	237	203	266	250	211	239	252
ACAAGTCAAGTCAAGGCACC	Peak_1501	576	635	674	597	657	476	626
ACAAGTCACAACATGTTTCC	Peak_1056	780	1146	987	1111	1126	1037	1132
ACAAGTCACCAAGTTTCTCC	Peak_1449	393	460	481	379	458	453	497
ACAAGTCAGAACTTGCCAAA	Peak_512	354	474	518	477	494	543	524
ACAAGTCAGGGCATGCCAGA	Peak_982	271	351	383	336	392	309	379
ACAAGTCATTAGCATGTAGG	Peak_337	505	628	768	577	703	599	668
ACAAGTCCAGCCTAGAATCA	Peak_234	482	432	447	251	465	411	422
ACAAGTCCAGGCCTGCCCTT	Peak_2621	360	483	463	409	376	506	433
ACAAGTCCAGGCTAGCCGGC	Peak_1218	53	104	98	103	81	69	62
ACAAGTCCATACATGCCTGA	Peak_1977	331	417	451	422	326	335	405
ACAAGTCCCCTAGGTTGAGC	Peak_366	321	230	136	180	235	191	206
ACAAGTCCTGTCATGACTCC	Peak_929	216	206	239	160	230	149	196
ACAAGTCTAGGCTAGTTTCC	Peak_730	327	386	380	353	462	355	403
ACAAGTCTGCCCTTGCTGAC	Peak_1479	679	1023	992	897	948	892	988
ACAAGTGCCTAGGCTCAGAG	Peak_374	342	592	481	482	435	445	445
ACAAGTGCTTGTAGCTTCTT	Peak_1289	214	386	388	256	255	329	345
ACAAGTGGAGACATGCCCAG	Peak_943	168	184	194	231	198	157	232
ACAAGTGGCAGCAAGAGGCC	Peak_2048	352	595	431	427	407	437	498
ACAAGTGGTATCTTGAGGGT	Peak_629	387	447	349	360	406	379	420
ACAAGTTAAGACTTGCCTTA	Peak_916	429	720	793	652	584	618	716
ACAAGTTCAGGCTAGCCTGC	Peak_556	671	557	471	447	411	400	465
ACAAGTTGGATTGCAAGAGA	Peak_2270	534	480	516	374	552	583	548
ACAAGTTGTAACTTGCCCTA	Peak_2279	602	662	709	655	668	635	623
ACAAGTTGTAACTTGTCAGT	Peak_1108	110	166	162	146	155	147	128
ACAATACATGACCCTTGGCC	Peak_58	302	258	232	242	267	260	215
ACAATCATTCATGGGGAAAA	Peak_939	135	206	281	153	260	162	177
ACAATCCCATGAGTGTGTCT	Peak_1502	322	320	290	285	297	272	332
ACAATGAACATGAAATACTT	Peak_14	655	970	978	664	677	682	682
ACAATGACTTGCCAGTATCT	Peak_1248	444	196	225	166	276	284	338
ACAATGCCTTGACCATGGTG	Peak_203	725	569	575	479	712	590	698
ACAATTCAAGAGAGACACCA	Peak_857	91	157	138	151	78	116	106
ACAATTCACCCAAGGTCCCA	Peak_1573	580	696	804	696	583	751	727
ACACAAACATGACCACAAGA	Peak_1928	119	167	141	155	122	99	137
ACACAAAGACAAGTGCATCA	Peak_1731	397	574	516	447	461	425	514
ACACAAAGCAAGGTATCGCA	Peak_1501	483	629	615	513	561	527	657
ACACAAGATGAGGACAAACA	Peak_1145	37	32	37	67	23	27	65
ACACAAGCAGAATCTAGAAA	Peak_2492	239	291	245	327	239	293	368
ACACAAGCCAAGACAAAGCA	Peak_1501	412	566	643	527	535	551	573
ACACAAGCCTTTCTCTAGCC	Peak_2169	686	1086	1019	889	823	815	874
ACACAAGCGACCAGCAAGAG	Peak_2278	622	882	985	896	958	749	915
ACACAAGCGGCCTGCTTGCT	Peak_1463	346	359	424	310	285	347	346
ACACAAGGAACCACATCATG	Peak_1392	76	108	81	69	75	99	93
ACACAAGGCAAGGAAATGCA	Peak_1501	519	679	751	591	493	525	706
ACACAAGGCAAGGCATGTCA	Peak_1501	323	272	310	366	299	342	344
ACACAAGGCAATTCAAGGCA	Peak_1501	367	440	508	427	379	424	418
ACACAAGGTAAGGCAAGGAA	Peak_1501	215	413	374	378	329	334	396
ACACAAGGTGAGGCAAGGTA	Peak_1501	550	742	676	570	727	546	758
ACACAATGCAAGGCAAGACA	Peak_1501	309	411	445	329	443	380	384
ACACACACAAGAGGCATCCT	Peak_531	133	186	139	159	171	158	186
ACACACATGCACTAGGAGGA	Peak_2561	494	696	665	625	549	606	613
ACACACATGCATACAAGATT	Peak_372	45	55	60	30	54	31	55
ACACACATGCGCACATCACA	Peak_533	785	1013	1075	832	916	795	1008
ACACACTTGAGGCTTAGGCT	Peak_1218	433	444	500	434	429	417	530
ACACAGAACAAGTGTCCACA	Peak_1719	460	551	655	494	557	499	535
ACACAGAATCCCAAGCACCA	Peak_2619	65	74	77	69	53	65	74
ACACAGCAAGTTAGGGGCAG	Peak_20	68	76	66	49	71	72	76
ACACAGTAAGTGACAGATCT	Peak_551	113	170	124	145	116	107	126
ACACATAGGCATGAAGTTCA	Peak_1532	352	571	533	479	580	489	536
ACACATGCACATGACCTTCC	Peak_1351	354	279	282	284	286	257	365
ACACATGCACTAGGAGGATG	Peak_2561	534	658	736	599	646	646	688
ACACATGCAGATGTGCCTCA	Peak_1330	527	631	652	550	575	499	681
ACACATGCGCACATCACAAG	Peak_533	440	586	565	592	530	481	502
ACACATGCTTGTCAGAGCCA	Peak_1463	537	623	670	581	548	571	654
ACACATGGCAAGGCAACACA	Peak_1501	456	736	737	650	665	525	657
ACACATGGGAATTCAAGATT	Peak_1695	386	465	386	304	472	352	539
ACACCACACATGCGTCCACT	Peak_2462	544	810	968	798	803	788	818
ACACCAGGCAAGCCCCTATC	Peak_2310	312	370	306	292	357	305	361
ACACCCATTCTCATAACGGA	NO_TARGET_478	575	939	1035	753	811	871	773
ACACCCTCAAGAAAGAACTA	Peak_1478	202	323	339	348	308	298	252
ACACCGAAGCACCTGTACGT	NO_TARGET_266	130	185	221	169	191	178	219
ACACCGTGGCATGCCCACCT	Peak_2071	595	682	737	608	627	618	634
ACACCTCCAAGATTACTTCA	Peak_758	353	383	469	360	239	362	380
ACACCTCTGAGCCAAGACTC	Peak_1440	523	409	456	359	428	337	382
ACACCTGTGCCTTGTGGGCC	Peak_2328	407	742	567	556	576	479	588
ACACGACCTAGGACACAAGG	Peak_2462	458	603	569	490	515	398	495
ACACGCCCCAACTTGCCCTA	Peak_2084	881	1282	1227	1181	1009	1047	1095
ACACGCCTAGGCATGCCTGC	Peak_865	365	400	380	432	374	417	454
ACACGGACACACATGGGGTG	Peak_2248	379	411	433	383	449	372	396
ACACGGCAAGGCAAGGCACA	Peak_1501	447	381	364	318	311	295	327
ACACGGCACAAGGCAAGGCA	Peak_1501	688	362	334	227	410	423	398
ACACTAAGCAAGATATCATG	Peak_1375	500	628	637	507	548	604	552
ACACTAGAAAAGGGAAGGCA	Peak_1501	315	491	442	379	424	379	403
ACACTAGGCAAATCAAAGCA	Peak_1501	233	415	446	353	394	343	342
ACACTGTTCTTGCTCCTAGA	Peak_91	100	128	102	87	82	80	94
ACACTTCCCCAAGGTGACCC	Peak_2112	115	143	148	167	92	116	142
ACACTTGTGATTGCATGTAG	Peak_1866	355	365	273	303	309	250	326
ACACTTGTGGGGCAAGTGGG	Peak_1956	661	784	872	711	809	698	677
ACAGAACAACACAAGGCACA	Peak_1501	316	486	504	401	349	413	499
ACAGAACAAGACAAGGAACA	Peak_1501	245	221	347	253	354	247	229
ACAGAACAATGCAAGGCACA	Peak_1501	551	751	823	802	644	666	781
ACAGAACAGCTTGATTGCAT	Peak_460	360	403	424	329	285	271	421
ACAGAACATGAGCAGCACCC	Peak_505	481	515	527	432	444	447	453
ACAGAACTAGCTGGCAAGTT	Peak_337	188	227	366	244	273	261	255
ACAGACAAGGGAACTTGCAT	Peak_1985	568	110	96	96	200	138	228
ACAGACATGAGCCTTGGTGT	Peak_2054	915	1163	1076	1050	967	1099	1070
ACAGACCAATATATCAACTG	chr20;43381239:43382239	197	280	220	222	204	249	233
ACAGACCATGGGAACACTAG	Peak_1558	677	979	921	751	1004	781	821
ACAGACCTAGAACTAGTCCC	Peak_2112	588	736	729	644	546	540	653
ACAGACCTGGACATGCCCAC	Peak_717	417	484	538	433	540	467	527
ACAGACTCCCTAGACATGCA	Peak_310	304	504	367	463	430	333	388
ACAGAGAGGAGACATGGGTA	Peak_2241	323	358	380	442	440	380	428
ACAGAGAGGTTCTTGTTCCT	Peak_1064	429	435	416	370	524	318	476
ACAGAGCAAGGAGGAGACCA	Peak_2365	377	361	265	261	356	368	420
ACAGAGCCTAGGGTTTCTCA	Peak_996	309	422	384	361	292	388	426
ACAGATAAGGGACTTGCACA	Peak_2022	407	539	474	368	419	415	495
ACAGATCTCTTGACTTTAAA	Peak_60	319	358	464	311	388	286	404
ACAGCAAGCACTGAACATGT	Peak_2509	382	503	462	421	512	410	446
ACAGCAAGGCTGATGCTGCA	Peak_902	261	387	494	396	351	363	389
ACAGCACGTGCTCTAGGGAT	Peak_1797	234	302	351	394	248	297	324
ACAGCAGCTAGGGTTTCTCC	Peak_1179	618	708	747	781	604	621	663
ACAGCATGCACACCCGCACA	Peak_2526	689	986	1033	799	898	769	1020
ACAGCCAGACTTGCTGAGCT	Peak_2006	198	295	315	299	215	202	203
ACAGCCATGGCAGGTGGACA	Peak_2085	560	622	708	535	636	485	527
ACAGCCCTCACGAGCCCGAA	NO_TARGET_383	241	442	406	367	362	311	321
ACAGCGACACTTGCTTCTGA	Peak_1269	589	472	467	413	483	436	545
ACAGCTAGTGACAGCAACCT	Peak_341	522	669	606	635	619	526	587
ACAGCTGCCAAGTTTCCTTG	Peak_523	787	1103	1243	1053	1063	887	1038
ACAGCTGGGACTTGAACTCG	Peak_1064	912	954	1031	869	1049	1017	1079
ACAGCTTGATCAAGGCTCAA	Peak_1984	214	345	392	257	287	288	262
ACAGCTTGGAATAATGACAA	Peak_1748	152	191	199	196	180	162	172
ACAGGACCTCACATGGCATT	Peak_1789	416	630	681	606	526	560	542
ACAGGAGTGGGCAAGAAGCA	Peak_2137	622	816	955	856	852	709	923
ACAGGATCTTGATATGCACT	Peak_370	690	1102	883	787	951	759	876
ACAGGCAAGCCCAAATTCAA	Peak_597	62	43	38	49	44	56	76
ACAGGCATGGAGTAGGGGCA	Peak_316	240	280	365	217	257	262	263
ACAGGCATGTCTAGACATGT	Peak_1317	509	442	439	410	456	308	394
ACAGGCCCATGCTACCCTCT	Peak_894	501	625	553	368	703	624	620
ACAGGCCCTTGGCAAGGATT	Peak_1436	340	358	343	240	329	327	365
ACAGGGCAAGGCAAGGCACA	Peak_1501	388	180	176	139	207	251	267
ACAGGGCACAAGGCATGTCT	Peak_1047	529	589	683	523	639	569	606
ACAGGGCACCTAGCAGGTGC	Peak_2484	268	340	308	308	237	279	328
ACAGGGCCATGAGTCAGACT	Peak_2345	542	499	575	559	488	518	614
ACAGGGTAGCTTGAGAAAAT	Peak_947	174	294	261	198	191	178	204
ACAGGTTTGCATGCGTGTGC	Peak_2411	198	244	223	205	169	216	227
ACAGTATATTTATGGGAATG	chr13;73530068:73531068	501	754	688	609	698	722	642
ACAGTATCCCCAAGTTCCCA	Peak_939	363	346	357	341	399	322	478
ACAGTCAGTCCTTGGAGGGC	Peak_771	159	165	107	129	152	110	154
ACAGTCTGCAAGCCCAGACA	Peak_2531	66	115	80	73	76	108	98
ACAGTGACCTAGGAGGCATG	Peak_763	244	237	216	183	244	213	284
ACAGTGCTAGCCCAGTCCAC	Peak_369	278	76	146	134	134	131	149
ACAGTGTCTTGCCGGTATCT	Peak_1518	275	352	345	307	411	326	369
ACAGTTAACACAGCCGGGCA	Peak_1507	233	330	275	232	239	199	234
ACAGTTACATGTATTCTTTA	Peak_338	228	285	395	361	276	322	328
ACAGTTTCCTTGAGACTTGT	Peak_1017	416	718	639	634	576	571	599
ACATAACAAGGGAAGGCACA	Peak_1501	436	439	481	393	423	452	483
ACATACAGTCATGTTTATGA	Peak_2461	457	519	577	452	489	384	462
ACATACTTGGGCTAGCCCAC	Peak_2504	260	354	336	317	258	278	293
ACATAGCAAGAAGAGGGTCA	Peak_2431	394	395	348	327	438	334	374
ACATAGCCAAGCCCAAAGTC	Peak_1020	344	375	439	329	361	402	406
ACATAGGACTCATTGAACAT	chr17;17440758:17441758	235	246	247	226	275	301	282
ACATAGGTCATGTGTCCACT	Peak_1633	246	290	278	283	271	231	263
ACATAGTCATGAAACCTCAG	Peak_1425	346	404	560	344	423	414	400
ACATAGTCGACGGCTCGATT	NO_TARGET_153	161	219	307	196	175	170	218
ACATATACATGTCTATTTCT	Peak_1176	418	611	575	471	508	525	556
ACATATATGCATGCACTTCT	Peak_53	63	114	93	116	91	103	91
ACATCAAGATTTAAGGAGCT	Peak_1762	328	457	488	410	331	392	359
ACATCAAGTATTCAAACTAG	Peak_861	571	581	666	528	628	447	453
ACATCAGGCATGCCTGGATC	Peak_186	358	293	304	266	363	344	371
ACATCCCACTACTAACCTCT	chr2;71839471:71840471	910	875	940	806	882	702	843
ACATCCCCCATGTGCATGTT	Peak_1503	415	607	734	479	593	510	623
ACATCCTTTTCAAGTGCATG	Peak_2565	580	960	829	837	751	791	929
ACATCGCAAGGCTTGGAGAG	Peak_645	367	572	546	554	546	415	415
ACATCTAGTGTAAGCACTTG	Peak_1517	343	503	420	377	421	369	436
ACATCTATTACCACCGTCCG	chr21;39340268:39341268	300	396	429	454	452	324	344
ACATCTTGGAAACACTTGCT	Peak_1005	438	613	597	542	515	458	583
ACATGAAAGGATGTCTTGAG	Peak_2263	413	629	581	490	632	483	508
ACATGAACAAAAGTCATGAA	Peak_107	127	197	190	177	147	140	136
ACATGAACATGCAACAGGCT	Peak_2371	107	132	163	149	167	140	176
ACATGACCAGTCATGTGGCC	Peak_1247	38	90	57	76	54	65	36
ACATGACCATGGAGTAAGCC	Peak_1089	773	1152	1274	994	1054	1089	1040
ACATGACTTGTTTTGGCCCA	Peak_1495	402	623	635	593	475	546	573
ACATGAGGGATTTCCAAGAA	Peak_802	98	187	163	174	132	133	181
ACATGATTCTTGCCTTGTCA	Peak_2298	679	649	657	519	694	653	737
ACATGCAAGGACAAGACTGG	Peak_382	531	594	620	727	575	646	752
ACATGCAAGTTGCAAATACA	Peak_840	455	624	650	563	536	591	527
ACATGCACTTGAAAAGGATG	Peak_2565	239	247	230	214	239	240	292
ACATGCATGTAGTCTCAGCT	Peak_2209	324	516	431	363	534	366	426
ACATGCCAAGACTTGCCATG	Peak_1792	292	457	446	470	437	446	489
ACATGCCAGAACTTGTTCAC	Peak_422	117	123	99	103	77	126	107
ACATGCCCAAACATGTCACA	Peak_1302	36	28	17	21	29	25	27
ACATGCCCAGACAAGAATGC	Peak_897	533	583	531	457	516	500	467
ACATGCCCAGACTAGCCCAT	Peak_2429	110	185	184	195	101	173	189
ACATGCCCAGACTTGAGTTG	Peak_2124	380	709	569	531	499	392	513
ACATGCCCAGGCTAGCCTGA	Peak_2222	245	436	361	346	325	428	360
ACATGCCCAGGCTAGTCCAC	Peak_660	411	304	280	274	377	368	465
ACATGCCCATGCATGCACAG	Peak_885	312	464	504	319	426	355	357
ACATGCCCCATCTTGCCCAC	Peak_989	555	574	553	504	650	696	656
ACATGCCCGGACAAGCCTGC	Peak_1972	423	684	706	564	713	506	580
ACATGCCCGGGCTAGCCTGC	Peak_2497	300	495	378	385	458	361	441
ACATGCCCTGACATGTACGT	Peak_1923	515	411	559	388	480	491	413
ACATGCCCTGACTAGCCCCA	Peak_2527	256	413	331	304	328	326	344
ACATGCCGGGACATGCGGGG	Peak_1492	339	316	249	235	334	277	305
ACATGCCTAGGCAAGCCTTC	Peak_2024	681	1151	1200	1005	1151	949	1139
ACATGCCTCTGTCTTGGAGT	Peak_2340	653	857	847	800	820	845	891
ACATGCCTGAACATGCCGTG	Peak_1086	568	791	734	614	647	660	721
ACATGCCTGAGCTAGCTTCT	Peak_887	113	144	158	147	135	145	162
ACATGCCTGGGCTAGCCCAC	Peak_2504	337	599	537	529	452	421	591
ACATGCCTGGGCTAGCCTGA	Peak_597	680	1193	1332	1054	1068	1000	1068
ACATGCCTTTACATGACACC	Peak_1683	234	237	290	258	240	234	307
ACATGCGCACTAGAATGACA	Peak_2010	310	407	306	356	368	289	351
ACATGCGCACTAGGAGGATA	Peak_423	576	580	426	429	550	498	586
ACATGCGGACATGTGTGGGC	Peak_546	322	190	286	174	256	217	266
ACATGCTAGGCTTACATGCC	Peak_61	311	435	500	350	442	335	428
ACATGCTATATACTTTAGTG	chr16;60288985:60289985	282	342	403	267	270	368	328
ACATGCTCACTAGAAGAATG	Peak_1493	491	521	556	465	641	491	562
ACATGCTCACTGCAAGGACA	Peak_1892	147	216	142	117	186	125	120
ACATGCTGTGCAAGTTGGCA	Peak_989	470	594	556	416	541	528	669
ACATGCTGTTGAGACATGGC	Peak_1648	102	72	145	59	110	134	125
ACATGCTTGGACATGTATAC	Peak_1760	419	486	374	396	387	381	413
ACATGGAAATCCAATCAAGG	Peak_2329	648	523	641	498	661	556	716
ACATGGACACCTGTGCCTTG	Peak_2328	289	521	461	460	342	351	469
ACATGGATCCCGTGCTTGGA	Peak_671	180	293	292	232	286	198	248
ACATGGATCCTCAGCAACAT	Peak_1213	136	182	178	113	114	124	113
ACATGGCAAATCATTTCCTA	Peak_859	297	450	365	355	403	338	382
ACATGGCCCTTGTTGGCAGC	Peak_2521	211	231	285	218	189	183	250
ACATGGCTCTTCCTCTCTTT	Peak_54	104	179	139	153	120	108	104
ACATGGGCAAGTCTGAAGCC	Peak_2298	29	12	20	58	21	31	57
ACATGGGCCATGTGGAAAGT	Peak_1540	330	474	443	394	446	397	481
ACATGGGCCTTGGAGCCAGA	Peak_1337	100	105	121	110	111	110	155
ACATGGGTGGCATGGGGCTC	Peak_145	507	568	611	549	553	575	637
ACATGGTCGCCCTAGTCATA	Peak_1795	336	664	625	532	517	470	557
ACATGGTGAGATGAAGCTAG	Peak_1292	217	282	302	308	210	195	266
ACATGTAAGTACAAGTCCAC	Peak_2160	123	184	124	138	90	150	107
ACATGTACACTAGCAGGACG	Peak_173	476	384	505	413	382	416	366
ACATGTACACTAGGAGGACA	Peak_1179	712	759	806	575	772	593	634
ACATGTACAGACTTGTTACC	Peak_330	117	133	102	121	123	136	155
ACATGTACTGGCATGTTCAC	Peak_1473	197	198	176	142	182	172	159
ACATGTACTTGCGCGTGCCC	Peak_1032	520	365	385	331	333	355	436
ACATGTAGAAACAAGTCTTT	Peak_1611	406	535	525	430	620	408	516
ACATGTATAGTACTTGCCCA	Peak_863	318	366	432	405	493	343	335
ACATGTCAAGCCCTTTCTTG	Peak_990	435	462	506	336	567	465	436
ACATGTCAGAACACTAGCTT	Peak_1118	200	293	282	255	353	261	323
ACATGTCAGCCACTTGAGGA	Peak_1194	412	596	601	551	579	538	549
ACATGTCAGGGCATGTCTGA	Peak_49	84	109	129	143	114	81	87
ACATGTCAGGGCTTGCCTGA	Peak_120	417	568	591	525	403	449	488
ACATGTCATGACATGACTTT	Peak_411	861	1359	1325	1021	1292	1188	1238
ACATGTCCACAGACTTGTCT	Peak_1800	127	120	163	129	83	97	103
ACATGTCCAGGCTAGCCTGC	Peak_698	535	215	196	168	412	331	339
ACATGTCCCAGACATGTTCA	Peak_1214	109	162	155	135	123	112	172
ACATGTCCCCGCATGTTCAG	Peak_299	179	222	246	200	179	232	236
ACATGTCCGCATGTCCTCTG	Peak_546	604	862	878	702	675	657	707
ACATGTCCGGACAAGTCTGA	Peak_2366	50	59	69	67	48	51	53
ACATGTCCTAACTTGCTATT	Peak_1875	179	369	396	395	283	287	327
ACATGTCCTATCAGGCTTGC	Peak_995	121	240	192	185	217	207	179
ACATGTCCTGTGTCAAGACA	Peak_605	736	795	842	761	816	689	780
ACATGTCGAGACATGACATC	Peak_2201	265	292	330	288	314	275	248
ACATGTCGCCTGCATGTCAT	Peak_23	237	328	399	362	266	315	326
ACATGTCTAGGCTAGCCTGC	Peak_980	217	218	215	147	257	183	251
ACATGTCTCAGCATGTCTAG	Peak_2399	347	501	442	417	506	347	447
ACATGTCTGAGCAAGTCTCC	Peak_88	165	128	215	126	198	172	189
ACATGTCTGCTTGCTCCACA	Peak_805	122	204	161	138	113	176	145
ACATGTCTGGGACATGTTCT	Peak_1214	116	202	159	138	145	172	133
ACATGTCTGGGCTTGTCTAG	Peak_1352	344	278	251	277	305	299	368
ACATGTCTGGTCATGTATTA	Peak_1017	349	431	436	458	502	456	416
ACATGTCTGTGCATGACTGA	Peak_1104	157	243	201	151	152	230	175
ACATGTCTGTGCATGCCTTG	Peak_1500	359	344	426	383	383	325	419
ACATGTCTTGAGGACAAGGA	Peak_207	227	189	189	163	217	239	148
ACATGTGAAACACACAAGTG	Peak_2263	607	916	949	765	826	789	806
ACATGTGAATACAAGCCCAA	Peak_1659	86	164	87	100	132	115	95
ACATGTGCACAGGGACTTGG	Peak_1575	454	602	630	615	663	515	618
ACATGTGCACTAGAAGCATG	Peak_2372	697	952	801	740	727	691	866
ACATGTGCACTAGAGGCATG	Peak_1137	569	642	658	578	490	506	520
ACATGTGCACTAGGAGAAGG	Peak_1550	529	731	674	567	566	526	722
ACATGTGCACTAGGAGGTCA	Peak_1070	565	720	715	598	698	660	734
ACATGTGCACTAGGGGAATG	Peak_2562	429	552	599	459	569	540	597
ACATGTGCAGCTGGGCAAGG	Peak_1167	546	739	793	574	621	593	619
ACATGTGCATGCATTTTTGT	Peak_369	404	695	635	678	561	554	661
ACATGTGTGAACATGTACCT	Peak_2036	270	263	380	269	293	334	280
ACATGTGTGCTAGGAGGAAG	Peak_2238	362	389	459	394	355	465	478
ACATGTTCAGGCATGGTTGG	Peak_642	439	543	582	415	591	488	582
ACATGTTCATACATGTATTT	Peak_1305	538	765	744	640	678	561	767
ACATGTTCCATGTGCCGCAA	Peak_1839	538	652	751	604	737	617	704
ACATGTTCCTACCCTCTAGT	Peak_1217	270	473	458	383	410	299	364
ACATGTTCTTGCTCTCAAGA	Peak_1865	109	127	108	115	111	158	134
ACATGTTGCATACTCAAGCT	Peak_707	71	97	105	59	84	43	72
ACATGTTTGGACTTGTTTTG	Peak_459	128	249	255	213	177	191	192
ACATGTTTTCAGCCATGTTT	Peak_2168	649	1172	1325	1103	1030	1142	1050
ACATTAAAAATGCATGGACA	Peak_37	217	214	269	252	180	261	240
ACATTACCTTGACACCAAGA	Peak_1704	319	399	467	456	448	391	402
ACATTCACTTGGGGAGTGTG	Peak_2234	526	971	728	585	724	685	633
ACATTCATGGACAAGTGTCT	Peak_656	298	280	350	323	344	259	299
ACATTTAACTTCAAGATTCA	Peak_1775	233	461	326	399	422	295	326
ACATTTATGCTTGATTCTCT	Peak_2399	402	549	512	456	444	505	550
ACATTTCCACATGAAGGCTT	Peak_2386	792	1174	1083	948	863	873	971
ACATTTTCACATGGGCCATG	Peak_1540	415	569	596	529	562	440	534
ACATTTTGGCCAGTGCCCCT	Peak_277	496	726	741	629	604	623	662
ACATTTTTGCACATGTCACT	Peak_2004	179	379	451	385	358	320	304
ACCAAACAAGGCACAACGCA	Peak_1501	330	449	567	412	372	383	411
ACCAAAGAACATGCCCATGT	Peak_276	339	384	311	341	351	300	356
ACCAAATCGTTACTAGTGCA	Peak_1989	315	485	469	429	408	472	504
ACCAACATGCAAACAAGCCT	Peak_547	455	420	390	449	420	349	401
ACCAACATGGCCCTTGGCAT	Peak_770	233	270	289	276	238	228	249
ACCAACTCATGTGCAGCTCA	Peak_1258	642	778	800	679	673	696	766
ACCAAGAATTAGTTTCTACA	Peak_1521	287	302	348	337	314	287	351
ACCAAGCATGGTTCTATTCA	Peak_2292	565	881	774	693	711	702	738
ACCAAGCTGCAGAGCTTGGG	Peak_1901	428	493	514	521	505	429	574
ACCAAGGAGATCCTTGGGAG	Peak_180	243	146	124	115	127	172	222
ACCAAGGCAAAGCAAAGGCA	Peak_1501	641	1040	909	837	724	778	801
ACCAAGGCAGCCAGGACTCA	Peak_2250	199	181	168	186	173	206	211
ACCAAGGTCTATGGCTTGAC	Peak_587	186	200	216	143	178	170	144
ACCAAGTGACTTGATTTCCC	Peak_643	381	429	345	270	359	376	385
ACCAATCTTCCCAAGATTCA	Peak_916	405	733	630	576	617	573	585
ACCAATTGCCTAGGCATGTC	Peak_635	19	69	28	64	39	17	46
ACCACAAGGCATGCACAGGC	Peak_1128	686	775	843	727	729	594	626
ACCACAATGGCATGTAACAA	Peak_980	293	364	259	290	347	284	380
ACCACACACAAGGCAAGTTC	Peak_2207	731	686	855	584	639	653	705
ACCACACATGCGTCCACTTG	Peak_2462	620	634	537	444	550	509	569
ACCACATGAAAATAATCAAG	Peak_245	203	186	174	153	143	166	202
ACCACCAAGGGAACAAGCCT	Peak_2316	295	238	221	207	230	240	231
ACCACCACCATGAACATGCC	Peak_2497	278	331	330	292	283	196	216
ACCACCATGTGAACATGCCT	Peak_469	713	662	554	499	540	558	567
ACCACCCTTGCGTCCCCTCT	Peak_421	832	1472	1517	1224	1310	1131	1330
ACCACTTACTGCATGACTTT	Peak_2319	363	480	479	549	446	385	442
ACCAGACAAGTCTGGACTTG	Peak_1836	179	154	151	209	155	167	200
ACCAGACATGTTCAGCTGGG	Peak_1109	563	634	724	573	571	599	591
ACCAGCAAGTGAACAAGCCT	Peak_2494	369	409	342	323	373	340	357
ACCAGCACTTGTGGTTTCAT	Peak_1468	540	690	637	564	656	611	548
ACCAGCCATGGCACTGCACA	Peak_1190	667	809	810	702	729	727	736
ACCAGCCATGTGACATGCTT	Peak_897	434	634	568	548	587	576	644
ACCAGCCTTTGTCTAGTCTG	Peak_371	472	571	638	579	456	521	611
ACCAGGTAGCCCTTGCAGAG	Peak_1098	49	76	44	55	47	27	37
ACCAGTGTCTAGACAAGACA	Peak_750	375	722	630	594	487	498	480
ACCATCACAAATCAACACCT	Peak_2373	537	666	733	717	515	517	599
ACCATCCATGGTACCAAGTT	Peak_1776	302	523	440	417	292	352	400
ACCATCTTGCCATCATCCCA	Peak_817	254	324	338	295	427	345	327
ACCATCTTGTGAACAAGTTA	Peak_2016	139	171	238	131	96	175	155
ACCATGAACAGGGCATGCCC	Peak_1995	34	6	23	32	33	28	25
ACCATGAATAGAACCATGCT	Peak_2292	652	770	842	617	741	706	833
ACCATGACAAGGGCATGCCC	Peak_2317	325	145	107	78	193	135	146
ACCATGACCTGCAACTGACT	Peak_2485	1048	1362	1289	1292	1337	1141	1329
ACCATGCCCAGGCAAGAATT	Peak_1963	211	393	336	384	237	281	315
ACCATGCCTAACACCAAGCC	Peak_2298	53	105	92	94	79	83	131
ACCATGGCGCTAGGGGATCT	Peak_2217	422	394	418	345	289	373	401
ACCATGGGAATAGGCGGCAA	Peak_2301	48	59	71	48	55	48	37
ACCATGGTGCATTCATGCCA	Peak_2537	250	293	333	189	154	229	264
ACCATGTGGTCCAGACACCG	chr14;98919323:98920323	833	1194	1069	917	945	920	1092
ACCATGTGTTACTAGTCTTG	Peak_847	545	486	501	493	558	511	485
ACCATTCCTAGACCTGAAAT	Peak_953	440	647	629	510	547	563	602
ACCCAAAAGGGTTCTAGGCA	chr4;144907013:144908013	275	392	309	293	300	266	353
ACCCAAGACACGCGCAGGCA	Peak_2150	495	748	708	722	545	508	628
ACCCAAGAGAAAATCCTTCA	Peak_502	184	304	259	221	249	178	197
ACCCAAGTAACCAGAGTCCT	Peak_1943	205	176	210	145	198	128	200
ACCCAATCTTGGCAAGCTCT	Peak_1118	229	341	372	263	233	309	339
ACCCACAATATCATGTTCTA	Peak_1	369	519	566	401	543	453	460
ACCCACTTGACGAAGGCAAG	Peak_1635	355	470	454	406	352	384	383
ACCCAGCAAGCTGCAAGAAC	Peak_1515	393	379	337	418	376	426	367
ACCCAGCATTTCATGCATCT	Peak_387	521	681	810	603	598	646	580
ACCCATATATGCTGCCGCAC	NO_TARGET_131	411	904	775	730	646	532	610
ACCCATCGTTCTTGCAACAC	Peak_2152	787	922	985	796	758	726	833
ACCCATGAGACTATGGTACT	Peak_2071	343	595	510	506	385	420	467
ACCCATGAGTTAAGTTTTCT	NO_TARGET_191	901	1387	1385	1335	1346	1202	1316
ACCCATGATGAGCTTGGGAT	Peak_1731	182	233	148	150	185	166	191
ACCCATGATGTAACCATAGC	chr12;74541793:74542793	39	12	24	33	35	42	18
ACCCATGATGTCTCCTCCAA	Peak_2311	437	473	457	403	451	452	573
ACCCATTGAGAGTCGCCTGA	NO_TARGET_161	729	1289	1314	1196	1055	937	1092
ACCCCAAGACTAGTAACACA	Peak_847	145	148	176	161	130	148	205
ACCCCAAGGAAAAGACCTTG	Peak_1443	183	146	241	155	216	158	185
ACCCCAGGGGGTCAAGTAAC	Peak_907	115	131	110	119	169	115	147
ACCCCATGCCTTAAGCAAGG	Peak_2436	334	414	394	333	329	306	361
ACCCCTAGAAGGGGATCTAG	Peak_1648	73	75	82	90	101	54	100
ACCCCTCTGCAAGGGCTACC	Peak_1098	452	691	866	687	590	639	620
ACCCTACCTCATGGTAGCCT	Peak_216	217	246	193	189	263	220	281
ACCCTAGCAAAAGTGCAAGA	Peak_2215	361	668	629	475	483	396	448
ACCCTAGGAACGAGAGCAAG	Peak_1158	154	141	121	123	107	102	128
ACCCTAGGTACCTTGTTAAG	Peak_950	96	102	96	116	127	111	127
ACCCTAGGTTACCATTTGCT	Peak_1640	255	304	311	287	284	252	295
ACCCTCCGCAAGTTGGGGCA	Peak_1918	364	435	420	363	470	309	396
ACCCTCCTGCTGCTTGTCCT	Peak_2328	236	346	311	374	302	310	325
ACCCTGCATGCCTAGTGTCT	Peak_184	782	538	639	651	765	629	745
ACCCTGTTGGCCCTAGGAGA	Peak_60	433	644	518	477	565	534	522
ACCCTTACTAGTGCTCCTTG	Peak_62	736	956	959	852	891	792	922
ACCCTTGAATGTGCCCATGC	Peak_6	137	188	185	170	165	130	144
ACCGAACTTGTCAAAGGACG	Peak_1624	365	389	380	408	364	317	327
ACCGCCATGTGGACACATGG	Peak_1079	343	456	403	360	389	395	346
ACCGCTTCCTCCTTGTCAGA	Peak_139	78	64	40	64	32	48	49
ACCGGCACATGCAACTAGTG	Peak_153	619	703	745	662	755	558	680
ACCGTATCTAGCTGGCCAGA	Peak_306	398	548	470	479	509	475	464
ACCGTGCCCAAGTTCTTACA	Peak_2189	344	440	428	475	353	317	498
ACCTAACCAAGGCCTTGTCT	Peak_428	391	371	375	321	338	276	382
ACCTAAGCCTCCCTTGGCCA	Peak_2608	320	378	500	336	423	380	374
ACCTAATCTTGAGCAAGGTA	Peak_2102	418	579	620	512	547	411	552
ACCTAGAGAGACAGCAAGAG	Peak_1698	152	180	218	129	164	150	198
ACCTAGAGTCACTTGTGGGT	Peak_1656	238	199	261	250	302	208	221
ACCTAGCAAATGGTAACCTA	Peak_1640	216	308	314	300	302	287	379
ACCTAGCCTGAACCCCTGCA	Peak_1460	144	216	167	169	149	196	162
ACCTAGCTTCTTCTTGGAGC	Peak_978	551	715	751	646	781	651	712
ACCTAGGTGTTGATTTGTGA	Peak_2373	488	656	774	658	678	569	697
ACCTCAGCCATGGACTTCAA	Peak_2002	687	953	936	727	651	821	862
ACCTCAGGTAACATGAGTAA	Peak_740	298	377	371	337	397	350	294
ACCTCATGAAGAACATGTCA	Peak_958	339	349	252	278	299	321	368
ACCTCATGCTCTCTCACTAG	Peak_2459	151	214	230	136	138	124	167
ACCTCTCCCAAGGATCTCCT	Peak_180	57	52	71	44	85	41	102
ACCTCTCTAGAGAAGAATGC	Peak_2279	58	51	69	63	42	32	52
ACCTCTTGAAGCCTTGGTTT	Peak_1495	246	232	260	269	260	221	256
ACCTGAACCTTGTTAAGCTA	Peak_95	67	86	75	68	60	54	104
ACCTGATCTTCTTGGAATTG	Peak_2270	660	990	990	972	830	748	952
ACCTGCAACTGACTTGGGGC	Peak_2485	33	45	44	48	41	35	69
ACCTGCCATGGCTGTTAGCG	Peak_2085	221	353	398	312	352	372	326
ACCTGCTCATGTGCCACACA	Peak_1491	405	570	543	440	458	467	480
ACCTGCTTTCCCATGTGTTC	Peak_2286	304	435	434	374	433	419	358
ACCTGGACTCTTGGGTTCTA	Peak_2472	607	800	869	666	996	767	813
ACCTGGTGACAAGAAGGAGA	Peak_656	495	216	292	207	268	309	305
ACCTGTGGGTACCTTGAGCA	Peak_1672	98	158	89	88	74	114	76
ACCTTGAAGGATTTTCTCTT	Peak_502	253	447	457	308	308	325	345
ACCTTGAATCTTGGGAAGAT	Peak_916	256	253	226	253	314	291	280
ACCTTGACTGTCAGAGTGCT	Peak_621	736	1089	1099	1186	937	891	1197
ACCTTGAGACAAGGATTCAA	Peak_2499	146	93	75	50	108	125	88
ACCTTGAGACTACGTGTTCA	Peak_1048	636	1009	934	861	871	908	916
ACCTTGATCAAAGCTTGGGA	Peak_1683	482	278	392	279	379	355	501
ACCTTGATCTTGGTCTTGCC	Peak_1168	300	493	568	457	352	407	347
ACCTTGCCCTTTCTATTCAA	Peak_1593	212	290	224	201	320	174	215
ACCTTGCCTTGTGCCTTGCC	Peak_1501	577	796	897	740	772	684	715
ACCTTTCCCAAGGTCACTGC	Peak_281	593	661	645	650	526	616	567
ACCTTTGAAGTCCATGGCTG	Peak_2002	764	1080	1193	989	869	977	1061
ACGAACTTGCCAGGACAAGC	Peak_401	821	730	855	721	774	623	826
ACGACCTAGGACACAAGGAG	Peak_2462	292	420	361	354	294	239	294
ACGAGGCTGCTTATTTCCCT	Peak_2419	587	645	637	491	543	520	597
ACGCATGTATGCCAAGAGCT	Peak_1906	631	826	725	616	579	756	789
ACGCATGTGTAGTCAAGGGC	Peak_1549	204	176	209	210	228	173	242
ACGCCATATTTCTGGCTCTA	NO_TARGET_315	268	449	454	399	515	410	378
ACGCCATGGAGTAATACGCA	Peak_2422	196	222	225	236	214	201	243
ACGCCCACTAGCAGTGCATT	Peak_1775	679	872	931	877	814	849	883
ACGCCGCCAAGGCCACTTGA	Peak_1113	494	758	805	667	751	730	714
ACGCCTAATTTTTCCTGGTT	Peak_1012	369	612	705	694	653	532	557
ACGCCTCCTCAAATTAGCTC	NO_TARGET_289	696	1076	1204	958	1006	906	1015
ACGCCTTGACAAAATCCACA	Peak_690	186	231	221	242	230	196	245
ACGCTAACAGCCATGGCAGG	Peak_2085	346	355	360	279	316	289	321
ACGCTCCCTTGGAAGGCTCT	Peak_1866	212	60	80	66	113	80	98
ACGCTCTCCTGGCAACAAGT	NO_TARGET_177	182	395	354	293	316	261	245
ACGGAGGCTGCTAGGGACAG	Peak_1124	616	444	399	475	477	502	499
ACGGCCAAGACTGGCTTGGC	Peak_306	126	186	219	201	138	135	163
ACGGCTTGGAATAAGGACAA	Peak_1748	363	471	300	408	362	311	380
ACGGGACTTGGGTGACTCTA	Peak_1938	462	585	636	590	515	548	601
ACGGGCAAGCACAGGCATGC	Peak_1196	338	418	395	355	338	313	380
ACGGGCGGCTATCGCTGACT	NO_TARGET_332	532	854	847	671	874	707	744
ACGGGGCAGGGCCTAGCCCA	Peak_2471	303	300	247	254	194	241	273
ACGGGGTGAAACCATGTCGT	NO_TARGET_33	200	311	368	274	219	287	323
ACGGTACATGCGCATGAGTC	NO_TARGET_496	428	624	599	556	526	326	504
ACGGTTATGGTCTCATGGGG	NO_TARGET_333	403	574	631	662	663	542	568
ACGTACATGTCAGAACTTGC	Peak_2141	420	519	551	466	421	434	635
ACGTCAACTGCTGGAGTGGG	NO_TARGET_85	475	1089	1043	872	878	907	992
ACGTCCATACTGTCGGCTAC	NO_TARGET_253	307	566	639	535	450	489	521
ACGTCCTCTTGCTCCCCATA	Peak_2400	78	140	151	127	120	107	150
ACGTCTTGCCAGGACATGCC	Peak_1654	346	567	448	443	531	452	477
ACGTTGAGGTCCTAACTCTG	chr1;2917764:2918764	231	305	317	214	315	300	307
ACGTTTCAAGAGGCCGGACA	Peak_1630	274	398	400	345	327	329	379
ACTACATGTTCCTTGATGTC	Peak_167	416	450	355	434	407	361	423
ACTACCATGAGAACAAGTCT	Peak_1511	404	313	275	330	468	250	336
ACTACCTTGGGCTCTCCTCT	Peak_2369	747	816	711	671	710	597	705
ACTACTGCCCAGCAAGCTGA	Peak_2026	509	775	681	724	521	585	698
ACTAGAAATGACAAGCACTC	Peak_1432	263	231	269	188	194	212	205
ACTAGAACTCAGACATGTCT	Peak_739	299	369	371	339	314	354	344
ACTAGAAGACAAGTATTATT	Peak_94	141	160	149	175	165	133	168
ACTAGAAGATTAACAAGTTT	Peak_710	247	391	347	294	192	240	313
ACTAGAATACAAGGCATGTC	Peak_1213	450	608	650	502	509	530	549
ACTAGAATCATGAGCTTTGC	Peak_2560	494	404	449	314	420	412	445
ACTAGACAGTAAGCTACTTG	Peak_1604	438	524	504	344	458	390	410
ACTAGACCTACAAGGCCATT	Peak_2357	123	156	155	160	131	127	139
ACTAGAGTCATGATCAGCGA	NO_TARGET_24	250	317	410	235	212	268	267
ACTAGATGAGTGGTCATCTA	Peak_606	184	161	186	152	155	185	212
ACTAGCAGGTAGTCTAGCCC	Peak_1852	380	325	307	303	367	316	306
ACTAGCCCTAAGAGCCTAGA	Peak_2442	107	141	159	71	99	117	187
ACTAGCCGACATTTCCCATG	Peak_1848	652	646	552	475	608	441	554
ACTAGCCTGCTAGAGAATAA	Peak_336	294	372	240	303	347	250	286
ACTAGCCTGTTCGCGAGTAG	NO_TARGET_61	490	745	694	599	525	504	595
ACTAGCGCCTCAAGTGGTTG	Peak_220	128	140	100	113	96	99	115
ACTAGGACAAGCTCTTAACC	Peak_1651	228	254	334	184	302	240	311
ACTAGGACATGGAAGGAACC	Peak_1698	409	490	575	502	459	464	484
ACTAGGAGCATCAAGCCCAG	Peak_1153	436	507	457	409	403	465	492
ACTAGGAGCCATGAGATACA	Peak_2417	219	376	346	367	329	374	358
ACTAGGATGCCAGCCCCAAG	Peak_2072	424	562	661	435	497	581	581
ACTAGGCTTGTCATCCGAGA	Peak_677	677	605	612	442	472	548	599
ACTAGGGATTTCTAGCCAAC	Peak_2370	466	597	578	559	563	499	572
ACTAGGGCAAGCTCTAAAGA	Peak_2457	141	223	175	170	226	138	169
ACTAGGGCAGTGTGTCTGCA	NO_TARGET_12	698	1142	1253	1012	1109	960	1120
ACTAGGTGCATGGGAATTCA	Peak_1649	429	736	618	599	689	567	621
ACTAGTATTATTACTCCTAG	Peak_1801	286	267	276	261	234	162	318
ACTAGTGCTTTACATGACTC	Peak_1680	45	20	45	19	30	48	56
ACTAGTGGACATGCCCTGGC	Peak_2221	63	86	81	42	56	72	40
ACTAGTGTGGCCAAGACCCT	Peak_153	651	590	658	617	628	626	677
ACTAGTTAAACCTTCATGTT	Peak_15	184	208	319	272	247	226	270
ACTAGTTGACATGTATTTGC	Peak_804	627	669	761	550	574	552	600
ACTATCACCCTCCTTGCACA	Peak_2400	641	879	851	728	909	713	754
ACTCAAAGCAAGTACACCAT	Peak_1277	276	389	476	347	429	466	404
ACTCAACACAAGGCATGTCC	Peak_1443	490	442	400	392	447	377	441
ACTCAAGGAGGAGCTAGATA	Peak_1593	245	261	304	349	296	254	309
ACTCAAGTTGCAGAAGACAT	Peak_2490	456	357	514	465	361	426	437
ACTCACCTCTAGCTTGAGAC	Peak_36	19	31	43	41	33	8	27
ACTCACCTTGGCTGGTCTCC	Peak_887	151	89	81	105	104	116	85
ACTCACTCTTGAGCCCTCCT	Peak_145	976	1053	936	987	908	866	1001
ACTCAGACATGACAAGGGTA	Peak_1987	273	417	330	320	290	343	392
ACTCAGCCATTTTATTAGAA	NO_TARGET_34	214	358	319	325	320	248	330
ACTCAGGAGGCAAGCTCTAG	Peak_2605	281	336	341	299	295	294	318
ACTCAGTGCCACCATGGACT	Peak_1196	522	641	739	659	666	686	769
ACTCATGTCCGTGCATGCAC	Peak_188	468	360	325	325	389	325	434
ACTCATGTGCAGCTCATGGC	Peak_1258	529	562	650	614	645	524	695
ACTCCAAGAAAGCAGTCACT	Peak_1509	116	112	121	96	94	89	137
ACTCCAAGAATTTCTAGACC	Peak_2598	441	515	598	427	561	450	509
ACTCCATGATATGGAAGCTA	Peak_2007	363	444	442	382	406	383	443
ACTCCCAGCCAAGTTCTACA	Peak_1932	418	762	713	602	612	584	542
ACTCCCCTTGCCAGCCTTCT	Peak_231	259	328	485	300	295	357	362
ACTCCCTCTCATGCACATGC	Peak_705	680	884	700	665	816	760	819
ACTCCTCCCATCAAGAACTG	chr23;39898740:39899740	408	538	469	447	436	528	478
ACTCCTTGAAACATCTCCCT	Peak_455	64	81	37	71	63	47	59
ACTCCTTGGCAGCCCTAGCC	Peak_2282	242	226	225	161	234	214	240
ACTCCTTTCAAGTATAAACT	Peak_1756	162	269	272	205	206	191	224
ACTCGAGGTTCTTGTTCTCA	Peak_1987	184	218	204	160	217	208	209
ACTCGTCTGTGCATGCCCTC	Peak_1991	598	600	711	547	658	584	651
ACTCGTGTAAAAGAAGCTTG	chr14;25937760:25938760	75	111	95	82	98	90	64
ACTCTAGAATCAAGAAGCTG	Peak_723	370	490	424	394	397	328	410
ACTCTAGATGTGTCAGCCGT	chr19;7102249:7103249	337	287	301	304	231	229	275
ACTCTCATAGGCCATGTTCC	Peak_1545	403	663	628	597	480	514	614
ACTCTCCTGCTCCTTGAACC	Peak_2474	149	133	132	151	95	141	130
ACTCTCCTTATCATGCCAAG	Peak_1450	597	747	728	662	704	633	632
ACTCTCTAGATGCAAGACTG	Peak_206	162	136	144	147	135	220	149
ACTCTGCTCATGAACATGCC	Peak_1166	584	882	734	677	627	560	716
ACTCTGGCTGATCTTGAGCT	Peak_1521	493	639	638	555	603	618	587
ACTCTGTACTTACACAACAG	chr23;94018019:94019019	264	209	317	297	290	257	294
ACTCTTCTAGCTTTGCAAAT	Peak_956	468	756	804	568	624	635	701
ACTCTTGTTGTGCCCTGACA	Peak_2121	1022	1387	1529	1405	1084	1151	1406
ACTGAATAGAACTTGGTCCT	Peak_289	67	90	122	74	59	104	67
ACTGAATCCTAGCAGAGTTT	Peak_2007	268	355	342	343	293	340	281
ACTGACCTTCCATGGGACCT	Peak_1573	323	269	193	318	329	238	265
ACTGAGAGAATCAAGCTGGG	Peak_1676	335	494	466	368	417	339	420
ACTGAGGTCCTAGTTTATGG	Peak_2554	777	1152	1131	927	938	916	914
ACTGAGTCTTGGACTCAACA	Peak_2591	607	749	664	584	564	568	620
ACTGATAACACTTGGTACTG	Peak_129	610	76	102	71	149	119	157
ACTGATCCACTTCATGGAAT	Peak_1214	252	393	295	229	341	325	283
ACTGCACATGTGTCAAGGGA	Peak_1517	380	448	442	294	409	379	362
ACTGCACATGTGTCAAGGGG	Peak_190	342	231	303	224	280	299	364
ACTGCAGACTTGTTTTTTGA	Peak_2078	579	893	933	836	923	979	861
ACTGCATGAATGAACATGCC	Peak_761	127	131	169	168	76	93	192
ACTGCATGGTGTCATATGCA	chr2;237449244:237450244	360	395	381	325	339	294	423
ACTGCATGTCCCTGTGACAA	Peak_323	375	391	405	327	434	336	417
ACTGCCCCTTGGCATGGCTA	Peak_1437	274	208	156	160	163	162	254
ACTGCCCTGAGTCTTGTCCA	Peak_709	633	541	562	550	777	566	586
ACTGCCTAGCCTTGCTGCCT	Peak_1030	538	1310	1091	946	1037	912	972
ACTGCGTCTTTCAGTTATGG	chr11;55731990:55732990	361	509	518	511	389	405	471
ACTGCTAGAGGGGACAAGTC	Peak_257	142	165	235	205	149	220	254
ACTGCTCCCGGTCGCCCCTC	NO_TARGET_421	326	640	560	491	537	458	448
ACTGCTGCTGACATCTCTTA	NO_TARGET_353	439	1053	1025	934	771	668	901
ACTGCTGTTTTGCTAGGGAG	Peak_902	397	552	678	514	562	456	492
ACTGCTTTTCATGTTGCACT	Peak_2039	458	832	771	746	678	590	830
ACTGGAGCCCAACATGCACA	Peak_1503	376	390	498	345	353	454	445
ACTGGAGGCCCACATGCTCT	Peak_686	139	177	223	159	148	126	164
ACTGGATCTTCATGGAGACA	Peak_1227	464	725	562	532	753	504	566
ACTGGATGACATGAGACACA	Peak_1745	248	258	148	148	188	198	176
ACTGGCCCAAGAACAAGCCC	Peak_1973	397	462	428	382	437	410	432
ACTGGGCTTGATGCTCCTAG	Peak_1153	442	475	400	389	372	317	510
ACTGGGGCTAGTTCCTTGCT	Peak_1358	400	476	487	542	468	425	491
ACTGGGTAAACTAGTCACTA	Peak_98	516	528	454	373	463	435	457
ACTGGTCCAGGCAAGCATTA	Peak_2423	195	308	285	262	227	269	283
ACTGGTGGCCAAGCTCATGG	Peak_2318	404	295	386	305	286	356	370
ACTGGTTCCTGCAAGCTGCT	Peak_1577	317	621	559	475	408	370	553
ACTGTACCATGTGGAGGGCC	Peak_2206	472	775	713	621	612	588	700
ACTGTAGCAAGTGTGGCAAA	Peak_1590	429	669	590	494	560	495	593
ACTGTATTTGGCCATGGCCT	Peak_2600	268	338	462	284	323	305	374
ACTGTCCAGAACAAGTCACA	Peak_167	202	74	73	87	99	82	120
ACTGTCTAGTCCTTGGCCAA	Peak_2608	706	867	819	715	714	602	876
ACTGTGCCTAGTATCATGTA	Peak_334	361	598	623	506	489	529	518
ACTGTGGTCCATATTTCTTG	chr12;107815185:107816185	590	914	942	812	940	760	873
ACTGTGTCTAGTGCATGTCT	Peak_2027	733	1008	1100	1122	863	831	906
ACTGTTACTTGAACCTCATA	Peak_2243	356	347	311	233	273	317	360
ACTGTTCATCCTTGGGCAAG	Peak_389	379	537	675	444	544	451	615
ACTGTTGCCGCGCCAACTGC	NO_TARGET_341	336	706	627	624	587	442	577
ACTTAAACCCAACATGCAGT	Peak_133	354	685	544	572	514	543	642
ACTTACGGCACTCGCATGCC	NO_TARGET_331	336	531	495	537	552	567	487
ACTTAGCCATGGAGGAACAA	Peak_1617	369	41	51	54	75	71	68
ACTTAGTTCACATGCCCATG	Peak_2223	625	818	789	776	682	808	827
ACTTATGAGTCATGTGACCT	Peak_580	235	511	452	396	389	387	331
ACTTCAAGGCTATCTACCAT	Peak_1897	348	366	369	354	360	364	347
ACTTCAGTTCGGCGTAGTCA	NO_TARGET_205	448	637	771	589	539	499	564
ACTTCATCTGCTAGATTCCA	Peak_812	213	291	274	267	306	189	318
ACTTCCAGAGCATAAGACAT	chr4;58030999:58031999	126	125	138	137	146	138	113
ACTTCCCACTTCTTAGGTTG	NO_TARGET_304	310	514	612	435	377	345	469
ACTTCTTGGGAACTAGGGAA	Peak_1148	290	354	426	331	370	301	344
ACTTGACAAGAGGAACCTGG	Peak_68	105	110	140	64	85	101	85
ACTTGAGGCTTGCTCAGTCC	Peak_182	304	285	295	235	302	278	363
ACTTGCCAACTATCCTCTAG	Peak_756	741	704	665	513	529	664	774
ACTTGCCACTTGGTCTTTTT	Peak_2488	195	375	424	323	368	255	351
ACTTGCCCTAAGCAAGGCAG	Peak_1749	61	81	76	81	81	83	48
ACTTGCCCTGACTTGCCACA	Peak_1835	389	377	424	392	376	375	351
ACTTGCCTAGGGCCTAGATC	Peak_683	255	254	235	263	212	304	294
ACTTGCCTGGGCAAGACTAA	Peak_1198	168	164	157	162	142	113	149
ACTTGCCTGGGCATGTTTAC	Peak_1655	373	492	592	438	465	424	521
ACTTGCCTGGGCTTGTTCTT	Peak_1973	413	707	643	525	688	489	612
ACTTGCCTTCCCTTGGCTTG	Peak_1501	445	629	590	525	561	456	535
ACTTGCCTTGGCTTGTACTT	Peak_2057	109	172	134	145	181	100	145
ACTTGGATACCAAGAGGGCA	Peak_1127	426	250	219	194	231	210	307
ACTTGGCAGGAGACCTTGCA	Peak_157	138	301	199	132	207	148	201
ACTTGGGAGGCTCAAGAATC	Peak_1919	393	497	494	371	436	400	417
ACTTGGGCAGCTTGTTTTCT	Peak_1893	383	751	753	579	598	546	562
ACTTGGTCTAGCACAGACTT	Peak_2124	102	213	131	146	125	137	138
ACTTGGTTATCTAGCTAATC	Peak_1104	231	341	276	227	263	262	256
ACTTGTAAACAGCTCCTTGG	Peak_2531	709	801	849	674	844	645	738
ACTTGTACCAACCAAGTGCT	Peak_617	171	226	269	184	206	200	202
ACTTGTACTACGAGGTACAA	Peak_2297	345	370	297	259	363	332	372
ACTTGTCCATCAAGACCCTG	Peak_1788	584	848	866	819	814	618	644
ACTTGTCCATGCATGCCTCC	Peak_335	551	576	636	620	607	605	586
ACTTGTGCCCAAGATGGTTA	Peak_190	278	272	300	195	337	277	283
ACTTGTGGCGGGGCATGTCC	Peak_1267	137	438	461	427	412	431	348
ACTTGTTAGAGCATGTCACA	Peak_1854	333	440	485	398	447	398	349
ACTTGTTAGCAGAACTTGGG	Peak_1112	304	451	396	456	350	403	448
ACTTGTTGAGACTTGCAAAA	Peak_672	107	178	139	169	186	140	108
ACTTGTTGTTCATGATTCAA	Peak_741	302	295	337	313	295	303	288
ACTTTAAGATAACACTTAGA	chr8;40240596:40241596	248	176	215	180	239	213	313
ACTTTCTAGTACTAGGGCAA	Peak_162	162	215	170	189	132	186	161
ACTTTCTTGATCATGAGACA	Peak_405	130	163	133	140	123	91	110
ACTTTGCATGTTGTCCGACA	Peak_77	52	37	36	51	62	49	55
ACTTTGGGACTAGAAAGGCC	Peak_2543	106	145	108	72	113	140	96
ACTTTTCCCACAAGGAGGCT	Peak_2060	543	819	781	775	738	687	797
ACTTTTTGACTAGTGCGGTC	Peak_536	156	171	154	160	154	136	160
AGAAAACAAGGCAAGGCATA	Peak_1501	277	428	492	304	461	388	470
AGAAAACTGAAACTTGTGCA	Peak_232	439	649	621	779	516	601	655
AGAAAACTGGAACTTGTCAA	Peak_44	249	301	291	288	233	285	302
AGAAAACTTGCTGCAAGCAG	Peak_196	112	92	68	75	100	105	119
AGAAAAGGCAAGACAAAGCA	Peak_1501	296	364	474	337	404	318	400
AGAAAAGGCAAGGCATGTCA	Peak_1501	99	110	101	130	168	126	143
AGAAAAGGCAAGTGGAAGCG	Peak_247	539	822	780	590	710	690	638
AGAAAAGGGAAGGCAAGGTT	Peak_1501	503	691	667	625	643	618	644
AGAAACAAAAGCAAGGGGAT	Peak_137	325	274	315	327	344	376	323
AGAAACAAGAAAGTACAAGG	Peak_908	838	690	581	471	672	610	778
AGAAACAAGAAAGTACAAGG	Peak_1072	838	690	581	471	672	610	778
AGAAACCCTAGGTATCACTC	Peak_1637	267	191	184	145	141	164	152
AGAAACCTACATGGGTGGCA	Peak_145	294	322	316	285	370	261	268
AGAAACTGAACTATCCTACT	NO_TARGET_47	143	297	258	230	259	232	220
AGAAACTGATCAAGTCATAC	Peak_959	223	289	235	264	192	201	216
AGAAACTTACAAAGTGTAAG	chr23;140900638:140901638	29	25	26	28	18	29	38
AGAAAGAGCCAGCTTGGGCT	Peak_867	303	297	283	250	343	297	214
AGAAAGATTAGCCATGTCCT	Peak_1247	329	405	305	420	219	316	362
AGAAAGCACTTGGGATCCTT	Peak_2010	400	625	566	459	421	437	478
AGAAAGCCATGTGCATGCCC	Peak_236	100	41	56	57	80	81	80
AGAAAGCTCATCTTGATTAA	Peak_2009	374	532	615	660	544	527	625
AGAAAGGCTTGAACCACCAA	Peak_2214	174	193	152	165	204	206	194
AGAAAGGTGTCACTTGCGCC	Peak_798	578	858	832	542	733	717	664
AGAAATATACTGGTGATTAT	chr19;24324056:24325056	250	310	361	289	259	343	280
AGAAATCCTTGCAAAAGGAT	Peak_1909	26	40	26	44	8	30	62
AGAAATGCACACAAGGGTGT	Peak_535	734	841	979	662	703	698	680
AGAAATGCCGTCCAAGAGCT	Peak_2044	562	733	658	582	715	619	696
AGAAATGGGCTTGTTCACTG	Peak_2492	317	428	483	412	397	447	496
AGAAATTTGCATGATACATG	Peak_867	472	581	493	580	449	491	524
AGAACAAGGGCAGCCAAGAG	Peak_2244	121	204	231	179	183	161	153
AGAACAAGTCTGGGCATGTC	Peak_249	249	378	328	339	393	385	328
AGAACAAGTTTGAACTTGTG	Peak_1984	407	547	577	482	494	426	519
AGAACATGCCTTGGCATGTG	Peak_535	453	621	711	482	456	546	679
AGAACCCAGACGCCAGCGGT	NO_TARGET_322	227	369	469	331	419	298	367
AGAACGAACAAGAACATTTT	Peak_1689	425	735	743	553	584	608	649
AGAACGACAAGGGATGGGAT	Peak_2530	115	75	147	99	140	151	129
AGAACGGAGGAGCTTTGTAG	chr4;89179131:89180131	678	795	695	691	730	690	764
AGAACGTGCTTCACCAAGCT	Peak_211	125	129	146	115	170	113	126
AGAACTAGTTCAGGCATGAC	Peak_2513	577	637	660	544	522	472	598
AGAACTCTTGGCTTGATCTT	Peak_91	206	295	388	259	317	426	315
AGAACTTCAAGATTAGCCAA	Peak_2556	187	155	149	156	184	114	158
AGAACTTGAGAGCCCTTGTG	Peak_180	512	709	756	607	652	603	673
AGAAGAAAAAAATGTCTACG	NO_TARGET_50	594	1106	1066	1083	1002	843	995
AGAAGAAACGCAAGTGCTAG	Peak_2336	457	511	462	384	455	421	467
AGAAGACCAAGGAGATCCTT	Peak_180	529	408	454	432	467	435	501
AGAAGACTACGTACATGTCT	Peak_1099	540	295	336	295	363	363	386
AGAAGACTAGGTTTTAGGTC	Peak_1841	538	440	563	443	515	499	499
AGAAGAGCATGTCTCGCTTG	Peak_668	621	515	578	501	730	506	714
AGAAGATCATTCACATGTGC	Peak_376	821	603	592	526	673	557	579
AGAAGCAAGTGTCGCTGTCT	Peak_1269	484	655	555	554	564	541	609
AGAAGCAGCAAGGCCTCTTG	Peak_1511	261	284	323	253	258	263	282
AGAAGCAGCCCAAGGTGTCG	Peak_178	218	196	240	100	232	197	224
AGAAGCATGTACATGTGTGT	Peak_1735	211	259	235	319	265	270	272
AGAAGCCAAGCAGCTCAAGA	Peak_2284	418	523	474	510	529	524	550
AGAAGCCACAAGCCAAGCCC	Peak_26	119	215	159	145	156	117	114
AGAAGCGAACACCTTGCCCA	Peak_2481	878	1021	928	849	925	839	908
AGAAGGAACTAGAAGTTTCA	Peak_1335	490	622	480	624	614	594	620
AGAAGGCAAGACGCTAGAGA	Peak_1081	407	357	520	329	461	395	364
AGAAGGGATATGCTGACAGA	chr5;138935041:138936041	212	238	233	194	211	161	197
AGAAGGGCAAGCCTCAAGAC	Peak_76	114	66	55	114	88	61	115
AGAAGGGCTTGGTAGGGTCT	Peak_2453	654	899	818	696	686	724	924
AGAAGTACCAAGCAGCTTGT	Peak_91	308	375	389	363	355	348	360
AGAAGTCAAGCCTGGATGCT	Peak_419	462	608	699	440	529	544	592
AGAAGTCAAGGCAAGCCACA	Peak_1501	308	318	434	401	291	351	423
AGAAGTCCACATGCATGCAT	Peak_1295	292	252	233	216	269	241	258
AGAAGTGTGCAAGTCTCTTG	Peak_493	657	834	744	759	704	686	717
AGAAGTTCAAGGTATCTCCA	Peak_2172	511	656	571	750	767	601	685
AGAAGTTGCACTAGTTTACA	Peak_1588	368	521	601	526	471	484	479
AGAATATTGTCATGGACAAG	Peak_1960	482	589	509	448	533	425	496
AGAATCCCAAGCACCAAGGG	Peak_2619	604	479	599	529	615	558	592
AGAATCTAGAATCTAGAAAG	Peak_1682	515	453	541	437	440	403	457
AGAATGATATTATATTGAGA	chr3;100201932:100202932	81	26	52	30	36	53	65
AGAATGCCATCTAGTTAGTA	NO_TARGET_404	481	989	987	823	790	826	905
AGAATGCCCTCCAAGATGCT	Peak_333	476	681	656	492	539	550	582
AGAATGTGTCTTCCTTGTTA	Peak_1113	578	447	549	543	601	697	560
AGACAAAAACAAGTAGGCTA	Peak_979	278	286	312	256	227	244	233
AGACAAAGCATGGCAAGGCA	Peak_1501	58	68	86	95	67	120	49
AGACAAGACAAGACAGGGTT	Peak_1981	306	469	324	278	335	370	327
AGACAAGCCAAGACATGACT	Peak_2590	496	472	466	395	465	446	498
AGACAAGGAATGGCAAGGCA	Peak_1501	278	422	311	268	261	343	274
AGACAAGGATCAAGGACGAG	Peak_791	85	106	118	120	89	97	76
AGACAAGGCATCGCAAAGCA	Peak_1501	849	1276	1297	1137	1079	1094	1127
AGACAAGGGAACTTGCATAG	Peak_1985	426	163	145	158	230	159	231
AGACAAGGGCTTGGAACCAA	Peak_1971	121	170	158	119	117	108	132
AGACAAGTCTAAACATGTCA	Peak_837	243	287	235	227	363	258	297
AGACAAGTGTTTGAATCACT	Peak_1743	83	62	49	25	80	57	57
AGACAAGTTCTCGCTAGACC	Peak_2129	605	584	546	491	517	503	439
AGACACAAGACACTCTCAAG	Peak_1653	608	638	676	596	585	598	677
AGACACAGAGGCTTGCTCCC	Peak_310	210	210	232	194	234	222	202
AGACACCCTCCCCTCTAGGC	Peak_2455	474	284	266	369	302	275	350
AGACACCTAGAGAGGGCCAT	Peak_1432	242	197	245	141	175	202	235
AGACACCTGGGTTCTAGCTC	Peak_2387	559	622	715	586	722	544	533
AGACACTAAGCAAGATATCA	Peak_1375	239	259	277	264	341	300	219
AGACAGAAAGAGCATGGCTG	Peak_1729	211	242	257	180	259	224	199
AGACAGACCTTTCTAGGTGG	Peak_936	387	400	374	340	397	370	446
AGACAGAGACTTGAGTCCTT	Peak_814	501	578	534	481	481	463	493
AGACAGAGGCATGTCCGGAC	Peak_2340	283	252	222	247	230	258	290
AGACAGAGTGCTGCTGTACG	Peak_470	147	262	264	242	208	176	266
AGACAGGACAAGTTCCCTGC	Peak_1798	217	121	149	140	152	186	121
AGACAGGTCTTGTGCCTCTG	Peak_468	817	870	908	854	834	863	878
AGACATCATGCAGGACACCT	Peak_1551	796	826	849	648	757	671	826
AGACATGAAGACCCCATCAT	Peak_2332	185	161	161	140	234	196	191
AGACATGACATGGAGGGTGG	Peak_2089	467	403	299	309	411	437	423
AGACATGAGTAATACAGACA	Peak_1354	512	615	465	520	460	471	451
AGACATGCCCAAGTACCACA	Peak_609	458	490	541	569	550	496	464
AGACATGCCCAGGCACATGC	Peak_2619	388	493	454	414	338	286	389
AGACATGCCTGAACATGCCC	Peak_2298	127	44	62	133	121	53	74
AGACATGCCTTGTATTCTAG	Peak_1213	334	403	347	347	356	325	339
AGACATGGGTATGGGGCTAG	Peak_2241	238	237	295	196	284	258	376
AGACATGGTATGGCAAGGCA	Peak_1501	110	84	132	110	149	114	170
AGACATGGTCTATGTTGCCT	Peak_2110	459	393	346	356	459	440	475
AGACATGGTGTTAGGCATGA	Peak_148	221	378	397	386	325	278	364
AGACATGGTTAGTTAACATG	Peak_2581	187	150	176	124	187	215	230
AGACATGGTTCCTTCCATCA	Peak_905	210	245	185	179	162	162	216
AGACATGTAGAGGCATGTAG	Peak_216	403	760	754	578	646	532	606
AGACATGTCCCAACATGCTC	Peak_1725	189	214	141	215	250	226	204
AGACATGTCCCAGGCTAGGC	Peak_784	339	327	368	335	360	319	451
AGACATGTCGAGACATGACA	Peak_2089	185	280	223	151	171	164	206
AGACATGTCTGAACATGACC	Peak_1243	484	432	432	479	454	517	524
AGACATGTGCAGCTGGGCAA	Peak_1167	441	422	500	323	364	367	414
AGACATGTTTGGGCATGACT	Peak_953	326	340	356	288	372	382	364
AGACCAAGAAAGGGCCAAGA	Peak_151	160	150	184	176	176	177	178
AGACCAAGATGAACATGCCC	Peak_1465	807	584	616	551	690	564	698
AGACCAAGCAAGCCCAAGGA	Peak_401	374	377	398	323	330	311	403
AGACCAAGGCCTAGCCAGAT	Peak_1389	215	298	249	212	311	283	204
AGACCACCAAGCAGTTTCTT	Peak_318	280	361	383	370	312	374	426
AGACCAGGCATGTTCAGGGA	Peak_14	612	908	841	754	759	683	735
AGACCCAAAATGACAAAGCT	chr2;237104584:237105584	198	278	212	135	193	256	241
AGACCCCCTCTAGGCTCTTA	Peak_2442	128	151	150	183	240	171	152
AGACCCCGTAGGCAGGACGT	NO_TARGET_5	183	320	319	331	216	252	219
AGACCCTTGGCCCCATGATG	Peak_2110	620	772	716	657	589	622	593
AGACCTTGAAGTAATCTTGG	Peak_758	741	882	736	761	739	799	674
AGACCTTGCATTCCTTTTCT	Peak_592	609	1124	1054	1095	913	880	1095
AGACCTTGGCATGTAGCAAG	Peak_79	361	407	325	319	419	346	342
AGACGGAGGCTGCTAGGGAC	Peak_1124	39	26	13	45	33	17	44
AGACGGCAATCTATAAGGCA	chr13;32011191:32012191	60	39	32	75	69	28	65
AGACGTGTCTGGACATGTCT	Peak_1681	36	34	46	25	35	18	48
AGACGTGTTTGGGCATGTCA	Peak_2385	85	59	85	81	99	82	107
AGACTACAAGTGGCAGCAAG	Peak_2048	214	336	216	274	300	215	268
AGACTACCACCACTTGGACT	Peak_2119	449	578	534	416	446	479	499
AGACTAGACTTGTTCTCCAG	Peak_503	116	174	85	101	73	96	106
AGACTAGCTCTCTAGCTCAT	Peak_1171	795	1239	1183	1052	1082	1212	1142
AGACTAGGCAGTTTGAGGCA	Peak_1500	701	763	803	717	656	701	673
AGACTAGGCCAGACTAGAAA	Peak_1119	140	226	141	162	141	206	144
AGACTCAAGACTCCTAGGAT	Peak_1440	404	424	298	315	397	429	479
AGACTCCCATGGGACATAGC	Peak_1734	548	689	730	663	647	625	707
AGACTCCCCAAGAGCTCAAG	Peak_948	207	234	258	144	256	244	234
AGACTCCTAGGATGGGCAAA	Peak_1440	419	468	458	370	282	464	382
AGACTCGTATTGTCATATTA	NO_TARGET_201	232	350	328	298	272	267	272
AGACTCTCGATTCTTAAGCT	chr1;153694065:153695065	348	334	384	290	342	433	359
AGACTGAACATGTACAGTGT	Peak_1315	345	372	398	292	372	371	334
AGACTTAATTCTACTTGTCC	Peak_2560	17	23	14	13	16	24	31
AGACTTGCCAACTATCCTCT	Peak_756	357	340	303	363	368	362	420
AGACTTGCTTCTTAAGGTCA	Peak_597	480	540	482	444	480	414	417
AGACTTGTCAGGACATGTCA	Peak_941	812	957	829	820	996	881	903
AGACTTGTTTCTACATGTTC	Peak_1611	545	836	675	579	720	528	641
AGAGAAATGAAGACATGTCC	Peak_413	934	819	852	731	772	674	957
AGAGAACCCATGATGAGCTT	Peak_1731	67	70	30	75	51	43	67
AGAGAACTCTTGTTTTGGTT	Peak_2572	334	537	536	545	544	417	500
AGAGAAGCCATGCTGCAAGC	Peak_663	282	391	359	327	379	344	392
AGAGAATTAGGGCTTTGCTA	chr4;184567209:184568209	165	133	145	146	87	119	157
AGAGACAGAAACTAGATGAG	Peak_606	375	55	72	55	133	140	140
AGAGACAGCATGGCCAGCCA	Peak_2056	277	289	354	263	279	271	369
AGAGACCAAGATGCCTCACA	Peak_904	346	251	332	239	214	329	408
AGAGACCTACCAAGGCAGCC	Peak_2250	532	808	845	760	611	635	731
AGAGACCTGTCAAGATGCAC	Peak_2345	550	807	805	748	756	655	700
AGAGACTCTTGTTGCTGGTA	Peak_1568	416	596	510	418	418	531	535
AGAGAGAACTTGGGCATCAT	Peak_2190	396	341	389	376	357	354	431
AGAGAGCCCAGCAAGTGCCA	Peak_1461	231	259	232	287	231	259	252
AGAGAGGAGACATGGGTATG	Peak_2241	185	358	320	344	281	296	303
AGAGAGGAGCTTGTGTTTCC	Peak_2259	80	100	81	80	101	108	144
AGAGAGGGACATTCCAAGGA	Peak_2383	356	340	326	280	324	324	365
AGAGATGACTTGCCCAGACA	Peak_173	448	388	465	397	338	401	576
AGAGATTATCCATGGAGTCT	Peak_617	231	236	180	152	187	219	178
AGAGATTTTCCTAGGTTCCA	Peak_376	136	207	153	126	182	156	168
AGAGCAAGCCGACTCATGCC	Peak_361	362	417	392	328	349	400	399
AGAGCAAGGGAGGCATGTTC	Peak_1979	482	724	726	551	657	652	640
AGAGCACACTAGAACAAAGG	Peak_1674	676	321	342	337	468	477	481
AGAGCAGCTACCAAGGACGG	Peak_2194	126	157	115	93	145	110	109
AGAGCATAACAAGAGTGGGA	Peak_712	261	215	170	177	240	152	220
AGAGCATGAGAGCCAAGCAA	Peak_2149	398	73	71	59	53	78	141
AGAGCATGATGACCCGTGAC	NO_TARGET_471	152	287	276	197	184	245	148
AGAGCATGCCACTGCTTGCA	Peak_495	529	725	821	655	726	732	800
AGAGCATGTTCAAGGAAAGA	Peak_2591	369	432	475	448	436	399	513
AGAGCCAGCATGTGTCATGT	Peak_1562	422	441	478	434	462	429	502
AGAGCCCTTGCTGAAGCACA	Peak_1139	579	624	622	446	549	516	579
AGAGCCCTTGTGGGGACATC	Peak_180	418	489	532	400	475	433	552
AGAGCTAGAGTTTTACCATG	Peak_1915	347	530	576	487	496	402	453
AGAGCTTTGTGACAAGAAAG	Peak_2229	213	225	227	200	262	239	260
AGAGGAACCCAAGATCATAA	Peak_1858	439	497	599	480	571	544	488
AGAGGAACGCTTGAGCTCAA	Peak_1724	175	175	273	208	154	223	192
AGAGGACATGCGGACATGTG	Peak_546	69	73	98	106	47	54	88
AGAGGACGCAAGGCAAGGCA	Peak_1501	533	681	696	645	528	525	615
AGAGGAGTTCAAGGCACCCA	Peak_883	77	57	54	87	97	83	58
AGAGGCATGGGTGAAGTACT	Peak_2391	441	552	632	537	550	480	562
AGAGGCCAGAGCTTGGGCTT	Peak_2199	280	232	275	180	281	242	241
AGAGGCCAGGCTAGAAGACT	Peak_1841	356	521	483	431	461	346	520
AGAGGCGCACACAAGAACCA	Peak_1630	456	554	562	428	431	533	560
AGAGGCTCAAGGTCAATCTG	Peak_840	807	1220	1368	1169	958	1139	1082
AGAGGGAACAGCAAGGACAC	Peak_2229	556	427	456	357	450	358	414
AGAGGGAAGCAAGAATGGGG	Peak_2568	363	186	131	75	207	213	130
AGAGGGACATGCAGGGACAT	Peak_913	787	721	693	648	556	660	671
AGAGGGATTGGGAGCTTGAC	NO_TARGET_284	429	600	741	631	552	475	673
AGAGGGCAGTCATGTCAACA	Peak_2363	511	683	656	502	622	540	609
AGAGGGCCAAGGAATTGAAT	Peak_217	380	403	376	377	378	384	361
AGAGGGCTTAACCTTGCACA	chr12;76623199:76624199	559	593	705	605	685	599	651
AGAGGGGAGGGTGTCTAGTG	Peak_2455	467	585	578	579	482	478	535
AGAGGTCTAGACAGTGTTAT	Peak_1258	139	223	180	231	180	129	218
AGAGTCAAGGCTTTAGTGCT	Peak_1635	195	355	274	277	232	202	275
AGAGTCAAGGTTCTTGTTAC	Peak_1195	492	814	840	687	752	657	612
AGAGTCCTTGGAACCCTCAA	Peak_761	341	455	508	413	375	351	491
AGAGTGAGACAGTCTAATAT	chr8;13671176:13672176	93	116	107	104	81	69	151
AGAGTGTACTTGCAACCACA	Peak_1128	81	127	84	64	59	121	91
AGAGTTACTAGCACAGCATC	Peak_1720	649	508	393	356	385	467	455
AGAGTTCCACCCCTTGCACT	Peak_823	93	139	187	60	101	97	148
AGAGTTCTCTCAATCTTGAT	Peak_2572	211	371	410	274	299	264	273
AGAGTTTGCCCGGACTTGCC	Peak_55	417	584	660	481	506	462	600
AGATAAAGGAACTTGTACAG	Peak_1828	604	174	141	224	231	228	243
AGATAAGAGACCTTGCACAG	Peak_1617	249	307	207	291	238	252	259
AGATAAGAGAGCTTGCACAG	Peak_888	545	205	217	232	247	266	305
AGATAAGGGAACTTGAACAA	Peak_1555	111	208	113	128	73	102	93
AGATAAGGGAACTTGCATGA	Peak_2372	561	712	809	532	669	635	700
AGATAAGGGAGCTTGCAGAG	Peak_375	238	324	328	285	218	217	280
AGATACAAGACTAGATTGAT	Peak_1774	88	146	85	94	111	73	86
AGATACCAAGTCATGTTAAG	Peak_10	952	1153	1143	1148	937	1014	1096
AGATACTCAAGATCAAGTGG	Peak_376	171	155	255	196	232	173	202
AGATATGCTTGGACATGCCC	Peak_2144	400	413	389	359	319	259	313
AGATCAAAGACCATGCTTCT	Peak_1686	400	530	628	511	547	522	560
AGATCAAGTGAAACCAAGCT	Peak_1515	298	412	396	373	363	385	332
AGATCACAAGAGAGGCTTCT	Peak_2520	174	247	217	169	226	203	216
AGATCAGCTGCTTGACTTCA	Peak_1926	366	501	502	427	449	387	485
AGATCTAGTGATAGAGTACA	Peak_101	53	81	90	95	71	58	82
AGATGAGAACACTTCATGAT	Peak_2043	617	700	743	705	672	651	680
AGATGAGGGCTAGATGCCCA	Peak_138	488	498	456	342	408	374	370
AGATGAGGTCAAGAGCCAGG	Peak_2099	15	2	6	11	18	4	11
AGATGATTAGCGGCCAGGTG	chr13;32011191:32012191	237	311	337	236	311	221	258
AGATGCATCATGAAAGACTA	Peak_1016	469	432	488	389	493	566	567
AGATGCATCTGGCTTGCCCA	Peak_591	147	128	92	101	136	132	163
AGATGCTTAAGGTCTAGGAT	Peak_870	753	773	785	680	765	627	799
AGATGCTTCCCAAGATGACA	Peak_1393	57	44	61	27	39	39	76
AGATGGTGGGCTAGGAATGG	Peak_470	500	350	383	416	452	442	441
AGATTAAACAAGAAAACTTC	Peak_714	687	664	674	478	630	525	687
AGATTAACATGACTAGCTCT	Peak_1201	730	1164	1216	990	960	833	915
AGATTCAACACCATGGCCTT	Peak_395	553	761	742	631	578	583	692
AGATTCAAGCAGCCTTGCGC	Peak_2269	363	280	297	271	278	265	260
AGATTCAAGGTCCTAGGAGA	Peak_916	546	536	488	373	605	468	587
AGATTCATTCACGAGTTGGG	NO_TARGET_18	620	782	810	685	708	602	808
AGATTCTCAAGTAGGGAAGA	Peak_1678	380	325	376	332	317	266	367
AGATTGGACATGTTCAGGCA	Peak_674	420	522	432	334	383	410	422
AGATTTCCTTGCCCCCATGC	Peak_64	712	714	664	565	689	596	634
AGATTTCTAGGGAGCTTCCC	Peak_537	163	190	221	209	170	184	234
AGCAAACAGTGACATGTGTT	Peak_289	965	1269	1341	1053	1254	1201	1229
AGCAAACATGTTCAGAATGA	Peak_1048	101	158	100	62	116	87	98
AGCAAAGACAAACTTGAGTT	Peak_1782	269	469	343	327	428	321	328
AGCAAAGGCAAGACAAGTCA	Peak_1501	480	651	733	718	657	567	634
AGCAAATCCACATGGAAACT	Peak_2573	300	284	376	382	269	281	333
AGCAAATCTCAAGCTGTCCT	Peak_1350	386	487	572	447	509	543	508
AGCAACAAGATGCTATCTTG	Peak_1074	361	370	415	372	503	360	384
AGCAACCAAGGTCTTGGTTG	Peak_2168	429	565	642	531	500	477	533
AGCAACCCCTAGTGTGGATA	Peak_2559	311	394	349	299	318	362	420
AGCAACTTGGGGAAATGCTT	Peak_2268	162	194	243	115	95	136	192
AGCAAGAAGATTCTCAAGTA	Peak_1678	188	362	333	362	328	256	264
AGCAAGACAAGGTTGCCCTG	Peak_286	346	617	421	478	494	478	470
AGCAAGACAGAACTTGCCTA	Peak_683	224	247	360	228	218	306	257
AGCAAGACCAGGCATGTTCA	Peak_14	175	304	245	263	240	274	336
AGCAAGACCATGTCAAGAAG	Peak_1231	500	498	589	439	495	578	450
AGCAAGATATCATGGGGATT	Peak_1375	344	584	609	456	447	452	487
AGCAAGATCCAGGGCATGCC	Peak_921	140	208	177	162	256	173	226
AGCAAGCCCAAGGAGGGATG	Peak_401	165	192	278	179	155	169	251
AGCAAGCCTCTGCCTTGCTT	Peak_1749	180	259	304	293	260	283	275
AGCAAGCGAGGCCGAGCTCA	Peak_1482	56	55	71	66	76	62	78
AGCAAGCGTTCCCAAGCCAC	Peak_424	558	518	635	548	557	524	521
AGCAAGGAGGAGACCATGGG	Peak_2365	94	137	120	130	60	104	89
AGCAAGGCAAGGCAAGTCAA	Peak_1501	491	678	702	578	555	636	606
AGCAAGGCAATACAGAACTT	Peak_1362	297	292	287	222	392	258	262
AGCAAGGCACAAGGCAAGTC	Peak_1501	273	429	396	368	392	318	308
AGCAAGGCACAAGGCAATGT	Peak_1501	464	480	549	449	525	478	449
AGCAAGGCCAAATCAAGGCA	Peak_1501	221	352	299	382	364	302	313
AGCAAGGCTGGCCAAGGCCT	Peak_2410	996	1252	1159	991	1364	1047	1230
AGCAAGGGGACACATGCAGG	Peak_1669	781	674	746	612	764	734	760
AGCAAGGTCCTAGCTTTATT	Peak_622	316	678	605	459	463	476	496
AGCAAGTCCAAACATGTCTT	Peak_894	401	390	515	442	519	470	478
AGCAAGTCTCAACTTGTCTG	Peak_2599	501	586	671	659	580	553	654
AGCAAGTTACTGCGCATGCA	Peak_825	518	876	883	756	719	657	738
AGCAAGTTGCAAGTGCCCCC	Peak_482	524	561	519	528	547	483	565
AGCAAGTTGCTTGTTTGATC	Peak_1627	572	738	859	902	706	784	873
AGCAATCATGAGTTGATGTG	Peak_1752	476	905	764	643	516	660	676
AGCACAGACAAGGCAAGGCA	Peak_1501	479	566	658	558	547	507	529
AGCACAGTGCTCTTGCTCTT	Peak_978	472	719	901	680	642	662	692
AGCACATCATAGGACTAGAG	Peak_581	392	376	541	521	386	381	512
AGCACCCATGCCTTGTCCTG	Peak_482	218	259	275	268	292	206	238
AGCACCCTTGTCCCTTGGGC	Peak_649	342	223	273	207	260	311	312
AGCACCGACATGCCCGGACT	Peak_137	358	456	405	357	352	391	458
AGCACCTAGGCTCATGCCCA	Peak_1484	398	455	452	413	487	371	414
AGCACCTCCAGCTTGCAGCA	Peak_663	281	336	414	374	369	355	302
AGCACGTAATGTCCGTGGAT	NO_TARGET_390	530	868	906	866	589	563	770
AGCACTAGAGATATATAGAT	chr1;82448775:82449775	616	538	674	486	623	482	586
AGCACTGCCTTGATGGGCTT	Peak_1770	726	1309	1244	1180	1060	1032	1153
AGCACTGTTCCTGTCGATAG	chr22;47295227:47296227	677	1024	925	776	825	806	829
AGCACTTGTTTGACATAACA	Peak_578	702	822	804	732	906	726	912
AGCAGAAAGAAATAACGACT	chr19;55991347:55992347	433	473	453	465	473	448	522
AGCAGACCTTGAAGTAATCT	Peak_758	522	685	787	568	651	619	790
AGCAGAGCTAGCACCCTCCT	Peak_224	509	469	451	409	480	488	513
AGCAGAGCTTGGCTAATGCT	Peak_883	193	268	206	235	272	287	233
AGCAGATGGCTTGGGCATTC	Peak_441	529	608	631	528	608	594	633
AGCAGCAGACATGTAATCAG	Peak_1683	624	692	796	724	515	628	739
AGCAGCATGGTCTAGGGACA	Peak_274	580	700	721	792	646	554	661
AGCAGCTCAAGCTTTCTAGC	Peak_230	348	417	479	402	419	405	429
AGCAGGCAGGGGCATGTCTG	Peak_2459	305	396	369	409	342	319	366
AGCAGGCATGAAACTTTGCT	Peak_2075	458	632	668	500	519	480	537
AGCAGGCATGACACAAGAAG	Peak_2043	337	351	414	361	384	407	360
AGCAGGCATGAGGTGGGAAA	Peak_1195	288	324	263	233	371	258	297
AGCAGGGACTTGTCCTGACA	Peak_1731	456	471	365	390	426	371	476
AGCAGGGCTCTCTCTTGCTT	Peak_1125	1008	834	943	734	771	893	1083
AGCAGGTGATTTCATGGAGC	Peak_915	228	219	268	242	313	283	253
AGCATCCCTTCTTGGTGTCA	Peak_1704	862	961	1015	886	898	705	790
AGCATCCTTGAGCGGGGGTG	Peak_2004	693	1125	1091	1009	1043	865	1053
AGCATGAAAAATCAAGCTGT	Peak_748	223	281	252	255	243	257	240
AGCATGATATACCAAGGTGG	Peak_261	226	249	357	224	258	250	207
AGCATGCCAAGACTTGCTCA	Peak_1650	57	121	93	68	112	105	96
AGCATGCCACATGCACGCTG	Peak_2376	370	453	373	395	363	344	411
AGCATGTCAAGTCCCAAGGC	Peak_1186	461	573	534	546	481	506	550
AGCATGTCCAGACATGCACA	Peak_709	472	689	633	636	695	532	629
AGCATGTCTAGAGGAGTCTC	Peak_2399	290	243	358	234	278	227	340
AGCATGTCTGGGCATGAAGA	Peak_834	802	1048	960	1000	999	988	964
AGCATGTCTGGGCATGCACA	Peak_541	314	409	446	371	375	375	389
AGCATGTCTGGGCATGCCTC	Peak_2564	103	89	97	97	62	101	85
AGCATGTTCAGGCATGTTAC	Peak_2330	391	455	430	391	454	416	481
AGCATGTTCTGAGCATGTTC	Peak_1245	332	443	571	433	399	401	502
AGCATGTTGCATGTGCCCTG	Peak_987	909	1101	1236	1113	1071	1070	1210
AGCATGTTTACAGAAAACCA	Peak_160	311	467	482	391	367	382	457
AGCATGTTTAGTCATGCCTG	Peak_571	334	468	358	346	469	341	412
AGCATTCTCACCAAGACCGA	NO_TARGET_375	343	585	445	532	513	517	486
AGCCAAAAACCTCAAGAGCT	Peak_2364	385	539	559	511	599	456	627
AGCCAAAAACTCCTAGAAGT	Peak_261	430	441	453	415	383	398	358
AGCCAAAAGCCAAGCCCTCA	Peak_61	262	273	266	194	206	233	261
AGCCAAAGCAACCAAGGTCT	Peak_2168	645	999	882	816	728	752	810
AGCCAACGGAAGGTTAAGTG	chr5;171545257:171546257	241	382	319	258	266	359	351
AGCCAAGCAAGGCAAGGCCA	Peak_1501	378	501	488	324	427	436	554
AGCCAAGCGTGATGTCACAT	Peak_2476	43	70	48	20	45	50	67
AGCCAAGGAGCTAAACTAGA	Peak_772	571	659	632	643	597	530	577
AGCCAAGGCTACCATGAGGT	Peak_216	395	283	278	204	267	312	313
AGCCAAGTGTCCAAGAGCTC	Peak_534	680	825	1047	882	798	716	773
AGCCAATGCAATGCAAGGCA	Peak_1501	100	147	154	134	141	97	109
AGCCACTCACGACATGCCCC	Peak_201	209	177	161	149	157	215	231
AGCCACTGGCATGGATACTT	Peak_1781	157	223	230	233	191	191	207
AGCCAGAATACTCAAGTCTG	chr15;83235163:83236163	435	498	643	659	579	611	553
AGCCAGCAAGGCAATGCTCA	Peak_2312	230	222	292	208	209	257	245
AGCCAGGCAATGCAAGGCCA	Peak_1501	213	305	384	303	200	278	310
AGCCAGGGCATGGGCAAGTT	Peak_697	203	389	418	382	259	281	353
AGCCAGTCTTGGCCGTGTGG	Peak_306	391	374	421	368	372	336	457
AGCCAGTTACTTGACCCCCT	Peak_907	411	551	503	527	399	446	515
AGCCATCTGCTAGCTTATCA	Peak_441	55	62	95	94	107	45	60
AGCCATGAGACGGATGGGCT	Peak_2514	14	7	6	6	14	9	14
AGCCATGGCACCTAATCCTA	Peak_629	103	206	141	146	159	151	118
AGCCATGTAACAGCACATGA	Peak_238	287	350	455	376	266	330	395
AGCCATGTCCTAGGAGCAAA	Peak_54	231	219	265	168	205	197	188
AGCCATGTGCTGCTATTTCT	Peak_2048	602	1324	1129	1046	1078	983	1043
AGCCATGTTATTGGATTACA	Peak_529	561	854	972	777	784	818	771
AGCCCAAACTAGCCTACTGA	Peak_1885	490	410	422	363	436	433	354
AGCCCAACAAGCTGGGACTG	Peak_928	250	433	447	377	366	426	405
AGCCCACTTCTTGGACATAG	Peak_499	39	42	71	65	24	28	40
AGCCCAGACTAGACTGCTTG	Peak_1529	449	616	794	585	508	553	580
AGCCCAGGCTAGTCCGAGGC	Peak_917	495	558	548	461	481	504	546
AGCCCAGGCTTGCTCAGTGT	Peak_2404	244	306	283	183	178	239	263
AGCCCAGGCTTGTTCAGGTG	Peak_1452	535	635	510	570	520	536	652
AGCCCAGTCTAGTATCTTGA	Peak_583	106	143	134	143	118	123	117
AGCCCATGATTTTAGGGTCA	Peak_801	797	1283	1472	1083	978	1068	1014
AGCCCCACATAGCAAGAAGA	Peak_2431	497	326	420	326	342	318	464
AGCCCCCAAAGCTTGCTCTC	Peak_2586	357	462	545	518	525	436	595
AGCCCCCATGCACTTGCTCA	Peak_337	500	778	806	754	722	650	687
AGCCCGACATGCCTTCCACC	Peak_1203	666	734	709	572	696	677	824
AGCCCGCCACAGAATAGCTG	NO_TARGET_100	824	1325	1468	1348	1021	1169	1232
AGCCCTAGACACACACCCTT	Peak_2150	288	404	252	260	258	276	376
AGCCCTCAAGTTAAGCCATA	Peak_1402	201	248	274	190	234	278	286
AGCCCTCCAAGATGAGTCAT	Peak_241	358	347	349	321	380	311	352
AGCCCTCTTGCAGCCATCCT	Peak_904	317	299	240	283	288	355	383
AGCCCTGAGGCCCAAGGCCT	Peak_2410	383	651	700	627	508	502	551
AGCCCTTACTTGCTCAGCAC	Peak_145	368	324	294	293	315	292	309
AGCCCTTGGAACCCTGAGCT	Peak_1672	552	745	761	619	634	690	795
AGCCGCGGCAAGAACGCAAG	Peak_1929	156	179	147	161	218	173	120
AGCCGGCTTGTGACAGTGAA	NO_TARGET_348	276	467	570	303	387	458	445
AGCCGGGGCTAGCCTGATAC	Peak_134	75	145	145	105	66	106	131
AGCCTAATCTAGGGAAGCTG	Peak_2334	73	25	72	57	60	86	93
AGCCTAGGCATGCCAGTAGC	Peak_2071	510	757	819	656	509	586	778
AGCCTAGGCCTCAAGGTGTA	Peak_1429	313	369	434	531	278	393	427
[truncated: 10,435 more rows]
