# Supplementary material for: Identification of functional regulatory elements in the human genome using pooled CRISPR screens
Source: BMC Genomics. 2020 Jan 31;21:107. doi: 10.1186/s12864-020-6497-0 (PMC6995077; doi:10.1186/s12864-020-6497-0)
Supplement: Supplementary file 16 — Additional file 16: Table S11. Guide-level MAGeCK output (Peak Library/Cas9/Untreated). [file 12864_2020_6497_MOESM16_ESM.txt]

sgrna	Gene	control_count	treatment_count	control_mean	treat_mean	LFC	control_var	adj_var	score	p.low	p.high	p.twosided	FDR	high_in_treatment
GCGGGGCGGTGACTTTCAAG	NO_TARGET_355	20.304	190.56/207.86/246.83	20.304	207.86	3.2933	909.12	79.855	20.989	1	4.2207e-98	8.4414e-98	1.0459e-93	True
AGGGAAACCTCTATGGGTAA	NO_TARGET_391	443.11	1286/1107.1/1311.6	443.11	1286	1.535	16338	4354.3	12.774	1	1.1452e-37	2.2903e-37	1.4189e-33	True
CACTTGTGGCGGGGCATGTC	Peak_1267	106.3	328.73/307.27/365.6	106.3	328.73	1.6197	909.92	669.62	8.5958	1	4.1353e-18	8.2707e-18	2.598e-14	True
GCGGTTCCGGGAGCACATTT	NO_TARGET_55	97.939	276.35/338/308.8	97.939	308.8	1.6467	952.78	601.98	8.5942	1	4.1937e-18	8.3874e-18	2.598e-14	True
ACTTGTGGCGGGGCATGTCC	Peak_1267	163.63	395.56/416.63/441	163.63	416.63	1.343	518.73	1175.3	7.3798	1	7.9275e-14	1.5855e-13	3.5886e-10	True
CCATGCCCAGGCAAGAATTT	Peak_1963	163.63	426.27/300.95/416.21	163.63	416.21	1.3415	6693.1	1175.3	7.3676	1	8.6891e-14	1.7378e-13	3.5886e-10	True
ACTGATAACACTTGGTACTG	Peak_129	728.57	68.637/92.182/73.327	728.57	73.327	-3.2951	188.76	8410	7.1451	4.4878e-13	1	8.9756e-13	1.4376e-09	False
TGTCCTTGTCCTTGGTTCAG	Peak_712	1475.1	482.26/428.38/421.37	1475.1	428.38	-1.7814	1476.4	21485	7.1408	4.6411e-13	1	9.2823e-13	1.4376e-09	False
GAAGGGACAAGGCAAGGGAA	Peak_1501	730.96	79.474/83.145/96.048	730.96	83.145	-3.1208	89.986	8446.5	7.0487	9.0181e-13	1	1.8036e-12	2.483e-09	False
GCAAGGTAAGTCACAAGGCA	Peak_1501	175.57	428.08/423.86/339.78	175.57	423.86	1.2667	3543.2	1288.8	6.9161	1	2.3208e-12	4.6416e-12	5.751e-09	True
CTCTCTTGGCTCGCAAGTAG	Peak_2027	676.02	1300.5/1268/1229	676.02	1268	0.90638	1287.7	7615.2	6.7832	1	5.8756e-12	1.1751e-11	1.3236e-08	True
ATAAGGGAACTTGTACAGGG	Peak_862	1134.7	318.8/302.76/274.72	1134.7	302.76	-1.9025	521.74	15150	6.7589	6.9537e-12	1	1.3907e-11	1.4359e-08	False
CTGGATCGCCCGCAGAAATA	NO_TARGET_190	376.23	775.77/828.74/703.32	376.23	775.77	1.0421	4027.3	3508.4	6.7454	1	7.6282e-12	1.5256e-11	1.454e-08	True
ACAGACAAGGGAACTTGCAT	Peak_1985	678.41	99.343/86.76/99.146	678.41	99.146	-2.7622	76.734	7650.9	6.6225	1.766e-11	1	3.532e-11	3.1258e-08	False
CTGAGGCTTGCCCAGACATG	Peak_1355	790.68	162.56/120.2/197.26	790.68	162.56	-2.2751	1499.3	9374.2	6.4875	4.3646e-11	1	8.7292e-11	7.1485e-08	False
AGTCAGCCTTCCGTATCCAA	chr17;15277587:15278587	1008.1	270.93/271.12/248.9	1008.1	270.93	-1.8917	242.79	12944	6.479	4.6157e-11	1	9.2313e-11	7.1485e-08	False
AGTCCGGGCACAACAAGAGC	Peak_2161	809.79	211.33/178.04/175.57	809.79	178.04	-2.1791	557.17	9676.1	6.4224	6.7081e-11	1	1.3416e-10	9.2715e-08	False
TTGCCTAGACATGCCCACAA	Peak_1147	585.25	124.63/75.915/70.229	585.25	75.915	-2.9302	1202.7	6290.9	6.4218	6.7348e-11	1	1.347e-10	9.2715e-08	False
CAAGGGAGGAGGGACATGGG	Peak_756	742.9	125.53/147.31/156.98	742.9	147.31	-2.3265	283.91	8630.1	6.4112	7.2175e-11	1	1.4435e-10	9.4131e-08	False
GATGTGAGAGATGGAATCAA	chr4;66528929:66529929	524.33	59.606/37.957/62.999	524.33	59.606	-3.1157	240.08	5439.3	6.3019	1.4703e-10	1	2.9407e-10	1.8217e-07	False
AGATAAAGGAACTTGTACAG	Peak_1828	721.41	157.14/127.43/231.34	721.41	157.14	-2.1916	3194.3	8300.4	6.1934	2.9432e-10	1	5.8865e-10	3.473e-07	False
AGTCCTTGGAACCCTCAAGG	Peak_761	1079.7	345.89/365.11/330.49	1079.7	345.89	-1.6394	303.38	14182	6.1621	3.5883e-10	1	7.1766e-10	4.0417e-07	False
GGGCAAGTCCAGGCAAGTCT	Peak_182	707.07	167.98/159.06/138.39	707.07	159.06	-2.1453	253.36	8082.4	6.0957	5.4496e-10	1	1.0899e-09	5.8714e-07	False
AGTCCCTTGTGGGCATGCCC	Peak_738	693.93	160.75/154.54/144.59	693.93	154.54	-2.1596	68.827	7883.9	6.0749	6.2051e-10	1	1.241e-09	6.4068e-07	False
GGACCAGTACAAGCATGCCA	Peak_2423	426.39	53.284/37.054/32.016	426.39	37.054	-3.4895	144.4	4138.6	6.0559	6.9806e-10	1	1.3961e-09	6.9192e-07	False
GATCCCATGAGTCCAAGAGT	Peak_1095	558.97	79.474/112.97/93.983	558.97	93.983	-2.5596	285.48	5919.7	6.0435	7.538e-10	1	1.5076e-09	7.1843e-07	False
ACTTAGCCATGGAGGAACAA	Peak_1617	440.73	37.028/46.091/55.77	440.73	46.091	-3.2296	87.912	4323.3	6.0036	9.65e-10	1	1.93e-09	8.8566e-07	False
AGGCGAGGCCAGGCAAGGCC	Peak_1501	377.42	9.9343/23.497/33.049	377.42	23.497	-3.9493	137.59	3523.1	5.9768	1.1381e-09	1	2.2761e-09	1.0072e-06	False
AGAGCATGAGAGCCAAGCAA	Peak_2149	475.36	65.927/64.166/60.934	475.36	64.166	-2.8699	6.7749	4777.8	5.9492	1.347e-09	1	2.6941e-09	1.151e-06	False
CTGGTTATGAGACAAGAACC	Peak_2235	433.56	37.931/47.899/53.704	433.56	47.899	-3.1517	66.532	4230.7	5.9307	1.5084e-09	1	3.0168e-09	1.246e-06	False
CAGATTAGGGAACTTGCACA	Peak_2274	492.08	71.346/75.011/103.28	492.08	75.011	-2.6976	406.21	5001.3	5.8977	1.8429e-09	1	3.6859e-09	1.4732e-06	False
AGAGACAGAAACTAGATGAG	Peak_606	447.89	49.671/65.07/56.803	447.89	56.803	-2.9572	59.601	4416.4	5.8856	1.9832e-09	1	3.9663e-09	1.5357e-06	False
TGGTCTCTGCCAAGCCAACA	Peak_1773	819.34	1401.6/1424.3/1193.9	819.34	1401.6	0.77384	21836	9828	5.8736	1	2.1318e-09	4.2636e-09	1.6008e-06	True
TCCCTGCATTCATGGTTTTA	NO_TARGET_126	444.31	708.94/830.54/845.84	444.31	830.54	0.90099	7510.3	4369.8	5.8428	1	2.5666e-09	5.1332e-09	1.861e-06	True
GGACTCGTTTAACAGAGAGT	chr24;14165124:14166124	494.47	57.799/81.337/80.556	494.47	80.556	-2.6029	259.25	5033.4	5.8343	2.7008e-09	1	5.4015e-09	1.861e-06	False
GAGGGACAAGGGCTTAGAGG	Peak_2198	640.19	163.46/149.12/130.13	640.19	149.12	-2.0946	283.18	7084.9	5.8341	2.7036e-09	1	5.4072e-09	1.861e-06	False
ACTGCTGCTGACATCTCTTA	NO_TARGET_353	524.33	950.98/926.34/964.61	524.33	950.98	0.8577	396.44	5439.3	5.7849	1	3.6273e-09	7.2546e-09	2.4293e-06	True
GGGGCCCCTTGAAATTTTCA	Peak_2201	194.68	434.4/416.63/345.98	194.68	416.63	1.0937	2653.4	1475.5	5.778	1	3.7791e-09	7.5581e-09	2.4644e-06	True
AACTTGCCCAGGGCTTGTCT	Peak_1528	443.11	62.315/109.35/49.573	443.11	62.315	-2.8103	1187.5	4354.3	5.7712	3.9347e-09	1	7.8694e-09	2.5001e-06	False
CCTAACCCCTGGCCAGGAAG	NO_TARGET_412	838.45	1416.1/1522.8/1292	838.45	1416.1	0.7554	13394	10133	5.7381	1	4.7867e-09	9.5734e-09	2.9654e-06	True
AGGCAAGGCAAGGCAAGGTA	Peak_1501	519.56	115.6/100.32/82.622	519.56	100.32	-2.3612	273.32	5373.8	5.719	5.3567e-09	1	1.0713e-08	3.2375e-06	False
GAACTTGAGGCCAAGTGCAG	Peak_1716	519.56	119.21/68.685/101.21	519.56	101.21	-2.3485	690.99	5373.8	5.7068	5.7558e-09	1	1.1512e-08	3.3959e-06	False
GCAAGGCAAGGTAAGTCACA	Peak_1501	408.48	761.32/710.35/776.65	408.48	761.32	0.89662	1416.8	3910.6	5.6424	1	8.3829e-09	1.6766e-08	4.8309e-06	True
TTGACCCTCTTCTTGCTATG	Peak_2431	770.37	1167.7/1302.3/1352.9	770.37	1302.3	0.75667	10337	9056.1	5.5896	1	1.1379e-08	2.2759e-08	6.4087e-06	True
AAGGGTGTGGGGCAGCAAGG	Peak_535	500.44	101.15/111.16/74.36	500.44	101.15	-2.2954	408.94	5113.9	5.5837	1.1776e-08	1	2.3552e-08	6.4845e-06	False
CATTGCACGCCACAGCATTG	NO_TARGET_457	568.52	964.53/1006.8/1001.8	568.52	1001.8	0.81619	706.82	6054.1	5.5684	1	1.2852e-08	2.5705e-08	6.9235e-06	True
TAGGCTAGGGCTGGGCTTGG	Peak_1302	661.69	174.3/202.44/184.87	661.69	184.87	-1.8341	210.22	7401.9	5.5422	1.4935e-08	1	2.987e-08	7.8742e-06	False
AGGAGTCTTGCCTATGCCCC	Peak_1674	515.97	111.99/154.54/105.34	515.97	111.99	-2.1939	927.52	5324.8	5.5362	1.5453e-08	1	3.0906e-08	7.9777e-06	False
TCACTTGTCTATACGGGGTA	NO_TARGET_189	490.89	936.53/879.35/829.32	490.89	879.35	0.83974	2886.3	4985.2	5.5017	1	1.8804e-08	3.7608e-08	9.5094e-06	True
ACATGTCCAGGCTAGCCTGC	Peak_698	638.99	194.17/177.13/173.51	638.99	177.13	-1.8451	151.68	7067.4	5.4939	1.9659e-08	1	3.9318e-08	9.743e-06	False
CGAGACATGCCTGGGTGACA	Peak_575	640.19	121.92/178.94/178.67	640.19	178.67	-1.8354	1610.3	7084.9	5.483	2.0904e-08	1	4.1808e-08	1.0157e-05	False
CTTGTAGACCTAGAATACTT	Peak_749	428.78	66.83/75.915/130.13	428.78	75.915	-2.4823	1510.9	4169.2	5.465	2.3141e-08	1	4.6282e-08	1.1028e-05	False
CAAGAAAGTACAAGGAGGTG	Peak_908	788.29	281.77/168.1/261.29	788.29	261.29	-1.5894	4552.4	9336.6	5.454	2.4626e-08	1	4.9251e-08	1.1514e-05	False
CATGTCATTGCCTCATGCCA	Peak_2248	555.39	961.82/971.53/980.1	555.39	971.53	0.80565	83.935	5869.6	5.4317	1	2.7905e-08	5.5809e-08	1.2805e-05	True
TATGGAGTAACTCAAGGTAA	Peak_614	453.86	817.32/773.61/891.29	453.86	817.32	0.84723	3690.9	4494.4	5.4214	1	2.9561e-08	5.9123e-08	1.3319e-05	True
CTCCTCCCTTGGTCTCCCCA	Peak_349	544.64	135.47/127.43/145.62	544.64	135.47	-1.9994	83.865	5719.7	5.4103	3.1468e-08	1	6.2936e-08	1.3925e-05	False
GTGGAGCATGAGGGAGCCCA	Peak_1698	482.53	105.66/110.26/81.589	482.53	105.66	-2.1805	300.35	4873.3	5.3985	3.3594e-08	1	6.7189e-08	1.4605e-05	False
GAGCATGGGCACCAAGGGTG	Peak_2238	535.08	130.95/142.79/132.2	535.08	132.2	-2.0089	56.92	5587.3	5.3899	3.5244e-08	1	7.0488e-08	1.5058e-05	False
CATGTTCCAACATGTTGTAG	Peak_206	938.78	354.92/315.41/364.57	938.78	354.92	-1.4008	827.27	11775	5.3806	3.7126e-08	1	7.4253e-08	1.5593e-05	False
CCTCTGTGTCTTGGGATTTT	Peak_310	403.7	736.04/798.01/682.66	403.7	736.04	0.86488	3344.6	3850.3	5.3559	1	4.2568e-08	8.5136e-08	1.7581e-05	True
AGATAAGAGAGCTTGCACAG	Peak_888	650.94	185.14/196.11/239.6	650.94	196.11	-1.7257	1005.9	7243	5.3442	4.5402e-08	1	9.0804e-08	1.8444e-05	False
CTAGCCCAGGCTTGTTCAGG	Peak_1452	658.1	193.27/245.82/200.36	658.1	200.36	-1.7107	1058.5	7348.8	5.3397	4.6559e-08	1	9.3118e-08	1.8608e-05	False
AGGCAAGGTACGGCAAGGCA	Peak_1501	660.49	204.1/196.11/253.03	660.49	204.1	-1.6894	1228.8	7384.2	5.3111	5.449e-08	1	1.0898e-07	2.1433e-05	False
GGCAAGGCAAGGCACAGGCA	Peak_1501	542.25	114.7/142.79/145.62	542.25	142.79	-1.9176	398.71	5686.5	5.2972	5.8798e-08	1	1.176e-07	2.2122e-05	False
AGGCAAGGCAAGGGAAGGCA	Peak_1501	391.76	69.54/61.455/80.556	391.76	69.54	-2.4771	93.367	3700.7	5.2969	5.8891e-08	1	1.1778e-07	2.2122e-05	False
TGCAGACTTGTTTTTTGAGG	Peak_2078	783.51	1333/1293.3/1180.5	783.51	1293.3	0.72226	7151.3	9261.6	5.2968	1	5.8922e-08	1.1784e-07	2.2122e-05	True
AAGAGACTTGGAGAGAGGGA	Peak_2481	422.81	130.95/84.952/81.589	422.81	84.952	-2.3018	1063.6	4092.7	5.2812	6.4172e-08	1	1.2834e-07	2.3734e-05	False
ATGGCAAGACTGCTAGCAAG	Peak_2468	644.96	198.69/199.73/196.23	644.96	198.69	-1.6937	3.5642	7155	5.276	6.6032e-08	1	1.3206e-07	2.3889e-05	False
AGGTAAGTCATGATGTTTCA	Peak_778	290.23	574.38/528.69/553.57	290.23	553.57	0.92918	525.98	2492.5	5.2746	1	6.652e-08	1.3304e-07	2.3889e-05	True
CTTGTGCCTTGCTTGTGCCT	Peak_1501	470.59	892.28/830.54/767.35	470.59	830.54	0.81827	3902	4714.5	5.2425	1	7.9223e-08	1.5845e-07	2.8045e-05	True
ACACGGCACAAGGCAAGGCA	Peak_1501	821.73	326.93/301.85/234.44	821.73	301.85	-1.4418	2586.6	9866	5.234	8.2942e-08	1	1.6588e-07	2.8948e-05	False
AGTATAATTACTACTTGTAT	Peak_1941	1043.9	425.37/459.1/435.83	1043.9	435.83	-1.2582	325.56	13559	5.2219	8.8544e-08	1	1.7709e-07	3.0474e-05	False
ATAAGGGAACTTGCATAGGG	Peak_2541	381.01	69.54/59.647/78.491	381.01	69.54	-2.4371	88.992	3567.3	5.215	9.1891e-08	1	1.8378e-07	3.1192e-05	False
ATGTATCCTCATGGATAAGG	Peak_1292	471.78	113.79/135.56/89.851	471.78	113.79	-2.0421	523.54	4730.3	5.205	9.6978e-08	1	1.9396e-07	3.2475e-05	False
GTTAAGGAGCATGGACGCCA	Peak_2054	459.84	108.37/124.72/87.786	459.84	108.37	-2.075	345.48	4572.7	5.1975	1.01e-07	1	2.0199e-07	3.3369e-05	False
GTCTCTACAAGCCTCTCCTC	Peak_1822	644.96	206.81/190.69/260.26	644.96	206.81	-1.6362	1558.2	7155	5.1799	1.1102e-07	1	2.2204e-07	3.6082e-05	False
CACATAACATGAGGTATCAG	NO_TARGET_398	439.53	779.39/859.46/698.16	439.53	779.39	0.82494	6505.4	4307.8	5.178	1	1.1212e-07	2.2424e-07	3.6082e-05	True
TGCGCACTAGGAGGATAGGG	Peak_423	397.73	80.377/67.781/89.851	397.73	80.377	-2.2927	124.21	3775.3	5.165	1.2022e-07	1	2.4044e-07	3.8193e-05	False
GGTACCTGAACAACGGCACC	NO_TARGET_207	637.8	1065.7/1121.6/977.01	637.8	1065.7	0.73969	5492.1	7049.9	5.096	1	1.7348e-07	3.4696e-07	5.4151e-05	True
TAGCAAGTCCAGGCATGCCT	Peak_668	361.9	79.474/67.781/47.508	361.9	67.781	-2.3995	273.87	3333.2	5.0945	1.7482e-07	1	3.4964e-07	5.4151e-05	False
CTGAACTTGACCAGCTCAAG	Peak_1873	652.13	218.55/263.89/214.82	652.13	218.55	-1.5728	1034.9	7260.6	5.0884	1.8055e-07	1	3.611e-07	5.4769e-05	False
TCGCAGCGGCGTGGGATCGG	NO_TARGET_110	582.86	985.3/861.27/1004.9	582.86	985.3	0.75641	7883.1	6257	5.0877	1	1.8124e-07	3.6247e-07	5.4769e-05	True
AGAGCACACTAGAACAAAGG	Peak_1674	807.4	289.9/309.08/348.05	807.4	309.08	-1.3824	943.06	9638.2	5.0759	1.9288e-07	1	3.8577e-07	5.6906e-05	False
TGTCTTTAAACACGCCATCG	NO_TARGET_273	924.45	1519.9/1352/1469.6	924.45	1469.6	0.66822	8183.9	11537	5.0758	1	1.929e-07	3.858e-07	5.6906e-05	True
GGGAAACCAAGACTGAGAGA	Peak_1462	478.95	126.44/126.52/193.13	478.95	126.52	-1.9121	2218.1	4825.5	5.0733	1.9548e-07	1	3.9096e-07	5.6989e-05	False
TGTGCCATGCCCCGCCTCCA	Peak_2158	708.27	251.97/272.93/223.08	708.27	251.97	-1.4874	637.02	8100.5	5.0698	1.991e-07	1	3.982e-07	5.7369e-05	False
ATCCCCTCTTGGCTCTGGCA	Peak_77	465.81	95.73/120.2/136.33	465.81	120.2	-1.9455	429.41	4651.3	5.0675	2.0149e-07	1	4.0298e-07	5.739e-05	False
GCATGCCCAGACAAGACCCT	Peak_1850	487.31	109.28/131.95/139.42	487.31	131.95	-1.8769	284.93	4937.2	5.0574	2.1249e-07	1	4.2497e-07	5.9834e-05	False
CTCACGGCCCTCATGGCTCA	Peak_1365	521.94	838.09/916.4/893.35	521.94	893.35	0.77418	1792.5	5406.5	5.0512	1	2.1956e-07	4.3913e-07	6.1132e-05	True
CAGTTAAGGGAACTTGCACA	Peak_1706	279.48	34.318/49.706/22.721	279.48	34.318	-2.9894	185.64	2371.8	5.038	2.3522e-07	1	4.7044e-07	6.4765e-05	False
AATGTCAAGCTGTTTCCAGT	Peak_863	747.68	278.16/312.7/212.75	747.68	278.16	-1.4233	2735.5	8703.8	5.0327	2.4181e-07	1	4.8361e-07	6.5845e-05	False
TTCGTGGTAGGTATAACTAT	NO_TARGET_374	592.41	1123.5/992.31/994.56	592.41	994.56	0.74648	8311.5	6393.1	5.0296	1	2.4578e-07	4.9155e-07	6.6199e-05	True
CATGTCCTGACTTGCCCTTT	Peak_7	510	873.31/869.41/1009	510	873.31	0.77482	9216.3	5243.5	5.0173	1	2.6203e-07	5.2406e-07	6.9819e-05	True
TGCCTAAACATGCCTACAGT	Peak_162	949.53	447.04/380.48/401.75	949.53	401.75	-1.2389	1251.9	11954	5.0101	2.7207e-07	1	5.4415e-07	7.1723e-05	False
TGCACACTAGGGGGACAGGG	Peak_2211	554.19	160.75/200.63/171.44	554.19	171.44	-1.6869	483.16	5852.9	5.003	2.822e-07	1	5.6439e-07	7.3463e-05	False
AGACAAGGGAACTTGCATAG	Peak_1985	508.81	147.21/131.04/163.18	508.81	147.21	-1.7823	258.18	5227.2	5.0014	2.846e-07	1	5.6921e-07	7.3463e-05	False
TTTTGATCCATGGAAGCTAG	Peak_2049	229.32	520.19/338.91/443.06	229.32	443.06	0.94711	8398.9	1828.9	4.998	1	2.897e-07	5.7939e-07	7.4007e-05	True
CTGTCATTCTAGTGCGCATG	Peak_2010	661.69	1091/1089.9/1197	661.69	1091	0.72052	5621.2	7401.9	4.9896	1	3.0255e-07	6.0511e-07	7.6503e-05	True
CACTGCAGACTTGTTTTTTG	Peak_2078	440.73	692.69/769.09/767.35	440.73	767.35	0.79862	2788.9	4323.3	4.9676	1	3.3901e-07	6.7801e-07	8.4854e-05	True
AGTAGGGGCAAGGAAAGAGT	Peak_316	351.15	34.318/81.337/70.229	351.15	70.229	-2.3056	706.48	3203.3	4.9636	3.4605e-07	1	6.921e-07	8.5751e-05	False
GCATGCACACTAGAAGGATG	Peak_446	304.57	74.055/45.187/49.573	304.57	49.573	-2.595	309.3	2655.7	4.949	3.7301e-07	1	7.4602e-07	9.1108e-05	False
GCATGTCCAGACAAGGCCCT	Peak_1296	248.43	20.772/31.631/25.819	248.43	25.819	-3.2173	29.628	2031.6	4.9479	3.7502e-07	1	7.5004e-07	9.1108e-05	False
GCTTGCCTAAGACATGCCCA	Peak_1545	271.12	35.221/29.824/98.114	271.12	35.221	-2.9093	1992.3	2278.9	4.9451	3.8059e-07	1	7.6119e-07	9.1564e-05	False
TAAGGACCCACATGCGCACT	Peak_1115	788.29	310.67/286.49/332.55	788.29	310.67	-1.3405	531.84	9336.6	4.943	3.8472e-07	1	7.6945e-07	9.1668e-05	False
AGGCAGGGCAAGGTAAGGGG	Peak_1501	462.22	111.99/127.43/152.85	462.22	127.43	-1.8507	442.38	4604.1	4.9341	4.0259e-07	1	8.0518e-07	9.5012e-05	False
GAGAGACTGGCCCTAGGGCT	Peak_523	332.04	493.1/619.97/601.08	332.04	601.08	0.85426	6007.8	2975.6	4.932	1	4.0688e-07	8.1376e-07	9.5117e-05	True
AAGGGAGAACAAGGAAGGAG	Peak_1014	284.26	53.284/41.572/27.885	284.26	41.572	-2.7443	162.25	2425.2	4.9299	4.1135e-07	1	8.2271e-07	9.5265e-05	False
TTGCCCTGGCATGCCTGAAC	Peak_363	856.37	375.7/353.37/298.47	856.37	353.37	-1.2747	1755.9	10422	4.9272	4.1716e-07	1	8.3432e-07	9.5715e-05	False
CATGCCTGGGCATGTAACAA	Peak_1222	499.25	156.24/112.06/147.69	499.25	147.69	-1.7504	671.04	5097.8	4.9239	4.2411e-07	1	8.4822e-07	9.6417e-05	False
ATGAGCCATGAACCTTGGCT	Peak_1313	1046.3	535.55/472.66/451.32	1046.3	472.66	-1.1447	2205	13600	4.9187	4.3569e-07	1	8.7137e-07	9.8148e-05	False
GATAAGGGAGCTTGCAGAGG	Peak_375	692.74	307.96/257.57/242.7	692.74	257.57	-1.4239	1380.3	7865.9	4.9067	4.6318e-07	1	9.2636e-07	0.00010274	False
TCTGGGGCTTGACTCCAGGT	Peak_371	320.09	57.799/93.086/58.868	320.09	58.868	-2.4231	586	2835.4	4.9062	4.6438e-07	1	9.2876e-07	0.00010274	False
GGCATGCCCAGGCAAGCCGT	Peak_193	286.65	44.253/46.091/37.18	286.65	44.253	-2.6682	26.701	2452.1	4.8965	4.8769e-07	1	9.7538e-07	0.00010695	False
GATAAGGAAACTTGCACAGG	Peak_1517	283.07	43.349/53.321/42.344	283.07	43.349	-2.6792	50.223	2411.8	4.8828	5.2306e-07	1	1.0461e-06	0.0001137	False
CACTTGAACTGCTCCTTGTA	Peak_19	429.98	666.5/757.34/745.66	429.98	745.66	0.79285	3201.8	4184.6	4.8801	1	5.3009e-07	1.0602e-06	0.00011422	True
AACAAGTCCATGATTTGCCT	Peak_347	456.25	128.24/115.68/140.46	456.25	128.24	-1.8229	153.51	4525.7	4.8758	5.418e-07	1	1.0836e-06	0.00011574	False
AGCTGGGCAAGGGGGGCAGT	Peak_1167	419.23	110.18/110.26/159.05	419.23	110.26	-1.9173	1190.2	4047	4.8568	5.9648e-07	1	1.193e-06	0.00012547	False
AAAACTGAGGCCTAGAGTGC	Peak_79	563.75	202.3/187.98/169.38	563.75	187.98	-1.5794	275.56	5986.8	4.8565	5.9746e-07	1	1.1949e-06	0.00012547	False
AGAGGGAAGCAAGAATGGGG	Peak_2568	433.56	167.98/118.39/77.458	433.56	118.39	-1.8639	2067.2	4230.7	4.8455	6.315e-07	1	1.263e-06	0.0001315	False
CTGATCTTTTCTAGGGTGCT	Peak_698	794.26	1264.4/1216.4/1292	794.26	1264.4	0.67004	1530	9430.6	4.8408	1	6.4657e-07	1.2931e-06	0.00013352	True
CCCGCCGAAGACCCTGCTTG	NO_TARGET_19	376.23	627.66/662.45/715.71	376.23	662.45	0.81454	2023.6	3508.4	4.8322	1	6.7533e-07	1.3507e-06	0.0001383	True
ACGTCAACTGCTGGAGTGGG	NO_TARGET_85	567.33	983.49/942.61/900.58	567.33	942.61	0.73146	1718.9	6037.2	4.8299	1	6.8314e-07	1.3663e-06	0.00013876	True
ACCATGACAAGGGCATGCCC	Peak_2317	388.17	130.95/96.701/80.556	388.17	96.701	-1.994	716.87	3656.1	4.8205	7.1605e-07	1	1.4321e-06	0.00014426	False
TACCATAGTCTCATGGGTTT	Peak_2071	1030.7	1434.1/1699.9/1585.3	1030.7	1585.3	0.62058	17997	13333	4.8028	1	7.8241e-07	1.5648e-06	0.00015636	True
TAAGATCCAAGGGAATTCCC	Peak_2322	348.76	78.571/18.075/104.31	348.76	78.571	-2.136	2161.1	3174.6	4.7954	8.117e-07	1	1.6234e-06	0.00015935	False
GCCTCAGCAAGTCCCAGAGA	Peak_1195	506.42	137.27/160.87/162.15	506.42	160.87	-1.6484	279.15	5194.8	4.7943	8.1618e-07	1	1.6324e-06	0.00015935	False
TCTGTCCACCAAGAGGGCCT	Peak_1399	472.97	142.69/150.02/140.46	472.97	142.69	-1.7218	29.362	4746.1	4.7942	8.1667e-07	1	1.6333e-06	0.00015935	False
TCTTGTCCTTCCCCTTGGGT	Peak_1251	425.2	101.15/131.95/118.77	425.2	118.77	-1.8313	242.07	4123.3	4.7721	9.1158e-07	1	1.8232e-06	0.00017591	False
GCATGGCAAGGCAAGGCAGA	Peak_1501	572.11	137.27/229.55/199.33	572.11	199.33	-1.5165	2382.1	6104.6	4.7712	9.1577e-07	1	1.8315e-06	0.00017591	False
CTAGCTCAGGCATGTTCTCA	Peak_887	457.45	90.311/136.47/226.18	457.45	136.47	-1.7377	5089.2	4541.3	4.7631	9.5325e-07	1	1.9065e-06	0.00018132	False
CAGGACTGAGAACTTGGCCC	Peak_1621	569.72	198.69/196.11/240.64	569.72	198.69	-1.5151	883.28	6070.9	4.762	9.5855e-07	1	1.9171e-06	0.00018132	False
ACAATGACTTGCCAGTATCT	Peak_1248	530.3	177.01/203.34/171.44	530.3	177.01	-1.5776	362.22	5521.4	4.7546	9.9427e-07	1	1.9885e-06	0.00018665	False
TGTGTGCACTTGTGTGTTGG	Peak_1133	348.76	477.75/616.36/617.6	348.76	616.36	0.81974	9607	3174.6	4.7494	1	1.0203e-06	2.0407e-06	0.0001901	True
TTGTCTCAAGGTCTACTTTT	Peak_2499	527.92	767.65/879.35/900.58	527.92	879.35	0.73503	6463.8	5488.5	4.7437	1	1.0495e-06	2.099e-06	0.00019408	True
ACCTGGTGACAAGAAGGAGA	Peak_656	591.22	195.07/263.89/213.78	591.22	213.78	-1.4632	1430.6	6376.1	4.7268	1.1407e-06	1	2.2813e-06	0.00020937	False
GAGAAGCACCAAGCAAAAGG	Peak_2564	419.23	119.21/138.27/110.51	419.23	119.21	-1.8056	219.57	4047	4.7161	1.2023e-06	1	2.4046e-06	0.00021907	False
GGAACCCTCCCTGCGATAGA	NO_TARGET_235	824.12	1293.3/1335.7/1215.6	824.12	1293.3	0.64945	3919.5	9904.1	4.714	1	1.2143e-06	2.4287e-06	0.00021965	True
ATTTTCTAGGGTAAGTATCT	Peak_1250	268.74	492.2/511.52/439.96	268.74	492.2	0.87062	1550.9	2252.5	4.7083	1	1.2487e-06	2.4975e-06	0.00022423	True
CACTCAAGGTGACTTGTGTT	Peak_2137	683.18	1015.1/1096.2/1095.8	683.18	1095.8	0.68081	3254.3	7722.4	4.6951	1	1.3325e-06	2.665e-06	0.00023755	True
TGTTCTTCATCACATGTTCT	Peak_463	461.03	778.48/766.38/847.91	461.03	778.48	0.75453	2483.2	4588.4	4.6865	1	1.3895e-06	2.7789e-06	0.00024594	True
CCCAGACCTGCCTTGAAGTT	Peak_442	297.4	587.93/408.49/534.98	297.4	534.98	0.84492	9400.9	2573.8	4.6829	1	1.4139e-06	2.8278e-06	0.00024849	True
TCCCCAAGTTCCAGATTTCT	Peak_537	724.99	1169.5/1152.3/1150.5	724.99	1152.3	0.66772	150.41	8355.1	4.6746	1	1.4725e-06	2.9451e-06	0.00025697	True
TCCCCCCCAAGACCCTGTCC	Peak_1943	584.05	204.1/215.09/229.28	584.05	215.09	-1.4369	160.97	6273.9	4.6581	1.5957e-06	1	3.1914e-06	0.00027651	False
GAGCAAGAGCAAGAGAGATC	Peak_578	400.12	112.89/151.83/107.41	400.12	112.89	-1.8164	773.19	3805.3	4.6562	1.6102e-06	1	3.2205e-06	0.0002771	False
CTTGGGCTTCTTGTGATTTA	Peak_1830	653.33	1085.5/1049.3/1005.9	653.33	1049.3	0.68265	1597.2	7278.2	4.6409	1	1.7346e-06	3.4692e-06	0.000295	True
TTCGGTATGATGTTGATTGT	chr12;33577514:33578514	340.4	83.086/77.722/115.67	340.4	83.086	-2.0215	545.26	3074.7	4.6405	1.7381e-06	1	3.4762e-06	0.000295	False
TTTTACATTCCTTGAGCTTG	Peak_1462	391.76	554.51/675.1/673.37	391.76	673.37	0.7799	7065.1	3700.7	4.6293	1	1.8348e-06	3.6697e-06	0.00030733	True
GAGCCTGGGGCCAAGAGAGC	Peak_1317	624.66	245.65/241.3/231.34	624.66	241.3	-1.3686	59.035	6858.1	4.6292	1.8356e-06	1	3.6711e-06	0.00030733	False
GGGTGGCATGTTTTTATTTT	Peak_385	278.29	390.15/554/502.96	278.29	502.96	0.85155	7666.1	2358.4	4.6263	1	1.8611e-06	3.7222e-06	0.00030952	True
CCCAATCTTGGCAAGCTCTT	Peak_1118	518.36	695.4/856.75/859.27	518.36	856.75	0.72382	13021	5357.5	4.6232	1	1.8896e-06	3.7791e-06	0.00031216	True
AGGTGGGGGAAGGGACCTAG	Peak_607	419.23	125.53/101.22/133.23	419.23	125.53	-1.7317	325.17	4047	4.6167	1.9497e-06	1	3.8993e-06	0.00031995	False
TGTGCACTAGAGGCATGGGG	Peak_1137	403.7	174.3/112.06/117.74	403.7	117.74	-1.7691	1615.9	3850.3	4.6085	2.0275e-06	1	4.055e-06	0.00033053	False
GCGTCTTCCATTCAAGACTC	Peak_1938	704.68	300.74/291.91/249.93	704.68	291.91	-1.2686	920.06	8046.2	4.6017	2.0956e-06	1	4.1912e-06	0.00033762	False
CCTTGTGCCTTGCCTTGATT	Peak_1501	339.2	522/593.76/652.71	339.2	593.76	0.80591	4312.6	3060.5	4.6014	1	2.0982e-06	4.1964e-06	0.00033762	True
AACTTGGATACCAAGAGGGC	Peak_1127	219.77	45.156/28.016/29.95	219.77	29.95	-2.8345	117.47	1729.5	4.5696	2.4437e-06	1	4.8875e-06	0.00038671	False
TGCATGCCGAGCATTTTCAA	NO_TARGET_185	593.61	1089.2/925.44/959.45	593.61	959.45	0.69177	8990.3	6410.2	4.5694	1	2.4458e-06	4.8917e-06	0.00038671	True
GGGCCTTAGACTCAAGGTAA	Peak_1260	402.51	685.46/617.26/729.14	402.51	685.46	0.76659	3279.7	3835.3	4.569	1	2.4501e-06	4.9002e-06	0.00038671	True
GCATGCCCACAAGGGACTGG	Peak_738	684.38	282.67/271.12/311.9	684.38	282.67	-1.2727	493.72	7740.3	4.5659	2.4865e-06	1	4.973e-06	0.00038997	False
AAGTCCAGCCTAGAATCAAG	Peak_234	419.23	110.18/140.08/129.1	419.23	129.1	-1.6916	239.25	4047	4.5607	2.5498e-06	1	5.0995e-06	0.00039738	False
TGGGAAGACAAGTAGCATGA	Peak_153	237.68	292.61/458.2/436.86	237.68	436.86	0.8754	10632	1916.9	4.5494	1	2.6904e-06	5.3809e-06	0.00041486	True
GGCAAGGAATGGGACAAGGT	Peak_1501	392.95	102.95/115.68/154.92	392.95	115.68	-1.7555	850.72	3715.6	4.5487	2.6983e-06	1	5.3966e-06	0.00041486	False
GCTGCCCTTGTTCTGTTTTG	Peak_2244	456.25	727.01/772.7/762.19	456.25	762.19	0.73905	674.17	4525.7	4.5477	1	2.7122e-06	5.4244e-06	0.00041486	True
CTGAGGTCTCCAAGTGTTTA	Peak_2415	659.3	962.72/1049.3/1066.9	659.3	1049.3	0.66955	3898.9	7366.5	4.5434	1	2.7676e-06	5.5352e-06	0.00042074	True
TAGGCTTGGGAGGCAAGGGG	Peak_2331	474.17	160.75/150.93/183.83	474.17	160.75	-1.5546	314.64	4762	4.5418	2.7892e-06	1	5.5785e-06	0.00042133	False
CAAATGCCATTTAGGTTATC	NO_TARGET_20	960.28	1510/1460.5/1308.5	960.28	1460.5	0.60438	12769	12135	4.5405	1	2.8055e-06	5.6109e-06	0.00042133	True
CAAGTGCCTAGGCTCAGAGA	Peak_374	266.35	42.446/74.107/52.672	266.35	52.672	-2.3165	282.02	2226.2	4.5292	2.9601e-06	1	5.9201e-06	0.00044187	False
TGTTATTATTGCTTGTGTAC	Peak_999	640.19	255.58/259.38/369.73	640.19	259.38	-1.3002	6096.7	7084.9	4.5242	3.0309e-06	1	6.0618e-06	0.00044973	False
CCTTGCCTTGTGCCTGGCCT	Peak_1501	828.9	1348.3/1280.6/1134	828.9	1280.6	0.62695	13043	9980.4	4.5215	1	3.0696e-06	6.1391e-06	0.00045276	True
AGGCAAGGCAAGTCAAGGGA	Peak_1501	570.91	218.55/290.1/217.92	570.91	218.55	-1.3812	2559.9	6087.8	4.516	3.1504e-06	1	6.3008e-06	0.00046193	False
GCAAGGCACGAGGCAAGGCA	Peak_1501	443.11	176.11/132.85/145.62	443.11	145.62	-1.5988	546.24	4354.3	4.5084	3.2665e-06	1	6.533e-06	0.00047614	False
AGGCATGTCTAGGCTTGTCA	Peak_2001	1424.9	820.93/771.8/779.75	1424.9	779.75	-0.86894	879.66	20517	4.504	3.3337e-06	1	6.6675e-06	0.00048285	False
AAGAGGACAAGGCATAGCTT	Peak_2424	488.5	171.59/144.6/193.13	488.5	171.59	-1.504	596.21	4953.2	4.5029	3.3515e-06	1	6.703e-06	0.00048285	False
ACATTTTTGCACATGTCACT	Peak_2004	213.79	342.28/407.59/397.62	213.79	397.62	0.89206	1580.9	1668.1	4.5008	1	3.3855e-06	6.7709e-06	0.00048492	True
AACCTGCCCAAGGCTTGTCT	Peak_1207	293.82	70.443/67.781/58.868	293.82	67.781	-2.0997	43.262	2533	4.4913	3.5396e-06	1	7.0791e-06	0.00050408	False
AGGTTAGGCAAGGCAAGGCA	Peak_1501	420.42	154.43/100.32/134.26	420.42	134.26	-1.6395	779.57	4062.2	4.4898	3.5643e-06	1	7.1286e-06	0.00050471	False
CCTTGCCTTGTTTTCTGTCT	Peak_1501	322.48	562.64/547.67/585.58	322.48	562.64	0.80109	375.24	2863.3	4.4881	1	3.5932e-06	7.1865e-06	0.00050591	True
ACAGGGCAAGGCAAGGCACA	Peak_1501	463.42	162.56/159.06/143.56	463.42	159.06	-1.5368	126.31	4619.8	4.4779	3.7691e-06	1	7.5382e-06	0.00052767	False
ATCATGAGGACAACAGCATG	Peak_2564	254.4	54.187/29.824/49.573	254.4	49.573	-2.3363	205.67	2096	4.4748	3.824e-06	1	7.648e-06	0.00053236	False
TTGCCTGGAATTGCCTTGTT	Peak_1501	724.99	1207.5/1046.5/1133	724.99	1133	0.64334	6509.5	8355.1	4.4632	1	4.037e-06	8.074e-06	0.00055886	True
CTTGTGAGCAGCTTGGGTAA	Peak_546	321.29	570.77/559.42/518.45	321.29	559.42	0.79816	903.51	2849.4	4.4611	1	4.0766e-06	8.1533e-06	0.00056122	True
CCTGGGAGCCCATGATTTTA	Peak_801	312.93	454.27/546.77/551.5	312.93	546.77	0.80313	4289.4	2752.1	4.4574	1	4.1473e-06	8.2946e-06	0.00056779	True
TGTGCATGTACACATACACA	Peak_254	754.85	336.86/343.42/261.29	754.85	336.86	-1.1617	2876.9	8814.7	4.452	4.2529e-06	1	8.5059e-06	0.00057905	False
TCCCATGAGGGCTTGGCTTT	Peak_61	765.6	1377.2/1186.6/1063.8	765.6	1186.6	0.63153	25717	8981.6	4.4425	1	4.4457e-06	8.8913e-06	0.00060199	True
AAGTTTGGGCATGTTCAGGG	Peak_2147	386.98	95.73/119.29/119.8	386.98	119.29	-1.6894	277.77	3641.3	4.4361	4.581e-06	1	9.1619e-06	0.00061694	False
GCATGTTCACTAGAAGGATG	Peak_239	586.44	282.67/217.8/234.44	586.44	234.44	-1.3191	1301.7	6307.9	4.432	4.6682e-06	1	9.3365e-06	0.00062529	False
AGGGGCAGGGCTATCTTATG	NO_TARGET_78	676.02	1065.7/926.34/1061.7	676.02	1061.7	0.65046	9168	7615.2	4.4196	1	4.9447e-06	9.8893e-06	0.00065874	True
TGGCATTTGTCAAGTTTCTA	Peak_578	500.44	816.41/825.12/801.43	500.44	816.41	0.70498	150.12	5113.9	4.4184	1	4.9711e-06	9.9423e-06	0.00065874	True
TAAATTCTAGTCATGGCTCA	Peak_1427	1291.1	1883/1931.3/1824.9	1291.1	1883	0.54405	2853.7	17992	4.4125	0.99999	5.1093e-06	1.0219e-05	0.00067345	True
CTCTCTCCTTCTAGAATAAA	Peak_1653	247.24	451.56/380.48/445.13	247.24	445.13	0.84574	2110.4	2018.7	4.4044	0.99999	5.305e-06	1.061e-05	0.00069555	True
GGTGTTCCCAAGGCCATGAG	Peak_1703	188.71	23.481/18.075/33.049	188.71	23.481	-2.9541	60.384	1416.5	4.4007	5.3943e-06	0.99999	1.0789e-05	0.00070354	False
TTGGAGGAGACATCATGGGT	Peak_2311	474.17	170.69/167.19/175.57	474.17	170.69	-1.4686	18.032	4762	4.3978	5.4675e-06	0.99999	1.0935e-05	0.00070934	False
GTATGTACTAGTATTTGGGT	Peak_757	628.24	263.71/225.94/296.41	628.24	263.71	-1.2492	1247.9	6910.3	4.3852	5.7937e-06	0.99999	1.1587e-05	0.00074774	False
TCAAGCCTCCTGGGCAAGCT	Peak_1	670.05	1050.3/1061.9/1000.8	670.05	1050.3	0.64772	1295.3	7526.1	4.3834	0.99999	5.842e-06	1.1684e-05	0.00075008	True
AGGAATGGCAAGGCAAGGCA	Peak_1501	260.37	56.896/67.781/48.54	260.37	56.896	-2.1746	94.149	2160.9	4.3777	5.9978e-06	0.99999	1.1996e-05	0.00076611	False
GGCAAATCATGGACTTGTTC	Peak_347	603.16	242.94/249.43/332.55	603.16	249.43	-1.2705	3475.5	6547.2	4.3716	6.167e-06	0.99999	1.2334e-05	0.00078292	False
GCCCAGGCTTGTTTGCATGT	Peak_547	750.07	1158.7/1208.3/1118.5	750.07	1158.7	0.62673	2038.8	8740.7	4.3707	0.99999	6.1926e-06	1.2385e-05	0.00078292	True
GGGCCCACATGTACACTAGG	Peak_1179	462.22	174.3/159.06/166.28	462.22	166.28	-1.4695	58.238	4604.1	4.3616	6.4566e-06	0.99999	1.2913e-05	0.00080919	False
GTGGATGTGACAAGATGCAC	Peak_1144	578.08	218.55/234.97/322.23	578.08	234.97	-1.2951	3941.2	6189.1	4.3613	6.4657e-06	0.99999	1.2931e-05	0.00080919	False
CTCTCTTGGCTTCTCTTGAT	Peak_2249	690.35	1032.3/1132.4/1076.2	690.35	1076.2	0.63973	2545	7830	4.36	0.99999	6.504e-06	1.3008e-05	0.0008099	True
CCCATGCTGCCAACATCACT	Peak_1736	392.95	658.37/634.43/703.32	392.95	658.37	0.74307	1296.8	3715.6	4.3543	0.99999	6.6745e-06	1.3349e-05	0.0008177	True
AGGCATGTTTGGGCATGTCC	Peak_240	285.46	70.443/78.626/50.606	285.46	70.443	-2.0035	230.23	2438.6	4.3542	6.6789e-06	0.99999	1.3358e-05	0.0008177	False
CCTGGACTTGTTTTTTCTCA	Peak_2043	317.7	564.45/512.42/548.4	317.7	548.4	0.78565	775.92	2807.6	4.3539	0.99999	6.6865e-06	1.3373e-05	0.0008177	True
CTGGGGAACATCAAGATTTA	Peak_1762	228.13	413.63/429.28/333.59	228.13	413.63	0.85567	3325.7	1816.4	4.3525	0.99999	6.7297e-06	1.3459e-05	0.0008177	True
CATGTCTCAACATGTTTTAA	Peak_807	708.27	1147.9/1011.3/1099.9	708.27	1099.9	0.63429	5075.8	8100.5	4.3514	0.99999	6.7635e-06	1.3527e-05	0.0008177	True
TGTCCTCTGGACTAGGCCTT	Peak_2496	630.63	913.05/993.22/1003.9	630.63	993.22	0.65448	3270.3	6945.1	4.3508	0.99999	6.7814e-06	1.3563e-05	0.0008177	True
TGAGGTCAAGAGCCAGGAGG	Peak_2099	335.62	96.633/90.375/150.79	335.62	96.633	-1.7857	1485.8	3018	4.3503	6.7977e-06	0.99999	1.3595e-05	0.0008177	False
CGTCAAGTATTAAGCTGCTT	NO_TARGET_117	311.73	539.16/539.54/523.62	311.73	539.16	0.78845	120.84	2738.3	4.3461	0.99999	6.9289e-06	1.3858e-05	0.00082946	True
TTAAAATTGGCCTTGGAGCT	Peak_271	877.87	1328.5/1325.8/1392.2	877.87	1328.5	0.59714	2032.5	10771	4.3419	0.99999	7.0639e-06	1.4128e-05	0.0008354	True
GTCCTTGCCTGCCCCTCCCA	Peak_180	615.11	198.69/272.03/259.23	615.11	259.23	-1.2434	1914.6	6719.5	4.3414	7.0776e-06	0.99999	1.4155e-05	0.0008354	False
CCAACCGCATGACCTGGCCT	Peak_342	1083.3	1502.8/1601.4/1630.8	1083.3	1601.4	0.5635	5296.4	14244	4.3414	0.99999	7.0796e-06	1.4159e-05	0.0008354	True
CAGGACACCCTTGCTGTACA	Peak_485	772.76	1095.5/1186.6/1260	772.76	1186.6	0.61811	6844.8	9093.3	4.34	0.99999	7.1245e-06	1.4249e-05	0.00083671	True
TTTTGTCCACTCTTGTCACT	Peak_827	318.9	549.09/498.87/600.04	318.9	549.09	0.78206	2559.2	2821.5	4.3337	0.99999	7.3326e-06	1.4665e-05	0.00085708	True
TTGCGTATTACTCCATGGCG	Peak_2422	1010.4	517.48/536.83/498.83	1010.4	517.48	-0.96405	361.03	12985	4.3261	7.5875e-06	0.99999	1.5175e-05	0.00088272	False
GCTGGCTCCTTGCTCTCCCA	Peak_1539	475.36	188.75/171.71/176.6	475.36	176.6	-1.4234	85.733	4777.8	4.3222	7.7244e-06	0.99999	1.5449e-05	0.00089118	False
GAAGGGACAAGGATCTGAGG	Peak_1974	627.05	268.22/252.15/276.78	627.05	268.22	-1.2221	165.9	6892.9	4.322	7.7322e-06	0.99999	1.5464e-05	0.00089118	False
GCAAGGCACAAGGTAAGGCC	Peak_1501	500.44	773.07/808.85/993.53	500.44	808.85	0.69157	17693	5113.9	4.3127	0.99999	8.0637e-06	1.6127e-05	0.00092509	True
GAGGCTGAGGCATGGGGCAG	Peak_481	306.96	65.927/84.049/88.819	306.96	84.049	-1.8564	175.57	2683.2	4.3033	8.413e-06	0.99999	1.6826e-05	0.00096071	False
GCAAGTCCAGGCAAGCTGCA	Peak_1501	480.14	779.39/771.8/832.42	480.14	779.39	0.69773	1434.9	4841.4	4.3007	0.99999	8.5116e-06	1.7023e-05	0.00096135	True
TAACTTGCCCTAGGCCACAC	Peak_661	296.21	76.765/78.626/81.589	296.21	78.626	-1.9002	6.1227	2560.2	4.3002	8.5318e-06	0.99999	1.7064e-05	0.00096135	False
GTACATGCACATGGGTGTGG	Peak_254	538.67	247.45/153.64/215.85	538.67	215.85	-1.3154	2434.6	5636.9	4.2997	8.5525e-06	0.99999	1.7105e-05	0.00096135	False
TTAAAATGAGTCATGCATTG	Peak_448	1098.8	1827.9/1616.8/1485.1	1098.8	1616.8	0.55676	30950	14516	4.2991	0.99999	8.5738e-06	1.7148e-05	0.00096135	True
TACCATCTTGTGAACAAGTT	Peak_2016	850.4	1158.7/1286.9/1287.9	850.4	1286.9	0.59716	8223.4	10326	4.296	0.99999	8.695e-06	1.739e-05	0.00097055	True
GGCATGATGGTACATGTCTG	Peak_2129	340.4	110.18/61.455/102.24	340.4	102.24	-1.7254	863.39	3074.7	4.2949	8.7377e-06	0.99999	1.7475e-05	0.00097094	False
GTTACAGCATGTTACAGCTC	Peak_1806	257.99	76.765/59.647/56.803	257.99	59.647	-2.0944	150.55	2134.9	4.2929	8.8166e-06	0.99999	1.7633e-05	0.00097534	False
TTATTCAGGCATGTCTGGAC	Peak_945	625.85	207.72/270.22/295.37	625.85	270.22	-1.2087	2269.7	6875.5	4.289	8.9757e-06	0.99999	1.7951e-05	0.0009852	False
GGGCATGTCAGGGTGTGGCA	Peak_1845	586.44	205.01/245.82/277.82	586.44	245.82	-1.251	1344.7	6307.9	4.2887	8.9853e-06	0.99999	1.7971e-05	0.0009852	False
CCAAAGAACATGCCCATGTA	Peak_276	50.164	118.31/123.81/52.672	50.164	118.31	1.2215	2169.2	253.43	4.2805	0.99999	9.3295e-06	1.8659e-05	0.0010184	True
CAGGACACAACAAGAGCAGG	Peak_1072	231.71	49.671/36.15/47.508	231.71	47.508	-2.2622	66.84	1853.9	4.2789	9.3891e-06	0.99999	1.8778e-05	0.0010204	False
TGCATGCCAGGACATGTTTT	Peak_1817	722.6	1093.7/1173.1/1112.3	722.6	1112.3	0.62158	2019.7	8318.6	4.2727	0.99999	9.6554e-06	1.9311e-05	0.0010447	True
GACAAAGCAAGACCGTGTCT	Peak_350	710.66	307.96/374.15/325.32	710.66	325.32	-1.1249	1342.8	8136.8	4.2718	9.6963e-06	0.99999	1.9393e-05	0.0010447	False
ACTTGGATACCAAGAGGGCA	Peak_1127	508.81	225.78/197.92/200.36	508.81	200.36	-1.3402	326.06	5227.2	4.2662	9.94e-06	0.99999	1.988e-05	0.0010632	False
GCTAAAACTTGGATAAACCT	Peak_2180	724.99	335.06/319.02/345.98	724.99	335.06	-1.1112	188.19	8355.1	4.2659	9.9538e-06	0.99999	1.9908e-05	0.0010632	False
AGAGTTACTAGCACAGCATC	Peak_1720	775.15	458.78/355.17/367.67	775.15	367.67	-1.074	4228.9	9130.7	4.2644	1.0021e-05	0.99999	2.0043e-05	0.0010658	False
CCAGCCATGTGACATGCTTT	Peak_897	241.26	561.74/378.67/429.63	241.26	429.63	0.82988	10024	1954.9	4.2603	0.99999	1.0206e-05	2.0412e-05	0.0010808	True
GGTGGACAGAATCCTAGATG	Peak_1399	836.07	408.21/466.33/392.45	836.07	408.21	-1.0325	1813.4	10095	4.2584	1.0296e-05	0.99999	2.0592e-05	0.0010857	False
CCCGGGCACAAGCTAAGCCC	Peak_917	507.61	200.49/202.44/184.87	507.61	200.49	-1.3358	123.96	5211	4.2545	1.0477e-05	0.99999	2.0953e-05	0.0011	False
TTTTGCTTGTTGGGTTCACA	Peak_2585	428.78	683.66/702.21/789.04	428.78	702.21	0.71035	3941.7	4169.2	4.2346	0.99999	1.1446e-05	2.2891e-05	0.0011967	True
TGCGCACTAGAAGGATGGGG	Peak_2210	191.1	48.768/30.727/27.885	191.1	30.727	-2.5981	166.77	1440	4.2308	1.1644e-05	0.99999	2.3288e-05	0.0012124	False
GGCTAGAAGGTTCAAGGTCA	Peak_886	443.11	131.85/183.46/164.21	443.11	164.21	-1.4266	708.75	4354.3	4.2266	1.186e-05	0.99999	2.3721e-05	0.0012297	False
CACCCATAGCAAGTCAGAGC	Peak_2301	533.89	226.68/214.19/218.95	533.89	218.95	-1.2821	41.231	5570.8	4.2196	1.2238e-05	0.99999	2.4477e-05	0.0012636	False
GGTTGTCCTCAAGATGCTTA	Peak_870	379.81	622.25/633.53/631.03	379.81	631.03	0.7309	41.677	3552.6	4.2147	0.99999	1.2503e-05	2.5006e-05	0.0012856	True
AGAAACAAGAAAGTACAAGG	Peak_908	1000.9	623.15/525.08/486.44	1000.9	525.08	-0.92938	5555.5	12822	4.2021	1.3223e-05	0.99999	2.6445e-05	0.0013539	False
AATCAGTTGGGTGAATATGT	chr5;175427197:175428197	209.02	40.64/51.514/35.114	209.02	40.64	-2.3345	74.383	1619.4	4.1857	1.4214e-05	0.99999	2.8427e-05	0.0014494	False
ATGTCCAGGCATGCCCAGTA	Peak_716	397.73	654.76/582.01/671.3	397.73	654.76	0.71776	2782.7	3775.3	4.1832	0.99999	1.4373e-05	2.8747e-05	0.0014597	True
TGTGGGGGCAAGACTTGCCC	Peak_218	572.11	198.69/245.82/269.55	572.11	245.82	-1.2154	1392.5	6104.6	4.1761	1.4827e-05	0.99999	2.9654e-05	0.0014921	False
TTCCAAGATCCAAGGGGTAA	Peak_2319	71.663	155.34/194.31/146.65	71.663	155.34	1.1054	797.02	401.52	4.1757	0.99999	1.4855e-05	2.9709e-05	0.0014921	True
TACTGGGTAAACTAGTCACT	Peak_98	1079.7	659.27/517.85/582.49	1079.7	582.49	-0.88922	5037.2	14182	4.1754	1.4873e-05	0.99999	2.9745e-05	0.0014921	False
GGAAGGGACAAGGCAAGGGA	Peak_1501	291.43	83.086/56.936/82.622	291.43	82.622	-1.8061	329.99	2506	4.1712	1.5151e-05	0.99998	3.0302e-05	0.0015139	False
TTGCGTCAGCGCTGCACATC	NO_TARGET_499	444.31	719.78/636.24/730.17	444.31	719.78	0.69476	3543.7	4369.8	4.1672	0.99998	1.5416e-05	3.0832e-05	0.0015342	True
GCAAGGTCATGAAACCAAGC	NO_TARGET_232	652.13	1007/871.21/1053.4	652.13	1007	0.62601	10295	7260.6	4.1644	0.99998	1.5612e-05	3.1223e-05	0.0015474	True
TTAGGCATGTTCAGGATCAT	Peak_1833	419.23	154.43/122.01/194.16	419.23	154.43	-1.4349	1315	4047	4.1624	1.5746e-05	0.99998	3.1493e-05	0.0015546	False
GGCTAGCCTCAGGGGAGCAT	Peak_2429	370.26	126.44/132.85/101.21	370.26	126.44	-1.5426	338.7	3435.2	4.1601	1.5908e-05	0.99998	3.1816e-05	0.0015643	False
TGCTTTGGCTTGCCTTGATT	Peak_1501	689.16	1102.7/1056.5/865.47	689.16	1056.5	0.61564	19312	7812	4.1559	0.99998	1.6198e-05	3.2397e-05	0.0015866	True
GACATGCGTCTTTTGTCTTG	Peak_1993	806.21	1062.1/1235.4/1213.5	806.21	1213.5	0.58937	11709	9619.3	4.1529	0.99998	1.6417e-05	3.2833e-05	0.0016016	True
TGGCTTCTCTTGATTGGAAG	Peak_2249	279.48	485.88/464.53/481.27	279.48	481.27	0.78193	150.82	2371.8	4.1434	0.99998	1.7106e-05	3.4213e-05	0.0016623	True
CCTGCTTGCCTCCATAAACT	Peak_2554	103.91	209.52/218.71/130.13	103.91	209.52	1.0048	3193.8	650.12	4.142	0.99998	1.7213e-05	3.4425e-05	0.0016648	True
GCAAGGGCAGGACTTGCATC	Peak_729	218.57	31.609/46.995/47.508	218.57	46.995	-2.1937	118.49	1717.2	4.1413	1.7266e-05	0.99998	3.4532e-05	0.0016648	False
TTAAGGAGCATGGGCACCAA	Peak_2238	304.57	91.214/56.032/110.51	304.57	91.214	-1.7284	804.99	2655.7	4.1401	1.7359e-05	0.99998	3.4719e-05	0.0016673	False
TTGCTGGTCGCTTGTGTTTA	Peak_2278	882.65	1238.2/1313.1/1483.1	882.65	1313.1	0.57258	17247	10849	4.1331	0.99998	1.7892e-05	3.5783e-05	0.0017118	True
ACCAATTGCCTAGGCATGTC	Peak_635	22.693	62.315/25.305/66.098	22.693	62.315	1.4181	692.02	91.949	4.132	0.99998	1.8145e-05	3.6289e-05	0.0017293	True
TATGGAGTAACTCAAGCTGA	Peak_1523	606.74	276.35/272.03/256.13	606.74	272.03	-1.1544	135.75	6598.8	4.1205	1.8906e-05	0.99998	3.7812e-05	0.001795	False
CATGCCTCGACTAGCCCTCT	Peak_821	478.95	764.94/794.39/718.81	478.95	764.94	0.67435	1497.6	4825.5	4.117	0.99998	1.9192e-05	3.8383e-05	0.0018152	True
AAGGCAGCAAGGCTAGGCAG	Peak_1030	242.46	30.706/99.412/59.901	242.46	59.901	-1.9991	1206.7	1967.7	4.1158	1.9292e-05	0.99998	3.8584e-05	0.0018177	False
GGCTAGCACCCTTGTCCCTT	Peak_649	975.81	478.65/517.85/518.45	975.81	517.85	-0.91276	768.39	12396	4.1132	1.9507e-05	0.99998	3.9014e-05	0.0018304	False
CGGGCACAACAAGAGCGGGA	Peak_2161	316.51	128.24/70.492/99.146	316.51	99.146	-1.6647	833.81	2793.7	4.1124	1.9574e-05	0.99998	3.9149e-05	0.0018304	False
GGACCTATTCAGGCATGCCA	Peak_170	932.81	473.23/488.93/513.29	932.81	488.93	-0.93056	419.93	11676	4.108	1.9955e-05	0.99998	3.9911e-05	0.001859	False
GGGCTGTAATCATGTGTGCA	Peak_2310	500.44	808.29/793.49/752.89	500.44	793.49	0.66394	933.52	5113.9	4.0979	0.99998	2.085e-05	4.1699e-05	0.0019308	True
GAAAGGCATAGTGAGAATGG	NO_TARGET_16	572.11	251.97/188.88/288.14	572.11	251.97	-1.1798	2644.2	6104.6	4.0974	2.089e-05	0.99998	4.1781e-05	0.0019308	False
CTTGCCTAAGGCCATGTATT	Peak_35	304.57	515.68/582.92/515.35	304.57	515.68	0.75778	2260.6	2655.7	4.0966	0.99998	2.0966e-05	4.1932e-05	0.0019308	True
AGGCGAGGCAAGGTAAGGCA	Peak_1501	558.97	243.84/256.66/224.11	558.97	243.84	-1.1935	276.83	5919.7	4.0958	2.1037e-05	0.99998	4.2075e-05	0.0019308	False
CTCTTGGAGTCTCTAAGTCC	Peak_709	502.83	270.93/209.67/200.36	502.83	209.67	-1.258	1920	5146.3	4.0866	2.1884e-05	0.99998	4.3768e-05	0.0020011	False
ATCCAAGGACTCTGGTTACT	Peak_1943	570.91	926.59/889.29/822.09	570.91	889.29	0.63847	2953.7	6087.8	4.0805	0.99998	2.2473e-05	4.4947e-05	0.0020474	True
AATCCGAGTTCACTAGCATC	Peak_1930	685.57	323.31/326.25/327.39	685.57	326.25	-1.069	4.9627	7758.2	4.0795	2.2571e-05	0.99998	4.5141e-05	0.0020478	False
TCCTCTCCTAGAGCCTTCCA	Peak_1866	253.21	62.315/89.471/67.13	253.21	67.13	-1.8996	261.15	2083.1	4.0772	2.2792e-05	0.99998	4.5584e-05	0.0020478	False
GAAAAGGCAAGAGGGATGGT	Peak_1512	320.09	126.44/103.03/99.146	320.09	103.03	-1.626	281.51	2835.4	4.0765	2.2861e-05	0.99998	4.5722e-05	0.0020478	False
TTGCCCAGGCATGCCCACAA	Peak_1823	254.4	99.343/67.781/52.672	254.4	67.781	-1.8927	612.21	2096	4.0765	2.2862e-05	0.99998	4.5724e-05	0.0020478	False
ATGAGAGCACACTAGAACAA	Peak_1674	445.5	172.49/187.98/175.57	445.5	175.57	-1.3384	81.709	4385.3	4.0762	2.2891e-05	0.99998	4.5782e-05	0.0020478	False
CCTTGCCATTGCTTGGTTAA	Peak_2535	661.69	946.46/1057.4/1012.1	661.69	1012.1	0.61241	3179.9	7401.9	4.0732	0.99998	2.3187e-05	4.6374e-05	0.0020614	True
GGAAAGAAGACTAGCTCTCT	Peak_2091	554.19	871.5/865.79/783.88	554.19	865.79	0.6427	3371.2	5852.9	4.073	0.99998	2.321e-05	4.6419e-05	0.0020614	True
GGACGCACCATTCCGGGTGA	NO_TARGET_429	127.8	246.55/226.84/259.23	127.8	246.55	0.9426	274.58	851.13	4.0704	0.99998	2.3464e-05	4.6927e-05	0.0020743	True
ACTGCCTAGCCTTGCTGCCT	Peak_1030	642.58	1183.1/985.99/977.01	642.58	985.99	0.61692	19463	7119.9	4.0698	0.99998	2.3522e-05	4.7044e-05	0.0020743	True
CATGCCCAAACTTGTCAATA	Peak_2147	498.06	852.54/788.07/649.62	498.06	788.07	0.66095	11663	5081.7	4.0683	0.99998	2.368e-05	4.7361e-05	0.0020808	True
CAAGGTGTCTCTTGTTTGTT	Peak_808	644.96	1030.5/944.42/988.37	644.96	988.37	0.61505	1851.4	7155	4.0597	0.99998	2.4566e-05	4.9132e-05	0.002151	True
CAAGGCTCTGCACTCAAGAG	Peak_2107	724.99	1037.7/1152.3/1095.8	724.99	1095.8	0.59525	3283.9	8355.1	4.0565	0.99998	2.4911e-05	4.9822e-05	0.0021736	True
GCCTCTAGGGGGCACTGCTT	Peak_989	334.43	572.57/496.16/556.67	334.43	556.67	0.73341	1957.2	3003.8	4.0549	0.99997	2.5074e-05	5.0148e-05	0.0021761	True
ACGCTCCCTTGGAAGGCTCT	Peak_1866	253.21	54.187/72.3/68.163	253.21	68.163	-1.8779	106.23	2083.1	4.0545	2.5116e-05	0.99997	5.0232e-05	0.0021761	False
CCAAGGCCTACAGTCATGTG	Peak_1238	628.24	988.01/965.2/934.66	628.24	965.2	0.61871	726.37	6910.3	4.0535	0.99997	2.523e-05	5.046e-05	0.0021784	True
AGAATGCCATCTAGTTAGTA	NO_TARGET_404	574.5	893.18/892/849.97	574.5	892	0.63385	883.73	6138.4	4.0525	0.99997	2.534e-05	5.0681e-05	0.0021803	True
CATGCCTCTAGTGCACATGT	Peak_1137	1251.7	710.75/719.38/761.16	1251.7	719.38	-0.79822	909.73	17264	4.0514	2.5459e-05	0.99997	5.0918e-05	0.0021829	False
CATGCCCCGCCTCCATGGGT	Peak_2158	216.18	83.086/38.861/49.573	216.18	49.573	-2.1025	618.94	1692.6	4.0503	2.5573e-05	0.99997	5.1146e-05	0.0021852	False
CTCCAGGCCAAGCAGCTTCT	Peak_2621	763.21	1126.2/1146/1314.7	763.21	1146	0.58577	14437	8944.4	4.047	0.99997	2.5941e-05	5.1883e-05	0.002209	True
AAGTGGACTAGGAAGAGATG	Peak_2609	515.97	220.36/253.05/221.01	515.97	221.01	-1.2194	513.35	5324.8	4.0421	2.6487e-05	0.99997	5.2975e-05	0.0022478	False
AAGACCAGGCATGTTCAGGG	Peak_14	231.71	50.574/77.722/57.835	231.71	57.835	-1.9838	224.11	1853.9	4.0385	2.6893e-05	0.99997	5.3787e-05	0.0022745	False
GACTTGCCCTGACTTGCCAC	Peak_1835	515.97	220.36/221.42/301.57	515.97	221.42	-1.2168	3212.8	5324.8	4.0366	2.712e-05	0.99997	5.4241e-05	0.0022784	False
TCTTCAAGTTTTGATATGCT	Peak_1596	472.97	773.07/751.01/708.48	472.97	751.01	0.66595	1147.5	4746.1	4.0359	0.99997	2.72e-05	5.4401e-05	0.0022784	True
CGGGATCCATGTGACTGCAC	Peak_671	447.89	259.19/163.58/179.7	447.89	179.7	-1.3127	3289.4	4416.4	4.0356	2.7233e-05	0.99997	5.4466e-05	0.0022784	False
AGAAGACTACGTACATGTCT	Peak_1099	644.96	266.42/303.66/304.67	644.96	303.66	-1.0843	693.94	7155	4.0349	2.7307e-05	0.99997	5.4615e-05	0.0022784	False
GATGGAGGCCAAGGGACACA	Peak_1144	320.09	78.571/116.58/105.34	320.09	105.34	-1.5943	421.55	2835.4	4.033	2.7536e-05	0.99997	5.5072e-05	0.0022897	False
TTGCCATCTTGGGGCCTTGT	Peak_661	318.9	576.19/470.85/532.91	318.9	532.91	0.73898	2862	2821.5	4.029	0.99997	2.8003e-05	5.6007e-05	0.0023208	True
CTCCAAGCCCGGGCTTGTTT	Peak_833	257.99	390.15/443.74/454.42	257.99	443.74	0.78009	1493.3	2134.9	4.0203	0.99997	2.9066e-05	5.8133e-05	0.0024003	True
TGCTTCAACCTTGCTGATCT	Peak_1611	510	801.06/776.32/806.6	510	801.06	0.65039	321.42	5243.5	4.0195	0.99997	2.9157e-05	5.8313e-05	0.0024003	True
CAGGAAACTTGATCAAGCAG	Peak_2224	612.72	337.76/284.68/273.69	612.72	284.68	-1.1032	1469.4	6684.9	4.0121	3.0089e-05	0.99997	6.0179e-05	0.0024636	False
GTCTAAGAGTCCAAGTCCAC	Peak_182	333.23	125.53/113.87/110.51	333.23	113.87	-1.5408	73.647	2989.7	4.0118	3.0124e-05	0.99997	6.0249e-05	0.0024636	False
AGGTGAAAGCCTAGGGTCTT	Peak_1099	250.82	432.59/453.68/271.62	250.82	432.59	0.78395	13178	2057.3	4.0076	0.99997	3.0674e-05	6.1348e-05	0.0025003	True
GCCCAGGCAAGACCCTGCAC	Peak_1439	281.87	85.796/63.262/98.114	281.87	85.796	-1.7045	329.74	2398.5	4.0037	3.1174e-05	0.99997	6.2349e-05	0.0025328	False
ATGGTCTAACATGTCTGGGC	Peak_1568	793.07	518.39/404.88/358.37	793.07	404.88	-0.96821	7523.5	9411.8	4.0014	3.149e-05	0.99997	6.298e-05	0.0025501	False
CTGCACTTGAATGTCAGCAA	Peak_1676	483.72	204.1/189.79/238.57	483.72	204.1	-1.2408	696.49	4889.2	3.999	3.181e-05	0.99997	6.3621e-05	0.0025676	False
TGTTCACTAGAAGGATGGGG	Peak_239	347.56	111.08/122.91/152.85	347.56	122.91	-1.4921	518.17	3160.3	3.9962	3.2179e-05	0.99997	6.4358e-05	0.0025817	False
AGGGGAGGAACAAGACACAC	Peak_268	426.39	187.85/159.06/169.38	426.39	169.38	-1.3268	223.82	4138.6	3.9952	3.2321e-05	0.99997	6.4642e-05	0.0025817	False
CATGTCTGGGCATGTAGCAA	Peak_604	369.06	135.47/147.31/103.28	369.06	135.47	-1.4392	588.22	3420.5	3.9941	3.2471e-05	0.99997	6.4942e-05	0.0025817	False
GCAAGCAAAAGGCAAGTGAA	Peak_1501	326.07	541.87/541.34/435.83	326.07	541.34	0.72963	5566.7	2905.3	3.994	0.99997	3.2485e-05	6.4971e-05	0.0025817	True
TCATGCTGTTTTGTTTCTTG	Peak_710	500.44	788.42/712.15/785.94	500.44	785.94	0.65017	2725.5	5113.9	3.9923	0.99997	3.2717e-05	6.5434e-05	0.0025817	True
CCTGGCTTTGCCTTGCCTTG	Peak_1501	899.37	1320.4/1310.4/1352.9	899.37	1320.4	0.55343	580.04	11123	3.9917	0.99997	3.2796e-05	6.5592e-05	0.0025817	True
GCAAGGTATAAGGCAAGGCA	Peak_1501	488.5	229.39/176.23/207.59	488.5	207.59	-1.2307	729.32	4953.2	3.9914	3.2836e-05	0.99997	6.5672e-05	0.0025817	False
AGACACCCTCCCCTCTAGGC	Peak_2455	566.14	256.48/240.4/381.09	566.14	256.48	-1.1392	7893.2	6020.4	3.9908	3.2925e-05	0.99997	6.5851e-05	0.0025817	False
AAAGGTGAGTCATGTTTACA	Peak_2000	523.14	858.86/816.99/774.58	523.14	816.99	0.64213	1775.8	5422.9	3.9903	0.99997	3.2989e-05	6.5979e-05	0.0025817	True
AGGCAAGGCATGGCAAGACA	Peak_1501	629.44	291.71/297.33/331.52	629.44	297.33	-1.0794	600.24	6927.7	3.9901	3.3026e-05	0.99997	6.6052e-05	0.0025817	False
CCCAGACAAGCCCCCTGTGC	Peak_1004	285.46	88.505/87.664/97.081	285.46	88.505	-1.6783	37.126	2438.6	3.9883	3.3274e-05	0.99997	6.6548e-05	0.0025928	False
TTCTCTCTTGTTTACATTCT	Peak_1830	623.47	973.56/852.23/953.25	623.47	953.25	0.61175	5308.5	6840.7	3.9873	0.99997	3.3413e-05	6.6827e-05	0.0025956	True
ATCTAGTGTAAGCACTTGTG	Peak_624	596	310.67/276.55/244.77	596	276.55	-1.105	1087.2	6444.4	3.9793	3.4555e-05	0.99997	6.911e-05	0.0026758	False
CAGTCGTTTCTATGGGATCT	NO_TARGET_455	312.93	547.29/435.61/521.55	312.93	521.55	0.73514	4024.5	2752.1	3.9768	0.99997	3.4928e-05	6.9855e-05	0.0026963	True
CTGTGACCCTTCCTAGATAC	Peak_1248	1080.9	592.44/722.09/607.27	1080.9	607.27	-0.8308	6702	14202	3.9744	3.5282e-05	0.99996	7.0564e-05	0.0027105	False
AGCCATGTGCTGCTATTTCT	Peak_2048	719.02	1195.7/1020.3/1080.3	719.02	1080.3	0.58664	8460.3	8264	3.9741	0.99996	3.533e-05	7.0661e-05	0.0027105	True
CCTAGAACCAAGTGAAAGGA	Peak_527	647.35	1013.3/984.18/936.73	647.35	984.18	0.60361	1549.7	7190.2	3.9723	0.99996	3.5597e-05	7.1194e-05	0.0027156	True
CCAAGGAACAAGCATTTCTA	Peak_2618	398.92	572.57/643.47/657.88	398.92	643.47	0.68839	2616.8	3790.3	3.9721	0.99996	3.5616e-05	7.1231e-05	0.0027156	True
GAAAAAAGTCAAGCGGGAAC	Peak_1366	293.82	130.05/80.434/93.983	293.82	93.983	-1.6341	742.16	2533	3.9706	3.5853e-05	0.99996	7.1706e-05	0.0027253	False
AGGCGAGGCAGGGCAAGGTA	Peak_1501	501.64	217.65/236.78/186.93	501.64	217.65	-1.2009	654.8	5130.1	3.965	3.6704e-05	0.99996	7.3408e-05	0.0027788	False
GGCGGACAAGTTCGTCATCT	Peak_1148	710.66	1112.6/1068.2/1042.1	710.66	1068.2	0.58732	1328.1	8136.8	3.9641	0.99996	3.6844e-05	7.3688e-05	0.0027788	True
GCAAGGTAAGACAAGACAAA	Peak_1501	108.69	216.75/155.44/212.75	108.69	212.75	0.96252	1650	689.26	3.9637	0.99996	3.6894e-05	7.3788e-05	0.0027788	True
AAGAGCAGACATGCATGAGC	Peak_830	918.48	488.58/511.52/494.7	918.48	494.7	-0.89135	160.18	11438	3.9625	3.7086e-05	0.99996	7.4172e-05	0.0027848	False
CCTCTCACCGACTCTGTGTC	NO_TARGET_418	638.99	933.82/971.53/1117.5	638.99	971.53	0.60368	11359	7067.4	3.9556	0.99996	3.8176e-05	7.6353e-05	0.0028577	True
GCTGTCCTTGACCATCAAGG	Peak_2322	321.29	110.18/139.18/102.24	321.29	110.18	-1.5355	451.9	2849.4	3.9549	3.8288e-05	0.99996	7.6576e-05	0.0028577	False
GATAAAGGAACTTGTACAGG	Peak_1828	197.07	43.349/44.284/61.967	197.07	44.284	-2.129	156.78	1499.2	3.9471	3.9552e-05	0.99996	7.9104e-05	0.0029371	False
TGGGCTAGAGGGCAAGTTTG	Peak_2528	1078.5	1639.2/1548.1/1495.5	1078.5	1548.1	0.52105	5530	14161	3.9462	0.99996	3.9697e-05	7.9394e-05	0.0029371	True
TGTGCACTAGAAGCATGGGG	Peak_2372	364.29	135.47/133.75/145.62	364.29	135.47	-1.4205	53.021	3362.3	3.9462	3.9707e-05	0.99996	7.9414e-05	0.0029371	False
ACTGTCCAGAACAAGTCACA	Peak_167	241.26	66.83/65.974/89.851	241.26	66.83	-1.8366	265.35	1954.9	3.9453	3.985e-05	0.99996	7.9699e-05	0.0029389	False
CCTTGCTGCACATGTGTTAA	Peak_2021	484.92	751.39/788.07/761.16	484.92	761.16	0.64937	409.81	4905.2	3.9442	0.99996	4.0041e-05	8.0082e-05	0.0029443	True
TGTTCTCATGGTGATGGCTG	Peak_887	735.74	404.59/311.79/371.8	735.74	371.8	-0.98275	2338.2	8519.9	3.9429	4.0257e-05	0.99996	8.0514e-05	0.0029514	False
CCATGCTGCCAACATCACTT	Peak_1736	285.46	479.55/452.78/547.37	285.46	479.55	0.74638	2658.1	2438.6	3.9305	0.99996	4.2391e-05	8.4781e-05	0.0030986	True
CTTGGATTCACCCATGTGCA	Peak_2400	941.17	1368.2/1237.2/1423.2	941.17	1368.2	0.53929	10088	11815	3.9288	0.99996	4.2682e-05	8.5365e-05	0.0031108	True
CCCTGTGAAGGAGGCGTAAG	NO_TARGET_188	457.45	737.84/504.29/721.91	457.45	721.91	0.65706	23806	4541.3	3.9244	0.99996	4.3473e-05	8.6946e-05	0.0031591	True
TGCAAGTTCTCTTGAGTTCT	Peak_307	545.83	799.26/937.19/842.74	545.83	842.74	0.62571	5405.2	5736.3	3.9203	0.99996	4.4228e-05	8.8457e-05	0.0032046	True
GTATTATTACTCCTAGAGGC	Peak_1801	901.76	470.52/488.02/515.35	901.76	488.02	-0.88443	526.65	11162	3.9161	4.5003e-05	0.99995	9.0006e-05	0.0032422	False
AGAAGATCATTCACATGTGC	Peak_376	980.59	544.58/535.02/543.24	980.59	543.24	-0.85087	34.69	12477	3.9154	4.5135e-05	0.99995	9.027e-05	0.0032422	False
CCAGATCCAGCATGGCTACT	Peak_589	563.75	823.64/866.69/955.32	563.75	866.69	0.61958	4853.9	5986.8	3.9153	0.99995	4.514e-05	9.028e-05	0.0032422	True
TTTTTCCTTGAAAATTGACA	Peak_1031	199.46	410.01/300.95/352.18	199.46	352.18	0.81706	2984.8	1523.1	3.9131	0.99995	4.5561e-05	9.1121e-05	0.003263	True
TTTACTTGAAACCATGCCTC	Peak_166	615.11	294.42/286.49/388.32	615.11	294.42	-1.0604	4440.8	6719.5	3.9122	4.5735e-05	0.99995	9.1471e-05	0.0032661	False
GGCATGCCCATGTACGCATT	Peak_193	914.89	1332.1/1204.7/1343.6	914.89	1332.1	0.54152	8181.7	11379	3.9111	0.99995	4.5937e-05	9.1875e-05	0.0032711	True
TTGAAAACCTACAAGCTGCT	Peak_91	536.28	855.25/828.74/780.78	536.28	828.74	0.62699	1501.4	5603.8	3.9068	0.99995	4.6756e-05	9.3512e-05	0.0033198	True
AACATGTCGCTGCATGCCTC	Peak_133	659.3	324.22/394.94/315	659.3	324.22	-1.0217	2543.2	7366.5	3.9041	4.7295e-05	0.99995	9.459e-05	0.0033457	False
AAATGAGCCTTGGCCTTTCT	Peak_542	306.96	509.36/439.22/509.16	306.96	509.16	0.72822	2445.6	2683.2	3.9036	0.99995	4.7391e-05	9.4781e-05	0.0033457	True
TGTTTTTGCTTGTCTGTTTG	Peak_1482	415.64	652.95/662.45/670.27	415.64	662.45	0.67117	75.695	4001.4	3.9016	0.99995	4.7776e-05	9.5551e-05	0.0033633	True
CTAGCCCAGGCATGTGCTTA	Peak_1701	437.14	692.69/684.14/691.96	437.14	691.96	0.66137	30.863	4276.9	3.8964	0.99995	4.882e-05	9.7641e-05	0.0034271	True
CCCATGTGCTTCATCATCCT	Peak_1878	642.58	970.85/981.47/966.68	642.58	970.85	0.59462	65.111	7119.9	3.8904	0.99995	5.0039e-05	0.00010008	0.0035027	True
GTGTACATGCAAGTGTGTGT	Peak_254	315.32	139.98/110.26/105.34	315.32	110.26	-1.5075	453.87	2779.8	3.8893	5.0267e-05	0.99995	0.00010053	0.0035087	False
TCCAGGCATGTCCTCAGCCC	Peak_650	447.89	189.65/209.67/178.67	447.89	189.65	-1.2354	260.63	4416.4	3.8858	5.0986e-05	0.99995	0.00010197	0.003549	False
GAAGTAGCTTGTGCATGCAG	Peak_1625	1098.8	685.46/630.82/627.93	1098.8	630.82	-0.7997	1497.3	14516	3.8844	5.1282e-05	0.99995	0.00010256	0.0035568	False
TGTCCCCCTAGTGTGCATGC	Peak_2211	462.22	198.69/256.66/197.26	462.22	198.69	-1.214	1681.8	4604.1	3.884	5.1386e-05	0.99995	0.00010277	0.0035568	False
GAACCAGGTAGCCCTTGCAG	Peak_1098	328.45	118.31/104.83/194.16	328.45	118.31	-1.4654	2967.7	2933.4	3.8801	5.2214e-05	0.99995	0.00010443	0.003604	False
TCAGGTCTTGCTTCAGTTGC	Peak_1382	600.77	842.61/913.69/968.74	600.77	913.69	0.60406	4042	6512.9	3.8774	0.99995	5.279e-05	0.00010558	0.0036337	True
AAACCTGGCAAATAGAGCCG	chr7;153089426:153090426	281.87	92.118/86.76/129.1	281.87	92.118	-1.603	698.09	2398.5	3.8746	5.339e-05	0.99995	0.00010678	0.0036649	False
CTATAACCGAATCAAAGGGT	NO_TARGET_397	536.28	850.73/826.03/791.11	536.28	826.03	0.62227	914.91	5603.8	3.8706	0.99995	5.428e-05	0.00010856	0.0037094	True
GTTGCAGGCATGCCCAGACA	Peak_850	231.71	65.024/65.07/88.819	231.71	65.07	-1.8165	282.01	1853.9	3.8704	5.4338e-05	0.99995	0.00010868	0.0037094	False
CCTAGGCCTAGGGAAGGAGA	Peak_2608	194.68	54.187/46.091/43.377	194.68	46.091	-2.055	36.455	1475.5	3.8693	5.457e-05	0.99995	0.00010914	0.0037149	False
GGGCCCGCATGTGCACTAGG	Peak_1180	277.1	100.25/80.434/89.851	277.1	89.851	-1.614	98.368	2345.1	3.8666	5.5184e-05	0.99994	0.00011037	0.0037464	False
GATCTTATTCAAGCCCACCA	Peak_2559	217.38	98.439/57.84/57.835	217.38	57.84	-1.892	824.16	1704.9	3.8641	5.5757e-05	0.99994	0.00011151	0.0037664	False
TGTTTTCATGCTTCTGGCTT	Peak_132	241.26	436.2/412.11/325.32	241.26	412.11	0.76994	4056.1	1954.9	3.864	0.99994	5.5781e-05	0.00011156	0.0037664	True
AGGCCTAGAGAGGGGAAGCA	Peak_2611	409.67	167.98/180.75/158.01	409.67	167.98	-1.2811	131.19	3925.7	3.8575	5.7273e-05	0.99994	0.00011455	0.0038566	False
GCTTATTTTGCATGTGTACA	Peak_404	501.64	799.26/606.41/777.68	501.64	777.68	0.63151	14899	5130.1	3.854	0.99994	5.8105e-05	0.00011621	0.003902	True
GGTGCCACTTTCTTGTCTCA	Peak_2531	428.78	677.34/616.36/691.96	428.78	677.34	0.65839	1966.2	4169.2	3.8494	0.99994	5.9209e-05	0.00011842	0.0039654	True
CCCATGAGTCCAAGAGTTGG	Peak_1095	401.31	163.46/130.14/164.21	401.31	163.46	-1.2905	555.52	3820.3	3.8482	5.9505e-05	0.99994	0.00011901	0.0039745	False
TTCTAAGCGCCCTGGGGACA	NO_TARGET_69	397.73	633.99/555.8/641.35	397.73	633.99	0.67132	3083.3	3775.3	3.8451	0.99994	6.0248e-05	0.0001205	0.0040052	True
CATGTTCCTGGCATGACTGT	Peak_476	744.1	386.53/339.81/481.27	744.1	386.53	-0.94311	5579.4	8648.5	3.8449	6.0302e-05	0.99994	0.0001206	0.0040052	False
TGGGGGTCTAGGGAGGAAAG	Peak_1521	219.77	93.021/51.514/59.901	219.77	59.901	-1.858	583.63	1729.5	3.8443	6.0449e-05	0.99994	0.0001209	0.0040052	False
TTAAACTGTCAAGAAGTTGA	Peak_1708	812.18	1180.4/1209.2/1190.8	812.18	1190.8	0.55149	224.02	9714	3.8415	0.99994	6.1154e-05	0.00012231	0.0040411	True
GAACTGGCAAACAGGCGTGG	NO_TARGET_434	378.62	606.89/618.16/551.5	378.62	606.89	0.67927	1597.6	3537.8	3.8379	0.99994	6.2057e-05	0.00012411	0.0040899	True
GCAAGACACAAGGTAAGGCA	Peak_1501	756.04	1116.2/1257.1/1086.5	756.04	1116.2	0.5615	10364	8833.2	3.8326	0.99994	6.34e-05	0.0001268	0.0041574	True
AGGCAAGTCAAGGTAAGACA	Peak_1501	269.93	485.88/414.82/452.36	269.93	452.36	0.74272	1266.2	2265.7	3.8325	0.99994	6.3418e-05	0.00012684	0.0041574	True
GAGGGACATGCAGGGACATG	Peak_913	343.98	123.73/130.14/171.44	343.98	130.14	-1.3954	873.45	3117.4	3.83	6.4084e-05	0.99994	0.00012817	0.0041842	False
TTGCCATTTCTTGCCTATCA	Peak_535	665.27	1156.9/995.93/863.4	665.27	995.93	0.58139	21736	7455.1	3.8296	0.99994	6.417e-05	0.00012834	0.0041842	True
GCCAGGGTATGGGCATCTCG	NO_TARGET_389	790.68	1161.4/1126.1/1162.9	790.68	1161.4	0.55412	625.4	9374.2	3.829	0.99994	6.4333e-05	0.00012867	0.0041842	True
CCACCACTTGAAGAGTTTCT	Peak_494	721.41	1070.2/1184.8/1001.8	721.41	1070.2	0.56833	8908.3	8300.4	3.8283	0.99994	6.4512e-05	0.00012902	0.0041849	True
ACTGTTGCCGCGCCAACTGC	NO_TARGET_341	401.31	637.6/566.65/644.45	401.31	637.6	0.6666	2540.3	3820.3	3.8229	0.99993	6.5946e-05	0.00013189	0.0042667	True
GTATTCGTGGATCAAGGCAA	Peak_250	330.84	158.95/109.35/122.9	330.84	122.9	-1.4213	741.48	2961.5	3.8211	6.6429e-05	0.99993	0.00013286	0.0042868	False
GGGTGGTCATTCTCTACTTG	NO_TARGET_160	697.52	1037.7/1037.5/1160.8	697.52	1037.7	0.57238	7584.5	7937.9	3.8179	0.99993	6.7283e-05	0.00013457	0.0043306	True
TCAAGTCATGTTGCTCTGAC	Peak_1083	429.98	704.43/676.91/613.47	429.98	676.91	0.65348	2390.9	4184.6	3.8172	0.99993	6.7479e-05	0.00013496	0.0043319	True
TGAGAGGAACATGCCTGGGC	Peak_2391	403.7	143.6/167.19/192.1	403.7	167.19	-1.2667	588.52	3850.3	3.8115	6.9062e-05	0.99993	0.00013812	0.0044221	False
CACAGCCACATGGGCAAGCT	Peak_1682	409.67	648.44/671.48/617.6	409.67	648.44	0.6612	741.05	3925.7	3.8108	0.99993	6.9271e-05	0.00013854	0.0044241	True
CTAATGGACCAAGAGGGTCA	Peak_481	668.85	344.09/302.76/338.75	668.85	338.75	-0.97937	662.05	7508.4	3.8096	6.9604e-05	0.99993	0.00013921	0.0044267	False
ACATGTTTTCAGCCATGTTT	Peak_2168	775.15	1058.4/1197.5/1139.2	775.15	1139.2	0.55481	4956.7	9130.7	3.8093	0.99993	6.967e-05	0.00013934	0.0044267	True
CAACGACGGGCCTAGTCTCA	NO_TARGET_476	186.32	349.5/328.06/311.9	186.32	328.06	0.81282	360.54	1393	3.7976	0.99993	7.3061e-05	0.00014612	0.004621	True
TAGCTCGAGTCATTTCTCTA	NO_TARGET_176	598.38	904.02/772.7/925.37	598.38	904.02	0.59446	8849.4	6478.6	3.7972	0.99993	7.3183e-05	0.00014637	0.004621	True
TCACAGTTCCCTAGAGGAAG	Peak_661	273.51	91.214/85.856/138.39	273.51	91.214	-1.5738	1127.2	2305.3	3.7968	7.3286e-05	0.99993	0.00014657	0.004621	False
GACTCAAGGAGGAGCTAGAT	Peak_1593	23.888	92.118/61.455/27.885	23.888	61.455	1.3274	1033.6	98.137	3.7922	0.99992	7.5252e-05	0.0001505	0.0047209	True
AACAAGAGCTTGGAGTCACA	Peak_1554	1034.3	587.02/595.57/611.4	1034.3	595.57	-0.79533	161.86	13394	3.7911	7.4976e-05	0.99993	0.00014995	0.0047155	False
TAGGGGTGGGGCTAGGCCCT	Peak_2464	384.59	612.31/592.86/614.5	384.59	612.31	0.66955	191.6	3611.6	3.7892	0.99992	7.5556e-05	0.00015111	0.0047261	True
TAGGCCCAAGCATCTCTTCT	Peak_890	735.74	1102.7/1002.3/1085.4	735.74	1085.4	0.56039	3609.2	8519.9	3.7887	0.99992	7.5717e-05	0.00015143	0.0047261	True
GCATAATGCAAGGCAATGCA	Peak_1501	693.93	1029.5/950.74/1045.2	693.93	1029.5	0.56847	3227.3	7883.9	3.7798	0.99992	7.847e-05	0.00015694	0.0048782	True
GGTCTGCTCCAATGGGAACC	NO_TARGET_254	679.6	1010.6/939.9/1096.8	679.6	1010.6	0.57173	6215.5	7668.7	3.7796	0.99992	7.8548e-05	0.0001571	0.0048782	True
ATGTTTGGGCATGTCCAGGT	Peak_240	462.22	205.91/196.11/213.78	462.22	205.91	-1.1627	78.993	4604.1	3.7775	7.9214e-05	0.99992	0.00015843	0.0049055	False
GCCGCCGATTTCATAAGTAA	NO_TARGET_307	625.85	888.66/938.99/948.09	625.85	938.99	0.58452	1307.9	6875.5	3.7765	0.99992	7.9536e-05	0.00015907	0.0049055	True
TCTGGGCAAGTTACCTGTGT	Peak_1287	108.69	6.3218/10.845/12.393	108.69	10.845	-3.2111	11.428	689.26	3.7763	7.9581e-05	0.99992	0.00015916	0.0049055	False
TATCATGAGGACAACAGCAT	Peak_2564	445.5	195.98/167.19/225.15	445.5	195.98	-1.1807	839.64	4385.3	3.7681	8.2259e-05	0.99992	0.00016452	0.005058	False
TCAACTTGTGCTGACTTGTT	Peak_1435	738.13	1105.4/1046.5/1086.5	738.13	1086.5	0.5571	976.81	8556.6	3.7659	0.99992	8.2971e-05	0.00016594	0.0050879	True
GCACTCTCTAGATGCAAGAC	Peak_206	773.96	414.53/368.73/454.42	773.96	414.53	-0.89917	1844.5	9112	3.7654	8.3156e-05	0.99992	0.00016631	0.0050879	False
GCCTAATCTAGGGAAGCTGC	Peak_2334	578.08	360.34/281.97/265.42	578.08	281.97	-1.0331	3208.1	6189.1	3.7639	8.364e-05	0.99992	0.00016728	0.0051049	False
CTGGCCGAATCTCACTATGT	NO_TARGET_336	468.2	555.41/725.71/781.81	468.2	725.71	0.63119	16074	4682.9	3.7631	0.99992	8.3921e-05	0.00016784	0.0051095	True
ATGCGGCCTCTCGCAAGTAC	Peak_128	827.7	398.27/460.91/452.36	827.7	452.36	-0.87022	1499.1	9961.3	3.7608	8.4694e-05	0.99992	0.00016939	0.0051425	False
ATCAAGCTGCCTAGAATTAA	Peak_1795	244.85	412.72/371.44/453.39	244.85	412.72	0.7509	1679	1993.2	3.7602	0.99992	8.4878e-05	0.00016976	0.0051425	True
GGCATGCCCTGACTTGTCTC	Peak_982	463.42	696.3/803.43/718.81	463.42	718.81	0.63219	3833.6	4619.8	3.7575	0.99991	8.5821e-05	0.00017164	0.0051869	True
GGGGCACTGCTTGGGCACTT	Peak_989	624.66	862.47/960.68/935.69	624.66	935.69	0.5822	2992.9	6858.1	3.7558	0.99991	8.6385e-05	0.00017277	0.005198	True
GAACAAAGCAAGGCATGTAT	Peak_209	638.99	288.09/333.48/323.26	638.99	323.26	-0.98091	670.57	7067.4	3.7557	8.6424e-05	0.99991	0.00017285	0.005198	False
CTATTAAATAAAGTACGACT	chr5;175427197:175428197	326.07	145.4/94.893/123.93	326.07	123.93	-1.3884	652.09	2905.3	3.7501	8.8386e-05	0.99991	0.00017677	0.0053032	False
CCCTGCCTTGCTGGATTTAA	Peak_184	315.32	512.97/549.48/433.77	315.32	512.97	0.70031	3803	2779.8	3.7488	0.99991	8.8835e-05	0.00017767	0.0053172	True
GTAAGGAAAGCCTAGGCACA	Peak_1501	494.47	256.48/228.65/211.72	494.47	228.65	-1.1094	530.72	5033.4	3.7468	8.9539e-05	0.99991	0.00017908	0.0053434	False
ATCATACACAACATGAGGAC	Peak_453	545.83	240.23/262.09/267.49	545.83	262.09	-1.0556	253.49	5736.3	3.7464	8.9703e-05	0.99991	0.00017941	0.0053434	False
GCATGCCAAGGCAAATATCT	Peak_569	281.87	111.99/98.508/69.196	281.87	98.508	-1.5073	520.43	2398.5	3.7441	9.0506e-05	0.99991	0.00018101	0.0053746	False
GTTCTTGGGAAACAATAGCA	Peak_2445	85.995	121.02/175.33/170.41	85.995	170.41	0.97842	1231.8	508.47	3.7435	0.99991	9.0754e-05	0.00018151	0.0053746	True
TTGTTGGGGTCATGGGAGAC	Peak_1449	64.496	134.56/122.01/145.62	64.496	134.56	1.0495	139.99	350.4	3.7431	0.99991	9.0891e-05	0.00018178	0.0053746	True
AATATCTGATATAATAAATG	chr21;16780631:16781631	354.73	167.98/133.75/141.49	354.73	141.49	-1.3199	380.75	3246.5	3.7425	9.1095e-05	0.99991	0.00018219	0.0053746	False
CCAGAGCCTTGGTTTATATC	NO_TARGET_271	349.95	597.86/561.23/523.62	349.95	561.23	0.67987	1378.3	3189	3.7413	0.99991	9.154e-05	0.00018308	0.0053881	True
CTGCATGTCCTGGCTAGCCC	Peak_1795	487.31	764.03/697.69/749.79	487.31	749.79	0.62063	1458.7	4937.2	3.7357	0.99991	9.3602e-05	0.0001872	0.0054964	True
TGGGTCTCCATTCAGCTGCA	Peak_1773	1059.4	1498.3/1581.6/1459.3	1059.4	1498.3	0.49963	4227.5	13828	3.732	0.99991	9.4992e-05	0.00018998	0.0055385	True
TGAGGCCATGCTGCAGGAGG	Peak_278	274.71	94.827/140.08/95.015	274.71	95.015	-1.5218	1015.5	2318.6	3.7318	9.5055e-05	0.9999	0.00019011	0.0055385	False
GCACAAGGCAAGGTAAGATA	Peak_1501	283.07	422.66/466.33/469.91	283.07	466.33	0.71822	960.22	2411.8	3.7317	0.9999	9.5092e-05	0.00019018	0.0055385	True
GAAGGCAAAAGGCAAGGCAA	Peak_1501	278.29	93.924/120.2/97.081	278.29	97.081	-1.5097	272.19	2358.4	3.7314	9.5213e-05	0.9999	0.00019043	0.0055385	False
GAACGCCGCTCAAGTTGATA	NO_TARGET_91	410.87	644.82/619.97/699.19	410.87	644.82	0.64896	1786.6	3940.8	3.7269	0.9999	9.6936e-05	0.00019387	0.0056214	True
GCACTCCACCATGAGATTGG	Peak_113	666.46	367.57/344.33/325.32	666.46	344.33	-0.95072	450.6	7472.8	3.7265	9.7093e-05	0.9999	0.00019419	0.0056214	False
ACCCATATATGCTGCCGCAC	NO_TARGET_131	490.89	816.41/700.4/753.93	490.89	753.93	0.618	3384.7	4985.2	3.7254	0.9999	9.7504e-05	0.00019501	0.005632	True
TCAAGACAAGGCAGAAAGCA	Peak_1501	364.29	667.4/580.21/548.4	364.29	580.21	0.67002	4307.2	3362.3	3.7237	0.9999	9.8155e-05	0.00019631	0.0056565	True
CAAGTTTTCTGAAAGGCAAT	NO_TARGET_120	501.64	829.06/768.19/659.94	501.64	768.19	0.61381	7710.9	5130.1	3.7214	0.9999	9.905e-05	0.0001981	0.0056849	True
TTGCCCAGACATGCCAGCAA	Peak_1535	189.91	330.54/349.75/304.67	189.91	330.54	0.79632	519.17	1428.2	3.7213	0.9999	9.9106e-05	0.00019821	0.0056849	True
CGTGTCTCAACTTGTCCTCT	Peak_1955	506.42	696.3/774.51/838.61	506.42	774.51	0.61198	5113	5194.8	3.7197	0.9999	9.9744e-05	0.00019949	0.0057082	True
AGGGCACAACAAGAGTGGGA	Peak_2121	440.73	189.65/204.25/196.23	440.73	196.23	-1.1633	53.762	4323.3	3.7185	0.0001002	0.9999	0.0002004	0.0057212	False
CGTCCTGCTAGTGTACATGT	Peak_173	789.48	429.88/388.61/448.22	789.48	429.88	-0.87544	1019.9	9355.4	3.7179	0.00010046	0.9999	0.00020093	0.0057229	False
CAAGAAGAATGACCATGATG	Peak_1358	514.78	256.48/244.01/224.11	514.78	244.01	-1.0739	275.78	5308.5	3.7163	0.0001011	0.9999	0.00020219	0.0057458	False
GAGGTGAAAGCCTAGGGTCT	Peak_1099	205.43	381.11/280.16/353.21	205.43	353.21	0.77893	3057.3	1583.1	3.714	0.9999	0.00010199	0.00020399	0.0057835	True
TGCACTTTTGCTAGGGTTGG	Peak_2215	777.54	1030.5/1164/1133	777.54	1133	0.54252	5736.1	9168	3.7119	0.9999	0.00010285	0.00020571	0.005819	True
CCAGGCAGCCCATGGGCTAG	Peak_316	493.28	755.91/723/755.99	493.28	755.91	0.61479	541.48	5017.3	3.7077	0.9999	0.00010458	0.00020916	0.0059031	True
GTTACCTGGCATGACAGTAC	Peak_1221	303.37	112.89/74.107/173.51	303.37	112.89	-1.4182	2589.2	2642	3.7059	0.00010534	0.99989	0.00021067	0.0059265	False
CTTGCCCAGGCATGCCTGCA	Peak_190	340.4	563.54/545.86/517.42	340.4	545.86	0.67973	560.78	3074.7	3.7054	0.99989	0.00010552	0.00021105	0.0059265	True
TGAAGTGGCCTTGTTGTCTA	Peak_1036	670.05	1004.3/813.37/991.46	670.05	991.46	0.5646	15940	7526.1	3.705	0.99989	0.00010571	0.00021142	0.0059265	True
CATGAGCCATGAACCTTGGC	Peak_1313	283.07	101.15/84.049/148.72	283.07	101.15	-1.4756	1277.7	2411.8	3.7043	0.00010599	0.99989	0.00021198	0.0059286	False
GGGCCTACGATCAGAGGTGT	NO_TARGET_500	536.28	784.81/818.8/812.79	536.28	812.79	0.599	409.68	5603.8	3.6939	0.99989	0.00011043	0.00022086	0.0061633	True
AGCTGCAAGGCCTCTTGAGA	Peak_280	607.94	336.86/253.95/307.77	607.94	307.77	-0.97978	1871.2	6616	3.6904	0.00011195	0.99989	0.00022391	0.0062335	False
GGGTCGACCCCAAGTTCCTG	Peak_642	207.82	35.221/103.03/59.901	207.82	59.901	-1.7777	1234.5	1607.3	3.6899	0.00011219	0.99989	0.00022438	0.0062335	False
AGACCAAGATGAACATGCCC	Peak_1465	963.86	527.42/556.71/569.06	963.86	556.71	-0.79081	505.23	12195	3.687	0.00011346	0.99989	0.00022693	0.0062899	False
CCAGGCTGAAGTTCGTACCT	NO_TARGET_217	142.13	257.39/274.74/257.16	142.13	257.39	0.8522	150.57	977.73	3.686	0.99989	0.00011391	0.00022782	0.0063006	True
TGTCATTGCTCTCTTGTCCT	Peak_1612	569.72	840.8/856.75/1013.2	569.72	856.75	0.58778	12358	6070.9	3.6839	0.99989	0.00011485	0.00022971	0.0063387	True
TCTGAACTTGCCCAGCCCAC	Peak_223	397.73	231.2/168.1/171.44	397.73	171.44	-1.2093	1791	3775.3	3.6829	0.00011532	0.99988	0.00023064	0.0063502	False
GCCTGCCCTAAACCCCGGAA	NO_TARGET_147	298.59	485.88/442.84/566.99	298.59	485.88	0.70054	4216.3	2587.4	3.6818	0.99988	0.00011579	0.00023159	0.0063622	True
CGCCAGGGCCTTGGGTTCCT	Peak_2574	328.45	618.63/527.79/405.88	328.45	527.79	0.68261	11557	2933.4	3.6804	0.99988	0.00011642	0.00023284	0.0063825	True
TACTGAGTTCCTTGAAATCA	Peak_321	659.3	832.67/1033.9/974.94	659.3	974.94	0.56368	11858	7366.5	3.6776	0.99988	0.00011772	0.00023544	0.0064394	True
CTAGCCAGCTTGGTTCGCAC	Peak_2285	487.31	314.28/210.57/229.28	487.31	229.28	-1.0844	3788	4937.2	3.6722	0.00012021	0.99988	0.00024043	0.0065615	False
GATGAGGGAACTTGCACAGC	Peak_1115	355.93	146.3/139.18/211.72	355.93	146.3	-1.2768	2164.9	3260.9	3.6708	0.00012088	0.99988	0.00024176	0.0065832	False
CCTTGCCTGCCCCTCCCATG	Peak_180	659.3	351.31/344.33/312.93	659.3	344.33	-0.93515	517.26	7366.5	3.6698	0.00012139	0.99988	0.00024278	0.0065965	False
CAAGATAAGGCACAAGGTAA	Peak_1501	250.82	417.24/332.58/470.95	250.82	417.24	0.73193	5025.8	2057.3	3.6691	0.99988	0.00012171	0.00024343	0.0065997	True
ACAGTGCTAGCCCAGTCCAC	Peak_369	332.04	68.637/131.95/138.39	332.04	131.95	-1.3248	2024.9	2975.6	3.6681	0.00012219	0.99988	0.00024437	0.0066109	False
TGCTGGCCAAGGGTGAGGCC	Peak_1411	439.53	194.17/198.82/247.87	439.53	198.82	-1.1405	1213.4	4307.8	3.6674	0.00012251	0.99988	0.00024502	0.006614	False
CTGCAGTCAAGGTATCCCCT	Peak_1682	457.45	210.43/179.85/231.34	457.45	210.43	-1.1166	686.3	4541.3	3.6656	0.00012338	0.99988	0.00024677	0.0066455	False
ACCTTGATCAAAGCTTGGGA	Peak_1683	575.69	251.07/354.27/288.14	575.69	288.14	-0.99601	2873.7	6155.3	3.6651	0.00012363	0.99988	0.00024726	0.0066455	False
AAGTCCCAACTTGCAGTTTC	Peak_976	790.68	1100.9/1166.7/1145.3	790.68	1145.3	0.53406	1216.8	9374.2	3.6632	0.99988	0.00012456	0.00024912	0.0066809	True
CACTGCATGGGCTTGGCCTC	Peak_2606	136.16	247.45/249.43/244.77	136.16	247.45	0.85712	5.5681	924.47	3.6604	0.99987	0.00012592	0.00025185	0.0067395	True
CCATTTTCAGGCTAGATAAC	Peak_2335	753.65	1090.1/1108/1096.8	753.65	1096.8	0.54074	85.35	8796.2	3.6588	0.99987	0.00012668	0.00025337	0.0067656	True
GGCATGTCCAGACAAGGCCC	Peak_1296	136.16	25.287/18.979/32.016	136.16	25.287	-2.3834	42.537	924.47	3.6539	0.00012915	0.99987	0.00025831	0.0068826	False
GGTACATGCACTTGGCTCTC	Peak_1970	537.47	811/928.15/774.58	537.47	811	0.5926	7525.4	5620.3	3.6485	0.99987	0.00013188	0.00026375	0.0070072	True
CACAAGCCCTTGGGAGCTTT	Peak_2242	209.02	355.83/366.02/338.75	209.02	355.83	0.76472	197.73	1619.4	3.6482	0.99987	0.00013206	0.00026411	0.0070072	True
GGCATGTCCAGGCAAGCCAT	Peak_1116	133.77	24.384/35.246/14.459	133.77	24.384	-2.4085	108.25	903.36	3.6476	0.00013235	0.99987	0.0002647	0.0070077	False
TGTTGGCTAGACTCTGTTCT	Peak_1389	886.23	1267.1/1279.7/1184.6	886.23	1267.1	0.51525	3480.9	10907	3.6465	0.99987	0.00013289	0.00026579	0.0070216	True
AGTGATTCAAACACTTGTCT	Peak_1743	681.99	316.09/362.4/445.13	681.99	362.4	-0.9103	4494	7704.5	3.641	0.0001358	0.99986	0.0002716	0.0071599	False
TTGTGGCTTGGATAGAACCC	Peak_119	150.49	40.64/32.535/29.95	150.49	32.535	-2.1755	36.187	1053.5	3.6375	0.00013767	0.99986	0.00027534	0.007243	False
GGCAAGGCAAGGACAAGGCA	Peak_1501	346.37	142.69/84.049/148.72	346.37	142.69	-1.2735	1737.7	3146	3.6313	0.00014099	0.99986	0.00028197	0.0074018	False
CCAAGTCTCTGCATGTGAAG	Peak_1036	524.33	792.03/851.33/707.45	524.33	792.03	0.59415	5335.1	5439.3	3.6297	0.99986	0.00014186	0.00028371	0.0074317	True
AAGGGCGTAGGGCAAGAACT	Peak_2435	308.15	96.633/121.1/119.8	308.15	119.8	-1.3557	269.24	2696.9	3.6268	0.00014346	0.99986	0.00028693	0.007488	False
ACGGAGGCTGCTAGGGACAG	Peak_1124	735.74	400.98/360.6/490.57	735.74	400.98	-0.87402	4828.4	8519.9	3.6267	0.00014354	0.99986	0.00028707	0.007488	False
CCCCAAGTTCCAGATTTCTA	Peak_537	853.98	1334.8/1222.8/1177.4	853.98	1222.8	0.51737	7306.4	10383	3.6192	0.99985	0.00014778	0.00029555	0.0076931	True
CTTTTTCCCAAGGGCAAGTG	Peak_1176	519.56	784.81/784.45/843.78	519.56	784.81	0.59412	1738.9	5373.8	3.6184	0.99985	0.00014822	0.00029644	0.0076967	True
AGGCCCAAGCATCTCTTCTT	Peak_890	181.55	314.28/275.64/345.98	181.55	314.28	0.78839	1248.9	1346.4	3.6174	0.99985	0.00014876	0.00029752	0.0076967	True
CCTACATTTGCCTTGTGCCT	Peak_1501	849.2	1306.8/1216.4/1094.7	849.2	1216.4	0.51798	11488	10306	3.6174	0.99985	0.00014878	0.00029756	0.0076967	True
GCTTGTGATCCATGTTTTCT	Peak_135	513.58	776.68/753.73/837.58	513.58	776.68	0.59577	2118	5292.3	3.6165	0.99985	0.00014929	0.00029858	0.0077015	True
GTTACAAAATAAGCAAGGGT	Peak_250	397.73	179.72/165.39/175.57	397.73	175.57	-1.1752	60.48	3775.3	3.6156	0.00014982	0.99985	0.00029963	0.0077015	False
GTGGGCCTCTAGTCCATTGT	Peak_1616	189.91	53.284/74.107/45.442	189.91	53.284	-1.8143	247.56	1428.2	3.6156	0.00014983	0.99985	0.00029966	0.0077015	False
ATCGTTGCTGACAGGATCTA	NO_TARGET_124	965.06	1364.6/1464.1/1269.3	965.06	1364.6	0.49936	9490.1	12215	3.6151	0.99985	0.00015011	0.00030023	0.0077015	True
GCCCAGACGCCCTAGAATAG	NO_TARGET_427	486.11	739.65/707.63/802.47	486.11	739.65	0.60454	2485.5	4921.2	3.6142	0.99985	0.00015066	0.00030132	0.0077136	True
GCTTGGTGTTAGGCATGGTG	Peak_2298	198.27	74.055/57.84/22.721	198.27	57.84	-1.7598	748.14	1511.1	3.6127	0.00015151	0.99985	0.00030301	0.0077409	False
TTCAAGCAGAAGGGGGGCCA	Peak_1662	322.48	515.68/468.14/539.11	322.48	515.68	0.67558	1404.4	2863.3	3.6105	0.99985	0.00015283	0.00030566	0.0077779	True
TATGGAGTAACTCAAGCCAA	Peak_479	643.77	372.08/266.61/338.75	643.77	338.75	-0.92431	3158	7137.5	3.6104	0.00015286	0.99985	0.00030572	0.0077779	False
TGTTTCTGCATGCCCCTCTT	Peak_881	472.97	685.46/721.19/731.21	472.97	721.19	0.60757	688.36	4746.1	3.603	0.99984	0.0001573	0.00031461	0.0079877	True
TTCCTAGACACTAGGCATGC	Peak_184	381.01	166.17/144.6/190.03	381.01	166.17	-1.1923	517.3	3567.3	3.5969	0.00016099	0.99984	0.00032198	0.0081458	False
CCCCATCTTGCACTTTTGCT	Peak_2215	523.14	827.25/717.58/788.01	523.14	788.01	0.59009	3250.4	5422.9	3.5968	0.99984	0.00016108	0.00032215	0.0081458	True
ATGTAACATGTACATTGGTT	Peak_497	513.58	251.97/230.46/268.52	513.58	251.97	-1.0244	368.41	5292.3	3.5962	0.00016146	0.99984	0.00032293	0.0081488	False
GGGCCTCTGAGTCAAGGACA	Peak_711	708.27	384.73/397.65/384.19	708.27	384.73	-0.87875	83.638	8100.5	3.5948	0.00016233	0.99984	0.00032467	0.0081666	False
ATTCCTCCTCATGGTCCCCT	Peak_384	742.9	359.44/441.93/408.98	742.9	408.98	-0.85957	1770.1	8630.1	3.5945	0.0001625	0.99984	0.000325	0.0081666	False
CTTGGGCAAGCCCCCCAATA	Peak_1177	253.21	421.75/406.69/417.24	253.21	417.24	0.71832	65.886	2083.1	3.594	0.99984	0.00016281	0.00032561	0.0081666	True
GAAACAAATAGTGATTACTC	chr9;80336915:80337915	642.58	320.61/339.81/366.64	642.58	339.81	-0.91715	544.21	7119.9	3.5881	0.00016652	0.99983	0.00033303	0.0083359	False
AGGGGCTAGCATGTCTGTGA	Peak_1944	1020	608.7/640.76/604.17	1020	608.7	-0.74381	524.11	13148	3.587	0.00016726	0.99983	0.00033452	0.0083523	False
GCAAGCCACAAGGCAAGGCA	Peak_1501	474.17	226.68/187.98/264.39	474.17	226.68	-1.0614	1459.9	4762	3.5864	0.00016764	0.99983	0.00033528	0.0083523	False
TACATATACTTGTATAAACC	Peak_1072	1026	613.21/523.27/700.22	1026	613.21	-0.74158	7830.2	13250	3.5857	0.00016806	0.99983	0.00033612	0.0083523	False
TCAAGGCCACACAGCAAGTT	Peak_20	586.44	720.68/871.21/915.04	586.44	871.21	0.57024	12290	6307.9	3.5855	0.99983	0.00016819	0.00033639	0.0083523	True
AGTCCAGGCTAGCCGGCTGG	Peak_1218	306.96	448.85/598.28/492.63	306.96	492.63	0.68072	6539.3	2683.2	3.5846	0.99983	0.00016882	0.00033764	0.0083666	True
AAGGGAGGCAAAGCAAGGCA	Peak_1501	359.51	153.53/167.19/147.69	359.51	153.53	-1.2222	110.42	3304.3	3.5833	0.00016962	0.99983	0.00033925	0.0083893	False
TCAAGCACTCATGCAGTCCG	Peak_1256	462.22	705.33/856.75/680.6	462.22	705.33	0.60863	11770	4604.1	3.5828	0.99983	0.00016995	0.00033991	0.0083893	True
TTTTGCCTTGCTTTGTGCCT	Peak_1501	791.87	1111.7/1138.7/1156.7	791.87	1138.7	0.52352	525.96	9393	3.5788	0.99983	0.00017259	0.00034517	0.0085023	True
TTTGACCTTGTATCTTGCTT	Peak_222	586.44	918.47/837.77/870.63	586.44	870.63	0.56927	1683.9	6307.9	3.5782	0.99983	0.00017299	0.00034597	0.0085051	True
TGTGACCAATGACTGAGAGG	chr14;70718609:70719609	891.01	604.18/516.04/493.67	891.01	516.04	-0.78678	4134.9	10986	3.5775	0.00017343	0.99983	0.00034686	0.0085102	False
GTTCACACTTGTCTGAGAAC	Peak_607	383.4	168.88/197.92/165.24	383.4	168.88	-1.1781	428.23	3596.8	3.5768	0.00017392	0.99983	0.00034783	0.008517	False
TCCGAAGTTTTCATGGCACA	Peak_1994	551.8	824.54/787.16/918.14	551.8	824.54	0.57858	5078.6	5819.5	3.5752	0.99983	0.00017495	0.00034991	0.008551	True
ATAAGGGAACTTGCACAGCG	Peak_258	627.05	330.54/326.25/345.98	627.05	330.54	-0.9217	128.39	6892.9	3.5714	0.00017754	0.99982	0.00035508	0.00866	False
TGCCTCTTGCCTTCGTCAAG	Peak_1635	1015.2	1555.2/1423.4/1291	1015.2	1423.4	0.48714	17450	13066	3.5709	0.99982	0.00017788	0.00035576	0.00866	True
AGGAAACAAGAGCTGAGAGA	Peak_1458	290.23	111.99/112.97/88.819	290.23	111.99	-1.366	268.85	2492.5	3.5703	0.00017826	0.99982	0.00035652	0.0086613	False
CAAAAGTCTCGCTTGGTCCT	NO_TARGET_376	558.97	982.59/812.47/833.45	558.97	833.45	0.57548	11341	5919.7	3.5675	0.99982	0.00018023	0.00036045	0.0087287	True
CCTCAAGGCTTCTCAAGCTA	Peak_2516	286.65	463.3/389.52/531.88	286.65	463.3	0.69073	5073.7	2452.1	3.5673	0.99982	0.00018035	0.0003607	0.0087287	True
GGATTCACCCATGTGCAAGG	Peak_2400	1005.7	1426/1410.7/1297.2	1005.7	1410.7	0.4879	6567.2	12903	3.5661	0.99982	0.00018114	0.00036227	0.0087477	True
CATGTCCTGGCTTGCCAGCC	Peak_301	587.63	709.85/871.21/896.45	587.63	871.21	0.56731	13338	6325	3.5657	0.99982	0.00018145	0.0003629	0.0087477	True
TCCATGACAATATTCTTGAT	Peak_1960	211.41	355.83/370.54/281.95	211.41	355.83	0.74841	2837.2	1643.7	3.5622	0.99982	0.0001839	0.0003678	0.0088486	True
GCTGCAGTCAAGGTATCCCC	Peak_1682	212.6	67.734/60.551/93.983	212.6	67.734	-1.6358	370.3	1655.9	3.5601	0.00018537	0.99981	0.00037074	0.0088767	False
TCCTTGCTTCTAGCACTCCT	Peak_1703	271.12	76.765/110.26/101.21	271.12	101.21	-1.4127	339.74	2278.9	3.5593	0.00018593	0.99981	0.00037186	0.0088767	False
GGGAGAGGCAAGTGTTGCTT	Peak_1192	570.91	859.76/848.62/749.79	570.91	848.62	0.57102	4945.2	6087.8	3.5592	0.99981	0.00018597	0.00037195	0.0088767	True
AGGCATGGTAAGGCAAGGCA	Peak_1501	158.85	41.543/30.727/39.245	158.85	39.245	-1.9898	38.918	1130.6	3.5587	0.00018633	0.99981	0.00037266	0.0088767	False
GGTGGGGTTCAAGAAAGGCA	Peak_660	329.65	121.92/136.47/185.9	329.65	136.47	-1.2662	1327.6	2947.4	3.5583	0.0001866	0.99981	0.00037321	0.0088767	False
TGACAACATGGATCGCCATC	Peak_2298	592.41	876.92/794.39/878.89	592.41	876.92	0.56506	3407.5	6393.1	3.5583	0.99981	0.00018663	0.00037326	0.0088767	True
TGGACAAATCTTGTTGGGCA	Peak_604	342.79	540.97/560.32/497.8	342.79	540.97	0.65669	1119.1	3103.2	3.5576	0.99981	0.00018716	0.00037431	0.0088846	True
AGGACTGTTCTAGACAAACC	Peak_1423	581.66	300.74/328.96/277.82	581.66	300.74	-0.94937	661.06	6240	3.5563	0.00018805	0.99981	0.00037609	0.0089098	False
CGCGTGTAGCTGGAGACAAG	NO_TARGET_414	1129.9	1487.4/1565.3/1568.8	1129.9	1565.3	0.4699	3037.4	15065	3.5474	0.99981	0.00019449	0.00038899	0.0091977	True
AATGTATCCTCATGGATAAG	Peak_1292	526.72	281.77/225.03/264.39	526.72	264.39	-0.99166	925.55	5472.1	3.5463	0.00019536	0.9998	0.00039071	0.0092139	False
TGAGTCTTACTAGGTCCTGT	NO_TARGET_118	660.49	953.69/965.2/1110.2	660.49	965.2	0.5466	10583	7384.2	3.546	0.9998	0.00019558	0.00039116	0.0092139	True
GGAGTGCCAGGGCTTGCAGG	Peak_2084	599.58	302.54/329.87/313.96	599.58	313.96	-0.93117	191.69	6495.8	3.5438	0.00019722	0.9998	0.00039445	0.0092736	False
GGCTTGTTGTGGCATGCCCT	Peak_859	130.19	234.81/175.33/282.98	130.19	234.81	0.84599	2929.3	871.94	3.5431	0.9998	0.00019774	0.00039548	0.0092802	True
GCCCTGTTCACATGGGCAGG	Peak_1333	449.09	328.73/213.28/210.69	449.09	213.28	-1.0707	6667.6	4432	3.542	0.00019855	0.9998	0.0003971	0.0092884	False
CCTTGTGCCTTGCCTTTCCT	Peak_1501	803.82	1206.6/1003.2/1150.5	803.82	1150.5	0.5168	12427	9581.5	3.5419	0.9998	0.00019866	0.00039733	0.0092884	True
GGCATGAGTGACCCCCTGCT	Peak_33	351.15	561.74/475.37/551.5	351.15	551.5	0.6498	2950.3	3203.3	3.54	0.9998	0.00020009	0.00040018	0.0093376	True
TTGTATCCCTAACAATGTCC	chr6;144252291:144253291	1223	867.89/765.47/701.25	1223	765.47	-0.67535	7306.8	16740	3.5365	0.0002027	0.9998	0.00040539	0.0094414	False
AGCTAGCCAACACAAGACGC	Peak_893	306.96	166.17/123.81/84.688	306.96	123.81	-1.3029	1662.6	2683.2	3.5356	0.00020342	0.9998	0.00040684	0.0094573	False
ATGTGCCCAAGGCCTGTATG	Peak_2259	361.9	605.09/444.64/565.96	361.9	565.96	0.64369	8124.3	3333.2	3.5345	0.9998	0.00020424	0.00040848	0.0094775	True
TGTGGTTGCAGCCAAGGAGC	Peak_2286	439.53	192.36/207.86/266.46	439.53	207.86	-1.0767	1836.7	4307.8	3.5297	0.000208	0.99979	0.00041601	0.0096241	False
ATGGGGGCCATGCAAGACCC	Peak_2419	285.46	101.15/111.16/129.1	285.46	111.16	-1.3527	210.97	2438.6	3.5295	0.00020817	0.99979	0.00041634	0.0096241	False
ACATGTCCTAACTTGCTATT	Peak_1875	213.79	333.25/357.88/407.95	213.79	357.88	0.74056	1556.6	1668.1	3.5279	0.99979	0.00020943	0.00041886	0.0096643	True
CCGTTGATCCCCAGGCGTGC	NO_TARGET_104	300.98	481.36/365.11/481.27	300.98	481.27	0.67538	6746.5	2614.7	3.5258	0.99979	0.00021107	0.00042214	0.0097218	True
CTTGGAACCTTGCCTTTTTG	Peak_1026	593.61	922.08/840.49/875.79	593.61	875.79	0.5603	1694.5	6410.2	3.5245	0.99979	0.00021212	0.00042424	0.009752	True
TAGTGAATGCCATCCTTGCC	Peak_1360	306.96	489.49/379.57/514.32	306.96	489.49	0.67149	6348.9	2683.2	3.5238	0.99979	0.00021268	0.00042536	0.0097596	True
ATTGGCCAAAGCAAGATACA	Peak_222	216.18	89.408/62.359/71.262	216.18	71.262	-1.5876	204.28	1692.6	3.5226	0.00021368	0.99979	0.00042737	0.0097847	False
CCATTTGTCCTAGTTGCTCA	Peak_1815	128.99	222.17/246.72/232.37	128.99	232.37	0.84421	155.05	861.52	3.5222	0.99979	0.00021402	0.00042803	0.0097847	True
TTTGTGAAATTAATATGGTG	chr21;21817526:21818526	212.6	355.83/350.65/367.67	212.6	355.83	0.74032	83.487	1655.9	3.5197	0.99978	0.00021603	0.00043206	0.0098586	True
ACAAGTAACTACATGTCTTG	Peak_1141	433.56	779.39/662.45/618.63	433.56	662.45	0.61043	7797.4	4230.7	3.519	0.99978	0.00021661	0.00043323	0.0098671	True
GGCATTTGAACTTGTTGTTC	Peak_2026	355.93	596.96/556.71/545.31	355.93	556.71	0.64389	875.03	3260.9	3.5161	0.99978	0.00021898	0.00043797	0.0099567	True
TCTGGCTTGCACCGTGTCAT	NO_TARGET_107	445.5	678.24/587.44/690.93	445.5	678.24	0.60525	4203	4385.3	3.5145	0.99978	0.00022031	0.00044062	0.0099987	True
CCGGCAAGAAACTATACTTG	NO_TARGET_42	496.86	746.87/737.46/766.32	496.86	746.87	0.58705	233.38	5065.6	3.5128	0.99978	0.00022174	0.00044348	0.010045	True
AAGCCATTGTATAACTCCAG	NO_TARGET_436	760.82	1107.2/1091.7/1042.1	760.82	1091.7	0.52041	1352.9	8907.3	3.5062	0.99977	0.0002273	0.00045461	0.010278	True
GGACCAGGCCCACAAGGCAC	Peak_2328	238.88	84.893/101.22/83.655	238.88	84.893	-1.4817	134.05	1929.6	3.5055	0.00022789	0.99977	0.00045579	0.010286	False
ATGTGTGGCTCATGCATCTG	Peak_2497	648.55	393.76/316.31/351.14	648.55	351.14	-0.88327	1514.6	7207.8	3.5031	0.00022998	0.99977	0.00045995	0.010361	False
ATTAGCCGTTGCCATATCAA	NO_TARGET_310	174.38	235.71/331.68/299.5	174.38	299.5	0.77691	2552.2	1277.3	3.5011	0.99977	0.0002317	0.0004634	0.010391	True
GGAAGTCAAGTAACAAGGTA	Peak_1501	492.08	739.65/690.46/791.11	492.08	739.65	0.58696	2533.5	5001.3	3.5007	0.99977	0.00023205	0.00046411	0.010391	True
TGGAGAAGCATCTTGGTTTG	Peak_2516	309.34	524.71/450.97/491.6	309.34	491.6	0.66655	1373.5	2710.7	3.5006	0.99977	0.0002321	0.0004642	0.010391	True
TTTGTTACAGTTCAAGCAGA	Peak_1662	631.83	923.89/934.47/753.93	631.83	923.89	0.54746	14499	6962.5	3.5001	0.99977	0.0002325	0.00046501	0.010391	True
TGTTCTCATTGCCATGGTAA	Peak_693	584.05	909.44/861.27/858.24	584.05	861.27	0.55958	1164.5	6273.9	3.4999	0.99977	0.00023273	0.00046545	0.010391	True
AACAAGGTCAGACATGCTCC	Peak_178	489.7	214.04/243.11/253.03	489.7	243.11	-1.0073	471.76	4969.2	3.4981	0.00023433	0.99977	0.00046865	0.010439	False
AAGTCTGGGCAAGCTCTGGG	Peak_1040	465.81	564.45/744.69/704.35	465.81	704.35	0.59552	10600	4651.3	3.4977	0.99977	0.00023465	0.0004693	0.010439	True
CCTTTCCCAAGGTCACTGCA	Peak_281	573.3	820.03/846.81/855.14	573.3	846.81	0.56193	393.36	6121.5	3.4958	0.99976	0.00023635	0.0004727	0.010496	True
TCCCAAGGGTTTAAGTCGGG	NO_TARGET_229	176.77	323.31/302.76/252	176.77	302.76	0.77291	1499.5	1300.2	3.4939	0.99976	0.00023798	0.00047596	0.01055	True
TGACTTTTCTTGAAGTGGCT	Peak_1033	556.58	817.32/824.22/897.48	556.58	824.22	0.56559	2707.6	5886.3	3.4884	0.99976	0.00024297	0.00048593	0.010751	True
CTTAAACCCAACATGCAGTT	Peak_133	674.82	1029.5/978.76/922.27	674.82	978.76	0.53578	2885.4	7597.3	3.487	0.99976	0.00024426	0.00048852	0.010789	True
CTTTCACTGCCAAGCATCTT	Peak_1560	169.6	313.38/291.91/239.6	169.6	291.91	0.77983	1598.5	1231.7	3.485	0.99975	0.00024606	0.00049213	0.01085	True
CTAGCTCAGGCATGTTCACG	Peak_1412	570.91	412.72/299.14/294.34	570.91	299.14	-0.93016	6462	6087.8	3.4832	0.00024774	0.99975	0.00049547	0.010904	False
AGCAGGGCTCTCTCTTGCTT	Peak_1125	1203.9	753.2/852.23/758.06	1203.9	758.06	-0.66667	4446.4	16393	3.4825	0.00024839	0.99975	0.00049678	0.010913	False
CATGGAGTAGAACATGGACC	Peak_2210	409.67	224.88/191.59/150.79	409.67	191.59	-1.0924	1386.5	3925.7	3.4806	0.00025014	0.99975	0.00050029	0.010945	False
GAGCAAGCCAGGGCTTGTGC	Peak_1934	549.41	342.28/284.68/276.78	549.41	284.68	-0.94612	1690	5786.2	3.4803	0.00025045	0.99975	0.0005009	0.010945	False
TCTTGCTCTGACATGTTTTG	Peak_731	649.74	945.56/852.23/972.87	649.74	945.56	0.54061	4727.9	7225.4	3.4801	0.99975	0.00025059	0.00050118	0.010945	True
AAACATGCAGGGACAAGCCC	Peak_2348	385.78	195.07/176.23/167.31	385.78	176.23	-1.1259	217.3	3626.4	3.4798	0.00025088	0.99975	0.00050177	0.010945	False
ACAAGTTCAGGCTAGCCTGC	Peak_556	801.43	503.03/425.67/461.65	801.43	461.65	-0.79445	1503.8	9543.7	3.4781	0.00025253	0.99975	0.00050507	0.010992	False
CATGGTTTTACTTGGCTCAT	Peak_1121	828.9	1221.9/1023/1176.3	828.9	1176.3	0.50451	12788	9980.4	3.4777	0.99975	0.00025284	0.00050568	0.010992	True
AAGGCAAGGGACAAGGGACA	Peak_1501	262.76	103.86/100.32/85.72	262.76	100.32	-1.3804	112.79	2187	3.4737	0.00025666	0.99974	0.00051331	0.011138	False
TTGTTTACATTCTAGGTAAG	Peak_1830	511.19	687.27/762.76/796.27	511.19	762.76	0.57643	3411	5259.7	3.4688	0.99974	0.00026143	0.00052286	0.011326	True
CATCAAATTAAGGTAATATG	chr23;148417700:148418700	628.24	871.5/916.4/925.37	628.24	916.4	0.54393	1048	6910.3	3.4664	0.99974	0.00026373	0.00052745	0.011405	True
CTAAAATTTTTGCGTGTTTG	NO_TARGET_370	695.13	1025.9/1003.2/955.32	695.13	1003.2	0.52856	1403.9	7901.9	3.4652	0.99974	0.00026491	0.00052983	0.011415	True
CAAGGTATCTCTTGTTTGTT	Peak_1248	567.33	805.58/884.77/836.55	567.33	836.55	0.55944	1642.2	6037.2	3.4649	0.99973	0.00026526	0.00053052	0.011415	True
ATGTCAGGACTTGCAGGATC	Peak_743	689.16	382.92/365.11/475.08	689.16	382.92	-0.84612	4404.9	7812	3.4648	0.00026533	0.99973	0.00053066	0.011415	False
CTGCTCCCATGTGCCAAGTG	Peak_2568	544.64	922.08/752.82/806.6	544.64	806.6	0.5657	8113.9	5719.7	3.4638	0.99973	0.00026633	0.00053265	0.011438	True
GCGGAGGTCATTCTAGGAGG	Peak_555	364.29	131.85/163.58/167.31	364.29	163.58	-1.1503	510.16	3362.3	3.4614	0.00026873	0.99973	0.00053745	0.011521	False
TAGAACATTCTCAAGACACC	Peak_1305	210.21	68.637/70.492/85.72	210.21	70.492	-1.5628	117.67	1631.6	3.4591	0.000271	0.99973	0.000542	0.011598	False
CCCGCTAACAGCCTAGATCA	NO_TARGET_485	505.22	754.1/719.38/866.5	505.22	754.1	0.5769	6919.4	5178.6	3.4584	0.99973	0.00027167	0.00054333	0.011607	True
ATCATGGTTCCCATCACCAT	Peak_1096	568.52	308.86/262.09/299.5	568.52	299.5	-0.92237	743.86	6054.1	3.4575	0.00027262	0.99973	0.00054524	0.011627	False
CTTGCCCTAGTTCTTTCTTG	Peak_1478	795.46	1132.5/1131.5/1064.8	795.46	1131.5	0.50783	2225	9449.4	3.4569	0.99973	0.00027325	0.00054651	0.011634	True
TAGATGTTAACAGAGTGATC	chr8;40240596:40241596	409.67	209.52/183.46/193.13	409.67	193.13	-1.081	181.11	3925.7	3.4561	0.00027401	0.99973	0.00054803	0.011642	False
GGGAGGTGGCTTTAGGTTTT	NO_TARGET_448	424	656.56/628.1/645.48	424	645.48	0.60514	212.41	4108	3.4556	0.99973	0.00027457	0.00054914	0.011642	True
ATGTTATAACAAGTTAGTAC	Peak_1083	526.72	290.8/271.12/264.39	526.72	271.12	-0.95551	216.29	5472.1	3.4553	0.00027489	0.99973	0.00054978	0.011642	False
TTGGGAGCATGTACGTAGCA	Peak_15	844.43	1314/1193.9/1075.1	844.43	1193.9	0.49908	14270	10229	3.4548	0.99972	0.00027531	0.00055062	0.011642	True
TGTCCTTGTCCTTGGTTCGG	Peak_1661	1094.1	679.14/725.71/677.5	1094.1	679.14	-0.68709	1085.6	14432	3.4537	0.00027649	0.99972	0.00055297	0.011657	False
CAGCCAAGGCCAACCTTGCT	Peak_2039	463.42	638.5/732.04/698.16	463.42	698.16	0.59019	2353.3	4619.8	3.4536	0.99972	0.00027661	0.00055321	0.011657	True
CATGCCCACTAGCTTCACCC	Peak_1652	658.1	310.67/362.4/403.82	658.1	362.4	-0.85893	2195.6	7348.8	3.4494	0.00028092	0.99972	0.00056185	0.011803	False
CTGGGACTTGCTCTTGGGCT	Peak_599	412.06	518.39/629.01/643.42	412.06	629.01	0.60902	6222.3	3955.9	3.4493	0.99972	0.00028102	0.00056204	0.011803	True
TGAACATGTCTATACTTGTC	Peak_568	881.45	524.71/484.41/522.58	881.45	522.58	-0.7531	730.95	10829	3.4485	0.00028183	0.99972	0.00056365	0.011817	False
GAAGTGTATGCTCATGTGCT	Peak_1781	462.22	718.88/690.46/696.09	462.22	696.09	0.58963	275.48	4604.1	3.4466	0.99972	0.00028382	0.00056763	0.011861	True
TAGTCCATCATGAGTTGCCT	Peak_233	717.82	413.63/350.65/404.85	717.82	404.85	-0.8247	1507	8245.8	3.4466	0.00028383	0.99972	0.00056766	0.011861	False
AACAAGTACAAGGCATGTCT	Peak_1298	408.48	163.46/207.86/193.13	408.48	193.13	-1.0768	548.55	3910.6	3.4437	0.00028693	0.99971	0.00057386	0.011963	False
TTTCGGTACAAGGCATGTTT	Peak_255	705.88	1015.1/840.49/1037.9	705.88	1015.1	0.52351	15506	8064.3	3.4434	0.99971	0.00028724	0.00057448	0.011963	True
GTCCTCTTTCCCTTGACCAT	Peak_208	383.4	177.01/189.79/146.65	383.4	177.01	-1.1106	542.37	3596.8	3.4413	0.0002895	0.99971	0.00057899	0.012036	False
AATAATATCAACTTGAGAAT	Peak_548	580.47	336.86/309.08/286.08	580.47	309.08	-0.90705	650.42	6223	3.4402	0.00029061	0.99971	0.00058121	0.012057	False
CTGGGCTGGGCATGAGCTTG	Peak_2311	673.63	347.7/374.15/408.98	673.63	374.15	-0.84662	956.35	7579.5	3.4399	0.00029097	0.99971	0.00058195	0.012057	False
TAGCCCAGGCTTGTTCTTAA	Peak_1184	687.96	887.76/1025.8/991.46	687.96	991.46	0.52659	5965.1	7794.1	3.4378	0.99971	0.00029324	0.00058648	0.012131	True
TTGCCTTGCGTTGCCTTGCT	Peak_1501	1085.7	1496.5/1513.8/1407.7	1085.7	1496.5	0.46258	4091.5	14286	3.4367	0.99971	0.00029442	0.00058883	0.012159	True
CTTGTCGTTCTCTTTCAAGC	Peak_2530	439.53	214.04/233.17/210.69	439.53	214.04	-1.0347	188.57	4307.8	3.4356	0.0002956	0.9997	0.00059121	0.012181	False
CCCTTAACCTAGTCCCATCT	Peak_2006	746.49	1066.6/1169.4/1019.3	746.49	1066.6	0.51422	6406.6	8685.4	3.4346	0.9997	0.0002967	0.0005934	0.012181	True
ACCAAGGAGATCCTTGGGAG	Peak_180	290.23	131.85/112.06/118.77	290.23	118.77	-1.2819	108.09	2492.5	3.4345	0.00029686	0.9997	0.00059371	0.012181	False
TCACTTTACACTTGTAGTGT	NO_TARGET_442	561.36	826.35/851.33/788.01	561.36	826.35	0.55701	1047.1	5953.3	3.4344	0.9997	0.00029691	0.00059382	0.012181	True
TGATATGCTTGGGCATGTAC	Peak_1596	581.66	310.67/318.12/296.41	581.66	310.67	-0.90264	129.47	6240	3.4306	0.00030117	0.9997	0.00060235	0.012336	False
TAACTTGCTTCATGTACAAT	Peak_237	530.3	275.45/273.84/290.21	530.3	275.45	-0.94252	110.24	5521.4	3.4298	0.00030201	0.9997	0.00060402	0.01235	False
ACAACATGTTAAAACATGCC	Peak_2309	321.29	190.56/138.27/124.97	321.29	138.27	-1.2104	1455.3	2849.4	3.4286	0.00030339	0.9997	0.00060677	0.012378	False
GACAAGGTCCCGTCCTCAAG	Peak_1194	389.37	189.65/181.65/159.05	389.37	181.65	-1.0957	287.52	3670.9	3.4283	0.00030369	0.9997	0.00060739	0.012378	False
TGTTGCTAGGAGGCAAAGAG	chr13;61469702:61470702	512.39	761.32/735.65/806.6	512.39	761.32	0.57035	1354.4	5276	3.4272	0.9997	0.00030495	0.0006099	0.012408	True
CGATCTTTGCCTTGGAGAAG	Peak_136	481.33	214.94/261.18/242.7	481.33	242.7	-0.98492	556.11	4857.4	3.424	0.00030857	0.99969	0.00061713	0.012535	False
ACAATGCCTTGACCATGGTG	Peak_203	865.93	513.87/519.65/494.7	865.93	513.87	-0.75169	200.51	10577	3.4232	0.00030943	0.99969	0.00061886	0.01254	False
GCTTCCCAAGAAGAGTGAGG	Peak_542	148.1	30.706/65.07/38.213	148.1	38.213	-1.9269	388.83	1031.7	3.423	0.00030972	0.99969	0.00061943	0.01254	False
CCACTGTGCATGCATTTTCA	Peak_353	132.58	234.81/269.32/231.34	132.58	234.81	0.81996	601.39	892.86	3.4214	0.99969	0.00031152	0.00062304	0.012593	True
AAGGCAAGACAGGGCAAGGC	Peak_1871	402.51	251.97/190.69/178.67	402.51	190.69	-1.0738	1949.7	3835.3	3.4203	0.00031281	0.99969	0.00062562	0.012625	False
GTTCAGGCATGACAGGATGG	Peak_2513	686.77	321.51/440.13/385.23	686.77	385.23	-0.83248	3536.9	7776.1	3.4195	0.00031364	0.99969	0.00062727	0.012637	False
TTTTTTCTAGGGTTGTCACT	Peak_717	305.76	561.74/451.87/482.31	305.76	482.31	0.65582	3617.7	2669.4	3.417	0.99968	0.00031657	0.00063314	0.012735	True
CATGTCCTGGCTAGCCTGCT	Peak_1020	604.36	868.8/930.86/880.96	604.36	880.96	0.54293	1319.1	6564.4	3.414	0.99968	0.00032014	0.00064028	0.012845	True
CAAGCCCAGGTTCAAGGAGC	Peak_2474	217.38	54.187/92.182/76.425	217.38	76.425	-1.4959	371.42	1704.9	3.4137	0.00032043	0.99968	0.00064085	0.012845	False
CATGGCCTGAGGGCTTGTCT	Peak_530	613.91	938.34/679.62/893.35	613.91	893.35	0.54046	23853	6702.2	3.4133	0.99968	0.00032086	0.00064173	0.012845	True
GCCTGGCAAGACCAAGATCA	Peak_1168	407.28	263.71/194.31/190.03	407.28	194.31	-1.0638	2417.6	3895.5	3.4124	0.00032203	0.99968	0.00064405	0.012853	False
TTGTTGGGACATGTCTGAGC	Peak_1435	649.74	498.52/359.69/287.11	649.74	359.69	-0.85132	12270	7225.4	3.4123	0.00032211	0.99968	0.00064422	0.012853	False
TAATCACATTGCTTAACCGG	NO_TARGET_80	848.01	1193.9/1166.7/1298.2	848.01	1193.9	0.49306	5806.8	10287	3.4105	0.99968	0.00032426	0.00064853	0.012871	True
TGCCCTTGAGTAGGCAAGAA	Peak_1473	708.27	886.86/1021.2/1015.2	708.27	1015.2	0.51881	8256.3	8100.5	3.4105	0.99968	0.00032427	0.00064854	0.012871	True
TCAGCCAACCCATGGAGGCG	Peak_2158	236.49	119.21/87.664/79.524	236.49	87.664	-1.4214	530.75	1904.3	3.4104	0.00032429	0.99968	0.00064858	0.012871	False
CTAGCCTGGGCTTGTTCACG	Peak_2603	216.18	83.99/75.915/67.13	216.18	75.915	-1.4976	71.184	1692.6	3.4094	0.00032547	0.99967	0.00065095	0.012871	False
TGAAGTGGGGCGTCGGACAC	NO_TARGET_225	476.56	611.41/741.07/712.62	476.56	712.62	0.57947	5526.4	4793.7	3.4094	0.99967	0.00032549	0.00065099	0.012871	True
ACATGCGGACATGTGTGGGC	Peak_546	384.59	171.59/258.47/179.7	384.59	179.7	-1.0934	3135.2	3611.6	3.4093	0.00032567	0.99967	0.00065133	0.012871	False
CTTACCCATGAACACCAAGG	Peak_2322	556.58	295.32/236.78/303.64	556.58	295.32	-0.91203	1747.8	5886.3	3.4053	0.00033045	0.99967	0.00066089	0.013033	False
GTGGCCACTGGACATGCCCA	Peak_2416	385.78	182.43/145.5/180.74	385.78	180.74	-1.0897	622.09	3626.4	3.405	0.00033082	0.99967	0.00066163	0.013033	False
CACTTAGCATCATGTCTCCA	Peak_2295	707.07	1091.9/1013.1/988.37	707.07	1013.1	0.51823	3407.7	8082.4	3.404	0.99967	0.00033202	0.00066404	0.01306	True
CATGTCCAGGCATGTTCAGT	Peak_181	662.88	446.14/356.08/369.73	662.88	369.73	-0.84054	3012.1	7419.6	3.4033	0.00033294	0.99967	0.00066588	0.013075	False
CCAGCAGCATGTCCAGTGTC	Peak_1540	433.56	610.5/701.31/654.78	433.56	654.78	0.59366	2062.6	4230.7	3.4011	0.99966	0.00033559	0.00067117	0.013158	True
GACAATCATGGTGAAAGCGG	NO_TARGET_309	582.86	851.64/856.75/767.35	582.86	851.64	0.54631	3565	6257	3.3979	0.99966	0.00033949	0.00067899	0.013275	True
GGGCTCTCCAAGGCTTAGCA	Peak_2539	274.71	439.82/438.32/435.83	274.71	438.32	0.67213	4.214	2318.6	3.3978	0.99966	0.00033963	0.00067927	0.013275	True
TTTCCCTACCCCTTGAATTT	Peak_597	630.63	887.76/913.69/939.83	630.63	913.69	0.5342	677.7	6945.1	3.3965	0.99966	0.00034125	0.0006825	0.013305	True
GCAAGACAAGGTTGCCCTGT	Peak_286	634.22	416.34/348.85/350.11	634.22	350.11	-0.85532	2193.6	6997.4	3.3963	0.00034149	0.99966	0.00068299	0.013305	False
CTTCGACGCCATCGTGCTCA	NO_TARGET_440	1021.2	1377.2/1410.7/1497.5	1021.2	1410.7	0.46581	4326.1	13168	3.3947	0.99966	0.00034352	0.00068704	0.013363	True
TTCAACTGCAGGCATGTTTC	Peak_624	590.02	852.54/860.37/875.79	590.02	860.37	0.54341	149.62	6359	3.3902	0.99965	0.00034924	0.00069848	0.013565	True
CCCCTCAAGGAGCACTAGTA	Peak_62	732.15	1044/995.03/1194.9	732.15	1044	0.51131	12588	8464.9	3.3894	0.99965	0.00035017	0.00070034	0.013579	True
CTAGCTGTGTCCCTTGTAAG	Peak_2614	494.47	819.12/734.75/664.07	494.47	734.75	0.5704	6057	5033.4	3.3867	0.99965	0.00035371	0.00070742	0.013674	True
TTTTCCCTTGCAGGCATGCC	Peak_190	291.43	460.59/460.91/513.29	291.43	460.91	0.65953	1371.8	2506	3.3856	0.99964	0.00035511	0.00071022	0.013674	True
TCACTGTAGCCATGAACCCC	Peak_69	371.45	199.59/172.62/172.47	371.45	172.62	-1.1012	363.76	3449.8	3.3853	0.00035547	0.99964	0.00071094	0.013674	False
CTTACGCGCCTGGTCAAAAG	NO_TARGET_380	547.03	803.77/793.49/824.15	547.03	803.77	0.55433	260.6	5752.9	3.385	0.99964	0.00035589	0.00071178	0.013674	True
CTAGCCCTGGCATGTTCTCA	Peak_1219	266.35	97.536/106.64/164.21	266.35	106.64	-1.3125	1698.6	2226.2	3.3848	0.00035617	0.99964	0.00071234	0.013674	False
ACATGTACTTGCGCGTGCCC	Peak_1032	621.08	329.64/347.94/341.85	621.08	341.85	-0.85952	93.138	6806	3.3846	0.00035636	0.99964	0.00071272	0.013674	False
TTCGTTTGCTTGTTTTAGAG	Peak_160	671.24	1006.1/965.2/950.15	671.24	965.2	0.52335	948.26	7543.9	3.3845	0.99964	0.00035657	0.00071314	0.013674	True
AGTGTAGAAATCATGAGTCA	Peak_1420	358.31	157.14/206.96/164.21	358.31	164.21	-1.1209	938.64	3289.8	3.3841	0.00035702	0.99964	0.00071404	0.013674	False
CTCACATGCATCTGTGTCTA	Peak_2447	400.12	608.7/589.24/684.73	400.12	608.7	0.60407	3079.7	3805.3	3.3813	0.99964	0.00036072	0.00072144	0.013794	True
CTTACTTGGGCTTCAAGTCC	Peak_921	419.23	178.82/204.25/244.77	419.23	204.25	-1.0338	1144.3	4047	3.3793	0.0003633	0.99964	0.00072659	0.013871	False
TAGAGACATGTTGTGAGGGA	Peak_539	820.54	483.17/485.31/505.03	820.54	485.31	-0.75645	196.64	9847	3.3782	0.0003648	0.99964	0.0007296	0.013907	False
CTAGGGGCCTGCATGCACAC	Peak_737	914.89	461.49/561.23/554.6	914.89	554.6	-0.72113	4356.6	11379	3.3776	0.00036554	0.99963	0.00073109	0.013914	False
AATTGTAAATCCCAGTGTTG	chr23;88390177:88391177	309.34	133.66/123.81/149.75	309.34	133.66	-1.2045	177.96	2710.7	3.3744	0.00036995	0.99963	0.0007399	0.01406	False
GCTTTGGCTTGCCTTGATTT	Peak_1501	609.13	881.44/883.87/952.22	609.13	883.87	0.53633	2339.1	6633.2	3.3732	0.99963	0.00037145	0.00074291	0.01408	True
CCTAGGCCTTAAGGGGCCTT	Peak_1971	250.82	338.67/413.01/403.82	250.82	403.82	0.68487	2164.4	2057.3	3.3731	0.99963	0.00037159	0.00074319	0.01408	True
ATTCTCCCTTGCTCTTGCTC	Peak_1409	570.91	316.99/214.19/307.77	570.91	307.77	-0.88928	4421.1	6087.8	3.3726	0.00037227	0.99963	0.00074455	0.014084	False
CAAGCGCCTTGATCCTGAAG	Peak_891	489.7	262.81/185.27/252	489.7	252	-0.95571	2284.8	4969.2	3.372	0.00037317	0.99963	0.00074635	0.014087	False
GGGCCTACATGTGCATTAGG	Peak_1229	346.37	135.47/157.25/184.87	346.37	157.25	-1.1342	618.58	3146	3.3717	0.00037348	0.99963	0.00074696	0.014087	False
CCTTGGCATTGGCCTTGAAA	Peak_220	489.7	214.94/252.15/271.62	489.7	252.15	-0.95486	881.71	4969.2	3.3699	0.00037603	0.99962	0.00075207	0.014157	False
TACAAGCTGCTTGGTACTTC	Peak_91	558.97	818.22/854.04/809.7	558.97	818.22	0.5489	677.89	5919.7	3.3695	0.99962	0.00037648	0.00075296	0.014157	True
CTGGAACCTTGAGCAGGTCT	Peak_860	627.05	906.73/777.22/942.92	627.05	906.73	0.53138	9040.7	6892.9	3.3687	0.99962	0.00037768	0.00075537	0.01418	True
TTGGAAATGCTTGCAGAGAG	Peak_535	435.95	717.98/638.95/655.81	435.95	655.81	0.58802	2074.3	4261.5	3.368	0.99962	0.00037858	0.00075715	0.014192	True
GCAAGTGCCAAGGGCTTTCT	Peak_1602	458.64	717.07/685.94/656.85	458.64	685.94	0.57968	907.85	4557	3.3672	0.99962	0.00037972	0.00075944	0.014214	True
TCAGAACATGCAGGGTTTTG	Peak_540	556.58	881.44/803.43/814.86	556.58	814.86	0.54914	2281.7	5886.3	3.3664	0.99962	0.00038075	0.0007615	0.014231	True
GTCTTCCAACCATGTCATCT	Peak_1393	321.29	443.43/531.4/500.9	321.29	500.9	0.63904	2116.6	2849.4	3.3647	0.99962	0.00038307	0.00076614	0.014293	True
CAATCATTCATGGGGAAAAT	Peak_939	290.23	512.97/458.2/456.49	290.23	458.2	0.65694	1501.3	2492.5	3.3644	0.99962	0.00038358	0.00076716	0.014293	True
CCCAAGGCCCTTTGTCTGCA	Peak_2608	481.33	742.36/713.06/715.71	481.33	715.71	0.57136	358.53	4857.4	3.3629	0.99961	0.0003856	0.00077119	0.014347	True
TTTTTAGCGACATGGACCAA	Peak_1325	349.95	159.85/225.94/160.08	349.95	160.08	-1.1235	2168.6	3189	3.3623	0.00038646	0.99961	0.00077293	0.014358	False
GAAACTTGTGCACGGCATGT	Peak_232	386.98	184.24/197.92/163.18	386.98	184.24	-1.0666	315.34	3641.3	3.3599	0.0003899	0.99961	0.0007798	0.014464	False
GGACAGCTGCCAAGTTTCCT	Peak_523	495.67	792.93/700.4/734.3	495.67	734.3	0.56606	2293.3	5049.5	3.3582	0.99961	0.0003922	0.0007844	0.014527	True
AAGGTAAGTAAGGTAAACTG	chr9;75185729:75186729	409.67	464.2/619.97/665.11	409.67	619.97	0.59654	13151	3925.7	3.3564	0.99961	0.00039475	0.00078951	0.0146	True
CAATGGCGTGGACATTTGAT	NO_TARGET_450	738.13	1048.5/908.27/1065.8	738.13	1048.5	0.50583	9984.7	8556.6	3.3555	0.9996	0.00039612	0.00079225	0.01461	True
TTAAAACACAAGGTTGTCAA	Peak_2011	524.33	858.86/771.8/664.07	524.33	771.8	0.55686	9592.2	5439.3	3.3554	0.9996	0.00039621	0.00079241	0.01461	True
CAAGGACAAGGACAAGGATA	Peak_1493	248.43	97.536/103.03/89.851	248.43	97.536	-1.3399	44.603	2031.6	3.3478	0.00040728	0.99959	0.00081456	0.014996	False
TGCTGCTAGGATAGGAAGCT	Peak_735	371.45	568.06/469.95/610.37	371.45	568.06	0.61152	5707.9	3449.8	3.3474	0.99959	0.00040792	0.00081585	0.014998	True
TATAGAATAACTCAAGCTAC	Peak_557	336.81	152.63/118.39/212.75	336.81	152.63	-1.1368	2393.6	3032.1	3.3449	0.00041149	0.99959	0.00082299	0.015092	False
CAGTGACTTGCTAGTGTATG	Peak_791	615.11	989.81/889.29/766.32	615.11	889.29	0.53109	12613	6719.5	3.3448	0.99959	0.0004117	0.0008234	0.015092	True
GGCAAGGCAACGCACAAGCA	Peak_1501	550.61	882.34/805.24/687.83	550.61	805.24	0.54756	9865.1	5802.8	3.3426	0.99959	0.00041493	0.00082986	0.015188	True
CTTGGTCACATGACTTGTTT	Peak_1495	1018.8	1333/1401.7/1428.3	1018.8	1401.7	0.45993	2715.2	13128	3.342	0.99958	0.00041595	0.00083189	0.015202	True
TCCTGGATACCGCGTGGTTA	NO_TARGET_194	490.89	764.94/726.61/705.39	490.89	726.61	0.56484	959.68	4985.2	3.3386	0.99958	0.00042107	0.00084214	0.015349	True
TTCACTTCCCCTCTTGGCTC	Peak_222	582.86	318.8/308.18/404.85	582.86	318.8	-0.86845	3758.6	6257	3.3382	0.00042155	0.99958	0.0008431	0.015349	False
CAAGTTACTTCATGACTTTA	Peak_2275	575.69	839.9/817.89/837.58	575.69	837.58	0.54015	196.52	6155.3	3.3381	0.99958	0.00042182	0.00084365	0.015349	True
GAGGTACTTGATATTTATCC	Peak_587	486.11	263.71/241.3/252	486.11	252	-0.94513	125.79	4921.2	3.3373	0.00042299	0.99958	0.00084598	0.015356	False
TATTTTTTTCCTAGGTGACA	Peak_1014	524.33	811.9/760.05/770.45	524.33	770.45	0.55434	913.06	5439.3	3.3371	0.99958	0.00042324	0.00084649	0.015356	True
TTCATGAGCTTCATATTGCA	Peak_2039	414.45	624.95/587.44/631.03	414.45	624.95	0.59138	722.26	3986.2	3.3341	0.99957	0.00042784	0.00085568	0.0155	True
TTTCTGGCTTGTTTTTTGAA	Peak_426	252.01	403.69/416.63/289.18	252.01	403.69	0.67761	6640.5	2070.2	3.3337	0.99957	0.00042856	0.00085712	0.015503	True
TGAATGATTGTCTAGCGACT	Peak_939	443.11	222.17/223.23/292.28	443.11	223.23	-0.98598	2384.5	4354.3	3.3323	0.00043064	0.99957	0.00086129	0.015556	False
CCACAGGCCACTAGCCATCT	Peak_182	728.57	1034.1/985.99/1148.4	728.57	1034.1	0.5046	7697.2	8410	3.3312	0.99957	0.00043231	0.00086461	0.015593	True
ATGTCCAGGCATGTGTAGTA	Peak_716	647.35	790.22/957.07/929.5	647.35	929.5	0.52122	10079	7190.2	3.3274	0.99956	0.00043834	0.00087668	0.015788	True
TGTCCTACTAGGTTCTGCCA	Peak_656	636.6	357.63/447.35/357.34	636.6	357.63	-0.83015	4025.1	7032.4	3.3267	0.00043947	0.99956	0.00087895	0.015806	False
TGTTGGGACATGTCTGAGCA	Peak_1435	711.85	1095.5/1012.2/966.68	711.85	1012.2	0.50724	4503.8	8154.9	3.3259	0.99956	0.00044062	0.00088123	0.015824	True
AGTTTAAGTAGACAAGCATC	Peak_251	372.65	177.01/165.39/194.16	372.65	177.01	-1.0697	214.65	3464.4	3.3238	0.00044401	0.99956	0.00088801	0.015923	False
TGTCTTCGGATAGGCGGCTT	NO_TARGET_443	496.86	733.33/758.24/659.94	496.86	733.33	0.56068	3003.1	5065.6	3.3224	0.99955	0.0004462	0.00089239	0.015977	True
TGCTGTCTTGAAGACTTTAT	Peak_2382	671.24	993.43/959.78/943.96	671.24	959.78	0.51523	691.18	7543.9	3.322	0.99955	0.0004468	0.0008936	0.015977	True
CATGCTGCCATGCACAATTC	Peak_1417	203.04	334.15/271.12/367.67	203.04	334.15	0.71593	2547.9	1559	3.3205	0.99955	0.00044934	0.00089869	0.016044	True
TCAAATACAAACATGGTGCT	Peak_166	646.16	890.47/927.24/1023.5	646.16	927.24	0.52038	5306.8	7172.6	3.3189	0.99955	0.00045179	0.00090357	0.016108	True
GGAACCCTGCCAAGTGGACT	Peak_2609	515.97	831.77/630.82/758.06	515.97	758.06	0.55412	10812	5324.8	3.3175	0.99955	0.00045408	0.00090816	0.016167	True
AGGCCTCCAAACCAAGGACA	Peak_2252	810.98	503.94/431.09/484.37	810.98	484.37	-0.74236	1611	9695	3.3171	0.0004548	0.99955	0.00090961	0.016169	False
GCAAATTCAGACAGCTAATT	NO_TARGET_400	287.85	452.46/403.98/506.06	287.85	452.46	0.65068	2611.9	2465.5	3.3152	0.99954	0.00045784	0.00091568	0.016254	True
CCCCGACCCCTTGTCGCTCT	Peak_850	518.36	789.32/760.96/719.84	518.36	760.96	0.55297	1247.4	5357.5	3.3144	0.99954	0.00045924	0.00091849	0.01628	True
TGTCTGAACATGCAGCTATC	Peak_211	549.41	820.03/635.33/801.43	549.41	801.43	0.54386	13967	5786.2	3.3131	0.99954	0.0004613	0.0009226	0.01633	True
CCCCAAGAGCGACAAGGGGT	Peak_850	582.86	325.12/320.83/304.67	582.86	320.83	-0.85931	139.8	6257	3.3126	0.00046222	0.99954	0.00092445	0.016331	False
ATCGCCTTCCATGCAGAAAC	Peak_44	450.28	229.39/272.03/170.41	450.28	229.39	-0.96994	2648.5	4447.6	3.3122	0.00046284	0.99954	0.00092568	0.016331	False
TGGCTAGCCTCAGGGGAGCA	Peak_2429	275.9	460.59/434.7/435.83	275.9	435.83	0.6577	307.08	2331.8	3.3119	0.99954	0.0004633	0.0009266	0.016331	True
CTCATCCTCCTTGGCCTAGC	Peak_1020	713.04	1012.4/903.75/1017.3	713.04	1012.4	0.5051	5913.6	8173.1	3.3112	0.99954	0.00046454	0.00092909	0.016351	True
ATGCTGTCTGACTTGCTTAA	Peak_473	666.46	985.3/952.55/952.22	666.46	952.55	0.51462	536.24	7472.8	3.3094	0.99953	0.00046742	0.00093483	0.016406	True
GAGCCCACATGCGCATTAGG	Peak_2064	322.48	145.4/153.64/123.93	322.48	145.4	-1.1438	264.36	2863.3	3.3093	0.00046763	0.99953	0.00093525	0.016406	False
CTAGATTTTGCAAGCAACTA	Peak_1339	304.57	486.78/295.53/475.08	304.57	475.08	0.63971	16188	2655.7	3.3087	0.99953	0.00046864	0.00093727	0.016406	True
TGGGGCTAGGCCCTTGGGGG	Peak_2464	171.99	209.52/311.79/289.18	171.99	289.18	0.74624	3428.2	1254.4	3.3087	0.99953	0.00046873	0.00093747	0.016406	True
TTTTCTTCCCTTGATAATGA	Peak_1149	229.32	382.02/336.19/370.77	229.32	370.77	0.69075	660.91	1828.9	3.3075	0.99953	0.0004707	0.0009414	0.016441	True
AAGTCCCCACAAGAATTATC	Peak_1344	949.53	587.93/541.34/611.4	949.53	587.93	-0.69065	1360.5	11954	3.3073	0.00047106	0.99953	0.00094213	0.016441	False
CTAAATGTTATGCAATGCAC	chr20;43381239:43382239	170.8	42.446/54.225/64.032	170.8	54.225	-1.6373	117.46	1243.1	3.3067	0.00047201	0.99953	0.00094402	0.016444	False
TTGTCCCTTCTCATGGAGTA	Peak_1974	216.18	352.21/309.99/384.19	216.18	352.21	0.70163	1402.9	1692.6	3.3064	0.99953	0.00047248	0.00094497	0.016444	True
ACCACCATGTGAACATGCCT	Peak_469	851.59	597.86/500.68/515.35	851.59	515.35	-0.72349	3511.4	10345	3.3059	0.00047343	0.99953	0.00094686	0.016454	False
CAGGCTAGCCCCACTGTGCA	Peak_1617	410.87	648.44/618.16/545.31	410.87	618.16	0.58814	3112.3	3940.8	3.3022	0.99952	0.00047967	0.00095935	0.016648	True
CAGCCACTGGCATGGATACT	Peak_1781	493.28	762.23/655.22/727.07	493.28	727.07	0.55876	3199.6	5017.3	3.3006	0.99952	0.00048231	0.00096462	0.016716	True
AAGAAAATCCCCTAGCCCAT	Peak_316	580.47	387.44/297.33/320.16	580.47	320.16	-0.85641	2523.5	6223	3.2998	0.00048378	0.99952	0.00096756	0.016743	False
TGGACCCGCTTTCATGTTTG	Peak_2494	801.43	1223.7/1123.4/1123.7	801.43	1123.7	0.48704	5006	9543.7	3.2984	0.99951	0.00048611	0.00097223	0.0168	True
ACCCTGCATGCCTAGTGTCT	Peak_184	934	485.88/577.49/672.34	934	577.49	-0.69267	8694.6	11695	3.2966	0.00048934	0.99951	0.00097868	0.016868	False
GCCCTGACAAGACCCTGTGC	Peak_1447	235.29	77.668/93.99/91.917	235.29	91.917	-1.3466	103.67	1891.7	3.2965	0.00048943	0.99951	0.00097887	0.016868	False
CCTCGATGGTCACCTGTAGC	NO_TARGET_282	790.68	1119/1109.8/1027.6	790.68	1109.8	0.48861	3419.5	9374.2	3.296	0.99951	0.00049031	0.00098062	0.016875	True
ACAAGTCCCCTAGGTTGAGC	Peak_366	383.4	207.72/122.91/185.9	383.4	185.9	-1.0403	2221.8	3596.8	3.293	0.00049553	0.9995	0.00099107	0.017031	False
ATCTACATGTGAACATGCCT	Peak_597	929.23	574.38/507/605.21	929.23	574.38	-0.69307	2745	11616	3.2924	0.00049667	0.9995	0.00099335	0.017042	False
CACCACTTGAAGAGTTTCTT	Peak_494	478.95	607.8/707.63/735.34	478.95	707.63	0.56217	5367.6	4825.5	3.2921	0.9995	0.00049722	0.00099445	0.017042	True
TTGCCCCCCTCCACCATGTG	Peak_1436	1033.1	600.57/713.96/652.71	1033.1	652.71	-0.6617	3235	13374	3.2896	0.00050166	0.9995	0.0010033	0.01717	False
CACTTCACCCTTGACCTCTT	Peak_350	1248.1	1678.9/1734.3/1679.3	1248.1	1679.3	0.42779	1512.5	17199	3.2877	0.9995	0.00050497	0.0010099	0.017259	True
AGTCCTTGGAGGGCAGGTCT	Peak_771	371.45	564.45/565.75/533.94	371.45	564.45	0.60233	466	3449.8	3.2859	0.99949	0.00050836	0.0010167	0.017338	True
GCCTATCGGCATTCCCACTG	NO_TARGET_350	465.81	778.48/535.92/689.89	465.81	689.89	0.56564	15778	4651.3	3.2857	0.99949	0.00050867	0.0010173	0.017338	True
GCCAAATGCATGCCTGCCTC	Peak_2530	562.55	308.86/278.35/393.49	562.55	308.86	-0.86291	4045.9	5970	3.2833	0.00051299	0.99949	0.001026	0.017461	False
GAATGGAGGCTAGTTGTGCT	Peak_1040	561.36	814.61/723.9/824.15	561.36	814.61	0.53639	4159.4	5953.3	3.2823	0.99949	0.0005149	0.0010298	0.017502	True
CTTTGAGTCATGTCAAATAA	Peak_2556	495.67	728.81/558.52/780.78	495.67	728.81	0.55525	15851	5049.5	3.281	0.99948	0.00051724	0.0010345	0.017538	True
TTGCCCTAGTTCTTTCTTGA	Peak_1478	345.18	539.16/504.29/528.78	345.18	528.78	0.61389	353.73	3131.7	3.2809	0.99948	0.00051736	0.0010347	0.017538	True
TGGGAGAACAGACTTGTTGG	Peak_1693	649.74	1037.7/853.14/928.47	649.74	928.47	0.51431	8800.8	7225.4	3.279	0.99948	0.00052086	0.0010417	0.017632	True
CTTGTTTTTTCTCATGGCAA	Peak_2043	211.41	399.18/344.33/287.11	211.41	344.33	0.70115	3141	1643.7	3.2785	0.99948	0.00052171	0.0010434	0.017637	True
ACTTGGGCAGCTTGTTTTCT	Peak_1893	457.45	678.24/680.52/597.98	457.45	678.24	0.56716	3223.5	4541.3	3.2764	0.99947	0.00052579	0.0010516	0.017751	True
CGCCCCTTGCGTTCTTGCCG	Peak_1929	649.74	391.05/371.44/347.01	649.74	371.44	-0.80508	490.59	7225.4	3.2741	0.00053006	0.99947	0.0010601	0.017871	False
TTTCTTGGCCATGCAGAATT	Peak_765	453.86	682.75/673.29/646.52	453.86	673.29	0.56794	403.2	4494.4	3.2731	0.99947	0.00053191	0.0010638	0.01789	True
ATGACACCAGAGACTAGCTG	Peak_2309	683.18	395.56/356.98/429.63	683.18	395.56	-0.78683	1324.8	7722.4	3.273	0.00053207	0.99947	0.0010641	0.01789	False
TTCCAAGGTTACCATGAAGC	Peak_2231	414.45	224.88/207.86/174.54	414.45	207.86	-0.99212	699.93	3986.2	3.2721	0.00053379	0.99947	0.0010676	0.017916	False
AGGTTGGCCTTGGCTGTTCT	Peak_2039	758.43	1066.6/967.91/1139.2	758.43	1066.6	0.49135	7500.8	8870.2	3.2718	0.99947	0.00053429	0.0010686	0.017916	True
CCAACTTGTGAGGGCATGTT	Peak_986	407.28	575.28/660.64/611.4	407.28	611.4	0.58491	1864.4	3895.5	3.2704	0.99946	0.00053692	0.0010738	0.01798	True
CCATATCGGGGCGAGACATG	NO_TARGET_216	719.02	1035.9/926.34/1016.3	719.02	1016.3	0.49857	4234.4	8264	3.2697	0.99946	0.00053835	0.0010767	0.018003	True
AAGGGACAAGTCAGGGCAAG	Peak_241	467	280.87/178.94/243.74	467	243.74	-0.9353	2788.5	4667.1	3.2681	0.00054127	0.99946	0.0010825	0.018076	False
TTGCAAGCAAGGGTTTATAA	Peak_2154	418.03	554.51/625.39/639.29	418.03	625.39	0.58001	2608.6	4031.8	3.2657	0.99945	0.00054595	0.0010919	0.018193	True
AGCTGGCCACACCATGGTCA	Peak_203	523.14	282.67/375.06/195.19	523.14	282.67	-0.88571	8093.5	5422.9	3.2654	0.00054658	0.99945	0.0010932	0.018193	False
ACAAAGGGGGCATTGCACAG	chr11;71295584:71296584	177.96	296.22/226.84/299.5	177.96	296.22	0.73188	2412.2	1311.8	3.2652	0.99945	0.00054697	0.0010939	0.018193	True
CCCGATGGACTATACCGAAC	NO_TARGET_417	260.37	242.94/412.11/435.83	260.37	412.11	0.6604	14591	2160.9	3.2641	0.99945	0.00054898	0.001098	0.018235	True
TTCTTGGAGTTTTCAGAGCT	Peak_33	496.86	760.42/572.07/729.14	496.86	729.14	0.55243	12824	5065.6	3.2636	0.99945	0.00055009	0.0011002	0.018248	True
AGGATCTCCTTGGTCTTCTC	Peak_180	613.91	346.8/411.21/298.47	613.91	346.8	-0.82214	3241.9	6702.2	3.2628	0.0005516	0.99945	0.0011032	0.018274	False
GCAGAAGGACCATGTGTGCT	Peak_1922	621.08	889.57/978.76/808.66	621.08	889.57	0.51763	7250.3	6806	3.2545	0.99943	0.00056802	0.001136	0.018793	True
CATTTAGCTGCAAGAGAACA	Peak_1752	474.17	752.29/698.6/621.73	474.17	698.6	0.55808	4395.9	4762	3.2522	0.99943	0.00057248	0.001145	0.018915	True
CTCTGCCTCATGACACAGAA	Peak_946	467	689.08/668.77/721.91	467	689.08	0.56024	745.14	4667.1	3.2507	0.99942	0.00057566	0.0011513	0.018995	True
CATGCAGCAAAACACTTGAC	Peak_1329	573.3	392.85/319.02/297.44	573.3	319.02	-0.84363	2958.5	6121.5	3.25	0.00057705	0.99942	0.0011541	0.019015	False
TGTTATCAACGTGCATGCCC	Peak_2350	561.36	310.67/320.83/306.73	561.36	310.67	-0.85147	59.354	5953.3	3.249	0.00057898	0.99942	0.001158	0.019053	False
GGGTTCACATGGAGGGCCAA	Peak_2585	351.15	539.16/494.35/534.98	351.15	534.98	0.60599	834.05	3203.3	3.248	0.99942	0.00058109	0.0011622	0.019078	True
CTCAAGACTATTTGAATACT	Peak_864	618.69	885.95/883.87/912.97	618.69	885.95	0.51732	367.2	6771.4	3.2479	0.99942	0.00058127	0.0011625	0.019078	True
CTCAAAAAAGCAAGTGCCAA	Peak_1602	41.803	77.668/95.797/87.786	41.803	87.786	1.0526	83.279	200.51	3.2474	0.99942	0.00058334	0.0011667	0.01912	True
AACTTTCCAACCATGCAAAT	Peak_982	198.27	346.8/324.45/293.31	198.27	324.45	0.70771	734.53	1511.1	3.2459	0.99941	0.00058544	0.0011709	0.019164	True
GGGCATGGCTGAGAACACCT	Peak_2312	488.5	260.1/178.94/305.7	488.5	260.1	-0.90673	4332.9	4953.2	3.2454	0.00058652	0.99941	0.001173	0.019169	False
CCCCTATGCAGACTACAATT	NO_TARGET_313	300.98	466.91/559.42/312.93	300.98	466.91	0.63176	16134	2614.7	3.2449	0.99941	0.00058738	0.0011748	0.019169	True
TCAATTCTCACTCACGACCA	NO_TARGET_234	827.7	1256.2/1148.7/1151.5	827.7	1151.5	0.47589	5483.8	9961.3	3.2447	0.99941	0.00058791	0.0011758	0.019169	True
TCATTTGGCTTGCCTTGCCT	Peak_1501	1141.8	1720.4/1542.7/1519.2	1141.8	1542.7	0.43378	16071	15277	3.2433	0.99941	0.0005908	0.0011816	0.019201	True
GGAAGGCCTTGCTGCATTCA	Peak_755	488.5	691.79/728.42/716.75	488.5	716.75	0.55216	379.67	4953.2	3.2431	0.99941	0.0005912	0.0011824	0.019201	True
GGAGAAGCACCAAGCAAAAG	Peak_2564	187.52	60.509/65.974/95.015	187.52	65.974	-1.493	436.65	1404.7	3.2431	0.00059124	0.99941	0.0011825	0.019201	False
GGTTTCCTTGGTTCTTTCGC	Peak_1930	318.9	224.88/142.79/146.65	318.9	146.65	-1.1154	3066.7	2821.5	3.2427	0.00059199	0.99941	0.001184	0.019201	False
GCTGGCACATGCTCCTGTTG	Peak_1332	924.45	619.54/545.86/576.29	924.45	576.29	-0.68086	1398	11537	3.2415	0.00059461	0.99941	0.0011892	0.019261	False
CACATGGGGTACAGCACACC	NO_TARGET_67	769.18	1008.8/1077.3/1081.3	769.18	1077.3	0.48545	2353.6	9037.4	3.2408	0.9994	0.000596	0.001192	0.019281	True
GGCATGTCGTCACATGCCTG	Peak_2479	289.04	428.98/469.04/450.29	289.04	450.29	0.6378	402.95	2479	3.2386	0.9994	0.0006005	0.001201	0.019401	True
GCAAGTTGCTTGTTTGATCA	Peak_1627	322.48	529.22/477.18/495.73	322.48	495.73	0.61878	732.99	2863.3	3.2377	0.9994	0.00060246	0.0012049	0.019439	True
GGATTTGTCGCTTGCCACAC	NO_TARGET_48	219.77	354.92/354.27/334.62	219.77	354.27	0.6864	193.27	1729.5	3.2342	0.99939	0.00060991	0.0012198	0.019653	True
TTTTTTTATCCAAGCTCATG	Peak_820	570.91	871.5/769.99/823.12	570.91	823.12	0.52706	2581.8	6087.8	3.2324	0.99939	0.00061368	0.0012274	0.019728	True
TGTCTGCAAGTCCCTGGTCT	Peak_1423	659.3	863.38/983.28/936.73	659.3	936.73	0.50605	3773.6	7366.5	3.2324	0.99939	0.00061382	0.0012276	0.019728	True
GTTCCAAAGTCTTGAGTTCA	Peak_1186	329.65	506.65/416.63/505.03	329.65	505.03	0.61392	3908.6	2947.4	3.2304	0.99938	0.00061811	0.0012362	0.019836	True
CAAGTGCCTCCCTTGTTTTC	Peak_645	376.23	403.69/567.55/568.03	376.23	567.55	0.59185	13425	3508.4	3.2301	0.99938	0.00061877	0.0012375	0.019836	True
CTAAATAATCTTGTTTCTCT	Peak_471	388.17	583.41/473.56/611.4	388.17	583.41	0.58657	6425	3656.1	3.2289	0.99938	0.00062131	0.0012426	0.019879	True
AGAGGGAACAGCAAGGACAC	Peak_2229	664.07	385.63/412.11/368.7	664.07	385.63	-0.78257	493.87	7437.3	3.2287	0.00062172	0.99938	0.0012434	0.019879	False
GCTGCCTGCAAGACCATGAA	Peak_1082	512.39	794.74/648.89/746.7	512.39	746.7	0.5424	5937.1	5276	3.2258	0.99937	0.00062814	0.0012563	0.020057	True
TGGCCAAGGCCTTGGGCCTC	Peak_2410	521.94	670.11/779.93/759.09	521.94	759.09	0.53951	4175.9	5406.5	3.2252	0.99937	0.00062941	0.0012588	0.020057	True
CATGAGATCAAGTTCCCTGG	Peak_2598	673.63	392.85/372.34/442.03	673.63	392.85	-0.77643	1419.4	7579.5	3.2251	0.00062972	0.99937	0.0012594	0.020057	False
TTGAGCCACGCCAAGGAGCT	Peak_2229	420.42	625.86/639.85/580.42	420.42	625.86	0.57287	1130.2	4062.2	3.2233	0.99937	0.00063371	0.0012674	0.020158	True
TGGGTATGGGGCTAGGGGAG	Peak_2241	584.05	364.86/328.96/311.9	584.05	328.96	-0.82625	789.81	6273.9	3.2205	0.00063991	0.99936	0.0012798	0.02031	False
ACAAGGCAAGTTACAAGGCT	Peak_1501	686.77	402.79/360.6/451.32	686.77	402.79	-0.76832	2067.9	7776.1	3.2204	0.00064013	0.99936	0.0012803	0.02031	False
GCAGACAAAGGGCCTTGGGA	Peak_2608	209.02	79.474/127.43/77.458	209.02	79.474	-1.3839	1151.8	1619.4	3.2191	0.00064294	0.99936	0.0012859	0.020363	False
AGGTTGCCTTGAAACATTCT	Peak_2059	432.37	549.09/703.12/641.35	432.37	641.35	0.56778	6163.3	4215.3	3.2189	0.99936	0.00064342	0.0012868	0.020363	True
AATTAAAATCTAGGAGCATG	Peak_999	354.73	133.66/180.75/171.44	354.73	171.44	-1.0447	756.99	3246.5	3.2169	0.00064801	0.99935	0.001296	0.020479	False
TTGTTACAGTTCAAGCAGAA	Peak_1662	195.88	299.83/319.93/328.42	195.88	319.93	0.70494	237.95	1487.3	3.2165	0.99935	0.00064875	0.0012975	0.020479	True
TTACAAGTGAGCTAGGATGA	Peak_902	692.74	579.8/407.59/400.72	692.74	407.59	-0.76374	14852	7865.9	3.2151	0.00065192	0.99935	0.0013038	0.020529	False
TTCTTAGAAGTTGCTCCACG	NO_TARGET_214	204.24	410.01/331.68/271.62	204.24	331.68	0.69681	4871.8	1571.1	3.2151	0.99935	0.00065199	0.001304	0.020529	True
GGAATGCCCTTGCTGAGAAA	Peak_128	237.68	378.4/385/311.9	237.68	378.4	0.66865	2233.3	1916.9	3.2141	0.99935	0.00065418	0.0013084	0.020556	True
AGCTCCCTAGGGAAGAATGA	Peak_68	477.75	223.97/254.86/258.19	477.75	254.86	-0.90394	482.5	4809.6	3.214	0.00065451	0.99935	0.001309	0.020556	False
CAGTGTCCGAGCGATATTTT	NO_TARGET_280	461.03	719.78/678.71/656.85	461.03	678.71	0.55694	1082.4	4588.4	3.2136	0.99934	0.00065533	0.0013107	0.020556	True
ATCCCAAGCACCTAGAAAAG	Peak_253	653.33	379.31/392.23/371.8	653.33	379.31	-0.78284	111.64	7278.2	3.2119	0.00065922	0.99934	0.0013184	0.020645	False
AGAAGAAAAAAATGTCTACG	NO_TARGET_50	709.46	998.84/963.39/1118.5	709.46	998.84	0.49295	7786.6	8118.7	3.2117	0.99934	0.00065984	0.0013197	0.020645	True
AGCCCCACATAGCAAGAAGA	Peak_2431	593.61	294.42/379.57/336.68	593.61	336.68	-0.81626	1813.1	6410.2	3.209	0.00066607	0.99933	0.0013321	0.020791	False
TGCATTTCTACTTGCTTTAT	Peak_234	273.51	334.15/457.3/427.57	273.51	427.57	0.64265	4805.2	2305.3	3.2086	0.99933	0.00066697	0.0013339	0.020791	True
TGGGTAAATCAAGTTAACAC	chr9;4380975:4381975	290.23	130.05/157.25/113.61	290.23	130.05	-1.1521	505.21	2492.5	3.2085	0.00066704	0.99933	0.0013341	0.020791	False
AGCCAAGGCTACCATGAGGT	Peak_216	471.78	255.58/251.24/210.69	471.78	251.24	-0.90636	831.79	4730.3	3.2066	0.00067167	0.99933	0.0013433	0.020909	False
GTCCGGACATGCCTCTGTCT	Peak_2340	414.45	616.83/515.14/663.04	414.45	616.83	0.57253	6238.4	3986.2	3.2054	0.99933	0.0006744	0.0013488	0.020968	True
GCACTTTGTTTGGCCTACTG	NO_TARGET_360	488.5	701.72/713.96/760.12	488.5	713.96	0.54655	1140.4	4953.2	3.2035	0.99932	0.00067882	0.0013576	0.021038	True
CCCTTGGCATTGGCCTTGAA	Peak_220	246.04	450.65/389.52/331.52	246.04	389.52	0.66062	3550.6	2005.9	3.2034	0.99932	0.00067909	0.0013582	0.021038	True
ATCACAAGAGAGGCTTCTAG	Peak_2520	574.5	319.7/323.54/475.08	574.5	323.54	-0.8264	11489	6138.4	3.2031	0.00067982	0.99932	0.0013596	0.021038	False
GCGTGGCTTGGGAGGCAAAT	Peak_2067	432.37	699.91/540.44/640.32	432.37	640.32	0.56546	6763.6	4215.3	3.203	0.99932	0.00068004	0.0013601	0.021038	True
CACATTCAAGGGTGCTGCTC	Peak_6	437.14	646.63/573.88/646.52	437.14	646.52	0.56352	2638.1	4276.9	3.2015	0.99932	0.0006835	0.001367	0.021096	True
TTCATTCAATCATGAGGTCA	Peak_2329	352.34	549.09/454.58/533.94	352.34	533.94	0.59833	3263.7	3217.7	3.2015	0.99932	0.00068362	0.0013672	0.021096	True
CCCATGAGTATTGCGCAACA	Peak_1388	633.02	900.4/988.7/872.7	633.02	900.4	0.50764	4281.9	6980	3.2004	0.99931	0.00068614	0.0013723	0.021147	True
TTTCATCAATTTCTAGCACA	Peak_2143	244.85	413.63/387.71/384.19	244.85	387.71	0.66092	342.06	1993.2	3.1999	0.99931	0.00068734	0.0013747	0.021158	True
ATGGAGTCGCATGGGGCATG	Peak_1773	907.73	1053.9/1247.2/1275.5	907.73	1247.2	0.4579	19071	11260	3.1988	0.99931	0.0006899	0.0013798	0.021211	True
ATGCCCGGACCTTGGATGCC	Peak_1797	461.03	587.93/697.69/677.5	461.03	677.5	0.55436	4215.6	4588.4	3.1957	0.9993	0.00069742	0.0013948	0.021389	True
GGTCACCGATCGAGAGCTAG	NO_TARGET_317	1089.3	1472.1/1420.7/1489.3	1089.3	1472.1	0.43414	1467.9	14349	3.1957	0.9993	0.00069744	0.0013949	0.021389	True
AAAGCATGAGCTCCCTCTAG	Peak_708	531.5	271.84/293.72/313.96	531.5	293.72	-0.85344	444.33	5537.8	3.1953	0.00069852	0.9993	0.001397	0.021396	False
TGGAGCTCATGTGTCCTCTT	Peak_1760	587.63	738.75/849.52/841.71	587.63	841.71	0.51767	5331.4	6325	3.1948	0.9993	0.00069975	0.0013995	0.0214	True
CGAAACTTCAAGTAGGGAAG	Peak_1144	704.68	418.14/367.83/450.29	704.68	418.14	-0.75158	1782.6	8046.2	3.1944	0.00070056	0.9993	0.0014011	0.0214	False
TTAATTTGGGTGGGCCCTGC	NO_TARGET_447	398.92	527.42/595.57/649.62	398.92	595.57	0.57697	3782.8	3790.3	3.1941	0.9993	0.00070129	0.0014026	0.0214	True
CAGCTTCCCTAGATTAGGCT	Peak_2334	474.17	253.77/216/262.32	474.17	253.77	-0.89922	750.19	4762	3.1938	0.00070211	0.9993	0.0014042	0.0214	False
TGGGGGAACAGCATGCATTC	Peak_1796	474.17	694.49/618.16/878.89	474.17	694.49	0.5496	19914	4762	3.1928	0.9993	0.00070451	0.001409	0.021401	True
ATACATGTACAGACATGCCT	Peak_52	366.67	193.27/180.75/162.15	366.67	180.75	-1.0165	251.39	3391.4	3.1926	0.0007049	0.9993	0.0014098	0.021401	False
TCTTGGAAGACCATGGTACA	Peak_2206	277.1	390.15/501.58/431.7	277.1	431.7	0.63778	3305	2345.1	3.1925	0.99929	0.00070512	0.0014102	0.021401	True
GTACAAGTGTGTACATGTGT	Peak_1133	641.38	367.57/372.34/385.23	641.38	372.34	-0.78293	94.372	7102.4	3.1923	0.0007056	0.99929	0.0014112	0.021401	False
GAGTAAGCCCAGTCATGACC	Peak_1607	289.04	139.08/103.03/130.13	289.04	130.13	-1.1453	407.32	2479	3.1916	0.00070734	0.99929	0.0014147	0.02141	False
ACGTCCATACTGTCGGCTAC	NO_TARGET_253	366.67	511.16/577.49/552.53	366.67	552.53	0.59025	1167.3	3391.4	3.1915	0.99929	0.00070761	0.0014152	0.02141	True
GAACTCTTACTCATTGCCGG	chr5;175427197:175428197	314.12	146.3/133.75/154.92	314.12	146.3	-1.0971	115.83	2766	3.1909	0.00070913	0.99929	0.0014183	0.02143	False
TATGCCCAGGCTAGACCTAG	Peak_1599	349.95	169.79/131.04/209.65	349.95	169.79	-1.0391	1545.2	3189	3.1905	0.00071026	0.99929	0.0014205	0.021437	False
TCTGGGCAAGTCTCCTGTGT	Peak_2238	315.32	147.21/132.85/152.85	315.32	147.21	-1.0937	118.98	2779.8	3.1885	0.00071514	0.99928	0.0014303	0.021559	False
TGAACCAACATGCCTGTCCT	Peak_93	906.53	1250.8/1244.5/1122.6	906.53	1244.5	0.45666	7441.9	11241	3.1873	0.99928	0.00071795	0.0014359	0.021617	True
GTCTTGTTTGAACATGTGTA	Peak_1788	520.75	825.45/754.63/717.78	520.75	754.63	0.53432	3186.5	5390.2	3.1856	0.99928	0.00072226	0.0014445	0.02172	True
TTCTAGCTCGCATCAGCCTT	Peak_2005	714.24	1002.5/891.09/1029.7	714.24	1002.5	0.48848	6571.1	8191.2	3.1845	0.99928	0.00072495	0.0014499	0.021775	True
GGCTTGTTTTGGCAAGTTCA	Peak_1366	416.84	647.53/541.34/618.63	416.84	618.63	0.56847	3404.3	4016.6	3.1841	0.99927	0.00072614	0.0014523	0.021784	True
CAACTCCCTCTTGAGCTCTT	Peak_948	1028.4	1395.3/1380/1408.7	1028.4	1395.3	0.43987	206.58	13292	3.1829	0.99927	0.0007291	0.0014582	0.021847	True
AAGGCACAAGGCAAGGCGCA	Peak_1501	745.29	471.43/418.44/449.26	745.29	449.26	-0.72899	720.72	8666.9	3.1799	0.00073669	0.99926	0.0014734	0.022047	False
GGTCTCATGGGAGGGTGAGG	Peak_183	244.85	102.95/91.278/141.49	244.85	102.95	-1.2418	810.65	1993.2	3.1783	0.0007408	0.99926	0.0014816	0.022144	False
TTCCATGGGTTGACTAGGTA	Peak_304	263.96	442.53/413.01/354.24	263.96	413.01	0.64391	2162.5	2200	3.1778	0.99926	0.00074191	0.0014838	0.02215	True
GGTGCTCCATGTTGCTTGAA	Peak_108	745.29	1124.4/1040.2/1041	745.29	1041	0.48159	3473	8666.9	3.1768	0.99926	0.00074465	0.0014893	0.022205	True
CATAAGGCATGAATTCTTGG	Peak_1444	413.26	213.13/203.34/240.64	413.26	213.13	-0.952	426.11	3971.1	3.1757	0.0007474	0.99925	0.0014948	0.02226	False
GTGTCCATGTGGGGATTACA	Peak_2456	377.42	587.02/565.75/513.29	377.42	565.75	0.5827	1602.2	3523.1	3.1728	0.99925	0.00075498	0.00151	0.022425	True
GGCCACTCCGGCCTTGGTCT	Peak_1089	699.91	956.4/1033/983.2	699.91	983.2	0.48973	1598.3	7974	3.1725	0.99924	0.00075564	0.0015113	0.022425	True
GGTCATGTTGGTGACATGTT	Peak_1547	427.59	568.96/656.12/632.06	427.59	632.06	0.56275	2280.1	4153.9	3.1725	0.99924	0.00075564	0.0015113	0.022425	True
TCCAAGACTCCTAGTAATGT	Peak_820	198.27	321.51/261.18/322.23	198.27	321.51	0.69463	1819.8	1511.1	3.1703	0.99924	0.00076133	0.0015227	0.022564	True
CATGTCTCCACTTGTTTGAT	Peak_943	902.95	1242.7/1238.1/1120.6	902.95	1238.1	0.45502	6922	11182	3.1698	0.99924	0.00076275	0.0015255	0.022564	True
TGCAAGGATTTAGGGACAAG	Peak_1358	502.83	275.45/231.36/292.28	502.83	275.45	-0.86593	1113.5	5146.3	3.1697	0.00076305	0.99924	0.0015261	0.022564	False
GCCTTGCGTTGTGCCTTGTT	Peak_1501	437.14	689.98/644.37/581.45	437.14	644.37	0.55873	3019.4	4276.9	3.1687	0.99923	0.00076555	0.0015311	0.022587	True
GATGCCAAGGCAATTCCATG	Peak_720	535.08	304.35/298.24/249.93	535.08	298.24	-0.84117	1185.4	5587.3	3.1686	0.00076594	0.99923	0.0015319	0.022587	False
TCTGTTTCTTGCTCATGTCC	Peak_406	603.16	346.8/434.7/336.68	603.16	346.8	-0.79669	3914.9	6547.2	3.1683	0.00076656	0.99923	0.0015331	0.022587	False
AGTATGAGACTCATAGGGTG	NO_TARGET_87	520.75	753.2/809.76/741.53	520.75	753.2	0.53158	1667.6	5390.2	3.1661	0.99923	0.0007725	0.001545	0.022701	True
GCAAAGCAAGGCGCAAGGCA	Peak_1501	472.97	265.52/254.86/211.72	472.97	254.86	-0.88947	987.24	4746.1	3.1661	0.00077257	0.99923	0.0015451	0.022701	False
CGTGCAAGTCTTTGCAAGCC	Peak_777	458.64	573.48/673.29/672.34	458.64	672.34	0.55082	4887.1	4557	3.1656	0.99923	0.00077383	0.0015477	0.022701	True
ACAAGCTCAGACTTGAAAGT	Peak_1300	665.27	391.95/407.59/315	665.27	391.95	-0.76175	3083.3	7455.1	3.1655	0.00077409	0.99923	0.0015482	0.022701	False
TAGGCTGCTAGGGAGGGCAC	Peak_2623	317.7	113.79/150.02/175.57	317.7	150.02	-1.0775	982.69	2807.6	3.1646	0.00077641	0.99922	0.0015528	0.022728	False
ACAAGGGTGCTAGCCGACCC	Peak_649	433.56	251.07/227.74/217.92	433.56	227.74	-0.92582	320.24	4230.7	3.1643	0.0007774	0.99922	0.0015548	0.022728	False
GGCCAAAACAAGCCCGGGCT	Peak_833	64.496	123.73/75.915/126	64.496	123.73	0.92928	1145.6	350.4	3.1642	0.99922	0.00077779	0.0015556	0.022728	True
GAGCTTAGCAAAGGGTTGGG	NO_TARGET_385	275.9	398.27/429.28/428.6	275.9	428.6	0.63363	460.14	2331.8	3.1622	0.99922	0.0007829	0.0015658	0.02281	True
CAAGACAGAAGAGTCTCTTG	Peak_448	545.83	305.25/306.37/357.34	545.83	306.37	-0.83112	1299.6	5736.3	3.1617	0.00078429	0.99922	0.0015686	0.02281	False
AGCCTCCTTGTCCCAACAGC	Peak_1629	746.49	474.13/451.87/398.65	746.49	451.87	-0.72294	1664.1	8685.4	3.1612	0.00078548	0.99921	0.001571	0.02281	False
TTGTCCCTGAGAAAACGCGG	NO_TARGET_83	498.06	723.39/732.04/633.09	498.06	723.39	0.53757	4114.6	5081.7	3.161	0.99921	0.00078603	0.0015721	0.02281	True
CAAAAGCAAGAGCCAGTGTG	Peak_786	599.58	854.35/822.41/859.27	599.58	854.35	0.51015	522.05	6495.8	3.161	0.99921	0.00078606	0.0015721	0.02281	True
CAGATCTTGTGACATTCTAG	Peak_899	328.45	145.4/157.25/185.9	328.45	157.25	-1.0579	480.56	2933.4	3.161	0.0007861	0.99921	0.0015722	0.02281	False
CATCCTTCTAGTGAACATGC	Peak_239	390.56	198.69/174.42/207.59	390.56	198.69	-0.97151	333.95	3685.8	3.1605	0.00078747	0.99921	0.0015749	0.022818	False
TGTAGCGAAATCCATGAAAC	Peak_1606	515.97	285.38/279.26/376.96	515.97	285.38	-0.85214	4212.1	5324.8	3.16	0.00078892	0.99921	0.0015778	0.022818	False
CTAGCTTCCCAAGAAGAGTG	Peak_542	524.33	708.04/757.34/807.63	524.33	757.34	0.52961	2479.8	5439.3	3.1594	0.99921	0.00079056	0.0015811	0.022818	True
GCCCAGGCTAGACCTAGGGG	Peak_1599	518.36	252.87/344.33/287.11	518.36	287.11	-0.85011	2223	5357.5	3.1594	0.00079056	0.99921	0.0015811	0.022818	False
CGGCTCGTTCTACGCACTGA	NO_TARGET_17	335.62	516.58/450.07/509.16	335.62	509.16	0.59982	1773.5	3018	3.1589	0.99921	0.00079183	0.0015837	0.022818	True
TTAAATTGGGGGTTGCAAGA	Peak_1386	225.74	359.44/344.33/383.16	225.74	359.44	0.66873	395.51	1791.5	3.1589	0.99921	0.0007919	0.0015838	0.022818	True
TGAGTGCTTGACATCAGCTG	Peak_1256	410.87	523.81/609.13/628.96	410.87	609.13	0.56693	3836.4	3940.8	3.1582	0.99921	0.00079368	0.0015874	0.022842	True
GAAATGCACACAAGGGTGTG	Peak_535	723.79	964.53/1080.9/1012.1	723.79	1012.1	0.48316	3496.7	8336.9	3.1578	0.99921	0.00079488	0.0015898	0.02285	True
ATGAAGCTAGGGGAATGGTG	Peak_1292	361.9	163.46/194.31/179.7	361.9	179.7	-1.0059	238.48	3333.2	3.1557	0.00080045	0.9992	0.0016009	0.022984	False
CTTGAGGGCTTGGGCTAATA	Peak_1402	224.54	357.63/408.49/339.78	224.54	357.63	0.6691	1452.7	1779	3.1554	0.9992	0.00080144	0.0016029	0.022986	True
TATGTAACAATTAGTAAACC	chr1;230695062:230696062	507.61	279.97/292.81/246.83	507.61	279.97	-0.85617	631.41	5211	3.1535	0.00080651	0.99919	0.001613	0.02308	False
GACATGTCTAGGCATGCCCT	Peak_318	206.63	303.45/332.58/336.68	206.63	332.58	0.68403	432.79	1595.2	3.1535	0.99919	0.0008066	0.0016132	0.02308	True
GTGTTCTGACATGTCTGGGC	Peak_1118	596	321.51/346.14/342.88	596	342.88	-0.79581	233.7	6444.4	3.153	0.00080799	0.99919	0.001616	0.023093	False
TCCATGGAAAACTCTTTTCA	Peak_1379	647.35	841.7/914.59/968.74	647.35	914.59	0.49792	4122.7	7190.2	3.1516	0.99919	0.00081192	0.0016238	0.023179	True
GACTTGTACCAACCAAGTGC	Peak_617	625.85	364.86/341.62/364.57	625.85	364.57	-0.77798	263.47	6875.5	3.1511	0.00081328	0.99919	0.0016266	0.023191	False
TTGCCCAGGCATGCCTGCAA	Peak_190	152.88	49.671/42.476/68.163	152.88	49.671	-1.6026	196.86	1075.4	3.1478	0.00082248	0.99918	0.001645	0.023425	False
AGGACACAACAAGAGCAGGA	Peak_1072	555.39	314.28/336.19/263.36	555.39	314.28	-0.81944	1536.8	5869.6	3.147	0.00082473	0.99918	0.0016495	0.023425	False
ACAAGAATCACAAGTCCTAC	Peak_1056	981.78	635.79/569.36/629.99	981.78	629.99	-0.63924	1854.9	12497	3.1468	0.00082522	0.99917	0.0016504	0.023425	False
AATTTGCCTAGACAGCTATG	Peak_644	568.52	881.44/813.37/748.76	568.52	813.37	0.51593	4403.8	6054.1	3.1468	0.99917	0.00082525	0.0016505	0.023425	True
CATCTCCTAGAAGCTAGCTC	Peak_887	329.65	158.95/202.44/143.56	329.65	158.95	-1.0477	1064.2	2947.4	3.1442	0.00083263	0.99917	0.0016653	0.023607	False
CAATTGCCATGTGGCATTGA	Peak_1653	545.83	783.9/822.41/615.53	545.83	783.9	0.52142	14915	5736.3	3.1433	0.99916	0.00083516	0.0016703	0.023634	True
ATCCATGAAAAGCTAGCTCC	Peak_1676	457.45	245.65/217.8/246.83	457.45	245.65	-0.89431	388.34	4541.3	3.1429	0.00083631	0.99916	0.0016726	0.023634	False
GGGCCTCCGAACCAAGGACA	Peak_1661	115.85	33.415/18.979/29.95	115.85	29.95	-1.9167	66.192	748.99	3.1429	0.00083644	0.99916	0.0016729	0.023634	False
AGACCTTGCATTCCTTTTCT	Peak_592	727.38	1015.1/952.55/1130.9	727.38	1015.1	0.48028	8659.8	8391.7	3.1409	0.99916	0.00084224	0.0016845	0.023771	True
AACTGGGGCGCTAGAGAAGG	Peak_2435	371.45	172.49/187.08/193.13	371.45	187.08	-0.98574	124.62	3449.8	3.1391	0.00084724	0.99915	0.0016945	0.023882	False
AGGGCTCACATGTGCACTAG	Peak_2562	702.3	409.11/447.35/421.37	702.3	421.37	-0.73561	412.72	8010.1	3.1388	0.00084811	0.99915	0.0016962	0.023882	False
AAGAAGAATTGGGGATGATG	NO_TARGET_399	747.68	1040.4/1041.1/914.01	747.68	1040.4	0.47608	7986.3	8703.8	3.1374	0.99915	0.00085214	0.0017043	0.023927	True
GCGAGGCTAGGCTGCTAGGG	Peak_2623	372.65	208.62/187.98/174.54	372.65	187.98	-0.98344	303.32	3464.4	3.1374	0.00085217	0.99915	0.0017043	0.023927	False
TGACCCCAAGTCACCCATTA	Peak_1268	409.67	621.34/564.84/606.24	409.67	606.24	0.56428	970.91	3925.7	3.1373	0.99915	0.0008526	0.0017052	0.023927	True
ATGGTCTGGCGCCCAAGAGC	Peak_928	450.28	241.13/270.22/225.15	450.28	241.13	-0.89824	550.87	4447.6	3.1361	0.00085592	0.99914	0.0017118	0.023993	False
TTCCTGCCTTGTTAATTACA	Peak_2222	795.46	1100/1108.9/1022.4	795.46	1100	0.46714	3046.2	9449.4	3.1328	0.99913	0.00086568	0.0017314	0.024239	True
TCTTGATGTCTGCAAGTCCC	Peak_1423	573.3	393.76/323.54/328.42	573.3	328.42	-0.80187	2146.2	6121.5	3.1298	0.00087448	0.99913	0.001749	0.024458	False
CAAGGCTCATGCAGGGAATA	Peak_799	157.66	204.1/267.51/262.32	157.66	262.32	0.73092	1708.3	1119.5	3.1282	0.99912	0.00087948	0.001759	0.024563	True
GCCCAGGCATGTTCACATGG	Peak_469	567.33	303.45/362.4/324.29	567.33	324.29	-0.805	943.5	6037.2	3.1279	0.00088022	0.99912	0.0017604	0.024563	False
ATGCATCTTCATGGCTTTTT	Peak_884	517.17	704.43/745.59/780.78	517.17	745.59	0.5269	1466.2	5341.1	3.1256	0.99911	0.00088735	0.0017747	0.024734	True
TAGCCAAGCACGCTGCTTCT	Peak_1267	978.2	1277/1326.7/1330.2	978.2	1326.7	0.43926	1241.1	12437	3.1251	0.99911	0.00088883	0.0017777	0.024747	True
AGATGGTGGGCTAGGAATGG	Peak_470	597.19	316.09/346.14/429.63	597.19	346.14	-0.78511	3937.4	6461.5	3.1232	0.00089445	0.99911	0.0017889	0.024876	False
CACAAGTATGTAAGACTTCA	Peak_1546	784.71	1085.5/1132.4/1050.3	784.71	1085.5	0.46768	1717.5	9280.3	3.1228	0.9991	0.00089563	0.0017913	0.024881	True
TCACACTGTGCTAGGTTTAT	Peak_1232	493.28	714.36/683.23/734.3	493.28	714.36	0.53335	683.34	5017.3	3.1212	0.9991	0.00090059	0.0018012	0.024991	True
CTGGGACCAAGGGCTAGCCC	Peak_53	437.14	641.21/692.27/578.35	437.14	641.21	0.55165	3279	4276.9	3.1204	0.9991	0.00090308	0.0018062	0.025032	True
TTTGTGACTAGCACAAGTAC	Peak_439	257.99	142.69/113.87/113.61	257.99	113.87	-1.1728	415.33	2134.9	3.119	0.00090718	0.99909	0.0018144	0.025117	False
CAAGCCTAGGCTTGCCTGCT	Peak_2208	201.85	276.35/324.45/349.08	201.85	324.45	0.682	1459.8	1547	3.1169	0.99909	0.0009138	0.0018276	0.025263	True
GTCACAAGAGAGCAAGAGCT	Peak_1481	621.08	363.95/345.23/382.13	621.08	363.95	-0.76938	340.39	6806	3.1167	0.00091449	0.99909	0.001829	0.025263	False
CTTTCAAGGCCTTGGGTTCC	Peak_2532	408.48	603.28/590.15/622.76	408.48	603.28	0.56143	276.04	3910.6	3.1151	0.99908	0.00091937	0.0018387	0.02537	True
AGCACCCTTGTCCCTTGGGC	Peak_649	408.48	201.39/246.72/213.78	408.48	213.78	-0.93089	619.23	3910.6	3.1134	0.00092481	0.99908	0.0018496	0.025459	False
GAGGCCAAGCCCATGCAGTG	Peak_2606	210.21	335.96/361.5/322.23	210.21	335.96	0.67389	420.45	1631.6	3.1131	0.99907	0.00092562	0.0018512	0.025459	True
CGTGGCCGGAACCGTCATAG	NO_TARGET_407	309.34	471.43/486.22/431.7	309.34	471.43	0.60622	898.43	2710.7	3.1131	0.99907	0.0009257	0.0018514	0.025459	True
GCCACGAGCTAGCAAGACTT	Peak_478	513.58	287.19/256.66/378	513.58	287.19	-0.83638	4588.7	5292.3	3.112	0.00092905	0.99907	0.0018581	0.025523	False
TTGAAACAAGGTGGGGGGCA	Peak_1938	291.43	445.24/559.42/447.19	291.43	447.19	0.61603	6299.5	2506	3.1115	0.99907	0.00093057	0.0018611	0.025536	True
GAGTTTCTAGTAGTGGTAGG	NO_TARGET_119	254.4	399.18/396.75/383.16	254.4	396.75	0.63907	95.237	2096	3.1091	0.99906	0.00093814	0.0018763	0.025716	True
GTTAGTATCCAAAATACATG	chr7;86259153:86260153	256.79	158.95/84.049/113.61	256.79	113.61	-1.1695	1464.8	2121.9	3.1084	0.00094039	0.99906	0.0018808	0.025749	False
AGACATGACATGGAGGGTGG	Peak_2089	557.78	363.95/270.22/319.13	557.78	319.13	-0.80362	2200.7	5903	3.1061	0.00094775	0.99905	0.0018955	0.025915	False
TAGTCTGTCTATTTATATAC	chr11;100658192:100659192	729.77	425.37/444.64/532.91	729.77	444.64	-0.71352	4081.5	8428.2	3.1057	0.00094909	0.99905	0.0018982	0.025915	False
TGTTCGCACATGCATCTTCA	Peak_884	346.37	512.07/520.56/534.98	346.37	520.56	0.58636	140.02	3146	3.1056	0.99905	0.00094959	0.0018992	0.025915	True
TCTGCTTCATGAACATGTTC	Peak_1603	418.03	300.74/207.86/221.01	418.03	221.01	-0.91641	3264.4	4031.8	3.1028	0.00095837	0.99904	0.0019167	0.0261	False
GGACAAGTAACTACATGTCT	Peak_1141	575.69	819.12/803.43/845.84	575.69	819.12	0.50804	480.08	6155.3	3.1028	0.99904	0.00095846	0.0019169	0.0261	True
CAGCCAAACTTGCAGCAAGA	Peak_2138	433.56	548.19/635.33/646.52	433.56	635.33	0.55023	3859.6	4230.7	3.1021	0.99904	0.00096065	0.0019213	0.026127	True
CAAGTGTGCTAGCTGGGTGT	Peak_2186	395.34	184.24/216.9/205.52	395.34	205.52	-0.94044	291.29	3745.4	3.1016	0.00096239	0.99904	0.0019248	0.026127	False
TTGTTGTGCCCTGACTTGCC	Peak_2252	305.76	466.01/366.02/512.26	305.76	466.01	0.60633	6068.4	2669.4	3.1015	0.99904	0.00096262	0.0019252	0.026127	True
AGGCAAGGCATCACAAGGCA	Peak_1501	825.32	844.41/1134.2/1155.7	825.32	1134.2	0.45818	42220	9923.2	3.1008	0.99904	0.00096498	0.00193	0.026144	True
TCTATTACACAAATTGACCT	chr1;214199483:214200483	289.04	122.82/134.66/189	289.04	134.66	-1.0963	1546.4	2479	3.1007	0.00096537	0.99903	0.0019307	0.026144	False
GAGCAGCTTGGGTAAAGGAC	Peak_546	508.81	260.1/284.68/293.31	508.81	284.68	-0.83554	339.4	5227.2	3.0999	0.00096777	0.99903	0.0019355	0.026181	False
GAAGGTTCAGCTTGTGTGTG	Peak_1214	1169.3	1557.9/1651.1/1558.5	1169.3	1558.5	0.41417	4295.7	15768	3.0991	0.99903	0.00097044	0.0019409	0.026224	True
TAGTGGGAATGGTCGCGTAG	NO_TARGET_479	504.03	753.2/726.61/645.48	504.03	726.61	0.52681	3644.2	5162.4	3.0979	0.99903	0.00097445	0.0019489	0.026304	True
TGCTTCAACTTGCCTGGAGA	Peak_2142	758.43	929.3/1050.2/1113.3	758.43	1050.2	0.46898	9298.1	8870.2	3.0974	0.99902	0.00097597	0.0019519	0.026316	True
ACAAGATTACACGCATGCAT	Peak_1521	569.72	376.6/287.39/328.42	569.72	328.42	-0.79284	2002.2	6070.9	3.0969	0.00097786	0.99902	0.0019557	0.026338	False
TTGGTTTAAGCTTAAAAGTG	chr7;67519967:67520967	397.73	587.93/622.68/528.78	397.73	587.93	0.56268	2353.1	3775.3	3.0955	0.99902	0.0009824	0.0019648	0.026432	True
GCGCCCACATGTGCACTAGG	Peak_1070	302.18	141.79/187.98/143.56	302.18	143.56	-1.0685	988.29	2628.3	3.094	0.00098731	0.99901	0.0019746	0.026511	False
ACAGCGACACTTGCTTCTGA	Peak_1269	703.49	426.27/422.05/426.54	703.49	426.27	-0.72143	8.938	8028.2	3.094	0.00098748	0.99901	0.001975	0.026511	False
CTTCTCTGCTTGGGCCTAGA	Peak_370	664.07	934.72/930.86/858.24	664.07	930.86	0.4866	2644.5	7437.3	3.0935	0.99901	0.000989	0.001978	0.026523	True
TGCAGTGTCTTGCCAATATC	Peak_1284	670.05	938.34/890.19/1028.6	670.05	938.34	0.48523	5236.8	7526.1	3.0925	0.99901	0.00099224	0.0019845	0.026581	True
GACTTGTCCCTCTGACAAGG	Peak_139	765.6	521.1/472.66/444.09	765.6	472.66	-0.69462	1581.1	8981.6	3.091	0.00099746	0.999	0.0019949	0.026667	False
TGCCTTGGCCTTGTTTTCCT	Peak_1501	739.32	934.72/1121.6/1025.5	739.32	1025.5	0.47158	8732.9	8574.9	3.091	0.999	0.00099758	0.0019952	0.026667	True
TTCGGAACTTACTCAGGGTA	NO_TARGET_381	508.81	726.1/876.64/732.24	508.81	732.24	0.52433	10444	5227.2	3.0904	0.999	0.00099956	0.0019991	0.026691	True
CCTTATGGAATCAGACCGTT	NO_TARGET_335	465.81	676.43/632.62/813.83	465.81	676.43	0.53725	10398	4651.3	3.0883	0.99899	0.0010065	0.002013	0.026848	True
ATACGCATGATTGCAAGAGG	NO_TARGET_364	802.62	1104.5/1112.5/1027.6	802.62	1104.5	0.46012	2988.6	9562.6	3.0871	0.99899	0.0010105	0.002021	0.026926	True
TCAACTTTGACTAGAACTTG	Peak_2204	361.9	540.06/536.83/599.01	361.9	540.06	0.57623	1742.7	3333.2	3.086	0.99899	0.0010145	0.002029	0.027002	True
GGTCAACAGCAAGTTATAAA	Peak_2138	140.94	259.19/236.78/225.15	140.94	236.78	0.74439	318.85	967.02	3.0821	0.99897	0.0010276	0.0020552	0.0273	True
CTCCATGTGGACAGGAACCA	Peak_382	501.64	298.93/273.84/280.91	501.64	280.91	-0.83426	187.34	5130.1	3.0817	0.0010292	0.99897	0.0020584	0.0273	False
GCAAGGCAATTTACAAGGAA	Peak_1501	550.61	833.57/785.36/681.63	550.61	785.36	0.51154	6541.9	5802.8	3.0816	0.99897	0.0010293	0.0020587	0.0273	True
GGACCTCTTCAGGCATGCCC	Peak_171	570.91	360.34/314.5/330.49	570.91	330.49	-0.78684	573.38	6087.8	3.0814	0.0010301	0.99897	0.0020601	0.0273	False
CAAGAAAGTACAAGGAGATG	Peak_1661	250.82	111.08/113.87/74.36	250.82	111.08	-1.1678	678.18	2057.3	3.0808	0.0010322	0.99897	0.0020644	0.027326	False
AGGCAAGGCAAGACATGGTA	Peak_1501	557.78	724.3/794.39/803.5	557.78	794.39	0.5094	2498.2	5903	3.0797	0.99896	0.0010359	0.0020719	0.027397	True
ATAAGGGAACTTGCATAGGA	Peak_614	236.49	137.27/102.12/91.917	236.49	102.12	-1.2035	669.84	1904.3	3.0791	0.0010383	0.99896	0.0020765	0.027429	False
CTTACATGTCTGGGCTTGCC	Peak_2492	383.4	429.88/615.45/568.03	383.4	568.03	0.5659	10667	3596.8	3.0785	0.99896	0.0010401	0.0020802	0.027448	True
CCTCACATGACTGTAGGCCT	Peak_1238	269.93	416.34/336.19/465.78	269.93	416.34	0.62329	4433.8	2265.7	3.0758	0.99895	0.0010497	0.0020995	0.027673	True
GAGTTGCCTTGGTGTACTAG	Peak_802	327.26	222.17/149.12/161.11	327.26	161.11	-1.0178	1935.7	2919.3	3.075	0.0010524	0.99895	0.0021047	0.027712	False
GCAAGTCAAGGCACCAAGCA	Peak_1501	548.22	866.99/781.74/729.14	548.22	781.74	0.51115	5017.1	5769.5	3.0744	0.99895	0.0010547	0.0021095	0.027746	True
CATCATGGTTCCCATCACCA	Peak_1096	416.84	221.26/244.92/222.05	416.84	222.05	-0.9056	261.8	4016.6	3.0736	0.0010576	0.99894	0.0021152	0.027791	False
TTGGACACCAAACATCACTT	chr14;30000919:30001919	323.68	426.27/522.37/488.5	323.68	488.5	0.59231	2509.8	2877.3	3.0728	0.99894	0.0010603	0.0021206	0.027833	True
GACCATGGCGCTAGGGGATC	Peak_2217	269.93	123.73/122.91/153.88	269.93	123.73	-1.1191	455.06	2265.7	3.0715	0.0010648	0.99894	0.0021296	0.027922	False
CCCACTGTGCATGCATTTTC	Peak_353	820.54	1195.7/1125.2/878.89	820.54	1125.2	0.45502	32814	9847	3.0698	0.99893	0.0010708	0.0021417	0.028039	True
ACCCATTGAGAGTCGCCTGA	NO_TARGET_161	870.7	1164.1/1187.5/1235.2	870.7	1187.5	0.44726	1410.5	10654	3.0694	0.99893	0.0010725	0.0021449	0.028039	True
TTGCCCAGACATGCCAGCAG	Peak_1696	241.26	342.28/405.78/376.96	241.26	376.96	0.64166	1016.7	1954.9	3.0691	0.99893	0.0010736	0.0021472	0.028039	True
TTGCCTGGGCATGCCCGCAA	Peak_518	483.72	269.13/306.37/257.16	483.72	269.13	-0.84352	765.1	4889.2	3.069	0.0010738	0.99893	0.0021476	0.028039	False
TGGCAGTGCAAGAAGTTTCT	Peak_1773	433.56	680.95/619.97/633.09	433.56	633.09	0.54514	1231.2	4230.7	3.0677	0.99892	0.0010787	0.0021575	0.028138	True
AATGATAACTAGCTGTGTCA	Peak_1135	728.57	351.31/447.35/539.11	728.57	447.35	-0.70241	8821.6	8410	3.0665	0.0010829	0.99892	0.0021658	0.028216	False
TTGAATTCATGCTGACCTTA	Peak_2316	306.96	420.85/505.19/465.78	306.96	465.78	0.60003	1786.1	2683.2	3.0662	0.99892	0.0010841	0.0021681	0.028217	True
ACACCTCTGAGCCAAGACTC	Peak_1440	624.66	369.37/412.11/370.77	624.66	370.77	-0.75098	855.57	6858.1	3.0658	0.0010853	0.99891	0.0021706	0.02822	False
TTGAGGCCTAGGCTCTGAAC	Peak_1511	304.57	185.14/119.29/146.65	304.57	146.65	-1.0493	1114.8	2655.7	3.0643	0.001091	0.99891	0.0021821	0.028269	False
ACATGCCCAGGCTAGTCCAC	Peak_660	490.89	274.55/253.05/282.98	490.89	274.55	-0.83604	266.63	4985.2	3.0641	0.0010917	0.99891	0.0021834	0.028269	False
GACATGACCATGGAGTAAGC	Peak_1089	249.63	111.08/145.5/104.31	249.63	111.08	-1.161	615.32	2044.4	3.0641	0.0010917	0.99891	0.0021835	0.028269	False
TTATATGCTTGAATATACAC	Peak_238	249.63	111.08/134.66/48.54	249.63	111.08	-1.161	2233.7	2044.4	3.0641	0.0010917	0.99891	0.0021835	0.028269	False
GCACATGCAACATGCTGTGT	Peak_987	554.19	262.81/319.93/361.47	554.19	319.93	-0.79074	2494.4	5852.9	3.0621	0.0010988	0.9989	0.0021977	0.028394	False
GGGCCCACATGTGCACTCGG	Peak_888	309.34	149.92/206.05/146.65	309.34	149.92	-1.0401	1581	2710.7	3.0621	0.0010989	0.9989	0.0021977	0.028394	False
GTTGGCAGCATGGGCACCTG	Peak_1736	242.46	102.95/106.64/173.51	242.46	106.64	-1.1774	2242.2	1967.7	3.0618	0.0011	0.9989	0.0022	0.028394	False
AGCACTGCCTTGATGGGCTT	Peak_1770	867.12	1182.2/1124.3/1218.7	867.12	1182.2	0.4467	2343.1	10596	3.0607	0.9989	0.0011042	0.0022085	0.028473	True
AGCCCGCCACAGAATAGCTG	NO_TARGET_100	984.17	1196.6/1326.7/1392.2	984.17	1326.7	0.43049	10604	12538	3.0591	0.99889	0.00111	0.0022199	0.028591	True
GCAAGGCAAGGGACAAGGTA	Peak_1501	590.02	318.8/346.14/351.14	590.02	346.14	-0.76772	386.17	6359	3.0584	0.0011126	0.99889	0.0022252	0.028629	False
TGACATAGTCATGAAACCTC	Peak_1425	596	342.28/350.65/397.62	596	350.65	-0.76356	1137.9	6444.4	3.0562	0.0011209	0.99888	0.0022417	0.028812	False
TCATGCAAGTATGGACATCA	Peak_2072	512.39	663.79/845/734.3	512.39	734.3	0.51829	8613.5	5276	3.0552	0.99888	0.0011247	0.0022494	0.028881	True
GACTCACTTGCGCATTCCAA	Peak_766	758.43	506.65/470.85/422.41	758.43	470.85	-0.68658	1814.2	8870.2	3.0534	0.0011312	0.99887	0.0022624	0.029017	False
GCTTATGCTTGCTACTCAGG	Peak_1384	508.81	323.31/243.11/288.14	508.81	288.14	-0.81816	1632.6	5227.2	3.052	0.0011365	0.99886	0.0022729	0.029092	False
AGCCTCTTGCCCTGCCTTGC	Peak_184	433.56	607.8/685.04/632.06	433.56	632.06	0.54278	1697.9	4230.7	3.0518	0.99886	0.0011375	0.0022749	0.029092	True
TGCAGTTTTTCTTGATCTTG	Peak_2592	762.01	1035.9/1193.9/1050.3	762.01	1050.3	0.46244	10403	8925.9	3.0517	0.99886	0.0011376	0.0022752	0.029092	True
CCTCAGGCCATGGGTCCCGC	Peak_530	231.71	363.05/277.45/391.42	231.71	363.05	0.64561	4066.2	1853.9	3.0504	0.99886	0.0011427	0.0022853	0.029169	True
AGCCAGGGCATGGGCAAGTT	Peak_697	242.46	351.31/377.77/394.52	242.46	377.77	0.63763	490.28	1967.7	3.0503	0.99886	0.001143	0.0022859	0.029169	True
AGGGCCCACATGTGCACTAG	Peak_1137	710.66	378.4/435.61/529.81	710.66	435.61	-0.70485	6073.5	8136.8	3.0492	0.0011473	0.99885	0.0022946	0.029249	False
ATGCCTCTTGCCAGGTTCCT	Peak_1755	695.13	966.33/920.01/965.65	695.13	965.65	0.47363	1041.3	7901.9	3.0432	0.99883	0.0011704	0.0023409	0.029802	True
GGTCTCTGTACGGGCCGCCC	NO_TARGET_70	151.69	233/274.74/250.96	151.69	250.96	0.72265	443.92	1064.4	3.0429	0.99883	0.0011714	0.0023428	0.029802	True
GCAAGGGTACAAGTAATTAC	Peak_1872	524.33	329.64/300.04/295.37	524.33	300.04	-0.80326	448.76	5439.3	3.0411	0.0011784	0.99882	0.0023568	0.02995	False
TCAAGCGCATGTGCATGCAC	Peak_62	274.71	91.214/128.33/224.11	274.71	128.33	-1.0921	5275.8	2318.6	3.0399	0.0011834	0.99882	0.0023667	0.030016	False
CAAGCCCAGGCTAGTCTGCT	Peak_1772	475.36	685.46/640.76/773.55	475.36	685.46	0.52712	4878.9	4777.8	3.0396	0.99882	0.0011846	0.0023693	0.030016	True
ACTCATGTCCGTGCATGCAC	Peak_188	558.97	325.12/293.72/335.65	558.97	325.12	-0.77994	548.53	5919.7	3.0394	0.0011854	0.99881	0.0023708	0.030016	False
TCAGCAAGGCCTTCATGGGC	Peak_1140	594.8	417.24/347.04/351.14	594.8	351.14	-0.75867	2192.7	6427.3	3.0392	0.0011859	0.99881	0.0023717	0.030016	False
CTTTCCCTAGTAGCCATGAT	Peak_1692	372.65	559.93/441.93/551.5	372.65	551.5	0.56431	6038.3	3464.4	3.0387	0.99881	0.001188	0.002376	0.030039	True
TTTGGGTTTATCCGCCCCCA	NO_TARGET_173	364.29	518.39/540.44/557.7	364.29	540.44	0.56778	392.1	3362.3	3.0379	0.99881	0.001191	0.002382	0.030056	True
TCCATGGGGGACACTTACTT	Peak_2452	490.89	732.43/658.83/705.39	490.89	705.39	0.52212	1449.2	4985.2	3.0379	0.99881	0.0011911	0.0023822	0.030056	True
CCTGCAGCCCTTGCAGTCCC	Peak_24	432.37	629.47/640.76/628.96	432.37	629.47	0.54084	63.825	4215.3	3.0359	0.9988	0.0011992	0.0023985	0.030231	True
GCACTTTGCCCAAGGCCACT	Peak_2080	603.16	893.18/848.62/801.43	603.16	848.62	0.49188	2106	6547.2	3.0335	0.99879	0.0012086	0.0024171	0.030435	True
AAGGACTATCCCAAGTACGT	Peak_1215	568.52	346.8/332.58/264.39	568.52	332.58	-0.77173	2425.9	6054.1	3.0324	0.001213	0.99879	0.0024261	0.030517	False
TGCTAGAAGGTACGTGACTT	Peak_2531	394.15	508.45/579.3/622.76	394.15	579.3	0.55442	3454.3	3730.5	3.0315	0.99878	0.0012167	0.0024335	0.030579	True
TCAGCTTCTGCTTGGCCACT	Peak_560	66.885	140.89/111.16/124.97	66.885	124.97	0.89186	222.01	367.25	3.0307	0.99878	0.0012201	0.0024401	0.030631	True
GCCGAGCTCATGGCCTGAGG	Peak_1482	555.39	323.31/268.41/324.29	555.39	323.31	-0.77869	1507.6	5869.6	3.0291	0.0012263	0.99877	0.0024525	0.030756	False
CTGTAGAATGCATGACATCA	Peak_1140	687.96	886.86/955.26/969.78	687.96	955.26	0.47298	2444.9	7794.1	3.0277	0.99877	0.0012321	0.0024641	0.03087	True
GCAAGGCCAAGGTCAAAGGA	Peak_2570	272.32	417.24/344.33/467.85	272.32	417.24	0.61374	3938.6	2292.1	3.027	0.99876	0.001235	0.00247	0.030913	True
GCATCTGCTTTCATGCTTCA	Peak_1862	807.4	1104.5/1102.6/1205.2	807.4	1104.5	0.45157	5076.2	9638.2	3.0263	0.99876	0.0012377	0.0024755	0.03095	True
TAACAAAAATACCGTAGACC	chr15;79632579:79633579	568.52	333.25/332.58/439.96	568.52	333.25	-0.76884	5694.1	6054.1	3.0238	0.0012481	0.99875	0.0024962	0.031177	False
TTCGAGGTCCGGACAGGTCG	NO_TARGET_283	776.35	1139.7/1065.5/1001.8	776.35	1065.5	0.45628	4784.2	9149.3	3.0232	0.99875	0.0012508	0.0025015	0.031212	True
CATATTAGTAACAAAATCAT	chr3;103306526:103307526	644.96	387.44/473.56/389.36	644.96	389.36	-0.72666	3547.3	7155	3.0218	0.0012563	0.99874	0.0025125	0.031318	False
CTTCCTTGTACACAGCATGC	Peak_1133	382.2	178.82/204.25/201.39	382.2	201.39	-0.92096	258.89	3582.1	3.021	0.0012595	0.99874	0.0025191	0.031368	False
TGGGCATGTCTTGCTGTCAG	Peak_6	421.62	614.12/719.38/614.5	421.62	614.5	0.54242	5500.1	4077.5	3.0207	0.99874	0.0012611	0.0025221	0.031374	True
GCTGGCCTTGTGACTCGCTT	Peak_2501	280.68	180.62/123.81/133.23	280.68	133.23	-1.0694	1167.4	2385.1	3.0192	0.0012671	0.99873	0.0025342	0.031479	False
AAAGTTAGCCTTGATAGTCT	Peak_1329	409.67	216.75/220.51/256.13	409.67	220.51	-0.89059	641.27	3925.7	3.019	0.0012679	0.99873	0.0025359	0.031479	False
TCTGGGCAAGTCACCCGTGT	Peak_258	256.79	162.56/112.97/117.74	256.79	117.74	-1.1184	1016	2121.9	3.0188	0.0012691	0.99873	0.0025381	0.031479	False
GACATCAGCAAGGCCTTCAT	Peak_1140	371.45	194.17/244.92/169.38	371.45	194.17	-0.93233	1595	3449.8	3.0184	0.0012707	0.99873	0.0025415	0.031489	False
CCACACATGTCTTGAGGACA	Peak_207	876.67	495.81/707.63/563.9	876.67	563.9	-0.6357	12648	10751	3.0165	0.0012785	0.99872	0.002557	0.03165	False
CCTCCTATCCTTGTGTCCCT	Peak_1144	961.48	698.11/624.49/628.96	961.48	628.96	-0.61149	2400.6	12155	3.0161	0.0012805	0.99872	0.0025609	0.031657	False
TGGCAAGGATGGCATTCACT	Peak_1360	541.05	311.57/443.74/313.96	541.05	313.96	-0.78325	8423.8	5670	3.0158	0.0012813	0.99872	0.0025627	0.031657	False
GTCTAGTCTTGTCCTTTCTC	Peak_1002	366.67	206.81/183.46/191.06	366.67	191.06	-0.93685	152.93	3391.4	3.0155	0.0012827	0.99872	0.0025653	0.031658	False
CCTTCCTTTCACTTGGTTCT	Peak_527	343.98	593.35/379.57/512.26	343.98	512.26	0.57316	12090	3117.4	3.0139	0.99871	0.0012898	0.0025795	0.031802	True
CTCATCATGAAGCTGCCTAG	Peak_336	831.29	486.78/554.9/529.81	831.29	529.81	-0.64888	1240.7	10019	3.0119	0.0012979	0.9987	0.0025958	0.031971	False
AGTGCCCAAAGCATGTCACA	Peak_897	609.13	363.95/342.52/390.39	609.13	363.95	-0.74141	579.11	6633.2	3.0104	0.0013046	0.9987	0.0026092	0.032095	False
CAAGGGGTCGCTAGGCCAGT	Peak_2079	723.79	1022.3/998.64/941.89	723.79	998.64	0.46384	1890.7	8336.9	3.0102	0.99869	0.0013056	0.0026111	0.032095	True
TCAATAATTCTTATGCAACA	chr23;142143727:142144727	432.37	627.66/638.95/454.42	432.37	627.66	0.53671	15070	4215.3	3.008	0.99869	0.0013147	0.0026293	0.032287	True
GTGAAACAGAGGGTCCATCA	NO_TARGET_199	338.01	503.94/531.4/482.31	338.01	503.94	0.57478	611.15	3046.3	3.0063	0.99868	0.0013222	0.0026445	0.03244	True
CTTTCTGTCTTGTTCATTCT	Peak_220	644.96	859.76/899.23/911.94	644.96	899.23	0.47884	859.52	7155	3.0059	0.99868	0.0013239	0.0026477	0.032448	True
CCTTGCTTTGTGCCTTGCCT	Peak_1501	296.21	401.89/448.26/482.31	296.21	448.26	0.59608	1654.8	2560.2	3.0051	0.99867	0.0013275	0.002655	0.032474	True
AACCAGGTAGCCCTTGCAGA	Peak_1098	590.02	350.41/338.91/351.14	590.02	350.41	-0.75007	66.428	6359	3.0048	0.0013287	0.99867	0.0026573	0.032474	False
TTTTGGGCTGCATGGGAGTG	Peak_1621	345.18	488.58/513.33/562.86	345.18	513.33	0.57119	1532.9	3131.7	3.0048	0.99867	0.0013288	0.0026577	0.032474	True
ATGCTAGATCCTAGAACTGT	Peak_215	601.97	356.73/362.4/359.41	601.97	359.41	-0.74246	8.071	6530.1	3.0017	0.0013425	0.99866	0.002685	0.032776	False
CACAGAGCTTGGTGTTCCCA	Peak_1703	139.74	46.962/32.535/76.425	139.74	46.962	-1.5531	538.12	956.34	3.0009	0.0013459	0.99865	0.0026918	0.032826	False
CTTGCCTGGGCATGTTTACT	Peak_1655	662.88	921.18/902.84/950.15	662.88	921.18	0.47412	587.88	7419.6	2.9987	0.99864	0.0013559	0.0027118	0.033012	True
ACTGCCCCTTGGCATGGCTA	Peak_1437	327.26	187.85/140.98/165.24	327.26	165.24	-0.98154	549.72	2919.3	2.9986	0.0013562	0.99864	0.0027123	0.033012	False
CCATCACCGATCGTGAGCCT	NO_TARGET_392	658.1	894.08/976.05/915.04	658.1	915.04	0.47491	2080.6	7348.8	2.9972	0.99864	0.0013624	0.0027247	0.03313	True
GCAAGGTCCTAGCTTTATTT	Peak_622	420.42	611.41/542.25/618.63	420.42	611.41	0.53923	2417.6	4062.2	2.9965	0.99863	0.0013653	0.0027306	0.033169	True
CAACTAATATGCATGATTCA	Peak_1553	648.55	916.66/902.84/889.22	648.55	902.84	0.47664	188.26	7207.8	2.9953	0.99863	0.0013709	0.0027418	0.033273	True
CATGTCCTGGCATGCAGCCC	Peak_18	449.09	648.44/571.17/663.04	449.09	648.44	0.52898	3091.8	4432	2.9944	0.99863	0.0013748	0.0027495	0.033333	True
ATCCCAGATACATACTCGGG	chr2;231857392:231858392	438.34	195.07/242.2/266.46	438.34	242.2	-0.85316	1404.8	4292.4	2.9937	0.0013783	0.99862	0.0027566	0.033377	False
TGTTCTTTTCAAGCCATTAG	Peak_2504	348.76	516.58/581.11/517.42	348.76	517.42	0.56776	2028.5	3174.6	2.9934	0.99862	0.0013793	0.0027586	0.033377	True
AGTCTGCCAAGGGACATGAG	Peak_492	733.35	861.57/1009.5/1009	733.35	1009	0.45985	10871	8483.2	2.9931	0.99862	0.001381	0.002762	0.033387	True
ATCCACTTGAGGCTAGATCC	Peak_55	381.01	202.3/171.71/212.75	381.01	202.3	-0.91001	522.38	3567.3	2.9921	0.0013853	0.99861	0.0027706	0.033444	False
CAGTTTCCATGGCAGTTCCA	Peak_754	1181.2	1352.9/1594.2/1559.5	1181.2	1559.5	0.40048	21950	15983	2.9919	0.99861	0.0013861	0.0027721	0.033444	True
CTCAAGAAACACATTCTTCT	Peak_1753	469.39	653.85/692.27/674.4	469.39	674.4	0.52189	370.75	4698.7	2.9908	0.99861	0.0013911	0.0027823	0.033534	True
CCCGACCCCTTGTCGCTCTT	Peak_850	358.31	530.13/499.77/529.81	358.31	529.81	0.56296	451.29	3289.8	2.9901	0.99861	0.0013946	0.0027892	0.033584	True
AATCTCAAGTACAAGAGAGT	Peak_1120	395.34	243.84/212.38/206.56	395.34	212.38	-0.89331	511.84	3745.4	2.9895	0.001397	0.9986	0.002794	0.03361	False
CTTTTCTGCTTGTTTACAGT	Peak_508	420.42	572.57/610.93/656.85	420.42	610.93	0.53811	1789.7	4062.2	2.9891	0.9986	0.001399	0.002798	0.033625	True
ACGCCTAATTTTTCCTGGTT	Peak_1012	440.73	552.71/637.14/716.75	440.73	637.14	0.53073	6733.2	4323.3	2.9872	0.99859	0.0014076	0.0028152	0.033798	True
GTTTTCACTTGTAGATTCTC	Peak_2567	407.28	218.55/274.74/221.01	407.28	221.01	-0.87892	1446.2	3895.5	2.9844	0.0014205	0.99858	0.0028411	0.034077	False
GGAAAGGCAAGCAAAATGCA	Peak_1501	324.87	467.81/485.31/530.85	324.87	485.31	0.57758	1189.8	2891.3	2.9838	0.99858	0.0014234	0.0028469	0.034113	True
ACCTTGAGACAAGGATTCAA	Peak_2499	174.38	83.99/67.781/51.639	174.38	67.781	-1.3504	261.64	1277.3	2.9828	0.0014282	0.99857	0.0028564	0.034144	False
GCGGGCAGAACGACCCTGAC	NO_TARGET_487	236.49	368.47/312.7/366.64	236.49	366.64	0.63043	1456.4	1904.3	2.9825	0.99857	0.0014297	0.0028595	0.034144	True
AAGCCCCCGCTTGCCTACGA	Peak_1245	679.6	485.88/418.44/395.55	679.6	418.44	-0.69836	2535.9	7668.7	2.9823	0.0014303	0.99857	0.0028606	0.034144	False
TAGCTGTTAAACATGCTCGC	Peak_1563	840.84	482.26/623.59/540.14	840.84	540.14	-0.63755	5156.4	10172	2.9815	0.0014341	0.99857	0.0028683	0.034144	False
GGAAACTGGGTTTCATCGTC	NO_TARGET_26	246.04	360.34/379.57/382.13	246.04	379.57	0.62342	188.19	2005.9	2.9814	0.99857	0.0014345	0.002869	0.034144	True
AGGGGTCTTGAAAAAGTGCA	Peak_715	451.48	600.57/725.71/650.65	451.48	650.65	0.52625	4071	4463.2	2.9813	0.99856	0.001435	0.00287	0.034144	True
ATACATGTCTGGGCTTGATC	Peak_873	708.27	493.1/352.46/439.96	708.27	439.96	-0.68567	5240	8100.5	2.9811	0.0014362	0.99856	0.0028725	0.034144	False
TAAGGGCCCACATGCACCTT	Peak_1696	629.44	878.73/877.54/827.25	629.44	877.54	0.47875	1265	6927.7	2.9808	0.99856	0.0014374	0.0028749	0.034144	True
CATGGCTTCATCATGGCTTT	Peak_693	408.48	605.09/563.03/594.88	408.48	594.88	0.54123	559.12	3910.6	2.9808	0.99856	0.0014376	0.0028753	0.034144	True
CATGGCTGTTTCTCATCATG	Peak_260	285.46	236.62/138.27/129.1	285.46	138.27	-1.0404	4877.7	2438.6	2.9805	0.001439	0.99856	0.0028781	0.034144	False
GCAGCAGACATGTAATCAGT	Peak_1683	793.07	503.94/492.54/515.35	793.07	503.94	-0.65316	130.1	9411.8	2.9803	0.0014399	0.99856	0.0028798	0.034144	False
GCTAGAACTTGTTCCCGGTG	Peak_2367	372.65	302.54/190.69/197.26	372.65	197.26	-0.91428	5563.8	3464.4	2.9798	0.0014424	0.99856	0.0028848	0.03417	False
CCAAGCCCGGGGCGCATGAT	Peak_1	305.76	459.68/428.38/514.32	305.76	459.68	0.58666	1982.7	2669.4	2.9792	0.99855	0.0014451	0.0028903	0.034203	True
ACCACCCTTGCGTCCCCTCT	Peak_421	993.72	1329.4/1371/1264.1	993.72	1329.4	0.41947	2995.2	12700	2.9785	0.99855	0.0014481	0.0028962	0.034241	True
CTAAGTAGCTAGATGATCTG	Peak_2169	60.913	72.249/135.56/114.64	60.913	114.64	0.90129	1117.3	325.47	2.978	0.99855	0.0014514	0.0029028	0.034286	True
CCACTTCTTGTTTGGCCTGC	Peak_1451	609.13	851.64/798.01/861.33	609.13	851.64	0.48281	1485	6633.2	2.9775	0.99855	0.001453	0.0029059	0.03429	True
CTGCAAGGGAGGTCCTTGCA	Peak_2611	469.39	597.86/673.29/695.06	469.39	673.29	0.51951	3081.8	4698.7	2.9746	0.99853	0.0014668	0.0029335	0.034583	True
GGGGTGCCCTAGAGGGAGGC	Peak_2267	340.4	516.58/505.19/505.03	340.4	505.19	0.56824	64.837	3074.7	2.972	0.99852	0.0014794	0.0029588	0.034848	True
CATGGGTGGCATGGGGCTCT	Peak_145	728.57	456.07/476.27/424.47	728.57	456.07	-0.67463	703.4	8410	2.9714	0.001482	0.99852	0.002964	0.034875	False
CTAGCTACTTCCTCTTGGAG	Peak_557	400.12	225.78/216.9/162.15	400.12	216.9	-0.88036	1538.4	3805.3	2.9701	0.0014884	0.99851	0.0029768	0.03498	False
CCTTCTTGGGTTGCTTGCTC	Peak_902	664.07	378.4/442.84/407.95	664.07	407.95	-0.70161	1045	7437.3	2.9699	0.0014892	0.99851	0.0029785	0.03498	False
TAGGGTAAGTATCTAGGAAT	Peak_1250	523.14	376.6/304.56/301.57	523.14	304.56	-0.77848	2599	5422.9	2.9681	0.001498	0.9985	0.002996	0.035136	False
GGCATGGCTGAGAACACCTT	Peak_2312	802.62	488.58/512.42/608.3	802.62	512.42	-0.64637	4880.7	9562.6	2.9676	0.0015006	0.9985	0.0030013	0.035136	False
CACAAGTCCCAGGCATGTTG	Peak_890	603.16	363.05/354.27/438.93	603.16	363.05	-0.73079	2917.3	6547.2	2.9674	0.0015015	0.9985	0.0030029	0.035136	False
AGTAATCATGTGGTTTGGGC	Peak_926	591.22	333.25/354.27/363.54	591.22	354.27	-0.73722	263.87	6376.1	2.9674	0.0015016	0.9985	0.0030032	0.035136	False
CGGAGTTAACCTGGAACCTT	NO_TARGET_451	564.94	794.74/808.85/736.37	564.94	794.74	0.49164	1803.2	6003.6	2.9658	0.99849	0.0015095	0.003019	0.035258	True
TGTTGGCAGCATGGGCACCT	Peak_1736	842.04	1113.5/1141.4/1167	842.04	1141.4	0.43844	716.8	10191	2.9658	0.99849	0.0015096	0.0030193	0.035258	True
TTTGGGCATGTCTTGCTGTC	Peak_6	435.95	629.47/609.13/645.48	435.95	629.47	0.52897	335.18	4261.5	2.9645	0.99848	0.001516	0.003032	0.035361	True
AAGTGCCTCCCTTGTTTTCA	Peak_645	275.9	419.04/457.3/303.64	275.9	419.04	0.60117	7391.2	2331.8	2.9643	0.99848	0.0015169	0.0030338	0.035361	True
AGAGAAATGAAGACATGTCC	Peak_413	1115.6	739.65/769.99/754.96	1115.6	754.96	-0.56267	230.19	14811	2.9629	0.0015236	0.99848	0.0030471	0.035469	False
ATGCCTGGACATGTTCCCAG	Peak_1513	351.15	177.91/183.46/222.05	351.15	183.46	-0.93287	759.83	3203.3	2.9628	0.0015244	0.99848	0.0030488	0.035469	False
TTGCCTGGGCATGCCTGAAG	Peak_171	299.79	158.95/128.33/148.72	299.79	148.72	-1.0065	260.14	2601	2.9621	0.0015276	0.99847	0.0030551	0.035509	False
TTTGCCTCCCAAGCCACGCA	Peak_2067	549.41	783/774.51/767.35	549.41	774.51	0.49463	61.651	5786.2	2.9592	0.99846	0.0015422	0.0030844	0.035816	True
GGACCCGCTTTCATGTTTGA	Peak_2494	1135.9	1500.1/1497.5/1629.7	1135.9	1500.1	0.40095	8407.6	15171	2.957	0.99845	0.0015531	0.0031061	0.036035	True
GGAATTCCTTGCATTCATAA	Peak_606	628.24	980.78/873.92/740.5	628.24	873.92	0.47554	14610	6910.3	2.9554	0.99844	0.0015611	0.0031222	0.036187	True
CTGGTTGGGAGACAAGAACC	Peak_1012	53.747	6.3218/19.882/6.1967	53.747	6.3218	-2.9025	91.953	276.97	2.9538	0.0015692	0.99843	0.0031385	0.036342	False
CTGATGACTTGTGCCCAAGA	Peak_190	445.5	205.01/283.78/249.93	445.5	249.93	-0.83138	1581.9	4385.3	2.9533	0.0015721	0.99843	0.0031441	0.036373	False
GAGGCATGTAAGACATGTAG	Peak_216	443.11	248.36/243.11/270.59	443.11	248.36	-0.83272	260.88	4354.3	2.9515	0.0015813	0.99842	0.0031627	0.03655	False
TCTAGCACAAGTCTATTCCC	Peak_1460	531.5	269.13/329.87/311.9	531.5	311.9	-0.76708	1076.1	5537.8	2.951	0.0015839	0.99842	0.0031679	0.03655	False
CCTAGCTTTTTCATCTTGTT	Peak_76	265.15	410.01/403.98/347.01	265.15	403.98	0.60558	1640.6	2213.1	2.9509	0.99842	0.0015841	0.0031683	0.03655	True
GACATTCCTAAACACAACCT	chr23;126798675:126799675	691.55	351.31/430.18/447.19	691.55	430.18	-0.68361	3255.1	7847.9	2.9503	0.0015874	0.99841	0.0031748	0.036591	False
AATCTACAAGTGAAAACGCA	Peak_2567	584.05	350.41/368.73/336.68	584.05	350.41	-0.73542	261.99	6273.9	2.9497	0.0015902	0.99841	0.0031804	0.036622	False
TTGTGACATGCAGGGGGCCT	Peak_286	535.08	715.27/755.53/853.07	535.08	755.53	0.49695	5567.7	5587.3	2.9492	0.99841	0.0015927	0.0031855	0.036646	True
TACACCCTCAAGAAAGAACT	Peak_1478	413.26	691.79/560.32/599.01	413.26	599.01	0.53447	5051.9	3971.1	2.9477	0.9984	0.0016006	0.0032013	0.036794	True
CTAAGACATGTTGAAACATG	Peak_229	653.33	401.89/369.63/460.62	653.33	401.89	-0.69964	2244.9	7278.2	2.9473	0.0016029	0.9984	0.0032058	0.036812	False
AAGACGAGACAAGACAGGAC	Peak_1812	472.97	225.78/270.22/271.62	472.97	270.22	-0.80534	988.53	4746.1	2.9431	0.0016249	0.99838	0.0032499	0.037283	False
TCTCGTAGCCTAATGCGCCA	NO_TARGET_2	39.415	66.83/79.53/81.589	39.415	79.53	0.99465	82.758	185.94	2.9419	0.99837	0.0016341	0.0032683	0.03746	True
CCCTACATGGGCATGTTCTT	Peak_276	440.73	633.99/654.31/505.03	440.73	633.99	0.52357	8521.8	4323.3	2.9392	0.99835	0.0016451	0.0032903	0.037624	True
GGTCAACTATGCAAGCATCA	Peak_1896	369.06	540.97/457.3/590.75	369.06	540.97	0.55043	4739.4	3420.5	2.9392	0.99835	0.0016452	0.0032903	0.037624	True
CTTCCCAAGGGGCAAGCTTT	Peak_2484	321.29	378.4/492.54/478.18	321.29	478.18	0.5722	5080.3	2849.4	2.9391	0.99835	0.0016459	0.0032917	0.037624	True
GGTTCGAGACCTACTTAAGT	NO_TARGET_301	390.56	568.96/497.06/638.26	390.56	568.96	0.54162	4985.6	3685.8	2.9385	0.99835	0.001649	0.0032979	0.03766	True
TCATGCCCAGGCATGCCTAT	Peak_1347	223.35	346.8/298.24/411.04	223.35	346.8	0.6325	3243	1766.6	2.937	0.99834	0.0016569	0.0033138	0.037807	True
TTGTTGTGTCCTCACTTGGC	Peak_2499	426.39	237.52/293.72/236.51	426.39	237.52	-0.84146	1579.7	4138.6	2.9359	0.0016627	0.99834	0.0033254	0.037904	False
CTGGCTTGTTTGTGACTAGC	Peak_1077	797.85	1083.7/982.37/1223.8	797.85	1083.7	0.44136	14952	9487.1	2.9352	0.99833	0.0016668	0.0033336	0.037963	True
GGTGATTGCAGCCAAGAGGT	Peak_902	590.02	377.5/356.08/319.13	590.02	356.08	-0.72698	912.13	6359	2.9337	0.0016745	0.99833	0.003349	0.038103	False
AGACATGCCTGAACATGCCC	Peak_2298	151.69	39.737/56.032/137.36	151.69	56.032	-1.4207	3439.8	1064.4	2.9322	0.0016831	0.99832	0.0033662	0.038264	False
AGTCTGAACTTGTCCTTTGC	Peak_1073	494.47	331.44/286.49/265.42	494.47	286.49	-0.78531	1232.3	5033.4	2.9316	0.0016862	0.99831	0.0033725	0.038284	False
CTGTCCCTTGGGGAAAGAAT	Peak_2118	616.3	375.7/374.15/389.36	616.3	375.7	-0.71257	94.504	6736.8	2.9314	0.0016871	0.99831	0.0033742	0.038284	False
AGGCCTTCTAGATAGCATCA	Peak_2488	397.73	217.65/201.54/243.74	397.73	217.65	-0.86678	470.05	3775.3	2.9308	0.0016905	0.99831	0.0033811	0.038327	False
GAGACTCAAGACTCCTAGGA	Peak_1440	403.7	190.56/225.94/222.05	403.7	222.05	-0.85951	503.37	3850.3	2.9275	0.0017085	0.99829	0.003417	0.038699	False
GAAGCGATCCGAGAGTGTAT	NO_TARGET_352	923.26	1237.3/1324/1150.5	923.26	1237.3	0.42196	7523.7	11517	2.926	0.99828	0.0017167	0.0034333	0.038848	True
AAACATGTTATGTCATGCCC	Peak_215	358.31	190.56/135.56/199.33	358.31	190.56	-0.90747	1550.7	3289.8	2.9248	0.0017234	0.99828	0.0034468	0.038934	False
AACTTAACAAGAACTTAAGT	Peak_251	332.04	172.49/174.42/163.18	332.04	172.49	-0.94079	45.255	2975.6	2.9248	0.0017236	0.99828	0.0034472	0.038934	False
TCCAGCTTGGCCCTTGTCCT	Peak_489	802.62	988.91/1113.4/1088.5	802.62	1088.5	0.43914	5273	9562.6	2.9239	0.99827	0.0017285	0.0034569	0.039008	True
CTCCTCCATGCATGCACACA	Peak_1133	1211.1	1586.8/1641.2/1543	1211.1	1586.8	0.38949	2441	16523	2.9226	0.99826	0.0017358	0.0034715	0.039138	True
AAACAAGGGCAAGTGTGTGA	Peak_2585	758.43	494.91/469.95/483.34	758.43	483.34	-0.6489	156.55	8870.2	2.9209	0.0017453	0.99825	0.0034907	0.039299	False
CAACCCTCACCATCTAGCCT	chr22;45129205:45130205	870.7	1161.4/1172.2/1236.2	870.7	1172.2	0.42849	2110.4	10654	2.9206	0.99825	0.0017471	0.0034941	0.039299	True
ACTAGCCGACATTTCCCATG	Peak_1848	778.74	583.41/498.87/490.57	778.74	498.87	-0.64144	3608.2	9186.7	2.9199	0.0017506	0.99825	0.0035012	0.039299	False
GGTCAAGGATGGCCCCTCCA	Peak_1107	155.27	212.23/262.99/252	155.27	252	0.69509	851.07	1097.4	2.9199	0.99825	0.0017508	0.0035016	0.039299	True
CTGAAATCCAAGAAGCTGCT	Peak_2621	311.73	462.39/464.53/476.11	311.73	464.53	0.57393	69.359	2738.3	2.9199	0.99825	0.0017509	0.0035017	0.039299	True
GCATGCCAGGACATGACATC	Peak_18	568.52	795.64/791.68/879.92	568.52	795.64	0.48418	3559.5	6054.1	2.919	0.99824	0.001756	0.0035119	0.039347	True
CCCAGGCAAGCCCCCTGTGA	Peak_1303	391.76	263.71/214.19/186.93	391.76	214.19	-0.86804	1597.6	3700.7	2.9189	0.0017562	0.99824	0.0035123	0.039347	False
TGGTTCAATAACCTTGGATT	Peak_133	496.86	216.75/323.54/289.18	496.86	289.18	-0.77881	3213.5	5065.6	2.918	0.0017613	0.99824	0.0035225	0.039425	False
CCTTTGTCTCATGACCAAGA	Peak_1642	182.74	310.67/213.28/290.21	182.74	290.21	0.66439	3168.1	1358	2.9163	0.99823	0.0017711	0.0035423	0.039611	True
CCCCGTCATGGGCATGCTTT	Peak_2542	575.69	675.53/804.34/946.02	575.69	804.34	0.48179	18333	6155.3	2.9143	0.99822	0.0017824	0.0035647	0.039826	True
AGGCATGATAAAAACCAAGT	Peak_916	486.11	281.77/245.82/307.77	486.11	281.77	-0.78462	984.16	4921.2	2.9129	0.0017906	0.99821	0.0035813	0.039975	False
GAGAACGACAAGGGATGGGA	Peak_2530	173.19	57.799/69.589/89.851	173.19	69.589	-1.3031	274.79	1265.9	2.9118	0.0017966	0.9982	0.0035931	0.040071	False
TCAAGGATGCTAACTGCCAA	Peak_2004	5.9719	14.45/18.075/18.59	5.9719	18.075	1.4521	6.7034	17.282	2.9114	0.99805	0.0019461	0.0038922	0.042228	True
TCGGCTACGGCGTGGAGAAG	NO_TARGET_469	445.5	652.95/624.49/638.26	445.5	638.26	0.51772	202.73	4385.3	2.9107	0.9982	0.0018031	0.0036062	0.04015	True
CTAGCAAGTCACTGTGCACT	Peak_791	779.93	1061.2/1059.2/1014.2	779.93	1059.2	0.44106	1014.7	9205.4	2.9107	0.9982	0.0018034	0.0036067	0.04015	True
CTAGGGGCCCGCATGCACAC	Peak_525	549.41	349.5/328.06/279.88	549.41	328.06	-0.74217	1390.5	5786.2	2.91	0.0018072	0.99819	0.0036144	0.0402	False
CTGAAGCTTGAGAGACCATG	Peak_2370	633.02	876.02/914.59/712.62	633.02	876.02	0.46808	14095	6980	2.9086	0.99818	0.0018155	0.003631	0.04034	True
TGCCCAGGCTAGCCTGCCGG	Peak_1699	566.14	340.47/312.7/384.19	566.14	340.47	-0.73192	1341.4	6020.4	2.9083	0.0018168	0.99818	0.0036335	0.04034	False
GTGGGAGCATGGGTGAAATG	Peak_904	308.15	157.14/195.21/133.23	308.15	157.14	-0.96709	1010.5	2696.9	2.9078	0.0018199	0.99818	0.0036397	0.040373	False
CAAAGGGGGAAGTGCAGGGA	NO_TARGET_6	377.42	550/568.46/515.35	377.42	550	0.54204	770.41	3523.1	2.9074	0.99818	0.0018221	0.0036442	0.040386	True
CCTGCTTGCCGGAAGCCTCA	Peak_1965	584.05	904.92/814.28/765.29	584.05	814.28	0.47873	5308.1	6273.9	2.9066	0.99817	0.001827	0.003654	0.040432	True
AGGTGTGGGTTCTTGTCTCA	Peak_239	637.8	393.76/414.82/392.45	637.8	393.76	-0.69439	222.66	7049.9	2.9065	0.0018274	0.99817	0.0036548	0.040432	False
ACAAGAAGTGGCATGCACTT	Peak_1451	590.02	350.41/461.81/358.37	590.02	358.37	-0.71773	5381.8	6359	2.9049	0.0018366	0.99816	0.0036732	0.040598	False
GATGCATGCAGGCAAGAAGA	Peak_2459	277.1	149.01/136.47/121.87	277.1	136.47	-1.0165	185.28	2345.1	2.904	0.0018422	0.99816	0.0036844	0.040686	False
AAATAAGGCTTGGAGTTGCA	Peak_1534	248.43	379.31/363.31/414.14	248.43	379.31	0.60853	734.77	2031.6	2.9037	0.99816	0.0018441	0.0036882	0.040692	True
CTGGGACTTGTCTACACTGT	Peak_1605	908.92	600.57/581.11/720.88	908.92	600.57	-0.59701	7426.2	11280	2.9033	0.0018462	0.99815	0.0036924	0.040702	False
CCAAGGAAACAAGTGTAATA	Peak_1131	332.04	490.39/498.87/462.68	332.04	490.39	0.56119	419.78	2975.6	2.903	0.99815	0.0018483	0.0036966	0.040712	True
GAGAATTCATGGTTCATGGG	Peak_1132	322.48	121.02/167.19/192.1	322.48	167.19	-0.94357	1376.2	2863.3	2.9021	0.0018536	0.99815	0.0037072	0.040792	False
TAGTACATGTGTGGTATTTA	NO_TARGET_73	186.32	341.38/294.62/269.55	186.32	294.62	0.65822	1407.2	1393	2.9016	0.99814	0.001856	0.0037121	0.04081	True
AAGAGATGACATTTGAGCTA	chr19;38230467:38231467	180.35	73.152/91.278/74.36	180.35	74.36	-1.2669	143.85	1334.8	2.9011	0.0018592	0.99814	0.0037184	0.040843	False
TTGGCATGGCTAAGGGTCCA	Peak_1437	568.52	301.64/402.17/342.88	568.52	342.88	-0.72785	2607.9	6054.1	2.9	0.0018658	0.99813	0.0037316	0.040952	False
GTATCCTATCAAGTGGTGCA	Peak_1499	676.02	964.53/929.05/877.86	676.02	929.05	0.45812	1939.5	7615.2	2.8996	0.99813	0.0018682	0.0037364	0.040968	True
GCTGAATCTAGAACTTGGGG	Peak_2519	312.93	186.94/160.87/143.56	312.93	160.87	-0.95562	489.86	2752.1	2.8986	0.0018744	0.99813	0.0037488	0.041067	False
CTGCCCTCTTGAAATAGCCA	NO_TARGET_62	615.11	852.54/924.53/771.48	615.11	852.54	0.47028	5876.6	6719.5	2.8965	0.99811	0.0018867	0.0037734	0.041301	True
TAGGCTTATTCAGACAAGTT	Peak_668	329.65	172.49/129.24/189	329.65	172.49	-0.93041	1071.8	2947.4	2.8947	0.0018976	0.9981	0.0037952	0.041467	False
TTCAGACTTGATAGTTTGCA	Peak_1970	945.95	1261.6/1421.6/1022.4	945.95	1261.6	0.4151	41400	11895	2.8947	0.9981	0.0018977	0.0037953	0.041467	True
GTAGTCTTCTAGATCTGTCT	Peak_1099	656.91	409.11/451.87/369.73	656.91	409.11	-0.68187	1689.6	7331.2	2.8941	0.0019013	0.9981	0.0038026	0.04151	False
CATGGCAAGGCAACGCACAA	Peak_1501	56.136	105.66/65.974/108.44	56.136	105.66	0.90061	791.53	292.93	2.8938	0.9981	0.0019038	0.0038077	0.041529	True
GCCTGGGTTTTGGTGCATAC	NO_TARGET_93	347.56	531.03/455.49/510.19	347.56	510.19	0.55244	1713.3	3160.3	2.8929	0.99809	0.0019088	0.0038175	0.0416	True
ACAACGCAAGGCAATTTATA	Peak_1501	358.31	390.15/524.17/539.11	358.31	524.17	0.54755	9093.3	3289.8	2.8917	0.99808	0.0019157	0.0038313	0.041714	True
CACCCGGAACCACTACTGAG	NO_TARGET_311	617.49	843.51/854.95/981.14	617.49	854.95	0.46876	8027.6	6754.1	2.8893	0.99807	0.0019306	0.0038612	0.041989	True
GTCTGGCCTCCAAGGACCGT	Peak_1667	87.19	37.028/16.267/21.688	87.19	21.688	-1.9587	132.34	517.65	2.8891	0.0019317	0.99807	0.0038634	0.041989	False
AGGACAAGGGGCAAGAGCAG	Peak_49	348.76	186.04/187.98/181.77	348.76	186.04	-0.903	11.007	3174.6	2.8879	0.0019389	0.99806	0.0038778	0.042109	False
CACACTTGTTTTTTACTTGG	Peak_1013	496.86	659.27/702.21/742.57	496.86	702.21	0.49821	1736.1	5065.6	2.8852	0.99804	0.0019557	0.0039113	0.042398	True
GCACCATGCTGTTTGCCAAG	Peak_563	492.08	665.59/736.55/696.09	492.08	696.09	0.49951	1283.6	5001.3	2.8847	0.99804	0.0019588	0.0039177	0.042416	True
CTTTCCAAGAAGATTCTAGA	Peak_747	554.19	774.87/677.81/855.14	554.19	774.87	0.48283	7931.8	5852.9	2.8845	0.99804	0.0019599	0.0039198	0.042416	True
TCCTTGCCTTGCCTTCTGCC	Peak_1501	600.77	651.14/896.52/833.45	600.77	833.45	0.47161	18606	6512.9	2.8831	0.99803	0.0019686	0.0039373	0.042568	True
GTTCTTCTTGTTGGGGTCAT	Peak_1449	447.89	608.7/691.37/639.29	447.89	639.29	0.51235	1824	4416.4	2.88	0.99801	0.0019882	0.0039763	0.042953	True
AGTTCTTTCTCTCATGGCTG	Peak_88	928.03	1221/1238.1/1346.7	928.03	1238.1	0.41553	6044.2	11596	2.8797	0.99801	0.0019903	0.0039806	0.042961	True
GCCACACTAGTTGCATGTGC	Peak_153	543.44	326.02/320.83/332.55	543.44	326.02	-0.73538	34.805	5703.1	2.879	0.0019947	0.99801	0.0039894	0.043019	False
GTGCTTGCTTAGACATGTCG	Peak_1553	736.93	503.03/437.41/470.95	736.93	470.95	-0.64487	1077	8538.2	2.8786	0.0019974	0.998	0.0039949	0.043041	False
CTCCCAAACATGGCTCTTTG	Peak_1612	680.8	932.92/976.95/865.47	680.8	932.92	0.45395	3244.3	7686.6	2.8757	0.99798	0.0020158	0.0040316	0.043396	True
GTCAATATTGTCCATCAACG	chr1;190600107:190601107	211.41	94.827/99.412/77.458	211.41	94.827	-1.1483	161.35	1643.7	2.8754	0.0020174	0.99798	0.0040348	0.043396	False
AATGATCTTCTAGATTACAA	Peak_376	360.7	195.07/223.23/167.31	360.7	195.07	-0.88342	781.69	3318.7	2.8751	0.0020195	0.99798	0.004039	0.043403	False
TCCTACTTGGCATGTTTCCT	Peak_49	248.43	386.53/292.81/378	248.43	378	0.60354	3664.4	2031.6	2.8746	0.99798	0.0020229	0.0040459	0.043403	True
AGCGTCTTCCATTCAAGACT	Peak_1938	740.52	556.32/430.18/474.04	740.52	474.04	-0.64242	4346.4	8593.3	2.8745	0.002023	0.99798	0.004046	0.043403	False
AGAAACCCTAGGTATCACTC	Peak_1637	318.9	172.49/166.29/149.75	318.9	166.29	-0.93527	155.99	2821.5	2.8731	0.0020326	0.99797	0.0040653	0.043572	False
AGACATGTAGAGGCATGTAG	Peak_216	481.33	686.37/681.43/596.94	481.33	681.43	0.50064	3580.8	4857.4	2.871	0.99795	0.0020461	0.0040923	0.043822	True
CCTGCTTTCCCATGTGTTCT	Peak_2286	814.57	1087.3/1098.1/1193.9	814.57	1098.1	0.43039	4649.5	9751.9	2.8707	0.99795	0.0020479	0.0040957	0.043822	True
CGTCGTGATATTCATGACGC	Peak_1857	407.28	222.17/270.22/228.24	407.28	228.24	-0.83269	899.51	3895.5	2.8686	0.0020615	0.99794	0.004123	0.044075	False
AGGCAAGACAAGGCATGGCA	Peak_1501	530.3	311.57/317.22/416.21	530.3	317.22	-0.73954	4915.7	5521.4	2.8677	0.0020672	0.99793	0.0041344	0.044159	False
TAAGGCATAATAATAGACTC	chr17;15122511:15123511	504.03	298.03/320.83/248.9	504.03	298.03	-0.75609	1466.8	5162.4	2.8671	0.0020713	0.99793	0.0041426	0.044209	False
CCAATCCATGGTGCTTGTCC	Peak_176	585.25	423.56/357.88/354.24	585.25	357.88	-0.70799	2163.3	6290.9	2.8666	0.0020748	0.99793	0.0041497	0.044213	False
CACTGCATGTCCCTGTGACA	Peak_323	425.2	241.13/297.33/226.18	425.2	241.13	-0.81574	1691.1	4123.3	2.8665	0.002075	0.99792	0.0041501	0.044213	False
TTTCCCTTGCAGGCATGCCT	Peak_190	537.47	313.38/322.64/357.34	537.47	322.64	-0.73449	644.98	5620.3	2.8656	0.0020809	0.99792	0.0041618	0.044299	False
CATAATGCTTGTGCATGTAC	Peak_1596	541.05	308.86/325.35/352.18	541.05	325.35	-0.73202	495.72	5670	2.8646	0.0020874	0.99791	0.0041748	0.0444	False
TCAGTGCCTTGCAGAGTTAA	Peak_323	291.43	447.04/347.94/434.8	291.43	434.8	0.57558	3846.9	2506	2.864	0.99791	0.0020918	0.0041837	0.044456	True
CCTTGCACTGCCTGGCCTTG	Peak_1501	456.25	598.76/648.89/673.37	456.25	648.89	0.5072	1555.9	4525.7	2.8635	0.99791	0.0020948	0.0041896	0.044481	True
GGAGCAAGCCTCTGTGTCTT	Peak_310	814.57	1097.3/1180.3/1093.7	814.57	1097.3	0.42938	3451.8	9751.9	2.8629	0.9979	0.002099	0.0041979	0.044495	True
ACTACCATGAGAACAAGTCT	Peak_1511	482.53	282.67/248.53/340.82	482.53	282.67	-0.76937	2273.1	4873.3	2.8629	0.002099	0.9979	0.0041981	0.044495	False
TAGCCAAGCGTGATGTCACA	Peak_2476	499.25	703.53/709.44/623.8	499.25	703.53	0.494	3195.9	5097.8	2.861	0.99789	0.0021113	0.0042226	0.044716	True
GACAAGCTGGGACTTGCTCT	Peak_599	972.22	1202/1289.6/1471.7	972.22	1289.6	0.40725	20410	12336	2.858	0.99787	0.0021319	0.0042637	0.045113	True
TGAGCAAGTGCATGGGGGCT	Peak_337	269.93	416.34/385.9/405.88	269.93	405.88	0.58669	254.26	2265.7	2.8561	0.99786	0.0021441	0.0042881	0.045333	True
AACATCGCAAGGCTTGGAGA	Peak_645	439.53	291.71/252.15/225.15	439.53	252.15	-0.79928	1147	4307.8	2.855	0.0021518	0.99785	0.0043035	0.045457	False
CTCACATCTAACATGGTTCA	Peak_2162	150.49	166.17/243.11/257.16	150.49	243.11	0.68828	3058.3	1053.5	2.8534	0.99784	0.0021624	0.0043249	0.045626	True
CATTTGAACTTGACAACAAA	Peak_270	483.72	677.34/683.23/710.55	483.72	683.23	0.49733	390.49	4889.2	2.8533	0.99784	0.0021636	0.0043272	0.045626	True
AGCAAGGTCCTAGCTTTATT	Peak_622	377.42	612.31/546.77/474.04	377.42	546.77	0.53356	4792.3	3523.1	2.853	0.99783	0.0021653	0.0043306	0.045626	True
CCAAGCAGCTCAAGATGGAG	Peak_2284	52.553	99.343/79.53/101.21	52.553	99.343	0.9059	198.02	269.07	2.8525	0.99783	0.0021705	0.0043411	0.04566	True
GAATATGGATTCTTTCACGT	chr2;160867756:160868756	463.42	262.81/283.78/269.55	463.42	269.55	-0.77951	123.91	4619.8	2.8522	0.0021706	0.99783	0.0043412	0.04566	False
CCTTTGTCATGGCTTCATCA	Peak_693	505.22	686.37/710.35/796.27	505.22	710.35	0.49078	3979	5178.6	2.8504	0.99782	0.0021831	0.0043662	0.045839	True
CAGGGACAAGACACTAGCAC	Peak_100	507.61	262.81/301.85/307.77	507.61	301.85	-0.74795	779.77	5211	2.8504	0.0021835	0.99782	0.0043671	0.045839	False
TAGAGGTTTATTTCTAGGCT	Peak_199	275.9	185.14/138.27/123.93	275.9	138.27	-0.99145	1201	2331.8	2.8501	0.0021854	0.99781	0.0043708	0.045839	False
AACAAGAAAGTACAAGGAGA	Peak_1661	732.15	500.32/469.95/415.18	732.15	469.95	-0.63855	1961.4	8464.9	2.8499	0.0021865	0.99781	0.004373	0.045839	False
GGACTTGGACATGTCCGGGC	Peak_2437	555.39	261.9/337.1/343.91	555.39	337.1	-0.71865	2850.4	5869.6	2.8492	0.0021912	0.99781	0.0043825	0.045849	False
CTGGAGTCGTTCAAGAAGCT	Peak_2005	173.19	274.55/343.42/206.56	173.19	274.55	0.66168	4683.5	1265.9	2.8489	0.99781	0.0021934	0.0043868	0.045849	True
CCCGAGAACTCTTGTTTTCA	Peak_1021	166.02	264.61/224.13/325.32	166.02	264.61	0.66931	2662.4	1197.8	2.8488	0.99781	0.0021943	0.0043886	0.045849	True
TTGTTTAGACTTGTGGTACA	Peak_56	831.29	1170.4/1030.3/1116.4	831.29	1116.4	0.42503	5169.9	10019	2.8488	0.99781	0.0021944	0.0043888	0.045849	True
GGCACAAGCAAGTCAAGGGA	Peak_1501	513.58	343.18/306.37/301.57	513.58	306.37	-0.74343	689.11	5292.3	2.8484	0.0021972	0.9978	0.0043944	0.045869	False
TCTGTGCATGCCTTGGGGCA	Peak_1500	346.37	400.98/506.1/519.49	346.37	506.1	0.54579	5614.3	3146	2.8478	0.9978	0.0022014	0.0044028	0.045918	True
GCTTGTTTTGGCAAGTTCAT	Peak_1366	314.12	164.37/165.39/158.01	314.12	164.37	-0.93024	20.693	2766	2.8475	0.0022034	0.9978	0.0044068	0.045922	False
GTTCCCAGCTAGGCCTCAAG	Peak_1935	333.23	87.602/195.21/177.64	333.23	177.64	-0.90382	4207.6	2989.7	2.8456	0.0022161	0.99778	0.0044322	0.046147	False
TGCTTGTTTGGGCATGCAGT	Peak_1713	553	273.64/407.59/335.65	553	335.65	-0.71862	4510.1	5836.2	2.845	0.0022204	0.99778	0.0044408	0.046197	False
TGACATGCCTGAACATGCCG	Peak_1086	771.57	425.37/624.49/500.9	771.57	500.9	-0.62228	10490	9074.7	2.8414	0.002246	0.99775	0.0044919	0.04669	False
AAAAAAACAGCCAAGGTAAG	Peak_1155	262.76	395.56/457.3/386.26	262.76	395.56	0.58831	1948.7	2187	2.8397	0.99774	0.0022575	0.004515	0.046891	True
GGGGTCCAAGGGCCATGCAG	Peak_232	256.79	111.99/161.77/126	256.79	126	-1.0214	738	2121.9	2.8394	0.00226	0.99774	0.00452	0.046903	False
CCCTAAAATCATGGGCTCCC	Peak_801	312.93	488.58/461.81/427.57	312.93	461.81	0.56	944.7	2752.1	2.8381	0.99773	0.0022693	0.0045385	0.047041	True
TTGTCCGTGACCCTGATTAA	NO_TARGET_39	549.41	714.36/772.7/765.29	549.41	765.29	0.47737	1324.1	5786.2	2.8379	0.99773	0.0022704	0.0045408	0.047041	True
CTGAGATCACGTCACTACAC	chr12;107311121:107312121	752.46	486.78/432.9/496.76	752.46	486.78	-0.6273	1501.6	8777.7	2.8358	0.0022858	0.99771	0.0045716	0.04732	False
ACTGGATGACATGAGACACA	Peak_1745	296.21	233/133.75/152.85	296.21	152.85	-0.94993	3394.5	2560.2	2.8332	0.0023042	0.9977	0.0046084	0.047594	False
AAGAATCTTGGGGGTGGGCA	Peak_1820	280.68	419.04/451.87/379.03	280.68	419.04	0.57649	1339.5	2385.1	2.8332	0.9977	0.0023043	0.0046087	0.047594	True
GCCATAAGTCCTTGGCGTGT	Peak_426	209.02	117.4/94.893/95.015	209.02	95.015	-1.1292	250.65	1619.4	2.8329	0.0023065	0.99769	0.004613	0.047594	False
ACTGCACATGTGTCAAGGGG	Peak_190	408.48	208.62/273.84/231.34	408.48	231.34	-0.81754	1161	3910.6	2.8326	0.0023085	0.99769	0.0046169	0.047594	False
TTGCAAAGCTGATCGGCTGT	NO_TARGET_224	477.75	630.37/674.2/680.6	477.75	674.2	0.49603	980.7	4809.6	2.8326	0.99769	0.0023086	0.0046173	0.047594	True
CATGTTTGCATGTAAGTGAG	Peak_1535	776.35	1036.8/1075.5/1047.2	776.35	1047.2	0.43133	453.03	9149.3	2.832	0.99769	0.0023128	0.0046257	0.047641	True
GCATGCCCATGTACGCATTT	Peak_193	297.4	430.79/441.03/462.68	297.4	441.03	0.56689	286.93	2573.8	2.8311	0.99768	0.0023195	0.0046389	0.047738	True
GGGCCCCCAAGCCCAAGCTC	Peak_2199	533.89	364.86/322.64/298.47	533.89	322.64	-0.72486	1183.3	5570.8	2.8303	0.002325	0.99768	0.00465	0.047805	False
GGTGATTTCCAAGGGGTCCA	Peak_1779	232.9	353.12/355.17/379.03	232.9	355.17	0.60666	286.66	1866.5	2.8301	0.99767	0.0023266	0.0046532	0.047805	True
TTTTTGAGCATGATTATAGA	Peak_1783	381.01	550/461.81/552.53	381.01	550	0.52844	3891.2	3567.3	2.8294	0.99767	0.002332	0.004664	0.047832	True
GCATTTCCAAGTTGATCTGA	Peak_2616	919.67	616.83/653.41/566.99	919.67	616.83	-0.57549	1910.8	11458	2.8293	0.0023327	0.99767	0.0046653	0.047832	False
AGTGAGTGACAACCAGATCG	NO_TARGET_473	967.45	1318.5/1200.2/1280.6	967.45	1280.6	0.40425	3955.7	12255	2.8291	0.99767	0.0023337	0.0046674	0.047832	True
CTGGTCATGCTCTTGGACAC	Peak_342	286.65	155.34/142.79/146.65	286.65	146.65	-0.9621	45.141	2452.1	2.8272	0.0023481	0.99765	0.0046962	0.048086	False
GCAAGAACACACTTGAACAA	Peak_852	82.412	12.644/27.112/20.656	82.412	20.656	-1.9455	52.941	481.17	2.8269	0.0023504	0.99765	0.0047008	0.048086	False
GGGCATGCCCACACAAGCCC	Peak_643	843.23	554.51/557.61/611.4	843.23	557.61	-0.59579	1451.5	10210	2.8266	0.0023519	0.99765	0.0047039	0.048086	False
AGGTCTCTTTCATGAAGTCA	Peak_554	978.2	1318.5/1293.3/1283.7	978.2	1293.3	0.40246	364.96	12437	2.8252	0.99764	0.0023624	0.0047248	0.048261	True
CACAATTTGATAAAAGCTCG	chr4;100147382:100148382	913.7	1214.7/1239/1148.4	913.7	1214.7	0.4104	2490.4	11359	2.8241	0.99763	0.0023706	0.0047411	0.048383	True
ACTAGAATCATGAGCTTTGC	Peak_2560	590.02	364.86/405.78/324.29	590.02	364.86	-0.69193	1660.2	6359	2.8236	0.0023742	0.99763	0.0047484	0.048383	False
GTCCATGAAGAAGAGGCCAT	Peak_372	205.43	107.47/93.086/90.884	205.43	93.086	-1.1336	105.88	1583.1	2.8236	0.0023742	0.99763	0.0047485	0.048383	False
GTAGAAGCAGCCCAAGGTGT	Peak_178	59.719	27.093/9.9412/10.328	59.719	10.328	-2.4223	140.62	317.26	2.8231	0.0023784	0.99762	0.0047569	0.048415	False
GTGACTAGCCCAAGGTCATC	Peak_1916	597.19	370.28/366.92/437.9	597.19	370.28	-0.68811	2291.9	6461.5	2.8229	0.0023797	0.99762	0.0047594	0.048415	False
CATTAAACCTTGCCCCACAA	NO_TARGET_367	710.66	905.82/965.2/1067.9	710.66	965.2	0.44115	7035.3	8136.8	2.8219	0.99761	0.002387	0.0047741	0.048524	True
TGTTCCCAAGTGCCAACTCT	Peak_266	850.4	1130.7/1186.6/1137.1	850.4	1137.1	0.4187	1247.2	10326	2.8213	0.99761	0.0023913	0.0047827	0.048572	True
AACTCTAGTTTCACATGTTG	Peak_222	934	698.11/629.01/576.29	934	629.01	-0.5696	3777	11695	2.8202	0.0023993	0.9976	0.0047987	0.048694	False
TCTACCCTGCCCTTGTCACA	Peak_323	335.62	195.98/180.75/177.64	335.62	180.75	-0.88917	120.76	3018	2.8191	0.0024078	0.99759	0.0048156	0.048797	False
CTTGAAAGCTAGAACTCCAA	Peak_542	364.29	554.51/482.6/527.75	364.29	527.75	0.53356	1377.3	3362.3	2.819	0.99759	0.0024083	0.0048167	0.048797	True
CTCATGAAAAAGTGGTTCGG	Peak_192	627.05	361.25/393.13/400.72	627.05	393.13	-0.67221	537.1	6892.9	2.8175	0.0024199	0.99758	0.0048398	0.048991	False
TATAACCTTGATCAAAGCTT	Peak_1683	752.46	488.58/576.59/475.08	752.46	488.58	-0.62197	3963.8	8777.7	2.8165	0.0024276	0.99757	0.0048552	0.049107	False
TAGTACAAAATACTGATGCA	chr13;84094488:84095488	724.99	950.98/982.37/1002.8	724.99	982.37	0.43779	701.95	8355.1	2.8158	0.99757	0.0024326	0.0048651	0.049167	True
GAGACAAGCTTGGAGTGATG	Peak_1562	856.37	543.67/624.49/569.06	856.37	569.06	-0.58881	1858.4	10422	2.8143	0.0024439	0.99756	0.0048877	0.049355	False
CATGGAGTAGCTCAAGCTAA	Peak_1953	618.69	299.83/402.17/387.29	618.69	387.29	-0.67441	3935	6771.4	2.812	0.0024615	0.99754	0.004923	0.049671	False
ATATCAACATGAACAAGCCC	Peak_592	342.79	181.53/186.17/206.56	342.79	186.17	-0.87715	218.53	3103.2	2.8114	0.002466	0.99753	0.0049319	0.049683	False
CAGAGACAATGACATGTAGA	NO_TARGET_248	523.14	772.16/644.37/730.17	523.14	730.17	0.48026	4562.4	5422.9	2.8114	0.99753	0.0024661	0.0049322	0.049683	True
TAGCCATCAGGAACTTGCCT	Peak_1327	277.1	112.89/140.98/261.29	277.1	140.98	-0.96985	7631.6	2345.1	2.8107	0.0024719	0.99753	0.0049437	0.049759	False
TCTTGATGGACATGTGTGCA	Peak_959	343.98	494.91/516.04/500.9	343.98	500.9	0.54087	132.6	3117.4	2.8104	0.99753	0.0024741	0.0049483	0.049764	True
TGCAGAGACATGGGTCATAG	Peak_1537	243.65	371.18/361.5/368.7	243.65	368.7	0.59562	29.006	1980.4	2.8099	0.99752	0.0024775	0.004955	0.049791	True
AAGCCCAGACAAGGCCCCCA	Peak_2531	315.32	181.53/145.5/167.31	315.32	167.31	-0.91025	338.81	2779.8	2.8072	0.0024987	0.9975	0.0049974	0.050149	False
CATTACCTTGACACCAAGAA	Peak_1704	438.34	622.25/567.55/725.01	438.34	622.25	0.50447	6775.7	4292.4	2.8071	0.9975	0.0024998	0.0049996	0.050149	True
CAAACATGCAAGAGACTCCT	Peak_244	259.18	195.07/124.72/129.1	259.18	129.1	-0.99992	2186	2147.8	2.8069	0.0025014	0.9975	0.0050028	0.050149	False
TTATAACTTGCTGTTGACCT	Peak_2138	558.97	774.87/798.91/726.04	558.97	774.87	0.47047	1481.2	5919.7	2.8061	0.99749	0.0025072	0.0050143	0.050224	True
CTGTCATGCCCTGGCATGTT	Peak_470	304.57	353.12/449.16/562.86	304.57	449.16	0.55896	11076	2655.7	2.8058	0.99749	0.0025092	0.0050184	0.050225	True
CACACGCCCCAACTTGCCCT	Peak_2084	613.91	843.51/857.66/729.14	613.91	843.51	0.45773	6640.2	6702.2	2.8045	0.99748	0.0025196	0.0050393	0.050393	True
ACATGCCTGGGCTAGCCTGA	Peak_597	812.18	1077.4/1203.8/1088.5	812.18	1088.5	0.42208	6702.8	9714	2.8041	0.99748	0.0025232	0.0050463	0.050422	True
CCAGTGCCCTTTTGTCGCAA	NO_TARGET_163	216.18	355.83/263.89/331.52	216.18	331.52	0.61454	2582.1	1692.6	2.8034	0.99747	0.002528	0.0050561	0.050479	True
CACAGACCACCCAATCAGAA	chr3;23666634:23667634	137.35	223.07/228.65/222.05	137.35	223.07	0.69558	16.085	935.06	2.8031	0.99747	0.0025307	0.0050614	0.050492	True
GGCCTCAGCTTGCCAGTGGC	Peak_1091	261.57	392.85/392.23/336.68	261.57	392.23	0.58266	1542.6	2173.9	2.8023	0.99746	0.002537	0.0050741	0.050578	True
TGCTGCTTGTCCTTGGCAAA	Peak_2328	333.23	508.45/444.64/486.44	333.23	486.44	0.54437	1115.7	2989.7	2.8019	0.99746	0.0025398	0.0050795	0.050591	True
CTAGCCTGTGCATGTTCTCA	Peak_1498	889.81	729.72/596.47/536.01	889.81	596.47	-0.57625	10705	10966	2.8012	0.0025455	0.99745	0.005091	0.050629	False
CTCTTTGCTCCTCATGTGCA	Peak_1201	303.37	447.04/447.35/450.29	303.37	447.35	0.5588	4.3567	2642	2.8012	0.99745	0.0025457	0.0050915	0.050629	True
GCCTTTCTTGAACCCCACCA	Peak_660	563.75	780.29/798.01/768.38	563.75	780.29	0.46825	227.85	5986.8	2.7986	0.99743	0.0025659	0.0051319	0.050985	True
GCAAGCCTGGACTAGCCTTC	Peak_1209	372.65	537.35/556.71/512.26	372.65	537.35	0.52688	502.23	3464.4	2.7983	0.99743	0.0025686	0.0051371	0.050985	True
AATCATAACCTGGCAAGATG	chr10;58010003:58011003	851.59	753.2/449.16/566.99	851.59	566.99	-0.58598	24278	10345	2.7982	0.0025698	0.99743	0.0051396	0.050985	False
ACAAGGCAAGGCAAGACACA	Peak_1501	739.32	607.8/478.08/480.24	739.32	480.24	-0.62139	8137.5	8574.9	2.7978	0.0025725	0.99743	0.005145	0.050997	False
GACCTATTCACAAGAGACCC	Peak_2113	695.13	389.24/446.45/448.22	695.13	446.45	-0.63762	1638	7901.9	2.7975	0.0025749	0.99743	0.0051499	0.051	False
GGTGTCACCACCGCTTACCA	NO_TARGET_222	320.09	484.97/469.04/466.81	320.09	469.04	0.5498	129.32	2835.4	2.7973	0.99742	0.0025767	0.0051535	0.051	True
TTTTTCTAGGGTTGTCACTA	Peak_717	87.19	150.82/169/95.015	87.19	150.82	0.78368	1722.3	517.65	2.7967	0.99742	0.0025815	0.0051631	0.051054	True
CTTGCCTGGTGTACTTGAGA	Peak_2310	275.9	140.89/156.35/124.97	275.9	140.89	-0.96464	246.27	2331.8	2.796	0.0025871	0.99741	0.0051742	0.051123	False
TGTGGCCATGAGGCTTTGCT	Peak_1624	1150.2	1497.4/1620.4/1452.1	1150.2	1497.4	0.38026	8596.6	15426	2.7953	0.99741	0.0025929	0.0051859	0.051197	True
CACATCCCCCATGTGCATGT	Peak_1503	677.21	961.82/876.64/921.24	677.21	921.24	0.4434	1818	7633	2.7931	0.99739	0.0026105	0.005221	0.051504	True
GCATGTCCAGGCATGTTCAG	Peak_181	575.69	356.73/305.47/418.27	575.69	356.73	-0.68893	3207.8	6155.3	2.7909	0.0026282	0.99737	0.0052564	0.051811	False
GGTGACACTTGAGATGGTCA	Peak_791	739.32	1050.3/966.11/997.66	739.32	997.66	0.43184	1884.4	8574.9	2.7898	0.99736	0.0026368	0.0052737	0.051929	True
CCAGTTGCTCTGGGGGAACA	NO_TARGET_139	309.34	407.3/454.58/483.34	309.34	454.58	0.55385	1531.1	2710.7	2.7896	0.99736	0.0026384	0.0052767	0.051929	True
TGCCTCCAAGTACCTGGTGA	Peak_115	421.62	599.67/623.59/577.32	421.62	599.67	0.50722	535.71	4077.5	2.7884	0.99735	0.0026487	0.0052974	0.052062	True
GTGTAAATCTGTCCAAGTAG	NO_TARGET_373	302.18	397.37/497.06/445.13	302.18	445.13	0.55729	2488.9	2628.3	2.7883	0.99735	0.0026493	0.0052987	0.052062	True
TCCTCAGCCCCAAGTCCCTA	Peak_2084	474.17	666.5/751.92/646.52	474.17	666.5	0.49032	3847.9	4762	2.7871	0.99734	0.0026592	0.0053183	0.052214	True
CACTTGCCACTTGGTCTTTT	Peak_2488	357.12	516.58/511.52/545.31	357.12	516.58	0.53134	425.35	3275.3	2.7863	0.99733	0.0026657	0.0053313	0.0523	True
CCCAGGGAAATCAAGTCACT	Peak_643	359.51	502.13/519.65/526.72	359.51	519.65	0.5303	178.46	3304.3	2.786	0.99733	0.0026681	0.0053363	0.052307	True
AGCAAGGGGACACATGCAGG	Peak_1669	932.81	608.7/674.2/632.06	932.81	632.06	-0.56079	1160.6	11676	2.7834	0.0026899	0.99731	0.0053799	0.052654	False
AAGATTAAACATGATAACAT	Peak_1152	418.03	292.61/241.3/231.34	418.03	241.3	-0.79027	1365.9	4031.8	2.7833	0.0026901	0.99731	0.0053801	0.052654	False
AATCAACTCATGACAACTCA	Peak_1111	435.95	428.98/654.31/617.6	435.95	617.6	0.50154	18463	4261.5	2.7826	0.9973	0.002696	0.0053919	0.052727	True
GGCCTGCTCTTGCCACCCTG	Peak_1835	305.76	183.33/155.44/162.15	305.76	162.15	-0.91095	246.88	2669.4	2.7797	0.0027208	0.99728	0.0054417	0.053136	False
GATCTCTTGAGCCCATGCAG	Peak_2448	222.15	112.89/105.74/102.24	222.15	105.74	-1.064	31.67	1754.2	2.7795	0.002722	0.99728	0.005444	0.053136	False
CCTGGACATGACAGCTTGTT	Peak_482	328.45	588.83/478.99/468.88	328.45	478.99	0.54291	6083.9	2933.4	2.7794	0.99728	0.0027233	0.0054466	0.053136	True
GAGGTCTAGGGCTGGCAACT	Peak_1142	395.34	565.35/571.17/448.22	395.34	565.35	0.51495	6876	3745.4	2.7779	0.99726	0.0027352	0.0054704	0.053327	True
GGAAGTTCATGCCATGTGCA	Peak_1543	384.59	540.06/683.23/551.5	384.59	551.5	0.51891	8742	3611.6	2.7774	0.99726	0.0027399	0.0054798	0.053377	True
CCCTCAGGAGCTACTAAGGT	NO_TARGET_75	271.12	403.69/390.42/414.14	271.12	403.69	0.57256	142.7	2278.9	2.777	0.99726	0.0027432	0.0054864	0.053398	True
TACTTAACCCCATGAGTCCT	Peak_1591	508.81	665.59/733.84/709.52	508.81	709.52	0.47892	1260.5	5227.2	2.7761	0.99725	0.0027508	0.0055015	0.053504	True
CTGGATAAACAAGGGTGTCT	Peak_1368	433.56	215.84/253.05/316.03	433.56	253.05	-0.77445	2675.4	4230.7	2.7752	0.0027583	0.99724	0.0055166	0.053608	False
ATTGTCAGCTCCATGTGGAC	Peak_382	659.3	452.46/421.15/371.8	659.3	421.15	-0.64537	1707.8	7366.5	2.7747	0.0027623	0.99724	0.0055247	0.053645	False
GCAGGACTAGAAGTTACTCA	Peak_197	243.65	93.021/120.2/163.18	243.65	120.2	-1.0134	1293	1980.4	2.7742	0.0027672	0.99723	0.0055344	0.05367	False
ACATGCGCACTAGGAGGATA	Peak_423	687.96	523.81/385/443.06	687.96	443.06	-0.63367	4945.6	7794.1	2.774	0.0027684	0.99723	0.0055368	0.05367	False
ATCTAGTGTTCAAGTTGAGT	Peak_1417	364.29	203.2/216.9/203.46	364.29	203.46	-0.83723	90.385	3362.3	2.7736	0.0027718	0.99723	0.0055436	0.05367	False
GGGCATGCATGACAAGAGAA	Peak_1814	284.26	420.85/418.44/441	284.26	420.85	0.56444	205.81	2425.2	2.7736	0.99723	0.0027723	0.0055446	0.05367	True
CATGTCAGCCACTTGAGGAC	Peak_1194	821.73	605.99/525.08/546.34	821.73	546.34	-0.58799	2005.1	9866	2.7726	0.0027806	0.99722	0.0055613	0.05379	False
GTCACAAGGGAGGCAAAGCA	Peak_1501	593.61	815.51/821.51/742.57	593.61	815.51	0.45754	2678.5	6410.2	2.7716	0.99721	0.002789	0.0055781	0.05391	True
TCCTGCCAAGAAACACCCTT	NO_TARGET_136	212.6	273.64/325.35/348.05	212.6	325.35	0.61151	1594.3	1655.9	2.7707	0.9972	0.0027966	0.0055932	0.054014	True
TACATGAAAAAAGACAAGTT	Peak_910	217.38	132.76/103.03/72.294	217.38	103.03	-1.0699	914.21	1704.9	2.7694	0.002808	0.99719	0.005616	0.054192	False
CTGTGGCAAGGGAGAAGCAT	Peak_1166	267.54	412.72/398.55/327.39	267.54	398.55	0.57324	2632.5	2239.4	2.7685	0.99718	0.0028157	0.0056313	0.054298	True
CTCAAGAAAGAACTAGGGCA	Peak_1478	35.831	71.346/79.53/47.508	35.831	71.346	0.97398	317.62	164.57	2.7684	0.99718	0.0028239	0.0056479	0.054352	True
AGGGTCTCAGCTAGTTGCCC	Peak_976	500.44	302.54/365.11/294.34	500.44	302.54	-0.72419	1991.2	5113.9	2.7674	0.0028253	0.99717	0.0056506	0.054352	False
CTTCAGAATGGGCTTGTTCA	Peak_719	647.35	890.47/828.74/881.99	647.35	881.99	0.44562	1453.9	7190.2	2.7671	0.99717	0.0028278	0.0056556	0.054352	True
GTGCTTGTTTGGGCATGCAG	Peak_1713	648.55	413.63/426.57/411.04	648.55	413.63	-0.64763	87.089	7207.8	2.7671	0.0028279	0.99717	0.0056559	0.054352	False
GCTCATGGGTCCTGTATTCT	Peak_1582	670.05	1023.2/910.07/805.56	670.05	910.07	0.44115	11863	7526.1	2.7668	0.99717	0.0028307	0.0056614	0.054352	True
TGCTCCTTCTCAAGTACACC	Peak_2310	533.89	270.93/332.58/327.39	533.89	327.39	-0.70383	1607.1	5570.8	2.7667	0.0028316	0.99717	0.0056633	0.054352	False
TTCCAATAGTACCAAATACT	chr4;58960257:58961257	623.47	915.76/852.23/840.68	623.47	852.23	0.45032	2084.4	6840.7	2.7659	0.99716	0.0028379	0.0056759	0.054403	True
GAGTGCATGTACTCTCTGCA	Peak_2459	164.82	260.1/271.12/235.47	164.82	260.1	0.65493	363.97	1186.5	2.7659	0.99716	0.0028387	0.0056774	0.054403	True
TTCCGCAAGCCCATGTCCTT	Peak_182	677.21	439.82/435.61/424.47	677.21	435.61	-0.63541	70.863	7633	2.7654	0.0028425	0.99716	0.005685	0.054407	False
GCGATCGGAGTGCCACGATA	NO_TARGET_72	619.88	887.76/847.72/773.55	619.88	847.72	0.45096	3552.1	6788.7	2.7652	0.99716	0.0028447	0.0056894	0.054407	True
ATAGCTAAAGTTGATGTGTA	NO_TARGET_92	730.96	1006.1/985.08/920.2	730.96	985.08	0.42995	2325	8446.5	2.7651	0.99715	0.0028455	0.005691	0.054407	True
TCGCTAGACAATCATTCATG	Peak_939	352.34	456.07/528.69/509.16	352.34	509.16	0.52988	1599.8	3217.7	2.7645	0.99715	0.0028504	0.0057007	0.054458	True
CTACTAGGGGAGGGCATTCA	Peak_1610	243.65	383.82/321.73/366.64	243.65	366.64	0.58754	1155.8	1980.4	2.7635	0.99714	0.002859	0.005718	0.054581	True
GGCTGCAAGGCCAAGGTCAA	Peak_2570	181.55	201.39/282.87/287.11	181.55	282.87	0.63699	3328.4	1346.4	2.7614	0.99712	0.0028774	0.0057549	0.054891	True
GCATGGCCCTTGGACCCCAC	Peak_232	538.67	331.44/350.65/326.36	538.67	331.44	-0.69896	197.47	5636.9	2.7601	0.0028895	0.99711	0.0057791	0.055079	False
CATGCCTGGACATGTCCCAG	Peak_808	433.56	216.75/330.77/254.06	433.56	254.06	-0.7687	3638.3	4230.7	2.7596	0.0028933	0.99711	0.0057867	0.055109	False
TTAATGGGCATGCATCACCT	Peak_75	756.04	559.03/462.72/496.76	756.04	496.76	-0.60491	2517.9	8833.2	2.7587	0.0029015	0.9971	0.0058031	0.055222	False
CCCAGACATGATCTCTTGCA	Peak_639	455.06	640.31/591.05/733.27	455.06	640.31	0.4918	5534.2	4510	2.7585	0.9971	0.0029037	0.0058074	0.055222	True
AAATCTACTAGTGAATATGG	Peak_1250	253.21	126.44/127.43/159.05	253.21	127.43	-0.98505	500.37	2083.1	2.7559	0.0029266	0.99707	0.0058533	0.055615	False
ACATTTAACTTCAAGATTCA	Peak_1775	278.29	416.34/294.62/412.08	278.29	412.08	0.56465	6907	2358.4	2.7549	0.99706	0.0029357	0.0058714	0.055745	True
GATGCTAGGGCAAGTTTCCC	Peak_361	738.13	462.39/552.19/483.34	738.13	483.34	-0.6098	2589.6	8556.6	2.7544	0.0029399	0.99706	0.0058798	0.055771	False
CCATGTGTATTAGCGTCCTA	Peak_1330	507.61	296.22/356.08/308.8	507.61	308.8	-0.71523	1196.7	5211	2.7541	0.0029427	0.99706	0.0058853	0.055771	False
TAGGCTGTTTATGGCATGGC	Peak_2316	504.03	306.16/289.2/399.68	504.03	306.16	-0.71739	4517.6	5162.4	2.754	0.0029439	0.99706	0.0058878	0.055771	False
GAGGCCGAGCTCATGGCCTG	Peak_1482	351.15	478.65/507/568.03	351.15	507	0.52866	2263.9	3203.3	2.7537	0.99705	0.0029461	0.0058922	0.055771	True
ACCACACATGCGTCCACTTG	Peak_2462	740.52	572.57/485.31/458.55	740.52	485.31	-0.60859	4165.4	8593.3	2.753	0.0029527	0.99705	0.0059053	0.055853	False
TGTGTACATGCAAGTGTGTG	Peak_254	1061.8	1491.9/1177.6/1386	1061.8	1386	0.38408	27329	13869	2.7527	0.99704	0.0029553	0.0059105	0.055859	True
TGTGAAAGCTAGATTTCTGC	Peak_294	676.02	388.34/436.51/435.83	676.02	435.83	-0.63212	1128	7615.2	2.7524	0.0029581	0.99704	0.0059162	0.05587	False
CCATGAATCACCTTGGTATG	Peak_2109	574.5	855.25/769.99/790.07	574.5	790.07	0.459	2325.5	6138.4	2.7515	0.99703	0.0029659	0.0059317	0.055974	True
CCCTGTGGCCTTGTCTACCA	Peak_1483	419.23	594.25/516.94/677.5	419.23	594.25	0.50232	6453.5	4047	2.7512	0.99703	0.0029687	0.0059374	0.055974	True
CCTTGCTGTATGACAAGCCT	Peak_2309	458.64	234.81/272.93/338.75	458.64	272.93	-0.74669	2892.7	4557	2.751	0.0029704	0.99703	0.0059408	0.055974	False
CAGACATGTCAGAACATGCA	Peak_540	277.1	339.57/410.3/417.24	277.1	410.3	0.56461	2525.5	2345.1	2.7507	0.99703	0.0029737	0.0059474	0.055994	True
ATTTCAGGGTCTTGCCATTT	Peak_1582	408.48	671.01/505.19/580.42	408.48	580.42	0.5058	6933	3910.6	2.7496	0.99702	0.0029838	0.0059676	0.056142	True
CACATGTACACTAGCAGGAC	Peak_173	176.77	56.896/77.722/88.819	176.77	77.722	-1.1752	278.43	1300.2	2.7468	0.0030087	0.99699	0.0060174	0.05655	False
CTGACATGTTTAGGCATGTC	Peak_473	898.17	1187.6/1266.2/1171.2	898.17	1187.6	0.40259	3220.4	11103	2.7467	0.99699	0.00301	0.0060201	0.05655	True
GGGACATGCTTCTGCTTGCA	Peak_1483	518.36	857.05/719.38/512.26	518.36	719.38	0.47203	30927	5357.5	2.7464	0.99699	0.0030126	0.0060253	0.056555	True
TTTAGGCTTGTTGGTGTGAT	Peak_2227	507.61	705.33/705.83/717.78	507.61	705.83	0.47479	71.55	5211	2.7458	0.99698	0.0030177	0.0060355	0.056608	True
ACACGGCAAGGCAAGGCACA	Peak_1501	533.89	344.09/328.96/328.42	533.89	328.96	-0.69693	114.49	5570.8	2.7456	0.0030203	0.99698	0.0060405	0.056613	False
GAGGCTAAAGAAACAAGCAT	chr8;139309407:139310407	487.31	294.42/315.41/281.95	487.31	294.42	-0.72504	298.07	4937.2	2.7452	0.0030237	0.99698	0.0060474	0.056634	False
CGTCGGGTAGCTATTTCTTT	NO_TARGET_202	739.32	993.43/985.08/1063.8	739.32	993.43	0.42571	2508.2	8574.9	2.7441	0.99697	0.0030341	0.0060681	0.056786	True
TTAACCTATCATGGCTACTA	Peak_1692	452.67	269.13/305.47/256.13	452.67	269.13	-0.748	744.75	4478.8	2.7426	0.0030481	0.99695	0.0060962	0.056982	False
TTCCCACTAGATCCCCTTCT	Peak_1648	388.17	522.9/554/626.89	388.17	554	0.51207	3140.5	3656.1	2.7425	0.99695	0.0030491	0.0060983	0.056982	True
CATGCTCAAGTTTAATGAGA	Peak_182	633.02	425.37/403.98/394.52	633.02	403.98	-0.6467	273.49	6980	2.7415	0.0030576	0.99694	0.0061151	0.057096	False
CCAGGGCAGGCCTTGATCTC	Peak_24	217.38	330.54/334.39/311.9	217.38	330.54	0.60236	181.15	1704.9	2.7406	0.99693	0.003066	0.0061321	0.057211	True
CCAAGCACTTGTTTCTAACA	Peak_1845	576.89	959.11/732.94/792.14	576.89	792.14	0.45679	15691	6172.2	2.7399	0.99693	0.0030732	0.0061464	0.057301	True
TTACCACCACCATGTTCCTA	Peak_218	656.91	391.95/479.89/422.41	656.91	422.41	-0.63585	2116	7331.2	2.7388	0.003083	0.99692	0.0061661	0.057442	False
CTTGGCAGGACTTGATGGGG	Peak_307	508.81	315.19/310.89/249.93	508.81	310.89	-0.70891	1867.1	5227.2	2.7374	0.0030959	0.9969	0.0061918	0.057623	False
AGCTATCCATGGCCCTATCT	Peak_374	862.34	581.61/601.9/537.04	862.34	581.61	-0.56741	1198.7	10519	2.7373	0.0030974	0.9969	0.0061949	0.057623	False
ACTCACCTTGGCTGGTCTCC	Peak_887	180.35	80.377/73.204/108.44	180.35	80.377	-1.1561	419.53	1334.8	2.7364	0.0031058	0.99689	0.0062117	0.057737	False
CAGAACATGTCTAAGCATGC	Peak_85	223.35	148.11/104.83/108.44	223.35	108.44	-1.0356	793.33	1766.6	2.7339	0.0031298	0.99687	0.0062596	0.058139	False
TATGAGAGACATGTTTGTGT	Peak_242	735.74	472.33/483.5/493.67	735.74	483.5	-0.60464	114.09	8519.9	2.7327	0.0031413	0.99686	0.0062825	0.058308	False
AAGTCCAGCTTCCTAGGCCC	Peak_485	612.72	417.24/372.34/389.36	612.72	389.36	-0.65278	533.42	6684.9	2.7319	0.003149	0.99685	0.006298	0.058407	False
CTAGACCCAGACATGTCTAC	Peak_332	206.63	97.536/90.375/103.28	206.63	97.536	-1.0753	42.125	1595.2	2.7314	0.0031534	0.99685	0.0063068	0.058441	False
TTGCTATGGGTGCCTTGTCT	Peak_2301	802.62	535.55/507.91/608.3	802.62	535.55	-0.58282	3028.9	9562.6	2.7312	0.0031555	0.99684	0.0063111	0.058441	False
GATGTTAGATACTGCTCTGA	chr7;106963450:106964450	269.93	139.98/139.18/247.87	269.93	139.98	-0.9424	5819.7	2265.7	2.73	0.0031666	0.99683	0.0063331	0.058602	False
AACATTCACTAGAGATCAAG	Peak_620	490.89	257.39/298.24/344.95	490.89	298.24	-0.71705	1925.3	4985.2	2.7286	0.0031806	0.99682	0.0063612	0.05876	False
TCAAGGCAAGTACATGCTGA	Peak_272	488.5	620.44/680.52/722.94	488.5	680.52	0.47745	2704.7	4953.2	2.7284	0.99682	0.0031823	0.0063645	0.05876	True
TGGTATTAACATGCTTTTCT	Peak_201	488.5	752.29/680.52/657.88	488.5	680.52	0.47745	2832	4953.2	2.7284	0.99682	0.0031823	0.0063645	0.05876	True
CACACAAGTACACGCTCCCT	Peak_2526	762.01	484.07/504.29/559.76	762.01	504.29	-0.59459	1743.1	8925.9	2.7279	0.003187	0.99681	0.006374	0.058783	False
CATCCCTCCTTGGGCTTGCT	Peak_401	900.56	1188.5/1367.4/1146.4	900.56	1188.5	0.39985	16885	11142	2.7278	0.99681	0.0031882	0.0063764	0.058783	True
CTGTCTTGTCTCTGCATGTG	Peak_959	453.86	636.7/610.03/716.75	453.86	636.7	0.48743	3559.6	4494.4	2.7272	0.99681	0.0031938	0.0063877	0.0588	True
TTCAGGTGTATCCATGCAGC	Peak_1108	532.69	306.16/387.71/329.46	532.69	329.46	-0.69156	1968.1	5554.3	2.727	0.0031954	0.9968	0.0063908	0.0588	False
TGGCTCTGCTGCTTGTTGCA	Peak_1658	992.53	1222.8/1299.6/1372.6	992.53	1299.6	0.38853	5609.3	12679	2.7269	0.9968	0.0031963	0.0063926	0.0588	True
GGGACAGTCTCATGGGGACT	Peak_586	384.59	581.61/420.24/548.4	384.59	548.4	0.5108	8763.8	3611.6	2.7258	0.99679	0.003207	0.006414	0.058954	True
TAACCCAGAAGCCCATTCAG	NO_TARGET_195	536.28	796.55/740.17/707.45	536.28	740.17	0.46414	2124.4	5603.8	2.7237	0.99677	0.0032277	0.0064553	0.05929	True
TAAGGGCCCGCATGTGCACT	Peak_1180	333.23	194.17/184.36/166.28	333.23	184.36	-0.85048	211.65	2989.7	2.7226	0.0032384	0.99676	0.0064769	0.059436	False
CAAAGGCAAGACACAAGGTA	Peak_1501	254.4	385.63/358.79/379.03	254.4	379.03	0.57333	226.63	2096	2.7222	0.99676	0.0032427	0.0064855	0.059436	True
ACTTGCCAACTATCCTCTAG	Peak_756	885.04	635.79/600.99/529.81	885.04	600.99	-0.55762	3138.7	10888	2.7222	0.0032429	0.99676	0.0064857	0.059436	False
GCAGATTTCAATCTAGTGAG	Peak_1143	363.09	573.48/515.14/520.52	363.09	520.52	0.51842	1416.8	3347.7	2.7208	0.99674	0.0032557	0.0065114	0.059628	True
CCAGAATTGAGTGCAAAAAG	chr23;94018019:94019019	496.86	649.34/690.46/784.91	496.86	690.46	0.47391	5305.7	5065.6	2.7202	0.99674	0.0032626	0.0065252	0.059662	True
GCAAATCAAGACACAAGGCA	Peak_1501	148.1	167.98/261.18/235.47	148.1	235.47	0.66536	2608.2	1031.7	2.7201	0.99674	0.0032634	0.0065267	0.059662	True
ACATGGAAATCCAATCAAGG	Peak_2329	773.96	472.33/579.3/514.32	773.96	514.32	-0.58864	2992.9	9112	2.7199	0.0032648	0.99674	0.0065296	0.059662	False
CCCTAGATGCTCAAGGTTGT	Peak_1515	821.73	1141.5/1091.7/983.2	821.73	1091.7	0.40944	7129.3	9866	2.7182	0.99672	0.0032818	0.0065636	0.059928	True
TTAGAGAGGCAAGGGTTTCT	Peak_501	506.42	679.14/742.88/702.29	506.42	702.29	0.47094	1091.8	5194.8	2.7176	0.99671	0.0032879	0.0065759	0.059996	True
TCAAGGATAAACCAAGAATC	Peak_228	322.48	186.04/177.13/174.54	322.48	177.13	-0.86072	43.035	2863.3	2.7163	0.003301	0.9967	0.006602	0.060191	False
GAATTTGGAACCATGCTGCT	Peak_58	456.25	560.83/638.95/744.63	456.25	638.95	0.48497	8635.4	4525.7	2.7157	0.99669	0.0033063	0.0066126	0.060243	True
ATAGGTCATCCACTGGGCGG	NO_TARGET_196	814.57	1195.7/1082.7/1036.9	814.57	1082.7	0.41008	7436.3	9751.9	2.7151	0.99669	0.0033127	0.0066253	0.060314	True
TTTCTAAGCCTAGGCCTTAA	Peak_1971	336.81	490.39/486.22/416.21	336.81	486.22	0.52833	2459.2	3032.1	2.7132	0.99667	0.003332	0.006664	0.060621	True
CACAAGTCAAGGCAAGGCAA	Peak_1501	234.1	116.5/137.37/104.31	234.1	116.5	-1.0006	292.05	1879.1	2.7128	0.0033354	0.99666	0.0066707	0.060639	False
TGGTCTTGTCTGGGCTTGTC	Peak_2419	494.47	651.14/698.6/686.8	494.47	686.8	0.47317	705.12	5033.4	2.7108	0.99664	0.0033559	0.0067119	0.060968	True
GGTAAGTGCAAGGGAGAACA	Peak_1014	414.45	586.12/493.45/585.58	414.45	585.58	0.49766	4244.8	3986.2	2.7105	0.99664	0.0033587	0.0067173	0.060973	True
ACAGAGCAAGGAGGAGACCA	Peak_2365	450.28	326.02/239.49/269.55	450.28	269.55	-0.73811	2046.3	4447.6	2.7099	0.0033647	0.99664	0.0067293	0.061037	False
CCTTGACCTTCTGTGCTCAA	Peak_2434	607.94	866.99/803.43/828.29	607.94	828.29	0.44557	1057.8	6616	2.709	0.99663	0.0033743	0.0067486	0.061167	True
TCCCTAGAAATCTGGAACTT	Peak_537	254.4	378.4/450.07/378	254.4	378.4	0.57096	2567.8	2096	2.7085	0.99662	0.003379	0.006758	0.061207	True
CATCTTGGGCCATAAGTCCT	Peak_426	548.22	746.87/795.3/753.93	548.22	753.93	0.45895	880.67	5769.5	2.7082	0.99662	0.0033828	0.0067655	0.061231	True
CAGGATGGACGTGAACGCGT	chr22;47374003:47375003	1126.3	794.74/768.19/907.81	1126.3	794.74	-0.5025	6744.9	15001	2.7071	0.003394	0.99661	0.0067881	0.06139	False
AGAATGATATTATATTGAGA	chr3;100201932:100202932	96.745	23.481/46.995/30.983	96.745	30.983	-1.6117	156.33	592.46	2.7051	0.0034139	0.99659	0.0068279	0.061705	False
GGGAGTTGATTGTTTCGAGA	NO_TARGET_356	292.62	473.23/428.38/379.03	292.62	428.38	0.54828	2223.6	2519.5	2.7045	0.99658	0.00342	0.00684	0.061769	True
CAACTTGTCTGTACATGCCT	Peak_1154	766.79	510.26/604.61/436.86	766.79	510.26	-0.58666	7144.2	9000.2	2.7041	0.0034249	0.99658	0.0068499	0.061813	False
CTCCTGCATTTCATGTCCCT	Peak_1281	452.67	652.95/633.53/607.27	452.67	633.53	0.48404	533.31	4478.8	2.7024	0.99656	0.0034416	0.0068831	0.062069	True
GCAAGGCAAGGCAAGGCACT	Peak_1501	274.71	132.76/144.6/179.7	274.71	144.6	-0.92113	686.24	2318.6	2.702	0.0034458	0.99655	0.0068915	0.062099	False
TGGGCTTGTAGGCTTGTTCA	Peak_2537	567.33	776.68/777.22/817.96	567.33	777.22	0.45345	829.83	6037.2	2.7013	0.99655	0.0034531	0.0069062	0.062186	True
GAAGCATCTATTATCGTACC	chr16;30588835:30589835	578.08	410.01/300.04/365.6	578.08	365.6	-0.65954	3135.1	6189.1	2.7008	0.0034583	0.99654	0.0069167	0.062235	False
CAAGAGGCTTGCCGCTATCT	Peak_1617	351.15	517.48/388.61/503.99	351.15	503.99	0.52009	6747.6	3203.3	2.7006	0.99654	0.003461	0.006922	0.062237	True
TGGGATGCATGGGCGGCTTG	Peak_2531	746.49	997.94/905.55/1046.2	746.49	997.94	0.41835	5432.1	8685.4	2.6981	0.99651	0.0034865	0.006973	0.062622	True
GGAACACTAGAGGGAACAAA	Peak_1558	274.71	404.59/460.91/394.52	274.71	404.59	0.5569	1636.5	2318.6	2.6975	0.99651	0.0034934	0.0069868	0.062622	True
AGGAGCAGTTCAAGTGTTGG	Peak_19	581.66	794.74/807.95/752.89	581.66	794.74	0.44964	962.83	6240	2.6974	0.99651	0.0034942	0.0069883	0.062622	True
ATTACTGGTCTTGGGTTCTT	Peak_2468	322.48	397.37/497.06/466.81	322.48	466.81	0.53225	2868.7	2863.3	2.6973	0.9965	0.0034953	0.0069905	0.062622	True
TGTACACTAGCAGGACGGGG	Peak_173	630.63	429.88/370.54/405.88	630.63	405.88	-0.63448	912.64	6945.1	2.6969	0.0034995	0.9965	0.0069991	0.062622	False
GCTTACTCATGTTCAGCTTG	Peak_180	791.87	495.81/530.5/550.47	791.87	530.5	-0.57702	801.1	9393	2.6969	0.0034997	0.9965	0.0069994	0.062622	False
TGTCTGAGCATGTCTTCTCC	Peak_101	472.97	287.19/277.45/347.01	472.97	287.19	-0.71779	1836.8	4746.1	2.6967	0.0035011	0.9965	0.0070023	0.062622	False
GCCAAGGGGGCCTGCTTTCA	Peak_1730	499.25	691.79/799.82/641.35	499.25	691.79	0.46976	7107.1	5097.8	2.6966	0.9965	0.0035026	0.0070051	0.062622	True
CTCACCATTCATGTGCCAGA	Peak_220	604.36	363.05/385.9/398.65	604.36	385.9	-0.64582	342.32	6564.4	2.6963	0.0035059	0.99649	0.0070117	0.062635	False
ATGATCAGACTTGAATTGTC	Peak_2522	477.75	290.8/240.4/327.39	477.75	290.8	-0.71428	1939.7	4809.6	2.6957	0.0035122	0.99649	0.0070245	0.062704	False
AGCTGAACATGTCTGGTCAT	Peak_1109	789.48	988.01/1050.2/1236.2	789.48	1050.2	0.41117	19244	9355.4	2.695	0.99648	0.0035194	0.0070387	0.062786	True
ACTGCTTTTCATGTTGCACT	Peak_2039	547.03	751.39/696.79/770.45	547.03	751.39	0.45724	1672.3	5752.9	2.6944	0.99647	0.0035258	0.0070515	0.062855	True
ATGAGTGAAAAATCAGACAT	chr7;136686710:136687710	371.45	176.11/213.28/276.78	371.45	213.28	-0.79753	2707.2	3449.8	2.6929	0.0035415	0.99646	0.0070831	0.063091	False
AAGGGCAAAGTTTCTTGTTC	Peak_1747	267.54	370.28/394.94/417.24	267.54	394.94	0.56013	552.81	2239.4	2.6921	0.99645	0.00355	0.0071	0.063196	True
AACATGTAGAGGGCATGTAT	Peak_148	769.18	590.64/496.16/513.29	769.18	513.29	-0.58262	3138	9037.4	2.6917	0.0035541	0.99645	0.0071081	0.063223	False
GGACATCAGCAAGGCCTTCA	Peak_1140	443.11	571.67/649.79/620.7	443.11	620.7	0.48528	1625.1	4354.3	2.6912	0.99644	0.0035599	0.0071199	0.063282	True
ATGAGAATATGTCCATGCAC	Peak_2575	797.85	442.53/589.24/536.01	797.85	536.01	-0.57297	5786.6	9487.1	2.6882	0.003592	0.99641	0.007184	0.063806	False
GCCTTGCCATGTTCTGTGCT	Peak_1501	722.6	915.76/1018.5/967.71	722.6	967.71	0.42087	2640.5	8318.6	2.6874	0.9964	0.0036002	0.0072005	0.063892	True
CATTACTGGTCTTGGGTTCT	Peak_2468	505.22	802.87/698.6/673.37	505.22	698.6	0.46675	5754.5	5178.6	2.6872	0.9964	0.0036032	0.0072064	0.063892	True
AGACAGGACAAGTTCCCTGC	Peak_1798	259.18	109.28/134.66/144.59	259.18	134.66	-0.93953	371.42	2147.8	2.6869	0.0036064	0.99639	0.0072128	0.063892	False
TCTTGTCATTCCTTGGCCTA	Peak_2032	475.36	661.08/611.84/700.22	475.36	661.08	0.47494	1978.5	4777.8	2.6868	0.99639	0.0036071	0.0072142	0.063892	True
TCCCTTGGCTTTTATTTGCT	Peak_2223	150.49	223.07/237.69/253.03	150.49	237.69	0.65587	224.55	1053.5	2.6864	0.99639	0.0036116	0.0072232	0.063925	True
GGCCTTGGGTTCCTTGGATG	Peak_2574	641.38	940.14/867.6/799.37	641.38	867.6	0.43526	4958.9	7102.4	2.6842	0.99637	0.0036348	0.0072696	0.06421	True
GCAAAGCAAGACAAGGCACA	Peak_1501	305.76	167.08/183.46/152.85	305.76	167.08	-0.868	235.41	2669.4	2.6842	0.0036348	0.99637	0.0072697	0.06421	False
ATTACTCATGTCTTATTCCC	Peak_1354	582.86	374.79/370.54/310.87	582.86	370.54	-0.65211	1789.4	6257	2.6842	0.0036354	0.99636	0.0072709	0.06421	False
GGGGTCCATGGAGAAATGTG	Peak_1779	385.78	566.25/511.52/547.37	385.78	547.37	0.50362	820.86	3626.4	2.6833	0.99635	0.0036453	0.0072905	0.064337	True
CCAAGAGCAGCTACCAAGGA	Peak_2194	351.15	594.25/487.12/502.96	351.15	502.96	0.51713	4292.2	3203.3	2.6823	0.99634	0.0036556	0.0073112	0.064474	True
AGGAGGCAAGAGGCCTTCTC	Peak_1533	277.1	349.5/407.59/406.91	277.1	406.91	0.55268	1648.1	2345.1	2.6807	0.99633	0.0036733	0.0073466	0.06474	True
CACACTGTGCTAGGTTTATA	Peak_1232	320.09	389.24/469.95/462.68	320.09	462.68	0.53015	2723.2	2835.4	2.6778	0.99629	0.0037052	0.0074105	0.065256	True
TGTCTGAACAGAATCTAGTT	Peak_377	487.31	677.34/591.05/675.44	487.31	675.44	0.47016	3562.2	4937.2	2.6774	0.99629	0.0037097	0.0074194	0.065289	True
ATGCACCCCTTGTGCCAGCC	Peak_1269	511.19	705.33/731.13/638.26	511.19	705.33	0.46365	2582.4	5259.7	2.6769	0.99628	0.0037156	0.0074313	0.065347	True
GCAAGGCAAGCCAAGGCGCA	Peak_1501	680.8	505.74/356.98/446.16	680.8	446.16	-0.60855	5751.6	7686.6	2.6763	0.0037223	0.99628	0.0074447	0.065418	False
AGTTGACTCATGCTGAGACT	Peak_2221	763.21	578.9/507.91/510.19	763.21	510.19	-0.5801	2362.8	8944.4	2.6753	0.0037331	0.99627	0.0074661	0.06556	False
TGGATTTCAACTTGTAAACA	Peak_1064	379.81	539.16/512.42/544.27	379.81	539.16	0.5043	370.43	3552.6	2.6734	0.99625	0.0037538	0.0075077	0.065878	True
AAAGGCAAAGGCAAGGGCAA	Peak_1501	333.23	162.56/187.08/232.37	333.23	187.08	-0.82954	1326.5	2989.7	2.673	0.0037585	0.99624	0.0075171	0.065914	False
AAGGGTACAAGTAATTACTG	Peak_1872	590.02	330.54/406.69/376.96	590.02	376.96	-0.64497	1519.3	6359	2.6718	0.003772	0.99623	0.0075441	0.066104	False
CATGCTTTGGGCATGCCTCA	Peak_2542	641.38	986.2/785.36/866.5	641.38	866.5	0.43343	10456	7102.4	2.6712	0.99622	0.0037791	0.0075582	0.066181	True
CACATCTCTTGTTGAATGCT	Peak_1610	275.9	286.29/404.88/404.85	275.9	404.85	0.55157	7028.4	2331.8	2.6703	0.99621	0.0037892	0.0075785	0.066291	True
TACTGTTGCTTGCATAATGC	Peak_1273	857.56	618.63/584.72/494.7	857.56	584.72	-0.5517	4627.1	10441	2.6701	0.0037912	0.99621	0.0075824	0.066291	False
GGCAACACAAGGCACAAGCA	Peak_1501	652.13	879.63/862.18/902.65	652.13	879.63	0.43117	417.18	7260.6	2.6699	0.99621	0.0037934	0.0075869	0.066291	True
ACTAGGCTTGTCATCCGAGA	Peak_677	808.59	546.38/553.09/456.49	808.59	546.38	-0.56465	4063.2	9657.2	2.6682	0.0038124	0.99619	0.0076248	0.066576	False
CTTGTACAAGCCTATTTTTA	Peak_981	106.3	185.14/175.33/145.62	106.3	175.33	0.71661	489.34	669.62	2.6675	0.99618	0.0038209	0.0076418	0.066678	True
TAGTCTGCCAAGGGACATGA	Peak_492	494.47	699.91/652.51/683.7	494.47	683.7	0.46666	617.94	5033.4	2.6671	0.99618	0.003825	0.00765	0.066702	True
AAGGACCTTGGACAAGACTC	Peak_709	429.98	240.23/257.57/290.21	429.98	257.57	-0.73707	683.08	4184.6	2.6652	0.0038469	0.99615	0.0076938	0.067037	False
TGGAGTCTTGGACACTGAAT	Peak_617	488.5	287.19/300.95/301.57	488.5	300.95	-0.69701	94.832	4953.2	2.6649	0.0038505	0.99615	0.0077009	0.067052	False
CTCTTGTGGCTTGCTTGTTC	Peak_1537	462.22	643.02/631.72/688.86	462.22	643.02	0.47539	1114.7	4604.1	2.6644	0.99614	0.0038558	0.0077115	0.067097	True
AGTGCAAATATCAATCACCT	chr16;17640110:17641110	751.26	580.7/500.68/501.93	751.26	501.93	-0.58089	3103.4	8759.2	2.6641	0.0038596	0.99614	0.0077192	0.067117	False
TGGAATTAAACTAGAGTTAG	Peak_2063	386.98	442.53/547.67/555.63	386.98	547.67	0.49996	5559.5	3641.3	2.663	0.99613	0.0038725	0.0077451	0.067294	True
CTTCCTAGGAGTCATCCTTG	Peak_1342	848.01	577.99/540.44/688.86	848.01	577.99	-0.55224	6851	10287	2.6622	0.0038813	0.99612	0.0077626	0.067399	False
AAGTGACAGATGGGCAGGCG	NO_TARGET_143	414.45	515.68/584.72/582.49	414.45	582.49	0.49002	2234.1	3986.2	2.6615	0.99611	0.00389	0.0077801	0.067464	True
TGCTTTGGCCTTGCCTTGTC	Peak_1501	286.65	349.5/418.44/427.57	286.65	418.44	0.54413	2417.4	2452.1	2.6613	0.99611	0.0038918	0.0077837	0.067464	True
GCCTGGGCAAGACCCCGTGA	Peak_1823	108.69	46.059/38.861/26.852	108.69	38.861	-1.4604	98.011	689.26	2.6612	0.0038932	0.99611	0.0077864	0.067464	False
AAAACCCAAGCTCCTTGGCG	Peak_2229	538.67	343.18/338.91/328.42	538.67	338.91	-0.66693	64.094	5636.9	2.6607	0.0038994	0.9961	0.0077987	0.067523	False
CTACATGCCCAGGCATGCTA	Peak_2283	412.06	261/186.17/244.77	412.06	244.77	-0.74906	1848.5	3955.9	2.6598	0.0039089	0.99609	0.0078179	0.06761	False
AATGGAAACTAGCAAGATCC	Peak_921	413.26	245.65/269.32/218.95	413.26	245.65	-0.74807	636.54	3971.1	2.6598	0.0039098	0.99609	0.0078196	0.06761	False
AGAGGGACATGCAGGGACAT	Peak_913	939.98	651.14/626.3/669.24	939.98	651.14	-0.52897	472.4	11795	2.6595	0.003913	0.99609	0.007826	0.067618	False
GCCCAGGGCCTCAAGCAAGA	Peak_2416	293.82	465.1/427.47/367.67	293.82	427.47	0.53938	2496.3	2533	2.6556	0.99604	0.0039583	0.0079165	0.068353	True
AGAAGACCAAGGAGATCCTT	Peak_180	631.83	368.47/410.3/446.16	631.83	410.3	-0.62161	1517.8	6962.5	2.6548	0.0039672	0.99603	0.0079345	0.068396	False
TCCTGAACTAGGGGTCCTCA	Peak_1077	433.56	512.07/615.45/606.24	433.56	606.24	0.48271	4476.8	4230.7	2.6548	0.99603	0.0039676	0.0079351	0.068396	True
GCAAACCAAGGCACAAGGCA	Peak_1501	600.77	386.53/421.15/379.03	600.77	386.53	-0.6349	627.21	6512.9	2.6547	0.0039691	0.99603	0.0079381	0.068396	False
ATGCCTTGACAAGTCTGAGC	Peak_559	593.61	307.06/417.53/381.09	593.61	381.09	-0.63801	3404.5	6410.2	2.6543	0.0039738	0.99603	0.0079476	0.06843	False
GCAAGGTCCCTTGCAGCTCT	Peak_396	120.63	162.56/255.76/195.19	120.63	195.19	0.68976	2366.6	789.47	2.6537	0.99602	0.0039808	0.0079616	0.068503	True
GCAAGTTAGGACATGTCTGT	Peak_1875	658.1	368.47/431.09/430.67	658.1	430.67	-0.61058	1934.3	7348.8	2.6531	0.0039881	0.99601	0.0079762	0.068581	False
GGAGAAGGGGCTCAAGGCAC	Peak_972	615.11	370.28/397.65/415.18	615.11	397.65	-0.62806	528.22	6719.5	2.6528	0.0039914	0.99601	0.0079828	0.06859	False
CAGCAACTTGGGGAAATGCT	Peak_2268	1031.9	1094.6/1338.4/1415.9	1031.9	1338.4	0.37488	32740	13353	2.6525	0.996	0.0039954	0.0079909	0.068612	True
AGCCCAAACTAGCCTACTGA	Peak_1885	585.25	370.28/381.38/374.9	585.25	374.9	-0.64117	31.697	6290.9	2.6521	0.0040002	0.996	0.0080005	0.068647	False
TAAGGGAACTTGCACAGGGG	Peak_2238	152.88	65.927/51.514/74.36	152.88	65.927	-1.2011	139.43	1075.4	2.6517	0.0040046	0.996	0.0080092	0.068674	False
CCAAGACATGCCCACGTATC	Peak_1663	126.6	167.08/204.25/203.46	126.6	203.46	0.68012	662.09	840.78	2.6504	0.99598	0.0040194	0.0080388	0.06886	True
CCTTCTTGGAGGAGACCCCA	Peak_39	285.46	416.34/391.32/441	285.46	416.34	0.54289	616.87	2438.6	2.6503	0.99598	0.004021	0.008042	0.06886	True
CCTCTCCATCTTGAGCTGCT	Peak_2284	150.49	232.1/245.82/236.51	150.49	236.51	0.64872	53.076	1053.5	2.65	0.99598	0.0040243	0.0080487	0.06887	True
TGCAGTGTCTTGCCAGTATC	Peak_716	560.16	620.44/809.76/764.25	560.16	764.25	0.44752	11377	5936.5	2.6488	0.99596	0.0040384	0.0080767	0.069062	True
GGTCGCCTGTGCGACATGCT	NO_TARGET_294	696.32	932.01/960.68/928.47	696.32	932.01	0.42007	417.29	7919.9	2.6484	0.99596	0.0040438	0.0080876	0.069107	True
ACATGGTCGCCCTAGTCATA	Peak_1795	401.31	599.67/564.84/549.44	401.31	564.84	0.49209	725.07	3820.3	2.6458	0.99592	0.0040752	0.0081504	0.069596	True
GCTGGAGGCTCATGGAGCAC	Peak_136	177.96	82.183/81.337/91.917	177.96	82.183	-1.1053	47.73	1311.8	2.6445	0.00409	0.99591	0.0081801	0.069801	False
GTGCTTGATCCTTGTCTTCT	Peak_2014	685.57	918.47/905.55/931.56	685.57	918.47	0.42138	169.12	7758.2	2.6441	0.9959	0.0040956	0.0081912	0.069848	True
GGAGAAGCATCTTGGTTTGA	Peak_2516	747.68	994.33/974.24/1107.1	747.68	994.33	0.41082	6564.5	8703.8	2.6437	0.9959	0.0040997	0.0081993	0.069856	True
CAAATATTCTTGGCCTTTCT	Peak_795	701.1	937.43/987.8/906.78	701.1	937.43	0.41857	1738.1	7992	2.6436	0.9959	0.0041017	0.0082034	0.069856	True
CCTGGCCTCATGACTTATTT	Peak_592	348.76	497.62/619.07/474.04	348.76	497.62	0.51157	7653	3174.6	2.6419	0.99588	0.0041217	0.0082434	0.070148	True
AGAGACCAAGATGCCTCACA	Peak_904	413.26	226.68/300.04/246.83	413.26	246.83	-0.74115	1618.7	3971.1	2.6409	0.0041339	0.99587	0.0082678	0.070273	False
GAATTCTGAATACTTGACCA	Peak_2406	354.73	489.49/505.19/603.14	354.73	505.19	0.50891	4920.1	3246.5	2.6407	0.99586	0.0041362	0.0082724	0.070273	True
TACCCAAGGGGACCATGAGG	Peak_384	566.14	361.25/346.14/446.16	566.14	361.25	-0.64673	3719.3	6020.4	2.6406	0.0041375	0.99586	0.0082751	0.070273	False
ACTGCCCTGAGTCTTGTCCA	Peak_709	756.04	488.58/507.91/568.03	756.04	507.91	-0.57297	1993.9	8833.2	2.6402	0.0041433	0.99586	0.0082865	0.070296	False
TTATGTGAGCACGCCATTAC	NO_TARGET_128	371.45	526.52/566.65/430.67	371.45	526.52	0.50216	5398.8	3449.8	2.6401	0.99586	0.0041446	0.0082891	0.070296	True
GCTGTTCCCCCAAGCCTCGT	Peak_1796	484.92	270.03/300.04/305.7	484.92	300.04	-0.69074	466.4	4905.2	2.6397	0.0041496	0.99585	0.0082991	0.070332	False
TCAGAAAAACCCAAGACCCT	Peak_1099	297.4	122.82/163.58/172.47	297.4	163.58	-0.85848	870.04	2573.8	2.6378	0.0041723	0.99583	0.0083445	0.070629	False
CATGTCCAGCTTGGACATCT	Peak_662	415.64	444.33/604.61/582.49	415.64	582.49	0.48588	9787.9	4001.4	2.6375	0.99582	0.0041755	0.0083511	0.070629	True
AGTCATGACAGGACTTGTCC	Peak_929	510	320.61/319.02/261.29	510	319.02	-0.67515	1667.7	5243.5	2.6374	0.0041775	0.99582	0.008355	0.070629	False
TATTCCCATGGGCCTTGAGC	Peak_2513	518.36	313.38/366.02/325.32	518.36	325.32	-0.67043	899.31	5357.5	2.6373	0.0041785	0.99582	0.0083569	0.070629	False
CTGGCTCTGGGCTTGGCTAT	Peak_2138	440.73	614.12/632.62/593.85	440.73	614.12	0.47771	376.7	4323.3	2.6371	0.99582	0.0041815	0.0083629	0.070632	True
GTCTTGGGTGATACCTCACA	Peak_1696	793.07	537.35/461.81/594.88	793.07	537.35	-0.56071	4507.6	9411.8	2.6358	0.0041963	0.9958	0.0083927	0.070835	False
GCTCCTTGCTTCCCCTCTCT	Peak_2611	842.04	1036.8/1108/1128.8	842.04	1108	0.39558	2753.1	10191	2.6345	0.99579	0.0042127	0.0084254	0.071062	True
GAGCCTCCATTCCATGAGTG	Peak_1517	367.87	203.2/214.19/221.01	367.87	214.19	-0.77751	83.659	3406	2.6333	0.004228	0.99577	0.008456	0.071219	False
GACATGTCGAGACATGACAT	Peak_2201	668.85	440.72/505.19/431.7	668.85	440.72	-0.60071	2119.2	7508.4	2.6328	0.0042344	0.99577	0.0084687	0.071219	False
TGCATGCAGGCAAGAAGAGG	Peak_2459	447.89	346.8/272.93/240.64	447.89	272.93	-0.71255	3249.4	4416.4	2.6327	0.0042352	0.99576	0.0084703	0.071219	False
CCTTGCCTTGTTCTTTGCCT	Peak_1501	961.48	1259.8/1202.9/1251.7	961.48	1251.7	0.38025	1225.4	12155	2.6327	0.99576	0.0042358	0.0084715	0.071219	True
TGGCATGGTATGCATGTACA	Peak_226	591.22	797.45/820.6/801.43	591.22	801.43	0.43825	191.66	6376.1	2.6326	0.99576	0.0042364	0.0084728	0.071219	True
GAGTCACCAACTCTTGATTC	Peak_2105	716.63	972.65/934.47/955.32	716.63	955.32	0.41425	367.47	8227.6	2.6315	0.99575	0.0042509	0.0085018	0.071415	True
TGGGTCTTGCATGGCCCCCA	Peak_2419	336.81	345.89/481.7/511.22	336.81	481.7	0.51489	9657.4	3032.1	2.6311	0.99574	0.0042551	0.0085103	0.071438	True
AAGGCATCCTTGATCTGTGA	Peak_2525	716.63	556.32/478.08/438.93	716.63	478.08	-0.58296	3826.9	8227.6	2.6299	0.0042709	0.99573	0.0085417	0.071653	False
TCCAAGCCCAAGCCCTGGGA	Peak_1432	174.38	81.28/80.434/48.54	174.38	80.434	-1.1068	508.94	1277.3	2.6287	0.0042858	0.99571	0.0085715	0.071855	False
CGTGACAAGGTGACACTGCA	Peak_1952	754.85	1001.6/882.06/1011.1	754.85	1001.6	0.40751	7185	8814.7	2.6277	0.9957	0.0042982	0.0085965	0.072015	True
ACTTATGAGTCATGTGACCT	Peak_580	280.68	461.49/408.49/408.98	280.68	408.98	0.5415	1378.9	2385.1	2.6271	0.99569	0.004306	0.0086121	0.072097	True
CTTGTGATCATGGCTGATGC	Peak_351	108.69	35.221/39.765/41.311	108.69	39.765	-1.428	11.517	689.26	2.6266	0.0043116	0.99569	0.0086232	0.072142	False
ACACATGCACATGACCTTCC	Peak_1351	422.81	251.97/254.86/293.31	422.81	254.86	-0.72808	743.43	4092.7	2.6253	0.0043284	0.99567	0.0086567	0.072346	False
ACTTAAACCCAACATGCAGT	Peak_133	422.81	618.63/491.64/590.75	422.81	590.75	0.48156	5300.1	4092.7	2.6251	0.99567	0.0043316	0.0086632	0.072346	True
GCGCCAAGCTCACCCAAGAG	Peak_1559	336.81	481.36/527.79/449.26	336.81	481.36	0.51388	1593.1	3032.1	2.625	0.99567	0.0043326	0.0086652	0.072346	True
AGGTCGGCCGAACATACGGT	NO_TARGET_249	72.857	135.47/122.91/126	72.857	126	0.782	49.597	410.2	2.6238	0.99565	0.0043479	0.0086959	0.072553	True
GCAAGACACCAGGCAAGGTA	Peak_1501	342.79	389.24/488.93/511.22	342.79	488.93	0.51105	5217.2	3103.2	2.6234	0.99565	0.0043526	0.0087053	0.072583	True
ACAAGGCAAGGCAAGGTACA	Peak_1501	630.63	424.46/354.27/412.08	630.63	412.08	-0.61267	1747.6	6945.1	2.6225	0.004364	0.99564	0.0087279	0.072723	False
GTCTCTAGACATGACACATC	Peak_186	297.4	202.3/164.48/129.1	297.4	164.48	-0.85058	1341.1	2573.8	2.62	0.0043966	0.9956	0.0087933	0.073218	False
AATGGAAGACGCTTGTGAGG	Peak_1938	404.89	242.03/181.65/290.21	404.89	242.03	-0.73994	2983.4	3865.3	2.6195	0.0044028	0.9956	0.0088055	0.073271	False
TTTCGCCCAAGAGGCTTGGG	NO_TARGET_490	260.37	382.02/396.75/355.27	260.37	382.02	0.55129	466.03	2160.9	2.6168	0.99556	0.0044379	0.0088758	0.073806	True
AGGCTTGAGACTTTGTTTCT	Peak_1440	422.81	537.35/590.15/618.63	422.81	590.15	0.4801	1799.3	4092.7	2.6157	0.99555	0.0044525	0.0089049	0.073918	True
TCCAGGGTGCATGAACTGCT	Peak_1049	494.47	680.04/608.22/701.25	494.47	680.04	0.45894	2804.2	5033.4	2.6157	0.99555	0.0044528	0.0089057	0.073918	True
TAGTCATGTGACAAGAACCC	Peak_643	341.59	147.21/218.71/196.23	341.59	196.23	-0.79663	1454.1	3088.9	2.6155	0.0044548	0.99555	0.0089095	0.073918	False
ACATGCCCTGACATGTACGT	Peak_1923	615.11	371.18/505.19/400.72	615.11	400.72	-0.617	5894	6719.5	2.6154	0.0044565	0.99554	0.0089131	0.073918	False
GCATGATTGCCACTTCTAGT	Peak_1341	349.95	202.3/201.54/248.9	349.95	202.3	-0.78769	1086.1	3189	2.6147	0.004465	0.99553	0.0089301	0.074009	False
TGCTTGTGCGACTGATGCTT	Peak_645	413.26	298.93/248.53/226.18	413.26	248.53	-0.7313	1519.9	3971.1	2.614	0.0044744	0.99553	0.0089489	0.074115	False
GGGCATGCATGCGTGTGTCA	Peak_2579	580.47	786.61/700.4/874.76	580.47	786.61	0.43778	7601	6223	2.6132	0.99551	0.0044852	0.0089704	0.074244	True
TCTTGTTTACATTCTAGGTA	Peak_1830	453.86	645.73/629.01/603.14	453.86	629.01	0.46993	474.31	4494.4	2.6125	0.99551	0.0044938	0.0089876	0.074275	True
CAAGCAGGGTCATGTCTGCA	Peak_536	537.47	733.33/779.93/729.14	537.47	733.33	0.44756	1094.8	5620.3	2.6125	0.99551	0.0044938	0.0089877	0.074275	True
GGCAGTTAGCATCCTTGAGC	Peak_2004	532.69	289/338/376.96	532.69	338	-0.65472	1959.8	5554.3	2.6124	0.004496	0.9955	0.0089921	0.074275	False
AGGCAAGGCAAGGTGAGGCA	Peak_1501	305.76	175.2/170.81/159.05	305.76	170.81	-0.83632	78.82	2669.4	2.612	0.0045008	0.9955	0.0090016	0.074304	False
CGGGCAAGCACAGGCATGCA	Peak_1196	647.35	868.8/870.31/779.75	647.35	868.8	0.4239	3966.1	7190.2	2.6115	0.99549	0.0045073	0.0090146	0.074362	True
CTTGGCCTAGCAGGCTAGCC	Peak_1020	409.67	605.09/544.96/573.19	409.67	573.19	0.48354	907.16	3925.7	2.6098	0.99547	0.0045296	0.0090591	0.074679	True
CATGCAGGGACATGGGGTTA	Peak_913	815.76	1038.6/1073.7/1138.1	815.76	1073.7	0.39588	2693	9770.9	2.609	0.99546	0.0045409	0.0090817	0.074807	True
ACATGCCGGGACATGCGGGG	Peak_1492	404.89	285.38/225.03/242.7	404.89	242.7	-0.73599	1067	3865.3	2.6088	0.0045434	0.99546	0.0090868	0.074807	False
TTGTCTTAACATGTCTGAAC	Peak_646	291.43	187.85/160.87/121.87	291.43	160.87	-0.85327	1124.5	2506	2.6081	0.0045522	0.99545	0.0091044	0.074898	False
GCATTTCATGTCCCTTGGGC	Peak_1281	389.37	252.87/231.36/216.88	389.37	231.36	-0.74848	336.18	3670.9	2.6079	0.0045549	0.99545	0.0091099	0.074898	False
CAAGCCCAGGCTTGTTCACG	Peak_1556	457.45	281.77/301.85/242.7	457.45	281.77	-0.69712	964.81	4541.3	2.6069	0.0045686	0.99543	0.0091372	0.074959	False
CCGGGAGATTAACGTTAATT	NO_TARGET_59	545.83	743.26/779.93/635.16	545.83	743.26	0.44472	6515.8	5736.3	2.6068	0.99543	0.0045703	0.0091405	0.074959	True
TTCTAGTTCCTCCCATGAGG	Peak_830	575.69	371.18/382.29/360.44	575.69	371.18	-0.6318	119.35	6155.3	2.6067	0.0045709	0.99543	0.0091417	0.074959	False
CACCTAGAGTCACTTGTGGG	Peak_1656	1006.9	1303.2/1298.7/1313.7	1006.9	1303.2	0.37186	65.258	12923	2.6067	0.99543	0.004571	0.0091421	0.074959	True
CTTCTTTCTAGTCAGTGTAC	Peak_1694	352.34	201.39/205.15/204.49	352.34	204.49	-0.782	5.0087	3217.7	2.6065	0.0045738	0.99543	0.0091476	0.074959	False
CCTTGCCTTGCCGTGTGCCT	Peak_1501	26.276	26.19/60.551/53.704	26.276	53.704	1.004	401.95	110.78	2.6059	0.99539	0.0046102	0.0092204	0.075456	True
GAGGGTGGATCCTCATGATG	Peak_1577	701.1	472.33/468.14/462.68	701.1	468.14	-0.58166	23.66	7992	2.6059	0.0045821	0.99542	0.0091642	0.075046	False
ACAAGCCAGGGCTTGTCCTA	Peak_2139	218.57	336.86/291.91/326.36	218.57	326.36	0.57617	648.46	1717.2	2.601	0.99535	0.004647	0.0092939	0.076008	True
TGGTGGTCCCAAGGCCCCGC	Peak_2186	333.23	228.49/160.87/191.06	333.23	191.06	-0.79927	1156.2	2989.7	2.6001	0.0046599	0.99534	0.0093199	0.076115	False
AATCTATCATGGAATCCCTA	Peak_704	372.65	249.26/219.61/216.88	372.65	219.61	-0.76017	443.24	3464.4	2.6	0.0046608	0.99534	0.0093216	0.076115	False
TCAAGCTGCCTAGAATTAAA	Peak_1795	333.23	439.82/475.37/495.73	333.23	475.37	0.51124	839.36	2989.7	2.5996	0.99533	0.0046671	0.0093343	0.076115	True
AGCCCTGAGGCCCAAGGCCT	Peak_2410	457.45	587.93/632.62/647.55	457.45	632.62	0.46687	1110.3	4541.3	2.5995	0.99533	0.0046685	0.009337	0.076115	True
GGACTTGTTAGGACATGTGC	Peak_2268	544.64	314.28/372.34/348.05	544.64	348.05	-0.64453	865.14	5719.7	2.5994	0.0046689	0.99533	0.0093378	0.076115	False
CCCAGGCATGTTTATTTAAA	Peak_1375	315.32	514.77/431.99/452.36	315.32	452.36	0.51928	2155.4	2779.8	2.5992	0.99533	0.0046722	0.0093444	0.076119	True
TGCCTATGACCTAGGTACCA	NO_TARGET_236	334.43	476.84/439.22/533.94	334.43	476.84	0.51054	2338	3003.8	2.5985	0.99532	0.0046813	0.0093626	0.076217	True
TAAGGGCCCACATGTGTGCT	Peak_2238	862.34	1148.8/1068.2/1128.8	862.34	1128.8	0.38809	2034.6	10519	2.5983	0.99532	0.0046844	0.0093688	0.076218	True
AGCGCTCTGGTTGCATCCCT	NO_TARGET_122	698.71	930.21/950.74/915.04	698.71	930.21	0.41234	325.88	7955.9	2.5954	0.99528	0.0047247	0.0094494	0.076823	True
GCATGCCAGGGCTTGCTGCC	Peak_2285	250.82	368.47/292.81/405.88	250.82	368.47	0.55307	3561.7	2057.3	2.5939	0.99525	0.0047451	0.0094901	0.077067	True
TTGAACTTAGACATGGAGTT	Peak_707	226.93	326.02/337.1/412.08	226.93	337.1	0.56884	2872.3	1803.9	2.5938	0.99525	0.0047459	0.0094919	0.077067	True
CACAGGCAAGCCCAAATTCA	Peak_597	308.15	448.85/442.84/339.78	308.15	442.84	0.52172	5328	2696.9	2.5935	0.99525	0.00475	0.0095	0.077083	True
TTCATAGGGCACTTGCCAAT	Peak_947	871.9	1139.7/1181.2/871.66	871.9	1139.7	0.38607	36790	10674	2.5924	0.99523	0.0047651	0.0095302	0.07721	True
CATACTAAATCTCTTGTCTC	Peak_1085	427.59	667.4/594.67/538.08	427.59	594.67	0.47491	4246.4	4153.9	2.5923	0.99523	0.0047664	0.0095327	0.07721	True
TCACGCACGGTGATATCCGT	chr17;9020541:9021541	169.6	108.37/78.626/47.508	169.6	78.626	-1.0993	926.64	1231.7	2.5923	0.0047672	0.99523	0.0095344	0.07721	False
CTCTGTGAGATGTCCCGAAA	NO_TARGET_159	724.99	961.82/1094.4/935.69	724.99	961.82	0.40731	9135.5	8355.1	2.5909	0.99521	0.0047858	0.0095717	0.077461	True
AAACACCCCAAGTAATCATG	Peak_926	447.89	318.8/242.2/275.75	447.89	275.75	-0.69778	1489.3	4416.4	2.5903	0.0047946	0.99521	0.0095892	0.077553	False
TTACAGTACAAGGCATGTTT	Peak_2384	1619.6	1152.4/1258.9/1215.6	1619.6	1215.6	-0.41368	2936.7	24337	2.5897	0.0048027	0.9952	0.0096054	0.077633	False
TTTTTTCATGCGTTAGAGAT	Peak_1407	316.51	453.36/459.1/382.13	316.51	453.36	0.51704	2553.8	2793.7	2.5892	0.99519	0.0048101	0.0096202	0.077702	True
CAATTCGAACTTGGGCTTTC	Peak_2185	533.89	725.2/778.13/727.07	533.89	727.07	0.44485	1304.9	5570.8	2.5883	0.99518	0.0048223	0.0096445	0.077848	True
GGCTTGACTTCTTCATGATG	Peak_885	433.56	605.09/601.9/505.03	433.56	601.9	0.47235	4696.9	4230.7	2.588	0.99517	0.0048262	0.0096523	0.07786	True
GGGGCCCAAGAAGAGATGCT	Peak_890	494.47	283.58/310.89/321.19	494.47	310.89	-0.66777	426.04	5033.4	2.5876	0.0048318	0.99517	0.0096636	0.07787	False
GTATGCATGTGTGGGAGCAT	Peak_904	498.06	298.93/313.6/329.46	498.06	313.6	-0.66568	233.29	5081.7	2.5875	0.0048331	0.99517	0.0096662	0.07787	False
TGACAAGGTCACTTGCTGCA	Peak_94	240.07	354.02/317.22/375.93	240.07	354.02	0.55845	917.33	1942.2	2.5856	0.99514	0.0048603	0.0097206	0.078258	True
TGTGGACATGACCTCACCCA	Peak_1705	148.1	60.509/65.07/65.065	148.1	65.065	-1.1744	10.38	1031.7	2.5854	0.0048639	0.99514	0.0097277	0.078264	False
AGTGTATCTTCCACCTGTCT	NO_TARGET_314	333.23	526.52/474.47/462.68	333.23	474.47	0.5085	1423.9	2989.7	2.583	0.9951	0.0048968	0.0097936	0.078743	True
CAAGAGGATGGCCATTCATG	Peak_1211	156.46	74.958/70.492/48.54	156.46	70.492	-1.1392	250.92	1108.5	2.5823	0.004907	0.99509	0.009814	0.078831	False
CTTGTCCTGACTTGCTTTCA	Peak_19	547.03	789.32/742.88/670.27	547.03	742.88	0.44083	3714.4	5752.9	2.5822	0.99509	0.0049086	0.0098173	0.078831	True
TTCCATGTAGCAAGTGAAAA	Peak_1867	443.11	587.02/661.54/613.47	443.11	613.47	0.46841	1505.2	4354.3	2.5816	0.99508	0.0049168	0.0098336	0.078911	True
CATGTTGAACATCTTGGTTT	Peak_82	588.83	810.09/794.39/778.71	588.83	794.39	0.43137	246.18	6342	2.5813	0.99508	0.0049216	0.0098432	0.078937	True
CTCTAGTCAGATCCATGACT	Peak_1669	553	355.83/370.54/354.24	553	355.83	-0.63466	109.44	5836.2	2.5809	0.0049266	0.99507	0.0098531	0.078965	False
CAGGGCCATGAGTCAGACTG	Peak_2345	435.95	333.25/246.72/267.49	435.95	267.49	-0.7026	2377.8	4261.5	2.5806	0.004932	0.99507	0.009864	0.078981	False
ATGGCCTTAGGCAAGTTATT	Peak_35	324.87	484.07/463.62/446.16	324.87	463.62	0.51176	361.52	2891.3	2.5804	0.99507	0.0049339	0.0098678	0.078981	True
GCAAGGCACAAGGCAAGACA	Peak_1501	65.691	17.159/23.497/16.524	65.691	17.159	-1.8768	20.288	358.8	2.5799	0.0049409	0.99506	0.0098819	0.079042	False
AAGGCACAAGGCACAAGGCA	Peak_1501	664.07	441.62/446.45/335.65	664.07	441.62	-0.58744	5626.5	7437.3	2.5795	0.0049478	0.99505	0.0098956	0.079101	False
TTCAACCAAGCTGCAGAGCT	Peak_1901	721.41	1115.3/757.34/956.35	721.41	956.35	0.40624	32442	8300.4	2.5788	0.99504	0.0049573	0.0099147	0.079202	True
TTAGTCAAGCCCTGTTCACA	Peak_1333	611.52	400.98/478.08/386.26	611.52	400.98	-0.60763	3080.6	6667.7	2.5784	0.0049633	0.99504	0.0099266	0.079246	False
TGACTTGCCAGTATCTAGGA	Peak_1248	396.53	234.81/238.59/297.44	396.53	238.59	-0.73051	1738.8	3760.4	2.5757	0.0050023	0.995	0.010005	0.079818	False
AGCGAAGGCCTCAAGACCTT	Peak_1938	290.23	161.66/149.12/200.36	290.23	161.66	-0.84034	827.5	2492.5	2.5754	0.005006	0.99499	0.010012	0.079818	False
GATAGCCCACACATGTCTTG	Peak_207	518.36	351.31/329.87/307.77	518.36	329.87	-0.65048	474.13	5357.5	2.5752	0.0050088	0.99499	0.010018	0.079818	False
AAGCAGGGTCATGTCTGCAG	Peak_536	194.68	122.82/95.797/87.786	194.68	95.797	-1.0155	397.3	1475.5	2.5744	0.0050207	0.99498	0.010041	0.079956	False
TCTAGTCATGTCTGTGATCT	Peak_1908	179.16	272.74/272.93/218.95	179.16	272.74	0.60355	1446.8	1323.3	2.5726	0.99495	0.0050469	0.010094	0.080323	True
GCAAAATGCAAGGCAATGCT	Peak_1501	750.07	1065.7/990.51/943.96	750.07	990.51	0.40068	3908.5	8740.7	2.5717	0.99494	0.0050594	0.010119	0.08047	True
TCTTGGTAGCCAAGTGGCCT	Peak_2080	524.33	702.62/713.96/729.14	524.33	713.96	0.44463	179.48	5439.3	2.5712	0.99493	0.0050677	0.010135	0.08055	True
TTTTAATCAGCTAGACATGT	Peak_2209	343.98	531.03/420.24/487.47	343.98	487.47	0.50175	3208.5	3117.4	2.5699	0.99491	0.0050861	0.010172	0.080703	True
AGTGAGTACTAGAGGTATGC	Peak_726	418.03	243.84/254.86/268.52	418.03	254.86	-0.71173	154.04	4031.8	2.5699	0.0050871	0.99491	0.010174	0.080703	False
CACATGTGCACTAGGAGGTC	Peak_1070	418.03	261/254.86/248.9	418.03	254.86	-0.71173	36.617	4031.8	2.5699	0.0050871	0.99491	0.010174	0.080703	False
GGAAGTGATACCCAAGGACA	Peak_182	760.82	518.39/562.13/503.99	760.82	518.39	-0.55264	1060.3	8907.3	2.5687	0.0051037	0.9949	0.010207	0.080891	False
CCAAGCTCACCCAAGAGAGG	Peak_1559	959.09	1241.8/1074.6/1341.6	959.09	1241.8	0.37234	18962	12115	2.5684	0.99489	0.0051085	0.010217	0.080891	True
AACATCATGGGAATTCTTGA	Peak_1396	440.73	609.6/620.87/584.55	440.73	609.6	0.46708	377.31	4323.3	2.5684	0.99489	0.0051088	0.010218	0.080891	True
CTTGCCTAGGCATGTTTTTG	Peak_2024	683.18	887.76/1008.6/908.84	683.18	908.84	0.41123	5196.2	7722.4	2.5679	0.99488	0.0051162	0.010232	0.080957	True
CAAGCCTCCTGGGCAAGCTT	Peak_1	244.85	359.44/452.78/345.98	244.85	359.44	0.55199	4446.6	1993.2	2.5667	0.99487	0.0051331	0.010266	0.081155	True
ACAGGCATGTCTAGACATGT	Peak_1317	607.94	399.18/396.75/423.44	607.94	399.18	-0.60566	297.27	6616	2.5666	0.0051353	0.99486	0.010271	0.081155	False
CGGGTTTTGCCATGTGTTTC	Peak_1163	76.44	130.05/112.97/150.79	76.44	130.05	0.75894	360.87	436.5	2.5659	0.99485	0.005146	0.010292	0.081233	True
AAAGCAATGTGACAAGGAAA	Peak_237	300.98	169.79/137.37/190.03	300.98	169.79	-0.82229	730.33	2614.7	2.5658	0.0051472	0.99485	0.010294	0.081233	False
GTTAGCTAGTTCTTTCCCAT	Peak_1190	377.42	229.39/190.69/225.15	377.42	225.15	-0.74275	602.56	3523.1	2.5655	0.005151	0.99485	0.010302	0.081233	False
GGTCTTGCATGGCCCCCATG	Peak_2419	207.82	310.67/309.08/317.06	207.82	310.67	0.57775	21.685	1607.3	2.5654	0.99485	0.0051533	0.010307	0.081233	True
ATGCTACTAATGATAGATCC	chr6;55668631:55669631	947.14	698.11/621.78/667.17	947.14	667.17	-0.50488	1508.8	11915	2.5649	0.0051601	0.99484	0.01032	0.081288	False
GTCCTCATCCGGTCAGGCTG	NO_TARGET_484	752.46	992.52/970.62/1033.8	752.46	992.52	0.39902	1092	8777.7	2.5623	0.9948	0.0051986	0.010397	0.081844	True
TTTCCTTGCTAGCGTGTTAT	Peak_86	832.48	1089.2/1022.1/1110.2	832.48	1089.2	0.38731	2467.8	10038	2.5619	0.99479	0.0052051	0.01041	0.081846	True
AAGGCATGTCATTCTCATCT	Peak_801	969.84	767.65/663.35/685.76	969.84	685.76	-0.49942	3603.6	12295	2.5619	0.0052054	0.99479	0.010411	0.081846	False
TTCAACCTTGATGAGACAGA	Peak_1390	106.3	172.49/177.13/154.92	106.3	172.49	0.69324	165.26	669.62	2.5581	0.99474	0.0052631	0.010526	0.082701	True
ATCACTCCTACATTCCTGGT	chr4;127567903:127568903	381.01	298.03/219.61/228.24	381.01	228.24	-0.73672	2472.2	3567.3	2.5577	0.0052683	0.99473	0.010537	0.082731	False
GCAAAAATCAAGGCAAGGCA	Peak_1501	311.73	371.18/445.55/512.26	311.73	445.55	0.51388	4990.3	2738.3	2.5572	0.99472	0.0052761	0.010552	0.0828	True
CGCCCACTAGCAGTGCATTA	Peak_1775	488.5	668.3/636.24/683.7	488.5	668.3	0.45135	632.59	4953.2	2.5548	0.99469	0.0053127	0.010625	0.083321	True
AAGAAAAGCCAAGGAAAACA	Peak_1501	105.11	170.69/91.278/193.13	105.11	170.69	0.6943	3404.8	659.86	2.5531	0.99466	0.0053386	0.010677	0.083675	True
TTACAATCGTCTTGGCTATA	chr19;42678635:42679635	274.71	407.3/381.38/397.62	274.71	397.62	0.53187	178.73	2318.6	2.5526	0.99465	0.0053463	0.010693	0.083723	True
CAAGGAGAGGCACAAGGCAA	Peak_1501	480.14	302.54/336.19/248.9	480.14	302.54	-0.66456	2005	4841.4	2.5524	0.0053491	0.99465	0.010698	0.083723	False
CAAGTCCTGGCTTGCCCAGT	Peak_1155	515.97	663.79/702.21/716.75	515.97	702.21	0.44387	843.8	5324.8	2.5522	0.99465	0.0053518	0.010704	0.083723	True
TAACAATTGTTGAGAAAGTG	chr2;21093471:21094471	82.412	158.95/97.605/138.39	82.412	138.39	0.74082	1043.1	481.17	2.552	0.99464	0.0053558	0.010712	0.083734	True
AAGCTGCATGCGTCTGTGTG	Peak_1358	563.75	677.34/798.01/761.16	563.75	761.16	0.43248	4192	5986.8	2.5513	0.99463	0.0053655	0.010731	0.083832	True
ATAAAAACCAAGTTGGAAGG	Peak_916	330.84	195.98/183.46/192.1	330.84	192.1	-0.78118	44.811	2961.5	2.5496	0.0053928	0.99461	0.010786	0.084205	False
TCCCCAAGTGGACGCATGTG	Peak_2462	311.73	517.48/344.33/445.13	311.73	445.13	0.51252	7698	2738.3	2.5491	0.9946	0.0053994	0.010799	0.084212	True
GGGGCTAGCATGTCTGTGAT	Peak_1944	303.37	434.4/359.69/557.7	303.37	434.4	0.5165	10392	2642	2.5491	0.9946	0.0054	0.0108	0.084212	True
CCCAGGCTTGCTCAGTGTTG	Peak_2404	391.76	523.81/546.77/608.3	391.76	546.77	0.47993	2157	3700.7	2.5481	0.99458	0.0054152	0.01083	0.084395	True
ATGGACACATGCCAGGAGTC	Peak_946	306.96	438.91/402.17/438.93	306.96	438.91	0.5145	675.12	2683.2	2.5475	0.99457	0.0054252	0.01085	0.084499	True
TTCACAACATGAAATCGCAC	chr4;156382975:156383975	392.95	237.52/237.69/266.46	392.95	237.69	-0.7229	413.88	3715.6	2.5472	0.0054298	0.99457	0.01086	0.084505	False
TGAAAACATGCTGTTGAAAT	Peak_584	144.52	289.9/225.03/187.97	144.52	225.03	0.63532	2790.8	999.24	2.547	0.99457	0.0054324	0.010865	0.084505	True
GCCCGGACATGCCACAGTAC	Peak_1244	579.27	417.24/378.67/318.09	579.27	378.67	-0.61199	2578.4	6206.1	2.5464	0.0054416	0.99456	0.010883	0.084515	False
GATCAAGCCTAGGCCTCAAC	Peak_2246	354.73	217.65/156.35/209.65	354.73	209.65	-0.75591	1452.7	3246.5	2.5462	0.0054451	0.99455	0.01089	0.084515	False
TTGGTATACAAGACCAAGTT	Peak_1123	297.4	529.22/426.57/319.13	297.4	426.57	0.51891	11041	2573.8	2.5461	0.99455	0.0054472	0.010894	0.084515	True
GGCAAGACACTAAAAAGGCA	Peak_1501	477.75	627.66/654.31/684.73	477.75	654.31	0.45291	817.69	4809.6	2.5459	0.99455	0.0054499	0.0109	0.084515	True
TAAACATGTTAAAACATGTC	Peak_1626	397.73	196.88/241.3/245.8	397.73	241.3	-0.71861	996.77	3775.3	2.5459	0.0054502	0.99455	0.0109	0.084515	False
ACATGTCTGGGCTTGTCTAG	Peak_1352	410.87	251.07/226.84/286.08	410.87	251.07	-0.70838	906.39	3940.8	2.5456	0.0054547	0.99455	0.010909	0.084532	False
CAAATGTGGGTCTTGGAGTG	Peak_1194	777.54	1051.2/1021.2/946.02	777.54	1021.2	0.39288	3278.1	9168	2.5451	0.99454	0.0054622	0.010924	0.084595	True
AGACATGGTCTATGTTGCCT	Peak_2110	548.22	354.92/312.7/367.67	548.22	354.92	-0.62582	972.77	5769.5	2.5448	0.0054671	0.99453	0.010934	0.084618	False
GCACAAGGCAAGGCAAGGCT	Peak_1501	303.37	182.43/172.62/169.38	303.37	172.62	-0.80994	53.4	2642	2.5439	0.0054815	0.99452	0.010963	0.084789	False
GCGGGGAGCCAAGCTGCTCA	Peak_2018	65.691	111.99/113.87/152.85	65.691	113.87	0.78447	761.44	358.8	2.5436	0.99451	0.005487	0.010974	0.08482	True
CCTTTCAAGGCCAATGCCAA	Peak_220	713.04	483.17/469.95/490.57	713.04	483.17	-0.56051	114.75	8173.1	2.5428	0.005499	0.9945	0.010998	0.084953	False
CACAAGGGTGCAGACTCCCA	Peak_1734	752.46	568.06/497.06/514.32	752.46	514.32	-0.54805	1592.8	8777.7	2.5418	0.0055146	0.99449	0.011029	0.085141	False
TGACCTCCTAGTGCACATGT	Peak_1070	333.23	233.91/194.31/177.64	333.23	194.31	-0.77512	923.03	2989.7	2.5408	0.00553	0.99447	0.01106	0.085315	False
GGGCATGTTTGAGACTAGTC	Peak_158	376.23	607.8/498.87/526.72	376.23	526.72	0.48432	3674.7	3508.4	2.5406	0.99447	0.0055327	0.011065	0.085315	True
CTTTCCCAAGGTCACTGCAG	Peak_281	486.11	307.96/310.89/264.39	486.11	307.96	-0.65683	953.51	4921.2	2.5395	0.0055502	0.99445	0.0111	0.085531	False
AGATTCAAGCAGCCTTGCGC	Peak_2269	433.56	252.87/268.41/279.88	433.56	268.41	-0.68973	186.53	4230.7	2.539	0.0055584	0.99444	0.011117	0.085604	False
TGCCCAGACAAGCCTTGGGC	Peak_1207	310.54	152.63/178.04/189	310.54	178.04	-0.79914	382.94	2724.5	2.5385	0.0055667	0.99443	0.011133	0.085678	False
GATACAATGATACGTGAACC	chr2;78735217:78736217	499.25	303.45/318.12/321.19	499.25	318.12	-0.64856	112.37	5097.8	2.5369	0.0055921	0.99441	0.011184	0.085984	False
GCAAGGAAAGGCACAAGGCG	Peak_1501	229.32	137.27/105.74/120.83	229.32	120.83	-0.91872	249.06	1828.9	2.5368	0.0055939	0.99441	0.011188	0.085984	False
CAGCATGGCAGCCTCAAGGT	Peak_758	254.4	128.24/138.27/149.75	254.4	138.27	-0.87486	116.2	2096	2.5366	0.0055969	0.9944	0.011194	0.085984	False
CTCCTAGGACCTTGAATCTT	Peak_916	536.28	726.1/670.58/737.4	536.28	726.1	0.4365	1605.2	5603.8	2.5358	0.99439	0.0056094	0.011219	0.086122	True
CGCCTATTCCCATGGTGCCC	Peak_2301	272.32	118.31/150.93/210.69	272.32	150.93	-0.84722	2317.6	2292.1	2.5356	0.0056133	0.99439	0.011227	0.086128	False
TCAAGGGACCATGTGGAATC	Peak_7	519.56	862.47/682.33/705.39	519.56	705.39	0.44041	12604	5373.8	2.535	0.99438	0.0056225	0.011245	0.086217	True
ATGCAGAGACATGGGTCATA	Peak_1537	590.02	763.13/798.01/792.14	590.02	792.14	0.42436	437.95	6359	2.5346	0.99437	0.0056293	0.011259	0.086243	True
CTTGTACTTTCTTGCACTTT	Peak_2016	274.71	453.36/396.75/295.37	274.71	396.75	0.52871	6740.9	2318.6	2.5344	0.99437	0.0056312	0.011262	0.086243	True
GACAATGACATGTCTTGACA	Peak_1920	974.61	692.69/673.29/700.22	974.61	692.69	-0.49202	216.49	12376	2.5342	0.0056349	0.99437	0.01127	0.086247	False
GCAAGAAAAAACACAAGGCA	Peak_1501	357.12	502.13/531.4/470.95	357.12	502.13	0.49049	914.7	3275.3	2.5338	0.99436	0.0056414	0.011283	0.086292	True
AGCACTAGAGATATATAGAT	chr1;82448775:82449775	735.74	485.88/609.13/501.93	735.74	501.93	-0.5508	5874.4	8519.9	2.5331	0.0056537	0.99435	0.011307	0.086427	False
ATGATCCACATGCCCGCAAA	Peak_1937	619.88	382.92/411.21/414.14	619.88	411.21	-0.59096	404.33	6788.7	2.5327	0.0056595	0.99434	0.011319	0.086445	False
CTCTTAAGTTCATGAGGGCA	Peak_982	407.28	565.35/569.36/476.11	407.28	565.35	0.47212	3989.9	3895.5	2.5325	0.99434	0.0056619	0.011324	0.086445	True
AAGGCACAAGGCAAGTTACA	Peak_1501	453.86	561.74/623.59/682.66	453.86	623.59	0.45746	3657.8	4494.4	2.5316	0.99432	0.0056765	0.011353	0.086589	True
TGCCATAGAACATGATATTG	Peak_1	628.24	895.89/838.68/782.84	628.24	838.68	0.41622	3195.3	6910.3	2.5314	0.99432	0.0056797	0.011359	0.086589	True
GTGTAATCTTGTAGATTCCC	Peak_1521	558.97	382.02/364.21/348.05	558.97	364.21	-0.61662	289.19	5919.7	2.5313	0.0056817	0.99432	0.011363	0.086589	False
GCATGCAGTGACAAGTCCCT	Peak_564	298.59	173.4/169.9/152.85	298.59	169.9	-0.80982	151.52	2587.4	2.53	0.0057037	0.9943	0.011407	0.08687	False
AACAAGAGCTCATGAATCTC	Peak_973	361.9	237.52/200.63/215.85	361.9	215.85	-0.74286	350.56	3333.2	2.5296	0.0057089	0.99429	0.011418	0.086896	False
AGTCACACTTGTTTTTTACT	Peak_1013	971.03	1158.7/1262.5/1251.7	971.03	1251.7	0.366	4385.6	12316	2.5293	0.99429	0.005714	0.011428	0.086921	True
GTGCCTTGGCCCCTCCTAGG	Peak_2409	279.48	149.01/156.35/161.11	279.48	156.35	-0.83396	38.249	2371.8	2.5284	0.0057286	0.99427	0.011457	0.087089	False
GGACTTGCTTGGGCTTGTCC	Peak_1007	505.22	323.31/309.08/366.64	505.22	323.31	-0.64238	1039.6	5178.6	2.5278	0.0057388	0.99426	0.011478	0.08719	False
CTTACAAGGATACTAGTCAT	Peak_2032	225.74	108.37/215.09/118.77	225.74	118.77	-0.92077	4693.1	1791.5	2.5273	0.0057476	0.99425	0.011495	0.087268	False
GAATCACCTTGGTATGTGGG	Peak_2109	535.08	773.07/713.96/723.98	535.08	723.98	0.43548	1255	5587.3	2.5271	0.99425	0.005751	0.011502	0.087268	True
AGGGCTTGCAGGCGGCAGCA	Peak_2084	343.98	484.97/467.24/507.09	343.98	484.97	0.49436	401.92	3117.4	2.5252	0.99422	0.005782	0.011564	0.087667	True
GCTTTGGCTTGCCTTGTCTT	Peak_1501	532.69	723.39/644.37/720.88	532.69	720.88	0.43574	2929.7	5554.3	2.525	0.99422	0.0057843	0.011569	0.087667	True
GCTGGCAAGGGCGCTAGTTG	Peak_55	219.77	109.28/114.78/117.74	219.77	114.78	-0.93118	19.503	1729.5	2.5245	0.0057924	0.99421	0.011585	0.087736	False
CTAGCCTAGACATGTTCTCA	Peak_980	883.84	691.79/589.24/620.7	883.84	620.7	-0.5092	3021.4	10868	2.5241	0.0057994	0.9942	0.011599	0.087749	False
CAAGCAAGCCCAAGGAGGGA	Peak_401	378.62	228.49/194.31/261.29	378.62	228.49	-0.72613	1122.3	3537.8	2.5241	0.0058003	0.9942	0.011601	0.087749	False
CTAGCCCCAAGCAGCCCCGG	Peak_127	167.21	79.474/122.01/72.294	167.21	79.474	-1.0637	930.26	1209.1	2.5233	0.0058122	0.99419	0.011624	0.087875	False
ACACAAGGTAAGGCAAGGAA	Peak_1501	256.79	372.99/338/390.39	256.79	372.99	0.53678	763.39	2121.9	2.5225	0.99417	0.0058267	0.011653	0.088011	True
AAGGGATTATCATGTTTCTT	Peak_1923	297.4	425.37/440.13/380.06	297.4	425.37	0.51484	1135.2	2573.8	2.5224	0.99417	0.0058283	0.011657	0.088011	True
AAGAGCTGGGAAACAAGCCC	Peak_940	327.26	169.79/200.63/191.06	327.26	191.06	-0.77326	272.16	2919.3	2.5207	0.0058557	0.99414	0.011711	0.088371	False
CAAGATTACACGCATGCATA	Peak_1521	490.89	362.15/203.34/312.93	490.89	312.93	-0.64789	7215.9	4985.2	2.5204	0.0058604	0.99414	0.011721	0.088387	False
TATGTCCATGGACTGCCTTT	Peak_1680	1031.9	1249/1323.1/1532.6	1031.9	1323.1	0.35824	24700	13353	2.5195	0.99412	0.0058761	0.011752	0.088438	True
TGTGTGAATTCAGGCTTGAA	Peak_622	397.73	568.96/543.15/552.53	397.73	552.53	0.47327	178.94	3775.3	2.5195	0.99412	0.0058762	0.011752	0.088438	True
CCCAAGCTCATGCCCAGCCC	Peak_2311	557.78	334.15/364.21/367.67	557.78	364.21	-0.61354	457.73	5903	2.5194	0.0058784	0.99412	0.011757	0.088438	False
GTTCCACATGGGACATGTAG	Peak_1148	790.68	546.38/546.77/581.45	790.68	546.77	-0.53135	601.61	9374.2	2.5192	0.0058807	0.99412	0.011761	0.088438	False
GGGCGCGGCAAGGGCAGGAA	Peak_398	535.08	346.8/385.9/253.03	535.08	346.8	-0.62421	5160.6	5587.3	2.5189	0.0058854	0.99411	0.011771	0.088438	False
TTGGGCATGTCTTGCTGTCA	Peak_6	687.96	910.34/988.7/816.93	687.96	910.34	0.40356	7433.2	7794.1	2.5189	0.99411	0.0058866	0.011773	0.088438	True
GAACCACTCCTAGGTCCGCC	Peak_2241	400.12	244.74/338/230.31	400.12	244.74	-0.70687	4452.7	3805.3	2.5187	0.0058887	0.99411	0.011777	0.088438	False
AGAAGGGCAAGCCTCAAGAC	Peak_76	136.16	59.606/49.706/117.74	136.16	59.606	-1.1783	1738.6	924.47	2.518	0.0059008	0.9941	0.011802	0.088566	False
TCCTTGCAGACAAAGGGCCT	Peak_2608	296.21	423.56/455.49/363.54	296.21	423.56	0.51451	2311.1	2560.2	2.517	0.99408	0.0059185	0.011837	0.088777	True
TACAGGGAGGTCCATGCAGG	Peak_59	275.9	154.43/123.81/156.98	275.9	154.43	-0.83309	472.01	2331.8	2.5155	0.005944	0.99406	0.011888	0.089106	False
CTCAGTCCCATGCTCCCCTG	Peak_2429	32.248	1.8062/21.69/4.1311	32.248	4.1311	-2.6959	156.86	143.83	2.5142	0.0059646	0.99404	0.011929	0.08936	False
CGCTTCCGCGGCCCGTTCAA	NO_TARGET_371	149.3	186.04/230.46/243.74	149.3	230.46	0.62292	1074.5	1042.6	2.5135	0.99402	0.0059775	0.011955	0.089446	True
CCCTGGGAGCCCATGATTTT	Peak_801	149.3	205.01/230.46/331.52	149.3	230.46	0.62292	5430.9	1042.6	2.5135	0.99402	0.0059775	0.011955	0.089446	True
GCCTTGCCTTGCCTTGTGCC	Peak_1501	469.39	581.61/641.66/647.55	469.39	641.66	0.4502	1820.7	4698.7	2.5132	0.99402	0.0059827	0.011965	0.089469	True
GATGGCCATGACGCTCACGC	Peak_835	537.47	338.67/349.75/349.08	537.47	349.08	-0.62119	54.415	5620.3	2.5129	0.0059864	0.99401	0.011973	0.089471	False
CTTGCTTTGCATGATTGTTC	Peak_974	433.56	644.82/591.05/596.94	433.56	596.94	0.46046	1163.6	4230.7	2.5119	0.994	0.0060039	0.012008	0.089661	True
CATTGGCATGTCCTCATGTA	Peak_2513	763.21	916.66/1060.1/1000.8	763.21	1000.8	0.3905	5296.7	8944.4	2.5118	0.99399	0.0060063	0.012013	0.089661	True
ATGCTGCCAACATCACTTGG	Peak_1736	917.28	982.59/1235.4/1185.6	917.28	1185.6	0.36985	21852	11418	2.5113	0.99399	0.0060147	0.012029	0.089679	True
AGGGAGAAGCATGGGAAATA	Peak_1166	254.4	369.37/337.1/371.8	254.4	369.37	0.53621	523.8	2096	2.5113	0.99399	0.0060148	0.01203	0.089679	True
TTTGGCAAGTTAATCTCTAT	chr13;57381742:57382742	659.3	1013.3/831.45/874.76	659.3	874.76	0.40742	10534	7366.5	2.5104	0.99397	0.0060297	0.012059	0.089848	True
ACTGGGTAAACTAGTCACTA	Peak_98	616.3	476.84/410.3/385.23	616.3	410.3	-0.58578	2528.4	6736.8	2.5098	0.0060401	0.99396	0.01208	0.089939	False
AGTTGTACCTGCTCTTGGCC	Peak_403	262.76	145.4/167.19/132.2	262.76	145.4	-0.84932	324.64	2187	2.5096	0.0060431	0.99396	0.012086	0.089939	False
AACATGCGGGGACATGTTCC	Peak_299	415.64	574.38/516.94/576.29	415.64	574.38	0.4657	1651.3	4001.4	2.5094	0.99395	0.0060467	0.012093	0.089939	True
GCAGGAGGCAAGGCAAGGTA	Peak_1501	548.22	357.63/377.77/341.85	548.22	357.63	-0.61488	327.25	5769.5	2.5091	0.0060515	0.99395	0.012103	0.089956	False
GTTAGTCATGTAAACACTTC	Peak_1459	510	373.89/276.55/328.42	510	328.42	-0.63338	2379.2	5243.5	2.5076	0.0060783	0.99392	0.012157	0.090253	False
CTGATTGCCAGCATGAAATA	Peak_1496	607.94	811.9/865.79/802.47	607.94	811.9	0.41678	1496.6	6616	2.5075	0.99392	0.0060788	0.012158	0.090253	True
GTAAGCCTAGCATGTGGTGC	Peak_61	535.08	347.7/279.26/360.44	535.08	347.7	-0.62047	2423.2	5587.3	2.5069	0.0060905	0.99391	0.012181	0.090284	False
ATTATGCCCTGCATGCTGCT	Peak_2142	477.75	668.3/651.6/650.65	477.75	651.6	0.44693	139.94	4809.6	2.5068	0.99391	0.0060914	0.012183	0.090284	True
TAAGGACCTACATGCGCACT	Peak_423	386.98	235.71/224.13/288.14	386.98	235.71	-0.71284	1441.6	3641.3	2.5068	0.0060918	0.99391	0.012184	0.090284	False
CAAGTTTGATACAAGGACAG	Peak_225	377.42	205.01/228.65/231.34	377.42	228.65	-0.72058	283.08	3523.1	2.5065	0.0060965	0.9939	0.012193	0.0903	False
CGAATGCAAGAATGTTCAAA	Peak_2196	280.68	412.72/403.07/327.39	280.68	403.07	0.52056	2910.4	2385.1	2.5061	0.9939	0.0061033	0.012207	0.090347	True
CTTGATGTCATGCATTCTAC	Peak_1140	1014	727.91/649.79/737.4	1014	727.91	-0.47771	3096	13046	2.505	0.0061222	0.99388	0.012244	0.090561	False
TCCTGAGACTTGAAATTGCT	Peak_785	151.69	233.91/207.86/233.41	151.69	233.41	0.61845	326.41	1064.4	2.5048	0.99387	0.0061261	0.012252	0.090561	True
TGTGGGCTTGTGTCTGAGTC	Peak_2456	585.25	783.9/678.71/808.66	585.25	783.9	0.42101	5838.8	6290.9	2.5046	0.99387	0.0061287	0.012257	0.090561	True
CAAAACAGCAAGAAAGGCCT	Peak_1321	408.48	251.97/251.24/262.32	408.48	251.97	-0.69483	53.89	3910.6	2.5028	0.0061614	0.99384	0.012323	0.090949	False
ATTAACGAGCATGGACACAA	Peak_1180	579.27	412.72/338/382.13	579.27	382.13	-0.59891	1441.6	6206.1	2.5025	0.0061652	0.99383	0.01233	0.090949	False
CGAGTGGGAAACGGGAATCA	NO_TARGET_230	275.9	423.56/396.75/349.08	275.9	396.75	0.52247	1495.6	2331.8	2.5025	0.99383	0.0061661	0.012332	0.090949	True
TTTCATGGGCCATGTGCGTG	Peak_1245	661.69	876.92/857.66/903.68	661.69	876.92	0.40577	543.53	7401.9	2.5018	0.99382	0.0061789	0.012358	0.091084	True
TAGGGGACTTGGACATGTCC	Peak_2437	520.75	319.7/337.1/393.49	520.75	337.1	-0.62592	1741.2	5390.2	2.5015	0.0061841	0.99382	0.012368	0.091095	False
TTCCTAGCTCTTGAGGTTTT	Peak_2364	833.68	1135.2/1084.5/1027.6	833.68	1084.5	0.37907	2904.1	10057	2.5011	0.99381	0.0061904	0.012381	0.091095	True
TTGTGCCTTGCCTTGCCTTG	Peak_1501	283.07	466.01/364.21/405.88	283.07	405.88	0.51837	2675.8	2411.8	2.5007	0.9938	0.0061965	0.012393	0.091095	True
CATTCTACAGACAAGAAAAC	Peak_44	197.07	100.25/75.915/110.51	197.07	100.25	-0.96817	348.64	1499.2	2.5007	0.0061971	0.9938	0.012394	0.091095	False
GAAACCACTAGCGCCTCAAG	Peak_220	284.26	137.27/197.92/161.11	284.26	161.11	-0.81529	961.57	2425.2	2.5007	0.006198	0.9938	0.012396	0.091095	False
TTGGAAATGACTTGCCAAAG	Peak_2059	490.89	667.4/667.87/662.01	490.89	667.4	0.44238	14.646	4985.2	2.4999	0.99379	0.0062108	0.012422	0.091214	True
GCAAAAGTGGCATAAAACCG	NO_TARGET_358	123.02	179.72/206.96/194.16	123.02	194.16	0.65409	186.16	809.9	2.4998	0.99379	0.0062135	0.012427	0.091214	True
GGTCCAAGCATGTCAGAGTG	Peak_387	173.19	313.38/262.09/236.51	173.19	262.09	0.59492	1642.7	1265.9	2.4987	0.99377	0.0062322	0.012464	0.091434	True
TCGGGACTTGCCTGGGCTTG	Peak_1665	611.52	815.51/732.94/886.12	611.52	815.51	0.41471	5902	6667.7	2.4982	0.99376	0.006242	0.012484	0.091483	True
CTGACCGCCATGTGGACACA	Peak_1079	667.66	821.83/883.87/915.04	667.66	883.87	0.40419	2409.9	7490.6	2.4981	0.99376	0.0062428	0.012486	0.091483	True
TAAAATTCAGCCATGATACA	Peak_2394	232.9	432.59/265.7/340.82	232.9	340.82	0.5473	7032.4	1866.5	2.4978	0.99375	0.0062483	0.012497	0.091494	True
CAGGAGTCGCCGATACGCGT	NO_TARGET_435	235.29	286.29/386.8/343.91	235.29	343.91	0.54566	2580.2	1891.7	2.4974	0.99375	0.0062547	0.012509	0.091494	True
GGCAAGTACAAGGCAAAGCA	Peak_1501	235.29	341.38/361.5/343.91	235.29	343.91	0.54566	157.83	1891.7	2.4974	0.99375	0.0062547	0.012509	0.091494	True
CGTCCAGAAGAACGGCCCCT	NO_TARGET_245	200.66	253.77/300.95/298.47	200.66	298.47	0.57053	1002	1535	2.4966	0.99373	0.0062693	0.012539	0.09161	True
CAGATTCAACACCATGGCCT	Peak_395	592.41	792.03/713.06/898.51	592.41	792.03	0.41834	8787.9	6393.1	2.4966	0.99373	0.00627	0.01254	0.09161	True
AGCTCCATCGCCGCGATAAT	NO_TARGET_49	388.17	487.68/628.1/539.11	388.17	539.11	0.47284	5282.5	3656.1	2.4962	0.99372	0.0062762	0.012552	0.091647	True
GGAGGGTGTCTAGTGAGGGG	Peak_2455	562.55	330.54/428.38/369.73	562.55	369.73	-0.60417	2487.6	5970	2.4955	0.0062886	0.99371	0.012577	0.091773	False
CGAACTTCTGGCTGCAGTTT	NO_TARGET_46	257.99	351.31/373.25/458.55	257.99	373.25	0.53112	3879	2134.9	2.4946	0.9937	0.0063049	0.01261	0.091957	True
TTTTTAATACAAGGTAATCT	NO_TARGET_416	185.13	315.19/204.25/277.82	185.13	277.82	0.58302	3404.5	1381.3	2.4939	0.99368	0.006318	0.012636	0.092094	True
GCGCAAGGAAAGGCAAGCCA	Peak_1501	308.15	199.59/176.23/178.67	308.15	178.67	-0.78296	221.76	2696.9	2.4933	0.0063289	0.99367	0.012658	0.092198	False
CTCAAGGCACATGTGGTTAC	Peak_1087	113.47	230.29/180.75/179.7	113.47	180.75	0.66703	1227.9	728.95	2.4921	0.99365	0.0063502	0.0127	0.092326	True
TGTTTCCAAGATAGTTCAAG	Peak_443	518.36	335.96/285.58/362.5	518.36	335.96	-0.62417	1621.1	5357.5	2.492	0.006351	0.99365	0.012702	0.092326	False
CTTGGCATCTCATTTGCAAG	Peak_888	396.53	270.03/240.4/243.74	396.53	243.74	-0.69986	351.31	3760.4	2.4918	0.0063556	0.99364	0.012711	0.092326	False
AGCGTGCCAAGGAAGTGCCA	Peak_1623	261.57	145.4/234.07/123.93	261.57	145.4	-0.84277	4161.6	2173.9	2.4915	0.0063598	0.99364	0.01272	0.092326	False
CAACAGGTGGGCAAGGGGGT	Peak_989	323.68	253.77/183.46/190.03	323.68	190.03	-0.7652	2053.2	2877.3	2.4915	0.0063599	0.99364	0.01272	0.092326	False
ACCAGTGTCTAGACAAGACA	Peak_750	447.89	652.05/569.36/613.47	447.89	613.47	0.45297	1716.9	4416.4	2.4915	0.99364	0.00636	0.01272	0.092326	True
ATAGAATATTACTTGTCTAG	Peak_2362	390.56	239.33/238.59/258.19	390.56	239.33	-0.70425	178.29	3685.8	2.4911	0.0063674	0.99363	0.012735	0.092346	False
CATGTTTAGACATGTTCTTT	Peak_2031	323.68	479.55/457.3/422.41	323.68	457.3	0.49728	856.38	2877.3	2.491	0.99363	0.0063688	0.012738	0.092346	True
AGGACAAACAAGGAAAGCTT	Peak_1145	72.857	19.869/22.594/44.409	72.857	22.594	-1.6463	241.67	410.2	2.4905	0.0063774	0.99362	0.012755	0.092416	False
TTAGGTGAAGGACTTGAGGG	Peak_1577	179.16	79.474/88.567/103.28	179.16	88.567	-1.0082	149.54	1323.3	2.4903	0.0063814	0.99362	0.012763	0.092419	False
CTGACGTGTCTGAAATGAGT	NO_TARGET_38	659.3	970.85/873.02/772.52	659.3	873.02	0.40455	9835.6	7366.5	2.4901	0.99361	0.0063851	0.01277	0.092419	True
CAAGAATTGCAACATGGTTC	Peak_2005	265.15	335.96/382.29/385.23	265.15	382.29	0.52617	1077.4	2213.1	2.4899	0.99361	0.0063896	0.012779	0.092431	True
GAGGTATGTCATCGCCATGA	NO_TARGET_396	309.34	438.91/471.76/426.54	309.34	438.91	0.50335	615.92	2710.7	2.4886	0.99359	0.0064118	0.012824	0.092698	True
ACAAGTAGAGACATGTTGTG	Peak_539	727.38	975.36/919.11/955.32	727.38	955.32	0.3928	856.35	8391.7	2.4883	0.99358	0.0064184	0.012837	0.092739	True
GTCATGTCCTAGGCTAGCCT	Peak_1994	419.23	575.28/577.49/603.14	419.23	577.49	0.46113	331.31	4047	2.4879	0.99357	0.0064258	0.012852	0.092761	True
CAGGTACTTGTCTCATGACC	Peak_1433	170.8	83.086/123.81/82.622	170.8	83.086	-1.0308	829.45	1243.1	2.4878	0.0064276	0.99357	0.012855	0.092761	False
GGGAAGACAAGTAGCATGAG	Peak_153	840.84	946.46/1091.7/1141.2	840.84	1091.7	0.37631	11775	10172	2.4876	0.99357	0.0064311	0.012862	0.092761	True
GTCCCGTGATTTTAGCCAGG	NO_TARGET_105	103.91	159.85/171.71/167.31	103.91	167.31	0.68195	37.505	650.12	2.4865	0.99355	0.0064511	0.012902	0.092995	True
TCCTTGTGCTAGGCACTGTA	Peak_1849	257.99	354.02/409.4/372.83	257.99	372.83	0.52952	845.46	2134.9	2.4856	0.99353	0.0064666	0.012933	0.093164	True
TCTTTGCATGCCATTCTCTG	Peak_2016	578.08	877.83/731.13/773.55	578.08	773.55	0.41959	6336.5	6189.1	2.4846	0.99352	0.0064841	0.012968	0.093363	True
GAGTAAGTAACTCAAGCCAA	Peak_983	419.23	307.96/261.18/221.01	419.23	261.18	-0.6806	1900.9	4047	2.4843	0.0064895	0.99351	0.012979	0.093385	False
TGTCATCACTTGACAAGTTC	Peak_1776	692.74	913.05/956.16/832.42	692.74	913.05	0.39787	4180.2	7865.9	2.484	0.9935	0.0064953	0.012991	0.093415	True
ACGCTCTCCTGGCAACAAGT	NO_TARGET_177	217.38	356.73/319.93/302.6	217.38	319.93	0.55542	827.29	1704.9	2.4836	0.9935	0.006503	0.013006	0.093453	True
GTCATTAGCAAGTGAATTGT	Peak_1244	427.59	587.93/561.23/587.65	427.59	587.65	0.45782	349.1	4153.9	2.4835	0.99349	0.0065055	0.013011	0.093453	True
GCGAGCAGTCACTTGCTGTT	Peak_1112	248.43	360.34/373.25/266.46	248.43	360.34	0.53473	4490.6	2031.6	2.4829	0.99348	0.0065159	0.013032	0.093549	True
GGCAAGCCAGGACTTGTCTG	Peak_2182	310.54	479.55/440.13/349.08	310.54	440.13	0.50178	4922.1	2724.5	2.4827	0.99348	0.0065203	0.013041	0.093557	True
TTTTAAGATTCTTGCTAGCA	Peak_2119	290.23	426.27/373.25/414.14	290.23	414.14	0.51143	909.74	2492.5	2.4819	0.99347	0.006534	0.013068	0.093699	True
AGCCTCATGAAAAAGTGGTT	Peak_192	298.59	147.21/211.48/172.47	298.59	172.47	-0.7883	1079.8	2587.4	2.4795	0.006579	0.99342	0.013158	0.094291	False
CCTTGTGCCTTGCCTTGCTT	Peak_1501	361.9	642.11/460.91/505.03	361.9	505.03	0.47966	10369	3333.2	2.4791	0.99341	0.0065852	0.01317	0.094325	True
TGGACCAGTACAAGCATGCC	Peak_2423	263.96	143.6/182.56/147.69	263.96	147.69	-0.83349	616.33	2200	2.4789	0.0065897	0.99341	0.013179	0.094334	False
CATGTTGGCACATGACTGAG	Peak_1860	470.59	614.12/640.76/676.47	470.59	640.76	0.44451	992.47	4714.5	2.4784	0.9934	0.0065988	0.013198	0.094355	True
TGTCCAGGCATGCCCAGTAA	Peak_716	717.82	942.85/851.33/1015.2	717.82	942.85	0.39292	6806.5	8245.8	2.4781	0.9934	0.0066039	0.013208	0.094355	True
AAGACGCATGTGCTAACTAG	Peak_324	720.21	479.55/537.73/494.7	720.21	494.7	-0.54096	1040.5	8282.2	2.478	0.0066067	0.99339	0.013213	0.094355	False
GGACATGCCTTGTGTTGAGT	Peak_1443	959.09	686.37/552.19/737.4	959.09	686.37	-0.48209	10304	12115	2.4778	0.0066102	0.99339	0.01322	0.094355	False
AGATTCAAGGTCCTAGGAGA	Peak_916	652.13	484.07/441.03/385.23	652.13	441.03	-0.56323	2483.2	7260.6	2.4775	0.006616	0.99338	0.013232	0.094355	False
TGTCTTGTCCCTGCATGCCT	Peak_100	521.94	373.89/296.43/339.78	521.94	339.78	-0.6178	1521.4	5406.5	2.4774	0.0066172	0.99338	0.013234	0.094355	False
AAGGACTGGAATATGGAGAG	NO_TARGET_29	390.56	540.97/493.45/577.32	390.56	540.97	0.46896	1789.9	3685.8	2.4774	0.99338	0.0066178	0.013236	0.094355	True
CCGTGCCTGACCCCTCAATG	chr6;150112820:150113820	738.13	967.23/911.88/983.2	738.13	967.23	0.38954	1659.5	8556.6	2.4768	0.99337	0.0066283	0.013257	0.094451	True
TACATTATAAAAGACACTGT	chr21;17475626:17476626	329.65	213.13/195.21/170.41	329.65	195.21	-0.7529	468.22	2947.4	2.4763	0.0066374	0.99336	0.013275	0.094483	False
TTTTGTCAAGGCGTAGTTTT	Peak_690	507.61	686.37/747.4/633.09	507.61	686.37	0.43452	3281.6	5211	2.4763	0.99336	0.0066382	0.013276	0.094483	True
TACCCACGCGTATTCCATCT	NO_TARGET_260	295.01	419.95/375.06/499.86	295.01	419.95	0.50799	4200.9	2546.6	2.4758	0.99335	0.0066478	0.013296	0.094565	True
GAACCTGCCCAAGGCTTGTC	Peak_1207	445.5	538.26/649.79/609.34	445.5	609.34	0.45094	3344.7	4385.3	2.474	0.99332	0.0066801	0.01336	0.094964	True
TGTTCAGACATGCAGAGAAG	Peak_211	498.06	335.06/321.73/277.82	498.06	321.73	-0.62886	1053.1	5081.7	2.4734	0.0066908	0.99331	0.013382	0.094964	False
CCTCTTTGCAAGACTTGTGA	Peak_1127	302.18	428.98/441.93/412.08	302.18	428.98	0.5041	226.73	2628.3	2.4733	0.99331	0.006693	0.013386	0.094964	True
TGCACACTAGAAGGATGCGG	Peak_446	300.98	159.85/187.98/174.54	300.98	174.54	-0.78268	198.19	2614.7	2.4728	0.0067027	0.9933	0.013405	0.094964	False
CCAGCCTGGGCATGTTCTCA	Peak_1321	415.64	297.12/247.63/259.23	415.64	259.23	-0.67905	785.4	4001.4	2.4727	0.006704	0.9933	0.013408	0.094964	False
TTCAGTGATTACATGTGACA	Peak_236	653.33	864.28/787.16/881.99	653.33	864.28	0.40316	3130.2	7278.2	2.4727	0.9933	0.0067043	0.013409	0.094964	True
TCATGGTCTCAAGCTACATG	chr20;32697975:32698975	1291.1	970.85/897.42/959.45	1291.1	959.45	-0.42796	1988.7	17992	2.4727	0.0067046	0.9933	0.013409	0.094964	False
CATGTTAAACAAGTTTGAAG	Peak_269	286.65	151.72/186.17/164.21	286.65	164.21	-0.80001	319.11	2452.1	2.4726	0.0067065	0.99329	0.013413	0.094964	False
CTACTTCATGAGACACTGCA	Peak_928	695.13	914.85/863.98/974.94	695.13	914.85	0.39576	3099.1	7901.9	2.4718	0.99328	0.0067216	0.013443	0.095123	True
TGCTCACTAGAAGAATGGGG	Peak_1493	404.89	241.13/251.24/288.14	404.89	251.24	-0.6863	732.01	3865.3	2.4714	0.0067289	0.99327	0.013458	0.095173	False
TTGCAAAGACTTGAATCCAA	Peak_82	253.21	190.56/98.508/140.46	253.21	140.46	-0.84564	2134.8	2083.1	2.4704	0.0067478	0.99325	0.013496	0.095385	False
CGTCCTCTTGCTCCCCATAT	Peak_2400	458.64	604.18/625.39/636.19	458.64	625.39	0.44656	283.22	4557	2.4702	0.99325	0.006752	0.013504	0.095391	True
GTTTCAACATGTCTTAGTAG	Peak_229	617.49	414.53/446.45/366.64	617.49	414.53	-0.57381	1656.4	6754.1	2.4697	0.006762	0.99324	0.013524	0.095477	False
TGGCCCGGGTCACTTGTGGC	Peak_1267	581.66	776.68/758.24/861.33	581.66	776.68	0.41651	3753.3	6240	2.4687	0.99322	0.0067794	0.013559	0.095627	True
GCATTTCCTTGCCTTGTGTC	Peak_1501	205.43	362.15/303.66/299.5	205.43	303.66	0.56152	1719.1	1583.1	2.4687	0.99322	0.0067803	0.013561	0.095627	True
GCCACTCCGGCCTTGGTCTG	Peak_1089	664.07	876.92/869.41/955.32	664.07	876.92	0.40058	3101.1	7437.3	2.4681	0.99321	0.0067918	0.013584	0.095734	True
CAGACAAGGGAACTTGCATA	Peak_1985	312.93	168.88/183.46/192.1	312.93	183.46	-0.76712	143.55	2752.1	2.4679	0.0067957	0.9932	0.013591	0.095735	False
AGTCAAGGAGTGAAGGGCCT	Peak_1687	284.26	326.02/405.78/444.09	284.26	405.78	0.51197	3914.6	2425.2	2.4676	0.9932	0.0068013	0.013603	0.09576	True
TACCTCCTAGAATGTTTATT	Peak_1262	330.84	465.1/495.25/446.16	330.84	465.1	0.49015	633.96	2961.5	2.4671	0.99319	0.00681	0.01362	0.095828	True
TGGGACTTGTTGACAAACTT	Peak_1432	799.04	1039.5/993.22/1138.1	799.04	1039.5	0.37911	5934.6	9506	2.4661	0.99317	0.0068291	0.013658	0.095978	True
AGAAAGCCATGTGCATGCCC	Peak_236	119.44	37.028/50.61/58.868	119.44	50.61	-1.2226	126.34	779.3	2.466	0.0068309	0.99317	0.013662	0.095978	False
CTTGATTATGTGACATGCTA	Peak_693	252.01	389.24/364.21/362.5	252.01	364.21	0.52951	314.75	2070.2	2.4659	0.99317	0.0068333	0.013667	0.095978	True
CTTCTAGCTGGTTCATTGCT	NO_TARGET_425	348.76	487.68/492.54/429.63	348.76	487.68	0.48253	1696.5	3174.6	2.4656	0.99316	0.0068388	0.013678	0.095978	True
CAAGGCACGGAGCAAGGGAA	Peak_1501	432.37	592.44/580.21/604.17	432.37	592.44	0.45352	143.68	4215.3	2.4656	0.99316	0.0068401	0.01368	0.095978	True
AAAATCAAAACTTGCTCAAG	Peak_1324	373.84	228.49/205.15/260.26	373.84	228.49	-0.70786	777.03	3479.1	2.4643	0.0068641	0.99314	0.013728	0.096261	False
AGAGCATAACAAGAGTGGGA	Peak_712	311.73	194.17/153.64/182.8	311.73	182.8	-0.76678	489.89	2738.3	2.4639	0.0068721	0.99313	0.013744	0.096318	False
AGATTTCCTTGCCCCCATGC	Peak_64	850.4	644.82/600.09/583.52	850.4	600.09	-0.50226	1137.9	10326	2.4633	0.0068829	0.99312	0.013766	0.096376	False
CCTTTCTCATGTCAAATGTG	Peak_792	317.7	419.95/499.77/448.22	317.7	448.22	0.49522	1728.4	2807.6	2.4633	0.99312	0.006884	0.013768	0.096376	True
GTGGGAAGGCCTTGGGGTGG	Peak_551	298.59	173.4/116.58/210.69	298.59	173.4	-0.78063	2309.1	2587.4	2.4613	0.0069219	0.99308	0.013844	0.096852	False
AAAGCAAGACCGTGTCTTGG	Peak_350	495.67	322.41/320.83/259.23	495.67	320.83	-0.62598	1898.8	5049.5	2.4604	0.0069387	0.99306	0.013877	0.097	False
GTGGGTAGCACAAGCTTGTG	Peak_1911	519.56	699.91/788.07/564.93	519.56	699.91	0.42918	12996	5373.8	2.4603	0.99306	0.0069403	0.013881	0.097	True
GGCAAGGCCAAAGCAAGGCA	Peak_1501	386.98	277.26/238.59/231.34	386.98	238.59	-0.69541	773.82	3641.3	2.4591	0.0069641	0.99304	0.013928	0.097164	False
GCAAGGCAAGTCAAAGCAAA	Peak_1501	472.97	696.3/618.16/642.39	472.97	642.39	0.44088	1746.8	4746.1	2.4591	0.99304	0.0069645	0.013929	0.097164	True
CCAACATGTTTCTTTTTACA	Peak_492	132.58	186.04/206.05/250.96	132.58	206.05	0.63235	1208.7	892.86	2.4591	0.99303	0.0069652	0.01393	0.097164	True
TGTGCCTTGCCTTGCCTTGC	Peak_1501	800.23	1049.4/1040.2/950.15	800.23	1040.2	0.37797	4097.8	9524.8	2.4589	0.99303	0.0069677	0.013935	0.097164	True
AAGAATAGGATCAAGAGAGA	Peak_681	237.68	130.05/125.62/173.51	237.68	130.05	-0.86499	954.1	1916.9	2.4584	0.0069787	0.99302	0.013957	0.097262	False
AGGTGTCGGGGCCCATGACA	Peak_178	336.81	218.55/201.54/166.28	336.81	201.54	-0.73806	766.4	3032.1	2.4567	0.0070104	0.99299	0.014021	0.09765	False
AGGCTCGGCTTGAGGAGCCA	Peak_182	455.06	287.19/290.1/293.31	455.06	290.1	-0.64769	9.3791	4510	2.4563	0.0070192	0.99298	0.014038	0.097716	False
CTTGAAATTGCTAGGATAAA	Peak_785	553	740.55/769.99/706.42	553	740.55	0.42067	1015.9	5836.2	2.4551	0.99296	0.0070427	0.014085	0.097988	True
TGTGTCCTTGTGTGCATGCA	Peak_1133	456.25	621.34/545.86/750.83	456.25	621.34	0.44472	11232	4525.7	2.454	0.99294	0.0070635	0.014127	0.098223	True
AGTGCTACTGAAACTTGCCT	NO_TARGET_178	383.4	592.44/530.5/515.35	383.4	530.5	0.46748	2033.1	3596.8	2.4528	0.99291	0.0070872	0.014174	0.098498	True
AGAGAGGAGACATGGGTATG	Peak_2241	220.96	323.31/289.2/355.27	220.96	323.31	0.54709	1092.7	1741.9	2.4524	0.99291	0.0070946	0.014189	0.098545	True
ACCACACACAAGGCAAGTTC	Peak_2207	873.09	619.54/772.7/603.14	873.09	619.54	-0.49427	11865	10693	2.452	0.0071032	0.9929	0.014206	0.098561	False
GCACAAGGCAAGGCACAGCT	Peak_1501	322.48	372.99/453.68/481.27	322.48	453.68	0.49117	3636.5	2863.3	2.4519	0.99289	0.007106	0.014212	0.098561	True
CCCTAGAAATCTGGAACTTG	Peak_537	384.59	531.93/577.49/451.32	384.59	531.93	0.46689	4287	3611.6	2.4518	0.99289	0.0071077	0.014215	0.098561	True
GCAATGCTTGTCAACCCTGG	Peak_2204	710.66	451.56/605.51/489.54	710.66	489.54	-0.53682	7446.3	8136.8	2.4513	0.0071165	0.99288	0.014233	0.098627	False
TGAAGACATCAAGACTGATT	Peak_1254	329.65	423.56/550.38/462.68	329.65	462.68	0.48784	4610.8	2947.4	2.4504	0.99287	0.0071341	0.014268	0.098786	True
CTCTTGGACACTTGGCTCTC	Peak_534	899.37	1157.8/1021.2/1207.3	899.37	1157.8	0.36404	10550	11123	2.4504	0.99286	0.0071359	0.014272	0.098786	True
TCATAGAAACAAGCACAGCA	Peak_2404	425.2	582.51/606.41/469.91	425.2	582.51	0.45323	6624.6	4123.3	2.4498	0.99285	0.0071466	0.014293	0.098843	True
CAACTTGTCTGAATAAGCCT	Peak_668	285.46	245.65/164.48/164.21	285.46	164.48	-0.79164	3293.9	2438.6	2.4497	0.0071479	0.99285	0.014296	0.098843	False
AGGACTTATGGCCCAAGATG	Peak_426	631.83	424.46/427.47/528.78	631.83	427.47	-0.56261	5136.2	6962.5	2.4491	0.0071615	0.99284	0.014323	0.098975	False
TTGTTTGACATAACATGGAG	Peak_578	638.99	877.83/760.96/844.81	638.99	844.81	0.40228	4060.9	7067.4	2.4482	0.99282	0.0071779	0.014356	0.099061	True
GCAAGATAAGCATGATGACA	Peak_1440	439.53	382.02/276.55/278.85	439.53	278.85	-0.65459	5324.4	4307.8	2.4482	0.0071796	0.99282	0.014359	0.099061	False
ACTTGCCACTTGGTCTTTTT	Peak_2488	232.9	338.67/383.19/333.59	232.9	338.67	0.53821	1004	1866.5	2.4481	0.99282	0.0071811	0.014362	0.099061	True
ACAAGCCTGGACTAGCCTGG	Peak_2119	273.51	391.05/430.18/365.6	273.51	391.05	0.51416	1089.5	2305.3	2.4479	0.99282	0.0071837	0.014367	0.099061	True
GGCATGACTGGAACATGCTG	Peak_2422	324.87	193.27/175.33/245.8	324.87	193.27	-0.74627	1540.8	2891.3	2.4475	0.0071921	0.99281	0.014384	0.099122	False
GTCCCCGCATGTTCAGAGGG	Peak_299	248.43	138.18/132.85/145.62	248.43	138.18	-0.84173	41.894	2031.6	2.4461	0.0072198	0.99278	0.01444	0.099448	False
GCAGATCATGGGCAATCCTA	Peak_2303	453.86	289.9/301.85/202.42	453.86	289.9	-0.64491	3897.4	4494.4	2.4458	0.0072272	0.99277	0.014454	0.099494	False
TAGCCAGGACATGTTCTTCT	Peak_1020	678.41	917.56/872.12/892.32	678.41	892.32	0.3949	522.72	7650.9	2.4456	0.99277	0.0072315	0.014463	0.099499	True
CCACACCTGTCTAGCATGAC	NO_TARGET_325	346.37	487.68/483.5/432.73	346.37	483.5	0.48004	1297.6	3146	2.4449	0.99276	0.0072438	0.014488	0.099586	True
GAAGACGTTACATAAAACTC	chr15;80256701:80257701	412.06	258.29/230.46/266.46	412.06	258.29	-0.67179	420.73	3955.9	2.4448	0.0072459	0.99275	0.014492	0.099586	False
AGGTACTAGTGGACATGCCC	Peak_2221	781.12	546.38/523.27/686.8	781.12	546.38	-0.51484	10125	9224.1	2.4441	0.00726	0.99274	0.01452	0.099725	False
GGCAGCTAGGGGTGCCCTAG	Peak_2267	412.06	615.92/565.75/515.35	412.06	565.75	0.45635	2528.5	3955.9	2.4435	0.99273	0.0072732	0.014546	0.099851	True
GCAGACTTCAAGTTTCCAGC	Peak_84	515.97	316.09/413.92/337.72	515.97	337.72	-0.61	3137	5324.8	2.4428	0.007287	0.99271	0.014574	0.099975	False
ACCACCAAGGGAACAAGCCT	Peak_2316	352.34	214.94/199.73/213.78	352.34	213.78	-0.71817	99.459	3217.7	2.4426	0.0072904	0.99271	0.014581	0.099975	False
CTTGTGATCATGACTGACGC	Peak_1643	494.47	275.45/480.79/321.19	494.47	321.19	-0.62088	13782	5033.4	2.4424	0.0072949	0.99271	0.01459	0.099975	False
CTCAGCAACATGGGAAGAAA	Peak_1213	140.94	155.34/243.11/216.88	140.94	216.88	0.6183	2237.9	967.02	2.4422	0.9927	0.0072984	0.014597	0.099975	True
GTGCCATGCCCCGCCTCCAT	Peak_2158	416.84	243.84/262.09/264.39	416.84	262.09	-0.66741	169.11	4016.6	2.4418	0.0073074	0.99269	0.014615	0.10004	False
CATGTACGCAGGCATGTACA	Peak_2484	511.19	688.17/623.59/695.06	511.19	688.17	0.42817	2109.4	5259.7	2.4403	0.99266	0.0073381	0.014676	0.10041	True
TTGAGGCAGTATTCTTGCAC	Peak_1245	341.59	242.03/206.05/190.03	341.59	206.05	-0.72648	775.66	3088.9	2.4387	0.0073703	0.99263	0.014741	0.10079	False
CTTCTGTCAAGACTGGATGA	Peak_2237	570.91	661.08/812.47/761.16	570.91	761.16	0.41429	6324.2	6087.8	2.4382	0.99262	0.0073793	0.014759	0.10086	True
GGAGACCTAGACTGCTGTTA	Peak_1137	304.57	270.03/430.18/435.83	304.57	430.18	0.49682	12840	2655.7	2.4376	0.99261	0.0073931	0.014786	0.10099	True
CTTGACAACCAGGACATGCC	Peak_2490	191.1	283.58/253.05/300.54	191.1	283.58	0.56696	609.81	1440	2.437	0.9926	0.0074049	0.01481	0.1011	True
GCCTTGCCTGCGCGTGTCTT	Peak_2150	428.78	586.12/549.48/610.37	428.78	586.12	0.45005	965.35	4169.2	2.4367	0.99259	0.0074104	0.014821	0.10112	True
TTGTCATTATTCCAAGCTGT	Peak_1748	455.06	618.63/549.48/703.32	455.06	618.63	0.44219	5977.1	4510	2.4357	0.99257	0.0074312	0.014862	0.10135	True
CTAGCTTGAGCTAGTACCAC	Peak_2474	314.12	186.04/180.75/186.93	314.12	186.04	-0.75255	14.399	2766	2.4353	0.0074389	0.99256	0.014878	0.10139	False
CATGGCTCAGGCATGCAGAA	Peak_149	348.76	485.88/522.37/355.27	348.76	485.88	0.47719	9194	3174.6	2.4336	0.99252	0.0074755	0.014951	0.10182	True
CACAGAACAGCTTGATTGCA	Peak_460	526.72	637.6/706.73/717.78	526.72	706.73	0.42342	2450.7	5472.1	2.4334	0.99252	0.0074783	0.014957	0.10182	True
ACAAGTTGGATTGCAAGAGA	Peak_2270	637.8	433.49/466.33/386.26	637.8	433.49	-0.55602	1654.8	7049.9	2.4332	0.0074821	0.99252	0.014964	0.10182	False
GTTGGGCCAAGAGCATGGAT	Peak_2263	284.26	210.43/164.48/159.05	284.26	164.48	-0.78561	1070.2	2425.2	2.4323	0.0075026	0.9925	0.015005	0.10203	False
TAGAATCTTGTCACCAGGGA	Peak_282	410.87	563.54/570.26/548.4	410.87	563.54	0.45491	137.19	3940.8	2.4321	0.99249	0.0075058	0.015012	0.10203	True
ATGGGTTGCAGTCAAACCAC	chr1;163947650:163948650	392.95	272.74/176.23/244.77	392.95	244.77	-0.68072	2739.9	3715.6	2.431	0.0075286	0.99247	0.015057	0.10228	False
CTTTCCTAGACAAGGGGACA	Peak_337	364.29	501.23/505.19/591.78	364.29	505.19	0.47067	3756.4	3362.3	2.4301	0.99245	0.0075475	0.015095	0.10248	True
TTCAGAGCCTAGGCCTCAAG	Peak_1511	624.66	436.2/383.19/423.44	624.66	423.44	-0.55983	891.48	6858.1	2.4298	0.0075532	0.99245	0.015106	0.1025	False
AAGTCCAAACTTGCCTCTGT	Peak_1868	173.19	110.18/70.492/86.753	173.19	86.753	-0.9891	406.61	1265.9	2.4293	0.0075635	0.99244	0.015127	0.10258	False
CTTTACTGCACATGTGTCAA	Peak_1517	366.67	623.15/505.19/508.13	366.67	508.13	0.46959	6619.4	3391.4	2.4289	0.99243	0.0075714	0.015143	0.10264	True
TGTCATCCCTAGGAACATGG	Peak_218	351.15	488.58/489.83/358.37	351.15	488.58	0.47538	8478.3	3203.3	2.4283	0.99242	0.0075848	0.01517	0.10276	True
TGCCTGGACTTGCCCTGCCC	Peak_182	402.51	285.38/252.15/236.51	402.51	252.15	-0.67262	674.7	3835.3	2.4279	0.0075928	0.99241	0.015186	0.10281	False
AGGTGAGGCAAGGTAAGGCA	Peak_1501	424	289.9/268.41/247.87	424	268.41	-0.65766	441.92	4108	2.4276	0.0076003	0.9924	0.015201	0.10285	False
AGCAAGAAGATTCTCAAGTA	Peak_1678	224.54	326.93/300.95/373.86	224.54	326.93	0.53997	1439	1779	2.4274	0.9924	0.007604	0.015208	0.10285	True
GCCTCTACATGTCTTAACCT	Peak_216	296.21	173.4/161.77/205.52	296.21	173.4	-0.76908	583.59	2560.2	2.4271	0.0076095	0.99239	0.015219	0.10287	False
AGGTAAGGCAAGGAAAGGCA	Peak_1501	45.386	8.128/9.9412/20.656	45.386	9.9412	-2.0839	59.042	222.83	2.4269	0.0076147	0.99239	0.015229	0.10287	False
GGGTCTTGCTCCATGGCCCT	Peak_2318	483.72	626.76/653.41/665.11	483.72	653.41	0.43303	423.49	4889.2	2.4267	0.99238	0.0076174	0.015235	0.10287	True
GTCTAGAAAAGTTGAAGACT	Peak_338	329.65	212.23/197.92/142.52	329.65	197.92	-0.73311	1636.9	2947.4	2.4264	0.0076254	0.99237	0.015251	0.10292	False
ATGTCTCGACTTGTCATTTT	Peak_1114	158.85	270.93/240.4/231.34	158.85	240.4	0.59467	507.26	1130.6	2.4251	0.99235	0.0076516	0.015303	0.10307	True
CTTGTGACATTCTAGTGGAC	Peak_899	226.93	149.92/102.12/123.93	226.93	123.93	-0.86745	575.41	1803.9	2.4251	0.0076526	0.99235	0.015305	0.10307	False
TGCTGCCATGAGAACAAGCT	Peak_1684	896.98	1128/1152.3/1170.1	896.98	1152.3	0.36099	454.41	11083	2.425	0.99235	0.0076542	0.015308	0.10307	True
TTCCATCAAGTGTGCAGCAT	Peak_1758	468.2	587.93/694.08/634.12	468.2	634.12	0.43685	2864.3	4682.9	2.4247	0.99234	0.0076601	0.01532	0.10307	True
TGGGACTTGTCTGGACTAGT	Peak_2515	851.59	1098.2/1079.1/1241.4	851.59	1098.2	0.36651	10437	10345	2.4245	0.99234	0.007665	0.01533	0.10307	True
TGTCTGGGCATGTCAGGGTG	Peak_1845	343.98	208.62/225.03/166.28	343.98	208.62	-0.71875	1031.1	3117.4	2.4244	0.0076676	0.99233	0.015335	0.10307	False
TCTACCTGCATGTCCTACAA	Peak_1602	623.47	435.3/422.95/416.21	623.47	422.95	-0.55872	98.973	6840.7	2.4243	0.0076687	0.99233	0.015337	0.10307	False
TCAAGTCCCAACTGCATGTT	Peak_133	834.87	1117.2/1030.3/1078.2	834.87	1078.2	0.36863	1907.3	10076	2.4243	0.99233	0.0076696	0.015339	0.10307	True
CTTGTTAAATGAGGCATGTT	Peak_1809	582.86	816.41/724.81/774.58	582.86	774.58	0.40966	2113.8	6257	2.4238	0.99232	0.0076796	0.015359	0.10314	True
TGACAGAGCACTCTTGTCAA	Peak_1776	341.59	576.19/476.27/397.62	341.59	476.27	0.47833	8084.6	3088.9	2.4233	0.99231	0.0076902	0.01538	0.10321	True
CAAGTGGGAAGGCCTTGGGG	Peak_551	29.859	1.8062/12.652/4.1311	29.859	4.1311	-2.5884	39.009	130.38	2.4231	0.0076948	0.99231	0.01539	0.10321	False
GCATGGCAGGACATGTTTAT	Peak_920	291.43	412.72/405.78/465.78	291.43	412.72	0.50058	1431.7	2506	2.423	0.9923	0.0076967	0.015393	0.10321	True
CAAGCCCTGTTCACATGGGC	Peak_1333	115.85	92.118/45.187/49.573	115.85	49.573	-1.2083	914.63	748.99	2.4224	0.0077087	0.99229	0.015417	0.1033	False
CCAGAGAAGAGAGCATTAGG	chr20;24441507:24442507	214.99	314.28/314.5/300.54	214.99	314.28	0.5457	94.499	1680.4	2.4223	0.99229	0.0077117	0.015423	0.1033	True
GCAAGTTTGTTGCCTTGTGA	Peak_1074	467	369.37/291.01/301.57	467	301.57	-0.62924	2354.4	4667.1	2.4216	0.0077269	0.99227	0.015454	0.10344	False
TATTATTAACTATACTTGCT	chr23;148073777:148074777	252.01	156.24/141.89/134.26	252.01	141.89	-0.82433	132.06	2070.2	2.4204	0.0077517	0.99225	0.015503	0.10372	False
TGACATTCACTTGGGGAGTG	Peak_2234	209.02	335.06/306.37/304.67	209.02	306.37	0.54948	412.86	1619.4	2.4192	0.99222	0.0077773	0.015555	0.10401	True
ATGTTCACACTTGCCATGCA	Peak_1686	1048.7	1331.2/1204.7/1336.4	1048.7	1331.2	0.34387	8014	13642	2.4189	0.99222	0.0077832	0.015566	0.10402	True
GTAAAAATCAAGATTGGTCA	Peak_717	543.44	726.1/722.09/739.47	543.44	726.1	0.41738	97.333	5703.1	2.4187	0.99221	0.0077871	0.015574	0.10402	True
GGCTCTAGTTCCTGATTCTT	Peak_308	529.11	783/708.54/700.22	529.11	708.54	0.42059	2806.8	5504.9	2.4183	0.9922	0.0077961	0.015592	0.10409	True
GACAAGGCAAGGCAAGTCAC	Peak_1501	611.52	419.95/382.29/414.14	611.52	414.14	-0.56115	524.31	6667.7	2.4172	0.0078201	0.99218	0.01564	0.10434	False
AGAAGAGCATGTCTCGCTTG	Peak_668	741.71	465.1/522.37/517.42	741.71	517.42	-0.51868	1380.8	8611.7	2.4169	0.0078261	0.99217	0.015652	0.10434	False
TTCATTCATGTATTTATCCA	Peak_1604	568.52	474.13/380.48/332.55	568.52	380.48	-0.57816	5534.2	6054.1	2.4168	0.0078286	0.99217	0.015657	0.10434	False
GGAAATGTCGGCTAGTGACT	Peak_1848	428.78	272.74/229.55/373.86	428.78	272.74	-0.6508	6045.7	4169.2	2.4166	0.0078321	0.99217	0.015664	0.10434	False
TGTCCACATGGCGGTCAGGT	Peak_1079	35.831	66.83/37.957/68.163	35.831	66.83	0.881	417.71	164.57	2.4164	0.99214	0.0078577	0.015715	0.10435	True
TTTACATTCCTTGAGCTTGT	Peak_1462	293.82	415.43/413.92/447.19	293.82	415.43	0.49826	505.48	2533	2.4164	0.99216	0.0078379	0.015676	0.10434	True
AAGCCCAGGCAAGTTCCTGA	Peak_1327	625.85	335.06/464.53/425.5	625.85	425.5	-0.55557	4851.8	6875.5	2.4162	0.0078408	0.99216	0.015682	0.10434	False
TGTGCTGAACCTTGGACTAG	Peak_639	581.66	644.82/779.93/772.52	581.66	772.52	0.40877	8180.3	6240	2.4161	0.99216	0.0078447	0.015689	0.10434	True
TGGAGGAGACATCATGGGTC	Peak_2311	1077.3	776.68/806.14/790.07	1077.3	790.07	-0.44692	218.83	14140	2.4157	0.0078518	0.99215	0.015704	0.10435	False
CGACAAGAGGATGTGATTCA	Peak_2285	237.68	375.7/343.42/279.88	237.68	343.42	0.5291	2539.5	1916.9	2.4152	0.99214	0.0078638	0.015728	0.10435	True
TGGGGAACTGCCTTGAGCAA	Peak_289	627.05	385.63/531.4/426.54	627.05	426.54	-0.55483	6335.2	6892.9	2.4151	0.0078646	0.99214	0.015729	0.10435	False
GCATAATTCAAGGTAAGGCC	Peak_1501	568.52	876.92/756.44/732.24	568.52	756.44	0.41137	7551.3	6054.1	2.4151	0.99213	0.0078659	0.015732	0.10435	True
ATGTGGGATGCATGTGTATG	Peak_2579	177.96	297.12/246.72/265.42	177.96	265.42	0.57406	677.33	1311.8	2.4148	0.99213	0.0078712	0.015742	0.10436	True
TTGCCCAGACATGCTCGCAA	Peak_2238	701.1	516.58/485.31/480.24	701.1	485.31	-0.52979	501.73	7992	2.4138	0.0078938	0.99211	0.015788	0.1046	False
GCAAGGCACAAGGAAAGGGA	Peak_1501	217.38	127.34/101.22/117.74	217.38	117.74	-0.87906	182.51	1704.9	2.4132	0.0079075	0.99209	0.015815	0.10473	False
CCCCATGCCCATGCACTGCC	Peak_2526	97.939	157.14/112.97/184.87	97.939	157.14	0.67661	1360	601.98	2.413	0.99209	0.0079121	0.015824	0.10473	True
ATCTACTTGATCCTTTCTAG	Peak_2200	181.55	93.021/82.241/95.015	181.55	93.021	-0.95721	60.09	1346.4	2.4125	0.0079207	0.99208	0.015841	0.10476	False
TGAACTTTTACACATGTCCA	Peak_540	314.12	401.89/460.01/441	314.12	441	0.48812	945.51	2766	2.4124	0.99208	0.0079241	0.015848	0.10476	True
GCATGTCTCCACTTGTTTGA	Peak_943	499.25	585.22/671.48/687.83	499.25	671.48	0.42685	3854.5	5097.8	2.4123	0.99207	0.0079267	0.015853	0.10476	True
TTTGGTTCTTGCATTTGACT	Peak_487	377.42	530.13/520.56/458.55	377.42	520.56	0.46283	1968.2	3523.1	2.4115	0.99206	0.0079442	0.015888	0.10493	True
CATGTAGGGGCAAGTTCCCA	Peak_1148	328.45	172.49/197.92/204.49	328.45	197.92	-0.72789	344.82	2933.4	2.4101	0.0079735	0.99203	0.015947	0.10522	False
TCAGCTGCTAGTCAACTGGA	Peak_2208	266.35	354.02/414.82/380.06	266.35	380.06	0.51131	943.15	2226.2	2.4101	0.99203	0.0079747	0.015949	0.10522	True
CCTTGCAGACAAAGGGCCTT	Peak_2608	443.11	630.37/546.77/602.11	443.11	602.11	0.44148	1930.8	4354.3	2.4095	0.99201	0.007988	0.015976	0.1053	True
GAACATGTCTAAGCATGCTG	Peak_85	478.95	311.57/300.95/329.46	478.95	311.57	-0.61867	216.33	4825.5	2.4094	0.0079891	0.99201	0.015978	0.1053	False
GTGCCACTTTCTTGTCTCAA	Peak_2531	111.08	175.2/176.23/156.98	111.08	175.2	0.65275	166.55	709.04	2.4083	0.99199	0.0080144	0.016029	0.10558	True
CTTTTCAGCTGAGACGTACG	NO_TARGET_157	33.443	65.927/54.225/62.999	33.443	62.999	0.89386	42.782	150.67	2.4079	0.99195	0.0080484	0.016097	0.10575	True
TCTGTACCCATGACTCATCT	Peak_241	636.6	536.45/434.7/367.67	636.6	434.7	-0.54932	7423	7032.4	2.4076	0.0080284	0.99197	0.016057	0.10568	False
CCACAACATGCCTTGTGGCC	Peak_1657	348.76	485.88/484.41/439.96	348.76	484.41	0.47284	988.81	3174.6	2.4075	0.99197	0.0080303	0.016061	0.10568	True
GCCTGTGTCTTGACTTGTGT	Peak_1501	394.15	520.19/553.09/541.17	394.15	541.17	0.45637	291.13	3730.5	2.4072	0.99196	0.0080367	0.016073	0.10571	True
CAGGGCATGACAAAGTTACA	Peak_2222	693.93	907.63/850.43/1024.5	693.93	907.63	0.38681	8467	7883.9	2.4067	0.99195	0.0080485	0.016097	0.10575	True
CTTTGTTCAAGGTGCTCTCA	Peak_1243	518.36	342.28/311.79/483.34	518.36	342.28	-0.59735	10414	5357.5	2.4056	0.008072	0.99193	0.016144	0.106	False
GCCCAAGCTCAGGGTTCCAA	Peak_1672	638.99	509.36/406.69/436.86	638.99	436.86	-0.54757	3082.9	7067.4	2.4044	0.0081004	0.9919	0.016201	0.10632	False
CCATTCCGTAAGGGCTTGGA	NO_TARGET_329	500.44	662.89/853.14/672.34	500.44	672.34	0.42524	16389	5113.9	2.4037	0.99188	0.0081154	0.016231	0.10646	True
CATGCTGCGACAAGTTTGGC	Peak_1652	272.32	118.31/157.25/217.92	272.32	157.25	-0.78836	2598.4	2292.1	2.4034	0.008121	0.99188	0.016242	0.10648	False
GCTTGACACTGCATGGTTGC	Peak_1718	452.67	705.33/578.4/613.47	452.67	613.47	0.4377	4834.4	4478.8	2.4027	0.99186	0.0081367	0.016273	0.10662	True
GTCACTTGTCATGCCTGCAA	Peak_2236	641.38	438.91/476.27/435.83	641.38	438.91	-0.54621	702.7	7102.4	2.4025	0.0081428	0.99186	0.016286	0.10665	False
GATCTGTTGCTACATGGAGC	Peak_2147	274.71	178.82/140.98/159.05	274.71	159.05	-0.78464	358.54	2318.6	2.402	0.008153	0.99185	0.016306	0.10673	False
CAGACAAGTATGAGCTTGTC	Peak_1678	686.77	898.6/766.38/898.51	686.77	898.51	0.38722	8730.1	7776.1	2.4012	0.99183	0.0081699	0.01634	0.10682	True
GGCAACGCACAAGCAAGGCA	Peak_1501	329.65	413.63/460.01/529.81	329.65	460.01	0.47949	3512.1	2947.4	2.4011	0.99183	0.0081719	0.016344	0.10682	True
GCCAGTGCATGCTCCTGTCC	Peak_1932	174.38	74.055/88.567/118.77	174.38	88.567	-0.96944	561.38	1277.3	2.4011	0.0081733	0.99183	0.016347	0.10682	False
AGGCGCCAACATTGACCGTA	NO_TARGET_264	433.56	614.12/570.26/589.71	433.56	589.71	0.44291	486.89	4230.7	2.4008	0.99182	0.0081804	0.016361	0.10682	True
AAGTTAATAAATTCTAGTCA	Peak_1427	163.63	89.408/81.337/67.13	163.63	81.337	-0.99961	133.49	1175.3	2.4005	0.0081871	0.99181	0.016374	0.10682	False
GGTCTTCTTGACAGCGCTCT	Peak_1195	102.72	163.46/162.67/193.13	102.72	163.46	0.66512	440.33	640.42	2.4004	0.99181	0.0081879	0.016376	0.10682	True
CCCCAAGTAAGTGTCCCCCA	Peak_2452	538.67	718.88/694.98/790.07	538.67	718.88	0.41569	2819.9	5636.9	2.4003	0.99181	0.0081904	0.016381	0.10682	True
ACTGGTGGCCAAGCTCATGG	Peak_2318	482.53	266.42/348.85/315	482.53	315	-0.61369	1752.8	4873.3	2.3999	0.0082003	0.9918	0.016401	0.10689	False
CTGCTCATGCTAGAATGACA	Peak_286	705.88	490.39/449.16/653.75	705.88	490.39	-0.52459	14193	8064.3	2.3996	0.0082066	0.99179	0.016413	0.10692	False
CCATGAGAACATGCCCAGGC	Peak_1321	144.52	65.024/68.685/81.589	144.52	68.685	-1.0623	89.963	999.24	2.3991	0.008217	0.99178	0.016434	0.10698	False
AACATGCCTGGGCTAGCCCT	Peak_53	621.08	904.02/805.24/818.99	621.08	818.99	0.39851	3709.3	6806	2.399	0.99178	0.0082202	0.01644	0.10698	True
TGCCTGGTATCTAGTGGGAT	Peak_329	505.22	656.56/677.81/831.38	505.22	677.81	0.42324	12018	5178.6	2.3983	0.99176	0.0082356	0.016471	0.10709	True
CATGACCAGACATGTTCAGC	Peak_1109	298.59	155.34/178.04/176.6	298.59	176.6	-0.75434	227.21	2587.4	2.3982	0.0082369	0.99176	0.016474	0.10709	False
CCTTGTTACTTGTCTTCCCT	Peak_1501	877.87	746.87/629.01/572.16	877.87	629.01	-0.48028	8562.3	10771	2.3979	0.0082448	0.99176	0.01649	0.10713	False
CCTTGGGGTCTCCTCCAAGA	Peak_39	163.63	221.26/245.82/296.41	163.63	245.82	0.58423	1581	1175.3	2.3974	0.99174	0.0082557	0.016511	0.10722	True
GTTTGGACAAGTTTCAGTAC	Peak_1694	321.29	189.65/193.4/227.21	321.29	193.4	-0.72931	578.54	2849.4	2.3958	0.0082921	0.99171	0.016584	0.10763	False
ATATTCTACATGCTATTCTT	Peak_312	624.66	426.27/490.73/401.75	624.66	426.27	-0.55023	2378.5	6858.1	2.3956	0.008296	0.9917	0.016592	0.10763	False
GGCACAAGGTAAGGCAAGGC	Peak_1501	101.52	161.66/102.12/171.44	101.52	161.66	0.6659	1820	630.76	2.3944	0.99168	0.0083241	0.016648	0.10794	True
CAAGTCCAGCCTAGAATCAA	Peak_234	376.23	316.99/212.38/234.44	376.23	234.44	-0.68008	3650.8	3508.4	2.3938	0.0083373	0.99166	0.016675	0.10805	False
CACCATGACCCTAAAATCAT	Peak_801	342.79	391.95/476.27/476.11	342.79	476.11	0.47281	3541.3	3103.2	2.3933	0.99165	0.0083484	0.016697	0.10809	True
CTCTTGCCATTGCCACCTCT	Peak_281	800.23	1109.9/1006.8/1033.8	800.23	1033.8	0.36907	3262.4	9524.8	2.3933	0.99165	0.0083489	0.016698	0.10809	True
ACTAGCAGGTAGTCTAGCCC	Peak_1852	453.86	293.51/277.45/312.93	453.86	293.51	-0.62711	317.53	4494.4	2.3919	0.0083811	0.99162	0.016762	0.1084	False
TGTTGCAGCCATGTCAAGAG	Peak_1867	357.12	494/685.94/492.63	357.12	494	0.467	18422	3275.3	2.3918	0.99162	0.0083831	0.016766	0.1084	True
CCAAGCTGCTCATGGGTGAC	Peak_2018	449.09	541.87/670.58/608.3	449.09	608.3	0.43696	4146	4432	2.3916	0.99161	0.0083869	0.016774	0.1084	True
TGCCAGCATGCCTCAGTTCT	Peak_520	272.32	373.89/386.8/518.45	272.32	386.8	0.50474	8749.2	2292.1	2.3913	0.99161	0.0083946	0.016789	0.1084	True
GGACCGGAGCTTGCCCTGCC	Peak_2466	272.32	428.98/386.8/371.8	272.32	386.8	0.50474	1001.9	2292.1	2.3913	0.99161	0.0083946	0.016789	0.1084	True
TGCTGGCAAGGGCGCTAGTT	Peak_55	585.25	774.87/731.13/852.04	585.25	774.87	0.40431	3934.1	6290.9	2.3908	0.99159	0.0084063	0.016813	0.10849	True
TGTGTTCACATGTCCTGACA	Peak_2432	863.54	575.28/618.16/624.83	863.54	618.16	-0.48161	941.56	10538	2.3903	0.0084178	0.99158	0.016836	0.10859	False
CCAAGTGACTTGATTTCCCT	Peak_643	656.91	363.95/487.12/452.36	656.91	452.36	-0.53724	4511.6	7331.2	2.389	0.0084467	0.99155	0.016893	0.10887	False
TCTAGTCAAGTCAAGGCACA	Peak_1501	249.63	357.63/332.58/361.47	249.63	357.63	0.51698	321.22	2044.4	2.3888	0.99155	0.0084529	0.016906	0.10887	True
TGTCATGGAGACATGTCACA	Peak_1348	407.28	226.68/283.78/258.19	407.28	258.19	-0.65554	823.75	3895.5	2.3887	0.0084534	0.99155	0.016907	0.10887	False
CAGCTACCAAGGACGGTGGG	Peak_2194	455.06	663.79/615.45/575.26	455.06	615.45	0.43477	1976.1	4510	2.3883	0.99154	0.0084621	0.016924	0.10893	True
GGCTCTAGGAACATGAGGAG	Peak_2423	604.36	410.92/347.94/454.42	604.36	410.92	-0.55543	2929.2	6564.4	2.3875	0.0084812	0.99152	0.016962	0.10912	False
TAAGTTATTTCATGGAGAAC	Peak_2570	209.02	175.2/112.97/112.57	209.02	112.97	-0.88187	1936.7	1619.4	2.3868	0.008499	0.9915	0.016998	0.10929	False
CCATTAACCAAGCAATGGCA	Peak_2535	297.4	428.08/418.44/351.14	297.4	418.44	0.4912	2310.5	2573.8	2.3857	0.99148	0.0085223	0.017045	0.10942	True
GGCTTGCTCAGGCATGTCCC	Peak_1252	379.81	522/488.02/542.21	379.81	522	0.45773	781.36	3552.6	2.3856	0.99147	0.0085267	0.017053	0.10942	True
AATGACCATGATGAGGGTTT	Peak_1358	746.49	510.26/524.17/545.31	746.49	524.17	-0.50925	320.08	8685.4	2.3855	0.008529	0.99147	0.017058	0.10942	False
AGACATGTCTGAACATGACC	Peak_1243	578.08	390.15/390.42/494.7	578.08	390.42	-0.56505	5437.3	6189.1	2.3854	0.0085307	0.99147	0.017061	0.10942	False
CGGCCAGAGAGCAAGCTTTG	Peak_2586	791.87	1025/1023/1015.2	791.87	1023	0.36911	32.59	9393	2.3852	0.99147	0.0085346	0.017069	0.10942	True
CCTTGCCTTGCCTTGTGTCA	Peak_1501	850.4	1092.8/1181.2/1037.9	850.4	1092.8	0.3614	5413	10326	2.3852	0.99146	0.0085354	0.017071	0.10942	True
GTAGCCCAACAAGCTGGGAC	Peak_928	244.85	120.11/149.12/138.39	244.85	138.39	-0.81862	224.57	1993.2	2.3845	0.0085511	0.99145	0.017102	0.10956	False
CCTGCTGCCAAGGAGGCCCA	Peak_2305	308.15	209.52/184.36/163.18	308.15	184.36	-0.73794	540.88	2696.9	2.3836	0.0085719	0.99143	0.017144	0.10974	False
AATTACAAGTCAAGATCTCA	Peak_2210	493.28	428.98/324.45/308.8	493.28	324.45	-0.60291	5586	5017.3	2.3835	0.0085736	0.99143	0.017147	0.10974	False
TGGGTGTGCTTGTGTGTACA	Peak_2579	357.12	510.26/493.45/492.63	357.12	493.45	0.46537	141.67	3275.3	2.3821	0.99139	0.008608	0.017216	0.11012	True
CTGGACTTGGACAAGGTGGG	Peak_356	119.44	124.63/187.98/185.9	119.44	185.9	0.63397	1879.2	779.3	2.3808	0.99136	0.0086382	0.017276	0.11045	True
TTCCCTGATAAGCTAGCAGA	Peak_441	520.75	344.99/453.68/345.98	520.75	345.98	-0.58851	5800.3	5390.2	2.3805	0.0086449	0.99136	0.01729	0.11048	False
CTTGCCCATGTGGCTTGCTT	Peak_2298	150.49	236.62/227.74/174.54	150.49	227.74	0.5945	1454.8	1053.5	2.3801	0.99135	0.0086541	0.017308	0.11051	True
AGGGCCCCTTGGATTCAAAA	Peak_1926	461.03	622.25/613.64/735.34	461.03	622.25	0.43181	6431.8	4588.4	2.38	0.99134	0.0086566	0.017313	0.11051	True
TTGCCTCCCAAGCCTAATCT	Peak_2331	1343.7	1016/1085.4/1007	1343.7	1016	-0.40294	2449	18974	2.3788	0.0086839	0.99132	0.017368	0.11079	False
CAGGGTTTTCATGTGCATCA	Peak_2072	482.53	681.85/603.7/648.58	482.53	648.58	0.42591	1560.5	4873.3	2.3787	0.99131	0.0086872	0.017374	0.11079	True
TTGGGGATTAACCCAGAGCC	NO_TARGET_135	511.19	683.66/692.27/587.65	511.19	683.66	0.41869	4645.8	5259.7	2.378	0.9913	0.0087032	0.017406	0.11094	True
TCATTTGCAAGCACAAAACT	Peak_2037	201.85	361.25/214.19/295.37	201.85	295.37	0.547	5465.1	1547	2.3778	0.99129	0.0087086	0.017417	0.11095	True
CTTGCTAAGATCTAGGTACA	Peak_1493	635.41	655.66/845/834.48	635.41	834.48	0.39265	16044	7014.9	2.3768	0.99127	0.0087307	0.017461	0.1111	True
AGTCCCATCTTGGAGGTGAA	Peak_2006	37.026	89.408/40.669/68.163	37.026	68.163	0.86303	603.65	171.63	2.3768	0.99125	0.0087525	0.017505	0.11122	True
GGATTGAATGGCTAACGCGG	NO_TARGET_233	247.24	354.02/285.58/366.64	247.24	354.02	0.51619	2421.3	2018.7	2.3766	0.99126	0.0087353	0.017471	0.1111	True
CGGGGCATGCCCTTGCTTCC	Peak_877	360.7	497.62/499.77/466.81	360.7	497.62	0.46312	476.68	3318.7	2.3766	0.99126	0.0087362	0.017472	0.1111	True
GGTTTGAGTGAACACTCGAA	chr1;190600107:190601107	247.24	140.89/121.1/140.46	247.24	140.46	-0.81135	187.41	2018.7	2.3765	0.0087379	0.99126	0.017476	0.1111	False
GAATAAACACATGTCTACAT	Peak_107	489.7	340.47/222.32/322.23	489.7	322.23	-0.60229	5156.9	4969.2	2.3757	0.0087577	0.99124	0.017515	0.11123	False
TACAGTTTACCATGATTTCT	Peak_1135	716.63	932.01/973.34/841.71	716.63	932.01	0.37866	4930.9	8227.6	2.3745	0.99121	0.0087853	0.017571	0.11153	True
ATTACAAGTCTTAACTTGTC	Peak_2245	603.16	410.92/442.84/411.04	603.16	411.04	-0.55213	505.36	6547.2	2.3743	0.0087909	0.99121	0.017582	0.11153	False
GCAAAGTACAAGACGAGGCA	Peak_1501	217.38	300.74/315.41/338.75	217.38	315.41	0.53496	380.06	1704.9	2.3742	0.99121	0.0087943	0.017589	0.11153	True
TCACCTTGGGGAAGTGTCTT	Peak_2112	155.27	233.91/250.34/148.72	155.27	233.91	0.58805	3763.4	1097.4	2.3738	0.9912	0.0088033	0.017607	0.11158	True
CATAGGTCCCTAGCAACTCC	NO_TARGET_203	433.56	587.93/554.9/627.93	433.56	587.93	0.43853	1345.4	4230.7	2.3733	0.99118	0.0088154	0.017631	0.11166	True
TGCCTTGATTTGCCTTGCCT	Peak_1501	160.05	240.23/222.32/277.82	160.05	240.23	0.58292	866.76	1141.8	2.3729	0.99118	0.0088236	0.017647	0.11166	True
GGATTGCCTCTTCTTGCCAT	Peak_2278	558.97	777.58/738.36/741.53	558.97	741.53	0.40711	654.76	5919.7	2.3728	0.99117	0.0088268	0.017654	0.11166	True
CAAGGCCCAAGGCATAATAC	Peak_117	591.22	423.56/397.65/401.75	591.22	401.75	-0.55624	246.26	6376.1	2.3728	0.0088271	0.99117	0.017654	0.11166	False
ACTGACCTTCCATGGGACCT	Peak_1573	385.78	242.94/174.42/328.42	385.78	242.94	-0.66502	6001	3626.4	2.3721	0.0088439	0.99116	0.017688	0.11176	False
CAAGCTCTCTATCTCACAAG	Peak_916	498.06	326.93/328.96/357.34	498.06	328.96	-0.59689	404.68	5081.7	2.372	0.0088455	0.99115	0.017691	0.11176	False
ACATCAGGCATGCCTGGATC	Peak_186	427.59	264.61/274.74/274.72	427.59	274.72	-0.6364	51.066	4153.9	2.3719	0.0088489	0.99115	0.017698	0.11176	False
AACCAGCACTTGTGGTTTCA	Peak_1468	475.36	573.48/689.56/639.29	475.36	639.29	0.42666	3429.1	4777.8	2.3715	0.99114	0.0088572	0.017714	0.11177	True
AGGATGCATGGCCAGATATT	Peak_1661	564.94	748.68/640.76/784.91	564.94	748.68	0.40562	6480.1	6003.6	2.3714	0.99114	0.0088614	0.017723	0.11177	True
GCCCAGGCTTGCTCAGTGTT	Peak_2404	391.76	413.63/570.26/536.01	391.76	536.01	0.45132	8075.6	3700.7	2.3713	0.99114	0.0088628	0.017726	0.11177	True
AGGCATGTTGGGGACATGTG	Peak_1909	421.62	269.13/270.22/276.78	421.62	270.22	-0.63988	22.136	4077.5	2.3709	0.0088719	0.99113	0.017744	0.11182	False
AGGGGGTCTTGCCTAAGACA	Peak_375	303.37	181.53/235.88/134.26	303.37	181.53	-0.73774	2594.1	2642	2.3705	0.0088813	0.99112	0.017763	0.11184	False
CCCAAGTGATGTTGGCAGCA	Peak_1736	351.15	410.01/485.31/585.58	351.15	485.31	0.4657	7862.1	3203.3	2.3705	0.99112	0.0088822	0.017764	0.11184	True
TTGTGTCTGAATCTTGGGTG	Peak_502	295.01	414.53/405.78/417.24	295.01	414.53	0.4893	41.929	2546.6	2.3684	0.99107	0.0089332	0.017866	0.11238	True
GAGGTGAGCATGAGCATGTG	Peak_2574	346.37	479.55/478.99/479.21	346.37	479.21	0.46719	0.084265	3146	2.3683	0.99107	0.0089343	0.017869	0.11238	True
TGGAGTTCACAAGCCATTCC	Peak_1141	754.85	977.17/1009.5/969.78	754.85	977.17	0.37199	549.52	8814.7	2.368	0.99106	0.0089428	0.017886	0.11241	True
GGTTTTCATGTGCATCATGG	Peak_2072	357.12	515.68/446.45/492.63	357.12	492.63	0.463	1331.9	3275.3	2.3679	0.99105	0.0089454	0.017891	0.11241	True
CAGTGTCATGTCTCATGTCT	Peak_2431	253.21	361.25/304.56/427.57	253.21	361.25	0.51096	3805.9	2083.1	2.3671	0.99104	0.0089632	0.017926	0.11257	True
TGCTAGGCTTCTTGGCCAAA	Peak_1666	428.78	581.61/629.91/493.67	428.78	581.61	0.43891	5033.4	4169.2	2.3668	0.99103	0.0089715	0.017943	0.11262	True
TGGCTCCAAGGCAGCTTTTC	Peak_1484	635.41	833.57/924.53/719.84	635.41	833.57	0.39108	10604	7014.9	2.366	0.99101	0.0089908	0.017982	0.11281	True
TCCCATGAGAGGAACATGCC	Peak_2391	378.62	519.29/460.01/526.72	378.62	519.29	0.45477	1784.8	3537.8	2.365	0.99099	0.0090139	0.018028	0.11295	True
TGACATCAAGGAACATGTAG	Peak_167	320.09	198.69/157.25/194.16	320.09	194.16	-0.71832	691.39	2835.4	2.365	0.0090155	0.99098	0.018031	0.11295	False
ACAAGTCCAGCCTAGAATCA	Peak_234	575.69	390.15/403.98/259.23	575.69	390.15	-0.56009	8665.5	6155.3	2.365	0.0090157	0.99098	0.018031	0.11295	False
TGAAGCGAGACCCATCGTCC	chr12;12791779:12792779	635.41	452.46/437.41/421.37	635.41	437.41	-0.53766	241.86	7014.9	2.364	0.0090397	0.99096	0.018079	0.11315	False
CTGTGGGCATGTCTTAGGCA	Peak_386	968.64	879.63/706.73/688.86	968.64	706.73	-0.45425	15107	12275	2.3639	0.0090407	0.99096	0.018081	0.11315	False
GCAGGACCTTGAAAATTTCA	Peak_2201	53.747	112.89/93.086/75.393	53.747	93.086	0.7812	352.61	276.97	2.3638	0.99095	0.0090503	0.018101	0.11321	True
CCATGCCTAGACCAGGAACA	Peak_1545	770.37	995.23/957.07/1145.3	770.37	995.23	0.36905	11996	9056.1	2.3628	0.99093	0.0090675	0.018135	0.11331	True
AGACAAGTTCTCGCTAGACC	Peak_2129	722.6	527.42/493.45/507.09	722.6	507.09	-0.5101	299.68	8318.6	2.3628	0.0090677	0.99093	0.018135	0.11331	False
GGTTCAGAATTCCTAGTATA	Peak_751	312.93	551.8/383.19/436.86	312.93	436.86	0.48005	8045.9	2752.1	2.3625	0.99092	0.0090768	0.018154	0.11333	True
CAGAGACATGTCTATTCTTA	Peak_533	333.23	462.39/475.37/432.73	333.23	462.39	0.47139	524.1	2989.7	2.3622	0.99092	0.0090827	0.018165	0.11333	True
TGTCATGACATGTGCACTGT	Peak_391	1198	761.32/896.52/1016.3	1198	896.52	-0.41777	16307	16285	2.3622	0.009083	0.99092	0.018166	0.11333	False
TAGAGCATGGACATGTGACA	Peak_617	709.46	505.74/441.93/496.76	709.46	496.76	-0.51329	1543.6	8118.7	2.3606	0.0091233	0.99088	0.018247	0.11376	False
TAATGCATGTGTCTTTTACA	Peak_1596	759.63	957.3/1089/982.17	759.63	982.17	0.37025	6017.3	8888.8	2.3605	0.99087	0.0091263	0.018253	0.11376	True
CTGACTTGCCAACAAGGTGA	Peak_1742	87.19	140.89/150.93/62.999	87.19	140.89	0.68605	3083.5	517.65	2.3601	0.99086	0.0091364	0.018273	0.1138	True
AAGAGAAAGCAAGGCAAGAA	Peak_1501	32.248	58.702/60.551/60.934	32.248	60.551	0.88851	1.7821	143.83	2.3599	0.99083	0.0091718	0.018344	0.11392	True
CTGCATAAGGCATGAATTCT	Peak_1444	929.23	1268/1114.3/1183.6	929.23	1183.6	0.3487	5959.7	11616	2.3598	0.99086	0.0091423	0.018285	0.1138	True
TGGGGTCCAAGGGCCATGCA	Peak_232	77.635	53.284/127.43/141.49	77.635	127.43	0.70773	2847.6	445.35	2.3595	0.99085	0.0091502	0.0183	0.1138	True
TCTTGTAGTATCAAGACTAC	Peak_1477	418.03	268.22/231.36/313.96	418.03	268.22	-0.63825	1725.6	4031.8	2.3593	0.0091542	0.99085	0.018308	0.1138	False
CACTGAAACATGCCCAGGCA	Peak_1349	502.83	319.7/432.9/333.59	502.83	333.59	-0.59057	5027.5	5146.3	2.3593	0.0091557	0.99084	0.018311	0.1138	False
TCATGTCTGAACTTGTCCAG	Peak_801	598.38	501.23/408.49/405.88	598.38	408.49	-0.54964	4303.2	6478.6	2.3592	0.0091577	0.99084	0.018315	0.1138	False
CCAGGCAAGCTGCAAGGAAA	Peak_1501	404.89	572.57/488.93/551.5	404.89	551.5	0.44487	2179.8	3865.3	2.3581	0.99082	0.0091844	0.018369	0.114	True
TGAAAGAGAACGACAAGGGA	Peak_2530	785.9	574.38/558.52/529.81	785.9	558.52	-0.492	537.74	9299.1	2.358	0.0091869	0.99081	0.018374	0.114	False
TCTAACGTAAAATCCTCCAG	chr12;74487649:74488649	488.5	358.54/322.64/310.87	488.5	322.64	-0.59693	713.64	4953.2	2.3567	0.0092186	0.99078	0.018437	0.11432	False
CCAGACACAGCCATGATTTA	Peak_2309	489.7	705.33/559.42/655.81	489.7	655.81	0.42065	5871.9	4969.2	2.3565	0.99078	0.0092236	0.018447	0.11432	True
[truncated: 10,391 more rows]
