# Supplementary material for: Identification of functional regulatory elements in the human genome using pooled CRISPR screens
Source: BMC Genomics. 2020 Jan 31;21:107. doi: 10.1186/s12864-020-6497-0 (PMC6995077; doi:10.1186/s12864-020-6497-0)
Supplement: Supplementary file 17 — Additional file 17: Table S12. Peak-level MAGeCK output (Peak Library/Cas9/Untreated). [file 12864_2020_6497_MOESM17_ESM.txt]

id	num	neg|score	neg|p-value	neg|fdr	neg|rank	neg|goodsgrna	neg|lfc	pos|score	pos|p-value	pos|fdr	pos|rank	pos|goodsgrna	pos|lfc
Peak_241	9	1.8379e-05	0.000137	0.105061	1	9	-0.45487	0.99998	0.99999	0.999988	2927	0	0
Peak_1938	16	2.2386e-05	0.00024862	0.105061	2	12	-0.69083	0.4523	0.76271	0.999988	1569	2	0.39967
Peak_2158	6	2.5019e-05	0.00017082	0.105061	3	5	-1.4214	0.64222	0.77067	0.999988	1966	1	0.37768
Peak_2564	7	2.9809e-05	0.00019788	0.105061	4	5	-1.493	0.99747	0.99753	0.999988	2896	0	0
chr5;175427197:175428197	3	3.5064e-05	0.00012008	0.105061	5	3	-1.3884	0.99996	0.99997	0.999988	2926	0	0
Peak_1180	6	4.1437e-05	0.00026892	0.105061	6	6	-0.57435	0.99974	0.99974	0.999988	2921	0	0
Peak_1674	6	5.0534e-05	0.00032304	0.105061	7	4	-1.3604	0.53759	0.6904	0.999988	1743	1	0.56265
Peak_643	8	5.8852e-05	0.00046173	0.135149	8	6	-0.54063	0.34957	0.58475	0.999988	1310	2	0.42587
Peak_129	2	8.0715e-05	0.00019788	0.105061	9	1	-3.2951	0.65162	0.65219	0.999988	1983	0	0
Peak_1985	4	9.6684e-05	0.00030275	0.105061	10	4	-1.2747	0.9999	0.99991	0.999988	2925	0	0
Peak_239	7	0.0001207	0.00072219	0.162605	11	6	-0.83295	0.99781	0.99791	0.999988	2899	0	0
Peak_145	11	0.00013505	0.0010402	0.169142	12	9	-0.37473	0.94174	0.97132	0.999988	2683	1	0.21721
Peak_207	11	0.00017562	0.0013209	0.19821	13	8	-0.5561	0.95842	0.97511	0.999988	2739	1	0.19614
Peak_220	16	0.00018161	0.001622	0.19821	14	12	-0.39378	0.14057	0.40707	0.964077	742	3	0.47884
Peak_738	3	0.00020422	0.00069175	0.162605	15	3	-1.2727	0.98601	0.98649	0.999988	2832	0	0
Peak_2217	7	0.00022403	0.0013717	0.19821	16	7	-0.4992	0.99978	0.99979	0.999988	2923	0	0
Peak_2210	8	0.00022543	0.0015137	0.19821	17	7	-0.53277	0.94636	0.94942	0.999988	2700	1	0.20626
Peak_347	4	0.00023352	0.00078646	0.164427	18	4	-0.93637	0.99977	0.99977	0.999988	2922	0	0
Peak_1835	8	0.00025746	0.0017336	0.19821	19	7	-0.39286	0.94433	0.94805	0.999988	2693	1	0.17147
Peak_180	24	0.00026307	0.0028025	0.230611	20	16	-0.53821	0.9179	0.98732	0.999988	2597	2	0.3508
Peak_423	4	0.00028984	0.0010063	0.169142	21	4	-0.75765	0.99971	0.99969	0.999988	2920	0	0
Peak_888	3	0.00029049	0.00091839	0.168007	22	3	-1.0401	0.99971	0.99974	0.999988	2919	0	0
Peak_1511	7	0.00037906	0.0022714	0.229259	23	7	-0.51809	0.99962	0.99965	0.999988	2918	0	0
Peak_1296	2	0.000432	0.00090147	0.168007	24	2	-2.8004	0.99957	0.99958	0.999988	2917	0	0
Peak_1317	8	0.00043835	0.0027721	0.230611	25	6	-0.54463	0.64393	0.80014	0.999988	1969	2	0.25521
Peak_887	13	0.00046937	0.0035298	0.241254	26	8	-0.84529	0.96952	0.98656	0.999988	2774	1	0.20239
Peak_1661	9	0.0004955	0.0031205	0.24036	27	5	-0.75991	0.54159	0.75178	0.999988	1758	1	0.40562
Peak_2322	11	0.0005116	0.0034824	0.241254	28	9	-0.39808	0.92297	0.96388	0.999988	2623	2	0.20296
chr17;15277587:15278587	1	0.00052466	0.00056321	0.149865	29	1	-1.8917	0.99948	0.99947	0.999988	2915	0	0
Peak_190	9	0.00053232	0.0033607	0.241254	30	6	-0.81287	0.019028	0.077217	0.689885	170	3	0.65953
Peak_173	9	0.0005689	0.0035535	0.241254	31	7	-0.55084	0.95841	0.96325	0.999988	2738	1	0.21653
Peak_1703	5	0.00061639	0.002745	0.230611	32	3	-1.5531	0.98281	0.9824	0.999988	2822	0	0
Peak_2238	11	0.00062581	0.0042063	0.247438	33	7	-1.0937	0.5135	0.76358	0.999988	1701	1	0.38809
Peak_2311	12	0.00063645	0.004778	0.247438	34	9	-0.57373	0.98026	0.98631	0.999988	2811	1	0.21558
Peak_2334	7	0.00064799	0.0037091	0.241254	35	6	-0.61563	0.94657	0.94692	0.999988	2702	1	0.13246
Peak_668	7	0.00077584	0.0043112	0.247438	36	5	-0.79164	0.81323	0.87404	0.999988	2329	1	0.26518
Peak_904	8	0.00078665	0.0047915	0.247438	37	6	-0.57589	0.93493	0.94231	0.999988	2660	1	0.20971
Peak_649	6	0.00084569	0.0042706	0.247438	38	4	-0.92836	0.54743	0.6977	0.999988	1765	1	0.37083
Peak_712	7	0.00084722	0.0046731	0.247438	39	4	-0.60747	0.78831	0.86593	0.999988	2277	1	0.22732
Peak_177	9	0.00085721	0.0052448	0.260195	40	8	-0.31915	0.9995	0.99957	0.999988	2916	0	0
Peak_908	4	0.0008597	0.0030461	0.24036	41	2	-1.2594	0.67468	0.70311	0.999988	2014	1	0.18816
Peak_1355	2	0.00088769	0.0017607	0.19821	42	1	-2.2751	0.67678	0.67708	0.999988	2023	0	0
Peak_1095	3	0.00091381	0.0027416	0.230611	43	2	-1.9251	0.58047	0.59863	0.999988	1845	1	0.31635
Peak_1144	12	0.00095577	0.0068245	0.302655	44	5	-0.75158	0.76586	0.90783	0.999988	2229	3	0.2899
Peak_182	24	0.0010395	0.0093378	0.384953	45	15	-0.49476	0.47532	0.81714	0.999988	1623	4	0.29272
Peak_2298	18	0.0013204	0.010495	0.407439	46	11	-0.46779	0.068113	0.25613	0.856464	444	6	0.57031
Peak_862	5	0.0014117	0.0062122	0.284112	47	3	-0.34346	0.83365	0.83835	0.999988	2369	1	0.17928
Peak_607	3	0.0014933	0.0044397	0.247438	48	3	-1.1781	0.98559	0.98608	0.999988	2831	0	0
Peak_1321	4	0.0014954	0.0054782	0.264486	49	4	-0.68694	0.99795	0.99806	0.999988	2902	0	0
Peak_1828	4	0.0015076	0.005512	0.264486	50	2	-2.1603	0.51862	0.61431	0.999988	1709	1	0.3495
Peak_2435	7	0.0015454	0.0076938	0.330392	51	5	-0.7402	0.79768	0.86881	0.999988	2295	1	0.24908
Peak_2149	1	0.001574	0.0015408	0.19821	52	1	-2.8699	0.99843	0.99847	0.999988	2911	0	0
Peak_1115	4	0.0016044	0.0058469	0.27603	53	4	-0.96486	0.9984	0.99849	0.999988	2910	0	0
Peak_138	3	0.0016149	0.0048186	0.247438	54	3	-0.49909	0.99839	0.99852	0.999988	2909	0	0
Peak_2235	1	0.0016547	0.0016524	0.19821	55	1	-3.1517	0.99835	0.99837	0.999988	2908	0	0
chr4;66528929:66529929	2	0.0016943	0.0034385	0.241254	56	2	-1.8114	0.99151	0.99163	0.999988	2858	0	0
Peak_2567	2	0.0018129	0.0036414	0.241254	57	2	-0.80717	0.99819	0.99833	0.999988	2906	0	0
chr24;14165124:14166124	1	0.0018968	0.0018892	0.204804	58	1	-2.6029	0.9981	0.99818	0.999988	2905	0	0
Peak_68	8	0.0019825	0.011371	0.411502	59	7	-0.33318	0.99919	0.99918	0.999988	2913	0	0
Peak_260	3	0.0020527	0.0060329	0.280292	60	3	-0.71617	0.99795	0.99809	0.999988	2903	0	0
Peak_1528	1	0.0020583	0.0021057	0.22012	61	1	-2.8103	0.99794	0.99806	0.999988	2901	0	0
Peak_206	5	0.0022005	0.0094832	0.38552	62	4	-0.73388	0.9823	0.98187	0.999988	2818	0	0
Peak_254	16	0.0022038	0.015301	0.449653	63	7	-0.41879	0.26078	0.58068	0.999988	1110	5	0.32428
Peak_258	3	0.0023006	0.006652	0.299543	64	3	-0.9217	0.9977	0.99782	0.999988	2898	0	0
Peak_1473	7	0.0023096	0.011181	0.411502	65	5	-0.43687	0.15303	0.34289	0.918233	781	1	0.51881
Peak_758	12	0.0023704	0.01499	0.449653	66	9	-0.40886	0.87577	0.95142	0.999988	2482	1	0.40921
Peak_2530	12	0.002383	0.015051	0.449653	67	9	-0.492	0.73832	0.8954	0.999988	2170	2	0.276
Peak_1366	5	0.0024737	0.010579	0.407439	68	4	-0.79375	0.15752	0.3103	0.896162	795	1	0.56847
Peak_1713	2	0.0025654	0.0049843	0.251536	69	2	-0.68312	0.99743	0.99757	0.999988	2895	0	0
Peak_575	1	0.0026233	0.0026232	0.230611	70	1	-1.8354	0.99738	0.99744	0.999988	2894	0	0
Peak_749	1	0.002704	0.0026774	0.230611	71	1	-2.4823	0.9973	0.99734	0.999988	2893	0	0
Peak_203	3	0.0027431	0.0077885	0.330392	72	3	-0.75169	0.99553	0.99567	0.999988	2881	0	0
Peak_1866	6	0.0027699	0.012196	0.430097	73	3	-1.8779	0.89291	0.89615	0.999988	2532	1	0.24559
Peak_2580	4	0.0028222	0.010112	0.405466	74	4	-0.36738	0.99718	0.99721	0.999988	2892	0	0
Peak_349	1	0.0028654	0.0028363	0.230611	75	1	-1.9994	0.99713	0.99717	0.999988	2891	0	0
Peak_1292	9	0.0028925	0.015295	0.449653	76	5	-0.99166	0.92384	0.94767	0.999988	2626	1	0.19168
Peak_384	7	0.0029301	0.013979	0.449653	77	6	-0.42185	0.99632	0.99637	0.999988	2887	0	0
Peak_250	10	0.0029573	0.016736	0.471011	78	8	-0.57982	0.99231	0.99198	0.999988	2864	0	0
Peak_1099	6	0.0032677	0.014107	0.449653	79	3	-0.85848	0.003474	0.014879	0.547549	53	2	0.78144
Peak_617	9	0.0033365	0.017263	0.47224	80	6	-0.65492	0.998	0.99812	0.999988	2904	0	0
Peak_1147	5	0.0034258	0.014381	0.449653	81	3	-0.46341	0.70174	0.75784	0.999988	2085	1	0.32661
Peak_2474	8	0.0036484	0.018965	0.490874	82	5	-0.56329	0.98854	0.98826	0.999988	2846	0	0
Peak_1313	5	0.0037734	0.01586	0.455106	83	4	-0.79799	0.94329	0.94288	0.999988	2687	0	0
Peak_1139	10	0.0039052	0.02137	0.510048	84	7	-0.40201	0.77043	0.8935	0.999988	2243	2	0.24224
Peak_2541	1	0.0039148	0.0038478	0.244834	85	1	-2.4371	0.99609	0.99618	0.999988	2886	0	0
Peak_171	4	0.0040188	0.014327	0.449653	86	3	-0.78684	0.98238	0.98239	0.999988	2820	0	0
Peak_1287	3	0.0041474	0.011621	0.414815	87	3	-0.62031	0.99585	0.99602	0.999988	2885	0	0
Peak_1072	10	0.0041621	0.022402	0.510048	88	3	-0.81944	0.79352	0.90181	0.999988	2289	2	0.26303
Peak_222	8	0.0041963	0.021289	0.510048	89	4	-0.76008	0.13723	0.3277	0.905188	735	1	0.56927
Peak_2501	4	0.0042513	0.015088	0.449653	90	4	-0.40042	0.99575	0.9958	0.999988	2884	0	0
Peak_233	4	0.0043394	0.015362	0.449653	91	4	-0.6389	0.99427	0.99424	0.999988	2872	0	0
Peak_1440	19	0.0043591	0.028933	0.55018	92	11	-0.40493	0.70429	0.91784	0.999988	2094	4	0.32551
Peak_1194	5	0.0043873	0.018234	0.489645	93	3	-0.61827	0.29315	0.46505	0.986424	1203	2	0.26753
Peak_1873	1	0.0043991	0.0042841	0.247438	94	1	-1.5728	0.9956	0.99575	0.999988	2882	0	0
Peak_2161	8	0.0045159	0.022527	0.510048	95	6	-0.53888	0.57601	0.76817	0.999988	1831	1	0.432
Peak_446	2	0.0045589	0.0088642	0.370651	96	2	-1.6889	0.99544	0.99553	0.999988	2880	0	0
Peak_1672	14	0.0045646	0.027976	0.55018	97	9	-0.3615	0.93721	0.97831	0.999988	2667	1	0.35081
Peak_929	3	0.0045671	0.012775	0.445132	98	3	-0.46952	0.99543	0.99555	0.999988	2879	0	0
Peak_1343	8	0.0046304	0.023068	0.510048	99	6	-0.38731	0.92185	0.93539	0.999988	2619	1	0.24268
Peak_1399	9	0.0046377	0.023261	0.510048	100	4	-0.92384	0.68815	0.84405	0.999988	2050	2	0.256
Peak_661	6	0.0046923	0.019286	0.490874	101	4	-1.0275	0.056035	0.1552	0.791398	391	2	0.54655
Peak_1850	1	0.0048026	0.0047036	0.247438	102	1	-1.8769	0.9952	0.99539	0.999988	2878	0	0
Peak_2331	7	0.0048214	0.022043	0.510048	103	6	-0.37655	0.99653	0.99658	0.999988	2888	0	0
Peak_443	4	0.0048609	0.017057	0.47224	104	3	-0.60803	0.78415	0.7862	0.999988	2272	1	0.15582
Peak_1706	1	0.0048834	0.0047915	0.247438	105	1	-2.9894	0.99512	0.99533	0.999988	2877	0	0
Peak_905	9	0.0050181	0.024884	0.518279	106	7	-0.34804	0.99989	0.99991	0.999988	2924	0	0
Peak_1070	10	0.0051811	0.026894	0.542882	107	6	-0.59971	0.33665	0.60144	0.999988	1290	3	0.32966
Peak_2303	3	0.0051828	0.014439	0.449653	108	3	-0.48605	0.99482	0.99496	0.999988	2876	0	0
Peak_57	4	0.0053556	0.018681	0.490874	109	4	-0.27396	0.99464	0.99467	0.999988	2874	0	0
Peak_890	12	0.0054631	0.030567	0.562706	110	7	-0.51455	0.017475	0.082298	0.701187	161	4	0.45973
Peak_1930	4	0.0055429	0.019262	0.490874	111	2	-1.0922	0.95145	0.95131	0.999988	2713	0	0
chr1;190600107:190601107	2	0.0056168	0.010917	0.409685	112	2	-0.97983	0.99438	0.99445	0.999988	2873	0	0
Peak_2211	7	0.005675	0.025703	0.522449	113	3	-1.214	0.87552	0.89897	0.999988	2481	1	0.2695
Peak_709	10	0.0057673	0.029306	0.553401	114	4	-0.68344	0.41756	0.6785	0.999988	1489	4	0.23235
Peak_2309	16	0.0059706	0.036673	0.610514	115	10	-0.48924	0.66023	0.88621	0.999988	1990	3	0.42065
Peak_232	8	0.0060826	0.028791	0.55018	116	3	-1.0214	0.4766	0.69253	0.999988	1629	3	0.16062
Peak_237	6	0.0063358	0.0253	0.518279	117	5	-0.41415	0.95719	0.95681	0.999988	2734	0	0
Peak_215	4	0.0063369	0.021955	0.510048	118	3	-0.74246	0.83142	0.83125	0.999988	2367	0	0
Peak_481	12	0.0065506	0.035729	0.610514	119	8	-0.50428	0.98084	0.98652	0.999988	2814	1	0.17405
Peak_240	7	0.0066029	0.029657	0.556455	120	4	-0.78619	0.42914	0.64503	0.999988	1522	3	0.21578
Peak_1716	3	0.0066444	0.018072	0.489645	121	2	-1.3346	0.91286	0.91366	0.999988	2581	0	0
Peak_280	4	0.0068039	0.023525	0.510048	122	4	-0.49204	0.99232	0.99225	0.999988	2865	0	0
Peak_913	7	0.0068641	0.030824	0.563892	123	4	-0.78787	0.36434	0.5809	0.999988	1354	1	0.39588
Peak_2274	4	0.0069236	0.023927	0.51252	124	2	-1.4069	0.48395	0.59755	0.999988	1645	1	0.28556
Peak_916	23	0.0071259	0.048475	0.68544	125	12	-0.49625	0.42757	0.77916	0.999988	1518	5	0.39349
chr1;214199483:214200483	2	0.007286	0.013789	0.449653	126	2	-0.97922	0.99271	0.99283	0.999988	2867	0	0
Peak_2348	4	0.0072934	0.025077	0.518279	127	4	-0.55895	0.99271	0.99264	0.999988	2866	0	0
Peak_294	5	0.0073903	0.027114	0.543571	128	3	-0.54145	0.83604	0.8402	0.999988	2380	1	0.21158
Peak_698	3	0.0076084	0.020605	0.510048	129	1	-1.8451	0.0088125	0.02369	0.591752	91	2	0.55826
chr12;33577514:33578514	1	0.0077892	0.0075788	0.330392	130	1	-2.0215	0.99221	0.99231	0.999988	2863	0	0
Peak_1422	3	0.0079391	0.021437	0.510048	131	3	-0.38173	0.99206	0.99227	0.999988	2862	0	0
Peak_1302	9	0.0079954	0.038148	0.629741	132	6	-0.48134	0.76838	0.87878	0.999988	2238	2	0.22908
chr8;40240596:40241596	2	0.0082238	0.015531	0.450103	133	2	-0.87509	0.99178	0.99187	0.999988	2861	0	0
Peak_756	11	0.0084026	0.042735	0.647724	134	6	-0.51499	0.86947	0.94102	0.999988	2466	1	0.42922
Peak_1929	4	0.008513	0.028947	0.55018	135	3	-0.74863	0.98652	0.9865	0.999988	2835	0	0
Peak_917	7	0.0085683	0.03671	0.610514	136	5	-0.42513	0.38899	0.60521	0.999988	1412	2	0.41733
Peak_1871	2	0.0085939	0.016211	0.460684	137	2	-0.90176	0.99141	0.99155	0.999988	2856	0	0
Peak_1935	14	0.0087458	0.047893	0.68544	138	8	-0.42162	0.83071	0.94382	0.999988	2361	2	0.33219
Peak_1823	3	0.0089729	0.02414	0.51252	139	2	-1.6765	0.85293	0.85422	0.999988	2413	0	0
Peak_1127	13	0.0093583	0.050234	0.695091	140	6	-0.6232	0.36621	0.66324	0.999988	1357	3	0.5041
Peak_999	5	0.0093697	0.032736	0.584249	141	3	-1.0447	0.82016	0.82806	0.999988	2344	1	0.19548
Peak_2312	12	0.0095196	0.049036	0.690047	142	8	-0.38964	0.95387	0.98025	0.999988	2722	1	0.25888
Peak_814	5	0.0095968	0.033351	0.588065	143	4	-0.31354	0.72762	0.77074	0.999988	2145	1	0.28052
Peak_1637	5	0.009865	0.034089	0.59485	144	3	-0.71	0.99149	0.99113	0.999988	2857	0	0
Peak_363	4	0.010188	0.034346	0.59485	145	3	-0.70435	0.95323	0.95302	0.999988	2721	0	0
Peak_167	11	0.010309	0.050934	0.696655	146	7	-0.45656	0.9785	0.98243	0.999988	2804	1	0.19048
Peak_1539	1	0.010534	0.010383	0.407439	147	1	-1.4234	0.98947	0.98964	0.999988	2853	0	0
Peak_1248	12	0.010654	0.053867	0.707344	148	6	-0.67496	0.23272	0.51188	0.999988	1036	1	0.55944
Peak_479	5	0.010665	0.03627	0.610514	149	4	-0.48571	0.99063	0.9903	0.999988	2854	0	0
Peak_165	6	0.010687	0.040779	0.635942	150	5	-0.33623	0.89116	0.89479	0.999988	2526	1	0.15557
Peak_1530	3	0.0108	0.02872	0.55018	151	3	-0.37762	0.9892	0.98954	0.999988	2851	0	0
Peak_557	6	0.010945	0.041628	0.641298	152	5	-0.60983	0.99792	0.99792	0.999988	2900	0	0
Peak_761	11	0.011043	0.053735	0.707344	153	3	-0.47671	0.83093	0.92765	0.999988	2363	1	0.34465
Peak_945	1	0.011099	0.010904	0.409685	154	1	-1.2087	0.9889	0.9891	0.999988	2850	0	0
Peak_2200	10	0.011314	0.051864	0.699571	155	6	-0.46727	0.86356	0.93188	0.999988	2448	2	0.25135
Peak_650	3	0.011354	0.030077	0.56073	156	3	-0.32542	0.98865	0.989	0.999988	2848	0	0
Peak_2350	5	0.011403	0.038334	0.629741	157	4	-0.39309	0.71202	0.76284	0.999988	2106	1	0.24338
Peak_1941	3	0.011458	0.030337	0.562007	158	3	-0.45085	0.98667	0.98715	0.999988	2836	0	0
Peak_737	2	0.011481	0.021471	0.510048	159	2	-0.61972	0.98852	0.9888	0.999988	2845	0	0
Peak_1720	1	0.011583	0.011388	0.411502	160	1	-1.074	0.98842	0.98862	0.999988	2843	0	0
Peak_127	4	0.011607	0.038699	0.629741	161	4	-0.31437	0.98839	0.98839	0.999988	2842	0	0
Peak_2199	8	0.011611	0.04972	0.695091	162	4	-0.69844	0.97747	0.97702	0.999988	2799	0	0
Peak_227	2	0.011707	0.021881	0.510048	163	2	-0.67556	0.98829	0.98854	0.999988	2841	0	0
Peak_1801	4	0.011745	0.039152	0.629741	164	3	-0.45206	0.46542	0.58921	0.999988	1593	1	0.4936
Peak_2246	11	0.012099	0.057804	0.71692	165	6	-0.3826	0.98237	0.98457	0.999988	2819	1	0.13227
Peak_98	3	0.012103	0.031954	0.58093	166	2	-0.7375	0.9386	0.93898	0.999988	2673	0	0
Peak_1349	2	0.012381	0.023149	0.510048	167	2	-1.141	0.98762	0.98788	0.999988	2840	0	0
Peak_2423	10	0.012441	0.056248	0.711285	168	5	-0.55543	0.35747	0.62146	0.999988	1330	4	0.23175
Peak_683	4	0.012817	0.042356	0.647724	169	4	-0.37791	0.98718	0.98712	0.999988	2839	0	0
Peak_100	3	0.01297	0.034214	0.59485	170	2	-0.68288	0.67516	0.67809	0.999988	2016	1	0.16689
Peak_1521	15	0.013081	0.067847	0.753204	171	7	-0.61662	0.98292	0.99353	0.999988	2823	2	0.2093
NO_TARGET_16	1	0.013197	0.013028	0.448631	172	1	-1.1798	0.9868	0.98689	0.999988	2838	0	0
Peak_2129	3	0.013248	0.034914	0.601136	173	3	-0.5101	0.98675	0.98724	0.999988	2837	0	0
Peak_556	2	0.013557	0.0253	0.518279	174	2	-0.63974	0.98644	0.98676	0.999988	2834	0	0
Peak_1310	6	0.013743	0.051174	0.696684	175	4	-0.46307	0.92471	0.9248	0.999988	2631	0	0
Peak_2198	7	0.013761	0.05338	0.707344	176	2	-1.2852	0.3637	0.58031	0.999988	1349	2	0.34626
Peak_181	4	0.013803	0.044666	0.663541	177	2	-0.76473	0.49949	0.60493	0.999988	1666	1	0.34283
Peak_2221	3	0.013897	0.036582	0.610514	178	2	-0.54747	0.89284	0.8936	0.999988	2531	0	0
Peak_1617	10	0.014036	0.062225	0.733807	179	3	-0.38986	0.10844	0.29935	0.891356	635	3	0.52009
Peak_2224	1	0.014569	0.014391	0.449653	180	1	-1.1032	0.98543	0.98551	0.999988	2830	0	0
Peak_1439	1	0.014731	0.01454	0.449653	181	1	-1.7045	0.98527	0.98536	0.999988	2829	0	0
Peak_139	14	0.014807	0.074826	0.785874	182	7	-0.54482	0.83529	0.9454	0.999988	2376	1	0.35977
Peak_1109	11	0.014925	0.068192	0.753204	183	7	-0.34206	0.47974	0.73711	0.999988	1638	1	0.41117
Peak_216	8	0.014976	0.06207	0.733807	184	6	-0.62395	0.32341	0.56276	0.999988	1260	1	0.50064
Peak_184	14	0.01499	0.075705	0.785874	185	6	-0.50987	0.10412	0.3185	0.904673	621	3	0.54278
Peak_1517	10	0.015006	0.065983	0.748022	186	7	-0.40802	0.55067	0.77175	0.999988	1771	1	0.46959
Peak_85	3	0.015016	0.039372	0.629741	187	3	-0.61867	0.96461	0.96496	0.999988	2757	0	0
Peak_268	1	0.015054	0.014875	0.449653	188	1	-1.3268	0.98495	0.98505	0.999988	2828	0	0
Peak_244	2	0.015381	0.028528	0.55018	189	2	-1.1401	0.98462	0.98501	0.999988	2826	0	0
Peak_208	6	0.016344	0.059898	0.727558	190	5	-0.52057	0.82055	0.8505	0.999988	2345	1	0.19255
Peak_1562	7	0.016754	0.062425	0.733807	191	5	-0.36377	0.69794	0.81658	0.999988	2075	1	0.37718
Peak_1074	3	0.016755	0.04382	0.657756	192	3	-0.48452	0.97414	0.97455	0.999988	2788	0	0
Peak_2422	12	0.017057	0.080529	0.793629	193	8	-0.44247	0.56441	0.80624	0.999988	1803	2	0.40492
chr7;153089426:153090426	1	0.017072	0.017111	0.47224	194	1	-1.603	0.98293	0.98298	0.999988	2824	0	0
Peak_1064	10	0.017423	0.075441	0.785874	195	6	-0.34607	0.45495	0.71274	0.999988	1575	1	0.5043
Peak_1222	3	0.017693	0.045995	0.67453	196	2	-1.0939	0.71563	0.71718	0.999988	2116	1	0.16976
Peak_1384	3	0.017729	0.04609	0.67453	197	3	-0.60793	0.97179	0.97218	0.999988	2779	0	0
Peak_136	4	0.017864	0.053248	0.707344	198	2	-1.0451	0.90492	0.90505	0.999988	2560	0	0
Peak_1523	2	0.017942	0.03324	0.588065	199	2	-0.80232	0.98206	0.98237	0.999988	2817	0	0
Peak_606	10	0.018014	0.077714	0.785874	200	6	-0.28911	0.27192	0.53675	0.999988	1139	3	0.42724
Peak_1137	15	0.018048	0.087849	0.802921	201	7	-0.42477	0.53378	0.80714	0.999988	1736	3	0.2874
Peak_234	8	0.018215	0.073523	0.776906	202	5	-0.68008	0.22963	0.45925	0.986424	1017	2	0.46238
Peak_1501	818	0.018273	0.10488	0.845247	203	190	-0.49629	4.3232e-10	1.6913e-06	0.00495	1	365	0.31411
Peak_2241	10	0.0185	0.079473	0.785874	204	7	-0.4077	0.54155	0.76637	0.999988	1757	1	0.54709
Peak_1096	6	0.018832	0.068115	0.753204	205	2	-0.91398	0.26529	0.4641	0.986424	1123	3	0.28972
Peak_2437	8	0.019012	0.076219	0.785874	206	4	-0.56709	0.88142	0.91938	0.999988	2498	1	0.4162
Peak_2310	7	0.019033	0.069613	0.760289	207	5	-0.30874	0.057034	0.17167	0.799259	398	1	0.66394
Peak_569	1	0.01909	0.019215	0.490874	208	1	-1.5073	0.98091	0.98075	0.999988	2815	0	0
chr21;16780631:16781631	1	0.01917	0.019279	0.490874	209	1	-1.3199	0.98083	0.98065	0.999988	2813	0	0
Peak_101	4	0.019315	0.056441	0.711285	210	3	-0.55323	0.73391	0.74475	0.999988	2160	1	0.35668
Peak_1586	3	0.019323	0.049885	0.695091	211	3	-0.3272	0.98068	0.98124	0.999988	2812	0	0
Peak_994	4	0.019453	0.056725	0.711285	212	3	-0.47316	0.97034	0.97039	0.999988	2776	0	0
Peak_863	4	0.019709	0.057277	0.713398	213	2	-1.101	0.91154	0.91155	0.999988	2575	0	0
Peak_223	1	0.020139	0.020284	0.510048	214	1	-1.2093	0.97986	0.97968	0.999988	2810	0	0
Peak_1682	10	0.020579	0.08722	0.802921	215	6	-0.42853	0.12512	0.32779	0.905188	693	2	0.42606
Peak_2499	12	0.020626	0.094374	0.824575	216	7	-0.63362	0.039465	0.15325	0.791398	299	2	0.57257
Peak_1599	9	0.020704	0.082369	0.80039	217	6	-0.36583	0.93348	0.95126	0.999988	2653	1	0.47523
Peak_1116	1	0.020865	0.020954	0.510048	218	1	-2.4085	0.97913	0.979	0.999988	2808	0	0
Peak_119	1	0.021027	0.021116	0.510048	219	1	-2.1755	0.97897	0.97883	0.999988	2807	0	0
Peak_2186	10	0.021359	0.089889	0.807067	220	5	-0.54989	0.67982	0.85005	0.999988	2032	3	0.2818
Peak_1743	5	0.02141	0.065655	0.747756	221	3	-0.9103	0.48136	0.62858	0.999988	1641	1	0.63786
Peak_893	3	0.021548	0.055365	0.711285	222	3	-0.38545	0.97845	0.97891	0.999988	2803	0	0
Peak_1806	2	0.021914	0.04012	0.635942	223	1	-2.0944	0.42499	0.43439	0.974307	1511	1	0.24962
chr9;80336915:80337915	1	0.021995	0.022141	0.510048	224	1	-0.91715	0.978	0.97795	0.999988	2802	0	0
Peak_505	3	0.022039	0.056451	0.711285	225	3	-0.24436	0.97796	0.97842	0.999988	2801	0	0
Peak_1433	3	0.022192	0.056864	0.711285	226	3	-0.4443	0.97435	0.97477	0.999988	2790	0	0
Peak_261	9	0.022404	0.087862	0.802921	227	6	-0.38549	0.8354	0.91294	0.999988	2378	1	0.30815
Peak_1462	5	0.022595	0.068822	0.757295	228	1	-1.9121	0.0054059	0.02162	0.582493	67	3	0.49826
Peak_1458	1	0.022641	0.022828	0.510048	229	1	-1.366	0.97736	0.97735	0.999988	2798	0	0
Peak_870	6	0.022759	0.078056	0.785874	230	4	-0.31383	0.043503	0.1274	0.789302	328	2	0.64271
Peak_1874	4	0.022841	0.063951	0.739854	231	3	-0.39195	0.58034	0.64608	0.999988	1844	1	0.27821
Peak_286	13	0.023061	0.1024	0.837228	232	7	-0.35739	0.44494	0.73369	0.999988	1555	3	0.33948
Peak_2623	7	0.023164	0.082156	0.80039	233	3	-0.98344	0.57878	0.74039	0.999988	1840	2	0.298
chr6;144252291:144253291	1	0.023368	0.023511	0.510048	234	1	-0.67535	0.97663	0.97659	0.999988	2796	0	0
Peak_1810	3	0.023418	0.059803	0.727558	235	3	-0.33289	0.97658	0.977	0.999988	2795	0	0
Peak_469	9	0.023474	0.091309	0.812348	236	6	-0.41202	0.68059	0.84105	0.999988	2034	1	0.34881
Peak_1140	10	0.023793	0.097104	0.826229	237	4	-0.61819	0.074527	0.23133	0.834677	481	5	0.47298
Peak_375	5	0.023799	0.072028	0.772259	238	3	-0.73774	0.94924	0.94886	0.999988	2707	0	0
Peak_2205	5	0.023915	0.072397	0.773379	239	4	-0.32538	0.96867	0.9683	0.999988	2772	0	0
Peak_1125	1	0.024094	0.024164	0.51252	240	1	-0.66667	0.97591	0.97585	0.999988	2793	0	0
Peak_2481	7	0.024874	0.087304	0.802921	241	2	-1.2799	0.85882	0.89148	0.999988	2433	1	0.22344
Peak_568	1	0.025224	0.025321	0.518279	242	1	-0.7531	0.97478	0.97468	0.999988	2792	0	0
Peak_229	4	0.025295	0.0692	0.758612	243	3	-0.57381	0.9862	0.98618	0.999988	2833	0	0
Peak_897	10	0.025484	0.1019	0.837228	244	5	-0.41665	0.069938	0.21994	0.828517	454	1	0.82988
chr13;82496682:82497682	2	0.026126	0.047819	0.68544	245	2	-0.50726	0.97387	0.97452	0.999988	2787	0	0
chr4;127567903:127568903	2	0.026361	0.048319	0.68544	246	2	-0.58325	0.97364	0.97427	0.999988	2786	0	0
Peak_376	7	0.026966	0.093528	0.82153	247	4	-0.65055	0.65753	0.78964	0.999988	1986	1	0.32876
Peak_69	1	0.027403	0.027418	0.545935	248	1	-1.1012	0.9726	0.97253	0.999988	2783	0	0
Peak_178	14	0.027439	0.12086	0.854068	249	6	-0.65854	0.94347	0.97981	0.999988	2688	1	0.6525
Peak_928	8	0.027634	0.10056	0.837228	250	5	-0.43988	0.33109	0.56907	0.999988	1279	2	0.39189
Peak_1358	12	0.027943	0.11708	0.854068	251	5	-0.50925	0.56148	0.80424	0.999988	1796	3	0.2742
chr23;88390177:88391177	1	0.027968	0.028017	0.55018	252	1	-1.2045	0.97203	0.97198	0.999988	2780	0	0
Peak_1683	14	0.02797	0.12274	0.854068	253	7	-0.37847	0.807	0.93602	0.999988	2312	1	0.36809
Peak_1327	4	0.028168	0.075336	0.785874	254	2	-0.76271	0.83404	0.8339	0.999988	2373	0	0
Peak_2054	7	0.028187	0.097083	0.826229	255	2	-1.35	0.44495	0.66066	0.999988	1556	3	0.2276
Peak_1436	8	0.028307	0.10232	0.837228	256	5	-0.41776	0.90821	0.92939	0.999988	2570	1	0.17163
Peak_1057	2	0.028364	0.051743	0.699571	257	2	-0.56345	0.97164	0.97231	0.999988	2778	0	0
Peak_1329	7	0.028604	0.098345	0.831955	258	5	-0.54913	0.56982	0.73484	0.999988	1815	1	0.39681
Peak_1822	8	0.028783	0.10352	0.843908	259	5	-0.47719	0.93434	0.94199	0.999988	2659	1	0.26566
Peak_128	14	0.028979	0.1262	0.854068	260	6	-0.53952	0.36431	0.67415	0.999988	1352	3	0.36334
Peak_2468	8	0.029006	0.10409	0.843957	261	3	-0.57543	0.03024	0.10846	0.758437	240	4	0.43413
Peak_757	3	0.029134	0.073463	0.776906	262	2	-0.70913	0.88288	0.88367	0.999988	2501	0	0
Peak_1694	4	0.029441	0.077992	0.785874	263	2	-0.75565	0.92103	0.92108	0.999988	2614	0	0
Peak_2455	9	0.029823	0.11077	0.847753	264	4	-0.7139	0.84645	0.91926	0.999988	2401	1	0.254
Peak_1243	4	0.030056	0.079277	0.785874	265	3	-0.56505	0.82329	0.82333	0.999988	2350	0	0
Peak_1452	15	0.030336	0.13364	0.854068	266	9	-0.33669	0.89822	0.9691	0.999988	2546	2	0.22703
Peak_739	8	0.030489	0.10802	0.84541	267	4	-0.43636	0.81039	0.89542	0.999988	2322	2	0.19615
Peak_371	5	0.030495	0.08974	0.807067	268	2	-1.5372	0.8412	0.84447	0.999988	2392	1	0.18282
Peak_64	9	0.030637	0.11322	0.852104	269	6	-0.37634	0.99766	0.99775	0.999988	2897	0	0
Peak_193	5	0.030889	0.090907	0.811232	270	1	-2.6682	0.022182	0.067834	0.675338	193	2	0.55421
Peak_1731	9	0.031199	0.11488	0.853458	271	6	-0.39987	0.98875	0.98908	0.999988	2849	0	0
Peak_535	14	0.031729	0.13502	0.856596	272	5	-0.32058	0.011964	0.062807	0.652962	111	7	0.43987
Peak_1002	2	0.032008	0.058092	0.717446	273	2	-0.65096	0.96799	0.96871	0.999988	2769	0	0
Peak_708	1	0.032246	0.032289	0.583394	274	1	-0.85344	0.96775	0.96779	0.999988	2766	0	0
Peak_972	7	0.032271	0.10854	0.847168	275	4	-0.55475	0.99165	0.99168	0.999988	2860	0	0
Peak_79	5	0.032462	0.094959	0.826229	276	2	-0.98326	0.36689	0.52788	0.999988	1359	2	0.3534
Peak_52	1	0.032488	0.032566	0.584249	277	1	-1.0165	0.96751	0.96759	0.999988	2764	0	0
Peak_352	3	0.032495	0.081077	0.793685	278	2	-0.50281	0.92066	0.92114	0.999988	2611	0	0
Peak_131	5	0.032608	0.095341	0.826229	279	3	-0.49918	0.43414	0.58707	0.999988	1532	2	0.25929
Peak_2559	7	0.032996	0.1106	0.847753	280	5	-0.23527	0.69449	0.81425	0.999988	2067	1	0.35116
chr2;164464267:164465267	2	0.033824	0.061207	0.733807	281	2	-0.38936	0.96618	0.96692	0.999988	2760	0	0
Peak_1420	2	0.033973	0.06141	0.733807	282	2	-0.71723	0.96603	0.96678	0.999988	2759	0	0
Peak_2180	3	0.034111	0.084717	0.802921	283	1	-1.1112	0.74692	0.74829	0.999988	2185	0	0
Peak_704	5	0.034358	0.09979	0.835686	284	4	-0.30936	0.87601	0.87608	0.999988	2483	1	0.2247
Peak_1469	5	0.034988	0.1015	0.837228	285	4	-0.39785	0.99352	0.99336	0.999988	2869	0	0
Peak_2440	5	0.035188	0.10204	0.837228	286	4	-0.3707	0.86492	0.86517	0.999988	2453	1	0.13651
Peak_886	3	0.035294	0.087223	0.802921	287	2	-0.89626	0.92102	0.92148	0.999988	2613	0	0
Peak_2424	4	0.035517	0.090474	0.809837	288	3	-0.46885	0.8624	0.86236	0.999988	2444	0	0
Peak_2519	13	0.035526	0.14571	0.866567	289	6	-0.42292	0.53696	0.79576	0.999988	1740	3	0.38356
Peak_1348	2	0.035538	0.064329	0.741307	290	2	-0.71398	0.96446	0.96519	0.999988	2756	0	0
Peak_1554	2	0.036072	0.065324	0.746887	291	1	-0.79533	0.72824	0.72797	0.999988	2147	0	0
chr11;100658192:100659192	1	0.036121	0.036115	0.610514	292	1	-0.71352	0.96388	0.96393	0.999988	2754	0	0
Peak_589	9	0.036226	0.13	0.854068	293	6	-0.33875	0.097557	0.2676	0.869102	588	1	0.61958
Peak_1368	3	0.036277	0.089347	0.807067	294	2	-0.66678	0.91606	0.91666	0.999988	2588	0	0
Peak_1602	24	0.036415	0.17473	0.91301	295	12	-0.38267	0.16249	0.482	0.989223	813	5	0.57968
Peak_253	4	0.036512	0.092551	0.820897	296	2	-0.81771	0.39386	0.53888	0.999988	1425	1	0.35044
chr7;86259153:86260153	2	0.036642	0.06619	0.748022	297	2	-0.75219	0.96336	0.96398	0.999988	2753	0	0
Peak_2429	5	0.036782	0.10606	0.845247	298	2	-2.1193	0.12577	0.26163	0.86217	696	3	0.34441
Peak_1937	4	0.03712	0.093745	0.82153	299	2	-0.55669	0.93774	0.93785	0.999988	2669	0	0
Peak_1698	13	0.03763	0.15271	0.875269	300	7	-0.40098	0.99697	0.99688	0.999988	2890	0	0
Peak_1545	7	0.038068	0.125	0.854068	301	2	-1.6313	0.04857	0.1534	0.791398	356	4	0.28813
Peak_1208	5	0.038328	0.11005	0.847753	302	4	-0.43211	0.46858	0.61724	0.999988	1603	1	0.36773
Peak_188	1	0.038784	0.038865	0.629741	303	1	-0.77994	0.96122	0.96138	0.999988	2751	0	0
Peak_902	18	0.038943	0.1708	0.906388	304	9	-0.41765	0.66776	0.89803	0.999988	2002	4	0.30889
Peak_192	5	0.039034	0.1118	0.847753	305	3	-0.67221	0.4744	0.6224	0.999988	1619	1	0.35571
Peak_1221	2	0.039081	0.070459	0.765658	306	1	-1.4182	0.58235	0.58345	0.999988	1851	0	0
Peak_1423	16	0.039181	0.16614	0.897309	307	7	-0.73335	0.15543	0.43214	0.97148	789	5	0.4407
chr3;103306526:103307526	1	0.039188	0.039254	0.629741	308	1	-0.72666	0.96081	0.96096	0.999988	2750	0	0
Peak_162	8	0.039653	0.13168	0.854068	309	1	-1.2389	0.77509	0.87274	0.999988	2252	2	0.19773
Peak_1465	2	0.039714	0.071585	0.772259	310	1	-0.79081	0.69683	0.697	0.999988	2073	0	0
Peak_2522	4	0.040153	0.099928	0.835686	311	2	-0.68474	0.48708	0.59908	0.999988	1648	1	0.44141
Peak_803	5	0.040244	0.11485	0.853458	312	4	-0.32181	0.99472	0.99469	0.999988	2875	0	0
Peak_1512	3	0.04025	0.096637	0.826229	313	1	-1.626	0.69202	0.69389	0.999988	2061	1	0.22951
chr2;231857392:231858392	1	0.040479	0.040505	0.635942	314	1	-0.85316	0.95952	0.95971	0.999988	2747	0	0
Peak_369	2	0.040505	0.072891	0.775824	315	1	-1.3248	0.2176	0.26728	0.869102	977	1	0.37869
Peak_1120	1	0.040641	0.040661	0.635942	316	1	-0.89331	0.95936	0.95953	0.999988	2745	0	0
Peak_1563	1	0.040964	0.040999	0.635942	317	1	-0.63755	0.95904	0.95918	0.999988	2743	0	0
Peak_873	1	0.041044	0.041064	0.635942	318	1	-0.68567	0.95896	0.95912	0.999988	2742	0	0
Peak_382	10	0.041177	0.14625	0.866567	319	6	-0.47396	0.76505	0.89149	0.999988	2227	2	0.28018
Peak_482	8	0.042427	0.13871	0.863159	320	5	-0.30667	0.35045	0.58555	0.999988	1312	1	0.54291
chr23;126798675:126799675	1	0.042497	0.042667	0.647724	321	1	-0.68361	0.9575	0.95758	0.999988	2736	0	0
Peak_1812	1	0.04274	0.042931	0.647724	322	1	-0.80534	0.95726	0.95735	0.999988	2735	0	0
Peak_899	5	0.043707	0.12344	0.854068	323	2	-0.96265	0.12	0.25283	0.856464	674	3	0.2991
Peak_2301	15	0.043787	0.17514	0.91301	324	8	-0.47533	0.92174	0.97683	0.999988	2617	2	0.27979
Peak_645	6	0.043808	0.12736	0.854068	325	2	-0.76529	0.025654	0.086036	0.710575	212	3	0.59185
chr12;74541793:74542793	2	0.04406	0.078692	0.785874	326	2	-0.74778	0.95594	0.9567	0.999988	2731	0	0
chr14;70718609:70719609	2	0.044296	0.079074	0.785874	327	1	-0.78678	0.75153	0.75107	0.999988	2194	0	0
Peak_891	7	0.044382	0.14181	0.864738	328	3	-0.87322	0.84645	0.88632	0.999988	2402	1	0.23306
Peak_1605	1	0.044515	0.044754	0.663541	329	1	-0.59701	0.95548	0.95547	0.999988	2729	0	0
Peak_1848	5	0.04463	0.12572	0.854068	330	2	-0.64612	0.65142	0.7348	0.999988	1982	1	0.63472
chr19;38230467:38231467	1	0.044677	0.044886	0.663541	331	1	-1.2669	0.95532	0.95532	0.999988	2727	0	0
Peak_1316	6	0.044837	0.12959	0.854068	332	4	-0.42253	0.9938	0.99348	0.999988	2870	0	0
Peak_1652	7	0.045028	0.14372	0.865605	333	5	-0.78836	0.88759	0.90514	0.999988	2517	1	0.16261
Peak_1014	8	0.045248	0.14566	0.866567	334	3	-0.3316	0.071472	0.2086	0.816116	466	4	0.39126
Peak_591	5	0.045261	0.1273	0.854068	335	4	-0.34025	0.91812	0.91767	0.999988	2602	0	0
Peak_578	6	0.045369	0.13075	0.854068	336	2	-0.99589	0.032248	0.10176	0.738886	258	3	0.48215
Peak_926	6	0.045377	0.13077	0.854068	337	3	-0.69778	0.49573	0.65979	0.999988	1656	2	0.30093
Peak_605	5	0.045661	0.12836	0.854068	338	4	-0.26519	0.98856	0.98823	0.999988	2847	0	0
Peak_2514	6	0.04597	0.13213	0.854068	339	4	-0.55777	0.86645	0.87707	0.999988	2458	1	0.75735
Peak_2305	5	0.046199	0.12972	0.854068	340	3	-0.38955	0.9598	0.95926	0.999988	2748	0	0
Peak_1179	7	0.046433	0.14761	0.869345	341	5	-0.20566	0.99901	0.99905	0.999988	2912	0	0
Peak_1207	9	0.046721	0.1596	0.886514	342	4	-0.74756	0.49573	0.71971	0.999988	1657	2	0.37095
Peak_1932	18	0.046795	0.19658	0.933959	343	10	-0.36341	0.7779	0.94184	0.999988	2259	3	0.33389
Peak_1437	8	0.046852	0.14984	0.870221	344	4	-0.54661	0.85942	0.91232	0.999988	2437	1	0.37098
Peak_219	8	0.046871	0.14987	0.870221	345	4	-0.43885	0.5798	0.76986	0.999988	1843	1	0.33906
Peak_1158	4	0.046891	0.11382	0.852104	346	3	-0.45521	0.93714	0.93735	0.999988	2666	0	0
Peak_583	6	0.047122	0.13462	0.856596	347	4	-0.40562	0.64805	0.7753	0.999988	1977	1	0.32917
Peak_1364	2	0.047127	0.083661	0.802873	348	2	-0.42179	0.95287	0.95352	0.999988	2719	0	0
chr12;107311121:107312121	1	0.04734	0.047558	0.68544	349	1	-0.6273	0.95266	0.95276	0.999988	2718	0	0
Peak_316	12	0.04767	0.17557	0.91301	350	5	-0.5051	0.17295	0.42885	0.971404	843	5	0.17447
Peak_684	3	0.047736	0.1073	0.84541	351	2	-0.44158	0.91569	0.91637	0.999988	2586	0	0
Peak_2616	1	0.047744	0.048005	0.68544	352	1	-0.57549	0.95226	0.95235	0.999988	2716	0	0
Peak_314	3	0.047875	0.1075	0.84541	353	2	-0.53186	0.69025	0.69213	0.999988	2056	1	0.21745
Peak_852	1	0.047905	0.048181	0.68544	354	1	-1.9455	0.95209	0.95216	0.999988	2715	0	0
Peak_636	2	0.048149	0.085413	0.802921	355	2	-0.33521	0.95185	0.95239	0.999988	2714	0	0
Peak_2270	7	0.048263	0.15222	0.875269	356	4	-0.49062	0.87935	0.90087	0.999988	2493	1	0.18248
Peak_1251	7	0.048404	0.15251	0.875269	357	3	-0.39323	0.6238	0.76792	0.999988	1934	2	0.1797
Peak_186	5	0.048789	0.13521	0.856596	358	3	-0.6364	0.86718	0.86733	0.999988	2462	1	0.17156
Peak_979	2	0.049003	0.086905	0.802921	359	2	-0.40341	0.951	0.95153	0.999988	2712	0	0
Peak_1333	12	0.049174	0.17983	0.919514	360	6	-0.52436	0.71654	0.88613	0.999988	2120	1	0.42864
Peak_546	10	0.049199	0.16784	0.903074	361	4	-0.5674	0.050089	0.17071	0.799259	366	3	0.46756
Peak_1083	2	0.04934	0.087544	0.802921	362	1	-0.95551	0.02622	0.048039	0.628968	216	1	0.65348
Peak_729	4	0.049579	0.1192	0.854068	363	2	-1.3583	0.89788	0.89811	0.999988	2545	0	0
Peak_2448	1	0.049923	0.050369	0.695091	364	1	-1.064	0.95008	0.95023	0.999988	2709	0	0
Peak_1621	7	0.050027	0.15598	0.88116	365	1	-1.5151	0.0074845	0.03329	0.604889	78	5	0.29091
Peak_197	1	0.050165	0.050582	0.695091	366	1	-1.0134	0.94983	0.94991	0.999988	2708	0	0
Peak_548	2	0.050441	0.089354	0.807067	367	2	-0.61029	0.94635	0.94693	0.999988	2699	0	0
Peak_1030	4	0.050511	0.12108	0.854068	368	1	-1.9991	0.034888	0.08976	0.71251	274	2	0.45472
Peak_2520	3	0.050719	0.11162	0.847753	369	2	-0.60426	0.92235	0.92285	0.999988	2621	0	0
Peak_1167	8	0.050815	0.15961	0.886514	370	4	-0.37833	0.75084	0.85838	0.999988	2190	1	0.29815
Peak_159	6	0.051394	0.14402	0.865605	371	4	-0.32369	0.41731	0.60438	0.999988	1488	2	0.3064
Peak_170	4	0.051443	0.12296	0.854068	372	2	-0.56009	0.72538	0.73833	0.999988	2138	1	0.23304
Peak_1607	5	0.051612	0.14034	0.863443	373	2	-1.0858	0.53987	0.68111	0.999988	1751	2	0.32749
Peak_1931	4	0.051614	0.12331	0.854068	374	3	-0.46026	0.43953	0.57768	0.999988	1542	1	0.29637
chr8;139309407:139310407	1	0.051861	0.052209	0.700995	375	1	-0.72504	0.94814	0.94819	0.999988	2705	0	0
Peak_2236	4	0.051955	0.12393	0.854068	376	2	-0.61757	0.90531	0.90549	0.999988	2563	0	0
Peak_720	14	0.052048	0.19684	0.933959	377	8	-0.30231	0.5098	0.78698	0.999988	1694	4	0.27876
Peak_1168	2	0.052642	0.093214	0.82153	378	1	-1.0638	0.23732	0.28214	0.882283	1056	1	0.39653
Peak_201	6	0.052659	0.14702	0.869337	379	3	-0.43859	0.28913	0.49237	0.999988	1190	2	0.37582
Peak_2317	8	0.052664	0.16405	0.895544	380	3	-0.46725	0.24353	0.4778	0.987648	1072	3	0.31515
chr22;47374003:47375003	1	0.053636	0.053891	0.707344	381	1	-0.5025	0.94636	0.9464	0.999988	2701	0	0
Peak_850	13	0.053651	0.19528	0.933959	382	6	-0.34439	0.10297	0.31475	0.90086	614	4	0.43393
chr16;30588835:30589835	1	0.053959	0.054195	0.708164	383	1	-0.65954	0.94604	0.94607	0.999988	2698	0	0
Peak_1676	11	0.054368	0.18756	0.92626	384	5	-0.70933	0.93079	0.96813	0.999988	2646	1	0.36649
chr7;136686710:136687710	1	0.054443	0.054608	0.710385	385	1	-0.79753	0.94556	0.94558	0.999988	2697	0	0
Peak_921	7	0.05451	0.16491	0.895544	386	3	-0.74807	0.97925	0.97948	0.999988	2809	0	0
Peak_1798	1	0.054686	0.054882	0.71079	387	1	-0.93953	0.94531	0.94533	0.999988	2696	0	0
Peak_77	12	0.055215	0.1967	0.933959	388	4	-0.56588	0.58092	0.81734	0.999988	1847	4	0.25994
Peak_2147	6	0.055573	0.15364	0.875554	389	2	-1.237	0.052336	0.14692	0.791398	378	2	0.46081
chr16;17640110:17641110	1	0.055573	0.055765	0.711285	390	1	-0.58089	0.94443	0.94438	0.999988	2695	0	0
Peak_1577	6	0.055619	0.15375	0.875554	391	3	-0.58166	0.49996	0.66288	0.999988	1669	1	0.41514
Peak_2283	1	0.055896	0.056079	0.711285	392	1	-0.74906	0.9441	0.94398	0.999988	2692	0	0
Peak_2497	13	0.055899	0.2008	0.937854	393	5	-0.6185	0.83634	0.9412	0.999988	2382	3	0.2489
Peak_766	4	0.056177	0.1322	0.854068	394	3	-0.33656	0.94281	0.94281	0.999988	2685	0	0
chr10;22428993:22429993	2	0.056449	0.099421	0.835686	395	2	-0.32908	0.94355	0.94422	0.999988	2689	0	0
Peak_2264	5	0.056631	0.14908	0.870221	396	2	-0.49013	0.36876	0.52951	0.999988	1366	2	0.33934
Peak_468	6	0.057078	0.15684	0.88116	397	4	-0.3122	0.50966	0.67014	0.999988	1691	1	0.45341
chr20;43381239:43382239	2	0.058134	0.10239	0.837228	398	1	-1.6373	0.78298	0.78235	0.999988	2270	0	0
Peak_1460	7	0.05857	0.1727	0.910775	399	3	-0.5631	0.85148	0.88836	0.999988	2410	1	0.21531
Peak_2032	3	0.058736	0.12282	0.854068	400	2	-0.67928	0.16452	0.26559	0.868033	819	1	0.47494
Peak_642	3	0.058743	0.12282	0.854068	401	2	-1.0094	0.94142	0.94174	0.999988	2682	0	0
Peak_646	1	0.058802	0.058971	0.725248	402	1	-0.85327	0.9412	0.94118	0.999988	2681	0	0
Peak_2453	3	0.058919	0.12312	0.854068	403	2	-0.44449	0.93905	0.93947	0.999988	2677	0	0
Peak_604	4	0.059177	0.13805	0.863159	404	1	-1.4392	0.074199	0.16704	0.796418	478	2	0.46545
Peak_236	9	0.059276	0.18766	0.92626	405	4	-0.85422	0.18655	0.41679	0.96419	877	4	0.37719
Peak_1943	8	0.059417	0.18031	0.919514	406	3	-0.62016	0.066129	0.19653	0.815137	435	4	0.30874
Peak_2384	1	0.05969	0.059905	0.727558	407	1	-0.41368	0.94031	0.94027	0.999988	2680	0	0
Peak_830	7	0.060019	0.17561	0.91301	408	4	-0.40793	0.99154	0.99157	0.999988	2859	0	0
chr15;80256701:80257701	2	0.060389	0.10612	0.845247	409	2	-0.48073	0.93961	0.9402	0.999988	2678	0	0
Peak_1004	4	0.06041	0.14056	0.863443	410	1	-1.6783	0.91626	0.91629	0.999988	2590	0	0
Peak_1332	3	0.060451	0.12521	0.854068	411	2	-0.66198	0.57186	0.5919	0.999988	1820	1	0.22281
Peak_1164	3	0.060512	0.1253	0.854068	412	2	-0.46792	0.76755	0.76871	0.999988	2235	0	0
Peak_1443	9	0.060544	0.1904	0.930404	413	5	-0.44691	0.86414	0.92967	0.999988	2451	2	0.15584
Peak_2146	6	0.060734	0.16489	0.895544	414	4	-0.38847	0.85061	0.86726	0.999988	2409	1	0.19429
Peak_1833	5	0.060818	0.15626	0.88116	415	1	-1.4349	0.76842	0.79384	0.999988	2239	1	0.27071
chr6;55668631:55669631	1	0.061304	0.061447	0.733807	416	1	-0.50488	0.9387	0.93864	0.999988	2676	0	0
chr10;84185741:84186741	2	0.061345	0.10768	0.84541	417	2	-0.33642	0.93865	0.93921	0.999988	2674	0	0
Peak_919	4	0.061441	0.14243	0.865605	418	2	-0.54114	0.25835	0.39625	0.962116	1108	2	0.34393
chr4;156382975:156383975	1	0.061708	0.06185	0.733807	419	1	-0.7229	0.93829	0.9382	0.999988	2672	0	0
Peak_1623	7	0.061791	0.17887	0.919514	420	4	-0.56561	0.17984	0.38701	0.953508	857	3	0.29853
Peak_1596	9	0.061918	0.19341	0.933959	421	2	-0.81733	0.01458	0.062279	0.652962	138	5	0.37584
Peak_1669	7	0.06195	0.17922	0.919514	422	3	-0.56079	0.35894	0.57559	0.999988	1333	2	0.3593
Peak_1352	1	0.062031	0.062151	0.733807	423	1	-0.70838	0.93797	0.93791	0.999988	2671	0	0
Peak_808	7	0.062117	0.17956	0.919514	424	4	-0.63819	0.061324	0.17992	0.804028	409	3	0.23243
Peak_1212	2	0.062188	0.10926	0.847753	425	2	-0.36915	0.93781	0.93841	0.999988	2670	0	0
Peak_323	13	0.062442	0.2177	0.970619	426	7	-0.34465	0.47117	0.75619	0.999988	1611	2	0.39417
chr2;78735217:78736217	1	0.062757	0.062844	0.7345	427	1	-0.64856	0.93724	0.93713	0.999988	2668	0	0
Peak_1616	3	0.062923	0.12858	0.854068	428	1	-1.8143	0.64242	0.64917	0.999988	1967	1	0.25397
chr9;4380975:4381975	2	0.062984	0.1106	0.847753	429	1	-1.1521	0.67943	0.67968	0.999988	2027	0	0
Peak_1920	1	0.06308	0.063142	0.7345	430	1	-0.49202	0.93692	0.93678	0.999988	2665	0	0
chr1;82448775:82449775	1	0.063161	0.063237	0.7345	431	1	-0.5508	0.93684	0.9367	0.999988	2664	0	0
Peak_2596	6	0.063355	0.17049	0.906388	432	3	-0.39572	0.9892	0.98882	0.999988	2852	0	0
Peak_1041	2	0.063483	0.11148	0.847753	433	2	-0.26105	0.93652	0.93714	0.999988	2663	0	0
Peak_2369	5	0.063632	0.16112	0.889809	434	3	-0.37864	0.92208	0.92171	0.999988	2620	0	0
Peak_497	3	0.06385	0.12987	0.854068	435	1	-1.0244	0.72816	0.72967	0.999988	2146	0	0
Peak_1712	5	0.064221	0.16215	0.893783	436	3	-0.69177	0.98471	0.9843	0.999988	2827	0	0
Peak_1842	4	0.064581	0.14881	0.870221	437	3	-0.53896	0.72964	0.74166	0.999988	2150	1	0.1507
Peak_2568	10	0.064631	0.20648	0.951766	438	2	-1.1005	0.19875	0.44605	0.983264	926	4	0.37609
Peak_835	1	0.064856	0.06504	0.746554	439	1	-0.62119	0.93514	0.93509	0.999988	2661	0	0
Peak_183	2	0.065014	0.11387	0.852104	440	1	-1.2418	0.77799	0.77723	0.999988	2260	0	0
Peak_1444	2	0.065171	0.11412	0.852104	441	1	-0.952	0.1618	0.22689	0.834677	806	1	0.3487
Peak_218	10	0.065491	0.20869	0.957409	442	3	-0.63585	0.55106	0.772	0.999988	1772	2	0.47995
Peak_1073	3	0.065914	0.13258	0.854068	443	2	-0.62631	0.60456	0.61763	0.999988	1898	1	0.23564
chr10;58010003:58011003	2	0.066029	0.11555	0.854068	444	2	-0.42188	0.93397	0.93455	0.999988	2656	0	0
Peak_788	3	0.066427	0.13333	0.854068	445	2	-0.68926	0.72857	0.73005	0.999988	2149	0	0
Peak_324	1	0.067035	0.067296	0.753204	446	1	-0.54096	0.93296	0.93298	0.999988	2652	0	0
Peak_1339	8	0.06705	0.19837	0.936514	447	4	-0.50255	0.20091	0.41952	0.966886	931	2	0.39426
chr21;17475626:17476626	1	0.067358	0.067546	0.753204	448	1	-0.7529	0.93264	0.93263	0.999988	2651	0	0
Peak_251	10	0.067409	0.21349	0.967331	449	3	-0.94079	0.28886	0.55339	0.999988	1189	3	0.36611
chr1;230695062:230696062	2	0.06751	0.11806	0.854068	450	1	-0.85617	0.7101	0.71012	0.999988	2103	0	0
Peak_1633	8	0.067547	0.19953	0.937854	451	5	-0.24836	0.99834	0.99826	0.999988	2907	0	0
chr20;32697975:32698975	1	0.067681	0.067864	0.753204	452	1	-0.42796	0.93232	0.93233	0.999988	2649	0	0
Peak_1825	2	0.06812	0.11898	0.854068	453	2	-0.31561	0.93188	0.93223	0.999988	2648	0	0
Peak_281	20	0.068199	0.26125	0.990503	454	10	-0.30565	0.28932	0.63587	0.999988	1191	7	0.32184
Peak_1872	8	0.068252	0.2009	0.937854	455	2	-0.72411	0.85767	0.91189	0.999988	2431	1	0.32422
Peak_1493	10	0.068889	0.21699	0.970619	456	6	-0.3639	0.57556	0.78648	0.999988	1829	2	0.29982
Peak_1124	15	0.0689	0.24286	0.982047	457	8	-0.56554	0.71455	0.90215	0.999988	2114	3	0.24358
Peak_204	2	0.06956	0.12133	0.854068	458	2	-0.43113	0.93044	0.93064	0.999988	2645	0	0
Peak_671	5	0.069613	0.17102	0.906388	459	1	-1.3127	0.10033	0.22236	0.830027	600	3	0.29446
Peak_2099	7	0.069853	0.19454	0.933959	460	2	-1.672	0.43673	0.65252	0.999988	1535	2	0.39895
Peak_439	2	0.070003	0.12203	0.854068	461	1	-1.1728	0.17373	0.23569	0.84153	847	1	0.41245
chr1;163947650:163948650	1	0.070425	0.070628	0.765658	462	1	-0.68072	0.92957	0.92967	0.999988	2644	0	0
Peak_1603	2	0.071092	0.12372	0.854068	463	1	-0.91641	0.18922	0.24672	0.849592	888	1	0.3772
chr23;148073777:148074777	1	0.071555	0.071798	0.772259	464	1	-0.82433	0.92844	0.92857	0.999988	2641	0	0
Peak_38	3	0.071714	0.14054	0.863443	465	2	-0.39928	0.34386	0.44343	0.983264	1302	1	0.38605
Peak_1351	2	0.073095	0.12683	0.854068	466	2	-0.45451	0.92691	0.92708	0.999988	2638	0	0
Peak_660	12	0.073119	0.24259	0.982047	467	3	-0.83604	0.32104	0.61074	0.999988	1255	4	0.35013
Peak_772	9	0.073138	0.21724	0.970619	468	5	-0.33869	0.98364	0.98406	0.999988	2825	0	0
Peak_763	2	0.07327	0.12709	0.854068	469	2	-0.44318	0.92673	0.92693	0.999988	2637	0	0
Peak_717	10	0.073291	0.22804	0.982047	470	6	-0.42408	0.037666	0.13744	0.791032	286	4	0.5366
chr20;55260818:55261818	2	0.073532	0.1275	0.854068	471	2	-0.31837	0.92647	0.92665	0.999988	2636	0	0
chr4;89179131:89180131	2	0.07362	0.12766	0.854068	472	2	-0.21474	0.92638	0.92657	0.999988	2635	0	0
Peak_1432	14	0.073869	0.25194	0.982109	473	6	-0.52777	0.099981	0.31018	0.896162	598	5	0.41352
Peak_453	4	0.073895	0.16616	0.897309	474	2	-0.60457	0.80653	0.80694	0.999988	2311	1	0.16827
Peak_1250	9	0.074083	0.21909	0.970619	475	4	-0.57953	0.03116	0.11507	0.7765	249	2	0.66698
Peak_1298	3	0.074239	0.14386	0.865605	476	2	-0.76471	0.63443	0.64238	0.999988	1957	1	0.18724
Peak_1629	3	0.074726	0.14458	0.866567	477	2	-0.61094	0.39668	0.4741	0.986424	1430	1	0.31767
Peak_374	9	0.074759	0.22048	0.973366	478	4	-0.49097	0.56605	0.76936	0.999988	1809	3	0.28467
chr3;100201932:100202932	2	0.074851	0.12951	0.854068	479	2	-0.92676	0.92515	0.92538	0.999988	2633	0	0
Peak_1411	6	0.075099	0.19549	0.933959	480	4	-0.41963	0.95401	0.95373	0.999988	2723	0	0
Peak_907	7	0.075132	0.20436	0.946445	481	4	-0.39907	0.59831	0.7522	0.999988	1889	1	0.37451
Peak_624	5	0.075313	0.18049	0.919514	482	1	-1.105	0.1148	0.2452	0.848507	659	2	0.3347
Peak_113	4	0.075418	0.16918	0.905271	483	3	-0.38051	0.39052	0.53542	0.999988	1414	1	0.38591
Peak_1132	4	0.0758	0.16994	0.906388	484	3	-0.36929	0.83679	0.8366	0.999988	2384	0	0
chr12;12791779:12792779	1	0.075833	0.076023	0.785874	485	1	-0.53766	0.92417	0.92467	0.999988	2629	0	0
Peak_391	1	0.076076	0.076273	0.785874	486	1	-0.41777	0.92392	0.92445	0.999988	2628	0	0
Peak_1869	8	0.076389	0.21918	0.970619	487	4	-0.39226	0.75802	0.86271	0.999988	2212	1	0.30576
chr12;74487649:74488649	1	0.07656	0.076835	0.785874	488	1	-0.59693	0.92344	0.92393	0.999988	2625	0	0
chr15;79632579:79633579	2	0.076685	0.13254	0.854068	489	1	-0.76884	0.18689	0.24513	0.848507	881	1	0.41134
chr20;47416305:47417305	2	0.076986	0.13307	0.854068	490	2	-0.34795	0.92301	0.9232	0.999988	2624	0	0
Peak_75	11	0.077065	0.24031	0.982047	491	5	-0.37579	0.83853	0.93019	0.999988	2386	1	0.29775
chr2;209218192:209219192	1	0.077125	0.077447	0.785874	492	1	-0.69058	0.92288	0.92333	0.999988	2622	0	0
Peak_2001	9	0.077468	0.22593	0.982047	493	2	-0.8708	0.29674	0.54778	0.999988	1208	4	0.25979
Peak_653	3	0.078134	0.14915	0.870221	494	2	-0.38562	0.37304	0.46013	0.986424	1377	1	0.40288
chr21;14843327:14844327	1	0.078174	0.07857	0.785874	495	1	-0.66122	0.92183	0.92229	0.999988	2618	0	0
Peak_2123	1	0.078336	0.078723	0.785874	496	1	-0.59697	0.92166	0.92214	0.999988	2616	0	0
Peak_1813	1	0.07882	0.079189	0.785874	497	1	-0.52681	0.92118	0.92168	0.999988	2615	0	0
Peak_1447	3	0.078892	0.15017	0.870221	498	2	-0.91885	0.91662	0.91717	0.999988	2591	0	0
chr15;97123318:97124318	2	0.079288	0.13661	0.861738	499	2	-0.40655	0.92071	0.92089	0.999988	2612	0	0
Peak_480	8	0.079473	0.2262	0.982047	500	3	-0.62494	0.69141	0.82513	0.999988	2060	2	0.34935
Peak_1429	5	0.079585	0.18757	0.92626	501	3	-0.29007	0.93432	0.93397	0.999988	2658	0	0
Peak_1190	10	0.07965	0.24367	0.982047	502	6	-0.28779	0.99944	0.99937	0.999988	2914	0	0
Peak_1765	1	0.080434	0.080854	0.793685	503	1	-0.72494	0.91957	0.92004	0.999988	2607	0	0
Peak_1354	2	0.080887	0.13905	0.863159	504	2	-0.41958	0.91911	0.91918	0.999988	2606	0	0
Peak_2451	2	0.080978	0.13919	0.863159	505	2	-0.34771	0.91902	0.91909	0.999988	2605	0	0
Peak_539	3	0.081123	0.15338	0.875554	506	1	-0.75645	0.20009	0.31186	0.897549	928	2	0.28491
Peak_157	5	0.081147	0.1901	0.930404	507	3	-0.40698	0.91752	0.91706	0.999988	2595	0	0
Peak_2495	4	0.081718	0.18113	0.919514	508	3	-0.31898	0.96725	0.96707	0.999988	2763	0	0
Peak_1964	5	0.081766	0.19114	0.932434	509	2	-0.73045	0.12004	0.25289	0.856464	675	2	0.43364
Peak_413	2	0.082106	0.14101	0.863443	510	1	-0.56267	0.76651	0.76588	0.999988	2230	0	0
Peak_2288	1	0.082129	0.082582	0.80039	511	1	-0.60797	0.91787	0.91838	0.999988	2596	0	0
Peak_1513	2	0.082261	0.14128	0.863443	512	1	-0.93287	0.20124	0.25522	0.856464	932	1	0.32164
chr9;87798081:87799081	1	0.082694	0.083127	0.802843	513	1	-0.61821	0.91731	0.91789	0.999988	2593	0	0
Peak_55	11	0.082805	0.25314	0.982109	514	6	-0.46745	0.60511	0.81965	0.999988	1901	3	0.21632
Peak_2465	1	0.082936	0.083384	0.802843	515	1	-0.59214	0.91706	0.91764	0.999988	2592	0	0
Peak_677	3	0.083295	0.15608	0.88116	516	2	-0.43327	0.90782	0.90866	0.999988	2569	0	0
Peak_614	8	0.083539	0.23537	0.982047	517	5	-0.37293	0.012523	0.053106	0.628968	117	1	0.84723
Peak_1885	3	0.083791	0.15677	0.88116	518	2	-0.5012	0.81475	0.81605	0.999988	2333	0	0
Peak_836	1	0.083824	0.084263	0.802921	519	1	-0.67421	0.91618	0.91663	0.999988	2589	0	0
chr17;75434520:75435520	1	0.084147	0.084574	0.802921	520	1	-1.0083	0.91585	0.91624	0.999988	2587	0	0
Peak_267	1	0.084632	0.085028	0.802921	521	1	-0.56033	0.91537	0.91573	0.999988	2585	0	0
Peak_1374	4	0.084769	0.18677	0.92626	522	2	-0.45078	0.97704	0.97699	0.999988	2797	0	0
Peak_2347	4	0.084852	0.18694	0.92626	523	3	-0.47721	0.58252	0.64723	0.999988	1852	1	0.28149
Peak_1320	3	0.085106	0.15863	0.884385	524	2	-0.43081	0.39374	0.4723	0.986424	1424	1	0.42987
Peak_656	17	0.085465	0.29428	0.999944	525	5	-0.35307	0.27062	0.59468	0.999988	1134	6	0.27803
Peak_392	1	0.086004	0.086246	0.802921	526	1	-0.64733	0.914	0.91439	0.999988	2583	0	0
Peak_50	1	0.086327	0.086553	0.802921	527	1	-0.65671	0.91367	0.91407	0.999988	2582	0	0
chr12;61116386:61117386	1	0.087779	0.087994	0.802921	528	1	-0.65357	0.91222	0.91252	0.999988	2580	0	0
Peak_1567	2	0.087824	0.14992	0.870221	529	2	-0.23738	0.91218	0.91199	0.999988	2579	0	0
Peak_1189	1	0.08786	0.088055	0.802921	530	1	-0.55881	0.91214	0.91241	0.999988	2578	0	0
Peak_1667	2	0.088128	0.15044	0.870221	531	1	-1.9587	0.87663	0.87622	0.999988	2487	0	0
chr7;79999490:80000490	1	0.088183	0.088363	0.803226	532	1	-0.52817	0.91182	0.9121	0.999988	2576	0	0
Peak_448	3	0.088378	0.16303	0.895544	533	2	-0.6086	0.020561	0.052984	0.628968	184	1	0.55676
Peak_2231	3	0.088427	0.16309	0.895544	534	1	-0.99212	0.50663	0.54478	0.999988	1685	1	0.24894
Peak_1048	4	0.088778	0.19396	0.933959	535	3	-0.41266	0.61396	0.66479	0.999988	1917	1	0.22698
Peak_1445	2	0.088928	0.15172	0.875269	536	2	-0.47559	0.91107	0.91088	0.999988	2574	0	0
chr17;15122511:15123511	2	0.089669	0.15281	0.875269	537	1	-0.75609	0.77	0.76928	0.999988	2242	0	0
Peak_406	8	0.090233	0.25048	0.982047	538	4	-0.56033	0.96191	0.96173	0.999988	2752	1	0.14681
Peak_2480	6	0.09061	0.22769	0.982047	539	4	-0.31255	0.83475	0.85799	0.999988	2375	1	0.21569
chr2;160867756:160868756	2	0.090747	0.15456	0.876919	540	1	-0.77951	0.38882	0.40329	0.964077	1411	1	0.32309
Peak_1916	2	0.090767	0.15459	0.876919	541	2	-0.53149	0.90923	0.90909	0.999988	2572	0	0
Peak_1295	5	0.091025	0.20618	0.951766	542	3	-0.44989	0.87425	0.87418	0.999988	2477	1	0.14619
Peak_417	3	0.091076	0.16672	0.898702	543	2	-0.50415	0.95691	0.95721	0.999988	2733	0	0
Peak_826	8	0.091217	0.25261	0.982109	544	4	-0.34199	0.92052	0.93479	0.999988	2609	1	0.26234
Peak_1851	4	0.09171	0.19931	0.937854	545	3	-0.18211	0.97236	0.9723	0.999988	2782	0	0
Peak_2387	6	0.092193	0.23094	0.982047	546	4	-0.35578	0.95096	0.9507	0.999988	2711	0	0
Peak_2187	5	0.092459	0.20847	0.957409	547	3	-0.34632	0.77461	0.79757	0.999988	2250	1	0.22874
Peak_1306	2	0.092624	0.15754	0.881972	548	2	-0.36675	0.90738	0.90727	0.999988	2567	0	0
Peak_161	7	0.092697	0.2376	0.982047	549	3	-0.61608	0.51112	0.70087	0.999988	1696	2	0.25755
Peak_937	1	0.093188	0.093515	0.82153	550	1	-0.42401	0.90681	0.90715	0.999988	2566	0	0
Peak_1079	8	0.094279	0.25804	0.986844	551	3	-0.81516	0.12504	0.3092	0.896054	691	3	0.40419
Peak_1575	3	0.094402	0.17124	0.906388	552	2	-0.32098	0.79352	0.79478	0.999988	2290	0	0
Peak_292	2	0.094749	0.16091	0.889809	553	2	-0.22459	0.90525	0.90489	0.999988	2562	0	0
chr2;71839471:71840471	1	0.095044	0.095426	0.826229	554	1	-0.38442	0.90496	0.9053	0.999988	2561	0	0
Peak_14	7	0.095045	0.24189	0.982047	555	1	-1.9838	0.1658	0.36395	0.93527	823	4	0.25798
Peak_1606	5	0.095207	0.21309	0.967331	556	3	-0.40762	0.97768	0.97735	0.999988	2800	0	0
chr23;98624500:98625500	1	0.095528	0.095903	0.826229	557	1	-0.57416	0.90447	0.90476	0.999988	2559	0	0
Peak_1303	3	0.095972	0.17347	0.912411	558	2	-0.62184	0.27991	0.40803	0.964077	1158	1	0.36016
Peak_1974	12	0.095986	0.28833	0.999944	559	4	-0.67018	0.28781	0.57463	0.999988	1183	3	0.27568
Peak_555	6	0.096031	0.23847	0.982047	560	4	-0.36671	0.994	0.99376	0.999988	2871	0	0
Peak_824	1	0.096416	0.096678	0.826229	561	1	-0.64791	0.90358	0.90386	0.999988	2557	0	0
Peak_858	2	0.096446	0.16381	0.895544	562	2	-0.28997	0.90355	0.90312	0.999988	2556	0	0
Peak_176	5	0.096601	0.21524	0.970619	563	3	-0.587	0.1411	0.28533	0.88328	746	2	0.36741
chr19;7102249:7103249	1	0.09682	0.097067	0.826229	564	1	-0.56354	0.90318	0.90346	0.999988	2555	0	0
Peak_1152	2	0.097048	0.16472	0.895544	565	1	-0.79027	0.75386	0.75329	0.999988	2200	0	0
Peak_61	12	0.097071	0.29046	0.999944	566	5	-0.4288	0.061631	0.21409	0.819731	414	4	0.30856
Peak_1300	3	0.097277	0.17505	0.91301	567	2	-0.56801	0.91461	0.9154	0.999988	2584	0	0
Peak_350	9	0.097557	0.26651	0.992961	568	3	-0.62598	0.22821	0.46757	0.986424	1011	2	0.41044
Peak_699	5	0.097585	0.21674	0.970619	569	3	-0.29433	0.88101	0.88097	0.999988	2497	0	0
Peak_2103	1	0.097869	0.098132	0.831955	570	1	-0.77143	0.90213	0.90244	0.999988	2554	0	0
Peak_110	1	0.098918	0.099306	0.835686	571	1	-0.56536	0.90108	0.90144	0.999988	2552	0	0
Peak_458	4	0.098943	0.21253	0.967331	572	3	-0.34539	0.9731	0.97307	0.999988	2785	0	0
Peak_559	4	0.099324	0.21321	0.967331	573	2	-0.56764	0.82704	0.82705	0.999988	2355	0	0
Peak_879	2	0.099478	0.16841	0.904009	574	2	-0.25409	0.90052	0.90009	0.999988	2551	0	0
Peak_407	7	0.099533	0.24983	0.982047	575	4	-0.29264	0.91803	0.92343	0.999988	2600	1	0.22822
Peak_1725	2	0.09963	0.16863	0.904009	576	2	-0.41657	0.90037	0.89995	0.999988	2550	0	0
Peak_484	1	0.10053	0.10097	0.837228	577	1	-0.4237	0.89947	0.89984	0.999988	2548	0	0
Peak_361	6	0.10076	0.24799	0.982047	578	4	-0.34168	0.93432	0.93417	0.999988	2657	0	0
Peak_980	12	0.10085	0.29791	0.999944	579	6	-0.40144	0.6195	0.84265	0.999988	1924	4	0.20281
chr20;39695757:39696757	2	0.10106	0.17081	0.906388	580	2	-0.21372	0.89894	0.89848	0.999988	2547	0	0
Peak_476	6	0.10126	0.24903	0.982047	581	3	-0.50581	0.95052	0.95028	0.999988	2710	0	0
Peak_2214	7	0.10128	0.25305	0.982109	582	4	-0.3536	0.73781	0.84475	0.999988	2169	2	0.26354
Peak_471	5	0.10134	0.22277	0.977093	583	3	-0.34414	0.14691	0.29421	0.888703	764	2	0.42711
Peak_398	7	0.1015	0.25343	0.982109	584	3	-0.62421	0.9969	0.99697	0.999988	2889	0	0
Peak_242	2	0.10226	0.17262	0.910775	585	1	-0.60464	0.19979	0.25422	0.856464	927	1	0.46485
Peak_1133	14	0.10269	0.31414	0.999944	586	3	-0.78293	0.0059015	0.034965	0.604889	70	9	0.28161
Peak_1435	4	0.10281	0.21945	0.970619	587	1	-0.85132	0.0041196	0.014693	0.547549	58	3	0.50724
chr7;106963450:106964450	2	0.10287	0.17363	0.912411	588	1	-0.9424	0.88562	0.88515	0.999988	2512	0	0
Peak_2251	3	0.10336	0.18315	0.922692	589	2	-0.3063	0.85407	0.85533	0.999988	2419	0	0
chr5;85104882:85105882	1	0.10336	0.10379	0.843908	590	1	-0.44652	0.89664	0.89696	0.999988	2544	0	0
Peak_88	3	0.1039	0.18391	0.924622	591	2	-0.46134	0.13562	0.22748	0.834677	730	1	0.41553
Peak_228	2	0.10394	0.17529	0.91301	592	1	-0.86072	0.71374	0.71375	0.999988	2112	0	0
Peak_1505	2	0.10437	0.17595	0.913147	593	2	-0.40414	0.89563	0.89499	0.999988	2543	0	0
Peak_1604	7	0.10473	0.25947	0.986844	594	4	-0.47545	0.98842	0.98845	0.999988	2844	0	0
Peak_936	2	0.10474	0.17648	0.914247	595	2	-0.30303	0.89526	0.89465	0.999988	2542	0	0
chr13;19124162:19125162	1	0.10497	0.10541	0.845247	596	1	-0.60558	0.89503	0.89532	0.999988	2541	0	0
Peak_163	1	0.10505	0.10549	0.845247	597	1	-0.46414	0.89495	0.89525	0.999988	2540	0	0
Peak_1308	1	0.10538	0.10583	0.845247	598	1	-0.79115	0.89462	0.89491	0.999988	2539	0	0
Peak_307	15	0.1056	0.32754	0.999944	599	7	-0.33932	0.15622	0.42104	0.968084	792	4	0.46456
Peak_1944	5	0.10561	0.22961	0.982047	600	3	-0.28892	0.29132	0.46342	0.986424	1198	2	0.36989
Peak_1721	6	0.10581	0.25706	0.986844	601	3	-0.52696	0.4749	0.64482	0.999988	1621	2	0.37079
Peak_2064	6	0.10596	0.25726	0.986844	602	3	-0.49742	0.80609	0.84359	0.999988	2310	1	0.33399
Peak_736	1	0.1061	0.10651	0.845247	603	1	-0.45827	0.8939	0.89418	0.999988	2538	0	0
chr8;111046105:111047105	1	0.10618	0.10656	0.845247	604	1	-0.66709	0.89382	0.8941	0.999988	2536	0	0
chr23;136959400:136960400	2	0.10626	0.17879	0.919514	605	2	-0.34704	0.89374	0.89319	0.999988	2535	0	0
Peak_1845	10	0.10633	0.29306	0.999944	606	4	-0.57088	0.3222	0.58737	0.999988	1256	2	0.51412
Peak_1486	10	0.10652	0.29335	0.999944	607	5	-0.45214	0.23993	0.50454	0.999988	1066	3	0.36835
Peak_252	6	0.10653	0.25808	0.986844	608	3	-0.6066	0.38302	0.5809	0.999988	1400	2	0.26668
Peak_551	8	0.10681	0.27782	0.999944	609	3	-0.78063	0.4262	0.64976	0.999988	1515	3	0.25752
Peak_120	5	0.10693	0.23179	0.982047	610	2	-0.59097	0.64565	0.7322	0.999988	1972	1	0.35834
Peak_209	6	0.10745	0.25936	0.986844	611	3	-0.32475	0.42285	0.60826	0.999988	1505	2	0.31316
Peak_1273	2	0.10745	0.18062	0.919514	612	1	-0.5517	0.80252	0.80167	0.999988	2303	0	0
NO_TARGET_246	1	0.10756	0.108	0.84541	613	1	-0.63358	0.89244	0.89273	0.999988	2530	0	0
Peak_1490	3	0.10796	0.18919	0.930404	614	2	-0.47068	0.36646	0.45618	0.986424	1358	1	0.31923
Peak_1325	4	0.10875	0.23029	0.982047	615	1	-1.1235	0.68688	0.71137	0.999988	2046	1	0.23805
Peak_1911	11	0.10891	0.30903	0.999944	616	5	-0.37949	0.44398	0.70834	0.999988	1552	3	0.34468
Peak_2299	1	0.10925	0.10983	0.847753	617	1	-0.57534	0.89075	0.89092	0.999988	2525	0	0
chr4;142910768:142911768	1	0.10933	0.10993	0.847753	618	1	-0.4536	0.89067	0.89084	0.999988	2524	0	0
Peak_166	7	0.10998	0.26883	0.992961	619	3	-0.49906	0.14002	0.3216	0.905188	741	4	0.34729
Peak_135	5	0.11006	0.23661	0.982047	620	2	-0.51965	0.083999	0.1963	0.815137	518	3	0.36147
Peak_2496	5	0.11011	0.23669	0.982047	621	3	-0.27949	0.030889	0.091008	0.713705	248	2	0.49057
Peak_435	2	0.1104	0.18501	0.92626	622	2	-0.31705	0.8896	0.88911	0.999988	2522	0	0
chr7;130262396:130263396	1	0.11062	0.1111	0.847753	623	1	-0.54658	0.88938	0.88963	0.999988	2521	0	0
Peak_1796	6	0.11104	0.26393	0.990638	624	3	-0.54212	0.18346	0.36149	0.935265	867	1	0.5496
Peak_1108	9	0.11131	0.29322	0.999944	625	5	-0.47895	0.28339	0.53228	0.999988	1169	2	0.41009
chr5;89492179:89493179	2	0.11169	0.18703	0.92626	626	2	-0.22359	0.88831	0.88787	0.999988	2519	0	0
Peak_2036	2	0.11196	0.18749	0.92626	627	2	-0.17743	0.88804	0.8876	0.999988	2518	0	0
Peak_1344	4	0.11259	0.23729	0.982047	628	2	-0.75821	0.67621	0.70416	0.999988	2021	1	0.29466
Peak_339	1	0.11312	0.11355	0.852104	629	1	-0.43645	0.88688	0.88707	0.999988	2515	0	0
Peak_1148	15	0.11358	0.34266	0.999944	630	5	-0.53135	0.14791	0.4066	0.964077	766	4	0.34066
Peak_2197	1	0.11369	0.11411	0.852104	631	1	-0.42064	0.88631	0.88652	0.999988	2514	0	0
Peak_1341	3	0.11376	0.19687	0.933959	632	2	-0.5416	0.34788	0.44569	0.983264	1308	1	0.3427
Peak_609	4	0.11399	0.23977	0.982047	633	3	-0.16884	0.84754	0.84765	0.999988	2403	0	0
Peak_1007	5	0.11455	0.24379	0.982047	634	3	-0.4096	0.93154	0.9311	0.999988	2647	0	0
Peak_2624	5	0.11482	0.24416	0.982047	635	3	-0.31018	0.96832	0.968	0.999988	2771	0	0
Peak_1600	7	0.11529	0.27808	0.999944	636	4	-0.39162	0.95537	0.95577	0.999988	2728	0	0
Peak_1942	1	0.11538	0.11575	0.854068	637	1	-0.43472	0.88462	0.88471	0.999988	2510	0	0
chr17;9020541:9021541	2	0.11551	0.19148	0.932563	638	1	-1.0993	0.72604	0.72573	0.999988	2142	0	0
Peak_1934	5	0.11553	0.24513	0.982047	639	1	-0.94612	0.50012	0.6451	0.999988	1671	2	0.26424
Peak_2611	7	0.1161	0.27959	0.999944	640	1	-1.2811	0.013544	0.053187	0.628968	130	4	0.41355
Peak_869	1	0.11611	0.11645	0.854068	641	1	-0.92464	0.88389	0.88397	0.999988	2505	0	0
Peak_1020	13	0.11658	0.34121	0.999944	642	6	-0.32601	0.0135	0.067556	0.674872	128	6	0.46687
Peak_883	13	0.11672	0.34148	0.999944	643	6	-0.32697	0.85785	0.95045	0.999988	2432	2	0.25112
chr3;75850818:75851818	1	0.11692	0.11726	0.854068	644	1	-0.85196	0.88308	0.88318	0.999988	2502	0	0
Peak_2165	3	0.11716	0.20152	0.938288	645	2	-0.42558	0.40529	0.4793	0.987671	1452	1	0.47515
Peak_1457	4	0.11719	0.24388	0.982047	646	2	-0.46717	0.3923	0.53728	0.999988	1420	1	0.42502
Peak_1195	18	0.1172	0.36956	0.999944	647	5	-0.51368	0.082861	0.29306	0.887347	513	7	0.35741
Peak_1342	3	0.11724	0.20163	0.938288	648	2	-0.42405	0.82258	0.8238	0.999988	2349	0	0
Peak_1305	5	0.11773	0.24848	0.982047	649	2	-0.88428	0.88349	0.88347	0.999988	2504	0	0
Peak_726	2	0.11802	0.19323	0.933959	650	1	-0.71173	0.8164	0.81516	0.999988	2335	0	0
Peak_1897	5	0.11872	0.24996	0.982047	651	3	-0.31688	0.48334	0.63028	0.999988	1643	2	0.21349
Peak_894	5	0.1189	0.25021	0.982047	652	3	-0.25933	0.43106	0.58432	0.999988	1526	1	0.40675
Peak_1098	15	0.11988	0.35434	0.999944	653	5	-0.5771	0.65325	0.87671	0.999988	1984	4	0.31403
chr10;27636496:27637496	1	0.12047	0.12081	0.854068	654	1	-0.39275	0.87953	0.87961	0.999988	2494	0	0
Peak_2269	2	0.12127	0.19549	0.933959	655	1	-0.68973	0.73435	0.73395	0.999988	2161	0	0
Peak_875	1	0.12152	0.12183	0.854068	656	1	-0.50379	0.87848	0.8785	0.999988	2492	0	0
Peak_1159	1	0.12188	0.12219	0.854068	657	1	-0.62131	0.87812	0.87813	0.999988	2491	0	0
chr12;49532428:49533428	1	0.12257	0.12293	0.854068	658	1	-0.3777	0.87743	0.87746	0.999988	2489	0	0
Peak_2409	2	0.12309	0.1968	0.933959	659	1	-0.83396	0.69834	0.69844	0.999988	2076	0	0
Peak_133	14	0.12322	0.35562	0.999944	660	6	-0.47118	0.089044	0.28742	0.884837	545	4	0.4251
chr3;109229947:109230947	1	0.12338	0.12376	0.854068	661	1	-0.59294	0.87662	0.87663	0.999988	2486	0	0
Peak_711	6	0.12406	0.28118	0.999944	662	3	-0.57907	0.75763	0.82289	0.999988	2209	1	0.32228
chr5;58256622:58257622	1	0.12515	0.12547	0.854068	663	1	-0.43608	0.87485	0.87503	0.999988	2479	0	0
Peak_59	2	0.1252	0.1983	0.936514	664	1	-0.83309	0.77631	0.77553	0.999988	2255	0	0
Peak_1594	1	0.12523	0.12556	0.854068	665	1	-0.49025	0.87477	0.87494	0.999988	2478	0	0
Peak_1987	7	0.12549	0.29597	0.999944	666	4	-0.22735	0.86854	0.89579	0.999988	2464	1	0.21362
Peak_1568	9	0.12567	0.32107	0.999944	667	5	-0.37573	0.60552	0.7976	0.999988	1903	2	0.31575
chr5;14073240:14074240	1	0.1258	0.12612	0.854068	668	1	-0.5123	0.8742	0.8743	0.999988	2476	0	0
Peak_2085	3	0.12581	0.21336	0.967331	669	2	-0.30831	0.55146	0.57643	0.999988	1773	1	0.28678
Peak_1362	6	0.12629	0.28435	0.999944	670	3	-0.37256	0.95871	0.95826	0.999988	2740	0	0
Peak_1699	3	0.12658	0.21442	0.968532	671	2	-0.5291	0.91836	0.91888	0.999988	2604	0	0
Peak_2332	5	0.12684	0.2624	0.990638	672	2	-0.52534	0.5776	0.70521	0.999988	1838	1	0.55246
Peak_278	7	0.12722	0.299	0.999944	673	3	-0.37648	0.74717	0.85112	0.999988	2186	1	0.36252
Peak_2513	13	0.12852	0.36133	0.999944	674	6	-0.38017	0.60552	0.83504	0.999988	1904	1	0.3905
Peak_1714	7	0.12854	0.3012	0.999944	675	4	-0.28617	0.5454	0.72047	0.999988	1763	2	0.30317
Peak_1391	1	0.12854	0.12878	0.854068	676	1	-0.50894	0.87146	0.87158	0.999988	2472	0	0
chr1;185460861:185461861	1	0.12878	0.12904	0.854068	677	1	-0.47212	0.87122	0.87131	0.999988	2471	0	0
Peak_1991	8	0.12925	0.31289	0.999944	678	3	-0.37649	0.9817	0.98158	0.999988	2816	0	0
chr1;226623374:226624374	1	0.12927	0.12953	0.854068	679	1	-0.33396	0.87073	0.87084	0.999988	2470	0	0
Peak_1509	3	0.1296	0.21857	0.970619	680	2	-0.49164	0.30148	0.41986	0.966905	1219	1	0.36735
chr1;153694065:153695065	1	0.12967	0.12993	0.854068	681	1	-0.46121	0.87033	0.87042	0.999988	2467	0	0
Peak_1952	14	0.12969	0.36842	0.999944	682	7	-0.36352	0.42535	0.72317	0.999988	1512	3	0.36278
Peak_2243	5	0.12988	0.26721	0.992961	683	2	-0.5879	0.44152	0.59361	0.999988	1548	1	0.3461
Peak_49	11	0.13066	0.35181	0.999944	684	3	-0.65647	0.41507	0.68477	0.999988	1479	2	0.47362
Peak_1231	1	0.13088	0.13113	0.854068	685	1	-0.39668	0.86912	0.86928	0.999988	2465	0	0
Peak_2218	8	0.1314	0.31614	0.999944	686	4	-0.4316	0.2323	0.46302	0.986424	1033	3	0.32606
Peak_1857	7	0.13161	0.30664	0.999944	687	3	-0.52704	0.4	0.61607	0.999988	1442	2	0.38598
Peak_1324	2	0.13183	0.20278	0.942126	688	1	-0.70786	0.383	0.39823	0.962534	1399	1	0.27631
Peak_1520	1	0.13193	0.13216	0.854068	689	1	-0.47794	0.86807	0.86826	0.999988	2463	0	0
Peak_2207	2	0.13319	0.2037	0.944917	690	1	-0.49427	0.22827	0.27516	0.873526	1012	1	0.37311
chr11;15340077:15341077	1	0.13338	0.13363	0.854068	691	1	-0.52667	0.86662	0.86684	0.999988	2459	0	0
Peak_1492	5	0.13419	0.27388	0.998233	692	2	-0.63345	0.90571	0.90505	0.999988	2564	0	0
chr21;38051497:38052497	1	0.13443	0.13466	0.856596	693	1	-0.78527	0.86557	0.86572	0.999988	2455	0	0
Peak_1680	4	0.1354	0.26329	0.990638	694	2	-0.95601	0.068387	0.15635	0.792259	446	2	0.37205
chr7;83328569:83329569	1	0.13548	0.13572	0.858018	695	1	-0.55781	0.86452	0.86471	0.999988	2452	0	0
chr8;133323616:133324616	1	0.13677	0.13693	0.86195	696	1	-0.61452	0.86323	0.86331	0.999988	2446	0	0
Peak_44	10	0.13719	0.34616	0.999944	697	4	-0.65098	0.85343	0.92716	0.999988	2416	1	0.32639
Peak_2252	5	0.13727	0.27877	0.999944	698	1	-0.74236	0.17323	0.33374	0.907007	845	1	0.60633
Peak_911	1	0.1373	0.13749	0.863159	699	1	-0.38537	0.8627	0.8628	0.999988	2445	0	0
chr23;101198982:101199982	1	0.13782	0.13798	0.863159	700	1	-0.92183	0.86218	0.86226	0.999988	2442	0	0
Peak_403	3	0.13799	0.2297	0.982047	701	2	-0.63608	0.82243	0.82368	0.999988	2348	0	0
chr7;13186616:13187616	1	0.13831	0.13851	0.863159	702	1	-0.35395	0.86169	0.86177	0.999988	2441	0	0
Peak_1474	3	0.13851	0.23051	0.982047	703	2	-0.50938	0.9401	0.94052	0.999988	2679	0	0
chr13;72649141:72650141	1	0.13952	0.13971	0.863443	704	1	-0.52602	0.86048	0.86065	0.999988	2438	0	0
Peak_1118	8	0.13982	0.32908	0.999944	705	4	-0.58168	0.032775	0.11516	0.7765	264	2	0.44719
Peak_346	3	0.14042	0.23307	0.982047	706	2	-0.27703	0.88886	0.88965	0.999988	2520	0	0
Peak_1498	3	0.14045	0.23309	0.982047	707	2	-0.42252	0.88019	0.88103	0.999988	2495	0	0
Peak_1558	8	0.14049	0.33018	0.999944	708	2	-0.63345	0.37654	0.60764	0.999988	1389	2	0.37421
chr20;50201611:50202611	1	0.14105	0.1413	0.863443	709	1	-0.64218	0.85895	0.85915	0.999988	2434	0	0
Peak_2113	3	0.14111	0.23396	0.982047	710	2	-0.48607	0.66905	0.67243	0.999988	2008	1	0.14453
Peak_1496	3	0.14112	0.23401	0.982047	711	2	-0.29075	0.19423	0.30432	0.894064	910	1	0.41678
Peak_2574	12	0.14253	0.37593	0.999944	712	5	-0.46839	0.072026	0.24105	0.845337	470	6	0.38308
chr4;184567209:184568209	1	0.14259	0.14288	0.865605	713	1	-0.58502	0.85741	0.85752	0.999988	2430	0	0
chr13;82667031:82668031	1	0.14299	0.1433	0.865605	714	1	-0.4993	0.85701	0.85709	0.999988	2428	0	0
chr6;79731598:79732598	1	0.14364	0.14391	0.865605	715	1	-0.38049	0.85636	0.85651	0.999988	2425	0	0
Peak_910	3	0.14395	0.23761	0.982047	716	1	-1.0699	0.26384	0.39322	0.957841	1117	1	0.41812
Peak_1032	7	0.14416	0.32782	0.999944	717	4	-0.48614	0.9175	0.92306	0.999988	2594	1	0.20074
Peak_806	1	0.1446	0.14484	0.866567	718	1	-0.32044	0.8554	0.85547	0.999988	2424	0	0
Peak_1425	4	0.14462	0.27315	0.998233	719	2	-0.4714	0.47723	0.5944	0.999988	1632	1	0.32097
Peak_705	7	0.14484	0.32904	0.999944	720	4	-0.30636	0.70062	0.81849	0.999988	2082	2	0.20121
Peak_733	4	0.14501	0.27356	0.998233	721	2	-0.39677	0.93358	0.93385	0.999988	2655	0	0
Peak_1453	1	0.14517	0.14538	0.866567	722	1	-0.36891	0.85483	0.85485	0.999988	2422	0	0
Peak_900	1	0.14598	0.14615	0.866567	723	1	-0.34587	0.85402	0.85401	0.999988	2418	0	0
Peak_1012	4	0.14605	0.27473	0.998924	724	2	-2.1824	0.15974	0.29211	0.887325	803	2	0.3963
Peak_386	2	0.14607	0.2127	0.967331	725	1	-0.45425	0.86402	0.86346	0.999988	2450	0	0
Peak_2302	7	0.14674	0.33214	0.999944	726	3	-0.59774	0.6032	0.75509	0.999988	1896	2	0.28082
chr8;8771569:8772569	1	0.14743	0.14754	0.869345	727	1	-0.47662	0.85257	0.85259	0.999988	2412	0	0
Peak_542	6	0.14807	0.31337	0.999944	728	1	-1.9269	0.0022512	0.010447	0.539604	40	5	0.52961
Peak_2300	1	0.14824	0.14837	0.870221	729	1	-0.40228	0.85176	0.85175	0.999988	2411	0	0
Peak_2362	3	0.14889	0.24442	0.982047	730	2	-0.54165	0.68714	0.68924	0.999988	2048	1	0.25724
Peak_426	10	0.14897	0.36581	0.999944	731	3	-0.7595	0.1074	0.29765	0.890488	632	4	0.35948
Peak_332	3	0.14983	0.24565	0.982047	732	1	-1.0753	0.083013	0.15706	0.792326	514	2	0.36819
Peak_1360	4	0.15006	0.2789	0.999944	733	1	-0.78325	0.077243	0.17277	0.799259	487	2	0.51163
Peak_1335	4	0.15019	0.27906	0.999944	734	2	-0.60999	0.96712	0.96694	0.999988	2762	0	0
Peak_2285	8	0.15076	0.34535	0.999944	735	2	-0.75611	0.025383	0.095856	0.727851	209	5	0.5291
Peak_2608	22	0.15177	0.45171	0.999944	736	5	-0.53732	0.097443	0.34585	0.921942	587	8	0.40015
Peak_2365	3	0.15222	0.24862	0.982047	737	1	-0.73811	0.77881	0.77988	0.999988	2262	0	0
Peak_1901	7	0.15323	0.34283	0.999944	738	2	-0.50695	0.37423	0.59053	0.999988	1383	2	0.33984
Peak_973	5	0.15362	0.30398	0.999944	739	2	-0.59216	0.41143	0.56699	0.999988	1468	2	0.23984
Peak_1408	3	0.15383	0.25063	0.982047	740	2	-0.33685	0.84788	0.84911	0.999988	2404	0	0
Peak_1219	6	0.15398	0.32127	0.999944	741	3	-0.59369	0.96917	0.96884	0.999988	2773	0	0
Peak_981	6	0.15444	0.32194	0.999944	742	3	-0.27049	0.30663	0.51306	0.999988	1229	2	0.548
Peak_2190	3	0.15455	0.25158	0.982109	743	2	-0.34137	0.95402	0.95431	0.999988	2724	0	0
Peak_641	3	0.15464	0.25168	0.982109	744	2	-0.38794	0.8485	0.8498	0.999988	2405	0	0
Peak_620	5	0.15552	0.30688	0.999944	745	3	-0.4405	0.43947	0.59172	0.999988	1541	2	0.35934
Peak_1409	6	0.15693	0.32516	0.999944	746	1	-0.88928	0.4764	0.64594	0.999988	1628	1	0.38491
Peak_2254	2	0.15781	0.22121	0.973669	747	1	-0.58016	0.26705	0.30513	0.894064	1126	1	0.32676
Peak_317	1	0.158	0.15781	0.881972	748	1	-0.36169	0.842	0.84215	0.999988	2394	0	0
chr12;43216570:43217570	1	0.15808	0.15789	0.881972	749	1	-0.39719	0.84192	0.84207	0.999988	2393	0	0
Peak_2590	10	0.15866	0.38216	0.999944	750	4	-0.46274	0.51876	0.75332	0.999988	1710	2	0.31703
Peak_422	5	0.15881	0.31163	0.999944	751	3	-0.34624	0.92474	0.92426	0.999988	2632	0	0
Peak_1875	3	0.15978	0.25851	0.986844	752	1	-0.61058	0.057812	0.12302	0.782253	400	1	0.74056
Peak_1203	1	0.16018	0.15994	0.886617	753	1	-0.31157	0.83982	0.8399	0.999988	2389	0	0
Peak_289	8	0.16204	0.36195	0.999944	754	3	-0.5492	0.97872	0.97843	0.999988	2806	0	0
Peak_2121	9	0.16236	0.38293	0.999944	755	2	-0.66034	0.2794	0.52791	0.999988	1157	4	0.23546
Peak_1906	3	0.16295	0.26276	0.990638	756	2	-0.33185	0.92603	0.92639	0.999988	2634	0	0
Peak_351	3	0.16366	0.26363	0.990638	757	1	-1.428	0.77641	0.77757	0.999988	2256	0	0
Peak_2562	5	0.16383	0.31925	0.999944	758	1	-0.73561	0.15246	0.30274	0.891831	779	3	0.32964
Peak_1065	9	0.16403	0.38518	0.999944	759	3	-0.39358	0.31942	0.57379	0.999988	1250	4	0.27061
Peak_2044	10	0.16428	0.39106	0.999944	760	5	-0.35777	0.83594	0.91932	0.999988	2379	2	0.21555
Peak_1733	1	0.16462	0.16426	0.895544	761	1	-0.7146	0.83538	0.8353	0.999988	2377	0	0
Peak_525	4	0.16483	0.29458	0.999944	762	1	-0.74217	0.28857	0.4279	0.971404	1187	2	0.28843
Peak_1923	3	0.16495	0.26544	0.992961	763	1	-0.617	0.19129	0.3004	0.891716	897	1	0.51484
Peak_1022	1	0.16632	0.16601	0.897309	764	1	-0.30555	0.83368	0.83357	0.999988	2370	0	0
Peak_755	3	0.16768	0.26902	0.992961	765	2	-0.386	0.088882	0.16496	0.796418	542	1	0.55216
Peak_1090	6	0.16881	0.34031	0.999944	766	3	-0.55412	0.56076	0.70784	0.999988	1794	2	0.22471
Peak_846	5	0.16909	0.32721	0.999944	767	3	-0.1977	0.51754	0.66088	0.999988	1705	2	0.1793
chr23;104098297:104099297	2	0.1705	0.23046	0.982047	768	1	-0.79374	0.87521	0.8748	0.999988	2480	0	0
Peak_1086	7	0.17204	0.37414	0.999944	769	2	-0.64298	0.75165	0.85457	0.999988	2195	1	0.28697
Peak_1449	10	0.17237	0.40405	0.999944	770	5	-0.31009	0.078323	0.24058	0.845337	490	3	0.54811
Peak_2548	2	0.17256	0.23203	0.982047	771	1	-0.49427	0.52422	0.52576	0.999988	1722	1	0.16801
Peak_2329	7	0.1737	0.37698	0.999944	772	2	-0.52827	0.16914	0.36956	0.937947	833	3	0.47209
Peak_1626	3	0.17457	0.27815	0.999944	773	1	-0.71861	0.92873	0.92915	0.999988	2642	0	0
Peak_2416	7	0.17532	0.37951	0.999944	774	3	-0.41805	0.22989	0.4447	0.983264	1019	2	0.50023
Peak_238	5	0.17548	0.33658	0.999944	775	1	-1.161	0.52142	0.66445	0.999988	1717	2	0.18603
Peak_2204	10	0.17555	0.40916	0.999944	776	5	-0.37455	0.3233	0.58843	0.999988	1259	3	0.57623
chr12;97071895:97072895	2	0.17637	0.23481	0.982047	777	1	-0.67708	0.23986	0.28407	0.882665	1065	1	0.56058
Peak_2372	12	0.17701	0.43531	0.999944	778	5	-0.4733	0.14235	0.37667	0.942298	749	6	0.3293
Peak_1692	5	0.17728	0.33924	0.999944	779	2	-0.53259	0.18529	0.35112	0.932245	872	2	0.41922
Peak_1245	11	0.17764	0.42126	0.999944	780	3	-0.69836	0.026638	0.10894	0.758437	217	7	0.3644
Peak_76	8	0.17772	0.38484	0.999944	781	3	-0.66322	0.23461	0.46611	0.986424	1045	4	0.34654
chr3;94314442:94315442	1	0.17794	0.17765	0.918702	782	1	-0.69043	0.82206	0.82205	0.999988	2347	0	0
Peak_1353	2	0.17901	0.23675	0.982047	783	1	-0.46299	0.86568	0.86519	0.999988	2457	0	0
Peak_2550	3	0.17928	0.28436	0.999944	784	2	-0.60497	0.95555	0.95588	0.999988	2730	0	0
Peak_2297	3	0.17967	0.2848	0.999944	785	2	-0.40353	0.53437	0.56408	0.999988	1737	1	0.24921
chr14;76722576:76723576	2	0.18032	0.23766	0.982047	786	1	-0.81272	0.44079	0.44798	0.985178	1545	1	0.23547
Peak_743	8	0.18052	0.38895	0.999944	787	3	-0.35944	0.77762	0.87431	0.999988	2258	1	0.34314
Peak_2391	11	0.18074	0.4259	0.999944	788	1	-1.2667	0.091203	0.27285	0.873526	560	6	0.30115
Peak_866	4	0.18089	0.31194	0.999944	789	2	-0.33552	0.84016	0.84005	0.999988	2390	0	0
Peak_82	8	0.18105	0.38976	0.999944	790	3	-0.48633	0.41396	0.63937	0.999988	1478	2	0.34117
Peak_2316	15	0.18113	0.46112	0.999944	791	5	-0.71171	0.39894	0.71314	0.999988	1441	4	0.37112
Peak_816	6	0.18126	0.35637	0.999944	792	3	-0.37159	0.72732	0.81144	0.999988	2144	1	0.23687
Peak_1426	1	0.18133	0.18082	0.919514	793	1	-0.43466	0.81867	0.81873	0.999988	2342	0	0
Peak_1953	4	0.18135	0.31245	0.999944	794	2	-0.49277	0.83869	0.83857	0.999988	2387	0	0
chr23;103904347:103905347	1	0.18181	0.18126	0.919514	795	1	-0.30845	0.81819	0.81829	0.999988	2340	0	0
Peak_1188	5	0.1819	0.34599	0.999944	796	3	-0.20735	0.89387	0.89379	0.999988	2537	0	0
Peak_2229	14	0.18214	0.45594	0.999944	797	6	-0.41627	0.36134	0.67159	0.999988	1340	3	0.42646
Peak_146	1	0.18222	0.18165	0.919859	798	1	-0.49348	0.81778	0.81789	0.999988	2339	0	0
Peak_613	1	0.18254	0.182	0.920065	799	1	-0.26471	0.81746	0.81754	0.999988	2338	0	0
Peak_714	10	0.18257	0.41999	0.999944	800	3	-0.45176	0.61658	0.81108	0.999988	1922	2	0.29448
Peak_558	2	0.18281	0.23951	0.982047	801	1	-0.52428	0.18703	0.24525	0.848507	882	1	0.45541
Peak_1459	3	0.18307	0.28935	0.999944	802	1	-0.63338	0.86385	0.86488	0.999988	2449	0	0
chr7;81502225:81503225	1	0.18343	0.1828	0.922491	803	1	-0.33646	0.81657	0.81666	0.999988	2336	0	0
Peak_1625	12	0.18427	0.44752	0.999944	804	5	-0.2538	0.2444	0.52538	0.999988	1076	5	0.33728
Peak_1318	7	0.18438	0.39187	0.999944	805	3	-0.56794	0.98245	0.98246	0.999988	2821	0	0
Peak_587	13	0.18454	0.45125	0.999944	806	6	-0.31345	0.99574	0.99565	0.999988	2883	1	0.12998
Peak_701	1	0.18488	0.18417	0.924622	807	1	-0.57067	0.81512	0.81517	0.999988	2334	0	0
Peak_217	4	0.18574	0.31724	0.999944	808	2	-0.41996	0.41811	0.56414	0.999988	1492	1	0.43058
Peak_1153	4	0.18612	0.31764	0.999944	809	2	-0.34724	0.18787	0.32195	0.905188	886	2	0.3551
Peak_1145	3	0.18666	0.29404	0.999944	810	2	-1.0192	0.41177	0.48329	0.989223	1470	1	0.40473
chr7;9527208:9528208	2	0.18732	0.24271	0.982047	811	1	-0.46642	0.26719	0.30522	0.894064	1127	1	0.4202
chr22;36888741:36889741	1	0.18755	0.18708	0.92626	812	1	-0.38095	0.81245	0.81254	0.999988	2328	0	0
Peak_1247	8	0.18768	0.39948	0.999944	813	4	-0.46076	0.56724	0.76421	0.999988	1812	1	0.77709
Peak_2390	1	0.18811	0.18757	0.92626	814	1	-0.73196	0.81189	0.81191	0.999988	2326	0	0
Peak_1081	2	0.18878	0.24376	0.982047	815	1	-0.5154	0.81936	0.81818	0.999988	2343	0	0
Peak_2118	7	0.18945	0.39747	0.999944	816	3	-0.47162	0.57833	0.74012	0.999988	1839	2	0.33649
Peak_2461	3	0.1896	0.2977	0.999944	817	2	-0.19152	0.62292	0.63227	0.999988	1930	1	0.22237
Peak_428	7	0.18966	0.39766	0.999944	818	2	-0.57294	0.30996	0.52708	0.999988	1233	3	0.31424
Peak_269	3	0.18982	0.29796	0.999944	819	2	-0.48714	0.59003	0.6063	0.999988	1869	1	0.22721
chr19;57625812:57626812	2	0.19009	0.24468	0.982047	820	1	-0.45766	0.53232	0.53361	0.999988	1733	1	0.19323
chr15;38693006:38694006	1	0.19045	0.18989	0.930404	821	1	-0.70575	0.80955	0.80963	0.999988	2320	0	0
Peak_2378	2	0.1906	0.24501	0.982047	822	1	-0.55646	0.34698	0.36902	0.937947	1306	1	0.25698
Peak_305	1	0.19061	0.19008	0.930404	823	1	-0.30837	0.80939	0.80947	0.999988	2319	0	0
Peak_1480	5	0.19076	0.35908	0.999944	824	3	-0.30413	0.92914	0.92872	0.999988	2643	0	0
chr10;110558598:110559598	1	0.19077	0.19024	0.930404	825	1	-0.44973	0.80923	0.8093	0.999988	2318	0	0
Peak_784	5	0.19087	0.35925	0.999944	826	3	-0.28308	0.73759	0.77609	0.999988	2168	1	0.29872
Peak_105	3	0.19106	0.29954	0.999944	827	2	-0.27241	0.94398	0.94425	0.999988	2690	0	0
Peak_2459	14	0.19123	0.46861	0.999944	828	2	-0.86453	0.41565	0.71547	0.999988	1483	4	0.29034
Peak_366	7	0.19147	0.39968	0.999944	829	3	-0.38874	0.71416	0.82802	0.999988	2113	1	0.31715
Peak_221	5	0.19154	0.36025	0.999944	830	2	-0.55017	0.54765	0.68823	0.999988	1766	2	0.23437
Peak_2609	15	0.19166	0.47816	0.999944	831	5	-0.28167	0.33755	0.65303	0.999988	1291	5	0.21494
Peak_1745	7	0.19219	0.40041	0.999944	832	3	-0.41118	0.95876	0.95919	0.999988	2741	0	0
chr20;12263790:12264790	1	0.19279	0.19225	0.933959	833	1	-0.308	0.80721	0.80737	0.999988	2315	0	0
Peak_1261	1	0.19295	0.19245	0.933959	834	1	-0.39481	0.80705	0.80719	0.999988	2313	0	0
Peak_2148	1	0.19473	0.19412	0.933959	835	1	-0.31452	0.80527	0.80549	0.999988	2309	0	0
Peak_1643	3	0.19549	0.30535	0.999944	836	1	-0.62088	0.59984	0.61397	0.999988	1891	1	0.25455
Peak_1089	14	0.19593	0.47491	0.999944	837	5	-0.43544	0.18951	0.47	0.986424	890	6	0.37248
Peak_776	1	0.19618	0.1956	0.933959	838	1	-0.4527	0.80382	0.80399	0.999988	2305	0	0
Peak_478	6	0.19686	0.37656	0.999944	839	3	-0.30621	0.89298	0.89622	0.999988	2533	1	0.25299
Peak_1507	3	0.19754	0.30792	0.999944	840	2	-0.37073	0.95661	0.95692	0.999988	2732	0	0
chr11;43067334:43068334	2	0.19762	0.24988	0.982047	841	1	-0.56614	0.85684	0.85609	0.999988	2426	0	0
Peak_881	21	0.1979	0.52245	0.999944	842	9	-0.31051	0.31299	0.66831	0.999988	1238	5	0.32995
NO_TARGET_103	1	0.19796	0.19739	0.934867	843	1	-0.3275	0.80204	0.80226	0.999988	2302	0	0
Peak_288	3	0.19803	0.30858	0.999944	844	2	-0.28351	0.71641	0.71808	0.999988	2119	1	0.16587
Peak_2537	9	0.19808	0.42785	0.999944	845	2	-0.65851	0.2231	0.46139	0.986424	993	3	0.3557
Peak_338	3	0.19821	0.30886	0.999944	846	1	-0.73311	0.39287	0.47183	0.986424	1423	1	0.3893
Peak_1154	4	0.19844	0.33069	0.999944	847	1	-0.58666	0.85905	0.85925	0.999988	2435	0	0
chr5;40062247:40063247	1	0.20054	0.19982	0.937854	848	1	-0.42452	0.79946	0.7996	0.999988	2298	0	0
Peak_1241	1	0.20094	0.2003	0.937854	849	1	-0.39411	0.79906	0.79918	0.999988	2297	0	0
chr11;26176031:26177031	1	0.20111	0.20049	0.937854	850	1	-0.30395	0.79889	0.79905	0.999988	2296	0	0
Peak_2447	8	0.20117	0.41857	0.999944	851	4	-0.30336	0.18052	0.39066	0.957841	861	3	0.4647
Peak_1997	5	0.20156	0.37489	0.999944	852	3	-0.39747	0.9715	0.97096	0.999988	2777	0	0
chr12;106252263:106253263	2	0.20268	0.25373	0.982109	853	1	-0.57757	0.88422	0.88373	0.999988	2506	0	0
Peak_802	6	0.2033	0.3847	0.999944	854	2	-0.75551	0.20195	0.38504	0.951058	933	3	0.36851
Peak_1524	5	0.20339	0.3774	0.999944	855	2	-0.43583	0.22773	0.41051	0.964077	1009	2	0.32352
Peak_1427	3	0.20384	0.31629	0.999944	856	1	-0.99961	0.016496	0.043212	0.623055	155	1	0.54405
Peak_1229	8	0.20461	0.42355	0.999944	857	3	-0.21401	0.69123	0.825	0.999988	2059	2	0.24722
Peak_137	6	0.20474	0.3867	0.999944	858	3	-0.44601	0.49648	0.6603	0.999988	1660	2	0.32546
Peak_357	3	0.20529	0.31827	0.999944	859	2	-0.27499	0.80449	0.80582	0.999988	2307	0	0
chr17;40303936:40304936	1	0.2053	0.20476	0.946796	860	1	-0.39466	0.7947	0.7951	0.999988	2292	0	0
Peak_1852	3	0.20571	0.31877	0.999944	861	2	-0.41395	0.949	0.94934	0.999988	2706	0	0
Peak_602	2	0.20642	0.25655	0.986844	862	1	-0.49178	0.87606	0.87568	0.999988	2484	0	0
Peak_1553	5	0.20698	0.38259	0.999944	863	2	-0.40157	0.1928	0.36234	0.935265	900	1	0.47664
chr2;176029729:176030729	1	0.20781	0.20733	0.954161	864	1	-0.30404	0.79219	0.79253	0.999988	2284	0	0
Peak_470	15	0.2086	0.50468	0.999944	865	6	-0.42279	0.53214	0.80607	0.999988	1732	3	0.44029
Peak_107	3	0.20861	0.32239	0.999944	866	1	-0.60229	0.23568	0.3578	0.935265	1047	2	0.30754
Peak_2052	2	0.20886	0.25826	0.986844	867	1	-0.53455	0.46077	0.46644	0.986424	1583	1	0.25196
Peak_56	8	0.20988	0.43087	0.999944	868	4	-0.5494	0.33026	0.56841	0.999988	1277	2	0.33827
chr20;55360245:55361245	1	0.21007	0.20951	0.959676	869	1	-0.32348	0.78993	0.79021	0.999988	2282	0	0
Peak_576	1	0.21055	0.21	0.960404	870	1	-0.27169	0.78945	0.78977	0.999988	2280	0	0
Peak_89	2	0.21073	0.25973	0.986844	871	1	-0.52381	0.67531	0.67565	0.999988	2017	0	0
Peak_199	5	0.21233	0.39037	0.999944	872	2	-0.66224	0.88692	0.88694	0.999988	2516	0	0
chr8;43532831:43533831	1	0.2145	0.21384	0.967382	873	1	-0.30763	0.7855	0.78585	0.999988	2274	0	0
Peak_1412	10	0.21578	0.4712	0.999944	874	3	-0.59913	0.8845	0.94213	0.999988	2508	2	0.20729
Peak_1556	4	0.2158	0.34899	0.999944	875	1	-0.69712	0.79331	0.79433	0.999988	2287	1	0.12759
Peak_914	3	0.21588	0.332	0.999944	876	2	-0.2906	0.58345	0.60093	0.999988	1855	1	0.22519
chr16;14395127:14396127	2	0.21617	0.26373	0.990638	877	1	-0.6385	0.6886	0.68894	0.999988	2051	0	0
chr15;35123287:35124287	1	0.21652	0.21579	0.970619	878	1	-0.35948	0.78348	0.78383	0.999988	2271	0	0
Peak_2603	9	0.21776	0.45196	0.999944	879	3	-0.41317	0.19508	0.42752	0.971404	913	4	0.33035
Peak_1356	1	0.21814	0.21746	0.970619	880	1	-0.47886	0.78186	0.78228	0.999988	2269	0	0
Peak_1836	7	0.21872	0.42876	0.999944	881	3	-0.38625	0.28202	0.49858	0.999988	1163	3	0.29193
chr18;54681197:54682197	1	0.21927	0.21856	0.970619	882	1	-0.23898	0.78073	0.78116	0.999988	2267	0	0
Peak_1981	1	0.21951	0.21879	0.970619	883	1	-0.31883	0.78049	0.78085	0.999988	2266	0	0
Peak_1715	2	0.22002	0.26658	0.992961	884	1	-0.48596	0.79397	0.79297	0.999988	2291	0	0
Peak_1105	1	0.22032	0.21952	0.970619	885	1	-0.48337	0.77968	0.78005	0.999988	2264	0	0
Peak_2415	9	0.22044	0.45533	0.999944	886	4	-0.34612	0.041004	0.14426	0.791032	312	1	0.66955
Peak_134	2	0.22045	0.26689	0.992961	887	1	-0.65049	0.27862	0.31392	0.90086	1155	1	0.54277
Peak_472	3	0.22057	0.33808	0.999944	888	1	-0.50114	0.77345	0.7746	0.999988	2247	0	0
Peak_707	6	0.22151	0.40781	0.999944	889	3	-0.3377	0.14678	0.31471	0.90086	763	2	0.50439
Peak_655	1	0.22193	0.22116	0.973669	890	1	-0.26992	0.77807	0.77851	0.999988	2261	0	0
chr19;55991347:55992347	1	0.22242	0.22166	0.974185	891	1	-0.27522	0.77758	0.778	0.999988	2257	0	0
Peak_383	3	0.22273	0.34094	0.999944	892	2	-0.25009	0.43027	0.49453	0.999988	1523	1	0.30158
Peak_2367	6	0.22352	0.41038	0.999944	893	2	-0.62061	0.56175	0.7085	0.999988	1797	1	0.42164
chr23;5491566:5492566	2	0.22373	0.26936	0.992961	894	1	-0.57071	0.87049	0.86989	0.999988	2468	0	0
NO_TARGET_94	1	0.22379	0.22299	0.977093	895	1	-0.93873	0.77621	0.77657	0.999988	2254	0	0
Peak_111	3	0.22473	0.34355	0.999944	896	2	-0.3463	0.38643	0.46819	0.986424	1408	1	0.33997
Peak_851	2	0.22486	0.27025	0.995012	897	1	-0.50512	0.63503	0.63561	0.999988	1959	0	0
Peak_432	1	0.22508	0.22436	0.981626	898	1	-0.23476	0.77492	0.77523	0.999988	2251	0	0
chr1;110393284:110394284	1	0.2254	0.22471	0.981683	899	1	-0.53453	0.7746	0.77492	0.999988	2249	0	0
Peak_246	2	0.22543	0.27063	0.99513	900	1	-0.47542	0.57523	0.57635	0.999988	1826	0	0
Peak_1315	1	0.22677	0.22612	0.982047	901	1	-0.29378	0.77323	0.77356	0.999988	2246	0	0
Peak_1104	4	0.2278	0.36169	0.999944	902	2	-0.39097	0.95477	0.95467	0.999988	2726	0	0
Peak_196	2	0.22799	0.27247	0.998233	903	1	-0.78051	0.49586	0.49866	0.999988	1658	1	0.2014
NO_TARGET_452	1	0.22871	0.22814	0.982047	904	1	-0.2574	0.77129	0.7715	0.999988	2245	0	0
Peak_93	8	0.22878	0.45749	0.999944	905	3	-0.45072	0.15941	0.36026	0.935265	802	2	0.49991
chr9;7236291:7237291	1	0.22911	0.2285	0.982047	906	1	-0.36318	0.77089	0.77107	0.999988	2244	0	0
Peak_2273	1	0.23097	0.23051	0.982047	907	1	-0.24093	0.76903	0.76924	0.999988	2241	0	0
Peak_2462	18	0.23099	0.55628	0.999944	908	5	-0.60859	0.040471	0.1762	0.804028	308	6	0.36686
Peak_1861	1	0.23129	0.23085	0.982047	909	1	-0.51126	0.76871	0.76892	0.999988	2240	0	0
Peak_669	3	0.232	0.35296	0.999944	910	1	-0.44011	0.84994	0.85122	0.999988	2407	0	0
Peak_2328	11	0.23252	0.49745	0.999944	911	1	-1.4817	0.043865	0.16356	0.796418	330	6	0.37203
chr17;17440758:17441758	1	0.23283	0.23232	0.982047	912	1	-0.3291	0.76717	0.76748	0.999988	2233	0	0
Peak_1481	9	0.23296	0.47076	0.999944	913	3	-0.54589	0.32302	0.5778	0.999988	1258	2	0.44928
Peak_1301	1	0.23323	0.23275	0.982047	914	1	-0.3101	0.76677	0.76709	0.999988	2232	0	0
Peak_1282	3	0.23328	0.35468	0.999944	915	2	-0.31781	0.93868	0.93903	0.999988	2675	0	0
Peak_304	6	0.23335	0.4231	0.999944	916	3	-0.26927	0.18672	0.36579	0.937529	878	2	0.40371
Peak_867	5	0.23403	0.4109	0.999944	917	2	-0.40801	0.42091	0.57554	0.999988	1498	2	0.38422
Peak_518	7	0.23426	0.44575	0.999944	918	2	-0.60888	0.7297	0.83895	0.999988	2151	2	0.23805
Peak_1450	18	0.23433	0.56095	0.999944	919	8	-0.3049	0.8035	0.95074	0.999988	2304	4	0.28576
Peak_335	3	0.23453	0.35617	0.999944	920	2	-0.20946	0.94711	0.94737	0.999988	2703	0	0
NO_TARGET_261	1	0.23472	0.23426	0.982047	921	1	-0.31114	0.76528	0.76546	0.999988	2228	0	0
Peak_2337	1	0.23509	0.2346	0.982047	922	1	-0.22634	0.76491	0.76504	0.999988	2225	0	0
Peak_1060	3	0.23585	0.35778	0.999944	923	1	-0.63448	0.82464	0.82582	0.999988	2351	0	0
Peak_1403	1	0.23614	0.23564	0.982047	924	1	-0.32811	0.76386	0.76397	0.999988	2223	0	0
Peak_1811	1	0.23638	0.23593	0.982047	925	1	-0.70722	0.76362	0.76372	0.999988	2222	0	0
Peak_987	7	0.2374	0.44894	0.999944	926	3	-0.30286	0.88164	0.90208	0.999988	2499	1	0.21581
Peak_923	2	0.23746	0.27992	0.999944	927	1	-0.34241	0.5483	0.54925	0.999988	1767	1	0.15532
Peak_1739	1	0.23775	0.23738	0.982047	928	1	-0.34331	0.76225	0.76239	0.999988	2220	0	0
Peak_1451	6	0.2383	0.42926	0.999944	929	1	-0.71773	0.020499	0.073584	0.681586	182	3	0.37333
chr20;45146091:45147091	1	0.23872	0.23836	0.982047	930	1	-0.23416	0.76128	0.76135	0.999988	2218	0	0
Peak_140	7	0.23915	0.4507	0.999944	931	2	-0.62943	0.24825	0.46348	0.986424	1088	3	0.40806
chr13;32011191:32012191	2	0.23929	0.28131	0.999944	932	1	-1.0044	0.75928	0.75866	0.999988	2215	0	0
Peak_1385	1	0.23937	0.23903	0.982047	933	1	-0.32771	0.76063	0.76074	0.999988	2217	0	0
Peak_1322	5	0.23954	0.41555	0.999944	934	2	-0.38579	0.37027	0.53078	0.999988	1371	1	0.39587
Peak_379	4	0.24002	0.37498	0.999944	935	2	-0.44424	0.52067	0.61527	0.999988	1714	1	0.27455
chr6;19978292:19979292	1	0.24082	0.24049	0.982047	936	1	-0.25497	0.75918	0.75932	0.999988	2214	0	0
chr23;77144036:77145036	1	0.24138	0.24103	0.982047	937	1	-0.37214	0.75862	0.75878	0.999988	2213	0	0
Peak_1304	2	0.2414	0.28289	0.999944	938	1	-0.8353	0.84538	0.84432	0.999988	2397	0	0
Peak_54	16	0.24145	0.55416	0.999944	939	7	-0.39153	0.14801	0.42035	0.967265	767	7	0.27704
Peak_983	4	0.24158	0.37664	0.999944	940	2	-0.46806	0.86708	0.86713	0.999988	2461	0	0
Peak_2275	2	0.24211	0.28344	0.999944	941	1	-0.46582	0.051699	0.091495	0.714152	375	1	0.54015
Peak_837	1	0.24267	0.24218	0.982047	942	1	-0.30682	0.75733	0.75752	0.999988	2207	0	0
Peak_770	9	0.24273	0.48259	0.999944	943	3	-0.347	0.81369	0.90105	0.999988	2331	2	0.2342
Peak_898	2	0.24309	0.28414	0.999944	944	1	-0.65023	0.2008	0.25491	0.856464	930	1	0.39011
Peak_175	3	0.24325	0.36721	0.999944	945	2	-0.24297	0.88461	0.88542	0.999988	2509	0	0
Peak_2619	12	0.24337	0.52117	0.999944	946	5	-0.35989	0.85045	0.94436	0.999988	2408	2	0.26547
Peak_1557	1	0.24647	0.24614	0.982047	947	1	-0.32389	0.75353	0.75364	0.999988	2199	0	0
chr20;10636166:10637166	1	0.24659	0.24626	0.982047	948	1	-0.42787	0.75341	0.75351	0.999988	2198	0	0
chr20;54247423:54248423	1	0.24703	0.24677	0.982047	949	1	-0.34283	0.75297	0.75307	0.999988	2197	0	0
chr7;51724983:51725983	1	0.24808	0.24778	0.982047	950	1	-0.31845	0.75192	0.75199	0.999988	2196	0	0
chr16;77156675:77157675	1	0.24889	0.24861	0.982047	951	1	-0.30032	0.75111	0.75113	0.999988	2193	0	0
Peak_1500	13	0.24893	0.54511	0.999944	952	6	-0.2316	0.18951	0.46033	0.986424	891	6	0.27605
Peak_1210	1	0.24905	0.24876	0.982047	953	1	-0.35437	0.75095	0.75093	0.999988	2192	0	0
Peak_1679	3	0.24908	0.37479	0.999944	954	2	-0.27213	0.38011	0.46436	0.986424	1395	1	0.34681
Peak_164	1	0.24913	0.24883	0.982047	955	1	-0.30665	0.75087	0.75087	0.999988	2191	0	0
chr5;104339877:104340877	2	0.25066	0.28991	0.999944	956	1	-0.46497	0.88477	0.88431	0.999988	2511	0	0
Peak_58	5	0.25081	0.42503	0.999944	957	2	-0.48049	0.11641	0.24755	0.850586	663	3	0.36779
Peak_1684	8	0.25139	0.48822	0.999944	958	4	-0.31009	0.42133	0.64576	0.999988	1501	2	0.33199
Peak_1727	5	0.25147	0.42559	0.999944	959	2	-0.31108	0.95909	0.9587	0.999988	2744	0	0
Peak_95	3	0.25193	0.37847	0.999944	960	1	-0.52094	0.93353	0.93386	0.999988	2654	0	0
Peak_429	2	0.25359	0.29228	0.999944	961	1	-0.3846	0.63581	0.63638	0.999988	1960	0	0
chr6;126800828:126801828	1	0.25365	0.25331	0.982109	962	1	-0.38641	0.74635	0.74647	0.999988	2182	0	0
Peak_1868	4	0.25383	0.38971	0.999944	963	1	-0.9891	0.32525	0.46603	0.986424	1264	2	0.24872
Peak_1583	3	0.25441	0.38154	0.999944	964	2	-0.32455	0.70261	0.70393	0.999988	2090	1	0.14612
Peak_2040	1	0.25446	0.25406	0.982109	965	1	-0.25993	0.74554	0.7457	0.999988	2180	0	0
Peak_2433	2	0.25456	0.29294	0.999944	966	1	-0.41985	0.40262	0.41495	0.964077	1448	1	0.23141
chr23;132184251:132185251	1	0.25478	0.2544	0.982109	967	1	-0.27049	0.74522	0.74534	0.999988	2178	0	0
chr5;97465072:97466072	1	0.25502	0.25467	0.982109	968	1	-0.3949	0.74498	0.7451	0.999988	2177	0	0
Peak_308	7	0.25528	0.46727	0.999944	969	3	-0.33937	0.21502	0.42892	0.971404	971	3	0.42059
Peak_672	7	0.25538	0.4674	0.999944	970	2	-0.41623	0.25596	0.47137	0.986424	1104	3	0.32869
Peak_1696	5	0.25569	0.42927	0.999944	971	1	-0.56071	0.015973	0.051039	0.628968	151	4	0.56021
Peak_844	3	0.2557	0.38317	0.999944	972	2	-0.14526	0.76155	0.76237	0.999988	2219	0	0
Peak_2560	6	0.25589	0.45148	0.999944	973	3	-0.56248	0.9666	0.96624	0.999988	2761	0	0
Peak_372	6	0.25627	0.45193	0.999944	974	1	-1.1336	0.6672	0.791	0.999988	1998	2	0.21423
chr6;159449594:159450594	2	0.25637	0.29436	0.999944	975	1	-0.41388	0.78545	0.78461	0.999988	2273	0	0
Peak_581	14	0.25679	0.5558	0.999944	976	6	-0.30438	0.68979	0.88618	0.999988	2054	4	0.23986
Peak_1551	3	0.25806	0.38596	0.999944	977	2	-0.25224	0.81686	0.81815	0.999988	2337	0	0
Peak_1802	1	0.25971	0.2594	0.986844	978	1	-0.24567	0.74029	0.74042	0.999988	2173	0	0
chr2;237104584:237105584	1	0.26027	0.25994	0.986844	979	1	-0.30228	0.73973	0.73986	0.999988	2171	0	0
Peak_1244	5	0.26036	0.43339	0.999944	980	2	-0.55055	0.040937	0.11663	0.7765	310	3	0.37831
Peak_2282	2	0.26124	0.29848	0.999944	981	1	-0.50526	0.75558	0.75504	0.999988	2204	0	0
Peak_1722	3	0.26129	0.39	0.999944	982	2	-0.15062	0.59721	0.612	0.999988	1884	1	0.24291
chr8;114873574:114874574	1	0.26334	0.26307	0.990638	983	1	-0.27636	0.73666	0.73674	0.999988	2167	0	0
chr6;14803594:14804594	1	0.26423	0.26399	0.990638	984	1	-0.23778	0.73577	0.73594	0.999988	2165	0	0
Peak_84	11	0.26438	0.53896	0.999944	985	4	-0.40874	0.46848	0.72808	0.999988	1602	4	0.20709
chr4;100273493:100274493	1	0.26511	0.26494	0.992945	986	1	-0.17994	0.73489	0.73494	0.999988	2164	0	0
Peak_940	6	0.2653	0.46314	0.999944	987	2	-0.55779	0.72136	0.80945	0.999988	2132	1	0.22819
Peak_1232	8	0.2661	0.50811	0.999944	988	4	-0.24533	0.076033	0.21864	0.826554	485	4	0.38497
Peak_2286	13	0.26621	0.5638	0.999944	989	5	-0.26948	0.34108	0.6402	0.999988	1300	3	0.38199
Peak_710	11	0.26626	0.54139	0.999944	990	5	-0.21059	0.10435	0.30007	0.891677	623	3	0.30585
Peak_1417	6	0.26642	0.46438	0.999944	991	2	-0.54728	0.15103	0.3202	0.905188	776	1	0.71593
Peak_2419	13	0.267	0.56462	0.999944	992	3	-0.5303	0.049121	0.18519	0.809126	358	4	0.52616
Peak_1414	1	0.26721	0.267	0.992961	993	1	-0.24372	0.73279	0.73278	0.999988	2158	0	0
chr20;21014118:21015118	1	0.2681	0.26789	0.992961	994	1	-0.2401	0.7319	0.73198	0.999988	2157	0	0
chr19;49472783:49473783	2	0.26816	0.30378	0.999944	995	1	-0.88528	0.64559	0.64618	0.999988	1971	0	0
chr1;248836688:248837688	2	0.26844	0.30402	0.999944	996	1	-0.33325	0.78087	0.78023	0.999988	2268	0	0
NO_TARGET_210	1	0.26867	0.26842	0.992961	997	1	-0.27999	0.73133	0.73142	0.999988	2154	0	0
Peak_1117	1	0.26875	0.26853	0.992961	998	1	-0.21621	0.73125	0.73134	0.999988	2153	0	0
Peak_1182	7	0.26949	0.4826	0.999944	999	2	-0.56428	0.40627	0.62243	0.999988	1457	3	0.22794
chr15;95706523:95707523	1	0.26963	0.2693	0.992961	1000	1	-0.20641	0.73037	0.73035	0.999988	2152	0	0
Peak_635	4	0.2705	0.40728	0.999944	1001	2	-0.3	0.03237	0.084608	0.707103	261	1	1.4181
Peak_1330	6	0.2709	0.4696	0.999944	1002	3	-0.24503	0.75703	0.82274	0.999988	2206	1	0.25107
Peak_703	1	0.27149	0.27115	0.995807	1003	1	-0.33386	0.72851	0.72853	0.999988	2148	0	0
Peak_1215	8	0.27225	0.51391	0.999944	1004	2	-0.49777	0.40583	0.63242	0.999988	1454	3	0.27913
Peak_1482	8	0.27274	0.51433	0.999944	1005	2	-0.52098	0.066135	0.19655	0.815137	436	4	0.39274
Peak_1660	4	0.27359	0.41046	0.999944	1006	2	-0.39598	0.41068	0.55626	0.999988	1466	2	0.24953
Peak_1900	5	0.27378	0.44463	0.999944	1007	2	-0.31698	0.5011	0.64595	0.999988	1673	1	0.35338
Peak_103	1	0.27415	0.2738	0.998233	1008	1	-0.23678	0.72585	0.72602	0.999988	2141	0	0
chr5;132104622:132105622	1	0.27432	0.27394	0.998233	1009	1	-0.24636	0.72568	0.72587	0.999988	2140	0	0
Peak_2125	4	0.27448	0.41135	0.999944	1010	2	-0.56965	0.32967	0.47059	0.986424	1272	2	0.34692
Peak_1771	1	0.27456	0.2742	0.998233	1011	1	-0.19182	0.72544	0.72564	0.999988	2139	0	0
Peak_15	9	0.27458	0.52041	0.999944	1012	3	-0.57629	0.06802	0.20811	0.816116	442	5	0.39051
Peak_1281	10	0.27518	0.53625	0.999944	1013	4	-0.46552	0.4441	0.7027	0.999988	1553	2	0.35627
Peak_952	1	0.27674	0.2764	0.999944	1014	1	-0.23475	0.72326	0.72346	0.999988	2137	0	0
chr4;183440487:183441487	1	0.27698	0.27663	0.999944	1015	1	-0.26728	0.72302	0.7232	0.999988	2135	0	0
chr7;86555535:86556535	2	0.27711	0.31059	0.999944	1016	1	-0.68326	0.58838	0.5894	0.999988	1864	0	0
chr7;4388195:4389195	1	0.27908	0.27865	0.999944	1017	1	-0.19041	0.72092	0.72093	0.999988	2131	0	0
Peak_514	1	0.27924	0.27879	0.999944	1018	1	-0.18272	0.72076	0.72078	0.999988	2130	0	0
Peak_564	5	0.27928	0.44916	0.999944	1019	2	-0.52459	0.15596	0.30809	0.895518	790	2	0.62597
Peak_333	6	0.27962	0.48019	0.999944	1020	3	-0.37041	0.72036	0.8091	0.999988	2129	1	0.37079
chr5;138935041:138936041	1	0.27964	0.27922	0.999944	1021	1	-0.26486	0.72036	0.72034	0.999988	2128	0	0
chr14;66484217:66485217	1	0.28053	0.28004	0.999944	1022	1	-0.18602	0.71947	0.71945	0.999988	2127	0	0
Peak_2258	1	0.28093	0.28041	0.999944	1023	1	-0.24387	0.71907	0.71902	0.999988	2126	0	0
chr23;34975963:34976963	1	0.28231	0.28174	0.999944	1024	1	-0.19251	0.71769	0.71766	0.999988	2124	0	0
chr21;21670521:21671521	1	0.28247	0.2819	0.999944	1025	1	-0.26486	0.71753	0.71753	0.999988	2123	0	0
Peak_2345	6	0.28251	0.48353	0.999944	1026	2	-0.50953	0.27136	0.47101	0.986424	1135	3	0.25639
Peak_330	2	0.28273	0.315	0.999944	1027	1	-0.4744	0.88046	0.87999	0.999988	2496	0	0
Peak_517	1	0.28287	0.28224	0.999944	1028	1	-0.19951	0.71713	0.71709	0.999988	2122	0	0
chr3;118132354:118133354	1	0.28319	0.28255	0.999944	1029	1	-0.4197	0.71681	0.71677	0.999988	2121	0	0
Peak_1569	6	0.28456	0.48609	0.999944	1030	3	-0.3362	0.74611	0.8185	0.999988	2181	1	0.29778
chr9;26646943:26647943	2	0.28464	0.31655	0.999944	1031	1	-0.36492	0.80388	0.80306	0.999988	2306	0	0
Peak_2598	12	0.28531	0.56971	0.999944	1032	5	-0.39889	0.41539	0.7034	0.999988	1482	4	0.32757
Peak_2575	6	0.28603	0.48786	0.999944	1033	1	-0.57297	0.082593	0.21127	0.816116	511	4	0.32745
Peak_1037	4	0.28621	0.42395	0.999944	1034	2	-0.37148	0.10423	0.22227	0.830027	622	2	0.59338
chr23;136062973:136063973	1	0.28634	0.28578	0.999944	1035	1	-0.18034	0.71366	0.71358	0.999988	2111	0	0
Peak_67	4	0.28649	0.42421	0.999944	1036	2	-0.48484	0.82739	0.82743	0.999988	2357	0	0
Peak_2144	6	0.28723	0.48933	0.999944	1037	2	-0.42467	0.31672	0.52517	0.999988	1244	3	0.33756
Peak_404	3	0.28747	0.40701	0.999944	1038	1	-0.48381	0.036239	0.089222	0.71251	279	1	0.63151
Peak_1651	1	0.28776	0.2872	0.999944	1039	1	-0.2465	0.71224	0.71211	0.999988	2108	0	0
chr23;140900638:140901638	1	0.28788	0.28734	0.999944	1040	1	-0.54075	0.71212	0.71198	0.999988	2107	0	0
Peak_868	2	0.28791	0.31909	0.999944	1041	1	-0.37292	0.86686	0.86637	0.999988	2460	0	0
Peak_1019	4	0.28871	0.42666	0.999944	1042	2	-0.22116	0.92823	0.92829	0.999988	2640	0	0
Peak_433	4	0.28972	0.42774	0.999944	1043	1	-0.5296	0.75955	0.76507	0.999988	2216	1	0.25831
chr19;6579281:6580281	1	0.29038	0.28971	0.999944	1044	1	-0.20386	0.70962	0.70949	0.999988	2102	0	0
Peak_1975	2	0.29077	0.32155	0.999944	1045	1	-0.42064	0.86223	0.86173	0.999988	2443	0	0
chr6;96618625:96619625	1	0.29086	0.29021	0.999944	1046	1	-0.20335	0.70914	0.70895	0.999988	2101	0	0
Peak_638	5	0.29132	0.45954	0.999944	1047	2	-0.29597	0.28061	0.45444	0.986424	1160	2	0.29144
chr5;36769354:36770354	2	0.29145	0.32206	0.999944	1048	1	-0.73781	0.85697	0.85624	0.999988	2427	0	0
Peak_1477	5	0.29149	0.45971	0.999944	1049	2	-0.46078	0.81841	0.82682	0.999988	2341	1	0.16159
Peak_1945	2	0.29199	0.32249	0.999944	1050	1	-0.53102	0.73134	0.73112	0.999988	2155	0	0
Peak_592	7	0.29249	0.5066	0.999944	1051	3	-0.38406	0.06315	0.18337	0.809126	420	2	0.49593
Peak_1463	10	0.29308	0.55442	0.999944	1052	3	-0.37863	0.83607	0.91939	0.999988	2381	2	0.24431
Peak_2565	6	0.29309	0.49648	0.999944	1053	3	-0.36767	0.57212	0.71633	0.999988	1822	1	0.31903
NO_TARGET_308	1	0.29312	0.29242	0.999944	1054	1	-0.16277	0.70688	0.70672	0.999988	2098	0	0
Peak_725	1	0.29385	0.29325	0.999944	1055	1	-0.19208	0.70615	0.70602	0.999988	2096	0	0
Peak_211	5	0.29468	0.4625	0.999944	1056	2	-0.47821	0.12935	0.26722	0.869102	709	1	0.54386
Peak_920	2	0.29511	0.32498	0.999944	1057	1	-0.28189	0.14949	0.21814	0.826554	773	1	0.50058
chr21;26771312:26772312	1	0.29611	0.29569	0.999944	1058	1	-0.19612	0.70389	0.70384	0.999988	2093	0	0
Peak_1268	2	0.2962	0.32584	0.999944	1059	1	-0.36519	0.070626	0.12301	0.782253	457	1	0.56428
Peak_939	12	0.29628	0.58196	0.999944	1060	2	-0.70558	0.13363	0.36132	0.935265	720	6	0.29821
chr20;58213721:58214721	1	0.29651	0.29609	0.999944	1061	1	-0.22868	0.70349	0.70349	0.999988	2092	0	0
Peak_2318	8	0.29655	0.53511	0.999944	1062	3	-0.36548	0.089744	0.24938	0.8537	550	4	0.35988
Peak_1993	2	0.29742	0.32682	0.999944	1063	1	-0.37039	0.015678	0.029059	0.603728	148	1	0.58937
Peak_1006	1	0.29764	0.29722	0.999944	1064	1	-0.16932	0.70236	0.70243	0.999988	2089	0	0
Peak_1955	9	0.29769	0.54751	0.999944	1065	4	-0.54335	0.13082	0.33107	0.905188	712	3	0.37306
Peak_2488	8	0.29776	0.53616	0.999944	1066	3	-0.47485	0.11795	0.29814	0.890488	668	4	0.38081
Peak_657	2	0.29796	0.32723	0.999944	1067	1	-0.36757	0.47139	0.47619	0.986424	1612	1	0.23114
Peak_2379	3	0.29823	0.41314	0.999944	1068	1	-0.40772	0.79081	0.79208	0.999988	2283	0	0
Peak_1471	7	0.29892	0.51338	0.999944	1069	3	-0.42567	0.4124	0.62851	0.999988	1472	3	0.17795
Peak_1069	1	0.29893	0.29849	0.999944	1070	1	-0.18632	0.70107	0.70115	0.999988	2083	0	0
Peak_681	5	0.29955	0.46679	0.999944	1071	1	-0.86499	0.11339	0.24304	0.848507	655	3	0.29451
Peak_2525	6	0.29982	0.50454	0.999944	1072	1	-0.58296	0.89238	0.89571	0.999988	2528	1	0.20633
chr13;74226673:74227673	1	0.30055	0.30016	0.999944	1073	1	-0.24644	0.69945	0.69954	0.999988	2080	0	0
Peak_1519	1	0.30071	0.30032	0.999944	1074	1	-0.20941	0.69929	0.69939	0.999988	2079	0	0
Peak_319	3	0.30091	0.41459	0.999944	1075	1	-0.36402	0.24791	0.37338	0.941332	1086	2	0.18514
Peak_2091	6	0.30121	0.50619	0.999944	1076	2	-0.60394	0.050946	0.14377	0.791032	372	3	0.3112
Peak_794	3	0.30129	0.41481	0.999944	1077	1	-0.41123	0.28379	0.41012	0.964077	1170	1	0.39992
Peak_1571	1	0.3016	0.3012	0.999944	1078	1	-0.17542	0.6984	0.69846	0.999988	2077	0	0
Peak_521	1	0.30232	0.30189	0.999944	1079	1	-0.46011	0.69768	0.69776	0.999988	2074	0	0
chr13;71396763:71397763	1	0.30321	0.30272	0.999944	1080	1	-0.15838	0.69679	0.69688	0.999988	2072	0	0
chr6;62739796:62740796	1	0.30358	0.30307	0.999944	1081	1	-0.48291	0.69642	0.69653	0.999988	2070	0	0
Peak_202	4	0.30405	0.44309	0.999944	1082	2	-0.34049	0.37319	0.51698	0.999988	1378	1	0.43329
Peak_861	2	0.30416	0.33228	0.999944	1083	1	-0.32216	0.55897	0.55981	0.999988	1790	1	0.12685
Peak_225	10	0.30427	0.56641	0.999944	1084	4	-0.52793	0.50907	0.74786	0.999988	1689	3	0.2688
chr5;3329176:3330176	1	0.30458	0.30404	0.999944	1085	1	-0.17941	0.69542	0.69556	0.999988	2069	0	0
Peak_674	2	0.30484	0.33284	0.999944	1086	1	-0.36081	0.83249	0.83134	0.999988	2368	0	0
Peak_1888	1	0.30539	0.30487	0.999944	1087	1	-0.18146	0.69461	0.69472	0.999988	2068	0	0
Peak_12	2	0.30565	0.33353	0.999944	1088	1	-0.48149	0.83037	0.82921	0.999988	2359	0	0
Peak_1998	3	0.30623	0.41754	0.999944	1089	1	-0.54389	0.38957	0.47004	0.986424	1413	1	0.28644
chr13;31653197:31654197	1	0.30668	0.3061	0.999944	1090	1	-0.2828	0.69332	0.69345	0.999988	2064	0	0
Peak_2089	10	0.30723	0.56961	0.999944	1091	2	-0.63015	0.68096	0.85079	0.999988	2035	1	0.35996
Peak_2615	6	0.30733	0.51349	0.999944	1092	2	-0.60487	0.95472	0.95441	0.999988	2725	0	0
chr16;66172608:66173608	1	0.30741	0.30682	0.999944	1093	1	-0.19324	0.69259	0.6928	0.999988	2062	0	0
Peak_336	9	0.30743	0.55903	0.999944	1094	2	-0.4073	0.35363	0.61189	0.999988	1320	4	0.2718
Peak_8	2	0.30806	0.33547	0.999944	1095	1	-0.38537	0.53848	0.53964	0.999988	1747	1	0.22906
Peak_2321	2	0.3086	0.3359	0.999944	1096	1	-0.34659	0.66604	0.66645	0.999988	1996	0	0
chr8;93044652:93045652	1	0.30919	0.3084	0.999944	1097	1	-0.20387	0.69081	0.69101	0.999988	2058	0	0
Peak_536	6	0.31006	0.51657	0.999944	1098	3	-0.26924	0.32078	0.52975	0.999988	1252	2	0.38277
chr17;54400727:54401727	1	0.31007	0.30939	0.999944	1099	1	-0.15993	0.68993	0.69009	0.999988	2055	0	0
Peak_1211	6	0.31019	0.51676	0.999944	1100	1	-1.1392	0.87762	0.8847	0.999988	2490	1	0.13164
chr13;69690514:69691514	1	0.31088	0.31026	0.999944	1101	1	-0.17146	0.68912	0.6892	0.999988	2053	0	0
chr2;117749236:117750236	1	0.3112	0.31054	0.999944	1102	1	-0.18474	0.6888	0.68886	0.999988	2052	0	0
Peak_1928	2	0.31289	0.33933	0.999944	1103	1	-0.32133	0.67438	0.67475	0.999988	2013	0	0
chr2;133835940:133836940	1	0.3129	0.31233	0.999944	1104	1	-0.20463	0.6871	0.6872	0.999988	2047	0	0
Peak_2336	4	0.31331	0.45261	0.999944	1105	2	-0.30345	0.9644	0.96422	0.999988	2755	0	0
Peak_608	3	0.31342	0.4215	0.999944	1106	1	-0.54518	0.80038	0.80168	0.999988	2301	0	0
Peak_1841	4	0.31364	0.45298	0.999944	1107	1	-0.48913	0.44474	0.58	0.999988	1554	1	0.3306
Peak_1119	2	0.31369	0.33997	0.999944	1108	1	-0.4655	0.7468	0.74646	0.999988	2184	0	0
Peak_245	3	0.3138	0.42174	0.999944	1109	1	-0.61452	0.25495	0.38227	0.950735	1101	2	0.22464
Peak_1021	6	0.31386	0.52136	0.999944	1110	2	-0.37414	0.25929	0.45687	0.986424	1109	2	0.43973
Peak_2618	4	0.31413	0.4535	0.999944	1111	2	-0.35074	0.041473	0.10308	0.743367	318	1	0.68839
chr22;41448653:41449653	1	0.31484	0.31423	0.999944	1112	1	-0.14148	0.68516	0.68538	0.999988	2045	0	0
Peak_951	2	0.31516	0.34113	0.999944	1113	1	-0.81817	0.70214	0.70203	0.999988	2087	0	0
Peak_1183	1	0.3158	0.31524	0.999944	1114	1	-0.20322	0.6842	0.68441	0.999988	2042	0	0
chr18;74179615:74180615	2	0.31637	0.34205	0.999944	1115	1	-0.41236	0.85309	0.85214	0.999988	2415	0	0
chr18;70818716:70819716	1	0.31669	0.31615	0.999944	1116	1	-0.27776	0.68331	0.68344	0.999988	2041	0	0
Peak_2408	4	0.31682	0.45625	0.999944	1117	2	-0.35532	0.97214	0.97207	0.999988	2781	0	0
chr4;77468288:77469288	2	0.3169	0.34244	0.999944	1118	1	-0.37705	0.39486	0.4084	0.964077	1427	1	0.26836
chr8;134419553:134420553	1	0.31693	0.31639	0.999944	1119	1	-0.1847	0.68307	0.68319	0.999988	2040	0	0
Peak_1647	1	0.3171	0.31653	0.999944	1120	1	-0.21698	0.6829	0.68303	0.999988	2039	0	0
Peak_1162	1	0.31718	0.31659	0.999944	1121	1	-0.2361	0.68282	0.68296	0.999988	2038	0	0
NO_TARGET_149	1	0.3175	0.31688	0.999944	1122	1	-0.1408	0.6825	0.68261	0.999988	2037	0	0
Peak_938	7	0.31803	0.53326	0.999944	1123	3	-0.24153	0.26314	0.47908	0.987671	1115	3	0.25239
Peak_329	7	0.31832	0.53355	0.999944	1124	3	-0.32453	0.44331	0.65901	0.999988	1550	1	0.42324
Peak_730	6	0.31911	0.52761	0.999944	1125	3	-0.19612	0.70687	0.80422	0.999988	2097	1	0.2508
NO_TARGET_489	1	0.31968	0.31923	0.999944	1126	1	-0.30679	0.68032	0.6804	0.999988	2033	0	0
Peak_801	15	0.31975	0.63229	0.999944	1127	3	-0.49942	0.010906	0.059604	0.652191	103	8	0.47775
Peak_1734	6	0.32043	0.52912	0.999944	1128	1	-0.54805	0.2367	0.42863	0.971404	1053	2	0.42939
chr23;100577446:100578446	1	0.32049	0.32009	0.999944	1129	1	-0.2174	0.67951	0.67946	0.999988	2029	0	0
chr21;18989986:18990986	1	0.32057	0.32021	0.999944	1130	1	-0.24231	0.67943	0.67939	0.999988	2028	0	0
Peak_1728	1	0.32154	0.32118	0.999944	1131	1	-0.19897	0.67846	0.67844	0.999988	2026	0	0
chr21;27829630:27830630	1	0.32186	0.32151	0.999944	1132	1	-0.16014	0.67814	0.6781	0.999988	2025	0	0
Peak_297	5	0.32202	0.48594	0.999944	1133	2	-0.31972	0.90967	0.909	0.999988	2573	0	0
Peak_1729	1	0.32226	0.32197	0.999944	1134	1	-0.20464	0.67774	0.67773	0.999988	2024	0	0
Peak_2431	12	0.32249	0.6111	0.999944	1135	4	-0.34836	0.01491	0.071869	0.677155	141	6	0.4057
Peak_2315	4	0.3226	0.46222	0.999944	1136	2	-0.33358	0.86566	0.86554	0.999988	2456	0	0
Peak_2266	4	0.32333	0.46301	0.999944	1137	2	-0.4347	0.40749	0.5529	0.999988	1460	2	0.28719
Peak_901	3	0.32336	0.4273	0.999944	1138	1	-0.5848	0.48795	0.53202	0.999988	1649	1	0.346
Peak_771	5	0.32405	0.48762	0.999944	1139	2	-0.38	0.13439	0.27505	0.873526	726	1	0.60233
chr4;44119454:44120454	1	0.3242	0.32394	0.999944	1140	1	-0.26495	0.6758	0.67581	0.999988	2020	0	0
Peak_1240	1	0.32428	0.32402	0.999944	1141	1	-0.1381	0.67572	0.67575	0.999988	2019	0	0
Peak_1909	5	0.32468	0.48813	0.999944	1142	1	-0.63988	0.91829	0.91783	0.999988	2603	0	0
Peak_792	7	0.32488	0.54027	0.999944	1143	3	-0.63969	0.39689	0.61316	0.999988	1432	3	0.23034
Peak_1016	4	0.32529	0.4651	0.999944	1144	2	-0.36266	0.96811	0.96799	0.999988	2770	0	0
Peak_1648	10	0.32555	0.58791	0.999944	1145	4	-0.25492	0.23302	0.49715	0.999988	1037	5	0.23168
Peak_62	10	0.32614	0.58853	0.999944	1146	2	-0.70959	0.21707	0.47351	0.986424	974	4	0.25917
Peak_1619	2	0.327	0.35078	0.999944	1147	1	-0.43268	0.29931	0.33025	0.905188	1212	1	0.46113
Peak_1737	3	0.32801	0.42993	0.999944	1148	1	-0.63476	0.24695	0.37209	0.940385	1085	2	0.19638
Peak_2516	10	0.32831	0.59061	0.999944	1149	4	-0.24568	0.013892	0.061833	0.652962	134	6	0.43154
Peak_2153	1	0.33001	0.32976	0.999944	1150	1	-0.13718	0.66999	0.67014	0.999988	2011	0	0
Peak_2585	9	0.33016	0.58528	0.999944	1151	1	-0.6489	2.3222e-05	0.00017082	0.071429	4	8	0.40935
chr23;9201518:9202518	1	0.33017	0.3299	0.999944	1152	1	-0.24757	0.66983	0.66997	0.999988	2009	0	0
Peak_2614	14	0.33107	0.64212	0.999944	1153	5	-0.3446	0.2909	0.59938	0.999988	1195	3	0.32665
Peak_2490	8	0.33119	0.56508	0.999944	1154	3	-0.32018	0.25834	0.49785	0.999988	1107	3	0.33427
NO_TARGET_462	1	0.33187	0.3315	0.999944	1155	1	-0.14158	0.66813	0.66838	0.999988	2005	0	0
Peak_1631	1	0.33195	0.33157	0.999944	1156	1	-0.13601	0.66805	0.66833	0.999988	2003	0	0
Peak_1506	4	0.33243	0.47271	0.999944	1157	1	-0.54677	0.7544	0.7608	0.999988	2202	1	0.25878
Peak_1678	5	0.33253	0.49483	0.999944	1158	2	-0.33157	0.054098	0.14657	0.791398	385	2	0.4636
chr15;87765764:87766764	1	0.33267	0.33234	0.999944	1159	1	-0.15184	0.66733	0.66759	0.999988	2000	0	0
chr5;5540918:5541918	1	0.33324	0.33296	0.999944	1160	1	-0.15803	0.66676	0.66702	0.999988	1997	0	0
Peak_1350	2	0.33506	0.35739	0.999944	1161	1	-0.5015	0.74489	0.74447	0.999988	2176	0	0
Peak_1402	10	0.33581	0.59831	0.999944	1162	4	-0.38467	0.30257	0.56779	0.999988	1223	3	0.50247
chr6;102809622:102810622	1	0.33614	0.33598	0.999944	1163	1	-0.1996	0.66386	0.66403	0.999988	1993	0	0
Peak_1269	11	0.3371	0.61563	0.999944	1164	2	-0.50403	0.24901	0.52017	0.999988	1090	3	0.37488
chr17;70566986:70567986	1	0.33744	0.33744	0.999944	1165	1	-0.15139	0.66256	0.66269	0.999988	1991	0	0
Peak_1226	2	0.33782	0.35957	0.999944	1166	1	-0.2693	0.35504	0.37548	0.942298	1324	1	0.2318
Peak_847	5	0.33929	0.50064	0.999944	1167	1	-0.52275	0.12046	0.25352	0.856464	676	3	0.25714
Peak_1386	4	0.34003	0.48102	0.999944	1168	1	-0.51878	0.13337	0.26434	0.865456	719	1	0.66873
Peak_73	4	0.34102	0.48212	0.999944	1169	2	-0.21767	0.35387	0.4965	0.999988	1321	1	0.48627
Peak_2622	10	0.34104	0.60348	0.999944	1170	2	-0.51904	0.069512	0.21885	0.826554	451	5	0.33331
chr13;109335464:109336464	1	0.34188	0.34194	0.999944	1171	0	0	0.65812	0.65846	0.999988	1988	0	0
Peak_640	4	0.34244	0.48379	0.999944	1172	2	-0.2972	0.3629	0.50587	0.999988	1347	1	0.38228
Peak_2084	18	0.34468	0.68049	0.999944	1173	2	-0.61392	1.1914e-05	0.00012347	0.071429	3	15	0.25241
Peak_1056	12	0.34584	0.63689	0.999944	1174	4	-0.48869	0.71328	0.88466	0.999988	2110	3	0.43609
chr20;44840635:44841635	1	0.34607	0.34606	0.999944	1175	0	0	0.65393	0.65419	0.999988	1985	0	0
Peak_2401	6	0.34617	0.55077	0.999944	1176	2	-0.41026	0.50618	0.66756	0.999988	1683	2	0.2918
Peak_822	4	0.34639	0.48798	0.999944	1177	1	-0.88629	0.75699	0.76297	0.999988	2205	1	0.18508
Peak_1091	4	0.34671	0.48835	0.999944	1178	2	-0.23089	0.18938	0.32355	0.905188	889	2	0.38977
Peak_1114	4	0.3487	0.49052	0.999944	1179	2	-0.43426	0.19379	0.32805	0.905188	907	2	0.45748
chr1;172651763:172652763	1	0.34874	0.3486	0.999944	1180	0	0	0.65126	0.65162	0.999988	1981	0	0
Peak_1289	4	0.34913	0.49094	0.999944	1181	2	-0.2668	0.40465	0.55011	0.999988	1450	1	0.44621
NO_TARGET_357	1	0.34946	0.3493	0.999944	1182	0	0	0.65054	0.65089	0.999988	1980	0	0
Peak_686	6	0.34994	0.55344	0.999944	1183	2	-0.35943	0.97429	0.97394	0.999988	2789	0	0
chr21;23507118:23508118	1	0.35027	0.35012	0.999944	1184	0	0	0.64973	0.65002	0.999988	1979	0	0
Peak_313	4	0.35069	0.49267	0.999944	1185	2	-0.59277	0.78821	0.78982	0.999988	2276	1	0.13451
Peak_1331	2	0.35076	0.37027	0.999944	1186	1	-0.31194	0.35076	0.37196	0.940385	1313	1	0.3471
Peak_574	8	0.35108	0.58247	0.999944	1187	3	-0.40221	0.86115	0.91291	0.999988	2439	1	0.32142
Peak_1705	7	0.35119	0.56669	0.999944	1188	2	-0.72951	0.36981	0.58639	0.999988	1370	2	0.2982
Peak_2587	6	0.35152	0.5545	0.999944	1189	2	-0.43502	0.36917	0.5718	0.999988	1368	2	0.31431
Peak_389	2	0.3518	0.37114	0.999944	1190	1	-0.25615	0.61966	0.62057	0.999988	1925	0	0
Peak_1954	2	0.35219	0.37146	0.999944	1191	1	-0.27814	0.45435	0.46056	0.986424	1573	1	0.1788
Peak_1983	1	0.35221	0.35203	0.999944	1192	0	0	0.64779	0.64811	0.999988	1976	0	0
Peak_1138	4	0.35297	0.49492	0.999944	1193	2	-0.31499	0.76786	0.77201	0.999988	2237	1	0.25804
chr10;69637016:69638016	1	0.35297	0.35282	0.999944	1194	0	0	0.64703	0.64734	0.999988	1975	0	0
Peak_397	1	0.3535	0.35336	0.999944	1195	0	0	0.6465	0.64681	0.999988	1974	0	0
Peak_2439	1	0.35487	0.35466	0.999944	1196	0	0	0.64513	0.64539	0.999988	1970	0	0
Peak_1534	2	0.35517	0.37394	0.999944	1197	1	-0.46681	0.090285	0.15378	0.791398	552	1	0.60853
Peak_1000	2	0.35738	0.37566	0.999944	1198	1	-0.35431	0.4005	0.41321	0.964077	1443	1	0.31816
Peak_1770	7	0.35766	0.57305	0.999944	1199	3	-0.35911	0.13404	0.31163	0.897549	723	3	0.37395
Peak_985	1	0.35866	0.35836	0.999944	1200	0	0	0.64134	0.64155	0.999988	1965	0	0
Peak_2383	4	0.3592	0.50134	0.999944	1201	1	-0.52778	0.19341	0.32763	0.905188	904	2	0.30314
chr8;114677683:114678683	1	0.36044	0.36012	0.999944	1202	0	0	0.63956	0.63973	0.999988	1963	0	0
chr18;8552364:8553364	1	0.36068	0.36034	0.999944	1203	0	0	0.63932	0.63944	0.999988	1962	0	0
Peak_2134	1	0.36109	0.3607	0.999944	1204	0	0	0.63891	0.63907	0.999988	1961	0	0
Peak_1854	2	0.36112	0.37871	0.999944	1205	1	-0.28645	0.69291	0.69303	0.999988	2063	0	0
Peak_148	8	0.36144	0.59147	0.999944	1206	2	-0.41692	0.49709	0.70948	0.999988	1661	2	0.39668
Peak_274	6	0.36164	0.56139	0.999944	1207	2	-0.55423	0.47499	0.64486	0.999988	1622	1	0.35891
Peak_1685	4	0.36197	0.50422	0.999944	1208	1	-0.48443	0.89331	0.89321	0.999988	2534	0	0
Peak_102	2	0.36203	0.37945	0.999944	1209	1	-0.43321	0.60367	0.60448	0.999988	1897	0	0
Peak_603	11	0.3625	0.63763	0.999944	1210	2	-0.4858	0.35779	0.63737	0.999988	1331	4	0.2582
Peak_1518	12	0.36281	0.65503	0.999944	1211	4	-0.32143	0.42707	0.71148	0.999988	1517	2	0.40789
Peak_318	8	0.36353	0.59327	0.999944	1212	2	-0.53938	0.25096	0.48793	0.994712	1093	3	0.28229
chr19;42678635:42679635	2	0.36383	0.3808	0.999944	1213	1	-0.30615	0.12792	0.20319	0.816116	704	1	0.53187
Peak_731	2	0.36486	0.38166	0.999944	1214	1	-0.58355	0.042401	0.076013	0.68792	324	1	0.54061
NO_TARGET_4	1	0.36536	0.36505	0.999944	1215	0	0	0.63464	0.63464	0.999988	1958	0	0
Peak_365	5	0.3658	0.52424	0.999944	1216	1	-0.53605	0.46884	0.61743	0.999988	1604	2	0.24193
Peak_1092	1	0.36593	0.36566	0.999944	1217	0	0	0.63407	0.63406	0.999988	1955	0	0
Peak_2323	1	0.36738	0.36711	0.999944	1218	0	0	0.63262	0.63279	0.999988	1954	0	0
Peak_1135	12	0.36781	0.66065	0.999944	1219	2	-0.46063	0.46944	0.74093	0.999988	1605	4	0.31169
chr13;107006253:107007253	1	0.36811	0.36785	0.999944	1220	0	0	0.63189	0.63197	0.999988	1953	0	0
Peak_2164	6	0.36976	0.5668	0.999944	1221	2	-0.38315	0.55439	0.70302	0.999988	1777	2	0.24908
Peak_728	1	0.36997	0.36966	0.999944	1222	0	0	0.63003	0.63013	0.999988	1950	0	0
Peak_1742	3	0.37073	0.45457	0.999944	1223	1	-0.41658	0.2322	0.35347	0.933373	1032	1	0.68605
Peak_311	4	0.37092	0.51407	0.999944	1224	1	-0.61363	0.93525	0.93553	0.999988	2662	0	0
chr12;32964014:32965014	1	0.37126	0.37088	0.999944	1225	0	0	0.62874	0.62864	0.999988	1947	0	0
chr2;237449244:237450244	2	0.37128	0.38696	0.999944	1226	1	-0.31964	0.87344	0.87287	0.999988	2475	0	0
chr23;135418220:135419220	1	0.37174	0.3714	0.999944	1227	0	0	0.62826	0.62814	0.999988	1945	0	0
Peak_40	7	0.37185	0.58716	0.999944	1228	3	-0.35229	0.59259	0.74886	0.999988	1871	1	0.52382
Peak_48	1	0.37198	0.37165	0.999944	1229	0	0	0.62802	0.62786	0.999988	1944	0	0
Peak_1736	12	0.37288	0.66606	0.999944	1230	2	-0.751	2.8695e-05	0.00030275	0.09846	5	8	0.42625
Peak_675	2	0.37332	0.38864	0.999944	1231	1	-0.50756	0.43874	0.44617	0.983264	1540	1	0.25504
Peak_420	1	0.37352	0.37319	0.999944	1232	0	0	0.62648	0.62624	0.999988	1942	0	0
Peak_567	1	0.37392	0.37363	0.999944	1233	0	0	0.62608	0.62582	0.999988	1939	0	0
Peak_2245	6	0.37404	0.56968	0.999944	1234	1	-0.55213	0.88595	0.8908	0.999988	2513	1	0.15469
Peak_1719	1	0.37457	0.37434	0.999944	1235	0	0	0.62543	0.62508	0.999988	1937	0	0
Peak_504	1	0.37465	0.3744	0.999944	1236	0	0	0.62535	0.62499	0.999988	1936	0	0
Peak_948	7	0.37552	0.59084	0.999944	1237	3	-0.25059	0.045221	0.1443	0.791032	341	4	0.41055
Peak_2294	1	0.37594	0.37567	0.999944	1238	0	0	0.62406	0.62367	0.999988	1935	0	0
Peak_1750	1	0.37634	0.37606	0.999944	1239	0	0	0.62366	0.62322	0.999988	1933	0	0
chr16;60288985:60289985	1	0.3765	0.37618	0.999944	1240	0	0	0.6235	0.62305	0.999988	1932	0	0
Peak_1642	9	0.37654	0.63079	0.999944	1241	3	-0.24105	0.10803	0.28784	0.885	634	3	0.41496
Peak_2539	8	0.37676	0.60468	0.999944	1242	2	-0.33129	0.17562	0.38364	0.950842	848	3	0.34154
chr10;56475045:56476045	1	0.37723	0.37689	0.999944	1243	0	0	0.62277	0.6223	0.999988	1929	0	0
Peak_1484	15	0.37744	0.6919	0.999944	1244	6	-0.24294	0.59745	0.84747	0.999988	1885	5	0.21633
chr3;167028425:167029425	3	0.37747	0.45867	0.999944	1245	1	-0.37736	0.85474	0.85598	0.999988	2421	0	0
Peak_1689	4	0.37841	0.52217	0.999944	1246	2	-0.34921	0.35828	0.50095	0.999988	1332	1	0.38633
chr6;67127101:67128101	1	0.37852	0.37807	0.999944	1247	0	0	0.62148	0.62101	0.999988	1927	0	0
Peak_87	2	0.37855	0.39293	0.999944	1248	1	-0.35666	0.71106	0.71106	0.999988	2104	0	0
chr14;26279540:26280540	1	0.37981	0.37943	0.999944	1249	0	0	0.62019	0.61958	0.999988	1926	0	0
Peak_547	5	0.38079	0.53755	0.999944	1250	1	-0.51761	0.028525	0.084794	0.707103	227	2	0.5256
Peak_1649	9	0.3812	0.63411	0.999944	1251	3	-0.38298	0.86329	0.92918	0.999988	2447	1	0.27136
chr2;21093471:21094471	3	0.38152	0.4611	0.999944	1252	1	-0.37321	0.18603	0.29373	0.888179	874	1	0.74082
Peak_438	4	0.38185	0.52582	0.999944	1253	2	-0.22496	0.53483	0.62214	0.999988	1738	1	0.37105
Peak_491	1	0.3828	0.38247	0.999944	1254	0	0	0.6172	0.6167	0.999988	1923	0	0
Peak_1735	2	0.38325	0.397	0.999944	1255	1	-0.31249	0.83936	0.83832	0.999988	2388	0	0
Peak_764	2	0.38363	0.39732	0.999944	1256	1	-0.28824	0.71158	0.71158	0.999988	2105	0	0
Peak_104	2	0.38401	0.39766	0.999944	1257	1	-0.56734	0.50226	0.50455	0.999988	1675	1	0.18484
chr4;144907013:144908013	1	0.38429	0.38395	0.999944	1258	0	0	0.61571	0.61529	0.999988	1920	0	0
Peak_2138	12	0.38453	0.67701	0.999944	1259	3	-0.34588	0.0046244	0.027002	0.603728	60	7	0.47771
NO_TARGET_165	1	0.38514	0.38487	0.999944	1260	0	0	0.61486	0.6144	0.999988	1919	0	0
NO_TARGET_58	1	0.38571	0.38544	0.999944	1261	0	0	0.61429	0.61385	0.999988	1918	0	0
Peak_1479	3	0.38643	0.46414	0.999944	1262	1	-0.47072	0.58196	0.59969	0.999988	1850	1	0.18782
Peak_1881	1	0.38684	0.38657	0.999944	1263	0	0	0.61316	0.61268	0.999988	1916	0	0
Peak_2201	9	0.38694	0.63827	0.999944	1264	3	-0.47221	0.0090441	0.042616	0.623055	93	3	1.0314
Peak_117	8	0.38741	0.61403	0.999944	1265	2	-0.45696	0.37356	0.60521	0.999988	1380	3	0.21465
Peak_1365	6	0.38776	0.5792	0.999944	1266	2	-0.29564	0.013723	0.051147	0.628968	133	4	0.24046
chr18;57990074:57991074	1	0.38788	0.38767	0.999944	1267	0	0	0.61212	0.61158	0.999988	1914	0	0
chr20;19154405:19155405	1	0.38813	0.38794	0.999944	1268	0	0	0.61187	0.61134	0.999988	1913	0	0
chr10;129040821:129041821	2	0.38882	0.40187	0.999944	1269	1	-0.36242	0.73468	0.73423	0.999988	2163	0	0
Peak_387	10	0.38917	0.6503	0.999944	1270	2	-0.41399	0.51781	0.75273	0.999988	1706	2	0.38833
Peak_78	1	0.39119	0.39094	0.999944	1271	0	0	0.60881	0.60846	0.999988	1911	0	0
Peak_1686	6	0.39121	0.58162	0.999944	1272	2	-0.4566	0.31784	0.52643	0.999988	1246	3	0.156
NO_TARGET_475	1	0.39144	0.39117	0.999944	1273	0	0	0.60856	0.6082	0.999988	1910	0	0
Peak_1338	1	0.39184	0.39161	0.999944	1274	0	0	0.60816	0.60781	0.999988	1909	0	0
chr12;69235383:69236383	1	0.39386	0.39357	0.999944	1275	0	0	0.60614	0.60578	0.999988	1905	0	0
Peak_949	5	0.39388	0.54911	0.999944	1276	1	-0.65282	0.21842	0.39925	0.962898	980	3	0.27132
Peak_1510	6	0.39472	0.58409	0.999944	1277	2	-0.42608	0.38796	0.58433	0.999988	1410	2	0.40935
Peak_449	1	0.39499	0.39475	0.999944	1278	0	0	0.60501	0.60474	0.999988	1900	0	0
Peak_1456	5	0.39537	0.55043	0.999944	1279	1	-0.49742	0.51721	0.66054	0.999988	1704	2	0.21865
chr3;172565669:172566669	2	0.39611	0.40818	0.999944	1280	1	-0.2578	0.42094	0.43086	0.971404	1499	1	0.23132
Peak_421	4	0.39619	0.5408	0.999944	1281	2	-0.23151	0.16201	0.29457	0.888869	808	1	0.41947
Peak_149	6	0.39663	0.58543	0.999944	1282	2	-0.41563	0.071293	0.18811	0.809126	465	4	0.40344
Peak_1071	3	0.39755	0.47065	0.999944	1283	1	-0.50148	0.20639	0.32005	0.905188	946	2	0.30277
Peak_1635	8	0.3976	0.62279	0.999944	1284	3	-0.4347	0.13837	0.3293	0.905188	738	3	0.30827
Peak_2533	5	0.39768	0.55264	0.999944	1285	2	-0.43182	0.83104	0.83633	0.999988	2364	1	0.23431
Peak_1472	4	0.39806	0.54279	0.999944	1286	2	-0.35581	0.41961	0.56576	0.999988	1495	1	0.39006
Peak_1662	10	0.39822	0.65885	0.999944	1287	4	-0.25095	0.0032274	0.01819	0.56641	51	4	0.61152
NO_TARGET_316	1	0.39918	0.39874	0.999944	1288	0	0	0.60082	0.60057	0.999988	1893	0	0
NO_TARGET_90	1	0.39967	0.39919	0.999944	1289	0	0	0.60033	0.60004	0.999988	1892	0	0
Peak_1475	6	0.40018	0.58781	0.999944	1290	2	-0.37548	0.26433	0.46297	0.986424	1121	2	0.61217
Peak_1889	3	0.40082	0.47268	0.999944	1291	1	-0.52209	0.87053	0.87164	0.999988	2469	0	0
NO_TARGET_8	1	0.40185	0.40134	0.999944	1292	0	0	0.59815	0.59776	0.999988	1888	0	0
Peak_475	4	0.40236	0.54751	0.999944	1293	2	-0.27341	0.95945	0.95925	0.999988	2746	0	0
Peak_334	4	0.4025	0.54767	0.999944	1294	2	-0.24681	0.13012	0.26096	0.86217	710	2	0.33499
Peak_1858	1	0.40306	0.40247	0.999944	1295	0	0	0.59694	0.59656	0.999988	1883	0	0
Peak_2382	3	0.4034	0.47427	0.999944	1296	1	-0.30697	0.078373	0.1508	0.791398	491	1	0.51523
Peak_464	3	0.40443	0.4749	0.999944	1297	1	-0.42622	0.90015	0.90086	0.999988	2549	0	0
Peak_115	5	0.40542	0.5594	0.999944	1298	1	-0.46301	0.23442	0.416	0.964077	1044	2	0.42485
Peak_552	3	0.4058	0.4758	0.999944	1299	1	-0.37037	0.36252	0.4539	0.986424	1344	1	0.46129
NO_TARGET_142	1	0.40601	0.40548	0.999944	1300	0	0	0.59399	0.59353	0.999988	1876	0	0
Peak_2403	4	0.40638	0.55165	0.999944	1301	2	-0.54362	0.7152	0.73076	0.999988	2115	1	0.36293
Peak_2399	4	0.40684	0.55211	0.999944	1302	1	-0.51748	0.66993	0.69994	0.999988	2010	1	0.21631
chr4;32428185:32429185	2	0.40686	0.41735	0.999944	1303	1	-0.29774	0.6262	0.62705	0.999988	1940	0	0
Peak_1128	4	0.4071	0.55235	0.999944	1304	2	-0.23579	0.59447	0.65393	0.999988	1878	1	0.37329
Peak_1389	4	0.40767	0.55296	0.999944	1305	2	-0.27104	0.065944	0.15175	0.791398	433	2	0.39841
Peak_72	5	0.40808	0.56192	0.999944	1306	2	-0.34751	0.53704	0.67864	0.999988	1741	1	0.35478
Peak_380	4	0.40839	0.5537	0.999944	1307	2	-0.34508	0.9726	0.97258	0.999988	2784	0	0
Peak_94	4	0.40939	0.55476	0.999944	1308	2	-0.19439	0.23341	0.3698	0.937947	1040	1	0.55845
Peak_1363	2	0.40946	0.41972	0.999944	1309	1	-0.28582	0.50885	0.51094	0.999988	1688	1	0.1711
chr12;42930623:42931623	2	0.41008	0.42028	0.999944	1310	1	-0.35712	0.41281	0.42379	0.968655	1473	1	0.30595
NO_TARGET_18	1	0.41024	0.4099	0.999944	1311	0	0	0.58976	0.58933	0.999988	1868	0	0
Peak_2152	4	0.4104	0.55583	0.999944	1312	2	-0.16535	0.96791	0.96779	0.999988	2767	0	0
Peak_442	4	0.41076	0.55622	0.999944	1313	1	-0.67882	0.014929	0.047731	0.628968	142	2	0.49112
Peak_485	16	0.4113	0.72704	0.999944	1314	6	-0.26387	0.10022	0.3241	0.905188	599	3	0.44522
Peak_1042	1	0.41137	0.41097	0.999944	1315	0	0	0.58863	0.58813	0.999988	1866	0	0
Peak_1294	3	0.4116	0.47941	0.999944	1316	1	-0.48609	0.58534	0.60249	0.999988	1857	1	0.22925
Peak_797	3	0.41279	0.48014	0.999944	1317	1	-0.30247	0.66813	0.67155	0.999988	2004	1	0.16872
Peak_1314	1	0.41371	0.41327	0.999944	1318	0	0	0.58629	0.58582	0.999988	1858	0	0
Peak_1495	7	0.41407	0.62973	0.999944	1319	3	-0.20172	0.16859	0.36861	0.937947	832	3	0.38334
Peak_1228	2	0.41466	0.42414	0.999944	1320	1	-0.24124	0.79338	0.79234	0.999988	2288	0	0
Peak_1253	3	0.41516	0.48155	0.999944	1321	1	-0.38292	0.2403	0.36363	0.935265	1068	2	0.40868
Peak_1910	2	0.41528	0.42478	0.999944	1322	1	-0.20949	0.2057	0.25861	0.860313	940	1	0.36174
Peak_2432	7	0.41608	0.63168	0.999944	1323	2	-0.31588	0.74674	0.85079	0.999988	2183	2	0.18374
Peak_1919	1	0.41614	0.41568	0.999944	1324	0	0	0.58386	0.58344	0.999988	1856	0	0
Peak_60	5	0.41617	0.56938	0.999944	1325	2	-0.35997	0.66274	0.73971	0.999988	1992	1	0.28495
Peak_1491	6	0.41638	0.59929	0.999944	1326	2	-0.32818	0.42773	0.61143	0.999988	1519	2	0.29201
Peak_342	11	0.41671	0.68337	0.999944	1327	2	-0.63698	0.069197	0.22412	0.831413	449	2	0.42405
NO_TARGET_338	1	0.41678	0.41629	0.999944	1328	0	0	0.58322	0.58285	0.999988	1854	0	0
chr5;31386862:31387862	1	0.41702	0.41654	0.999944	1329	0	0	0.58298	0.58259	0.999988	1853	0	0
Peak_2194	14	0.41707	0.71394	0.999944	1330	5	-0.19563	0.23941	0.53541	0.999988	1063	4	0.37854
Peak_2570	7	0.4175	0.63318	0.999944	1331	1	-0.88187	0.0082302	0.036189	0.604889	86	5	0.31689
Peak_10	10	0.41778	0.67791	0.999944	1332	4	-0.19371	0.43585	0.69511	0.999988	1533	4	0.28463
Peak_860	4	0.41832	0.56229	0.999944	1333	1	-0.62195	0.095945	0.20711	0.816116	581	1	0.53138
Peak_2494	13	0.41842	0.70932	0.999944	1334	5	-0.23168	0.10922	0.32837	0.905188	638	7	0.25094
Peak_1055	1	0.42066	0.42028	0.999944	1335	0	0	0.57934	0.57889	0.999988	1841	0	0
Peak_612	3	0.42107	0.48529	0.999944	1336	1	-0.42271	0.9179	0.91846	0.999988	2598	0	0
Peak_804	3	0.42174	0.48566	0.999944	1337	1	-0.30928	0.36	0.4526	0.986424	1337	1	0.35195
Peak_2185	2	0.4218	0.43051	0.999944	1338	1	-0.30731	0.12415	0.20059	0.816116	687	1	0.44485
Peak_2569	8	0.4227	0.64449	0.999944	1339	3	-0.26885	0.9119	0.93082	0.999988	2577	1	0.23846
chr11;122395265:122396265	1	0.423	0.42248	0.999944	1340	0	0	0.577	0.57636	0.999988	1836	0	0
Peak_396	6	0.42313	0.60408	0.999944	1341	2	-0.34215	0.23169	0.42252	0.968456	1028	3	0.28851
NO_TARGET_138	1	0.4234	0.42283	0.999944	1342	0	0	0.5766	0.57593	0.999988	1835	0	0
chr8;57764933:57765933	1	0.42356	0.42298	0.999944	1343	0	0	0.57644	0.57574	0.999988	1834	0	0
NO_TARGET_84	1	0.42388	0.42327	0.999944	1344	0	0	0.57612	0.57541	0.999988	1833	0	0
Peak_2268	9	0.42397	0.66503	0.999944	1345	2	-0.45896	0.19536	0.42789	0.971404	915	3	0.37488
Peak_1483	9	0.42403	0.66506	0.999944	1346	3	-0.30937	0.083544	0.23967	0.845193	517	4	0.40656
chr6;92383240:92384240	1	0.42453	0.42393	0.999944	1347	0	0	0.57547	0.57484	0.999988	1828	0	0
Peak_1170	1	0.42477	0.42419	0.999944	1348	0	0	0.57523	0.57455	0.999988	1827	0	0
NO_TARGET_168	1	0.42614	0.42556	0.999944	1349	0	0	0.57386	0.57321	0.999988	1824	0	0
chr7;104254576:104255576	1	0.42679	0.4262	0.999944	1350	0	0	0.57321	0.57261	0.999988	1823	0	0
chr20;40247870:40248870	2	0.4278	0.4357	0.999944	1351	1	-0.40793	0.84551	0.84444	0.999988	2398	0	0
Peak_932	1	0.42808	0.42743	0.999944	1352	0	0	0.57192	0.57128	0.999988	1821	0	0
Peak_2141	1	0.42824	0.42756	0.999944	1353	0	0	0.57176	0.5711	0.999988	1819	0	0
Peak_1218	6	0.42864	0.60776	0.999944	1354	2	-0.51527	0.084726	0.21588	0.823815	521	3	0.5619
Peak_41	6	0.42899	0.60806	0.999944	1355	2	-0.39585	0.28271	0.48453	0.990379	1167	3	0.17819
Peak_153	13	0.42916	0.71908	0.999944	1356	5	-0.2887	0.056697	0.20436	0.816116	395	5	0.35831
Peak_493	2	0.43073	0.43814	0.999944	1357	1	-0.64622	0.82528	0.82416	0.999988	2353	0	0
Peak_2109	7	0.43088	0.64658	0.999944	1358	1	-0.57514	0.067489	0.19199	0.814768	440	4	0.35958
NO_TARGET_53	1	0.43099	0.43026	0.999944	1359	0	0	0.56901	0.56828	0.999988	1814	0	0
chr11;104700702:104701702	1	0.4322	0.43149	0.999944	1360	0	0	0.5678	0.56709	0.999988	1813	0	0
Peak_1047	2	0.43268	0.43976	0.999944	1361	1	-0.2258	0.84621	0.84509	0.999988	2400	0	0
Peak_811	2	0.4328	0.43985	0.999944	1362	1	-0.31952	0.67475	0.67513	0.999988	2015	0	0
Peak_1100	1	0.43325	0.43255	0.999944	1363	0	0	0.56675	0.56607	0.999988	1811	0	0
chr4;156542928:156543928	1	0.43405	0.43333	0.999944	1364	0	0	0.56595	0.56532	0.999988	1808	0	0
chr13;59188746:59189746	1	0.43446	0.4337	0.999944	1365	0	0	0.56554	0.56495	0.999988	1807	0	0
NO_TARGET_243	1	0.43535	0.43463	0.999944	1366	0	0	0.56465	0.56401	0.999988	1805	0	0
chr14;98315122:98316122	1	0.43551	0.43482	0.999944	1367	0	0	0.56449	0.56386	0.999988	1804	0	0
Peak_2114	1	0.43599	0.43526	0.999944	1368	0	0	0.56401	0.56339	0.999988	1802	0	0
chr14;98919323:98920323	1	0.43648	0.43572	0.999944	1369	0	0	0.56352	0.5629	0.999988	1801	0	0
Peak_2605	8	0.43648	0.65625	0.999944	1370	3	-0.49427	0.35078	0.58582	0.999988	1314	2	0.3745
NO_TARGET_477	1	0.43672	0.43594	0.999944	1371	0	0	0.56328	0.56266	0.999988	1800	0	0
Peak_2604	5	0.43695	0.58781	0.999944	1372	1	-0.43052	0.81457	0.8242	0.999988	2332	1	0.1783
chr23;115254338:115255338	1	0.43712	0.43634	0.999944	1373	0	0	0.56288	0.56225	0.999988	1798	0	0
Peak_1800	4	0.43827	0.57117	0.999944	1374	1	-0.48093	0.94434	0.94429	0.999988	2694	0	0
Peak_1237	2	0.43874	0.44514	0.999944	1375	1	-0.2631	0.30025	0.33114	0.905188	1217	1	0.30933
NO_TARGET_369	1	0.43922	0.43839	0.999944	1376	0	0	0.56078	0.55993	0.999988	1795	0	0
NO_TARGET_24	1	0.43946	0.43865	0.999944	1377	0	0	0.56054	0.55969	0.999988	1793	0	0
chr15;37795034:37796034	2	0.43959	0.44592	0.999944	1378	1	-0.26242	0.52132	0.52301	0.999988	1716	1	0.20453
Peak_2222	13	0.43988	0.72871	0.999944	1379	3	-0.59107	0.2686	0.57087	0.999988	1128	5	0.38681
chr8;13671176:13672176	1	0.44075	0.43987	0.999944	1380	0	0	0.55925	0.55844	0.999988	1792	0	0
NO_TARGET_36	1	0.44092	0.44004	0.999944	1381	0	0	0.55908	0.55828	0.999988	1791	0	0
Peak_1533	2	0.44104	0.44716	0.999944	1382	1	-0.24844	0.11369	0.18998	0.810392	656	1	0.55268
Peak_1206	1	0.44108	0.44022	0.999944	1383	0	0	0.55892	0.55815	0.999988	1789	0	0
chr18;34387666:34388666	1	0.44124	0.44039	0.999944	1384	0	0	0.55876	0.55796	0.999988	1788	0	0
chr3;29201539:29202539	1	0.44245	0.44165	0.999944	1385	0	0	0.55755	0.55674	0.999988	1785	0	0
Peak_2325	2	0.44284	0.4488	0.999944	1386	1	-0.21747	0.23011	0.27662	0.874134	1021	1	0.33583
Peak_1497	22	0.4434	0.78616	0.999944	1387	8	-0.25886	0.13125	0.41434	0.964077	714	10	0.21581
Peak_1864	1	0.44342	0.44275	0.999944	1388	0	0	0.55658	0.55575	0.999988	1784	0	0
Peak_364	1	0.44382	0.44309	0.999944	1389	0	0	0.55618	0.55535	0.999988	1782	0	0
Peak_503	9	0.44387	0.67898	0.999944	1390	3	-0.40611	0.68426	0.84248	0.999988	2043	1	0.53167
Peak_1839	1	0.44398	0.4433	0.999944	1391	0	0	0.55602	0.55517	0.999988	1780	0	0
chr9;7741497:7742497	1	0.44447	0.44377	0.999944	1392	0	0	0.55553	0.5547	0.999988	1779	0	0
Peak_2411	7	0.44468	0.65784	0.999944	1393	2	-0.53325	0.45627	0.67007	0.999988	1577	2	0.33135
Peak_828	2	0.44513	0.45096	0.999944	1394	1	-0.60711	0.55608	0.55686	0.999988	1781	1	0.14108
chr12;76623199:76624199	2	0.44621	0.45191	0.999944	1395	1	-0.27954	0.85525	0.85442	0.999988	2423	0	0
Peak_1584	2	0.44717	0.4528	0.999944	1396	1	-0.22343	0.70469	0.7047	0.999988	2095	0	0
Peak_151	9	0.4477	0.68176	0.999944	1397	3	-0.33811	0.18219	0.41141	0.964077	866	3	0.37812
chr13;109845918:109846918	1	0.44818	0.44749	0.999944	1398	0	0	0.55182	0.55085	0.999988	1774	0	0
Peak_622	10	0.44888	0.707	0.999944	1399	3	-0.4355	0.026763	0.10676	0.754807	220	5	0.47327
chr18;66873329:66874329	1	0.45056	0.44986	0.999944	1400	0	0	0.54944	0.54851	0.999988	1770	0	0
NO_TARGET_239	1	0.45109	0.45039	0.999944	1401	0	0	0.54891	0.54799	0.999988	1769	0	0
chr19;24238764:24239764	1	0.45149	0.45084	0.999944	1402	0	0	0.54851	0.5476	0.999988	1768	0	0
Peak_1877	3	0.45196	0.50491	0.999944	1403	1	-0.76812	0.23646	0.35883	0.935265	1050	1	0.58871
Peak_154	3	0.45277	0.50549	0.999944	1404	1	-0.3041	0.8003	0.80161	0.999988	2299	0	0
Peak_2004	14	0.45328	0.74254	0.999944	1405	3	-0.65432	0.046944	0.18241	0.807755	352	5	0.38805
Peak_1585	10	0.45329	0.7108	0.999944	1406	3	-0.30892	0.97871	0.97907	0.999988	2805	1	0.17379
chr8;96131341:96132341	1	0.45343	0.45277	0.999944	1407	0	0	0.54657	0.54562	0.999988	1764	0	0
Peak_434	3	0.45358	0.50603	0.999944	1408	1	-0.35195	0.81325	0.8146	0.999988	2330	0	0
Peak_573	2	0.45435	0.45966	0.999944	1409	1	-0.38574	0.83137	0.83018	0.999988	2366	0	0
Peak_1200	8	0.45454	0.6719	0.999944	1410	3	-0.19172	0.90422	0.92764	0.999988	2558	1	0.24456
chr14;21541786:21542786	1	0.45496	0.45447	0.999944	1411	0	0	0.54504	0.54401	0.999988	1762	0	0
Peak_1442	2	0.45578	0.461	0.999944	1412	1	-0.34696	0.80857	0.80759	0.999988	2317	0	0
Peak_1639	6	0.4569	0.62825	0.999944	1413	2	-0.35369	0.43077	0.61345	0.999988	1525	2	0.29788
Peak_1967	2	0.45757	0.46252	0.999944	1414	1	-0.24536	0.42438	0.43394	0.974044	1509	1	0.26303
Peak_450	1	0.4577	0.45716	0.999944	1415	0	0	0.5423	0.54108	0.999988	1761	0	0
Peak_381	1	0.45795	0.4573	0.999944	1416	0	0	0.54205	0.54081	0.999988	1759	0	0
Peak_1421	7	0.45801	0.66537	0.999944	1417	2	-0.48777	0.23518	0.4504	0.986424	1046	2	0.33667
Peak_312	8	0.45815	0.67513	0.999944	1418	2	-0.42836	0.80727	0.89339	0.999988	2316	1	0.31959
NO_TARGET_474	1	0.45883	0.45825	0.999944	1419	0	0	0.54117	0.53999	0.999988	1755	0	0
Peak_1311	1	0.45892	0.45834	0.999944	1420	0	0	0.54108	0.53993	0.999988	1754	0	0
Peak_401	16	0.45911	0.76782	0.999944	1421	6	-0.31645	0.54137	0.82082	0.999988	1756	4	0.32809
NO_TARGET_269	1	0.4594	0.45879	0.999944	1422	0	0	0.5406	0.53944	0.999988	1753	0	0
Peak_341	6	0.45952	0.63016	0.999944	1423	1	-0.42376	0.55513	0.70367	0.999988	1778	1	0.34558
chr14;25937760:25938760	1	0.45996	0.45937	0.999944	1424	0	0	0.54004	0.53885	0.999988	1752	0	0
Peak_257	6	0.46016	0.63062	0.999944	1425	2	-0.35254	0.81242	0.84663	0.999988	2327	1	0.31832
NO_TARGET_453	1	0.46053	0.45995	0.999944	1426	0	0	0.53947	0.53819	0.999988	1750	0	0
Peak_1663	7	0.46063	0.66703	0.999944	1427	2	-0.47855	0.11047	0.27067	0.872525	643	4	0.38821
NO_TARGET_37	1	0.46085	0.46025	0.999944	1428	0	0	0.53915	0.53788	0.999988	1749	0	0
Peak_2543	2	0.46137	0.46613	0.999944	1429	1	-0.37195	0.35673	0.3768	0.942298	1328	1	0.31994
NO_TARGET_494	1	0.46186	0.4613	0.999944	1430	0	0	0.53814	0.5369	0.999988	1746	0	0
Peak_1904	1	0.46206	0.46152	0.999944	1431	0	0	0.53794	0.53667	0.999988	1745	0	0
Peak_1255	1	0.46231	0.46177	0.999944	1432	0	0	0.53769	0.53642	0.999988	1744	0	0
Peak_1561	3	0.46243	0.51217	0.999944	1433	1	-0.30213	0.9247	0.92513	0.999988	2630	0	0
Peak_156	1	0.46287	0.46239	0.999944	1434	0	0	0.53713	0.53594	0.999988	1742	0	0
Peak_213	6	0.46324	0.63277	0.999944	1435	2	-0.31464	0.28565	0.48808	0.994712	1176	2	0.37464
Peak_2581	6	0.46356	0.63299	0.999944	1436	2	-0.47732	0.45164	0.62841	0.999988	1566	1	0.43104
Peak_1278	4	0.4638	0.58284	0.999944	1437	1	-0.38118	0.95779	0.95773	0.999988	2737	0	0
Peak_775	3	0.46387	0.51319	0.999944	1438	1	-0.30876	0.11176	0.1953	0.815132	648	2	0.36367
Peak_1547	3	0.46403	0.51331	0.999944	1439	1	-0.28188	0.099085	0.17877	0.804028	597	1	0.56275
Peak_805	2	0.46491	0.46934	0.999944	1440	1	-0.29433	0.74952	0.74909	0.999988	2189	0	0
Peak_1781	8	0.46569	0.68168	0.999944	1441	3	-0.2457	0.019684	0.078523	0.696475	174	3	0.55876
Peak_2151	1	0.46691	0.46623	0.999944	1442	0	0	0.53309	0.53196	0.999988	1734	0	0
Peak_2385	2	0.46692	0.47124	0.999944	1443	1	-0.39775	0.50647	0.50855	0.999988	1684	1	0.20066
Peak_1169	5	0.46737	0.61491	0.999944	1444	1	-0.79332	0.36842	0.52922	0.999988	1364	2	0.36894
chr13;80390986:80391986	1	0.46804	0.46739	0.999944	1445	0	0	0.53196	0.53095	0.999988	1731	0	0
Peak_1515	23	0.46934	0.80676	0.999944	1446	7	-0.35296	0.23329	0.58699	0.999988	1038	8	0.37258
Peak_991	1	0.46965	0.46903	0.999944	1447	0	0	0.53035	0.52941	0.999988	1729	0	0
Peak_741	2	0.4701	0.47415	0.999944	1448	1	-0.24333	0.7545	0.75392	0.999988	2203	0	0
chr2;21081376:21082376	1	0.47223	0.47168	0.999944	1449	0	0	0.52777	0.52673	0.999988	1728	0	0
Peak_597	21	0.47236	0.80082	0.999944	1450	5	-0.40627	0.14647	0.44346	0.983264	762	8	0.31408
Peak_1550	9	0.47311	0.7005	0.999944	1451	2	-0.44217	0.62962	0.81511	0.999988	1949	1	0.54794
Peak_2573	5	0.47343	0.62037	0.999944	1452	1	-0.44635	0.70128	0.7576	0.999988	2084	1	0.28638
Peak_1560	7	0.47385	0.67442	0.999944	1453	2	-0.51728	0.07306	0.20231	0.816116	475	4	0.36843
chr15;77826288:77827288	1	0.47401	0.47338	0.999944	1454	0	0	0.52599	0.52511	0.999988	1723	0	0
chr9;103081088:103082088	2	0.47444	0.47846	0.999944	1455	1	-0.22309	0.84564	0.84456	0.999988	2399	0	0
Peak_956	11	0.47563	0.73253	0.999944	1456	3	-0.32514	0.081823	0.2521	0.856464	506	6	0.22369
Peak_1013	5	0.47623	0.62279	0.999944	1457	2	-0.23211	0.040182	0.11475	0.7765	305	3	0.366
chr11;33191803:33192803	1	0.47651	0.47594	0.999944	1458	0	0	0.52349	0.52271	0.999988	1721	0	0
Peak_1695	4	0.47663	0.58858	0.999944	1459	1	-0.40127	0.8099	0.81015	0.999988	2321	1	0.14925
Peak_1815	8	0.47748	0.69185	0.999944	1460	2	-0.45695	0.0078167	0.035858	0.604889	82	6	0.2674
NO_TARGET_146	1	0.47813	0.47747	0.999944	1461	0	0	0.52187	0.521	0.999988	1719	0	0
Peak_957	1	0.4793	0.47862	0.999944	1462	0	0	0.5207	0.51976	0.999988	1715	0	0
Peak_690	4	0.47961	0.58999	0.999944	1463	1	-0.45314	0.095404	0.20612	0.816116	577	2	0.44561
Peak_2526	12	0.4797	0.74541	0.999944	1464	3	-0.31463	0.36786	0.66104	0.999988	1362	4	0.28666
Peak_1921	3	0.48001	0.52373	0.999944	1465	1	-0.37538	0.70207	0.70342	0.999988	2086	1	0.1301
NO_TARGET_220	1	0.48095	0.48021	0.999944	1466	0	0	0.51905	0.51809	0.999988	1711	0	0
Peak_1379	3	0.48126	0.52452	0.999944	1467	1	-0.27793	0.097062	0.17601	0.804028	586	2	0.43614
NO_TARGET_306	1	0.48144	0.4807	0.999944	1468	0	0	0.51856	0.51765	0.999988	1708	0	0
Peak_405	9	0.48163	0.70661	0.999944	1469	3	-0.29463	0.60312	0.79593	0.999988	1895	3	0.18504
Peak_114	1	0.482	0.48124	0.999944	1470	0	0	0.518	0.51712	0.999988	1707	0	0
Peak_777	4	0.48296	0.59155	0.999944	1471	1	-0.40124	0.13133	0.26216	0.86217	715	1	0.55082
Peak_2237	9	0.48322	0.70787	0.999944	1472	2	-0.38965	0.50978	0.72979	0.999988	1693	3	0.29674
Peak_2330	2	0.48341	0.4865	0.999944	1473	1	-0.20925	0.36794	0.38569	0.951058	1363	1	0.33245
Peak_25	5	0.48398	0.62981	0.999944	1474	2	-0.30389	0.95233	0.95198	0.999988	2717	0	0
Peak_2253	3	0.48469	0.52695	0.999944	1475	1	-0.4157	0.8383	0.8394	0.999988	2385	0	0
Peak_1989	2	0.48503	0.48808	0.999944	1476	1	-0.17398	0.46645	0.47158	0.986424	1597	1	0.21881
Peak_1372	4	0.48512	0.59265	0.999944	1477	1	-0.45647	0.40207	0.54741	0.999988	1447	2	0.29658
Peak_327	1	0.48539	0.48475	0.999944	1478	0	0	0.51461	0.51375	0.999988	1702	0	0
Peak_2248	2	0.48596	0.48885	0.999944	1479	1	-0.2096	0.0029843	0.0057928	0.403701	43	1	0.80565
Peak_2208	7	0.48691	0.68224	0.999944	1480	2	-0.40998	0.065289	0.18762	0.809126	430	3	0.51131
chr21;24158583:24159583	1	0.48741	0.48668	0.999944	1481	0	0	0.51259	0.5117	0.999988	1700	0	0
Peak_1406	3	0.48764	0.5289	0.999944	1482	1	-0.29885	0.7315	0.73301	0.999988	2156	0	0
chr17;30340792:30341792	1	0.48805	0.48725	0.999944	1483	0	0	0.51195	0.51113	0.999988	1699	0	0
Peak_1035	1	0.48838	0.4876	0.999944	1484	0	0	0.51162	0.51079	0.999988	1698	0	0
chr10;109194588:109195588	1	0.48846	0.48772	0.999944	1485	0	0	0.51154	0.51073	0.999988	1697	0	0
Peak_2080	8	0.48907	0.70171	0.999944	1486	2	-0.57226	0.072964	0.21182	0.816116	473	4	0.40372
Peak_70	2	0.48908	0.49172	0.999944	1487	1	-0.16509	0.84405	0.84298	0.999988	2395	0	0
Peak_989	22	0.48917	0.81892	0.999944	1488	7	-0.35411	0.039624	0.18483	0.809126	301	7	0.40923
NO_TARGET_486	1	0.48979	0.48888	0.999944	1489	0	0	0.51021	0.50938	0.999988	1695	0	0
Peak_1235	8	0.49021	0.70268	0.999944	1490	3	-0.32315	0.72274	0.84264	0.999988	2134	1	0.39555
chr6;114941870:114942870	1	0.49023	0.48934	0.999944	1491	0	0	0.50977	0.50891	0.999988	1692	0	0
Peak_570	2	0.49173	0.49414	0.999944	1492	1	-0.30424	0.85297	0.85201	0.999988	2414	0	0
Peak_2263	15	0.49265	0.77757	0.999944	1493	5	-0.33842	0.44992	0.75145	0.999988	1565	5	0.23693
Peak_1756	9	0.49345	0.71513	0.999944	1494	3	-0.29217	0.69444	0.84652	0.999988	2066	2	0.27725
Peak_155	1	0.49395	0.49314	0.999944	1495	0	0	0.50605	0.50522	0.999988	1682	0	0
Peak_765	6	0.49395	0.65544	0.999944	1496	2	-0.44731	0.16237	0.3349	0.907632	812	1	0.56794
NO_TARGET_293	1	0.49411	0.49327	0.999944	1497	0	0	0.50589	0.50508	0.999988	1681	0	0
NO_TARGET_359	1	0.49419	0.49334	0.999944	1498	0	0	0.50581	0.50501	0.999988	1680	0	0
Peak_1890	12	0.49446	0.75592	0.999944	1499	4	-0.29454	0.62178	0.84424	0.999988	1928	3	0.26537
chr23;102076654:102077654	1	0.49451	0.4937	0.999944	1500	0	0	0.50549	0.50468	0.999988	1679	0	0
Peak_1618	2	0.49529	0.49753	0.999944	1501	1	-0.1894	0.78851	0.78757	0.999988	2278	0	0
NO_TARGET_467	1	0.49556	0.49475	0.999944	1502	0	0	0.50444	0.50361	0.999988	1677	0	0
chr7;94180252:94181252	2	0.49564	0.49788	0.999944	1503	1	-0.23195	0.52734	0.52864	0.999988	1725	1	0.14119
NO_TARGET_411	1	0.49661	0.4958	0.999944	1504	0	0	0.50339	0.50263	0.999988	1676	0	0
Peak_796	15	0.49746	0.78094	0.999944	1505	5	-0.31267	0.88195	0.96414	0.999988	2500	3	0.20129
Peak_2486	3	0.49766	0.53586	0.999944	1506	1	-0.37268	0.88427	0.88515	0.999988	2507	0	0
Peak_1747	2	0.4977	0.49972	0.999944	1507	1	-0.18422	0.11232	0.18796	0.809126	652	1	0.56013
chr18;44562021:44563021	1	0.49774	0.49692	0.999944	1508	0	0	0.50226	0.50158	0.999988	1674	0	0
Peak_1192	5	0.49881	0.64315	0.999944	1509	2	-0.25153	0.091125	0.20773	0.816116	559	2	0.45862
Peak_959	7	0.49954	0.68974	0.999944	1510	1	-0.65098	0.053659	0.16532	0.796418	383	2	0.51415
Peak_2457	4	0.49969	0.59975	0.999944	1511	1	-0.33883	0.90776	0.90786	0.999988	2568	0	0
Peak_1784	1	0.49984	0.4991	0.999944	1512	0	0	0.50016	0.49941	0.999988	1672	0	0
chr1;2917764:2918764	1	0.5	0.49923	0.999944	1513	0	0	0.5	0.49923	0.999988	1670	0	0
chr18;53863419:53864419	1	0.50008	0.49932	0.999944	1514	0	0	0.49992	0.49916	0.999988	1668	0	0
Peak_230	1	0.5004	0.49964	0.999944	1515	0	0	0.4996	0.4989	0.999988	1667	0	0
Peak_359	1	0.50153	0.50076	0.999944	1516	0	0	0.49847	0.49761	0.999988	1664	0	0
chr19;24324056:24325056	1	0.5017	0.50091	0.999944	1517	0	0	0.4983	0.49744	0.999988	1663	0	0
Peak_1886	3	0.50193	0.53894	0.999944	1518	1	-0.31098	0.58735	0.6041	0.999988	1862	1	0.21709
chr23;20640951:20641951	1	0.50194	0.50121	0.999944	1519	0	0	0.49806	0.49723	0.999988	1662	0	0
Peak_1502	4	0.50275	0.60121	0.999944	1520	1	-0.41103	0.82696	0.82695	0.999988	2354	0	0
Peak_2556	6	0.50294	0.66211	0.999944	1521	2	-0.43131	0.16028	0.33218	0.9053	804	2	0.45485
Peak_2131	3	0.5033	0.53988	0.999944	1522	1	-0.37117	0.76773	0.76889	0.999988	2236	0	0
chr2;4187453:4188453	2	0.5034	0.50523	0.999944	1523	1	-0.21385	0.8104	0.80944	0.999988	2323	0	0
NO_TARGET_302	1	0.50404	0.50323	0.999944	1524	0	0	0.49596	0.49517	0.999988	1659	0	0
chr5;171545257:171546257	1	0.50492	0.5041	0.999944	1525	0	0	0.49508	0.49429	0.999988	1655	0	0
Peak_2279	2	0.5059	0.50759	0.999944	1526	1	-0.166	0.83051	0.82938	0.999988	2360	0	0
chr4;33023270:33024270	1	0.50743	0.50651	0.999944	1527	0	0	0.49257	0.49169	0.999988	1653	0	0
NO_TARGET_244	1	0.50799	0.50711	0.999944	1528	0	0	0.49201	0.49113	0.99968	1652	0	0
Peak_1878	11	0.50834	0.75895	0.999944	1529	3	-0.29023	0.045155	0.16734	0.796418	340	7	0.32243
Peak_51	4	0.50903	0.60444	0.999944	1530	1	-0.34775	0.40531	0.55071	0.999988	1453	1	0.3654
Peak_1504	9	0.5093	0.72689	0.999944	1531	3	-0.22409	0.62631	0.81272	0.999988	1941	2	0.29262
Peak_2073	6	0.51153	0.66869	0.999944	1532	1	-0.53574	0.071035	0.18761	0.809126	462	4	0.26339
chr19;57976219:57977219	1	0.51162	0.51079	0.999944	1533	0	0	0.48838	0.4876	0.994712	1651	0	0
Peak_488	2	0.51235	0.514	0.999944	1534	1	-0.24804	0.21044	0.26205	0.86217	959	1	0.3757
Peak_2521	5	0.51316	0.6561	0.999944	1535	2	-0.25078	0.42379	0.57803	0.999988	1507	2	0.29518
Peak_2458	8	0.51331	0.72255	0.999944	1536	1	-0.56979	0.41534	0.64058	0.999988	1481	2	0.36737
Peak_212	2	0.51392	0.51547	0.999944	1537	1	-0.34291	0.28873	0.32185	0.905188	1188	1	0.37662
Peak_437	2	0.51415	0.5157	0.999944	1538	1	-0.21798	0.84532	0.84425	0.999988	2396	0	0
chr12;112605305:112606305	2	0.51561	0.51711	0.999944	1539	1	-0.25048	0.8402	0.83919	0.999988	2391	0	0
NO_TARGET_251	1	0.51622	0.51532	0.999944	1540	0	0	0.48378	0.48301	0.989223	1644	0	0
Peak_1912	2	0.51651	0.51797	0.999944	1541	1	-0.18251	0.66492	0.6653	0.999988	1995	0	0
Peak_751	3	0.51699	0.54923	0.999944	1542	1	-0.40946	0.21761	0.33459	0.907632	978	2	0.32201
Peak_2179	2	0.51774	0.51918	0.999944	1543	1	-0.20421	0.55855	0.5594	0.999988	1787	1	0.1377
chr11;128928394:128929394	1	0.51816	0.51728	0.999944	1544	0	0	0.48184	0.48108	0.988858	1642	0	0
Peak_2576	2	0.51853	0.51986	0.999944	1545	1	-0.25426	0.67971	0.67994	0.999988	2031	0	0
chr13;20332486:20333486	1	0.51913	0.51816	0.999944	1546	0	0	0.48087	0.48011	0.988147	1640	0	0
Peak_2045	10	0.51975	0.75005	0.999944	1547	3	-0.31112	0.042109	0.14958	0.791398	323	5	0.39608
Peak_1186	7	0.51978	0.70128	0.999944	1548	1	-0.44233	0.1985	0.41167	0.964077	923	2	0.52204
chr22;49101376:49102376	2	0.52021	0.52165	0.999944	1549	1	-0.1682	0.33795	0.3615	0.935265	1292	1	0.37101
chr11;59216081:59217081	1	0.52099	0.52004	0.999944	1550	0	0	0.47901	0.47832	0.987671	1636	0	0
NO_TARGET_129	1	0.52179	0.52092	0.999944	1551	0	0	0.47821	0.47757	0.987648	1634	0	0
Peak_2436	11	0.52278	0.77011	0.999944	1552	4	-0.31227	0.99129	0.99134	0.999988	2855	0	0
Peak_2295	2	0.52322	0.52446	0.999944	1553	1	-0.15621	0.046662	0.082927	0.701187	349	1	0.51823
Peak_284	1	0.52325	0.52245	0.999944	1554	0	0	0.47675	0.47617	0.986424	1631	0	0
chr10;93972218:93973218	1	0.52333	0.52253	0.999944	1555	0	0	0.47667	0.47611	0.986424	1630	0	0
Peak_2090	3	0.52352	0.55402	0.999944	1556	1	-0.41158	0.26399	0.39343	0.957841	1118	2	0.17328
chr3;30276831:30277831	1	0.52381	0.52301	0.999944	1557	0	0	0.47619	0.47562	0.986424	1627	0	0
NO_TARGET_228	1	0.52397	0.52318	0.999944	1558	0	0	0.47603	0.47544	0.986424	1626	0	0
Peak_1541	1	0.52422	0.52345	0.999944	1559	0	0	0.47578	0.47521	0.986424	1625	0	0
Peak_2314	8	0.52522	0.73266	0.999944	1560	2	-0.31406	0.079757	0.22699	0.834677	497	5	0.24708
chr4;58030999:58031999	2	0.52534	0.52652	0.999944	1561	1	-0.26906	0.62689	0.62768	0.999988	1943	0	0
NO_TARGET_339	1	0.52559	0.52476	0.999944	1562	0	0	0.47441	0.47379	0.986424	1620	0	0
Peak_1131	10	0.52611	0.75382	0.999944	1563	3	-0.27511	0.032291	0.12237	0.782253	259	6	0.31069
Peak_2233	2	0.527	0.52803	0.999944	1564	1	-0.19887	0.85421	0.85332	0.999988	2420	0	0
Peak_744	1	0.52809	0.52706	0.999944	1565	0	0	0.47191	0.47134	0.986424	1613	0	0
Peak_840	7	0.52815	0.70608	0.999944	1566	1	-0.59519	0.068123	0.19312	0.814951	445	4	0.33907
Peak_1847	2	0.52856	0.52961	0.999944	1567	1	-0.19297	0.57607	0.57723	0.999988	1832	0	0
Peak_2355	1	0.52906	0.52801	0.999944	1568	0	0	0.47094	0.47035	0.986424	1610	0	0
Peak_1573	10	0.5294	0.75589	0.999944	1569	3	-0.30842	0.83077	0.91715	0.999988	2362	1	0.30391
Peak_1677	1	0.5297	0.52874	0.999944	1570	0	0	0.4703	0.46968	0.986424	1608	0	0
chr15;21357830:21358830	1	0.52987	0.52889	0.999944	1571	0	0	0.47013	0.46954	0.986424	1607	0	0
chr7;54608840:54609840	1	0.53051	0.52954	0.999944	1572	0	0	0.46949	0.46886	0.986424	1606	0	0
Peak_1205	2	0.53099	0.53208	0.999944	1573	1	-0.20534	0.47572	0.4804	0.988147	1624	1	0.22473
Peak_715	3	0.53116	0.55951	0.999944	1574	1	-0.25742	0.12326	0.21061	0.816116	685	2	0.33709
Peak_1902	1	0.53245	0.53138	0.999944	1575	0	0	0.46755	0.46691	0.986424	1601	0	0
Peak_2081	1	0.53253	0.53146	0.999944	1576	0	0	0.46747	0.46685	0.986424	1598	0	0
Peak_1591	4	0.53319	0.61658	0.999944	1577	1	-0.30069	0.19515	0.32957	0.905188	914	2	0.35012
Peak_1201	9	0.53346	0.74424	0.999944	1578	3	-0.25706	0.03991	0.14116	0.791032	302	5	0.32746
NO_TARGET_71	1	0.53422	0.53302	0.999944	1579	0	0	0.46578	0.46521	0.986424	1595	0	0
NO_TARGET_65	1	0.5343	0.53311	0.999944	1580	0	0	0.4657	0.46513	0.986424	1594	0	0
Peak_1003	2	0.53463	0.53544	0.999944	1581	1	-0.22027	0.85709	0.85636	0.999988	2429	0	0
NO_TARGET_25	1	0.53479	0.53358	0.999944	1582	0	0	0.46521	0.46471	0.986424	1592	0	0
NO_TARGET_223	1	0.53519	0.53398	0.999944	1583	0	0	0.46481	0.46428	0.986424	1590	0	0
Peak_1419	4	0.53537	0.61761	0.999944	1584	1	-0.32009	0.70911	0.72641	0.999988	2100	1	0.21689
Peak_1751	3	0.53553	0.56244	0.999944	1585	1	-0.41885	0.70326	0.70453	0.999988	2091	1	0.14829
Peak_615	2	0.53573	0.5366	0.999944	1586	1	-0.25173	0.168	0.23128	0.834677	830	1	0.53339
NO_TARGET_57	1	0.53584	0.5347	0.999944	1587	0	0	0.46416	0.46368	0.986424	1588	0	0
Peak_1724	1	0.53689	0.5357	0.999944	1588	0	0	0.46311	0.4626	0.986424	1587	0	0
chr3;34004158:34005158	1	0.53697	0.53577	0.999944	1589	0	0	0.46303	0.46252	0.986424	1586	0	0
Peak_563	3	0.53713	0.5636	0.999944	1590	1	-0.3546	0.030699	0.07696	0.689885	246	2	0.4415
Peak_2260	1	0.53729	0.53604	0.999944	1591	0	0	0.46271	0.46217	0.986424	1585	0	0
Peak_2213	6	0.53736	0.6879	0.999944	1592	2	-0.31768	0.94398	0.9438	0.999988	2691	0	0
Peak_691	2	0.53749	0.53836	0.999944	1593	1	-0.28756	0.22472	0.2726	0.873526	999	1	0.3805
Peak_2534	6	0.53873	0.68893	0.999944	1594	2	-0.28964	0.99335	0.99299	0.999988	2868	0	0
Peak_441	10	0.54035	0.76233	0.999944	1595	3	-0.20213	0.10667	0.29646	0.890089	630	5	0.22744
Peak_39	3	0.54175	0.56703	0.999944	1596	1	-0.35267	0.018332	0.047504	0.628968	165	2	0.56356
NO_TARGET_279	1	0.54205	0.54081	0.999944	1597	0	0	0.45795	0.4573	0.986424	1580	0	0
Peak_224	9	0.54232	0.75038	0.999944	1598	2	-0.356	0.32721	0.58258	0.999988	1268	4	0.33977
Peak_1837	3	0.54232	0.56744	0.999944	1599	1	-0.27888	0.67435	0.67736	0.999988	2012	1	0.13583
Peak_1977	4	0.54242	0.62142	0.999944	1600	1	-0.32007	0.75395	0.76044	0.999988	2201	1	0.1756
Peak_1026	3	0.54247	0.56753	0.999944	1601	1	-0.56401	0.058278	0.12374	0.782253	402	2	0.59875
Peak_1717	2	0.54297	0.54395	0.999944	1602	1	-0.3416	0.77363	0.77285	0.999988	2248	0	0
Peak_22	2	0.54307	0.54405	0.999944	1603	1	-0.15683	0.69335	0.69342	0.999988	2065	0	0
Peak_2028	1	0.54439	0.54326	0.999944	1604	0	0	0.45561	0.45512	0.986424	1576	0	0
Peak_1927	1	0.54528	0.54429	0.999944	1605	0	0	0.45472	0.45418	0.986424	1574	0	0
Peak_1589	2	0.54634	0.54725	0.999944	1606	1	-0.1412	0.69058	0.69086	0.999988	2057	0	0
Peak_812	1	0.54641	0.54549	0.999944	1607	0	0	0.45359	0.45293	0.986424	1572	0	0
chr18;11243297:11244297	1	0.54754	0.54661	0.999944	1608	0	0	0.45246	0.45184	0.986424	1570	0	0
Peak_1163	2	0.54808	0.54887	0.999944	1609	1	-0.18494	0.12671	0.20239	0.816116	701	1	0.75894
Peak_2414	2	0.54819	0.54896	0.999944	1610	1	-0.19291	0.7789	0.77822	0.999988	2263	0	0
Peak_1077	10	0.55074	0.76865	0.999944	1611	2	-0.35333	0.063571	0.20426	0.816116	424	6	0.23517
chr23;89021119:89022119	1	0.55117	0.55022	0.999944	1612	0	0	0.44883	0.4481	0.985178	1563	0	0
Peak_2002	6	0.55128	0.69867	0.999944	1613	2	-0.26056	0.52014	0.67773	0.999988	1713	2	0.20249
Peak_1025	2	0.55263	0.55348	0.999944	1614	1	-0.1872	0.44873	0.45518	0.986424	1562	1	0.29039
Peak_270	2	0.55273	0.55358	0.999944	1615	1	-0.17394	0.094438	0.16037	0.792907	573	1	0.49733
chr18;32472664:32473664	1	0.55287	0.552	0.999944	1616	0	0	0.44713	0.44645	0.983264	1560	0	0
Peak_2155	3	0.55316	0.57556	0.999944	1617	1	-0.2757	0.3734	0.46032	0.986424	1379	1	0.28948
Peak_958	10	0.55345	0.77025	0.999944	1618	2	-0.46708	0.6851	0.85341	0.999988	2044	3	0.20168
Peak_1598	3	0.55359	0.57594	0.999944	1619	1	-0.32724	0.82848	0.8296	0.999988	2358	0	0
Peak_1865	4	0.55381	0.62742	0.999944	1620	1	-0.28721	0.86123	0.86123	0.999988	2440	0	0
Peak_1161	1	0.55432	0.55341	0.999944	1621	0	0	0.44568	0.44492	0.983264	1559	0	0
Peak_1959	1	0.5544	0.55347	0.999944	1622	0	0	0.4456	0.44484	0.983264	1558	0	0
Peak_1973	3	0.555	0.57699	0.999944	1623	1	-0.26469	0.55246	0.57727	0.999988	1776	1	0.23597
chr2;82725807:82726807	1	0.55505	0.55415	0.999944	1624	0	0	0.44495	0.4442	0.983264	1557	0	0
Peak_1992	3	0.55613	0.57786	0.999944	1625	1	-0.34319	0.95301	0.95331	0.999988	2720	0	0
chr22;21640372:21641372	1	0.55634	0.55553	0.999944	1626	0	0	0.44366	0.44292	0.983264	1551	0	0
chr4;18041157:18042157	2	0.55651	0.5573	0.999944	1627	1	-0.15339	0.78903	0.78809	0.999988	2279	0	0
Peak_865	3	0.55726	0.57868	0.999944	1628	1	-0.2705	0.59323	0.60881	0.999988	1874	1	0.23045
Peak_1227	6	0.55773	0.70378	0.999944	1629	2	-0.23474	0.79613	0.83895	0.999988	2293	1	0.25353
NO_TARGET_140	1	0.55779	0.55693	0.999944	1630	0	0	0.44221	0.4414	0.983238	1549	0	0
Peak_2169	7	0.55845	0.72407	0.999944	1631	1	-0.82419	0.26647	0.48256	0.989223	1124	3	0.28369
NO_TARGET_197	1	0.55852	0.55772	0.999944	1632	0	0	0.44148	0.44067	0.982366	1547	0	0
NO_TARGET_187	1	0.55876	0.55796	0.999944	1633	0	0	0.44124	0.44039	0.982366	1546	0	0
chr21;20952037:20953037	2	0.55919	0.55996	0.999944	1634	1	-0.14152	0.85353	0.85263	0.999988	2417	0	0
Peak_693	8	0.55942	0.75543	0.999944	1635	2	-0.40797	0.0016576	0.0096185	0.531197	33	5	0.52951
Peak_1173	1	0.55949	0.55864	0.999944	1636	0	0	0.44051	0.4396	0.981471	1544	0	0
Peak_1829	3	0.55978	0.58068	0.999944	1637	1	-0.46588	0.073046	0.14378	0.791032	474	2	0.34127
NO_TARGET_218	1	0.56021	0.5594	0.999944	1638	0	0	0.43979	0.43894	0.980738	1543	0	0
Peak_1033	3	0.56076	0.58137	0.999944	1639	1	-0.39627	0.062227	0.12905	0.789305	417	1	0.56559
Peak_1995	4	0.56099	0.63122	0.999944	1640	1	-0.93348	0.3541	0.49675	0.999988	1322	1	0.37306
Peak_1936	1	0.56143	0.56069	0.999944	1641	0	0	0.43857	0.43775	0.978825	1537	0	0
chr6;4269987:4270987	1	0.56199	0.56128	0.999944	1642	0	0	0.43801	0.43724	0.978438	1536	0	0
Peak_724	3	0.5623	0.58247	0.999944	1643	1	-0.28477	0.61298	0.62449	0.999988	1915	1	0.22355
Peak_915	8	0.56295	0.75709	0.999944	1644	2	-0.32524	0.57962	0.76978	0.999988	1842	2	0.28249
Peak_1129	4	0.56342	0.6325	0.999944	1645	1	-1.0237	0.59676	0.65509	0.999988	1882	1	0.29741
chr23;83659569:83660569	1	0.56352	0.5629	0.999944	1646	0	0	0.43648	0.43572	0.97654	1534	0	0
Peak_2142	12	0.5641	0.80489	0.999944	1647	2	-0.38165	0.086024	0.27159	0.872618	528	6	0.36896
Peak_1949	2	0.56496	0.56581	0.999944	1648	0	0	0.21874	0.26817	0.869102	981	1	0.36957
Peak_1040	7	0.56513	0.72829	0.999944	1649	2	-0.42777	0.015623	0.059469	0.652191	147	4	0.41817
chr4;101621652:101622652	2	0.56528	0.56614	0.999944	1650	0	0	0.75769	0.75713	0.999988	2210	0	0
Peak_1601	3	0.56585	0.58522	0.999944	1651	1	-0.28727	0.29651	0.41716	0.96419	1207	1	0.36088
NO_TARGET_281	1	0.56651	0.56582	0.999944	1652	0	0	0.43349	0.43276	0.97214	1529	0	0
NO_TARGET_153	1	0.5676	0.56688	0.999944	1653	0	0	0.4324	0.43167	0.971404	1528	0	0
chr5;124850649:124851649	1	0.56804	0.56733	0.999944	1654	0	0	0.43196	0.43123	0.971404	1527	0	0
Peak_909	2	0.56815	0.56916	0.999944	1655	0	0	0.69922	0.69929	0.999988	2078	0	0
Peak_2272	6	0.56877	0.71212	0.999944	1656	2	-0.38133	0.23401	0.42539	0.970471	1041	3	0.21924
Peak_465	1	0.56925	0.56855	0.999944	1657	0	0	0.43075	0.43005	0.971404	1524	0	0
Peak_1113	9	0.57053	0.77133	0.999944	1658	1	-0.47572	0.0072336	0.03464	0.604889	74	7	0.30219
Peak_834	7	0.57064	0.73166	0.999944	1659	1	-0.44924	0.96582	0.96613	0.999988	2758	0	0
chr22;47295227:47296227	1	0.57103	0.57038	0.999944	1660	0	0	0.42897	0.42825	0.971404	1521	0	0
Peak_1564	2	0.57212	0.57322	0.999944	1661	0	0	0.35699	0.37698	0.942298	1329	1	0.5842
Peak_1198	6	0.57314	0.71544	0.999944	1662	2	-0.32705	0.22586	0.41502	0.964077	1005	3	0.32479
NO_TARGET_319	1	0.57337	0.57275	0.999944	1663	0	0	0.42663	0.42604	0.971203	1516	0	0
Peak_1654	4	0.57408	0.63824	0.999944	1664	1	-0.36366	0.80719	0.80755	0.999988	2314	1	0.14646
chr2;113777954:113778954	1	0.57442	0.57377	0.999944	1665	0	0	0.42558	0.42502	0.970394	1513	0	0
Peak_1650	5	0.57476	0.69804	0.999944	1666	1	-0.43039	0.21805	0.39878	0.962898	979	3	0.30003
Peak_630	1	0.57547	0.57484	0.999944	1667	0	0	0.42453	0.42393	0.968655	1510	0	0
Peak_1050	3	0.57598	0.59318	0.999944	1668	1	-0.24968	0.25352	0.38057	0.948838	1098	1	0.4567
Peak_1275	5	0.57618	0.69858	0.999944	1669	1	-0.4146	0.4804	0.62775	0.999988	1639	1	0.30777
Peak_2191	7	0.57696	0.73575	0.999944	1670	2	-0.48527	0.88344	0.90295	0.999988	2503	1	0.18169
NO_TARGET_213	1	0.57708	0.57643	0.999944	1671	0	0	0.42292	0.42243	0.968456	1506	0	0
chr1;166288717:166289717	2	0.57712	0.5784	0.999944	1672	0	0	0.3802	0.39581	0.962116	1396	1	0.27571
chr2;98747301:98748301	1	0.57725	0.5766	0.999944	1673	0	0	0.42275	0.42225	0.968456	1504	0	0
Peak_2472	4	0.57798	0.64046	0.999944	1674	1	-0.33547	0.64641	0.68477	0.999988	1973	1	0.2647
Peak_2545	1	0.57805	0.57746	0.999944	1675	0	0	0.42195	0.42149	0.968366	1503	0	0
Peak_745	3	0.57925	0.59574	0.999944	1676	1	-0.26343	0.90895	0.90984	0.999988	2571	0	0
Peak_2527	5	0.57983	0.70007	0.999944	1677	1	-0.43489	0.47258	0.6208	0.999988	1614	2	0.23915
chr18;10401494:10402494	1	0.58056	0.58013	0.999944	1678	0	0	0.41944	0.41913	0.966735	1494	0	0
chr2;57881118:57882118	1	0.5816	0.58116	0.999944	1679	0	0	0.4184	0.41803	0.964952	1493	0	0
Peak_1659	5	0.58184	0.7009	0.999944	1680	1	-0.83389	0.50909	0.65292	0.999988	1690	2	0.18376
Peak_326	1	0.58225	0.58186	0.999944	1681	0	0	0.41775	0.41737	0.96419	1491	0	0
Peak_430	1	0.58233	0.58194	0.999944	1682	0	0	0.41767	0.41726	0.96419	1490	0	0
Peak_2098	3	0.58304	0.59879	0.999944	1683	1	-0.32485	0.093585	0.17145	0.799259	571	2	0.27802
chr1;46470461:46471461	1	0.58386	0.58344	0.999944	1684	0	0	0.41614	0.41568	0.964077	1487	0	0
NO_TARGET_184	1	0.58419	0.58371	0.999944	1685	0	0	0.41581	0.41533	0.964077	1485	0	0
Peak_2505	4	0.58437	0.64404	0.999944	1686	1	-0.29031	0.39519	0.5401	0.999988	1428	2	0.28345
Peak_1718	10	0.58443	0.78936	0.999944	1687	2	-0.52624	0.15817	0.38285	0.950842	797	4	0.34065
chr20;53930757:53931757	2	0.58464	0.58578	0.999944	1688	0	0	0.74006	0.73969	0.999988	2172	0	0
chr2;48225479:48226479	1	0.58467	0.5842	0.999944	1689	0	0	0.41533	0.41489	0.964077	1480	0	0
Peak_1958	6	0.58501	0.72468	0.999944	1690	2	-0.3211	0.86536	0.87634	0.999988	2454	1	0.17034
Peak_1559	9	0.58529	0.78201	0.999944	1691	3	-0.28837	0.041431	0.14545	0.791398	317	6	0.37088
Peak_659	6	0.58555	0.72505	0.999944	1692	2	-0.32061	0.57015	0.71479	0.999988	1816	2	0.18421
NO_TARGET_426	1	0.58645	0.58602	0.999944	1693	0	0	0.41355	0.4131	0.964077	1476	0	0
NO_TARGET_305	1	0.58661	0.58617	0.999944	1694	0	0	0.41339	0.41296	0.964077	1475	0	0
chr16;86405939:86406939	1	0.58701	0.58661	0.999944	1695	0	0	0.41299	0.41254	0.964077	1474	0	0
Peak_2168	7	0.58759	0.7425	0.999944	1696	1	-0.69536	0.089845	0.23344	0.83761	551	3	0.13857
NO_TARGET_179	1	0.58774	0.58732	0.999944	1697	0	0	0.41226	0.41174	0.964077	1471	0	0
Peak_1574	6	0.58778	0.72694	0.999944	1698	2	-0.36261	0.47318	0.64361	0.999988	1617	2	0.24285
Peak_1424	2	0.58807	0.58911	0.999944	1699	0	0	0.42193	0.43177	0.971404	1502	1	0.20458
Peak_506	3	0.58829	0.6032	0.999944	1700	1	-0.27899	0.2253	0.34457	0.92105	1003	2	0.19629
NO_TARGET_114	1	0.58838	0.58787	0.999944	1701	0	0	0.41162	0.41119	0.964077	1469	0	0
chr5;7968629:7969629	1	0.58871	0.58821	0.999944	1702	0	0	0.41129	0.41088	0.964077	1467	0	0
chr1;158550895:158551895	1	0.58984	0.58943	0.999944	1703	0	0	0.41016	0.40981	0.964077	1465	0	0
Peak_1657	6	0.59017	0.72895	0.999944	1704	1	-0.41171	0.15493	0.3254	0.905188	787	3	0.29954
Peak_1907	3	0.5903	0.60475	0.999944	1705	1	-0.19297	0.22478	0.34388	0.920054	1000	2	0.23321
Peak_1882	1	0.59073	0.59035	0.999944	1706	0	0	0.40927	0.40893	0.964077	1463	0	0
Peak_2022	6	0.59088	0.72948	0.999944	1707	2	-0.2156	0.4728	0.64334	0.999988	1615	2	0.30162
Peak_1136	2	0.59107	0.59209	0.999944	1708	0	0	0.33282	0.35727	0.935265	1284	1	0.2761
NO_TARGET_365	1	0.59153	0.59118	0.999944	1709	0	0	0.40847	0.40806	0.964077	1462	0	0
Peak_2192	1	0.59186	0.59154	0.999944	1710	0	0	0.40814	0.40775	0.964077	1461	0	0
Peak_1821	1	0.5929	0.5926	0.999944	1711	0	0	0.4071	0.40667	0.964077	1459	0	0
chr6;87990815:87991815	1	0.59355	0.59316	0.999944	1712	0	0	0.40645	0.40594	0.964077	1458	0	0
NO_TARGET_372	1	0.59399	0.59353	0.999944	1713	0	0	0.40601	0.40548	0.964077	1456	0	0
Peak_931	1	0.59412	0.59365	0.999944	1714	0	0	0.40588	0.40537	0.964077	1455	0	0
Peak_2529	5	0.59493	0.70608	0.999944	1715	1	-0.44875	0.46592	0.61489	0.999988	1596	2	0.2043
Peak_2132	2	0.59498	0.59594	0.999944	1716	0	0	0.53088	0.53225	0.999988	1730	1	0.13712
chr13;73530068:73531068	1	0.59508	0.59467	0.999944	1717	0	0	0.40492	0.40435	0.964077	1451	0	0
Peak_2267	4	0.59545	0.65045	0.999944	1718	1	-0.49527	0.031177	0.082322	0.701187	251	3	0.45635
Peak_2296	3	0.59562	0.60903	0.999944	1719	1	-0.21391	0.64957	0.65542	0.999988	1978	1	0.15456
Peak_231	8	0.59595	0.77278	0.999944	1720	2	-0.44341	0.96976	0.96938	0.999988	2775	0	0
chr8;35193065:35194065	1	0.59646	0.59605	0.999944	1721	0	0	0.40354	0.40295	0.964077	1449	0	0
Peak_460	3	0.59707	0.61026	0.999944	1722	1	-0.23989	0.084785	0.15945	0.792357	522	2	0.36566
Peak_1467	3	0.59754	0.61061	0.999944	1723	1	-0.26343	0.60755	0.62022	0.999988	1907	1	0.23738
chr23;94018019:94019019	2	0.59888	0.59982	0.999944	1724	0	0	0.10882	0.18271	0.807836	637	1	0.47391
chr9;21217295:21218295	1	0.59912	0.59878	0.999944	1725	0	0	0.40088	0.40036	0.962898	1445	0	0
Peak_2566	3	0.59932	0.61199	0.999944	1726	1	-0.43603	0.93233	0.93269	0.999988	2650	0	0
chr21;24356922:24357922	2	0.59939	0.60032	0.999944	1727	0	0	0.74145	0.74096	0.999988	2174	0	0
chr9;10801471:10802471	1	0.59944	0.59912	0.999944	1728	0	0	0.40056	0.40004	0.962898	1444	0	0
Peak_1730	6	0.59998	0.73644	0.999944	1729	1	-0.46344	0.29946	0.5046	0.999988	1214	1	0.46976
Peak_1926	7	0.6014	0.75102	0.999944	1730	1	-0.41708	0.44978	0.66561	0.999988	1564	2	0.36919
Peak_2471	12	0.60156	0.83045	0.999944	1731	4	-0.23407	0.94275	0.97509	0.999988	2684	2	0.13775
Peak_2227	4	0.6018	0.654	0.999944	1732	1	-0.26629	0.20199	0.33669	0.910804	934	1	0.47479
chr12;92241391:92242391	1	0.60186	0.60159	0.999944	1733	0	0	0.39814	0.39781	0.962315	1438	0	0
Peak_1400	1	0.60195	0.60165	0.999944	1734	0	0	0.39805	0.39773	0.962315	1437	0	0
Peak_320	2	0.60234	0.60327	0.999944	1735	0	0	0.28149	0.31617	0.90086	1162	1	0.35714
chr17;6233783:6234783	1	0.60235	0.60205	0.999944	1736	0	0	0.39765	0.39734	0.962315	1435	0	0
Peak_500	1	0.60251	0.60227	0.999944	1737	0	0	0.39749	0.39723	0.962315	1434	0	0
Peak_3	6	0.6029	0.73878	0.999944	1738	1	-0.36962	0.45222	0.62884	0.999988	1568	2	0.28062
chr20;39984459:39985459	1	0.60324	0.60299	0.999944	1739	0	0	0.39676	0.39642	0.962116	1431	0	0
Peak_723	2	0.60356	0.60439	0.999944	1740	0	0	0.57701	0.57827	0.999988	1837	0	0
Peak_2621	6	0.60438	0.74	0.999944	1741	2	-0.3488	0.027365	0.090068	0.71251	223	2	0.57985
Peak_277	14	0.60441	0.84121	0.999944	1742	3	-0.61811	0.30062	0.61052	0.999988	1218	5	0.31771
Peak_2344	6	0.60492	0.74035	0.999944	1743	1	-0.35883	0.18099	0.35844	0.935265	862	3	0.31828
NO_TARGET_420	1	0.60606	0.60571	0.999944	1744	0	0	0.39394	0.39367	0.957841	1426	0	0
Peak_2250	6	0.60648	0.74158	0.999944	1745	2	-0.34113	0.64127	0.76991	0.999988	1964	2	0.19521
Peak_2547	2	0.60661	0.60734	0.999944	1746	0	0	0.77988	0.77914	0.999988	2265	0	0
Peak_1336	2	0.60701	0.60773	0.999944	1747	0	0	0.33084	0.35566	0.935265	1278	1	0.30545
Peak_976	18	0.60705	0.87019	0.999944	1748	4	-0.25752	0.089255	0.30788	0.895518	547	9	0.31826
Peak_1704	3	0.60716	0.61837	0.999944	1749	1	-0.16994	0.14416	0.2388	0.84517	756	2	0.32585
chr19;28033429:28034429	1	0.60719	0.60678	0.999944	1750	0	0	0.39281	0.39253	0.957841	1422	0	0
NO_TARGET_206	1	0.60727	0.60686	0.999944	1751	0	0	0.39273	0.39247	0.957841	1421	0	0
Peak_2507	3	0.60729	0.6185	0.999944	1752	1	-0.23366	0.12067	0.20715	0.816116	678	2	0.37943
Peak_2450	1	0.60784	0.60743	0.999944	1753	0	0	0.39216	0.39193	0.957841	1419	0	0
chr21;23712049:23713049	2	0.60792	0.60856	0.999944	1754	0	0	0.74798	0.74769	0.999988	2187	0	0
NO_TARGET_21	1	0.60816	0.60781	0.999944	1755	0	0	0.39184	0.39161	0.957841	1418	0	0
NO_TARGET_461	1	0.60913	0.60876	0.999944	1756	0	0	0.39087	0.39061	0.957841	1416	0	0
chr1;38541573:38542573	1	0.60937	0.60897	0.999944	1757	0	0	0.39063	0.39033	0.957841	1415	0	0
Peak_2579	20	0.61014	0.87658	0.999944	1758	5	-0.41795	0.10405	0.3525	0.932245	618	8	0.36357
Peak_340	5	0.61122	0.71227	0.999944	1759	1	-0.41795	0.83394	0.83858	0.999988	2372	1	0.1536
NO_TARGET_468	1	0.6122	0.61166	0.999944	1760	0	0	0.3878	0.3876	0.954163	1409	0	0
Peak_1691	3	0.6122	0.62251	0.999944	1761	1	-0.19483	0.5895	0.60583	0.999988	1867	1	0.62285
Peak_2466	15	0.61224	0.856	0.999944	1762	4	-0.38281	0.25108	0.56021	0.999988	1094	4	0.38853
Peak_706	3	0.61233	0.62259	0.999944	1763	1	-0.2356	0.83388	0.8348	0.999988	2371	0	0
Peak_682	3	0.61246	0.62269	0.999944	1764	1	-0.26125	0.80473	0.80607	0.999988	2308	0	0
Peak_2126	3	0.61362	0.6236	0.999944	1765	1	-0.21528	0.24452	0.36898	0.937947	1077	2	0.21663
NO_TARGET_363	1	0.61421	0.61376	0.999944	1766	0	0	0.38579	0.38551	0.951058	1407	0	0
chr4;141858070:141859070	1	0.6151	0.61466	0.999944	1767	0	0	0.3849	0.38462	0.950842	1405	0	0
NO_TARGET_9	1	0.61518	0.61477	0.999944	1768	0	0	0.38482	0.38457	0.950842	1404	0	0
Peak_2102	6	0.61552	0.7489	0.999944	1769	1	-0.32107	0.31991	0.52872	0.999988	1251	3	0.14801
NO_TARGET_323	1	0.61567	0.61526	0.999944	1770	0	0	0.38433	0.384	0.950842	1403	0	0
NO_TARGET_327	1	0.61591	0.6155	0.999944	1771	0	0	0.38409	0.38379	0.950842	1402	0	0
Peak_2182	5	0.61771	0.7151	0.999944	1772	1	-0.38438	0.3137	0.48242	0.989223	1239	1	0.50178
Peak_2110	15	0.61782	0.85838	0.999944	1773	3	-0.27807	0.37614	0.69115	0.999988	1387	6	0.23099
Peak_2346	2	0.61797	0.61882	0.999944	1774	0	0	0.26968	0.30715	0.895518	1131	1	0.34223
Peak_310	20	0.61856	0.88047	0.999944	1775	6	-0.25517	0.014895	0.084358	0.707103	140	11	0.32527
Peak_91	11	0.62017	0.82364	0.999944	1776	3	-0.37016	0.029196	0.11726	0.7765	230	5	0.33483
NO_TARGET_492	1	0.62043	0.61985	0.999944	1777	0	0	0.37957	0.37918	0.946161	1392	0	0
Peak_955	1	0.62099	0.62054	0.999944	1778	0	0	0.37901	0.37857	0.945456	1391	0	0
Peak_2009	6	0.62115	0.75337	0.999944	1779	2	-0.27006	0.27174	0.47151	0.986424	1138	2	0.3097
chr21;39340268:39341268	1	0.62285	0.62234	0.999944	1780	0	0	0.37715	0.37682	0.942298	1390	0	0
Peak_455	10	0.62314	0.8132	0.999944	1781	3	-0.28266	0.73466	0.88116	0.999988	2162	2	0.33509
Peak_1759	1	0.6235	0.62305	0.999944	1782	0	0	0.3765	0.37618	0.942298	1388	0	0
chr16;28231975:28232975	1	0.62422	0.62386	0.999944	1783	0	0	0.37578	0.37547	0.942298	1386	0	0
Peak_2418	9	0.62479	0.81119	0.999944	1784	2	-0.42596	0.80031	0.8943	0.999988	2300	2	0.20814
Peak_1319	1	0.62519	0.62485	0.999944	1785	0	0	0.37481	0.37456	0.942298	1384	0	0
NO_TARGET_61	1	0.62632	0.62606	0.999944	1786	0	0	0.37368	0.37338	0.941332	1381	0	0
chr2;180016637:180017637	1	0.62729	0.62707	0.999944	1787	0	0	0.37271	0.37236	0.940385	1375	0	0
Peak_2178	3	0.62783	0.63515	0.999944	1788	1	-0.30445	0.83475	0.83564	0.999988	2374	0	0
NO_TARGET_349	1	0.6285	0.62836	0.999944	1789	0	0	0.3715	0.37111	0.939665	1374	0	0
chr21;19255855:19256855	1	0.62915	0.62917	0.999944	1790	0	0	0.37085	0.3705	0.938918	1373	0	0
Peak_2445	6	0.62923	0.75977	0.999944	1791	2	-0.307	0.084293	0.21492	0.821233	520	2	0.63394
Peak_109	2	0.62926	0.63003	0.999944	1792	0	0	0.77585	0.77503	0.999988	2253	0	0
Peak_1549	9	0.62942	0.81469	0.999944	1793	2	-0.45525	0.51688	0.73473	0.999988	1703	2	0.32449
NO_TARGET_422	1	0.63068	0.63077	0.999944	1794	0	0	0.36932	0.36906	0.937947	1369	0	0
Peak_2172	3	0.63108	0.63811	0.999944	1795	1	-0.28488	0.63182	0.63992	0.999988	1952	1	0.371
NO_TARGET_438	1	0.63108	0.63123	0.999944	1796	0	0	0.36892	0.36867	0.937947	1367	0	0
Peak_2395	1	0.63141	0.6315	0.999944	1797	0	0	0.36859	0.36829	0.937947	1365	0	0
Peak_571	9	0.63186	0.81668	0.999944	1798	3	-0.26711	0.78948	0.88893	0.999988	2281	1	0.28219
Peak_598	1	0.63238	0.63257	0.999944	1799	0	0	0.36762	0.36736	0.937947	1361	0	0
Peak_663	9	0.63274	0.81731	0.999944	1800	2	-0.3131	0.47311	0.70382	0.999988	1616	3	0.26319
chr2;150656695:150657695	2	0.63298	0.63371	0.999944	1801	0	0	0.67554	0.6759	0.999988	2018	0	0
Peak_599	7	0.63433	0.7722	0.999944	1802	1	-0.50033	0.041412	0.13408	0.791032	316	5	0.31567
NO_TARGET_470	1	0.63496	0.63497	0.999944	1803	0	0	0.36504	0.3647	0.936377	1355	0	0
Peak_2116	2	0.63503	0.63561	0.999944	1804	0	0	0.42082	0.43074	0.971404	1497	1	0.21935
Peak_271	7	0.6355	0.77306	0.999944	1805	2	-0.21846	0.044063	0.14101	0.791032	332	3	0.20086
NO_TARGET_44	1	0.63629	0.6363	0.999944	1806	0	0	0.36371	0.36335	0.935265	1351	0	0
Peak_226	2	0.63649	0.6371	0.999944	1807	0	0	0.11885	0.19689	0.815137	671	1	0.43825
Peak_1476	3	0.63715	0.64351	0.999944	1808	1	-0.19894	0.9279	0.92824	0.999988	2639	0	0
chr23;90770585:90771585	1	0.63746	0.63754	0.999944	1809	0	0	0.36254	0.36218	0.935265	1345	0	0
Peak_1470	1	0.63762	0.63772	0.999944	1810	0	0	0.36238	0.36201	0.935265	1343	0	0
NO_TARGET_266	1	0.63835	0.63843	0.999944	1811	0	0	0.36165	0.36129	0.935265	1341	0	0
NO_TARGET_60	1	0.63916	0.63927	0.999944	1812	0	0	0.36084	0.3605	0.935265	1339	0	0
Peak_827	7	0.63955	0.77569	0.999944	1813	1	-0.56297	0.045693	0.14565	0.791398	343	4	0.3547
Peak_734	1	0.63956	0.63973	0.999944	1814	0	0	0.36044	0.36012	0.935265	1338	0	0
Peak_512	5	0.63981	0.72455	0.999944	1815	1	-0.35073	0.21382	0.3926	0.957841	967	3	0.15244
Peak_1763	2	0.64047	0.641	0.999944	1816	0	0	0.70897	0.70902	0.999988	2099	0	0
NO_TARGET_415	1	0.64061	0.64077	0.999944	1817	0	0	0.35939	0.35904	0.935265	1336	0	0
chr5;124606994:124607994	1	0.64069	0.64084	0.999944	1818	0	0	0.35931	0.35897	0.935265	1335	0	0
Peak_1917	1	0.64093	0.64112	0.999944	1819	0	0	0.35907	0.35873	0.935265	1334	0	0
Peak_86	9	0.64147	0.82077	0.999944	1820	2	-0.40316	0.45776	0.69258	0.999988	1579	3	0.38365
Peak_1838	5	0.64159	0.72539	0.999944	1821	1	-0.30257	0.62935	0.72544	0.999988	1948	1	0.27204
Peak_1256	12	0.64214	0.85165	0.999944	1822	3	-0.44787	0.06481	0.22236	0.830027	427	4	0.58778
Peak_2518	1	0.64351	0.64371	0.999944	1823	0	0	0.35649	0.35626	0.935265	1327	0	0
Peak_2117	1	0.64368	0.64389	0.999944	1824	0	0	0.35632	0.35614	0.935265	1326	0	0
Peak_1805	3	0.64497	0.65044	0.999944	1825	1	-0.25268	0.94309	0.9434	0.999988	2686	0	0
NO_TARGET_74	1	0.64586	0.64615	0.999944	1826	0	0	0.35414	0.35396	0.933373	1323	0	0
Peak_550	4	0.64641	0.68143	0.999944	1827	1	-0.30034	0.84942	0.84957	0.999988	2406	0	0
Peak_1126	2	0.64683	0.64753	0.999944	1828	0	0	0.81104	0.81019	0.999988	2325	0	0
NO_TARGET_437	1	0.64723	0.64751	0.999944	1829	0	0	0.35277	0.35258	0.932245	1319	0	0
Peak_362	1	0.64755	0.64783	0.999944	1830	0	0	0.35245	0.35225	0.932245	1318	0	0
Peak_11	4	0.64788	0.68239	0.999944	1831	1	-0.23285	0.27641	0.41489	0.964077	1151	2	0.34794
NO_TARGET_201	1	0.6482	0.64855	0.999944	1832	0	0	0.3518	0.35163	0.932245	1317	0	0
NO_TARGET_441	1	0.64848	0.64881	0.999944	1833	0	0	0.35152	0.35134	0.932245	1316	0	0
Peak_1061	2	0.64942	0.65008	0.999944	1834	0	0	0.75745	0.75691	0.999988	2208	0	0
chr23;39898740:39899740	2	0.64971	0.65039	0.999944	1835	0	0	0.50737	0.5094	0.999988	1686	1	0.20858
Peak_315	4	0.6498	0.68364	0.999944	1836	1	-0.34215	0.31513	0.45559	0.986424	1240	2	0.23108
NO_TARGET_409	1	0.65005	0.65037	0.999944	1837	0	0	0.34995	0.34979	0.930761	1311	0	0
Peak_1337	2	0.65038	0.65099	0.999944	1838	0	0	0.66483	0.6652	0.999988	1994	0	0
Peak_299	18	0.65393	0.89008	0.999944	1839	3	-0.34932	0.57135	0.84983	0.999988	1817	5	0.28832
Peak_1681	3	0.65424	0.65837	0.999944	1840	1	-0.47268	0.90166	0.90236	0.999988	2553	0	0
Peak_2124	5	0.65488	0.73139	0.999944	1841	1	-0.34849	0.12899	0.26665	0.869102	707	3	0.27243
Peak_463	3	0.65531	0.65932	0.999944	1842	1	-0.25316	0.010977	0.02916	0.603728	104	1	0.75453
Peak_418	2	0.65542	0.65597	0.999944	1843	0	0	0.59775	0.59869	0.999988	1886	0	0
Peak_1258	6	0.65547	0.78125	0.999944	1844	2	-0.20687	0.21726	0.40424	0.964077	976	3	0.22145
Peak_1181	3	0.65591	0.65981	0.999944	1845	1	-0.15364	0.48811	0.53214	0.999988	1650	1	0.28585
Peak_2366	3	0.65614	0.66003	0.999944	1846	1	-0.25565	0.44822	0.50577	0.999988	1561	1	0.33596
NO_TARGET_337	1	0.65748	0.65787	0.999944	1847	0	0	0.34252	0.34262	0.918233	1301	1	0.11258
Peak_975	2	0.65797	0.65855	0.999944	1848	0	0	0.55198	0.55295	0.999988	1775	1	0.11598
Peak_1960	12	0.65813	0.85832	0.999944	1849	3	-0.31466	0.20414	0.47752	0.987648	936	5	0.30665
Peak_990	5	0.65849	0.73293	0.999944	1850	1	-0.31572	0.42383	0.57805	0.999988	1508	2	0.25089
Peak_1666	7	0.65888	0.78845	0.999944	1851	1	-0.43114	0.11891	0.28549	0.88328	672	4	0.34957
Peak_1	16	0.659	0.88515	0.999944	1852	3	-0.4015	0.003752	0.024837	0.60081	55	10	0.43891
Peak_760	1	0.65909	0.65935	0.999944	1853	0	0	0.34091	0.34092	0.914644	1299	1	0.14743
Peak_892	3	0.65911	0.66257	0.999944	1854	1	-0.30744	0.85938	0.86061	0.999988	2436	0	0
Peak_1609	1	0.6597	0.65987	0.999944	1855	0	0	0.3403	0.34033	0.914638	1298	1	0.15039
NO_TARGET_340	1	0.6597	0.65987	0.999944	1856	0	0	0.3403	0.34033	0.914638	1297	1	0.15039
NO_TARGET_318	1	0.65998	0.66014	0.999944	1857	0	0	0.34002	0.33994	0.914638	1296	1	0.18183
Peak_1174	1	0.66014	0.66031	0.999944	1858	0	0	0.33986	0.3398	0.914638	1295	1	0.30749
NO_TARGET_86	1	0.66159	0.66173	0.999944	1859	0	0	0.33841	0.33845	0.913864	1294	1	0.13514
Peak_2035	2	0.66164	0.66225	0.999944	1860	0	0	0.82481	0.82367	0.999988	2352	0	0
Peak_1270	1	0.66168	0.66182	0.999944	1861	0	0	0.33832	0.33836	0.913864	1293	1	0.17683
Peak_582	8	0.66202	0.80584	0.999944	1862	2	-0.23457	0.47437	0.69042	0.999988	1618	2	0.47754
NO_TARGET_106	1	0.66337	0.66351	0.999944	1863	0	0	0.33663	0.33656	0.910804	1289	1	0.13767
Peak_1820	5	0.66341	0.73514	0.999944	1864	1	-0.42323	0.22327	0.40595	0.964077	994	2	0.52162
Peak_1620	3	0.66498	0.66797	0.999944	1865	1	-0.24672	0.91809	0.91865	0.999988	2601	0	0
Peak_2592	7	0.66609	0.79353	0.999944	1866	2	-0.22869	0.24676	0.46191	0.986424	1084	3	0.285
Peak_823	7	0.66643	0.79377	0.999944	1867	2	-0.24778	0.23407	0.4493	0.985312	1042	2	0.45197
NO_TARGET_377	1	0.66668	0.66692	0.999944	1868	0	0	0.33332	0.33305	0.905982	1287	1	0.18636
Peak_169	1	0.66684	0.6671	0.999944	1869	0	0	0.33316	0.33287	0.905982	1286	1	0.12692
NO_TARGET_496	1	0.66765	0.66794	0.999944	1870	0	0	0.33235	0.33201	0.9053	1283	1	0.14039
Peak_781	1	0.66821	0.66844	0.999944	1871	0	0	0.33179	0.33144	0.905188	1281	1	0.23783
Peak_498	3	0.66824	0.671	0.999944	1872	1	-0.14859	0.59429	0.60965	0.999988	1877	1	0.19157
Peak_247	1	0.66854	0.66874	0.999944	1873	0	0	0.33146	0.33112	0.905188	1280	1	0.13073
Peak_1265	2	0.66874	0.66919	0.999944	1874	0	0	0.42107	0.43098	0.971404	1500	1	0.25147
Peak_2531	22	0.66916	0.91258	0.999944	1875	4	-0.27978	0.0915	0.33152	0.905188	561	9	0.32917
Peak_818	4	0.66922	0.69656	0.999944	1876	1	-0.21036	0.41599	0.56188	0.999988	1486	2	0.23547
Peak_819	4	0.66951	0.69675	0.999944	1877	1	-0.2666	0.36267	0.50563	0.999988	1346	2	0.30316
Peak_2058	1	0.66983	0.66997	0.999944	1878	0	0	0.33017	0.3299	0.905188	1275	1	0.17194
Peak_2259	11	0.66995	0.84996	0.999944	1879	3	-0.24673	0.19543	0.44867	0.985178	916	3	0.34247
Peak_1434	1	0.66999	0.67014	0.999944	1880	0	0	0.33001	0.32976	0.905188	1274	1	0.25663
chr6;61036549:61037549	1	0.67015	0.6703	0.999944	1881	0	0	0.32985	0.32957	0.905188	1273	1	0.28645
Peak_1217	4	0.67035	0.69733	0.999944	1882	1	-0.27669	0.12425	0.25468	0.856464	688	2	0.33441
chr14;21590025:21591025	1	0.67055	0.6707	0.999944	1883	0	0	0.32945	0.32912	0.905188	1271	1	0.1398
chr18;30122789:30123789	1	0.67172	0.67186	0.999944	1884	0	0	0.32828	0.32798	0.905188	1270	1	0.16356
Peak_1277	3	0.67183	0.67446	0.999944	1885	1	-0.1891	0.74224	0.74364	0.999988	2175	0	0
Peak_629	10	0.67232	0.84458	0.999944	1886	3	-0.30034	0.56664	0.78122	0.999988	1810	3	0.32799
Peak_1328	1	0.67233	0.67244	0.999944	1887	0	0	0.32767	0.32749	0.905188	1269	1	0.20493
NO_TARGET_99	1	0.67362	0.67364	0.999944	1888	0	0	0.32638	0.32614	0.905188	1267	1	0.17422
NO_TARGET_482	1	0.67394	0.67398	0.999944	1889	0	0	0.32606	0.32578	0.905188	1266	1	0.12692
Peak_1817	4	0.67399	0.69977	0.999944	1890	1	-0.33637	0.028269	0.076148	0.68792	225	2	0.56321
Peak_943	10	0.67534	0.84649	0.999944	1891	2	-0.37261	0.18383	0.42316	0.968655	868	3	0.42685
Peak_941	4	0.67552	0.70092	0.999944	1892	1	-0.19537	0.87609	0.87597	0.999988	2485	0	0
NO_TARGET_379	1	0.6758	0.67581	0.999944	1893	0	0	0.3242	0.32394	0.905188	1262	1	0.16083
Peak_942	2	0.67586	0.67617	0.999944	1894	0	0	0.46148	0.46705	0.986424	1584	1	0.21191
Peak_1962	8	0.67637	0.81402	0.999944	1895	1	-0.4303	0.76725	0.86806	0.999988	2234	2	0.21686
Peak_2140	1	0.67645	0.67652	0.999944	1896	0	0	0.32355	0.32331	0.905188	1261	1	0.30292
NO_TARGET_170	1	0.67717	0.67721	0.999944	1897	0	0	0.32283	0.32251	0.905188	1257	1	0.20704
Peak_2342	3	0.67869	0.68082	0.999944	1898	1	-0.17117	0.83643	0.83731	0.999988	2383	0	0
chr12;25796448:25797448	1	0.67903	0.67897	0.999944	1899	0	0	0.32097	0.32063	0.905188	1254	1	0.16844
NO_TARGET_109	1	0.67919	0.67912	0.999944	1900	0	0	0.32081	0.32046	0.905188	1253	1	0.19431
NO_TARGET_54	1	0.68089	0.68098	0.999944	1901	0	0	0.31911	0.31866	0.904673	1249	1	0.16187
Peak_1431	1	0.68137	0.68145	0.999944	1902	0	0	0.31863	0.31814	0.904673	1248	1	0.16476
Peak_1994	10	0.68139	0.85034	0.999944	1903	3	-0.39182	0.044134	0.15498	0.791398	333	6	0.36724
Peak_2591	5	0.68175	0.7436	0.999944	1904	1	-0.26506	0.27345	0.44854	0.985178	1141	2	0.39649
Peak_2340	10	0.68211	0.85075	0.999944	1905	1	-0.5686	0.12397	0.32594	0.905188	686	4	0.39754
Peak_1464	1	0.68307	0.68319	0.999944	1906	0	0	0.31693	0.31639	0.90086	1245	1	0.16873
NO_TARGET_291	1	0.68331	0.68344	0.999944	1907	0	0	0.31669	0.31615	0.90086	1243	1	0.13924
Peak_2284	10	0.68348	0.85172	0.999944	1908	2	-0.50442	0.025677	0.10367	0.743703	213	6	0.35841
Peak_974	9	0.68374	0.83833	0.999944	1909	2	-0.32874	0.08874	0.25018	0.85446	541	5	0.3487
NO_TARGET_386	1	0.68379	0.68397	0.999944	1910	0	0	0.31621	0.31567	0.90086	1242	1	0.16084
chr11;115631782:115632782	1	0.6842	0.68441	0.999944	1911	0	0	0.3158	0.31524	0.90086	1241	1	0.18536
Peak_29	2	0.68435	0.68459	0.999944	1912	0	0	0.68153	0.68165	0.999988	2036	0	0
Peak_1214	13	0.68549	0.88086	0.999944	1913	4	-0.24078	0.39151	0.68635	0.999988	1417	4	0.3306
chr18;41838589:41839589	1	0.6871	0.6872	0.999944	1914	0	0	0.3129	0.31233	0.898029	1237	1	0.16079
chr5;36496715:36497715	1	0.68767	0.68774	0.999944	1915	0	0	0.31233	0.31174	0.897549	1236	1	0.17
Peak_2038	7	0.6887	0.80889	0.999944	1916	2	-0.20983	0.66729	0.79611	0.999988	1999	2	0.25044
NO_TARGET_156	1	0.68888	0.68896	0.999944	1917	0	0	0.31112	0.31046	0.896162	1235	1	0.19452
chr4;179061484:179062484	1	0.68896	0.68906	0.999944	1918	0	0	0.31104	0.3104	0.896162	1234	1	0.2435
Peak_1976	2	0.68986	0.69015	0.999944	1919	0	0	0.76267	0.76212	0.999988	2221	0	0
NO_TARGET_419	1	0.69009	0.6903	0.999944	1920	0	0	0.30991	0.30918	0.896054	1232	1	0.18059
Peak_719	4	0.69025	0.71099	0.999944	1921	1	-0.28275	0.079125	0.17639	0.804028	494	3	0.27167
Peak_1097	1	0.69138	0.69157	0.999944	1922	0	0	0.30862	0.30789	0.895518	1231	1	0.25298
chr15;83235163:83236163	1	0.69154	0.69172	0.999944	1923	0	0	0.30846	0.30774	0.895518	1230	1	0.16124
Peak_1849	3	0.69191	0.69347	0.999944	1924	1	-0.1914	0.16462	0.26572	0.868033	820	2	0.35904
Peak_2600	6	0.69338	0.79441	0.999944	1925	1	-0.34401	0.21896	0.40624	0.964077	983	3	0.3907
NO_TARGET_267	1	0.69396	0.69406	0.999944	1926	0	0	0.30604	0.30545	0.894064	1228	1	0.19993
Peak_2452	4	0.69399	0.71343	0.999944	1927	1	-0.37521	0.0056587	0.019624	0.570755	68	3	0.41569
Peak_1774	9	0.69479	0.84298	0.999944	1928	1	-0.60107	0.54229	0.75226	0.999988	1760	3	0.21578
NO_TARGET_272	1	0.69509	0.69522	0.999944	1929	0	0	0.30491	0.30438	0.894064	1227	1	0.17555
Peak_2563	1	0.69663	0.69673	0.999944	1930	0	0	0.30337	0.30286	0.891831	1226	1	0.2055
NO_TARGET_354	1	0.69703	0.69712	0.999944	1931	0	0	0.30297	0.30248	0.891831	1225	1	0.19693
chr14;100944217:100945217	1	0.69743	0.69753	0.999944	1932	0	0	0.30257	0.30211	0.891831	1222	1	0.29407
NO_TARGET_439	1	0.69751	0.69762	0.999944	1933	0	0	0.30249	0.30204	0.891831	1221	1	0.19682
Peak_1785	8	0.6977	0.82604	0.999944	1934	2	-0.41268	0.34797	0.58345	0.999988	1309	2	0.37179
Peak_1466	1	0.698	0.69806	0.999944	1935	0	0	0.302	0.30158	0.891831	1220	1	0.3666
Peak_515	1	0.69985	0.69997	0.999944	1936	0	0	0.30015	0.29972	0.891547	1216	1	0.20825
Peak_1988	2	0.7002	0.70012	0.999944	1937	0	0	0.7453	0.74493	0.999988	2179	0	0
chr16;7721840:7722840	2	0.70037	0.70026	0.999944	1938	0	0	0.67961	0.67985	0.999988	2030	0	0
Peak_644	2	0.70046	0.70031	0.999944	1939	0	0	0.070003	0.12203	0.782253	455	1	0.51593
Peak_507	1	0.70066	0.70074	0.999944	1940	0	0	0.29934	0.29889	0.890893	1213	1	0.25468
Peak_2097	9	0.70068	0.84556	0.999944	1941	2	-0.36182	0.13546	0.33965	0.914638	729	5	0.24288
Peak_2127	4	0.7007	0.7182	0.999944	1942	1	-0.21062	0.37068	0.51438	0.999988	1372	2	0.18662
chr2;180109669:180110669	2	0.70099	0.70086	0.999944	1943	0	0	0.61637	0.61715	0.999988	1921	0	0
NO_TARGET_226	1	0.70143	0.70148	0.999944	1944	0	0	0.29857	0.29815	0.890488	1211	1	0.20412
Peak_2107	2	0.70143	0.70132	0.999944	1945	0	0	0.018079	0.033507	0.604889	164	1	0.59525
Peak_1760	5	0.70158	0.75354	0.999944	1946	1	-0.29054	0.1547	0.30627	0.894671	786	3	0.30605
Peak_1711	3	0.70207	0.70326	0.999944	1947	1	-0.14145	0.082378	0.15629	0.792259	510	2	0.74611
NO_TARGET_154	1	0.70244	0.70251	0.999944	1948	0	0	0.29756	0.29713	0.890488	1210	1	0.21145
Peak_809	2	0.70258	0.7026	0.999944	1949	0	0	0.39724	0.41051	0.964077	1433	1	0.25313
chr4;58960257:58961257	2	0.70302	0.70302	0.999944	1950	0	0	0.10409	0.17549	0.804028	619	1	0.45032
NO_TARGET_497	1	0.70308	0.70311	0.999944	1951	0	0	0.29692	0.29649	0.890089	1209	1	0.67674
Peak_337	23	0.70418	0.92869	0.999944	1952	6	-0.33596	0.53636	0.8518	0.999988	1739	6	0.31666
NO_TARGET_31	1	0.70437	0.70438	0.999944	1953	0	0	0.29563	0.29524	0.889962	1206	1	0.17328
chr7;65471488:65472488	2	0.70469	0.7047	0.999944	1954	0	0	0.46456	0.46978	0.986424	1589	1	0.19875
chr6;114749444:114750444	2	0.706	0.70603	0.999944	1955	0	0	0.72714	0.7269	0.999988	2143	0	0
NO_TARGET_286	1	0.70623	0.7061	0.999944	1956	0	0	0.29377	0.29315	0.887347	1205	1	0.2324
NO_TARGET_285	1	0.70655	0.70642	0.999944	1957	0	0	0.29345	0.29281	0.887347	1204	1	0.26479
Peak_944	2	0.70662	0.70666	0.999944	1958	0	0	0.43389	0.44194	0.983264	1531	1	0.39232
NO_TARGET_15	1	0.70704	0.70684	0.999944	1959	0	0	0.29296	0.29224	0.887325	1202	1	0.18384
NO_TARGET_133	1	0.7072	0.70696	0.999944	1960	0	0	0.2928	0.29209	0.887325	1201	1	0.17581
Peak_2075	5	0.70767	0.75665	0.999944	1961	1	-0.33137	0.83133	0.83656	0.999988	2365	1	0.29284
Peak_2065	2	0.70793	0.7079	0.999944	1962	0	0	0.59045	0.59142	0.999988	1870	0	0
chr23;142143727:142144727	2	0.70801	0.70801	0.999944	1963	0	0	0.080869	0.13901	0.791032	500	1	0.53671
Peak_2262	1	0.70817	0.70793	0.999944	1964	0	0	0.29183	0.29118	0.887325	1199	1	0.21195
NO_TARGET_112	1	0.70898	0.70875	0.999944	1965	0	0	0.29102	0.29034	0.887325	1197	1	0.26936
NO_TARGET_134	1	0.70922	0.70908	0.999944	1966	0	0	0.29078	0.29013	0.887325	1194	1	0.21841
NO_TARGET_7	1	0.70962	0.70949	0.999944	1967	0	0	0.29038	0.28971	0.887325	1193	1	0.17507
NO_TARGET_28	1	0.7097	0.70955	0.999944	1968	0	0	0.2903	0.28961	0.887325	1192	1	0.22493
Peak_986	3	0.70978	0.7109	0.999944	1969	0	0	0.085236	0.16011	0.792907	524	2	0.45019
Peak_2226	1	0.71196	0.71181	0.999944	1970	0	0	0.28804	0.28749	0.884837	1184	1	0.17539
Peak_20	4	0.71216	0.72643	0.999944	1971	1	-0.43901	0.069926	0.1592	0.792357	453	2	0.4107
Peak_63	2	0.71244	0.71248	0.999944	1972	0	0	0.72189	0.72171	0.999988	2133	0	0
Peak_2535	7	0.71261	0.8261	0.999944	1973	1	-0.59997	0.042084	0.13577	0.791032	322	4	0.39764
Peak_142	1	0.71301	0.71293	0.999944	1974	0	0	0.28699	0.28638	0.88328	1180	1	0.26618
NO_TARGET_406	1	0.71309	0.713	0.999944	1975	0	0	0.28691	0.28632	0.88328	1179	1	0.21724
Peak_1378	2	0.7134	0.71342	0.999944	1976	0	0	0.50465	0.50691	0.999988	1678	1	0.317
chr18;30876502:30877502	1	0.71342	0.71337	0.999944	1977	0	0	0.28658	0.28599	0.88328	1178	1	0.20042
chr3;46286274:46287274	1	0.71382	0.71374	0.999944	1978	0	0	0.28618	0.28561	0.88328	1177	1	0.21669
Peak_790	2	0.71435	0.71433	0.999944	1979	0	0	0.29971	0.33066	0.905188	1215	1	0.32246
NO_TARGET_330	1	0.71471	0.7146	0.999944	1980	0	0	0.28529	0.28472	0.88328	1174	1	0.28975
Peak_436	3	0.71526	0.71679	0.999944	1981	0	0	0.36198	0.45362	0.986424	1342	1	0.32099
Peak_1027	1	0.71543	0.71537	0.999944	1982	0	0	0.28457	0.28398	0.882665	1173	1	0.17481
Peak_275	1	0.716	0.71595	0.999944	1983	0	0	0.284	0.28342	0.882665	1172	1	0.18841
Peak_1455	1	0.71608	0.71608	0.999944	1984	0	0	0.28392	0.28333	0.882665	1171	1	0.41518
NO_TARGET_498	1	0.71729	0.71728	0.999944	1985	0	0	0.28271	0.28207	0.882283	1168	1	0.18154
chr15;87684941:87685941	1	0.71737	0.71736	0.999944	1986	0	0	0.28263	0.28201	0.882283	1166	1	0.26523
NO_TARGET_30	1	0.71794	0.71792	0.999944	1987	0	0	0.28206	0.28152	0.882283	1164	1	0.19073
NO_TARGET_205	1	0.71907	0.71902	0.999944	1988	0	0	0.28093	0.28041	0.880641	1161	1	0.18471
NO_TARGET_79	1	0.71979	0.71976	0.999944	1989	0	0	0.28021	0.27974	0.879471	1159	1	0.20373
Peak_1590	4	0.71995	0.73233	0.999944	1990	1	-0.23991	0.89241	0.89242	0.999988	2529	0	0
Peak_1359	1	0.72084	0.72087	0.999944	1991	0	0	0.27916	0.27871	0.877201	1156	1	0.1795
NO_TARGET_240	1	0.72149	0.72155	0.999944	1992	0	0	0.27851	0.27812	0.87628	1154	1	0.4949
Peak_2069	5	0.72216	0.76406	0.999944	1993	1	-0.34078	0.39785	0.55505	0.999988	1436	2	0.26724
Peak_1753	7	0.72255	0.83332	0.999944	1994	1	-0.34379	0.041297	0.1338	0.791032	314	5	0.3196
NO_TARGET_326	1	0.7235	0.72372	0.999944	1995	0	0	0.2765	0.27614	0.873808	1152	1	0.2021
NO_TARGET_33	1	0.72367	0.72384	0.999944	1996	0	0	0.27633	0.27593	0.873808	1150	1	0.2435
Peak_1634	1	0.72399	0.72419	0.999944	1997	0	0	0.27601	0.27562	0.873808	1149	1	0.17089
Peak_1209	5	0.72432	0.76521	0.999944	1998	1	-0.24569	0.23213	0.41413	0.964077	1031	1	0.52688
NO_TARGET_423	1	0.7248	0.72499	0.999944	1999	0	0	0.2752	0.27491	0.873526	1148	1	0.22738
[truncated: 928 more rows]
