# Supplementary material for: Identification of functional regulatory elements in the human genome using pooled CRISPR screens
Source: BMC Genomics. 2020 Jan 31;21:107. doi: 10.1186/s12864-020-6497-0 (PMC6995077; doi:10.1186/s12864-020-6497-0)
Supplement: Supplementary file 18 — Additional file 18: Table S13. Guide-level MAGeCK output (Gene Library/Cas9/ Doxorubicin). [file 12864_2020_6497_MOESM18_ESM.txt]

sgrna	Gene	control_count	treatment_count	control_mean	treat_mean	LFC	control_var	adj_var	score	p.low	p.high	p.twosided	FDR	high_in_treatment
CCATTGTTCAATATCGTCCG	TP53	901.91	11742/7855.4/8025.9	901.91	8025.9	3.1522	6.9197e+06	1.0514e+06	6.9478	1	2.2895e-12	4.5789e-12	6.7035e-09	True
GATCCACTCACAGTTTCCAT	TP53	1417.9	10664/9247.6/8531.7	1417.9	9247.6	2.7044	1.2597e+06	2.6424e+06	4.8166	1	9.0293e-07	1.8059e-06	0.0011239	True
GAGCGCTGCTCAGATAGCGA	TP53	869.36	5669.6/5578/4749.8	869.36	5578	2.6803	3.4714e+05	9.7555e+05	4.7673	1	1.1516e-06	2.3031e-06	0.0011239	True
GGTGCCCTATGAGCCGCCTG	TP53	976.29	6679.7/5881.1/6183.5	976.29	6183.5	2.6618	1.6884e+05	1.2355e+06	4.6846	1	1.7311e-06	3.4621e-06	0.0012671	True
TCAGAACCCATGCGGCAGCA	CDKN1A	715.95	2232.7/2322.3/2246.4	715.95	2246.4	1.6483	2971	6.5694e+05	1.8882	0.96365	0.036351	0.072702	0.99964	True
ATCTTGGCAAATATAACCGA	KPNB1	929.8	165.25/164.42/179.46	929.8	165.25	-2.4851	101.31	1.1187e+06	1.5911	0.055792	0.94421	0.11158	0.99964	False
AGCTCCTAGAGACTACAGAC	KPNB1	887.96	169.89/174.61/153.13	887.96	169.89	-2.379	151.61	1.0185e+06	1.5519	0.060349	0.93965	0.1207	0.99964	False
GCTGGAGCTAATATCCCAGC	PCNA	929.8	195.89/154.23/194.01	929.8	194.01	-2.2549	793.15	1.1187e+06	1.5047	0.066202	0.9338	0.1324	0.99964	False
GAGAACATTACCGGATTCGA	MDM2	1001.9	209.81/201.79/209.95	1001.9	209.81	-2.2501	32.215	1.3023e+06	1.5027	0.066453	0.93355	0.13291	0.99964	False
AAGCAATAAGAATCAAACGC	GFPT1	876.34	218.17/187.52/185	876.34	187.52	-2.2184	472.84	9.9155e+05	1.4907	0.06802	0.93198	0.13604	0.99964	False
AGACACTTATACTATGAAAG	MDM2	1029.8	222.81/241.19/224.5	1029.8	224.5	-2.1925	140.77	1.3773e+06	1.4804	0.069377	0.93062	0.13875	0.99964	False
TGGCCAGGTTGCGGTCGCAG	PCNA	1041.4	199.6/281.28/232.12	1041.4	232.12	-2.1607	1737	1.4091e+06	1.468	0.071047	0.92895	0.14209	0.99964	False
GCACGTCACCCACCTTCCGG	RPL23A	869.36	229.31/213.34/207.87	869.36	213.34	-2.0217	142.49	9.7555e+05	1.413	0.078834	0.92117	0.15767	0.99964	False
TATCTCGAACAACTACACTG	KPNB1	1159.9	285.94/269.73/296.56	1159.9	285.94	-2.0165	187.8	1.7551e+06	1.4106	0.079175	0.92082	0.15835	0.99964	False
GTAGAACCAGTTCTCATCGT	RPS19	1008.8	277.58/224.21/257.76	1008.8	257.76	-1.9644	759.36	1.3209e+06	1.3896	0.082329	0.91767	0.16466	0.99964	False
CATGCGGCGGGAACACAACG	POLR2A	948.4	242.31/229.64/243.9	948.4	242.31	-1.9642	81.443	1.1647e+06	1.3895	0.082336	0.91766	0.16467	0.99964	False
GTCTGGAGCATACAACGTTG	POLR2A	797.3	168.96/203.83/207.87	797.3	203.83	-1.9625	615.83	8.1793e+05	1.389	0.08242	0.91758	0.16484	0.99964	False
TAAAGCTGAAGCCAAAGCGA	RPL23A	1248.3	289.65/320.69/338.14	1248.3	320.69	-1.9573	633.76	2.0382e+06	1.3866	0.082779	0.91722	0.16556	0.99964	False
TCCTCCGATTACCTCCTCGG	RRM2	1027.4	264.59/234.4/269.54	1027.4	264.59	-1.9532	467.91	1.3709e+06	1.385	0.083032	0.91697	0.16606	0.99964	False
CAGGCGACGAGTTTGAACTG	BCL2L1	1111.1	220.03/315.25/358.23	1111.1	315.25	-1.8142	5457.5	1.608e+06	1.3271	0.092241	0.90776	0.18448	0.99964	False
TACCATGATCTACAGGAACT	MDM2	1775.9	505.97/550.33/498.89	1775.9	505.97	-1.8094	1009.1	4.1797e+06	1.3253	0.092541	0.90746	0.18508	0.99964	False
CACACAGTGTCCAGATACGA	KPNB1	1094.8	340.71/313.21/311.11	1094.8	313.21	-1.8022	380.38	1.5604e+06	1.322	0.09308	0.90692	0.18616	0.99964	False
GCGCGGCACCTGTACCTCCG	RPS19	846.12	253.45/221.49/243.9	846.12	243.9	-1.7904	296.68	9.2316e+05	1.317	0.093917	0.90608	0.18783	0.99964	False
GCTGCAGGACTCACTAAGAG	RABGGTA	683.4	203.31/204.51/227.96	683.4	204.51	-1.7357	275.88	5.9756e+05	1.2936	0.097895	0.9021	0.19579	0.99964	False
ATACGTGCAAATTCACCAGA	PCNA	1383.1	429.84/380.47/417.82	1383.1	417.82	-1.7245	769.55	2.5117e+06	1.2888	0.098725	0.90127	0.19745	0.99964	False
TGGGCGTTGATGGACTGCAC	THOC3	1318	405.7/377.08/399.11	1318	399.11	-1.721	264.45	2.2768e+06	1.2873	0.098998	0.901	0.198	0.99964	False
CAGTGGCTCCATTCACCGCG	BCL2L1	832.17	445.62/241.87/252.22	832.17	252.22	-1.7182	18756	8.9243e+05	1.286	0.099221	0.90078	0.19844	0.99964	False
ACACAGAAGATAACAAGCGC	NFYC	929.8	288.73/288.75/253.6	929.8	288.73	-1.6838	616.82	1.1187e+06	1.271	0.10187	0.89813	0.20373	0.99964	False
ACGGGCGTCGCCTAGCCTCG	THOC3	820.55	259.02/224.89/255.68	820.55	255.68	-1.6784	479.67	8.6723e+05	1.2686	0.10229	0.89771	0.20458	0.99964	False
GAGCCAACGGTGATAAAACC	RABGGTA	1020.5	319.36/310.49/329.13	1020.5	319.36	-1.6729	87.006	1.352e+06	1.2662	0.10272	0.89728	0.20543	0.99964	False
TGCTTCAAATACTAGCGCCA	PCNA	785.68	246.02/251.39/241.82	785.68	246.02	-1.6712	23.201	7.9383e+05	1.2655	0.10285	0.89715	0.20571	0.99964	False
TGACGGTATCCACCCATTCG	RPS19	1334.3	325.86/423.96/422.67	1334.3	422.67	-1.6561	4686.9	2.3344e+06	1.259	0.10401	0.89599	0.20802	0.99964	False
GCTCCTTTGATAGCCAACAC	RPA1	785.68	254.38/252.06/255.68	785.68	254.38	-1.6232	3.5218	7.9383e+05	1.2442	0.1067	0.8933	0.21341	0.99964	False
CCCCACCGGCACCTACCACG	TUBB	1257.6	376.92/409.69/426.83	1257.6	409.69	-1.6156	683.75	2.0692e+06	1.2411	0.10728	0.89272	0.21457	0.99964	False
ATGACGCGAAATGTATGTTG	RABGGTA	1397	455.83/486.46/461.47	1397	461.47	-1.596	328.19	2.5636e+06	1.2324	0.10889	0.89111	0.21779	0.99964	False
TTGGAATAGCTCATACCCGT	GFPT1	1362.2	524.53/445.7/452.46	1362.2	452.46	-1.5879	2619.8	2.4349e+06	1.2288	0.10957	0.89043	0.21915	0.99964	False
AAGGTGTGAGGTGAACCGAA	CLP1	753.14	239.52/252.74/253.6	753.14	252.74	-1.5715	87.788	7.2831e+05	1.2211	0.11103	0.88897	0.22205	0.99964	False
GGGAAGATGACAAAGCGGCG	RRM2	711.3	237.66/249.35/249.44	711.3	249.35	-1.5086	68.244	6.4828e+05	1.1925	0.11654	0.88346	0.23307	0.99964	False
TAGACTTGCCCACATCAGTG	CLP1	1271.5	464.19/466.08/448.31	1271.5	464.19	-1.4518	127.9	2.1162e+06	1.1667	0.12166	0.87834	0.24332	0.99964	False
CCATTAGCGCATCACAGTCG	CDKN1A	1162.3	2646.8/2705.4/2885.2	1162.3	2705.4	1.2182	17883	1.7623e+06	1.1625	0.84862	0.15138	0.30277	0.99964	True
ACCAAAATGATACACCAGAG	CLP1	646.21	237.66/179.37/286.17	646.21	237.66	-1.4393	2875.6	5.332e+05	1.1604	0.12295	0.87705	0.2459	0.99964	False
AAGAACACTCTGATTATGTG	UTP15	918.18	339.79/305.74/363.77	918.18	339.79	-1.4315	867.31	1.0904e+06	1.1569	0.12365	0.87635	0.2473	0.99964	False
GCTGACCACACCAACCTACG	TUBB	864.71	291.51/320.01/333.98	864.71	320.01	-1.4313	503.63	9.6495e+05	1.1568	0.12368	0.87632	0.24736	0.99964	False
GTGACAGCATAATTATATGG	UTP15	857.74	317.5/353.98/288.25	857.74	317.5	-1.4309	1093.1	9.4917e+05	1.1566	0.12372	0.87628	0.24743	0.99964	False
GGACGACCATCATTTACCTA	RPA1	1248.3	432.62/464.72/467.02	1248.3	464.72	-1.4235	517.81	2.0382e+06	1.1536	0.12434	0.87566	0.24868	0.99964	False
GGAGACAGCCCAAATATCCT	RPL23A	1494.7	560.74/559.16/584.12	1494.7	560.74	-1.4128	274.47	2.9417e+06	1.1488	0.12532	0.87468	0.25064	0.99964	False
AACTGGTTCTACACGCGAGC	RPS19	685.73	255.3/271.09/257.76	685.73	257.76	-1.4081	91.845	6.0171e+05	1.1458	0.12595	0.87405	0.25189	0.99964	False
GACCCCAGTTTACCCCATCC	BCL2L1	804.28	309.15/292.83/302.8	804.28	302.8	-1.4064	69.854	8.3257e+05	1.145	0.1261	0.8739	0.2522	0.99964	False
CAGCTCATTAGCCACTGAAT	ISCU	1517.9	635.94/584.98/573.72	1517.9	584.98	-1.3741	1361.7	3.0357e+06	1.1306	0.12911	0.87089	0.25823	0.99964	False
GTCAAAGAAAACAATTATCG	THOC3	899.58	320.29/402.9/352.69	899.58	352.69	-1.3484	1785.2	1.0459e+06	1.1176	0.13187	0.86813	0.26374	0.99964	False
TTATGAAAATCCTAGAAACG	ISCU	613.67	241.38/271.77/246.67	613.67	246.67	-1.3114	328.89	4.7995e+05	1.0994	0.13579	0.86421	0.27159	0.99964	False
GTTGTTTGAGAACATCGGGA	STK11	771.73	330.5/307.78/311.11	771.73	311.11	-1.3079	193.54	7.654e+05	1.0979	0.13612	0.86388	0.27224	0.99964	False
CAGACGAGCAGCTATTCAGG	RABGGTA	1478.4	569.1/654.28/610.45	1478.4	610.45	-1.2747	1815.7	2.8769e+06	1.0828	0.13945	0.86055	0.2789	0.99964	False
ACAACAGAGAAGTTGCCAAG	RPA1	1032.1	440.05/426.68/411.58	1032.1	426.68	-1.2724	203.33	1.3836e+06	1.081	0.13985	0.86015	0.27969	0.99964	False
TGGGGGGTGACAATCATGCG	POLR2A	1334.3	509.68/602.65/566.1	1334.3	566.1	-1.2354	2259.4	2.3344e+06	1.0633	0.14381	0.85619	0.28763	0.99964	False
AGGAGGCACAGATCATTCAG	UTP3	1155.3	501.32/531.99/496.12	1155.3	501.32	-1.2028	483.62	1.7408e+06	1.0469	0.14758	0.85242	0.29517	0.99964	False
AAGCTGCATAATCAAAACTG	UTP15	683.4	251.59/298.94/310.42	683.4	298.94	-1.1902	1187.1	5.9756e+05	1.0396	0.14925	0.85075	0.2985	0.99964	False
GCACGGACTCTCAATCGGTG	INCENP	734.54	311.93/366.89/322.2	734.54	322.2	-1.1864	1051.2	6.9215e+05	1.0379	0.14967	0.85033	0.29934	0.99964	False
CTACCTTCTTGTGATAGAGT	ISCU	1566.7	680.5/705.24/698.45	1566.7	698.45	-1.1644	184.07	3.2379e+06	1.0283	0.15191	0.84809	0.30383	0.99964	False
AGATCCACCAGGATGGCACG	TUBB	822.87	372.28/351.26/391.49	822.87	372.28	-1.1422	405.43	8.7224e+05	1.0157	0.1549	0.8451	0.30979	0.99964	False
GGAGAGAGGAGCTTTAACTG	GFPT1	576.48	274.8/262.94/239.05	576.48	262.94	-1.1296	355.61	4.2258e+05	1.0087	0.15657	0.84343	0.31313	0.99964	False
ATCTGCACAGACCGAATATG	PRKCI	1097.2	515.25/514.32/518.98	1097.2	515.25	-1.089	7.4034	1.5671e+06	0.98895	0.16134	0.83866	0.32269	0.99964	False
CTCCGATTCAGTCCCTTCTG	BCL2L1	1099.5	581.16/519.08/462.86	1099.5	519.08	-1.0814	3507.7	1.5739e+06	0.98502	0.16231	0.83769	0.32461	0.99964	False
CTCCGTACACCAATCAACAG	GFPT1	1271.5	566.31/607.4/602.13	1271.5	602.13	-1.0771	655.48	2.1162e+06	0.98318	0.16276	0.83724	0.32552	0.99964	False
AGTCGAAGTTCCATCGCTCA	CDKN1A	1271.5	2699.7/2644.3/2763.3	1271.5	2699.7	1.0857	3556.4	2.1162e+06	0.98178	0.79838	0.20162	0.40325	0.99964	True
AAACCCTCCGAGCTTAGCAA	RAD51C	794.98	401.99/343.11/379.02	794.98	379.02	-1.0667	908.59	8.1308e+05	0.97667	0.16437	0.83563	0.32873	0.99964	False
CCAGCACGTCCGACAGCATG	SLC30A1	955.37	1890.2/2015.2/2037.1	955.37	2015.2	1.076	8051.7	1.1822e+06	0.9747	0.79653	0.20347	0.40694	0.99964	True
CCTGAAAGTCAAGTTGACAG	UTP3	929.8	447.48/429.39/451.08	929.8	447.48	-1.0534	170.01	1.1187e+06	0.9701	0.166	0.834	0.332	0.99964	False
AATGTGACTGCTGACAAAGA	SOD1	990.24	568.17/476.95/433.76	990.24	476.95	-1.0524	5093	1.2717e+06	0.96968	0.1661	0.8339	0.33221	0.99964	False
CTTCAAGAACTAGTGCGCAG	POLR2A	1417.9	717.64/686.89/613.22	1417.9	686.89	-1.0446	3186.5	2.6424e+06	0.96652	0.16689	0.83311	0.33378	0.99964	False
GGGGCTCAGCTTGGTCGACA	RRM2	1201.8	570.02/623.03/590.35	1201.8	590.35	-1.0243	740.47	1.8865e+06	0.95541	0.16968	0.83032	0.33937	0.99964	False
CTGGACCGCCGCGGACACCG	HLA-C	960.02	1962.6/2003.6/2105.7	960.02	2003.6	1.0607	6055.6	1.194e+06	0.95507	0.79046	0.20954	0.41909	0.99964	True
GGCACTGCACCCGTTCGCGG	STK11	890.28	409.41/437.55/488.5	890.28	437.55	-1.0232	1693.6	1.024e+06	0.95407	0.17002	0.82998	0.34005	0.99964	False
GTTCCTCTTTCTCTACACAC	SMC6	855.42	413.13/445.02/426.83	855.42	426.83	-1.0013	259.32	9.4394e+05	0.94237	0.173	0.827	0.346	0.99964	False
TTCTCATGGTATACTACACC	PLK4	976.29	489.25/507.53/481.57	976.29	489.25	-0.99526	196.48	1.2355e+06	0.93949	0.17374	0.82626	0.34748	0.99964	False
TAGCGACCCCGAGAGTACAG	FAM96B	1141.3	610.87/578.19/523.14	1141.3	578.19	-0.97988	2049.2	1.6983e+06	0.9317	0.17575	0.82425	0.35149	0.99964	False
CAGAATCTGGACCTATAGTG	TINF2	887.96	420.55/450.46/461.47	887.96	450.46	-0.97754	507.71	1.0185e+06	0.92977	0.17625	0.82375	0.35249	0.99964	False
GCTCGGCAGGAGTTACAGAC	NFYC	688.05	349.07/332.92/378.32	688.05	349.07	-0.97697	558.4	6.0587e+05	0.92885	0.17648	0.82352	0.35297	0.99964	False
AGCCACAAAGATGACCTCCG	STEAP3	876.34	468.83/445.7/385.25	876.34	445.7	-0.97383	2094.4	9.9155e+05	0.92774	0.17677	0.82323	0.35354	0.99964	False
CAACATCTGTTGCAATGTGA	MDM2	1504	766.84/915.86/756.65	1504	766.84	-0.97084	11155	2.9791e+06	0.92767	0.17679	0.82321	0.35358	0.99964	False
ATAGCATAGTGGTCAAGCCT	RPL23A	1338.9	687/684.18/697.06	1338.9	687	-0.96166	54.591	2.351e+06	0.92239	0.17816	0.82184	0.35632	0.99964	False
CCTCTATCCAGAAAACACGG	SOD1	904.23	463.26/468.8/446.92	904.23	463.26	-0.96335	148.81	1.0569e+06	0.92219	0.17822	0.82178	0.35643	0.99964	False
CATGCCAAGAAGCATGACAG	NCAPD2	776.38	437.27/387.95/398.42	776.38	398.42	-0.96073	809.36	7.7482e+05	0.92038	0.17869	0.82131	0.35737	0.99964	False
GAGTCCAGCCTGTCTCCAGT	ATP5E	618.32	312.86/328.16/318.04	618.32	318.04	-0.95693	64.594	4.8738e+05	0.9178	0.17936	0.82064	0.35872	0.99964	False
ACCTTGGGGTCCATGCGCAG	INCENP	1069.3	597.87/558.48/530.07	1069.3	558.48	-0.93581	1179.5	1.487e+06	0.90775	0.182	0.818	0.36401	0.99964	False
AGCTTGGCCCGCTTGCGGCG	STK11	880.99	460.48/459.97/517.6	880.99	460.48	-0.9345	1631.6	1.0023e+06	0.90649	0.18234	0.81766	0.36467	0.99964	False
GGCTGTCGACTTCTTCAGCG	BOP1	1194.8	609.02/661.75/627.77	1194.8	627.77	-0.92737	753.36	1.8643e+06	0.90349	0.18313	0.81687	0.36626	0.99964	False
ACATCCGTCCCATTACTACG	RPA1	1648.1	831.83/867.62/926.41	1648.1	867.62	-0.92486	2368.8	3.5896e+06	0.90316	0.18322	0.81678	0.36644	0.99964	False
AGGCGGCGGAGGCAGCACCG	DNAJC8	446.3	225.6/233.72/259.84	446.3	233.72	-0.93031	374.08	2.5096e+05	0.90265	0.18336	0.81664	0.36671	0.99964	False
GATCCGAGCCGAGGTAATGG	SLC30A1	1220.4	2479.7/2467/2450.1	1220.4	2467	1.0148	223.26	1.9465e+06	0.89353	0.77039	0.22961	0.45922	0.99964	True
GGAAAGTAATGGACCAGTGA	SOD1	966.99	514.32/547.61/497.5	966.99	514.32	-0.90953	695.56	1.2117e+06	0.89311	0.1859	0.8141	0.3718	0.99964	False
TACAGCTGACAAATATCACG	UTP15	874.01	437.27/467.44/475.33	874.01	467.44	-0.90144	486.39	9.862e+05	0.88837	0.18717	0.81283	0.37434	0.99964	False
GAACGGCGGGTTGACAACAT	ITCH	476.52	917.24/951.19/992.24	476.52	951.19	0.99567	1418.8	2.8677e+05	0.88638	0.76918	0.23082	0.46163	0.99964	True
AAGTAAAATAGTATGTCGAG	EXOC2	990.24	532.89/531.99/487.8	990.24	531.99	-0.89514	976.45	1.2717e+06	0.88527	0.188	0.812	0.37601	0.99964	False
CTCCTGGAAGATCCTCCTCG	RRM2	853.09	410.34/465.4/458.7	853.09	458.7	-0.8937	1191.7	9.3872e+05	0.88404	0.18834	0.81166	0.37668	0.99964	False
GAAAAAACTTTACTATGACA	UTP3	732.22	423.34/397.46/361	732.22	397.46	-0.87981	999.49	6.877e+05	0.87592	0.19054	0.80946	0.38108	0.99964	False
AGGCGGACTGGTCATACCCG	HLA-C	1617.9	862.46/883.25/896.61	1617.9	883.25	-0.87245	305.34	3.4568e+06	0.87436	0.19096	0.80904	0.38192	0.99964	False
GCCAGTGGTCCAGCCAGTCG	STEAP3	1097.2	600.66/592.45/604.21	1097.2	600.66	-0.86807	39.974	1.5671e+06	0.87062	0.19198	0.80802	0.38396	0.99964	False
GTGCAAGCGAGTCACCACGT	PGPEP1	827.52	458.62/442.3/462.86	827.52	458.62	-0.85011	142.1	8.8231e+05	0.8597	0.19498	0.80502	0.38995	0.99964	False
AATGATACAAAAGTCAAGAG	MDC1	734.54	433.55/406.97/385.25	734.54	406.97	-0.85034	589.1	6.9215e+05	0.85948	0.19504	0.80496	0.39008	0.99964	False
ACATCCAGCTCCACATAAGT	CLP1	929.8	511.54/517.04/561.25	929.8	517.04	-0.84541	992.5	1.1187e+06	0.85744	0.1956	0.8044	0.3912	0.99964	False
TATCTCCAAACTCATGAACA	SOD1	1062.3	523.6/593.81/591.74	1062.3	591.74	-0.84308	2323.2	1.4674e+06	0.85656	0.19584	0.80416	0.39169	0.99964	False
CGTAATTGATGTCGGCGCCG	PPP1R12A	883.31	467.9/493.94/509.28	883.31	493.94	-0.83731	456.67	1.0077e+06	0.85272	0.19691	0.80309	0.39381	0.99964	False
GGCTCACCTGAACACACTGC	TRIAP1	1259.9	669.36/711.35/775.36	1259.9	711.35	-0.82377	2930	2.077e+06	0.8463	0.19869	0.80131	0.39739	0.99964	False
GACTACTGTGAGAGTATCCG	FEN1	678.75	383.42/443.66/378.32	678.75	383.42	-0.82233	1827.5	5.8931e+05	0.84346	0.19949	0.80051	0.39897	0.99964	False
ATCATCGCACAGCCTCAGCA	NFYC	1036.7	588.59/589.74/602.82	1036.7	589.74	-0.81284	86.311	1.3963e+06	0.83944	0.20061	0.79939	0.40122	0.99964	False
CGGGAACAGTCCTCACACAG	BOP1	778.71	443.76/415.13/471.87	778.71	443.76	-0.80989	804.95	7.7955e+05	0.83682	0.20135	0.79865	0.4027	0.99964	False
ACGACCAGTGCTTCAATCGC	TRIAP1	880.99	503.18/485.78/548.09	880.99	503.18	-0.80682	1159.5	1.0023e+06	0.83547	0.20173	0.79827	0.40345	0.99964	False
ACTGCTGGTAGCGCTTGAAG	TRIAP1	1159.9	665.65/620.99/707.45	1159.9	665.65	-0.80028	1871	1.7551e+06	0.83271	0.2025	0.7975	0.40501	0.99964	False
GGAACTTGAACAAGAGTATG	TINF2	1169.2	672.14/649.52/755.96	1169.2	672.14	-0.7978	3768	1.7839e+06	0.83132	0.2029	0.7971	0.40579	0.99964	False
GAGGAAGCAGATATCCGGTG	NF1	992.56	596.95/572.07/566.1	992.56	572.07	-0.7939	327.21	1.2778e+06	0.82852	0.20369	0.79631	0.40738	0.99964	False
AGGCCAAACTAGTCATGCGC	BAZ1B	1327.3	771.48/774.54/814.85	1327.3	774.54	-0.7763	817.3	2.3096e+06	0.81952	0.20624	0.79376	0.41249	0.99964	False
GAGACAGGCTGGACTCAGGT	ATP5E	657.83	371.35/395.42/386.64	657.83	386.64	-0.7652	155.44	5.5291e+05	0.81065	0.20878	0.79122	0.41757	0.99964	False
ATCTGTGCCCAGATATTGCA	NCAPD2	1218	713.92/722.22/719.23	1218	719.23	-0.75921	18.571	1.9389e+06	0.80937	0.20915	0.79085	0.4183	0.99964	False
CAGAGGAATAAGCTCTACGA	PLK4	953.05	530.1/562.56/583.42	953.05	562.56	-0.75949	744.35	1.1764e+06	0.80862	0.20937	0.79063	0.41873	0.99964	False
GATCCTTTGATAAGTCGACC	RRM2B	1120.4	663.79/706.6/638.86	1120.4	663.79	-0.75434	1227.1	1.6355e+06	0.80625	0.21005	0.78995	0.4201	0.99964	False
CGATTCTGATAACCCCATGG	PLK4	1159.9	683.29/687.57/696.37	1159.9	687.57	-0.7536	47.855	1.7551e+06	0.80595	0.21014	0.78986	0.42027	0.99964	False
AGAGGAGGATGATCCTGAGC	DNAJC8	1325	764.05/790.16/825.94	1325	790.16	-0.74499	980.77	2.3014e+06	0.80149	0.21142	0.78858	0.42285	0.99964	False
GGAGCATCCACTGACGCTAG	FAM96B	1459.8	872.67/837.72/935.42	1459.8	872.67	-0.74158	2579.1	2.8036e+06	0.7999	0.21189	0.78811	0.42377	0.99964	False
GATGGACAGACCAATAAGGG	FAM96B	1027.4	569.1/620.31/613.22	1027.4	613.22	-0.74362	998.57	1.3709e+06	0.79971	0.21194	0.78806	0.42388	0.99964	False
ATGTATGCATTTATGCTCTG	MDM4	1448.2	821.61/893.44/866.13	1448.2	866.13	-0.74091	1363.6	2.7584e+06	0.79947	0.21201	0.78799	0.42402	0.99964	False
GCGGCGGCCGGAAGAACGGT	DRAP1	562.53	345.36/325.44/335.36	562.53	335.36	-0.74447	99.147	4.0202e+05	0.7981	0.21241	0.78759	0.42481	0.99964	False
GTTTACCAACGATTATAACC	WDR19	878.66	629.44/494.62/525.22	878.66	525.22	-0.74128	5899.2	9.9691e+05	0.79777	0.2125	0.7875	0.42501	0.99964	False
TCAGAATCCATCTACCGTAG	PRKCI	985.59	587.66/613.52/589.66	985.59	589.66	-0.74012	286.55	1.2596e+06	0.79752	0.21258	0.78742	0.42515	0.99964	False
GTTGCGAAGGATCCCCAACG	STK11	853.09	510.61/566.64/505.82	853.09	510.61	-0.73936	1581.1	9.3872e+05	0.79654	0.21286	0.78714	0.42572	0.99964	False
TTCGGACAAATACGACGACG	CKS1B	973.97	585.81/583.62/497.5	973.97	583.62	-0.73785	3710.5	1.2295e+06	0.79615	0.21297	0.78703	0.42594	0.99964	False
AGGACAGGCCCACGAAGACG	SLC7A5	1220.4	732.49/720.18/842.57	1220.4	732.49	-0.73564	6134.4	1.9465e+06	0.79574	0.21309	0.78691	0.42618	0.99964	False
CAGACATGTCATGCTGCCCA	CKS1B	1197.1	730.63/718.83/693.59	1197.1	718.83	-0.73505	388	1.8717e+06	0.79532	0.21321	0.78679	0.42643	0.99964	False
AATAGCCTAATTGACATGAG	SMC6	834.5	450.26/500.73/521.06	834.5	500.73	-0.73572	1480.2	8.9752e+05	0.79434	0.2135	0.7865	0.427	0.99964	False
TTGCACAGATCTGGGAGTAT	ATP5E	1357.5	798.4/850.63/816.93	1357.5	816.93	-0.73197	739.53	2.418e+06	0.79403	0.21359	0.78641	0.42718	0.99964	False
CTGCATTCCAGGTCAGTCTG	TUBB	1466.8	775.19/896.83/884.14	1466.8	884.14	-0.72964	6015.3	2.831e+06	0.79298	0.21389	0.78611	0.42779	0.99964	False
GTAGGCCACGCACGGCAGTG	STEAP3	871.69	554.24/526.55/505.82	871.69	526.55	-0.72616	598.3	9.8087e+05	0.78891	0.21508	0.78492	0.43016	0.99964	False
ACTGTGTCAGTGTCGAAGGG	PLK4	1085.5	660.08/690.97/618.76	1085.5	660.08	-0.71686	1330.7	1.5335e+06	0.78431	0.21643	0.78357	0.43286	0.99964	False
CATCGCTCAGGAGATATACG	ATXN7L3	885.64	489.25/538.78/570.26	885.64	538.78	-0.71597	1721.8	1.0131e+06	0.783	0.21681	0.78319	0.43363	0.99964	False
ATGTTGGAACTGGACTGGTG	ISCU	1164.6	720.42/725.62/694.98	1164.6	720.42	-0.69213	337.12	1.7695e+06	0.77004	0.22064	0.77936	0.44127	0.99964	False
TTCAGATTCAGACATCAGAT	CKS1B	1129.7	734.35/673.3/699.14	1129.7	699.14	-0.69152	953.49	1.6633e+06	0.76955	0.22078	0.77922	0.44156	0.99964	False
TTTCTTATAACTAGGCTCCG	SMC6	671.78	423.34/384.55/415.05	671.78	415.05	-0.69339	499.4	5.7705e+05	0.76864	0.22105	0.77895	0.44211	0.99964	False
AGAACACCGAAAAGCTTTGG	RAD51C	1318	795.62/835.69/818.32	1318	818.32	-0.68694	408.44	2.2768e+06	0.76749	0.22139	0.77861	0.44279	0.99964	False
GTGGGTTGTACGACTCGGCG	BOP1	678.75	428.91/421.24/400.5	678.75	421.24	-0.68695	244.55	5.8931e+05	0.76486	0.22218	0.77782	0.44436	0.99964	False
TGGGATTAAAAAGACCACTG	BOP1	874.01	545.89/544.89/523.83	874.01	544.89	-0.68068	222.27	9.862e+05	0.76209	0.223	0.777	0.446	0.99964	False
TGTGCCCTACGTAGTAGCGC	MAGOHB	1404	838.32/927.41/884.14	1404	884.14	-0.66659	1985.6	2.5897e+06	0.75569	0.22492	0.77508	0.44984	0.99964	False
GGCTGGAATGAAGTACAGAG	UTP3	743.84	467.9/457.25/481.57	743.84	467.9	-0.66765	150.1	7.1011e+05	0.75368	0.22552	0.77448	0.45104	0.99964	False
GAAAGCTCACTATTACGACG	chr1;98127624:98128624	820.55	516.18/654.28/516.9	820.55	516.9	-0.66566	9436.4	8.6723e+05	0.75288	0.22576	0.77424	0.45152	0.99964	False
AACCGAGTGAGTTGGACCAA	RABL2B	1424.9	904.24/930.8/864.74	1424.9	904.24	-0.65552	1132.9	2.6689e+06	0.74915	0.22688	0.77312	0.45377	0.99964	False
GAGCTACACGCGTTATCTAC	PSMB10	1083.2	710.21/649.52/690.13	1083.2	690.13	-0.64963	1026	1.5268e+06	0.74442	0.22831	0.77169	0.45662	0.99964	False
ACCACGGGGCCATCGAGCCG	THOC3	1127.4	738.06/719.51/644.4	1127.4	719.51	-0.64718	2992.6	1.6563e+06	0.74312	0.2287	0.7713	0.45741	0.99964	False
TAATATTAAGAACTGCGATG	chr13;60249809:60250809	1148.3	842.97/696.4/733.09	1148.3	733.09	-0.64673	6709.3	1.7195e+06	0.74293	0.22876	0.77124	0.45752	0.99964	False
GATGGTGCTAGGAATACCAC	CRIPT	750.81	436.34/489.86/479.49	750.81	479.49	-0.64588	984.8	7.2374e+05	0.74064	0.22946	0.77054	0.45891	0.99964	False
CTTGAGCAGGAGCATACCCA	RAD51C	985.59	604.37/630.5/672.11	985.59	630.5	-0.64366	1207.2	1.2596e+06	0.74043	0.22952	0.77048	0.45904	0.99964	False
AATATAGAGAGAGATCACGT	TTLL1	755.46	484.61/484.43/491.96	755.46	484.61	-0.63946	27.01	7.3289e+05	0.73679	0.23063	0.76937	0.46125	0.99964	False
GCAGTCGTCCAATTGCGACG	ARNTL	806.6	518.96/573.43/516.21	806.6	518.96	-0.63524	1487.1	8.3748e+05	0.7345	0.23132	0.76868	0.46265	0.99964	False
AGAACAATGGAAATAACTCG	INCENP	1036.7	693.5/636.62/667.96	1036.7	667.96	-0.63344	817.29	1.3963e+06	0.73448	0.23133	0.76867	0.46266	0.99964	False
GTGGCATCTTGCAATTCAGG	MDC1	906.56	529.17/595.17/584.12	906.56	584.12	-0.63326	1570.4	1.0624e+06	0.73379	0.23154	0.76846	0.46308	0.99964	False
ACTTACATAGAGAATAAAGA	LIF	1101.8	853.18/716.79/699.14	1101.8	716.79	-0.61956	9457	1.5807e+06	0.72634	0.23382	0.76618	0.46763	0.99964	False
TGTCTCGAACCTCATTGCAA	PRKCI	843.79	549.6/494.62/576.49	843.79	549.6	-0.6176	1873.2	9.18e+05	0.72398	0.23454	0.76546	0.46908	0.99964	False
CTGGGCAGTACCGATAAGCA	VRK1	1060	692.57/719.51/685.28	1060	692.57	-0.61328	389.34	1.4608e+06	0.72234	0.23504	0.76496	0.47008	0.99964	False
TCAGGCAGGAAAAGAATACG	DNAJC8	794.98	546.81/453.85/518.98	794.98	518.98	-0.61427	2508.3	8.1308e+05	0.72169	0.23524	0.76476	0.47048	0.99964	False
AATTTAAGGATAAGTTCCGC	TJAP1	715.95	509.68/470.16/397.03	715.95	470.16	-0.60565	3454.6	6.5694e+05	0.71598	0.237	0.763	0.474	0.99964	False
ACGTACACCAGCGTCACGAT	SLC7A5	946.07	624.8/676.7/575.8	946.07	624.8	-0.59778	2547.3	1.1589e+06	0.71237	0.23812	0.76188	0.47624	0.99964	False
TGCCTGGAGACAATATGGTG	TINF2	1043.7	689.78/754.83/676.27	1043.7	689.78	-0.59678	2207.1	1.4155e+06	0.7122	0.23817	0.76183	0.47634	0.99964	False
ATGGCTTAGAAACATAGATG	RAB10	892.61	543.1/600.61/590.35	892.61	590.35	-0.59563	1168.9	1.0294e+06	0.71079	0.23861	0.76139	0.47722	0.99964	False
AGCAAGAATGCAGCCCAACA	PRKCI	1060	614.59/707.96/728.24	1060	707.96	-0.58162	4564.7	1.4608e+06	0.70296	0.24104	0.75896	0.48208	0.99964	False
TAGAGAATCACTCAAACACC	EXOC2	1199.4	785.41/835.69/804.46	1199.4	804.46	-0.57568	669.05	1.8791e+06	0.69988	0.242	0.758	0.484	0.99964	False
TGTGGCTATCGACTGTGAGA	AEN	1320.3	992.44/799.68/886.91	1320.3	886.91	-0.57348	9372.5	2.285e+06	0.69898	0.24228	0.75772	0.48456	0.99964	False
GTGCCCTCGGCAGTGTCCTG	BBC3	818.22	548.67/620.99/492.65	818.22	548.67	-0.57569	4184	8.6224e+05	0.69811	0.24255	0.75745	0.48511	0.99964	False
AGTTGGACATCCGTCACCTG	NCAPD2	1092.5	735.27/714.07/784.36	1092.5	735.27	-0.57066	1429.7	1.5536e+06	0.69633	0.24311	0.75689	0.48622	0.99964	False
GAATGTATATAGATTTCATG	SEMA3C	1176.2	793.76/792.2/811.39	1176.2	793.76	-0.56676	156.55	1.8057e+06	0.69427	0.24376	0.75624	0.48751	0.99964	False
TTGATGGAGCGAATCAGATG	FAM96B	1146	741.77/773.86/798.92	1146	773.86	-0.56583	828.67	1.7124e+06	0.69357	0.24398	0.75602	0.48795	0.99964	False
GTAGTCGAAGTTCTGATCCG	RAB3A	920.5	610.87/768.42/622.92	920.5	622.92	-0.56263	10658	1.096e+06	0.69055	0.24492	0.75508	0.48985	0.99964	False
GCAAGACACCTGTCTTCACG	FANCC	839.15	567.24/569.35/661.03	839.15	569.35	-0.55878	4204.4	9.0773e+05	0.68773	0.24581	0.75419	0.49163	0.99964	False
TTTGTAGCCCCATCAAGACG	VRK1	1008.8	663.79/688.25/693.59	1008.8	688.25	-0.55102	313.47	1.3209e+06	0.68375	0.24707	0.75293	0.49413	0.99964	False
GTGATGCGTTACACTACTGC	STARD4	1369.1	935.8/1061.9/861.28	1369.1	935.8	-0.5485	10731	2.4604e+06	0.68367	0.24709	0.75291	0.49418	0.99964	False
AATACAAACCTGGTCTACGT	ITCH	950.72	614.59/649.52/728.93	950.72	649.52	-0.54894	3763.2	1.1705e+06	0.68217	0.24757	0.75243	0.49513	0.99964	False
TCCGCGGGTAAGCTTCACCA	EXOC2	722.92	489.25/494.62/568.87	722.92	494.62	-0.5466	2771.3	6.7003e+05	0.67943	0.24843	0.75157	0.49686	0.99964	False
ACACACGTAAGATTGCACTC	ZNF440	1071.6	711.14/735.13/748.33	1071.6	735.13	-0.54307	375.03	1.4936e+06	0.67908	0.24854	0.75146	0.49709	0.99964	False
TATGAAGGTCGGTAAAGGAC	WDR63	769.41	531.96/528.59/484.34	769.41	528.59	-0.54076	984.71	7.6071e+05	0.67605	0.2495	0.7505	0.49901	0.99964	False
GTAGGATTACCCATTGGCCA	VRK1	843.79	583.02/573.43/593.12	843.79	583.02	-0.53258	97.029	9.18e+05	0.67135	0.251	0.749	0.502	0.99964	False
AACAGGAATATAAGCCACGA	MKLN1	1027.4	734.35/712.03/663.11	1027.4	712.03	-0.52841	1445.8	1.3709e+06	0.66968	0.25153	0.74847	0.50306	0.99964	False
AGTTACGGAATCTACAAAGC	WDR63	992.56	691.64/785.41/681.12	992.56	691.64	-0.5205	4451.5	1.2778e+06	0.66453	0.25318	0.74682	0.50635	0.99964	False
AGAATGAGTGGACTCAGACC	DNAJC18	1380.8	952.51/1035.4/969.37	1380.8	969.37	-0.50989	2324.4	2.5031e+06	0.65951	0.25478	0.74522	0.50957	0.99964	False
ACACTTACTATTACCGTCGA	DNAJC18	1562.1	1113.1/1011/1097.6	1562.1	1097.6	-0.50877	3869.3	3.2183e+06	0.65945	0.2548	0.7452	0.50961	0.99964	False
GCATGCCTCCTACTACCACA	RABL2B	1090.2	780.77/701.16/766.35	1090.2	766.35	-0.50795	2228.7	1.5469e+06	0.65706	0.25557	0.74443	0.51114	0.99964	False
AGAGAAAGAGCAAACCGCCG	MKRN1	764.76	536.6/558.48/533.53	764.76	536.6	-0.51036	244.09	7.5138e+05	0.65683	0.25565	0.74435	0.51129	0.99964	False
CCCAATACTTAGGAACACCC	VRK1	1029.8	728.78/695.73/725.47	1029.8	725.47	-0.50473	447.79	1.3773e+06	0.65473	0.25632	0.74368	0.51264	0.99964	False
GAGCTTATAGTCTTCACTGG	BLOC1S2	1555.1	1083.4/1100/1108.6	1555.1	1100	-0.49914	174.71	3.1891e+06	0.65333	0.25677	0.74323	0.51354	0.99964	False
TCCTAAGAAAGAGTTCTCGC	RRM2B	781.03	544.96/563.24/550.86	781.03	550.86	-0.50293	94.056	7.843e+05	0.65221	0.25713	0.74287	0.51426	0.99964	False
GTTGTGCGCAAAGCTCAGGG	MEX3B	871.69	588.59/616.23/650.63	871.69	616.23	-0.49965	973.78	9.8087e+05	0.65066	0.25763	0.74237	0.51526	0.99964	False
CTCAGAGGTAACCTCTACAT	MDM4	706.65	490.18/509.56/499.58	706.65	499.58	-0.49943	93.995	6.3968e+05	0.64949	0.25801	0.74199	0.51602	0.99964	False
GGTGCGAAAAACGCACGATG	PLK3	1050.7	744.56/712.71/774.66	1050.7	744.56	-0.4963	960.31	1.4348e+06	0.64947	0.25802	0.74198	0.51603	0.99964	False
ATAATGTTTGTATAACCCGT	chr20;92641870:92642870	1097.2	865.25/697.08/780.21	1097.2	780.21	-0.49132	7070.6	1.5671e+06	0.64652	0.25897	0.74103	0.51794	0.99964	False
CAGCATATGGTATATTGTGG	MDM4	1278.5	910.74/900.23/930.57	1278.5	910.74	-0.48886	251.8	2.1399e+06	0.64576	0.25922	0.74078	0.51844	0.99964	False
GTCACCGAGACACCACTGGA	CDKN1A	1434.2	2755.4/2466.3/2494.4	1434.2	2494.4	0.79803	34451	2.7045e+06	0.6447	0.67893	0.32107	0.64214	0.99964	True
GCAGCCGAATCGCCAACCGC	ATXN7L3	548.58	407.56/390.67/381.1	548.58	390.67	-0.48871	188.45	3.8199e+05	0.64143	0.26062	0.73938	0.52125	0.99964	False
GCTGGACAACTTAACATGCG	SLC30A1	755.46	1526.3/1303.1/1218.8	755.46	1303.1	0.78574	28447	7.3289e+05	0.63972	0.67805	0.32195	0.6439	0.99964	True
TCCAAGTCAAGACCAACTGA	MDM4	760.11	509.68/543.54/549.47	760.11	543.54	-0.48308	590.75	7.4211e+05	0.63938	0.26129	0.73871	0.52257	0.99964	False
CTAACCGTTAGAGCTTCCGA	FAT1	1376.1	968.3/988.56/995.7	1376.1	988.56	-0.47679	230.72	2.486e+06	0.63844	0.26159	0.73841	0.52319	0.99964	False
ATCCACATTGGTCAGAACGA	DENND2D	1083.2	777.05/877.13/736.55	1083.2	777.05	-0.47872	5827.9	1.5268e+06	0.6384	0.26161	0.73839	0.52321	0.99964	False
GCCACAATCCTGGCCCACGC	SUPT7L	960.02	773.34/688.93/673.5	960.02	688.93	-0.47811	3681.3	1.194e+06	0.63738	0.26194	0.73806	0.52388	0.99964	False
TGTAGTGATGCGCGACGACA	AK3	1538.8	1107.6/989.23/1134.3	1538.8	1107.6	-0.47408	7356.9	3.1215e+06	0.63732	0.26196	0.73804	0.52392	0.99964	False
CTGCCTGGGAGACAGCGCAG	RABL2A	748.49	553.31/536.74/526.61	748.49	536.74	-0.479	188.67	7.1918e+05	0.63668	0.26217	0.73783	0.52433	0.99964	False
AGATAAATGATACACACACA	SEMA3C	1745.7	1298.8/1259/1241	1745.7	1259	-0.47125	955.01	4.0361e+06	0.6362	0.26232	0.73768	0.52465	0.99964	False
AATGAGAGGCTATCGTGACG	PANK2	1192.5	908.88/833.65/859.2	1192.5	859.2	-0.47242	1560.6	1.8569e+06	0.63487	0.26276	0.73724	0.52551	0.99964	False
CATCACGCTGCTCAACGGCG	SLC7A5	797.3	564.45/574.11/581.34	797.3	574.11	-0.4731	72.795	8.1793e+05	0.63321	0.2633	0.7367	0.5266	0.99964	False
TGTCTGTTTAGTTTCCCAGG	NUDT8	1641.1	1317.4/1170/1191.1	1641.1	1191.1	-0.46204	8195.3	3.5587e+06	0.62995	0.26436	0.73564	0.52873	0.99964	False
AGCAGACGTCTAGAGCCACT	ASCC3	1178.5	837.4/908.38/853.66	1178.5	853.66	-0.46479	1629.8	1.8129e+06	0.6299	0.26438	0.73562	0.52876	0.99964	False
ACAGGAATGGTCACTGCCGT	PPP1R12A	1299.4	935.8/943.03/972.83	1299.4	943.03	-0.46204	470.16	2.2119e+06	0.62866	0.26479	0.73521	0.52957	0.99964	False
TACGCCCCAAGTTGGGACGC	GPSM2	1222.7	887.53/985.16/852.96	1222.7	887.53	-0.46175	5363.2	1.954e+06	0.62814	0.26496	0.73504	0.52991	0.99964	False
AGACGAATTTGATAAAGTCC	C17orf53	483.5	350/317.29/363.77	483.5	350	-0.46502	629.83	2.9538e+05	0.62553	0.26581	0.73419	0.53162	0.99964	False
AATTCATCTTCTACGACCCA	BAZ1B	922.83	692.57/629.14/670.73	922.83	670.73	-0.45974	1103.2	1.1016e+06	0.62534	0.26587	0.73413	0.53175	0.99964	False
AGGCCCCCAGTATGGCACAC	PACSIN3	948.4	688.86/773.86/689.44	948.4	689.44	-0.4595	3563.7	1.1647e+06	0.62533	0.26588	0.73412	0.53176	0.99964	False
ATAGTATGTTTATATAGCAG	chr4;93292093:93293093	1083.2	785.41/813.94/789.22	1083.2	789.22	-0.45634	313.02	1.5268e+06	0.62399	0.26632	0.73368	0.53263	0.99964	False
GAGAGAACACTTCTCAACGG	chr5;142363083:142364083	813.58	626.65/585.66/591.74	813.58	591.74	-0.45865	628.05	8.5229e+05	0.62398	0.26632	0.73368	0.53264	0.99964	False
GACAGCCGTCCATCATGCAT	C17orf53	1294.7	975.72/896.83/945.12	1294.7	945.12	-0.45369	1634.1	2.1958e+06	0.62326	0.26656	0.73344	0.53312	0.99964	False
AAGGTCACTTACCTTTCAAG	CCNG1	1213.4	803.97/926.05/887.61	1213.4	887.61	-0.45061	4236.1	1.9239e+06	0.62091	0.26733	0.73267	0.53466	0.99964	False
TCTCCATCATGCGAATGGTG	FEN1	132.5	96.551/95.798/84.534	132.5	95.798	-0.46375	63.724	21227	0.62014	0.26758	0.73242	0.53517	0.99964	False
GTGTCCGAGCACGCCCGGGG	C17orf82	743.84	543.1/551.01/521.06	743.84	543.1	-0.45306	274.12	7.1011e+05	0.61988	0.26767	0.73233	0.53534	0.99964	False
TCAGGTGTCGCATTAGCACA	FEN1	692.7	444.69/508.89/505.82	692.7	505.82	-0.45285	1872.9	6.1423e+05	0.61938	0.26783	0.73217	0.53567	0.99964	False
GACGGACGAAGAGATTGGGA	DRAP1	785.68	572.81/574.79/622.23	785.68	574.79	-0.45024	1127.1	7.9383e+05	0.61833	0.26818	0.73182	0.53635	0.99964	False
GATGCTATTTCCACGGCCGG	VWCE	908.88	665.65/721.54/637.47	908.88	665.65	-0.44876	1959.2	1.068e+06	0.61814	0.26824	0.73176	0.53648	0.99964	False
CTGGACGACCGCCACGACAG	NFKBIA	1299.4	2276.4/2202/2218	1299.4	2218	0.77094	1833.1	2.2119e+06	0.61765	0.66817	0.33183	0.66366	0.99964	True
TCTCTAGACCCGATATCTTG	AUTS2	237.1	153.18/172.57/191.24	237.1	172.57	-0.45602	362.25	69279	0.61667	0.26873	0.73127	0.53745	0.99964	False
AAAAGATATTAAACACAATG	SMC6	822.87	590.45/605.36/604.9	822.87	604.9	-0.44334	104.59	8.7224e+05	0.61408	0.26958	0.73042	0.53916	0.99964	False
AACATGGAAGAATCCAACAA	STAT3	771.73	567.24/551.01/575.11	771.73	567.24	-0.44348	162.66	7.654e+05	0.61384	0.26966	0.73034	0.53932	0.99964	False
CATACGGCGCACCCCAAACA	NCAPD2	994.89	718.56/786.77/732.4	994.89	732.4	-0.44139	1573.8	1.2839e+06	0.61383	0.26966	0.73034	0.53933	0.99964	False
TGGCTCCGTCAAGCGAAGAA	FST	767.09	1300.7/1284.1/1353.2	767.09	1300.7	0.76101	1519.4	7.5604e+05	0.61365	0.66749	0.33251	0.66503	0.99964	True
AACCTAGGAAATACATACTG	chr17;92729665:92730665	1036.7	738.06/875.77/763.58	1036.7	763.58	-0.44069	6619.3	1.3963e+06	0.61361	0.26974	0.73026	0.53948	0.99964	False
TCTTACCCGAAGTGTCCCAC	RND3	973.97	707.42/741.93/719.23	973.97	719.23	-0.43689	327.23	1.2295e+06	0.61079	0.27067	0.72933	0.54134	0.99964	False
AGATGAGGGACCCTAAGTCT	LOXL4	1875.9	1392.6/1276.6/1473.8	1875.9	1392.6	-0.42955	10020	4.673e+06	0.60971	0.27103	0.72897	0.54205	0.99964	False
ACTGCTCGTAAGTCCACCGG	H3F3B	1069.3	790.98/723.58/813.47	1069.3	790.98	-0.43445	2524	1.487e+06	0.6097	0.27103	0.72897	0.54206	0.99964	False
ATCTGTTCCCGACATGCAGG	DRAP1	1480.7	1063.9/1102.7/1168.2	1480.7	1102.7	-0.42492	2899.3	2.8861e+06	0.60532	0.27248	0.72752	0.54497	0.99964	False
CACGGACCCTGATAGCATGA	ATXN7L3	1104.1	747.34/822.78/833.56	1104.1	822.78	-0.4239	2903.2	1.5875e+06	0.60299	0.27326	0.72674	0.54651	0.99964	False
ATATTGCTATAAACATTAGT	BLOC1S2	1708.5	1342.4/1278/1274.2	1708.5	1278	-0.41858	2083.6	3.8629e+06	0.60201	0.27358	0.72642	0.54717	0.99964	False
GATGGTCTTGCCATCTACCG	RABL2A	748.49	557.95/517.72/561.94	748.49	557.95	-0.42318	817.46	7.1918e+05	0.60038	0.27413	0.72587	0.54825	0.99964	False
TGTGTTATCAAGGCCCCTGA	RBM4	1218	886.6/912.46/997.09	1218	912.46	-0.41633	3915.1	1.9389e+06	0.59858	0.27473	0.72527	0.54945	0.99964	False
GGGCATCCCGACATCAGATG	INCENP	1166.9	970.15/811.23/874.44	1166.9	874.44	-0.41583	6578.5	1.7767e+06	0.59801	0.27492	0.72508	0.54983	0.99964	False
TCGGAAAAAGACCTCTCGGG	BAX	736.87	600.66/540.82/550.86	736.87	550.86	-0.41907	1290.6	6.9662e+05	0.59759	0.27506	0.72494	0.55011	0.99964	False
TAGAAATCAATGCAGCGGGT	TBL1XR1	906.56	725.06/641.37/679.04	906.56	679.04	-0.41636	1768.4	1.0624e+06	0.59694	0.27527	0.72473	0.55055	0.99964	False
CAAACAACATATTATTCCCC	PLEKHF2	1143.7	956.23/858.11/852.27	1143.7	858.11	-0.414	4831	1.7054e+06	0.5967	0.27535	0.72465	0.55071	0.99964	False
GGAAGAATTAAAGCAAACAC	HMMR	790.33	584.88/592.45/607.67	790.33	592.45	-0.41515	144.54	8.0343e+05	0.59539	0.27579	0.72421	0.55158	0.99964	False
CGTCAATAGTTCCCTCGATG	CCS	1866.6	1542/1329.6/1410.7	1866.6	1410.7	-0.40368	11909	4.6259e+06	0.59277	0.27667	0.72333	0.55333	0.99964	False
GATGGTCCTTCCATCTACCG	RABL2B	904.23	700.92/627.1/680.43	904.23	680.43	-0.40972	1631.8	1.0569e+06	0.59255	0.27674	0.72326	0.55348	0.99964	False
AGAGGACATGCCCCAACGTG	MDC1	1478.4	1116.8/1088.4/1196.6	1478.4	1116.8	-0.40429	3587.8	2.8769e+06	0.59179	0.277	0.723	0.55399	0.99964	False
TTTGTACTCCAACCATGAAG	DENND2D	899.58	665.65/692.33/677.66	899.58	677.66	-0.40817	179.75	1.0459e+06	0.5915	0.27709	0.72291	0.55418	0.99964	False
GGGCACATATTAGAATCTCG	chr17;57019852:57020852	1273.8	963.66/856.75/962.44	1273.8	962.44	-0.40403	5586.2	2.1241e+06	0.59075	0.27734	0.72266	0.55468	0.99964	False
GTGGAAATACCACAGCCCTG	NADSYN1	939.1	698.14/709.31/725.47	939.1	709.31	-0.40436	192.91	1.1416e+06	0.58922	0.27786	0.72214	0.55571	0.99964	False
ACAGCCTCGTACATACCCGA	TKT	1146	779.84/873.73/909.09	1146	873.73	-0.39092	5033.2	1.7124e+06	0.58147	0.28046	0.71954	0.56092	0.99964	False
GATCCGAGATCCGGGCAACG	TBC1D22B	832.17	721.35/628.46/633.31	832.17	633.31	-0.39342	3887	8.9243e+05	0.58129	0.28052	0.71948	0.56104	0.99964	False
GAGTGACGATGTCCCTATCA	RAD23A	1392.4	1063.9/1078.2/981.84	1392.4	1063.9	-0.38784	3470.9	2.5462e+06	0.58057	0.28076	0.71924	0.56153	0.99964	False
CAACAGAGAGAAGATGACTC	ACTG1	1150.6	805.83/958.66/878.6	1150.6	878.6	-0.38876	5852.5	1.7266e+06	0.58006	0.28094	0.71906	0.56188	0.99964	False
ATACAAAACTCCCCACAGGG	EXOC2	808.93	616.44/628.46/570.95	808.93	616.44	-0.39149	1107	8.424e+05	0.57985	0.28101	0.71899	0.56202	0.99964	False
TCTGGTAGCGGCGAATCTCG	HIST1H3H	1011.2	757.56/832.29/771.89	1011.2	771.89	-0.3891	1926.6	1.3271e+06	0.57953	0.28112	0.71888	0.56223	0.99964	False
AACAGCTTAAAGTTTATACC	NFU1	832.17	674/585.66/634.7	832.17	634.7	-0.39027	1974.8	8.9243e+05	0.5792	0.28123	0.71877	0.56246	0.99964	False
TGATCGGGGATTCCGGAGTG	RAB10	1308.7	946.02/1014.4/1001.2	1308.7	1001.2	-0.386	1611.2	2.2442e+06	0.57898	0.2813	0.7187	0.5626	0.99964	False
GATCTGATAAGCTCTATCTA	AK3	936.77	715.78/724.26/655.49	936.77	715.78	-0.38771	1853.6	1.1358e+06	0.57817	0.28157	0.71843	0.56315	0.99964	False
TAATAATAACTACCCAAACC	chr15;56044830:56045830	848.44	657.29/648.17/602.82	848.44	648.17	-0.38793	1069.6	9.2833e+05	0.57775	0.28172	0.71828	0.56343	0.99964	False
CATGAAGCCTAACAAGTATG	KLF3	1308.7	2173.3/2021.3/2694.7	1308.7	2173.3	0.73134	1.4747e+05	2.2442e+06	0.57717	0.65145	0.34855	0.69709	0.99964	True
CAGATGTAAACGAGTGTCGG	VWCE	976.29	747.34/731.73/813.47	976.29	747.34	-0.38509	2308	1.2355e+06	0.57666	0.28208	0.71792	0.56417	0.99964	False
AACTTACCGAGTGTCCGGAA	NT5DC1	836.82	640.58/728.34/621.53	836.82	640.58	-0.38501	4032.1	9.0262e+05	0.57572	0.2824	0.7176	0.5648	0.99964	False
AACATTCCGCATAAACGAGG	TRIM22	1438.9	1135.4/1105.4/1103.1	1438.9	1105.4	-0.38004	452.37	2.7224e+06	0.57559	0.28245	0.71755	0.56489	0.99964	False
ACAGCTCAAGCGCTTCATCC	TFAP4	1429.6	1204.1/1087.8/1098.2	1429.6	1098.2	-0.38007	5657.8	2.6867e+06	0.57557	0.28245	0.71755	0.56491	0.99964	False
GGAAATTCTCCTACATCCTG	GPSM2	1043.7	793.76/801.04/848.8	1043.7	801.04	-0.38135	1167.4	1.4155e+06	0.57456	0.28279	0.71721	0.56559	0.99964	False
GCTCCTAAAGATCCGTTCTG	PGF	836.82	647.08/641.37/604.9	836.82	641.37	-0.38323	681.26	9.0262e+05	0.57454	0.2828	0.7172	0.5656	0.99964	False
AACAACTTATTGAATTGACC	HMMR	1173.9	1089/873.73/902.85	1173.9	902.85	-0.37835	17747	1.7984e+06	0.57325	0.28324	0.71676	0.56648	0.99964	False
GGCCGCCGTCAGGGCACCCG	RRAD	313.81	239.52/235.76/241.13	313.81	239.52	-0.38831	8.3729	1.2254e+05	0.57279	0.28339	0.71661	0.56679	0.99964	False
TATGCGAGATGTGTCAATAC	chr6;10381624:10382624	1099.5	847.61/845.88/864.74	1099.5	847.61	-0.37497	148.27	1.5739e+06	0.57061	0.28413	0.71587	0.56826	0.99964	False
GTTCGACTAGTGATAGTGGA	RAD51C	695.03	561.67/534.7/498.89	695.03	534.7	-0.37771	1004.9	6.1844e+05	0.56979	0.28441	0.71559	0.56882	0.99964	False
TCTCATAATGGAGCCATGGG	TCF4	65.086	94.694/105.99/105.32	65.086	105.32	0.68601	56.686	5021.1	0.56781	0.65269	0.34731	0.69462	0.99964	True
AAAACTGGTTGGTATTGAGA	DDB2	727.57	557.95/561.88/584.12	727.57	561.88	-0.37224	254.93	6.7884e+05	0.56638	0.28557	0.71443	0.57113	0.99964	False
AAGACCCTCGATGAGTCTAG	RCC2	1113.4	814.19/863.54/866.13	1113.4	863.54	-0.36631	1221.3	1.6148e+06	0.56489	0.28608	0.71392	0.57215	0.99964	False
AGAAATAGCAACATTCGAAG	TRIM22	1348.2	1154/998.07/1047	1348.2	1047	-0.36451	6920.3	2.3844e+06	0.56484	0.28609	0.71391	0.57218	0.99964	False
GGGTCCGTGCTGTCCCATGG	TNFRSF10A	760.11	583.95/589.06/714.38	760.11	589.06	-0.36726	7866.2	7.4211e+05	0.56328	0.28662	0.71338	0.57324	0.99964	False
AGGTAGTTCCGGTTCCGGCG	COX7A2	1080.9	964.58/839.76/830.1	1080.9	839.76	-0.36379	7836.9	1.5202e+06	0.56302	0.28671	0.71329	0.57342	0.99964	False
GAGGACAGATTATCTACACG	SCIN	1234.3	959.94/969.53/927.8	1234.3	959.94	-0.36235	562.67	1.992e+06	0.56286	0.28677	0.71323	0.57353	0.99964	False
AAAACTGTAGGAACTAGTCC	CDC42BPA	1125.1	874.53/882.57/847.42	1125.1	874.53	-0.36305	399.81	1.6494e+06	0.56277	0.2868	0.7132	0.57359	0.99964	False
GTCAGGCGGGATCCCGCAGG	C17orf82	722.92	542.17/560.52/660.34	722.92	560.52	-0.36649	5149.8	6.7003e+05	0.56248	0.28689	0.71311	0.57379	0.99964	False
TGACATGGTAATCGTTGACA	GLIS2	1304	1025.9/1015.1/979.76	1304	1015.1	-0.36113	681.04	2.228e+06	0.56237	0.28693	0.71307	0.57387	0.99964	False
GTCCCACTTCCAGAATTCTA	PBXIP1	1352.9	1051.9/1112.2/1054.6	1352.9	1054.6	-0.35902	1663.4	2.4012e+06	0.56118	0.28734	0.71266	0.57468	0.99964	False
AAGGCACAGTGGAAAGAACC	ZNF784	1264.5	985.94/1001.5/958.98	1264.5	985.94	-0.35871	483.98	2.0926e+06	0.56056	0.28755	0.71245	0.5751	0.99964	False
GAGGTGGACAGCGTTCCCTT	NT5DC1	490.47	380.63/394.74/334.67	490.47	380.63	-0.36491	1155.8	3.0412e+05	0.55926	0.28799	0.71201	0.57599	0.99964	False
GCTGATTGAGTTCTTCGAGG	MKNK2	1345.9	1064.8/1051.7/1042.1	1345.9	1051.7	-0.35548	132.14	2.376e+06	0.55877	0.28816	0.71184	0.57632	0.99964	False
TCTTCTACCCAAATCCACCA	ASCC3	822.87	643.37/545.57/688.74	822.87	643.37	-0.35454	5811.2	8.7224e+05	0.55518	0.28939	0.71061	0.57877	0.99964	False
ACTTCTATTACAAGTGACAT	SGCB	1085.5	850.39/792.88/866.13	1085.5	850.39	-0.35185	1777.5	1.5335e+06	0.55501	0.28944	0.71056	0.57889	0.99964	False
ACATGTCACAAGAATCTCCG	MKRN1	1385.4	1087.1/1079.6/1218.1	1385.4	1087.1	-0.3495	8607.8	2.5203e+06	0.55492	0.28947	0.71053	0.57895	0.99964	False
GAGACTGGAATGGCTGACAA	C17orf53	867.04	620.16/705.24/678.35	867.04	678.35	-0.3536	2054.8	9.7024e+05	0.55485	0.2895	0.7105	0.579	0.99964	False
ACAGGACTGTTCCCTGATGT	HIBCH	1127.4	828.11/932.84/884.14	1127.4	884.14	-0.35028	2755.6	1.6563e+06	0.55418	0.28973	0.71027	0.57945	0.99964	False
TGGGCATCGAGTTTAACCCT	DHCR7	1313.3	954.37/1054.5/1031	1313.3	1031	-0.34885	3213.1	2.2605e+06	0.55415	0.28974	0.71026	0.57947	0.99964	False
GCTTCGCAGCCTGCTAACCA	ATXN7L3	1097.2	885.67/860.82/814.16	1097.2	860.82	-0.34963	1397.5	1.5671e+06	0.55358	0.28993	0.71007	0.57987	0.99964	False
GTTGTAAAATCAAAGCGCTG	MEX3B	878.66	733.42/671.27/690.13	878.66	690.13	-0.34799	1114.8	9.9691e+05	0.55114	0.29077	0.70923	0.58154	0.99964	False
AGTAGAAAAGGGCGACAACC	BAX	1397	1094.6/1163.8/1103.8	1397	1103.8	-0.33962	1845.8	2.5636e+06	0.54831	0.29174	0.70826	0.58348	0.99964	False
TTGGGTTCTGTAATACACGC	GPR155	741.52	603.45/583.62/553.63	741.52	583.62	-0.34492	646.27	7.056e+05	0.54805	0.29183	0.70817	0.58366	0.99964	False
CCTTGGACGAAGGTGCATGG	THSD1	922.83	1539.2/1412.5/1497.4	922.83	1497.4	0.69769	4476.9	1.1016e+06	0.54739	0.6396	0.3604	0.7208	0.99964	True
ACACCATCCAAATAGCGCAG	GLIS2	934.45	731.56/737.17/787.83	934.45	737.17	-0.34171	1298.9	1.1301e+06	0.54725	0.2921	0.7079	0.58421	0.99964	False
GACGCCAGTGTCCTATGACC	RND3	790.33	683.29/623.03/606.98	790.33	623.03	-0.34267	1944.2	8.0343e+05	0.5469	0.29222	0.70778	0.58445	0.99964	False
GCTGGGCGATAAGGCACCGG	TCF3	820.55	647.08/670.59/636.78	820.55	647.08	-0.34218	329.38	8.6723e+05	0.54679	0.29226	0.70774	0.58453	0.99964	False
AGATTTACTACATCCGTCCT	RPS27L	1562.1	1334.1/1162.5/1239.6	1562.1	1239.6	-0.33334	7436.2	3.2183e+06	0.54477	0.29296	0.70704	0.58592	0.99964	False
AATGAGAACATATATGATAG	ZNF436	918.18	823.47/726.98/684.59	918.18	726.98	-0.33645	5553.9	1.0904e+06	0.54357	0.29337	0.70663	0.58674	0.99964	False
GAGACTCATCCCCGCCCTGT	PGPEP1	820.55	674.93/613.52/649.25	820.55	649.25	-0.33735	968.19	8.6723e+05	0.54351	0.29339	0.70661	0.58678	0.99964	False
GGGCGGGTGCTCTTAACGCG	SLC30A1	688.05	1032.4/1110.9/1209.1	688.05	1110.9	0.69028	7908.6	6.0587e+05	0.54318	0.63838	0.36162	0.72323	0.99964	True
TAATGCTGCACACGCCGAAT	NO_TARGET.43	1469.1	2439.8/2382.7/2232.5	1469.1	2382.7	0.69732	12907	2.8401e+06	0.54213	0.63645	0.36355	0.7271	0.99964	True
CAGAGCTAAACCGGTTCACC	EPSTI1	978.62	790.05/776.58/746.26	978.62	776.58	-0.33323	550.44	1.2415e+06	0.54177	0.29399	0.70601	0.58798	0.99964	False
AAGATGATATGTCGTATCGA	LMO7	1132	930.23/862.86/899.39	1132	899.39	-0.33157	1142.8	1.6702e+06	0.54154	0.29407	0.70593	0.58813	0.99964	False
GCGGCACCGCCACGTCGGAG	MAP6D1	957.7	761.27/803.75/738.63	957.7	761.27	-0.33077	1158.6	1.1881e+06	0.53997	0.29461	0.70539	0.58922	0.99964	False
GAAGTTCAAACGTCATGTTG	TTC26	1585.3	1264.4/1244.7/1291.6	1585.3	1264.4	-0.32603	562.83	3.3166e+06	0.5399	0.29463	0.70537	0.58927	0.99964	False
ACTGGAGACAGGCTGGACTC	ATP5E	1132	800.26/917.9/901.47	1132	901.47	-0.32825	5256.1	1.6702e+06	0.53928	0.29485	0.70515	0.58969	0.99964	False
TTATGACATTATATTAACTG	chr12;65472021:65473021	1364.5	1088.1/1118.3/1081.6	1364.5	1088.1	-0.32633	478.75	2.4434e+06	0.53915	0.29489	0.70511	0.58978	0.99964	False
TTTCAGACATGCCTATCCAG	IGDCC4	1343.6	1072.3/1100/1006.1	1343.6	1072.3	-0.32512	2573.8	2.3677e+06	0.53823	0.29521	0.70479	0.59042	0.99964	False
GGTCCAGCCGCCTGACCGGG	NUDT8	827.52	581.16/659.04/670.73	827.52	659.04	-0.328	3100.4	8.8231e+05	0.53718	0.29557	0.70443	0.59114	0.99964	False
ATTGTGTAATTCGTGTGTTG	ITCH	1225	967.37/1028.6/978.38	1225	978.38	-0.32404	1323.8	1.9616e+06	0.53691	0.29566	0.70434	0.59133	0.99964	False
TATGTGGACACCCTATACCC	ACHE	927.48	739.92/809.19/673.5	927.48	739.92	-0.32555	4604.8	1.113e+06	0.53621	0.29591	0.70409	0.59181	0.99964	False
GCAACTATTCGCAGTCCGAG	ZC3HAV1	957.7	764.98/678.74/790.6	957.7	764.98	-0.32376	4047.1	1.1881e+06	0.53518	0.29626	0.70374	0.59252	0.99964	False
AGCTGTAGCCTCGCTCAGTG	ACTG1	936.77	884.74/702.52/749.03	936.77	749.03	-0.3223	10291	1.1358e+06	0.53405	0.29665	0.70335	0.59331	0.99964	False
TTCGCCGAGAAATTTCTCAA	TRIAP1	546.26	332.36/435.51/471.17	546.26	435.51	-0.32621	5955.9	3.787e+05	0.53349	0.29685	0.70315	0.59369	0.99964	False
CTATATTCATAATTACATTG	MGST2	1111.1	890.31/847.92/895.23	1111.1	890.31	-0.3193	910.88	1.608e+06	0.53306	0.297	0.703	0.59399	0.99964	False
ACCACAGCCTCTGTATGGAG	VOPP1	1443.5	1183.7/1159.8/1136.4	1443.5	1159.8	-0.31551	559.9	2.7403e+06	0.53214	0.29732	0.70268	0.59463	0.99964	False
CTCAAGGTCGCCCAAGTGGT	CMTM4	971.64	779.84/743.28/805.15	971.64	779.84	-0.31689	988.45	1.2236e+06	0.53057	0.29786	0.70214	0.59571	0.99964	False
AGGGTCCAATACCAGGACAT	UFSP1	1169.2	1098.3/940.32/913.24	1169.2	940.32	-0.31403	12841	1.7839e+06	0.52978	0.29813	0.70187	0.59626	0.99964	False
GTAGGAGAAACCATTCGCAA	SLC20A2	620.64	534.75/497.34/467.02	620.64	497.34	-0.31897	1159.4	4.9112e+05	0.52927	0.29831	0.70169	0.59662	0.99964	False
AGATGGAGTAGCTCTCTTTG	HIST2H2BE	1259.9	1014.7/971.57/1020.6	1259.9	1014.7	-0.31193	948.38	2.077e+06	0.52882	0.29846	0.70154	0.59693	0.99964	False
CTCACCCAGGAAGAGGCCAG	COMTD1	1073.9	864.32/970.89/864.05	1073.9	864.32	-0.31293	5678.8	1.5002e+06	0.52849	0.29858	0.70142	0.59716	0.99964	False
TATCGAGTACGGATTTCGGC	IGDCC4	1066.9	696.28/858.79/864.05	1066.9	858.79	-0.31279	13218	1.4805e+06	0.52835	0.29863	0.70137	0.59725	0.99964	False
GTCTGGCAGCATTCTAACAG	PBXIP1	855.42	662.86/687.57/733.78	855.42	687.57	-0.3147	1373	9.4394e+05	0.52828	0.29865	0.70135	0.5973	0.99964	False
GACAGGCTGAGGTCCACGAG	GLIS2	955.37	768.7/721.54/870.28	955.37	768.7	-0.31328	6271.8	1.1822e+06	0.52799	0.29875	0.70125	0.5975	0.99964	False
AAAGACGTGGACTGTTTCGG	PDLIM1	901.91	719.49/739.21/725.47	901.91	725.47	-0.31368	112.25	1.0514e+06	0.52791	0.29878	0.70122	0.59756	0.99964	False
ACCGGCGGGTAGCAGCTATG	SIKE1	746.17	1193/1192.4/1162.7	746.17	1192.4	0.67556	440.97	7.1464e+05	0.52784	0.63169	0.36831	0.73662	0.99964	True
CATTTCAAGATACTTCAAGC	BLOC1S2	667.13	518.96/589.74/536.31	667.13	536.31	-0.31439	1577.8	5.6894e+05	0.52655	0.29925	0.70075	0.59851	0.99964	False
AAGAAGAGAGGTCTTATGCC	RRM2B	1192.5	918.16/990.59/962.44	1192.5	962.44	-0.30889	1376.5	1.8569e+06	0.52639	0.29931	0.70069	0.59862	0.99964	False
GTGTACTCAGTGACGGACAA	RRAD	904.23	729.7/818.7/680.43	904.23	729.7	-0.309	5174.1	1.0569e+06	0.52471	0.29989	0.70011	0.59979	0.99964	False
CCTAAGGGGTACCACCATGG	NO_TARGET.60	864.71	1312.7/1466.2/1379.6	864.71	1379.6	0.6733	5985.4	9.6495e+05	0.52412	0.6298	0.3702	0.74039	0.99964	True
AAAGTACACTATCTCCCCGG	EML2	1250.6	1115.9/979.04/1014.4	1250.6	1014.4	-0.30169	5776.6	2.0459e+06	0.52175	0.30092	0.69908	0.60184	0.99964	False
GATATTGAGGACCATGACGA	MFAP3L	1073.9	897.74/870.34/843.26	1073.9	870.34	-0.30293	742.02	1.5002e+06	0.52162	0.30097	0.69903	0.60193	0.99964	False
GTGAGTACTTTGGGCACCGG	PGBD2	801.95	661.93/649.52/564.02	801.95	649.52	-0.30371	3732.3	8.2767e+05	0.52032	0.30142	0.69858	0.60284	0.99964	False
TGGTCAAGGAGCACATGTAG	PPP1R12A	1703.9	1388.9/1418.6/1355.3	1703.9	1388.9	-0.29472	1005.6	3.8415e+06	0.51898	0.30189	0.69811	0.60377	0.99964	False
CGATAAGCACTGCTTCCCGC	COX7A2	794.98	645.22/643.41/699.14	794.98	645.22	-0.3007	1455.1	8.1308e+05	0.51819	0.30216	0.69784	0.60433	0.99964	False
AAGCTCTTGAACACCCGCGG	SPAG4	848.44	763.13/688.93/670.73	848.44	688.93	-0.30007	2918.1	9.2833e+05	0.51815	0.30218	0.69782	0.60435	0.99964	False
AATCTCTGACCGTAAATCCA	CCDC9	1062.3	891.24/862.18/864.05	1062.3	864.05	-0.29769	371.48	1.4674e+06	0.51794	0.30225	0.69775	0.6045	0.99964	False
ATGTGCGGGTATACCCGGAG	NRP2	671.78	602.52/543.54/545.31	671.78	545.31	-0.30041	1637.7	5.7705e+05	0.51694	0.3026	0.6974	0.6052	0.99964	False
GAGCGGCCGGTGAATCGGTG	SULF2	950.72	774.27/759.59/784.36	950.72	774.27	-0.29585	158.68	1.1705e+06	0.51596	0.30294	0.69706	0.60588	0.99964	False
AACAAAGAATCTCCTTGACA	CSF1	964.67	803.97/716.11/787.14	964.67	787.14	-0.29308	2664.3	1.2058e+06	0.51414	0.30358	0.69642	0.60715	0.99964	False
GTGACCATACATCCGCCTCA	PLK3	1001.9	840.18/818.02/791.99	1001.9	818.02	-0.29215	584.43	1.3023e+06	0.51374	0.30372	0.69628	0.60743	0.99964	False
TGACACGGTATGATATGAGT	AP3M1	1097.2	896.81/970.21/895.92	1097.2	896.81	-0.29061	2694.1	1.5671e+06	0.51326	0.30388	0.69612	0.60777	0.99964	False
GAACAAGTAGTTCATATACA	PPP1R12A	1187.8	1002.6/905.67/972.83	1187.8	972.83	-0.28778	2700.2	1.8422e+06	0.51182	0.30439	0.69561	0.60878	0.99964	False
TAGAGGTACTCACTAACGGA	AUTS2	753.14	644.29/615.55/613.91	753.14	615.55	-0.2906	414.33	7.2831e+05	0.51085	0.30473	0.69527	0.60945	0.99964	False
TTAAAGGAGACCCGCCGCTG	IGFL3	941.42	781.69/771.14/762.88	941.42	771.14	-0.28751	89.759	1.1473e+06	0.51013	0.30498	0.69502	0.60996	0.99964	False
ATCATGACCAAATATGCTGT	BAZ1B	1469.1	1138.2/1260.3/1207.7	1469.1	1207.7	-0.28241	3800.9	2.8401e+06	0.50951	0.3052	0.6948	0.6104	0.99964	False
CCGTCTGGCTGCGTTCAAGT	HS1BP3	804.28	1308.1/1229.7/1266.6	804.28	1266.6	0.65457	1539.3	8.3257e+05	0.50671	0.62245	0.37755	0.7551	0.99964	True
GGCAGCGACGGTAGCGTCGA	HES6	720.6	566.31/610.12/591.74	720.6	591.74	-0.2838	492.22	6.6565e+05	0.50584	0.30648	0.69352	0.61297	0.99964	False
AATCGATAAATATCCCCCAT	chr13;60249809:60250809	962.34	791.91/879.17/723.39	962.34	791.91	-0.2809	6154.7	1.1998e+06	0.50568	0.30654	0.69346	0.61308	0.99964	False
ATCATCTTACCACGCCTCGT	RASA3	1478.4	1220.8/1302.4/1191.8	1478.4	1220.8	-0.27597	3753	2.8769e+06	0.50509	0.30675	0.69325	0.6135	0.99964	False
ATCCACGAGACAGACTCGAA	UNK	908.88	725.06/748.72/794.07	908.88	748.72	-0.27932	1307.9	1.068e+06	0.50421	0.30706	0.69294	0.61411	0.99964	False
ACGACGAGGAGTTTGAGTAT	CKS1B	1294.7	1069.5/1180.2/1058.1	1294.7	1069.5	-0.27551	6188.3	2.1958e+06	0.50388	0.30717	0.69283	0.61434	0.99964	False
GTGTCACCCATACCTCACAC	AKR1B10	1155.3	984.08/954.58/933.34	1155.3	954.58	-0.27503	660.68	1.7408e+06	0.50279	0.30755	0.69245	0.61511	0.99964	False
TCTAATTCACATGTACTCTG	REV3L	911.2	751.99/762.99/716.46	911.2	751.99	-0.27674	691.54	1.0736e+06	0.50242	0.30768	0.69232	0.61537	0.99964	False
AGTACCAGATCTAATCCATG	REV3L	1006.5	833.68/831.61/822.47	1006.5	831.61	-0.27508	43.872	1.3147e+06	0.50192	0.30786	0.69214	0.61572	0.99964	False
AAATAAAATTGCTCACTGAA	IKBIP	887.96	783.55/733.09/729.63	887.96	733.09	-0.27615	1279	1.0185e+06	0.50185	0.30789	0.69211	0.61577	0.99964	False
ATGCTTGCAATCACATCAGG	INSIG2	825.2	661/681.46/701.22	825.2	681.46	-0.27575	404.38	8.7727e+05	0.50109	0.30815	0.69185	0.6163	0.99964	False
ATTGTAGACACCCAGCGCCT	DHRS2	1252.9	1037.9/985.16/1047	1252.9	1037.9	-0.27134	1433.1	2.0536e+06	0.50076	0.30827	0.69173	0.61654	0.99964	False
GTTCTTTGAGGCTGTAAACG	FANCC	774.06	639.65/636.62/670.04	774.06	639.65	-0.27477	466.21	7.701e+05	0.5	0.30854	0.69146	0.61708	0.99964	False
CTGGTGGTGAAAGCAGCCGT	DHRS3	792.66	655.43/712.03/654.79	792.66	655.43	-0.27386	1601.8	8.0825e+05	0.49952	0.30871	0.69129	0.61741	0.99964	False
GGTCCAGTCAGTGAACGTAA	NF1	894.93	740.84/723.58/774.66	894.93	740.84	-0.27227	720.88	1.0349e+06	0.49919	0.30882	0.69118	0.61764	0.99964	False
GTTAGTCACACTCTTAGCGG	MFAP3L	825.2	591.38/683.5/708.84	825.2	683.5	-0.27145	4564.1	8.7727e+05	0.49809	0.30921	0.69079	0.61842	0.99964	False
CACATACTTGAAGACGCCGT	PHPT1	713.62	546.81/601.29/591.05	713.62	591.05	-0.27147	1030.6	6.526e+05	0.49717	0.30953	0.69047	0.61907	0.99964	False
AAGAATTTGGACTTTGTACT	RPS27L	1083.2	901.45/900.91/830.79	1083.2	900.91	-0.2656	2458.6	1.5268e+06	0.49579	0.31002	0.68998	0.62004	0.99964	False
CATTCATGCCACCAAGACGT	CDH11	1276.2	1004.5/1136.7/1068.5	1276.2	1068.5	-0.25605	4371.4	2.132e+06	0.49021	0.31199	0.68801	0.62398	0.99964	False
TGTGATCTACCTGCTAGGCA	PPM1J	832.17	695.35/663.11/769.81	832.17	695.35	-0.25879	3291.9	8.9243e+05	0.48927	0.31232	0.68768	0.62465	0.99964	False
TCAGATTCCAGTTGATCTGG	CMTM4	1283.1	1077.8/1100/1043.5	1283.1	1077.8	-0.2513	834.43	2.1558e+06	0.48691	0.31316	0.68684	0.62632	0.99964	False
AGAGAACTACCCCGACGCAG	FAM13C	1176.2	987.79/970.89/1024.1	1176.2	987.79	-0.25162	802.27	1.8057e+06	0.48654	0.31329	0.68671	0.62658	0.99964	False
GAGGAGTCACTAGACCCTAC	chr6;118564605:118565605	660.16	552.38/555.77/545.31	660.16	552.38	-0.25671	30.711	5.569e+05	0.4863	0.31338	0.68662	0.62675	0.99964	False
AGTAATATACCTAGCCAGAG	NFU1	1111.1	933.02/887.32/963.83	1111.1	933.02	-0.25178	1518.7	1.608e+06	0.48627	0.31339	0.68661	0.62677	0.99964	False
TTGTAGGAAGACACTACTGT	GPSM2	1120.4	972.94/904.99/941.65	1120.4	941.65	-0.25051	1161.6	1.6355e+06	0.48544	0.31368	0.68632	0.62736	0.99964	False
ATCAAAACAGTTGAATTACA	RAB10	1331.9	1166/1119.7/1121.8	1331.9	1121.8	-0.2475	980.56	2.3262e+06	0.4845	0.31402	0.68598	0.62803	0.99964	False
CCACCACCTAGAATCGAAAG	NF1	978.62	822.54/731.73/838.41	978.62	822.54	-0.25037	4248.9	1.2415e+06	0.48443	0.31404	0.68596	0.62808	0.99964	False
CGAAGGTCTCCACCTCGCAT	TSKU	715.95	601.59/587.7/666.57	715.95	601.59	-0.25069	2207.9	6.5694e+05	0.48258	0.3147	0.6853	0.62939	0.99964	False
GGACGAAGATGACTGACAGG	MAST3	692.7	563.52/596.53/582.04	692.7	582.04	-0.25073	276.38	6.1423e+05	0.48239	0.31477	0.68523	0.62953	0.99964	False
AATGGTTGCTAAAAAAGCGG	SIKE1	983.26	840.18/828.89/764.27	983.26	828.89	-0.24612	2151.7	1.2536e+06	0.48146	0.31509	0.68491	0.63019	0.99964	False
GTCCGACACTGTGATAGTGG	INPP5B	913.53	770.55/746/803.07	913.53	770.55	-0.24526	830.15	1.0791e+06	0.48036	0.31548	0.68452	0.63097	0.99964	False
GTGATAGCACTAGCACCTGT	USP4	1076.2	812.33/910.42/921.56	1076.2	910.42	-0.24115	4873	1.5069e+06	0.47857	0.31612	0.68388	0.63224	0.99964	False
GAAGATTATTGCATGTGGCG	SMARCA1	697.35	640.58/519.08/588.27	697.35	588.27	-0.24501	3762.1	6.2266e+05	0.47839	0.31619	0.68381	0.63237	0.99964	False
ATAGCTCATTATAGCTCAGG	PARP12	683.4	576.52/578.19/509.98	683.4	576.52	-0.24497	2215.6	5.9756e+05	0.47823	0.31624	0.68376	0.63249	0.99964	False
CATTAAAATAGAACATCCAC	ANKRA2	748.49	632.22/647.49/609.75	748.49	632.22	-0.24319	368.94	7.1918e+05	0.47757	0.31648	0.68352	0.63296	0.99964	False
TGTGCATTGATATTCAACGG	MKLN1	987.91	895.88/799/836.33	987.91	836.33	-0.24004	2470.1	1.2657e+06	0.4772	0.31661	0.68339	0.63322	0.99964	False
GGTGTCCATGAACTACCGGG	ACHE	915.85	788.19/775.22/757.34	915.85	775.22	-0.24023	243.94	1.0847e+06	0.47682	0.31674	0.68326	0.63349	0.99964	False
AGACGCGCAGTAGAACGAAG	GDE1	251.05	210.74/192.28/211.34	251.05	210.74	-0.25138	170.67	77821	0.47668	0.3168	0.6832	0.63359	0.99964	False
TGGTGGGAATGACACAGAGC	ACHE	918.18	783.55/727.66/777.44	918.18	777.44	-0.23977	1257.6	1.0904e+06	0.47651	0.31686	0.68314	0.63371	0.99964	False
TCTCCAATAAGAACTCGTCC	PLEKHF2	62.762	44.562/52.315/60.282	62.762	52.315	-0.25814	61.794	4664.8	0.47639	0.3169	0.6831	0.63379	0.99964	False
AATGTAAAAGCAATGCCGAG	MCC	604.37	510.61/485.78/523.14	604.37	510.61	-0.24278	386.62	4.6526e+05	0.47587	0.31708	0.68292	0.63417	0.99964	False
AAGCGCTCCCTCTACCGGCG	H3F3B	657.83	556.1/534.7/598.67	657.83	556.1	-0.24198	1134.9	5.5291e+05	0.47586	0.31709	0.68291	0.63417	0.99964	False
TGCGCTCTGAAACCTCAGGT	H3F3B	1415.6	1219.9/1112.9/1203.6	1415.6	1203.6	-0.23394	4244.7	2.6336e+06	0.47537	0.31726	0.68274	0.63453	0.99964	False
AGCGTCCGACTCGACTCGGA	UBE2F	688.05	723.21/582.26/529.38	688.05	582.26	-0.24047	11331	6.0587e+05	0.47508	0.31737	0.68263	0.63473	0.99964	False
AAAAGACATGTCCCCTCGCT	chr17;60175430:60176430	613.67	518.96/588.38/510.67	613.67	518.96	-0.2414	2443.6	4.7995e+05	0.47499	0.3174	0.6826	0.63479	0.99964	False
GTACTCGTCGATGATCTCTG	RELB	922.83	939.52/783.37/750.41	922.83	783.37	-0.23609	12734	1.1016e+06	0.47394	0.31777	0.68223	0.63554	0.99964	False
CTCGCCAAACTTGTTGCGGT	CHST14	620.64	525.46/513.64/554.32	620.64	525.46	-0.23976	486.31	4.9112e+05	0.4739	0.31779	0.68221	0.63557	0.99964	False
CAACGGCTTCTCCAAGCTAG	IRF2BP2	1085.5	922.81/960.7/913.24	1085.5	922.81	-0.23408	763.63	1.5335e+06	0.47363	0.31788	0.68212	0.63577	0.99964	False
CTTCAAACTTATATCAGCCG	ASCC3	960.02	879.17/816.66/787.14	960.02	816.66	-0.23306	2389.7	1.194e+06	0.47206	0.31844	0.68156	0.63688	0.99964	False
CGCATGCAGAGCATCAACGC	TFAP4	801.95	681.43/636.62/694.29	801.95	681.43	-0.23464	1086.8	8.2767e+05	0.47196	0.31848	0.68152	0.63696	0.99964	False
AAGTCAGAACCTTAGAACCT	chr14;39496513:39497513	1318	1164.2/1110.2/1124.6	1318	1124.6	-0.22877	888.09	2.2768e+06	0.47121	0.31875	0.68125	0.63749	0.99964	False
TCAGTATTCAATAGGTGCCG	DUSP11	862.39	710.21/733.77/760.11	862.39	733.77	-0.23271	624.55	9.5968e+05	0.47108	0.31879	0.68121	0.63758	0.99964	False
GCCACCAGGCCGTAGCATCG	SERTAD1	736.87	561.67/708.63/626.38	736.87	626.38	-0.23401	5476.7	6.9662e+05	0.47095	0.31884	0.68116	0.63768	0.99964	False
TGTCCAACATACCATGGCGT	AP3M1	955.37	874.53/813.94/781.59	955.37	813.94	-0.23087	2358.7	1.1822e+06	0.47047	0.31901	0.68099	0.63802	0.99964	False
TCCGGCCTGGAACTTCAAGG	PARP12	1006.5	819.76/858.11/904.93	1006.5	858.11	-0.22988	1831.6	1.3147e+06	0.47013	0.31913	0.68087	0.63826	0.99964	False
ATGTTAGATTCGGTAGCCAG	AP3M1	1204.1	1028.6/1090.5/961.75	1204.1	1028.6	-0.227	4148.7	1.894e+06	0.46933	0.31942	0.68058	0.63884	0.99964	False
CACTAACGATTCGGTCGTGG	PSMB10	867.04	740.84/747.36/724.78	867.04	740.84	-0.22664	150.35	9.7024e+05	0.4668	0.32032	0.67968	0.64064	0.99964	False
AAGCAAGTGAGAGGGATCGG	PPM1J	1199.4	1027.7/1068/1007.5	1199.4	1027.7	-0.22273	1018.1	1.8791e+06	0.46626	0.32051	0.67949	0.64103	0.99964	False
AAGGCTGGCTCCTCGATCAG	VOPP1	862.39	725.99/737.85/789.22	862.39	737.85	-0.22473	1389.5	9.5968e+05	0.4654	0.32082	0.67918	0.64164	0.99964	False
TGCTCCGCCAGCGAGAGCGA	BBC3	1046	823.47/912.46/897.31	1046	897.31	-0.22102	2840.8	1.4219e+06	0.46409	0.32129	0.67871	0.64258	0.99964	False
CGGACTCCTCCACAGCAGGG	CCDC9	1083.2	914.45/930.8/993.62	1083.2	930.8	-0.21856	2106.7	1.5268e+06	0.46258	0.32183	0.67817	0.64367	0.99964	False
CCTGGCTAACCGGGTAGCCG	DHRS2	1034.4	1478/1579.7/1636.6	1034.4	1579.7	0.61032	6792.4	1.3899e+06	0.46248	0.60256	0.39744	0.79487	0.99964	True
CGACTACGCCTACATGCTGG	SLC7A5	1631.8	1406.5/1343.2/1410.1	1631.8	1406.5	-0.21422	2008.5	3.5178e+06	0.4624	0.3219	0.6781	0.6438	0.99964	False
ATGCTCGAAATAGTTCATCC	IQCB1	1455.1	1252.4/1253.5/1286.7	1455.1	1253.5	-0.215	551.44	2.7855e+06	0.46213	0.32199	0.67801	0.64399	0.99964	False
GCTGTGTGAAAGGATCGTCA	DAB2	1208.7	1023.1/1040.9/1114.2	1208.7	1040.9	-0.21552	2846	1.9089e+06	0.46119	0.32233	0.67767	0.64467	0.99964	False
CGACCCGGCTGACCAAGATG	NUDT8	1280.8	1035.1/1103.4/1166.2	1280.8	1103.4	-0.21494	4298.6	2.1479e+06	0.46118	0.32233	0.67767	0.64467	0.99964	False
ATGAGCCGTATGTTGTCAGG	MLF2	1064.6	891.24/945.75/916.71	1064.6	916.71	-0.21559	746.03	1.4739e+06	0.46034	0.32264	0.67736	0.64527	0.99964	False
GAAAATATTCTATAGTGCTG	chr3;135724741:135725741	622.97	592.3/534.7/527.99	622.97	534.7	-0.22004	1681.5	4.9487e+05	0.45984	0.32281	0.67719	0.64563	0.99964	False
ATGTCTGAGGTATACAAACT	CKAP2L	1146	1047.2/987.88/957.59	1146	987.88	-0.21398	2218.8	1.7124e+06	0.45971	0.32286	0.67714	0.64573	0.99964	False
TCGTGATAGAGGAGTACACC	CDH11	813.58	700/734.45/687.36	813.58	700	-0.21664	673.47	8.5229e+05	0.45922	0.32304	0.67696	0.64607	0.99964	False
CAGCTACGTATCCATCGTGA	CD70	1297.1	1162.3/1119.7/1022.7	1297.1	1119.7	-0.21199	5609.9	2.2038e+06	0.45917	0.32306	0.67694	0.64611	0.99964	False
CTGAAACAGTTGTTACCCGG	SIRPA	1015.8	811.4/875.77/918.09	1015.8	875.77	-0.21377	2967.4	1.3395e+06	0.45871	0.32322	0.67678	0.64644	0.99964	False
CAGACGCGATCTTCGTCCAG	SERPINE1	913.53	751.99/847.92/787.14	913.53	787.14	-0.21458	2464.8	1.0791e+06	0.45855	0.32328	0.67672	0.64656	0.99964	False
AGGTGGGAACCGTATCACAC	EML2	539.28	455.83/482.39/463.55	539.28	463.55	-0.21788	207.19	3.6892e+05	0.45734	0.32371	0.67629	0.64743	0.99964	False
ACCTATGACGGACATACCGT	DDR1	1071.6	925.59/921.97/987.39	1071.6	925.59	-0.2111	1915.7	1.4936e+06	0.45718	0.32377	0.67623	0.64754	0.99964	False
CAACACCATGAACAACTACG	OGFOD2	911.2	1325.7/1422/1383.7	911.2	1383.7	0.60217	2415.6	1.0736e+06	0.45604	0.59998	0.40002	0.80003	0.99964	True
CAGGGACAAGCACTTACGCA	VWCE	792.66	684.21/701.84/684.59	792.66	684.59	-0.21117	148.91	8.0825e+05	0.45513	0.32451	0.67549	0.64902	0.99964	False
GCTTTACTCGCACTTCGCAG	UFSP1	1025.1	887.53/966.81/833.56	1025.1	887.53	-0.20769	4599.3	1.3646e+06	0.45442	0.32476	0.67524	0.64952	0.99964	False
ACAGGTTCTTATTCATTGAC	NO_TARGET.23	1190.1	994.29/1069.4/1032.4	1190.1	1032.4	-0.20492	1410.9	1.8495e+06	0.45349	0.3251	0.6749	0.65019	0.99964	False
GGGACGTGACACGACCGCTG	GDF15	994.89	931.16/856.07/861.97	994.89	861.97	-0.20667	2411.2	1.2839e+06	0.45348	0.3251	0.6749	0.6502	0.99964	False
AGCGGTAACGGTCACTTACG	CHST14	1234.3	1024/1226.4/1071.2	1234.3	1071.2	-0.20426	13147	1.992e+06	0.45329	0.32517	0.67483	0.65034	0.99964	False
TATTCCCATTGGCATCCAAG	NUAK2	1132	1648.8/1734.6/1717.7	1132	1717.7	0.60113	2516	1.6702e+06	0.45317	0.59824	0.40176	0.80352	0.99964	True
CGGTGTGCCCCCAAATATTG	NO_TARGET.4	1227.3	1907.8/1751.5/1862.5	1227.3	1862.5	0.60132	7183.7	1.9692e+06	0.45264	0.59783	0.40217	0.80435	0.99964	True
AGTGCCCGGAGGAACCACAT	SPAG4	1027.4	891.24/1076.2/839.8	1027.4	891.24	-0.20494	18428	1.3709e+06	0.45246	0.32547	0.67453	0.65093	0.99964	False
CGATTGCTACCTGATCCCAT	FBXO22	1357.5	1180/1160.4/1184.2	1357.5	1180	-0.20206	199.32	2.418e+06	0.45239	0.32549	0.67451	0.65099	0.99964	False
GTTGATCATTGTGCACGCCA	TRIM5	1073.9	922.81/964.1/931.95	1073.9	931.95	-0.20435	558.42	1.5002e+06	0.45236	0.32551	0.67449	0.65101	0.99964	False
TCTGGTAGAAGTTATATCTG	ZC3HAV1	1176.2	997.08/1057.2/1022	1176.2	1022	-0.20251	928.97	1.8057e+06	0.45168	0.32575	0.67425	0.6515	0.99964	False
AGAGGAAAGGAATGTCCCAT	CCNG1	1057.6	869.89/920.61/918.79	1057.6	918.79	-0.20285	1197.2	1.4543e+06	0.45117	0.32593	0.67407	0.65187	0.99964	False
GAAACAAGCTTTCACCGACG	TKT	894.93	777.98/798.32/776.05	894.93	777.98	-0.20181	208.68	1.0349e+06	0.44924	0.32663	0.67337	0.65326	0.99964	False
GTTATTGCTTGAGTGATCCG	TCF3	1071.6	1003.6/932.84/918.09	1071.6	932.84	-0.19985	2610.3	1.4936e+06	0.44911	0.32668	0.67332	0.65335	0.99964	False
TTCATCTAAAATTGAATACA	IQCB1	1285.4	1121.5/1223.6/1068.5	1285.4	1121.5	-0.19671	6623.6	2.1638e+06	0.44816	0.32702	0.67298	0.65404	0.99964	False
GTGAAGGTTATCGGGCGTTG	SLFN11	962.34	839.25/810.55/883.45	962.34	839.25	-0.19723	1388.7	1.1998e+06	0.44646	0.32763	0.67237	0.65527	0.99964	False
GTGCACAAGAGAATACACTC	ZNF337	883.31	780.77/770.46/595.9	883.31	770.46	-0.19696	15290	1.0077e+06	0.44566	0.32792	0.67208	0.65585	0.99964	False
GTTCCTGTCTGCGTAATCGT	SPAG4	880.99	840.18/768.42/758.73	880.99	768.42	-0.19698	2621.6	1.0023e+06	0.44565	0.32792	0.67208	0.65585	0.99964	False
ATGAAGATGGCCACTCGCCG	RCC2	1292.4	1130.8/1157.7/1064.3	1292.4	1130.8	-0.19262	2572.5	2.1877e+06	0.44526	0.32807	0.67193	0.65613	0.99964	False
ACCTCAACAAAGTTGCATGT	RBM4	1213.4	975.72/1076.2/1062.2	1213.4	1062.2	-0.19179	3838.4	1.9239e+06	0.44421	0.32845	0.67155	0.65689	0.99964	False
GCCAGAGATCCCATGCATCG	RABL2A	785.68	654.51/693.69/685.97	785.68	685.97	-0.19553	524.84	7.9383e+05	0.4438	0.32859	0.67141	0.65719	0.99964	False
GTTTGTAGGTCGTCAGAAAG	NDUFS6	1194.8	1189.3/1044.3/1047	1194.8	1047	-0.19037	10125	1.8643e+06	0.44306	0.32886	0.67114	0.65772	0.99964	False
CGGGTACGGTAGTCAGCGAT	AEN	848.44	760.34/741.93/726.85	848.44	741.93	-0.1933	283.14	9.2833e+05	0.44273	0.32898	0.67102	0.65796	0.99964	False
TTTCTTAAAACTTAAACCGG	chr3;6797800:6798800	660.16	607.16/561.2/576.49	660.16	576.49	-0.19519	587.1	5.569e+05	0.44234	0.32912	0.67088	0.65824	0.99964	False
GTCTCCCATGTGCATCGGTG	ACOT7	1392.4	1222.7/1373.1/1147.4	1392.4	1222.7	-0.18737	14145	2.5462e+06	0.44202	0.32924	0.67076	0.65848	0.99964	False
ATACTCAGAGCCCGTCACTG	RAD23A	1208.7	1115.9/1015.1/1060.8	1208.7	1060.8	-0.18814	2564.6	1.9089e+06	0.44154	0.32941	0.67059	0.65882	0.99964	False
GGCGCGCATCTTCGGCGGTG	RRAD	897.26	774.27/786.09/886.22	897.26	786.09	-0.1906	5083.2	1.0404e+06	0.44118	0.32954	0.67046	0.65908	0.99964	False
AGGAAACGCGAGATGAACTG	NEK8	880.99	772.41/762.31/946.5	880.99	772.41	-0.18952	15205	1.0023e+06	0.44027	0.32987	0.67013	0.65974	0.99964	False
TCAGAAGATACTGCCACAGG	COMTD1	992.56	878.24/872.37/839.8	992.56	872.37	-0.18601	547.88	1.2778e+06	0.43858	0.33048	0.66952	0.66097	0.99964	False
GCTCTATCTCAGTCGTCACA	MRPL36	855.42	756.63/723.58/751.11	855.42	751.11	-0.18738	394.03	9.4394e+05	0.4385	0.33051	0.66949	0.66102	0.99964	False
GTTGCAAAGATAGCCACTCC	GPR155	690.38	645.22/557.8/605.6	690.38	605.6	-0.18874	1927.2	6.1004e+05	0.43797	0.3307	0.6693	0.66141	0.99964	False
GAAGCCTCATCGCTACAGGT	H3F3B	1006.5	1035.1/839.76/885.53	1006.5	885.53	-0.18455	12239	1.3147e+06	0.43762	0.33083	0.66917	0.66166	0.99964	False
CTAGTATATGACATCACCAA	RAB10	781.03	686.07/661.75/733.09	781.03	686.07	-0.18677	1401.1	7.843e+05	0.43742	0.33091	0.66909	0.66181	0.99964	False
GCATCCAGTGATGCTACTGA	SV2A	818.22	719.49/652.92/812.08	818.22	719.49	-0.18528	6502.1	8.6224e+05	0.43666	0.33118	0.66882	0.66236	0.99964	False
CGGAGCACAAGATCGACCTC	COMTD1	1066.9	857.82/940.32/992.93	1066.9	940.32	-0.18209	4786.8	1.4805e+06	0.43626	0.33132	0.66868	0.66265	0.99964	False
GTTGCCTGCCCCAACCAATG	TRAF4	1078.6	887.53/991.95/951.35	1078.6	951.35	-0.18089	2861	1.5135e+06	0.43547	0.33161	0.66839	0.66322	0.99964	False
GTAGCTGAATCAATTCCACT	KIAA0586	1169.2	1002.6/1032/1038	1169.2	1032	-0.17989	449.49	1.7839e+06	0.43534	0.33166	0.66834	0.66332	0.99964	False
CCAGAAAGCCTCTCCATTAC	NO_TARGET.57	874.01	1304.4/1315.4/1226.4	874.01	1304.4	0.57708	3097.2	9.862e+05	0.43336	0.58996	0.41004	0.82008	0.99964	True
AAAGTCGACCCCAACAAGCG	ZNF488	708.97	624.8/651.56/604.21	708.97	624.8	-0.18207	570.11	6.4397e+05	0.43331	0.33239	0.66761	0.66479	0.99964	False
GCCACTGTCTTGTTCCGAGG	SSR1	969.32	897.74/839.08/856.43	969.32	856.43	-0.17844	1003.8	1.2176e+06	0.43292	0.33254	0.66746	0.66507	0.99964	False
AGACCACGAAGCCGCACTTG	PLEKHF1	1462.1	1277.4/1340.5/1297.8	1462.1	1297.8	-0.17186	1118.4	2.8127e+06	0.43116	0.33317	0.66683	0.66635	0.99964	False
TCAATCGGCTCACCTCAAAT	DNAJC8	1364.5	1210.6/1108.1/1248.6	1364.5	1210.6	-0.17249	5972.3	2.4434e+06	0.43111	0.33319	0.66681	0.66639	0.99964	False
AACAGCACGTTACTTAACAG	chr14;94366145:94367145	1318	1169.8/1136/1177.9	1318	1169.8	-0.172	603.51	2.2768e+06	0.43049	0.33342	0.66658	0.66684	0.99964	False
CTACGACAGTCACTTCGATG	FAT1	887.96	786.34/871.02/769.12	887.96	786.34	-0.17514	3733.5	1.0185e+06	0.42988	0.33364	0.66636	0.66728	0.99964	False
ACCATCACCCGTATTGGAGT	MLF2	1599.3	1422.3/1665.3/1421.1	1599.3	1422.3	-0.16909	29521	3.3764e+06	0.42983	0.33366	0.66634	0.66732	0.99964	False
TGCAAGTGATAGGTTTGCCA	PGBD2	1450.5	1243.1/1289.5/1446.1	1450.5	1289.5	-0.16956	13332	2.7674e+06	0.42944	0.3338	0.6662	0.6676	0.99964	False
ATGATGATAAGGTAGTGATA	TNFRSF10D	1036.7	920.02/963.42/771.2	1036.7	920.02	-0.17212	12016	1.3963e+06	0.42881	0.33403	0.66597	0.66806	0.99964	False
TGCCTGTCCGACTCCAACAA	SV2A	1239	1068.6/1101.3/1101	1239	1101	-0.17014	526.84	2.0073e+06	0.42869	0.33408	0.66592	0.66815	0.99964	False
GGTGCGGGTCTCGCCGACCG	NDUFS6	727.57	644.29/680.1/616.68	727.57	644.29	-0.17511	1022.2	6.7884e+05	0.42843	0.33417	0.66583	0.66834	0.99964	False
TGGCCGTAGATGAGCCCACG	CSPG4	392.84	366.71/346.5/326.36	392.84	346.5	-0.18058	407.08	1.9356e+05	0.42816	0.33427	0.66573	0.66853	0.99964	False
GACAAGTTCGGTCATGCCCG	PPP1R3C	806.6	747.34/688.93/715.07	806.6	715.07	-0.17354	862.38	8.3748e+05	0.42802	0.33432	0.66568	0.66864	0.99964	False
GGATCCGCCGCACAATCCCG	ACTN1	569.5	485.54/559.84/503.74	569.5	503.74	-0.1767	1739.3	4.1224e+05	0.42785	0.33438	0.66562	0.66876	0.99964	False
TGTCATCAATCGTGTTCAGA	EDA2R	1550.4	2315.4/2265.9/2311.5	1550.4	2311.5	0.57586	1049.7	3.1697e+06	0.42748	0.58604	0.41396	0.82792	0.99964	True
GACTAACGTGACGTACTGGG	PDGFRB	1062.3	815.12/944.39/947.89	1062.3	944.39	-0.16956	8362.5	1.4674e+06	0.42713	0.33464	0.66536	0.66929	0.99964	False
TGGCTGAAGATGGAGCATCG	FAM13C	885.64	1407.4/1311.3/1315.1	885.64	1315.1	0.56989	4266.3	1.0131e+06	0.42671	0.58695	0.41305	0.82611	0.99964	True
CATGAGACCACTGTCTACGT	NF1	1118.1	995.22/1008.9/958.98	1118.1	995.22	-0.16778	750.9	1.6286e+06	0.42621	0.33498	0.66502	0.66995	0.99964	False
TGAACGTCCGGCGTACCTGT	FBXL18	1771.3	1582/1515.1/1670.6	1771.3	1582	-0.16298	6162.2	4.1575e+06	0.42616	0.335	0.665	0.66999	0.99964	False
TTTGTATCTTGTATACATCG	DRAM1	1276.2	1097.3/1138/1137.1	1276.2	1137.1	-0.16636	788.93	2.132e+06	0.42616	0.335	0.665	0.66999	0.99964	False
GATCATCTGGGAATGTGCAG	AVPI1	1101.8	1022.1/981.08/968.68	1101.8	981.08	-0.16727	919.96	1.5807e+06	0.42573	0.33515	0.66485	0.6703	0.99964	False
GCTTGTTCGAGAAATTAGGA	MCC	1073.9	956.23/919.25/1006.8	1073.9	956.23	-0.16729	1961.6	1.5002e+06	0.42556	0.33522	0.66478	0.67043	0.99964	False
GCATAGCTGGTATAGACCAG	XPC	1220.4	1088.1/1100.7/1016.5	1220.4	1088.1	-0.16541	2640.6	1.9465e+06	0.42513	0.33537	0.66463	0.67074	0.99964	False
AATATTTGGCTCGGCTGCGC	NO_TARGET.44	799.63	763.13/711.35/602.13	799.63	711.35	-0.16854	7304.8	8.228e+05	0.42431	0.33567	0.66433	0.67134	0.99964	False
TCACCTGGGCCCAAAAAGTG	INSIG2	880.99	1305.3/1340.5/1216	880.99	1305.3	0.56666	4602.7	1.0023e+06	0.42383	0.58566	0.41434	0.82867	0.99964	True
ATACCTGTACTTACTGTCGT	RNF13	1197.1	1023.1/1068.7/1153	1197.1	1068.7	-0.16353	4592.2	1.8717e+06	0.42362	0.33592	0.66408	0.67185	0.99964	False
TGAATTCCCACATAGATCAC	TSPAN6	1806.1	1546.7/1645.6/1617.9	1806.1	1617.9	-0.15867	2919.9	4.3259e+06	0.42318	0.33608	0.66392	0.67217	0.99964	False
AACACGGTCTCGGACCCAGG	MAMDC4	950.72	798.4/860.82/848.11	950.72	848.11	-0.16458	1316.2	1.1705e+06	0.42268	0.33626	0.66374	0.67253	0.99964	False
AATCAACTGAATCGTATGGA	SUPT7L	562.53	409.41/504.81/500.28	562.53	500.28	-0.16889	4138.1	4.0202e+05	0.42205	0.33649	0.66351	0.67299	0.99964	False
GTGGCGATTACGACTTCGGA	BNC2	722.92	644.29/599.25/688.05	722.92	644.29	-0.16587	1971.9	6.7003e+05	0.42163	0.33665	0.66335	0.6733	0.99964	False
TGAATGAGTCGGTGTTGGCG	TSKU	1610.9	1447.3/1486.6/1331.1	1610.9	1447.3	-0.15434	7529.5	3.4265e+06	0.41915	0.33755	0.66245	0.67511	0.99964	False
CTTCTACAACGAGCTGCGCG	ACTG1	732.22	617.37/654.96/683.89	732.22	654.96	-0.16063	1125.1	6.877e+05	0.41788	0.33802	0.66198	0.67604	0.99964	False
GCCGCTCTGCTCAGTGCGTG	NUDT8	834.5	765.91/747.36/731.01	834.5	747.36	-0.1589	305.71	8.9752e+05	0.41756	0.33813	0.66187	0.67627	0.99964	False
CGGTAGTATTAATCGCTGAC	NO_TARGET.52	1039.1	932.09/784.05/954.82	1039.1	932.09	-0.15657	11216	1.4027e+06	0.41747	0.33817	0.66183	0.67633	0.99964	False
GGCCTTCGGAAAGAGAGAGC	ATPIF1	1220.4	1053.7/1133.3/1097.6	1220.4	1097.6	-0.15288	1599.1	1.9465e+06	0.41598	0.33871	0.66129	0.67743	0.99964	False
CTTTGTACAAACTGATGCAG	NFU1	960.02	820.69/862.18/873.06	960.02	862.18	-0.1549	920.15	1.194e+06	0.41566	0.33883	0.66117	0.67766	0.99964	False
TTCAAGTGTTCGAAGACACA	ZNF440	1724.8	1549.5/1555.9/1579.1	1724.8	1555.9	-0.1486	290.89	3.9382e+06	0.41548	0.3389	0.6611	0.67779	0.99964	False
AGGCTCCCCGGACATCTGGG	TFAP4	1764.3	1568/1591.9/1664.4	1764.3	1591.9	-0.14827	2910.4	4.1242e+06	0.41541	0.33892	0.66108	0.67784	0.99964	False
GGGTGCGCGTGTGCTTAAAG	GLIS2	1046	940.45/1020.5/867.51	1046	940.45	-0.15335	5863	1.4219e+06	0.41516	0.33901	0.66099	0.67802	0.99964	False
CTACAAACTATATTGGCGGG	IGDCC4	1011.2	876.39/909.74/1042.1	1011.2	909.74	-0.15232	9318.7	1.3271e+06	0.41415	0.33938	0.66062	0.67876	0.99964	False
TCAGCCCGGGCCGTGCAACG	MAST3	590.42	866.18/866.26/817.62	590.42	866.18	0.55213	1178.6	4.4366e+05	0.41399	0.58213	0.41787	0.83574	0.99964	True
CAGTGTTCAAAAGGAACTAC	IGFL3	636.91	545.89/571.39/641.63	636.91	571.39	-0.15636	2791.8	5.177e+05	0.41372	0.33954	0.66046	0.67908	0.99964	False
AAGAAGTCCATGCTAGACAA	TRIM5	890.28	832.75/801.04/690.82	890.28	801.04	-0.15222	6576.4	1.024e+06	0.41313	0.33976	0.66024	0.67951	0.99964	False
GCGGCCAGTGATGTAAACTG	DHRS1	901.91	778.91/811.91/893.15	901.91	811.91	-0.15149	3844.7	1.0514e+06	0.41269	0.33992	0.66008	0.67983	0.99964	False
GCGCCCCCCAACGCTCCGGG	CITED4	499.77	442.84/448.42/498.89	499.77	448.42	-0.15609	1289.3	3.1597e+05	0.41179	0.34025	0.65975	0.68049	0.99964	False
TTTCAGGCTACGGGCGCGGG	NO_TARGET.9	734.54	1135.4/1076.9/1042.1	734.54	1076.9	0.55132	2316.6	6.9215e+05	0.41148	0.58051	0.41949	0.83899	0.99964	True
GCGCGGCACGAGATACCTCG	IER5	999.54	894.96/915.18/902.16	999.54	902.16	-0.14772	110.7	1.2962e+06	0.41069	0.34065	0.65935	0.6813	0.99964	False
ACAGCAGAGATGTCAAGCAG	ADK	1232	1151.2/1114.2/1055.3	1232	1114.2	-0.14479	2420.3	1.9844e+06	0.41011	0.34086	0.65914	0.68172	0.99964	False
TCAGCCGGCAGGGAAAACTG	AP1S1	702	633.15/584.3/634.7	702	633.15	-0.14869	1194.5	6.3114e+05	0.40878	0.34135	0.65865	0.6827	0.99964	False
TCCGGGATACCGATATGACC	CCBE1	962.34	809.54/980.4/870.98	962.34	870.98	-0.14376	7873.9	1.1998e+06	0.40748	0.34183	0.65817	0.68365	0.99964	False
GCGTGGAAATCCACAACCAC	TXN2	676.43	597.87/610.8/629.15	676.43	610.8	-0.14702	251.99	5.8521e+05	0.40727	0.34191	0.65809	0.68381	0.99964	False
GGACAAGCCCAACATCGTAG	THSD1	1094.8	1603.3/1583/1676.1	1094.8	1603.3	0.54991	2856.8	1.5604e+06	0.40705	0.57759	0.42241	0.84481	0.99964	True
CAGCTGGAATCATTTCGCAG	AP4E1	1057.6	896.81/1053.1/958.28	1057.6	958.28	-0.1422	6384.5	1.4543e+06	0.40704	0.34199	0.65801	0.68398	0.99964	False
TGTAGCAGAGAACATCGACT	CDC42BPA	1222.7	1063/1110.2/1146.1	1222.7	1110.2	-0.13915	1756.9	1.954e+06	0.4059	0.34241	0.65759	0.68481	0.99964	False
GGCGCTTCTCCAGCACCACG	PRKX	492.79	444.69/450.46/409.5	492.79	444.69	-0.14786	635.69	3.0706e+05	0.4056	0.34252	0.65748	0.68504	0.99964	False
AAGCCACACCAATTCTGGAG	PLXNB1	899.58	848.54/815.3/765.66	899.58	815.3	-0.14175	1784.6	1.0459e+06	0.4055	0.34256	0.65744	0.68511	0.99964	False
GCTGAACCGGTGTGGCGAGG	NDUFS6	448.63	389.92/456.57/404.65	448.63	404.65	-0.14848	1456.2	2.5363e+05	0.4054	0.34259	0.65741	0.68519	0.99964	False
ATGGCCGTTGGAACCCACCG	MAMDC4	722.92	626.65/654.28/690.13	722.92	654.28	-0.14372	1024.2	6.7003e+05	0.40532	0.34262	0.65738	0.68524	0.99964	False
CGATCAGCGATGCACCCACG	PSMB10	1159.9	1045.4/1221.6/1053.9	1159.9	1053.9	-0.13817	14097	1.7551e+06	0.40477	0.34282	0.65718	0.68564	0.99964	False
AGCACTGAGTGACTACGACC	GNAI1	1278.5	1146.5/1162.5/1254.8	1278.5	1162.5	-0.1371	4392.1	2.1399e+06	0.40473	0.34284	0.65716	0.68568	0.99964	False
TTCGAGAATAATCTTGACTG	IQCB1	1366.8	1302.5/1225.7/1243.8	1366.8	1243.8	-0.136	1889.6	2.4519e+06	0.40443	0.34295	0.65705	0.68589	0.99964	False
CCAGGAGGTGCCCACTACAG	ROM1	946.07	894.96/857.43/859.2	946.07	859.2	-0.13881	640.86	1.1589e+06	0.4037	0.34322	0.65678	0.68644	0.99964	False
AAGAAATCAAGCATAGTCCT	OPTN	1132	989.65/1111.5/1029.7	1132	1029.7	-0.13663	4152.1	1.6702e+06	0.40345	0.34331	0.65669	0.68661	0.99964	False
TTCAATGCTGAACCACAAGT	PJA2	1278.5	1083.4/1207.3/1164.1	1278.5	1164.1	-0.13513	4188.4	2.1399e+06	0.40328	0.34337	0.65663	0.68674	0.99964	False
TCTGAAAACAAATCCTACGA	TSPAN6	997.21	1040.7/906.35/842.57	997.21	906.35	-0.13769	11061	1.2901e+06	0.40327	0.34337	0.65663	0.68675	0.99964	False
CACTAACCCCCGAGACTCAG	TFAP4	1343.6	1197.6/1256.9/1224.4	1343.6	1224.4	-0.13393	888.16	2.3677e+06	0.40278	0.34356	0.65644	0.68711	0.99964	False
AGAAATTGGCGTGTTAGCCA	AK3	657.83	652.65/582.26/596.59	657.83	596.59	-0.14076	1674	5.5291e+05	0.40243	0.34368	0.65632	0.68737	0.99964	False
GCAGAGTCCGGAGCGCATGA	CITED4	978.62	872.67/890.04/1010.3	978.62	890.04	-0.13673	7376.2	1.2415e+06	0.40242	0.34369	0.65631	0.68738	0.99964	False
CTTTGAATCCATCCCGACCT	CTHRC1	1411	1397.2/1286.8/1263.9	1411	1286.8	-0.13278	6356.4	2.616e+06	0.40231	0.34373	0.65627	0.68746	0.99964	False
TCAGAAGAAAAGAATTCCGT	MICAL2	720.6	662.86/654.28/573.03	720.6	654.28	-0.13908	3337.7	6.6565e+05	0.40186	0.34389	0.65611	0.68779	0.99964	False
GTCTACTGTGAGAATAAGTG	TRAF4	946.07	830.9/921.29/861.28	946.07	861.28	-0.13532	2262.4	1.1589e+06	0.40112	0.34417	0.65583	0.68833	0.99964	False
GTGAGGACCATGCAAGCCCG	ATPIF1	748.49	680.5/741.25/637.47	748.49	680.5	-0.13719	2770.9	7.1918e+05	0.40074	0.3443	0.6557	0.68861	0.99964	False
TCTGCCATGACCACTTCGGG	DHCR7	1180.8	1029.6/1078.2/1077.5	1180.8	1077.5	-0.13207	1147.1	1.8202e+06	0.4004	0.34443	0.65557	0.68886	0.99964	False
CCTTCAATGTGTCCTACACC	VOPP1	776.38	706.49/773.18/673.5	776.38	706.49	-0.13591	2767.7	7.7482e+05	0.40006	0.34456	0.65544	0.68911	0.99964	False
GCGTGTAGGATGGATAAGGT	GADD45A	681.08	619.23/868.98/545.31	681.08	619.23	-0.13714	33919	5.9343e+05	0.4	0.34458	0.65542	0.68915	0.99964	False
GAATGTTTATAAAGTTTACG	BTBD10	627.62	588.59/570.71/540.46	627.62	570.71	-0.13689	617.32	5.0242e+05	0.39921	0.34487	0.65513	0.68974	0.99964	False
ATATATCCAACAACCAACTG	FLRT2	929.8	863.39/847.92/820.4	929.8	847.92	-0.13285	498.41	1.1187e+06	0.39916	0.34489	0.65511	0.68978	0.99964	False
GCAGCTAGGCTCTGATACAA	IKBIP	901.91	822.54/775.9/848.8	901.91	822.54	-0.13273	1432.7	1.0514e+06	0.39884	0.34501	0.65499	0.69001	0.99964	False
GCAGCATAATCCCAACCAGT	INPP5B	832.17	801.19/738.53/758.73	832.17	758.73	-0.13313	1105.5	8.9243e+05	0.39853	0.34512	0.65488	0.69024	0.99964	False
GGCCGCCTGACAGGGTACAG	FBXL18	715.95	1038.9/847.24/1063.6	715.95	1038.9	0.53644	18665	6.5694e+05	0.3984	0.57464	0.42536	0.85073	0.99964	True
ATGGAAGGAAACACGGCTCG	ACTG1	671.78	597.87/682.82/611.83	671.78	611.83	-0.13465	2616.8	5.7705e+05	0.39805	0.3453	0.6547	0.6906	0.99964	False
AGCGCATGGAGACCAAGTGG	ACOT7	1164.6	1066.7/1054.5/1128	1164.6	1066.7	-0.12653	1956.2	1.7695e+06	0.3962	0.34598	0.65402	0.69196	0.99964	False
GCTGGATAAACTCCACAAGG	SPAG4	806.6	737.13/762.31/686.67	806.6	737.13	-0.12977	1590.3	8.3748e+05	0.39579	0.34613	0.65387	0.69226	0.99964	False
GCTTACCTAGTGAGACCAGG	ZNF337	776.38	807.69/709.99/710.22	776.38	710.22	-0.12832	4749.6	7.7482e+05	0.39443	0.34663	0.65337	0.69327	0.99964	False
ACGCGGCCTGAACGATCTAT	RBM4	1066.9	844.82/979.04/1059.4	1066.9	979.04	-0.12392	12240	1.4805e+06	0.39358	0.34694	0.65306	0.69389	0.99964	False
GAGTGTCGTGGCCATAAGAG	FBXO22	1020.5	948.8/891.4/936.11	1020.5	936.11	-0.12434	1080.1	1.352e+06	0.39355	0.34696	0.65304	0.69391	0.99964	False
GAATCCAAATGCGCACGAGG	GNB1	962.34	893.1/882.57/846.03	962.34	882.57	-0.12471	722.79	1.1998e+06	0.39338	0.34702	0.65298	0.69404	0.99964	False
ACAGATAACGAGTCCTCCGG	KLF12	1448.2	1390.7/1332.3/1280.5	1448.2	1332.3	-0.12018	3048	2.7584e+06	0.39318	0.34709	0.65291	0.69419	0.99964	False
TGTTGCATATCCCGATCCCG	SPATA18	953.05	874.53/796.28/946.5	953.05	874.53	-0.1239	5651.7	1.1764e+06	0.3927	0.34727	0.65273	0.69454	0.99964	False
GGAGAGGAAAATCGGCACAG	NO_TARGET.45	822.87	1159.5/1273.9/1189	822.87	1189	0.53049	4037.7	8.7224e+05	0.39204	0.57143	0.42857	0.85714	0.99964	True
AAAGTAGAGGCCTTCACACG	CMTM4	978.62	939.52/794.92/899.39	978.62	899.39	-0.12167	6261.8	1.2415e+06	0.39124	0.34781	0.65219	0.69562	0.99964	False
AGAGAAGGCTGTGAAGCGGG	AKR1B10	1125.1	1035.1/1067.4/996.39	1125.1	1035.1	-0.12006	1270	1.6494e+06	0.39113	0.34785	0.65215	0.6957	0.99964	False
GTTGGACTATTTAGGTCAGG	DAB2	839.15	783.55/770.46/713.69	839.15	770.46	-0.12304	1697.2	9.0773e+05	0.39109	0.34787	0.65213	0.69573	0.99964	False
TGGAGTTAAGTATGGCGCTG	MOV10	1313.3	1078.8/1211.4/1209.8	1313.3	1209.8	-0.11837	8586	2.2605e+06	0.39108	0.34787	0.65213	0.69574	0.99964	False
ACCACGTTTACCGGACACAC	GNB1	685.73	584.88/633.22/629.15	685.73	629.15	-0.12403	988.5	6.0171e+05	0.39029	0.34816	0.65184	0.69632	0.99964	False
CTGCACAGTGACATAAGTTG	ETV7	1380.8	1997.9/1956/2048.2	1380.8	1997.9	0.53268	2142	2.5031e+06	0.39005	0.56932	0.43068	0.86137	0.99964	True
AGATCAAAATGTCTCAAATG	DTWD1	1208.7	1114.1/1095.9/1143.3	1208.7	1114.1	-0.11759	592.05	1.9089e+06	0.38984	0.34833	0.65167	0.69665	0.99964	False
AGTAAACTGAAGCGTGACGA	UBE2F	878.66	808.62/669.91/941.65	878.66	808.62	-0.11971	18470	9.9691e+05	0.38895	0.34866	0.65134	0.69731	0.99964	False
GATGGGAAGACATGTACCAG	CCBE1	973.97	897.74/964.78/837.72	973.97	897.74	-0.11745	4048.2	1.2295e+06	0.38806	0.34899	0.65101	0.69797	0.99964	False
AATCGTGGGAAGTTTCGATG	FLRT2	1085.5	1053.7/1001.5/947.89	1085.5	1001.5	-0.11619	2799.8	1.5335e+06	0.38797	0.34902	0.65098	0.69804	0.99964	False
TGACGCTGGATCAGTCACTC	PSD3	1173.9	1084.3/1081.6/1126	1173.9	1084.3	-0.11435	869.82	1.7984e+06	0.38721	0.3493	0.6507	0.6986	0.99964	False
ACGGTCCCAGTCAACGACAT	TBC1D22B	1173.9	1083.4/1084.4/1132.9	1173.9	1084.4	-0.11434	1178.6	1.7984e+06	0.3872	0.34931	0.65069	0.69861	0.99964	False
TGACGACTGAGATAGAGCAG	MRPL36	1092.5	1012.9/1008.9/1001.2	1092.5	1008.9	-0.11471	37.293	1.5536e+06	0.38691	0.34941	0.65059	0.69882	0.99964	False
ACGTTCACCCGTCACTAGTG	HDAC5	1087.9	950.66/1004.9/1039.4	1087.9	1004.9	-0.1144	2063.8	1.5402e+06	0.38664	0.34951	0.65049	0.69902	0.99964	False
ACATTTCTCCAGTGTGACTG	PGPEP1	1522.5	1389.8/1574.9/1410.1	1522.5	1410.1	-0.11066	13791	3.0547e+06	0.38651	0.34956	0.65044	0.69912	0.99964	False
TCCGGGAGGACATCGCACGC	SLC4A11	794.98	649.86/733.09/816.93	794.98	733.09	-0.11677	6978	8.1308e+05	0.38599	0.34975	0.65025	0.69951	0.99964	False
TGAACCGGCAAAATCCGCTC	HIST2H2BE	790.33	724.13/797.64/728.93	790.33	728.93	-0.11652	2371.7	8.0343e+05	0.38576	0.34984	0.65016	0.69968	0.99964	False
GCGGTTCATGCAGATAAGTG	SRGAP1	546.26	783.55/781.33/814.16	546.26	783.55	0.51964	470.93	3.787e+05	0.3856	0.56943	0.43057	0.86114	0.99964	True
AGTTTGAGACATATCTTCGG	XPC	864.71	783.55/842.48/798.22	864.71	798.22	-0.11529	1087	9.6495e+05	0.38553	0.34992	0.65008	0.69984	0.99964	False
AGTAGTATAGAAATTGTAGG	HSPA4L	1422.6	1318.3/1250.8/1352.5	1422.6	1318.3	-0.10977	2863.6	2.6601e+06	0.3853	0.35001	0.64999	0.70001	0.99964	False
GTGCAAGCCATATACTGTCG	PEAK1	1550.4	1436.2/1521.9/1437.8	1550.4	1437.8	-0.10877	3540	3.1697e+06	0.38524	0.35003	0.64997	0.70006	0.99964	False
ATCTTGTATATCCTACTCAG	MKNK2	727.57	671.22/613.52/728.24	727.57	671.22	-0.11614	3290.5	6.7884e+05	0.38484	0.35018	0.64982	0.70036	0.99964	False
GCCTTACACCATGAGCTATG	RBM4	1273.8	1258.9/1127.8/1180	1273.8	1180	-0.11028	4471.2	2.1241e+06	0.38481	0.35019	0.64981	0.70038	0.99964	False
ATTACTTAGTGATTCCCAAT	chr8;101031999:101032999	1211.1	1141/1121.7/1119	1211.1	1121.7	-0.11047	188.96	1.9164e+06	0.38455	0.35028	0.64972	0.70057	0.99964	False
TGCCAGATCACAATGTTGCA	chr16;85442767:85443767	1627.2	2377.6/2346/2334.4	1627.2	2346	0.5276	565.19	3.4974e+06	0.3844	0.56634	0.43366	0.86732	0.99964	True
GGACCCGTTGAACAACTCTG	SESN2	1143.7	1595/1645.6/1690.7	1143.7	1645.6	0.52454	2298.5	1.7054e+06	0.38433	0.56714	0.43286	0.86572	0.99964	True
ACGTTCATATTTGTTGCACG	SCIN	1069.3	990.58/983.12/1060.8	1069.3	990.58	-0.11018	2495.7	1.487e+06	0.38336	0.35073	0.64927	0.70145	0.99964	False
TCTGCACTGGAAACATGGGG	LIF	906.56	884.74/839.08/775.36	906.56	839.08	-0.11145	3072.9	1.0624e+06	0.38303	0.35085	0.64915	0.7017	0.99964	False
GATTTAACTAAAACCACTCG	REV3L	588.1	543.1/540.82/613.22	588.1	543.1	-0.11464	2460.8	4.4011e+05	0.3821	0.35119	0.64881	0.70239	0.99964	False
GCCACAGAAACACAGATCAG	SPATA18	950.72	925.59/881.21/798.92	950.72	881.21	-0.10942	4370.9	1.1705e+06	0.38187	0.35128	0.64872	0.70255	0.99964	False
TTACCTGGTAGGCTCCCACA	SESN2	1338.9	1234.7/1280.7/1244.5	1338.9	1244.5	-0.10547	704.32	2.351e+06	0.38161	0.35137	0.64863	0.70275	0.99964	False
GTCCCCGACTCCAGTCACCG	IER5	513.72	528.25/474.23/446.92	513.72	474.23	-0.11513	1831.6	3.3418e+05	0.38146	0.35143	0.64857	0.70286	0.99964	False
AGACAAAGTTCCTGTCGCAG	FLRT2	855.42	746.42/792.88/800.3	855.42	792.88	-0.10939	1107.1	9.4394e+05	0.38103	0.35159	0.64841	0.70318	0.99964	False
ACCCCACCCTTTAGATACAG	COX7A2	911.2	843.89/860.14/845.34	911.2	845.34	-0.10812	110.63	1.0736e+06	0.38057	0.35176	0.64824	0.70352	0.99964	False
TTTGATTGTCCAGAATTCTG	FANCC	1027.4	986.86/909.74/954.13	1027.4	954.13	-0.10668	1520.9	1.3709e+06	0.38043	0.35181	0.64819	0.70363	0.99964	False
CCTCAGACATGGAGTCGGAA	CES2	713.62	634.08/665.15/661.03	713.62	661.03	-0.11029	371.57	6.526e+05	0.3803	0.35186	0.64814	0.70372	0.99964	False
AGAGCTAAGATAAATCACCA	chr8;42272191:42273191	1122.7	1043.5/1028/1066.4	1122.7	1043.5	-0.10549	382.41	1.6424e+06	0.38024	0.35188	0.64812	0.70377	0.99964	False
ATAGTCTGCTATCCGACATT	chr12;39683281:39684281	829.85	769.62/834.33/737.25	829.85	769.62	-0.10856	2617.3	8.8736e+05	0.38017	0.35191	0.64809	0.70382	0.99964	False
TCAAACTGCAGATCCCACGC	PPP1R3C	1027.4	950.66/954.58/971.45	1027.4	954.58	-0.10599	149.91	1.3709e+06	0.37991	0.35201	0.64799	0.70401	0.99964	False
AAGACTCACATTCGGCCCAG	COL7A1	1076.2	993.36/1044.3/1000.6	1076.2	1000.6	-0.10511	981.43	1.5069e+06	0.37962	0.35212	0.64788	0.70423	0.99964	False
TTTAGGAAAGTGCTTCCATG	chr9;98248546:98249546	1259.9	1226.4/1121.7/1173.8	1259.9	1173.8	-0.10205	2738.8	2.077e+06	0.37857	0.3525	0.6475	0.70501	0.99964	False
CCTGCCAGGTGACCCAGTCG	DRAP1	790.33	728.78/760.27/734.48	790.33	734.48	-0.1056	348.92	8.0343e+05	0.37757	0.35287	0.64713	0.70575	0.99964	False
CAGGAGCACAGTTCTTGTCA	DNAJC18	908.88	729.7/845.88/917.4	908.88	845.88	-0.10352	9306	1.068e+06	0.3771	0.35305	0.64695	0.7061	0.99964	False
CTTGTTCGTGAATCTAGGGA	MYO6	1190.1	1110.3/1137.3/1095.5	1190.1	1110.3	-0.10005	475.17	1.8495e+06	0.37662	0.35323	0.64677	0.70646	0.99964	False
GGACGAACTGGACAGTAACA	BAX	855.42	789.12/861.5/796.14	855.42	796.14	-0.10347	2160.6	9.4394e+05	0.37659	0.35324	0.64676	0.70648	0.99964	False
GTATTATGACTCTCGAAACG	TBC1D22B	1213.4	1276.5/1129.9/1132.9	1213.4	1132.9	-0.098946	10318	1.9239e+06	0.37594	0.35348	0.64652	0.70696	0.99964	False
GATTGCAGCATTAACTAGTG	CROT	1085.5	922.81/1127.2/1013	1085.5	1013	-0.099655	10583	1.5335e+06	0.37559	0.35361	0.64639	0.70722	0.99964	False
CCCACATATCAGGCTACTAG	MDC1	1008.8	952.51/926.05/941.65	1008.8	941.65	-0.099319	180.74	1.3209e+06	0.37476	0.35392	0.64608	0.70784	0.99964	False
GGCCCTAACTCAGAAGCGAA	ACTN1	767.09	749.2/694.37/715.07	767.09	715.07	-0.10116	796.69	7.5604e+05	0.37399	0.3542	0.6458	0.70841	0.99964	False
ACACACTCGATGTCACTCCA	TNFRSF10A	1108.8	1117.8/1022.5/1037.3	1108.8	1037.3	-0.096096	3348.2	1.6011e+06	0.37309	0.35454	0.64546	0.70908	0.99964	False
TGGATCGGCAGTGGTACTGG	NO_TARGET.6	1662	2317.2/2374.6/2429.3	1662	2374.6	0.51447	3142.4	3.6518e+06	0.37288	0.56099	0.43901	0.87802	0.99964	True
GGCTTATCTTGGTTGGACAG	WDR63	1111.1	1039.8/1165.9/1036.6	1111.1	1039.8	-0.095634	7955.9	1.608e+06	0.37275	0.35467	0.64533	0.70933	0.99964	False
TGAGGGTGTTGATTTCTCCA	PSD3	1578.3	1440.8/1481.1/1536.9	1578.3	1481.1	-0.091643	2364.2	3.287e+06	0.37258	0.35473	0.64527	0.70946	0.99964	False
AGCGCCTCTGAGATCCCCAA	CTHRC1	615.99	584.88/574.11/484.34	615.99	574.11	-0.10142	4087.4	4.8366e+05	0.3725	0.35476	0.64524	0.70952	0.99964	False
AAATATATTTGATTACTGCA	ACBD6	1148.3	1130.8/1075.5/1036.6	1148.3	1075.5	-0.094384	2284	1.7195e+06	0.37208	0.35492	0.64508	0.70984	0.99964	False
GAGCTGCAGCTGAATCACAC	CD70	894.93	847.61/823.46/837.03	894.93	837.03	-0.096398	148.06	1.0349e+06	0.37162	0.35509	0.64491	0.71018	0.99964	False
AGACGACCTTATGGGTACAG	BCLAF1	178.99	157.82/167.14/165.6	178.99	165.6	-0.11147	31.436	39111	0.3713	0.35521	0.64479	0.71041	0.99964	False
CACTGCAGTATTCGTGGCCT	NO_TARGET.27	1497	2117.6/2134.7/2234.6	1497	2134.7	0.51172	5133.6	2.9511e+06	0.37125	0.56049	0.43951	0.87902	0.99964	True
TCCCCACAGAAGGTTGAGGG	DACT3	808.93	1167.9/1149.6/1144	808.93	1149.6	0.50649	183.49	8.424e+05	0.37115	0.56191	0.43809	0.87618	0.99964	True
AGAGTGTGCACGACTGCTGG	COL7A1	2064.2	1944/2023.3/1922.8	2064.2	1944	-0.086466	3368.5	5.6783e+06	0.37088	0.35536	0.64464	0.71073	0.99964	False
AAAGTATCTTGACTATCACA	AS3MT	1166.9	1152.1/1026.6/1094.8	1166.9	1094.8	-0.091952	3967.8	1.7767e+06	0.37038	0.35555	0.64445	0.7111	0.99964	False
AGCATGGATGCACTGAGACA	DENND2D	1576	1482.6/1398.9/1563.2	1576	1482.6	-0.088074	6747.9	3.2771e+06	0.36988	0.35573	0.64427	0.71147	0.99964	False
CTTAGGCGGATCCTCTTGCG	OSR2	739.19	704.64/674.66/691.52	739.19	691.52	-0.096052	228.1	7.011e+05	0.36985	0.35575	0.64425	0.71149	0.99964	False
TGGTGGTGGGTTTGTTATAT	chr7;138064544:138065544	1043.7	1417.6/1544.3/1483.5	1043.7	1483.5	0.50689	4018.9	1.4155e+06	0.36966	0.56062	0.43938	0.87876	0.99964	True
CAACATAATAATCCATAACC	CDC42BPA	1127.4	1108.5/1058.5/1041.4	1127.4	1058.5	-0.090826	1393.6	1.6563e+06	0.36925	0.35597	0.64403	0.71194	0.99964	False
CTCACCCCAAGTGACTCGAG	CD70	1206.4	1137.3/1012.3/1134.3	1206.4	1134.3	-0.088875	7439.8	1.9014e+06	0.36832	0.35632	0.64368	0.71263	0.99964	False
CGGCGCGCCGGTTTACCTGG	HIST1H2AM	1120.4	1102/1053.1/1040.7	1120.4	1053.1	-0.089302	1271.2	1.6355e+06	0.36805	0.35642	0.64358	0.71283	0.99964	False
ACTAGTGATAAGTTCACCAT	chr9;30510323:30511323	1041.4	915.38/1025.9/978.38	1041.4	978.38	-0.089941	3114.7	1.4091e+06	0.36795	0.35646	0.64354	0.71291	0.99964	False
AAGGAGTCCTACCTTTACAG	FST	1169.2	1153/1018.4/1099.6	1169.2	1099.6	-0.088449	4721.8	1.7839e+06	0.36775	0.35653	0.64347	0.71306	0.99964	False
CACCGTGCTGCTCTACGACG	DUSP7	1501.6	1415.8/1438.3/1294.3	1501.6	1415.8	-0.084878	7627.5	2.9698e+06	0.36708	0.35678	0.64322	0.71356	0.99964	False
TGCCCACTTAGCAACACTCT	NO_TARGET.69	1490	2042.4/2196.6/2117.5	1490	2117.5	0.50676	5943.2	2.9231e+06	0.36702	0.55855	0.44145	0.88289	0.99964	True
GGAGTCTCGAAGAGTCTCAA	HMMR	918.18	808.62/870.34/862.66	918.18	862.66	-0.089877	1489.9	1.0904e+06	0.3669	0.35685	0.64315	0.7137	0.99964	False
GATCAGGACCGGATATATGT	SEMA3C	890.28	836.47/786.77/885.53	890.28	836.47	-0.089852	2438.5	1.024e+06	0.36663	0.35695	0.64305	0.71389	0.99964	False
AATCCGTTCAATGTCTGCTA	SLC25A13	1485.4	1400.9/1456/1391.3	1485.4	1400.9	-0.084376	1562.4	2.9046e+06	0.36662	0.35695	0.64305	0.7139	0.99964	False
TCTATCTGCTATCCATCGCA	RRM2B	1129.7	1151.2/1013.7/1063.6	1129.7	1063.6	-0.086909	5080.9	1.6633e+06	0.36631	0.35707	0.64293	0.71413	0.99964	False
GGCACTCACCGTACTCCATG	PERP	1643.4	2189.1/2333.8/2425.8	1643.4	2333.8	0.50572	14704	3.569e+06	0.36544	0.55759	0.44241	0.88482	0.99964	True
GAAATCAACAAATTCTCTTG	STARD4	987.91	938.59/930.13/891.07	987.91	930.13	-0.086869	798.4	1.2657e+06	0.36521	0.35748	0.64252	0.71496	0.99964	False
ACTGATAAGTTCAAGCCAGG	PJA2	1901.4	1777.8/2050.5/1799.5	1901.4	1799.5	-0.079483	31740	4.8036e+06	0.36495	0.35757	0.64243	0.71515	0.99964	False
CATGTAACTTACGGATGACA	OSBPL3	1180.8	1097.3/1114.2/1128	1180.8	1114.2	-0.083679	238.08	1.8202e+06	0.36423	0.35784	0.64216	0.71569	0.99964	False
ATTCGATTGATCTTACCCTG	LDB2	1169.2	1069.5/1103.4/1190.4	1169.2	1103.4	-0.083553	4361.1	1.7839e+06	0.36406	0.35791	0.64209	0.71582	0.99964	False
CAGCGCCGAAACTCTTTCCG	NO_TARGET.70	583.45	843.89/822.78/737.94	583.45	822.78	0.49517	3821.6	4.3305e+05	0.36368	0.55925	0.44075	0.88151	0.99964	True
GATGCCACAGCCAAACACGA	SESN2	836.82	788.19/693.69/915.32	836.82	788.19	-0.086265	12547	9.0262e+05	0.36343	0.35814	0.64186	0.71629	0.99964	False
TATCCATGCACAGAGAACGC	DHRS7	1094.8	1015.6/1049.7/1034.5	1094.8	1034.5	-0.081707	293.34	1.5604e+06	0.36213	0.35863	0.64137	0.71726	0.99964	False
AGAGCTTAACTACTTAGGGA	DHRS7	973.97	920.02/1077.6/896.61	973.97	920.02	-0.082118	12683	1.2295e+06	0.3615	0.35886	0.64114	0.71773	0.99964	False
GGCCGTCGTATTCCCCCAAG	NO_TARGET.38	650.86	916.31/920.61/891.76	650.86	916.31	0.49284	310.46	5.4104e+05	0.36088	0.5577	0.4423	0.8846	0.99964	True
GTTGATGGCTGAATCCCATC	IQCB1	1060	1002.6/937.6/1025.5	1060	1002.6	-0.080136	2376.7	1.4608e+06	0.36068	0.35917	0.64083	0.71834	0.99964	False
CAGAATGACTGCAAGACTAA	CCNG1	1153	1202.2/1092.5/1085.1	1153	1092.5	-0.077623	6049.2	1.7337e+06	0.35945	0.35963	0.64037	0.71926	0.99964	False
TGGAGGCACTATGGGTTCAC	RNF13	683.4	645.22/692.33/603.52	683.4	645.22	-0.082818	1979.1	5.9756e+05	0.35921	0.35972	0.64028	0.71944	0.99964	False
GGTGATGTTGGAACAATCCG	FST	948.4	897.74/857.43/976.99	948.4	897.74	-0.079107	3952.9	1.1647e+06	0.359	0.3598	0.6402	0.7196	0.99964	False
GGACAAATTCCCAGCTGACG	IL11	1127.4	1068.6/947.79/1168.2	1127.4	1068.6	-0.077238	12260	1.6563e+06	0.35898	0.35981	0.64019	0.71961	0.99964	False
ACTACAGGCGCACGGTACAG	PACSIN3	899.58	833.68/946.43/851.58	899.58	851.58	-0.079029	4658.8	1.0459e+06	0.35852	0.35998	0.64002	0.71996	0.99964	False
GAAGAAACTCCATAGCTGGG	SLC12A4	869.36	866.18/805.79/823.17	869.36	823.17	-0.078681	1075.8	9.7555e+05	0.35798	0.36018	0.63982	0.72036	0.99964	False
TCAGGGCCGGGCACTACACG	TSKU	678.75	730.63/642.05/577.88	678.75	642.05	-0.08008	5982.3	5.8931e+05	0.35707	0.36052	0.63948	0.72104	0.99964	False
TTGAGCACCTTCCTAACTGT	FAM20B	1187.8	1156.8/983.8/1128.7	1187.8	1128.7	-0.073544	10896	1.8422e+06	0.3566	0.36069	0.63931	0.72139	0.99964	False
CTAACAGGTGAAAAGAAACT	CRIPT	676.43	623.87/785.41/640.24	676.43	640.24	-0.079205	10671	5.8521e+05	0.35638	0.36078	0.63922	0.72156	0.99964	False
TTATGTGCACAAGAGTGTAA	MAGOHB	1190.1	1107.6/1131.9/1153	1190.1	1131.9	-0.072313	518.77	1.8495e+06	0.35568	0.36104	0.63896	0.72208	0.99964	False
CCTGCCAGAAGCGCACGGTG	MLST8	994.89	946.02/945.07/940.96	994.89	945.07	-0.074032	8.8985	1.2839e+06	0.35553	0.3611	0.6389	0.72219	0.99964	False
GCTGTAGAGACAATACCAGC	XPC	801.95	735.27/824.14/760.81	801.95	760.81	-0.075892	2331.2	8.2767e+05	0.35521	0.36122	0.63878	0.72243	0.99964	False
AGGCTCGGGGTATAAATCCA	C17orf82	529.99	501.32/548.29/495.42	529.99	501.32	-0.080058	1120.4	3.5609e+05	0.35511	0.36125	0.63875	0.7225	0.99964	False
GGTAGCTAGTGCCCAGAGTG	BTBD10	1046	959.01/1032/995.01	1046	995.01	-0.07207	1333.4	1.4219e+06	0.35445	0.3615	0.6385	0.723	0.99964	False
TTTAATGTATAACACCATCG	SRPX2	1206.4	1270/1144.8/1148.8	1206.4	1148.8	-0.070502	7351.4	1.9014e+06	0.35442	0.36151	0.63849	0.72302	0.99964	False
GATCGACTGGGCTCTTACAG	PANK2	1027.4	1008.2/902.95/977.68	1027.4	977.68	-0.071528	3258.9	1.3709e+06	0.35389	0.36171	0.63829	0.72342	0.99964	False
ATTGAGCGGAAGATTCAACT	RELB	1136.7	1066.7/1083/1545.9	1136.7	1083	-0.06974	1.0726e+05	1.6842e+06	0.35335	0.36191	0.63809	0.72382	0.99964	False
CGGAGTGATGAGCCCGCCCG	BLOC1S2	871.69	849.47/828.89/737.94	871.69	828.89	-0.072544	4347.7	9.8087e+05	0.35333	0.36192	0.63808	0.72384	0.99964	False
ACACCGTGCACAAAGACTCG	SLC20A2	1245.9	1211.5/1188.3/1167.5	1245.9	1188.3	-0.068266	485.35	2.0304e+06	0.35298	0.36205	0.63795	0.7241	0.99964	False
TCACCGTACTGTCCACGCCG	ADA	1162.3	999.86/1123.1/1108	1162.3	1108	-0.068968	5956	1.7623e+06	0.35295	0.36206	0.63794	0.72413	0.99964	False
TTTAAGCAAGTATCTGACAT	SGCB	806.6	766.84/715.43/860.58	806.6	766.84	-0.07284	5715.6	8.3748e+05	0.35293	0.36207	0.63793	0.72414	0.99964	False
AGGAGGAGGAGTGATTCGAA	SLFN11	948.4	914.45/871.7/902.85	948.4	902.85	-0.070926	552.63	1.1647e+06	0.35278	0.36213	0.63787	0.72425	0.99964	False
GGTGCGCAAATCCCTGCAAG	CCS	1080.9	1078.8/1030/1030.3	1080.9	1030.3	-0.069032	1172.8	1.5202e+06	0.3524	0.36227	0.63773	0.72454	0.99964	False
GAGGCGGAAGGGTAAAGCCG	IGFBP7	685.73	638.72/651.56/701.91	685.73	651.56	-0.073622	1349.8	6.0171e+05	0.35223	0.36233	0.63767	0.72467	0.99964	False
TCCACTCAGATCAACTACCC	C17orf53	1104.1	1092.7/1053.1/981.84	1104.1	1053.1	-0.068216	3322.9	1.5875e+06	0.35195	0.36244	0.63756	0.72487	0.99964	False
AATTTAAGAACAGATGAACA	RASA1	799.63	790.98/689.61/761.5	799.63	761.5	-0.070398	3018.5	8.228e+05	0.351	0.3628	0.6372	0.72559	0.99964	False
CTGATTTACAAACTGTACAT	TNFRSF10C	1513.3	1609.8/1441/1448.2	1513.3	1448.2	-0.063383	13089	3.0168e+06	0.35088	0.36284	0.63716	0.72568	0.99964	False
CCACATAGTCAAAGGGACCA	NFATC4	606.7	846.68/873.05/819.01	606.7	846.68	0.48017	730.61	4.6891e+05	0.35046	0.55306	0.44694	0.89387	0.99964	True
ATTCTTACGTGATTTAATGT	QKI	1204.1	1151.2/1206/981.84	1204.1	1151.2	-0.064768	15840	1.894e+06	0.35004	0.36315	0.63685	0.72631	0.99964	False
TTTAGGACAAGCACTGACGA	LMO7	1306.4	1406.5/1250.1/1190.4	1306.4	1250.1	-0.063434	14008	2.2361e+06	0.3497	0.36328	0.63672	0.72657	0.99964	False
ACGGGTCGCTCAGGTAGACT	IER5	843.79	839.25/805.11/790.6	843.79	805.11	-0.06762	688.08	9.18e+05	0.34931	0.36343	0.63657	0.72686	0.99964	False
GCTGATAGGGAGTCGATCGG	PLK3	650.86	638.72/615.55/620.15	650.86	620.15	-0.069629	183.09	5.4104e+05	0.34876	0.36364	0.63636	0.72727	0.99964	False
GGTCTATTATACTATAGACA	STARD4	676.43	645.22/519.76/902.16	676.43	645.22	-0.068042	40879	5.8521e+05	0.34785	0.36398	0.63602	0.72795	0.99964	False
TCTCATGGTCTCCTTATCGG	KLF3	74.384	113.26/102.59/88.691	74.384	102.59	0.45859	153.54	6580.1	0.34775	0.55631	0.44369	0.88738	0.99964	True
AGGACGCCTCGAGGATGCGA	C17orf100	1459.8	1369.4/1694.5/1401	1459.8	1401	-0.059211	43551	2.8036e+06	0.3474	0.36414	0.63586	0.72829	0.99964	False
CTGGCTACTCGTATCGAACA	ANKRA2	653.19	623.87/746/607.67	653.19	623.87	-0.066144	7589.4	5.4499e+05	0.34612	0.36463	0.63537	0.72925	0.99964	False
GGTGGGCGATGGCAGAAATG	GDE1	1001.9	927.45/960.02/1025.5	1001.9	960.02	-0.061483	2673.9	1.3023e+06	0.34602	0.36466	0.63534	0.72933	0.99964	False
GCATTTGGTTACGTGTGTGG	DAB2	1406.3	1388.9/1284.8/1351.9	1406.3	1351.9	-0.056951	2933.7	2.5984e+06	0.34537	0.36491	0.63509	0.72982	0.99964	False
CGCAGGAAGCCAATCCGACG	PANK2	1057.6	1015.6/952.55/1019.3	1057.6	1015.6	-0.058409	1997.2	1.4543e+06	0.34412	0.36538	0.63462	0.73076	0.99964	False
CCTGGTACAAGACATAATGG	CSF1	976.29	1391.6/1358.2/1294.3	976.29	1358.2	0.47585	2596.8	1.2355e+06	0.34355	0.54871	0.45129	0.90257	0.99964	True
CTCACGGGGACATACAGGGC	NO_TARGET.37	797.3	960.87/1141.4/1108	797.3	1108	0.47418	11377	8.1793e+05	0.34348	0.54918	0.45082	0.90165	0.99964	True
GGCAACGAATGACTCCAACT	TRIM24	973.97	1368.4/1269.2/1353.9	973.97	1353.9	0.47479	3698.5	1.2295e+06	0.34267	0.54831	0.45169	0.90338	0.99964	True
TGCGACCCCGACTACCTGCG	CMTM4	1394.7	1431.6/1340.5/1344.2	1394.7	1344.2	-0.053138	3820.1	2.5549e+06	0.34239	0.36603	0.63397	0.73206	0.99964	False
TGCAGTTCACCAAAAGCACA	MYO6	1166.9	1622.8/1636.7/1587.4	1166.9	1622.8	0.47546	722.2	1.7767e+06	0.34203	0.54757	0.45243	0.90485	0.99964	True
GGATGTAAAATCATGGTCCG	QKI	1043.7	1445.5/1518.5/1450.2	1043.7	1450.2	0.4742	2341	1.4155e+06	0.3417	0.54769	0.45231	0.90461	0.99964	True
ATCGCCAGGAGTATTATCTG	RASA1	1201.8	1087.1/1178.8/1157.8	1201.8	1157.8	-0.053678	2719.4	1.8865e+06	0.34155	0.36634	0.63366	0.73269	0.99964	False
AAGACTCGACTCACCCGCGA	CTGF	1276.2	1230.1/1195.1/1241	1276.2	1230.1	-0.052983	671.8	2.132e+06	0.34152	0.36635	0.63365	0.73271	0.99964	False
AAGGGCCTATTCTGTCACTT	CTGF	1099.5	1527.2/1532.8/1466.9	1099.5	1527.2	0.47367	1834.1	1.5739e+06	0.34091	0.5472	0.4528	0.9056	0.99964	True
CCCGAGGCCAGAACGACTGT	NFYC	987.91	1235.7/1370.4/1374	987.91	1370.4	0.47172	9081.2	1.2657e+06	0.33997	0.54702	0.45298	0.90595	0.99964	True
TGCCCTGGTGCAAGTCACGG	PACSIN3	1153	881.96/1112.9/1346.3	1153	1112.9	-0.050979	53907	1.7337e+06	0.33914	0.36725	0.63275	0.7345	0.99964	False
TATTGCCGAAATGTGCTCAA	GPC1	1050.7	1456.6/1549.1/1398.3	1050.7	1456.6	0.47093	5976	1.4348e+06	0.3389	0.54637	0.45363	0.90725	0.99964	True
CAGGGGCACATACCACAGGG	ACOT7	1004.2	996.15/968.85/960.36	1004.2	968.85	-0.051625	408.59	1.3085e+06	0.33849	0.3675	0.6325	0.735	0.99964	False
TGGGACACAAACTCGTGACA	FANCC	1159.9	1120.6/1203.9/1092	1159.9	1120.6	-0.049782	3883.3	1.7551e+06	0.33827	0.36758	0.63242	0.73516	0.99964	False
TGACAGGCGAGAATGTCACC	NIPAL3	1197.1	1226.4/1111.5/1157.1	1197.1	1157.1	-0.048954	3437.5	1.8717e+06	0.3379	0.36772	0.63228	0.73544	0.99964	False
AGTGTGTGCGCAGAGTATTG	FBXO22	1778.2	1708.2/1725.7/1747.5	1778.2	1725.7	-0.043226	390.36	4.1909e+06	0.33685	0.36811	0.63189	0.73623	0.99964	False
GCCGGGTGCGCTGTTACACA	HDAC5	1036.7	1002.6/1000.1/1111.4	1036.7	1002.6	-0.048176	5918.4	1.3963e+06	0.3361	0.3684	0.6316	0.73679	0.99964	False
AGGCCTGCTTAGCAAGTGCG	HDAC5	1385.4	1919/1861.6/1919.3	1385.4	1919	0.46973	1644.4	2.5203e+06	0.33609	0.54438	0.45562	0.91124	0.99964	True
GTGGTGGAAATGCTCCCAAG	PERP	592.75	544.03/580.9/570.95	592.75	570.95	-0.053959	411.93	4.4722e+05	0.33596	0.36845	0.63155	0.7369	0.99964	False
GCGTGGGTCAATATGGACAT	CDH8	1392.4	1349.9/1298.4/1358.1	1392.4	1349.9	-0.044707	1359.4	2.5462e+06	0.33591	0.36847	0.63153	0.73694	0.99964	False
CAATGGGCCTCCACTAGGGG	TINF2	876.34	846.68/726.98/895.92	876.34	846.68	-0.049612	8376.6	9.9155e+05	0.33581	0.36851	0.63149	0.73701	0.99964	False
CGGACCTACTGTCCTACCTG	IL11	934.45	903.31/919.25/836.33	934.45	903.31	-0.048842	2370.2	1.1301e+06	0.33575	0.36853	0.63147	0.73706	0.99964	False
AGCCAGGGAAGATTAACCTG	BNC2	1085.5	1044.4/1051.7/1095.5	1085.5	1051.7	-0.045594	983.21	1.5335e+06	0.3345	0.369	0.631	0.738	0.99964	False
CAAAGAATGACACGCCAGCG	GPSM2	555.56	701.85/798.32/764.96	555.56	764.96	0.46075	2547.7	3.9194e+05	0.33449	0.54588	0.45412	0.90825	0.99964	True
GGCCTCACCAGTAGTAACGA	ACTA2	746.17	708.35/793.56/721.31	746.17	721.31	-0.048808	2694.1	7.1464e+05	0.33386	0.36924	0.63076	0.73848	0.99964	False
ACTTTCTTGCCAAAGCCGCG	FBXL18	769.41	675.86/786.09/744.87	769.41	744.87	-0.046704	3230.8	7.6071e+05	0.33249	0.36976	0.63024	0.73952	0.99964	False
GGTGGTACGGTGTACCGCAG	CTGF	750.81	662.86/726.98/798.22	750.81	726.98	-0.04648	4593.4	7.2374e+05	0.33212	0.3699	0.6301	0.7398	0.99964	False
AGACCTCACTTCCTATGACG	PML	915.85	890.31/869.66/888.3	915.85	888.3	-0.044022	175.81	1.0847e+06	0.33187	0.36999	0.63001	0.73999	0.99964	False
AAAGTCGAATATCATGCTGG	ADK	836.82	811.4/795.6/894.54	836.82	811.4	-0.044449	3580.5	9.0262e+05	0.33145	0.37015	0.62985	0.74031	0.99964	False
ATTGCTTCTGATAACGACCT	REV3L	1113.4	1082.5/1159.1/1079.5	1113.4	1082.5	-0.040632	2938.3	1.6148e+06	0.33089	0.37036	0.62964	0.74073	0.99964	False
AGGGTGGAAGGCTGGATCGA	chr16;47679754:47680754	634.59	614.59/623.71/605.6	634.59	614.59	-0.046135	82.005	5.1386e+05	0.33047	0.37052	0.62948	0.74104	0.99964	False
TTCCACGGCGATATCCAGTG	PLXNB2	1294.7	1783.4/1805.2/1669.9	1294.7	1783.4	0.46166	6681	2.1958e+06	0.32978	0.5416	0.4584	0.91679	0.99964	True
CTACGTGAGGGGCCCCAACG	SULF2	781.03	1118.7/1058.5/1072.6	781.03	1072.6	0.45717	1160.9	7.843e+05	0.32924	0.54261	0.45739	0.91478	0.99964	True
AGATACTCACGATCTCATTG	TNFRSF10B	1431.9	1418.6/1396.9/1367.1	1431.9	1396.9	-0.035684	678.63	2.6956e+06	0.32921	0.371	0.629	0.742	0.99964	False
GAACCTCTGAGCCTAGATTG	TRIM22	1155.3	1254.2/1112.2/1126	1155.3	1126	-0.037045	8321.5	1.7408e+06	0.32844	0.37129	0.62871	0.74258	0.99964	False
ATAAAAGTCTCATTAACCCA	chr3;23456046:23457046	994.89	995.22/944.39/968.68	994.89	968.68	-0.038478	647.13	1.2839e+06	0.32828	0.37135	0.62865	0.7427	0.99964	False
TACTACGCGAGGCCCGACTG	ZNF219	1220.4	1189.3/1291.6/1191.1	1220.4	1191.1	-0.03499	5049.6	1.9465e+06	0.32731	0.37172	0.62828	0.74343	0.99964	False
TGCAGCCGTAGTCTTGATTG	TNFRSF10B	1480.7	1922.7/2049.8/2036.4	1480.7	2036.4	0.4595	6561.1	2.8861e+06	0.32712	0.54003	0.45997	0.91994	0.99964	True
GAGGCGCTGAGAAGTAGACG	C14orf79	1278.5	1209.7/1282.1/1248.6	1278.5	1248.6	-0.034077	1317.5	2.1399e+06	0.327	0.37183	0.62817	0.74366	0.99964	False
CAGGCATACACTGACGACAG	NEK8	1259.9	1170.7/1230.4/1243.1	1259.9	1230.4	-0.034098	1864.6	2.077e+06	0.3269	0.37187	0.62813	0.74375	0.99964	False
GATAGGTCAGAAAGACAATG	ZNF436	1236.6	1207.8/1205.3/1306.1	1236.6	1207.8	-0.033989	4834.8	1.9997e+06	0.32665	0.37196	0.62804	0.74393	0.99964	False
GAACAAGGGAGTGCTCCCAA	FAM13C	869.36	868.03/804.43/847.42	869.36	847.42	-0.036842	1136.4	9.7555e+05	0.32588	0.37226	0.62774	0.74451	0.99964	False
ACTCCACGTCCATCAGTACG	CCS	1466.8	1435.3/1442.4/1436.4	1466.8	1436.4	-0.03017	18.753	2.831e+06	0.32516	0.37253	0.62747	0.74506	0.99964	False
GCTTATGCGCTACCTCCATG	ADNP2	934.45	977.58/912.46/830.79	934.45	912.46	-0.034319	5455.4	1.1301e+06	0.32454	0.37277	0.62723	0.74553	0.99964	False
ACCCAATATGCGAACCACCA	SEMA3C	1050.7	1011/1066.7/1026.9	1050.7	1026.9	-0.033017	918.39	1.4348e+06	0.32452	0.37277	0.62723	0.74555	0.99964	False
GTCCCCTATGATCACCAACG	PDGFRB	804.28	803.05/784.73/767.04	804.28	784.73	-0.035454	324.17	8.3257e+05	0.32416	0.37291	0.62709	0.74582	0.99964	False
CTGGGGCTACGCCACCCGAG	NUAK2	464.9	427.98/474.23/451.77	464.9	451.77	-0.041237	535.27	2.7271e+05	0.32414	0.37292	0.62708	0.74583	0.99964	False
TCAGCGCACGATCACTGTCG	GADD45A	1053	1036.1/1000.1/1029.7	1053	1029.7	-0.032317	457.09	1.4413e+06	0.324	0.37297	0.62703	0.74594	0.99964	False
CTCACCTGAGTCCTCTACTG	PSTPIP2	1222.7	1147.5/1197.1/1229.2	1222.7	1197.1	-0.030443	1747.5	1.954e+06	0.32382	0.37304	0.62696	0.74608	0.99964	False
GGTGGTCGGAGATTCGTAGC	IL1B	1269.2	1243.1/1189/1280.5	1269.2	1243.1	-0.029932	2162.9	2.1083e+06	0.32374	0.37307	0.62693	0.74613	0.99964	False
AAGGCCTATACCTGACTGAT	ROM1	1015.8	989.65/993.31/1250.7	1015.8	993.31	-0.032277	33128	1.3395e+06	0.32366	0.3731	0.6269	0.7462	0.99964	False
GCGCCATCACTGGTTCACAG	PEAK1	1013.5	1387/1467.5/1313.7	1013.5	1387	0.45226	5927.2	1.3333e+06	0.32348	0.53927	0.46073	0.92146	0.99964	True
TCAACCCCAGCGCACCGTTG	NO_TARGET.51	1069.3	1539.2/1463.5/1391.3	1069.3	1463.5	0.4524	5472.1	1.487e+06	0.32326	0.53904	0.46096	0.92193	0.99964	True
GGGAGAATCCTTGGACCTAG	QKI	755.46	1083.4/1032/948.58	755.46	1032	0.44955	4802.3	7.3289e+05	0.32307	0.53981	0.46019	0.92038	0.99964	True
GGCAATGGGCCACACGACAA	PLXNB2	685.73	936.73/900.91/936.11	685.73	936.11	0.44848	619.72	6.0171e+05	0.32278	0.53992	0.46008	0.92017	0.99964	True
GCCAACTTAGCATTTATACG	TTC19	867.04	913.52/847.92/778.13	867.04	847.92	-0.03214	4587.3	9.7024e+05	0.32222	0.37364	0.62636	0.74729	0.99964	False
TCTGGGAACAGTTACTAATG	ASCC3	713.62	681.43/720.86/697.06	713.62	697.06	-0.033831	405.49	6.526e+05	0.3219	0.37377	0.62623	0.74753	0.99964	False
TGAGCTCGGCATTATCATAG	OGFOD2	1039.1	987.79/1059.9/1017.9	1039.1	1017.9	-0.029683	1335.3	1.4027e+06	0.32184	0.37379	0.62621	0.74757	0.99964	False
AGAGCTGGACATCCGCCCAA	SLC12A4	1490	1464.1/1444.4/1497.4	1490	1464.1	-0.025336	746.96	2.9231e+06	0.32156	0.37389	0.62611	0.74778	0.99964	False
CAGAAGCACCGTCACCCATG	FAM20B	1436.5	1218/1411.8/1436.4	1436.5	1411.8	-0.025013	19081	2.7135e+06	0.321	0.37411	0.62589	0.74821	0.99964	False
GTAGTAATGAGCATCCACAT	ADK	832.17	850.39/814.62/789.22	832.17	814.62	-0.03071	962.53	8.9243e+05	0.32076	0.3742	0.6258	0.74839	0.99964	False
AAACCTGGACACGTTTACCC	OPTN	1143.7	1101.1/1122.4/1191.1	1143.7	1122.4	-0.02704	2587.5	1.7054e+06	0.32061	0.37425	0.62575	0.74851	0.99964	False
GGCGAGCAGGAGTATCACCG	CSF1	885.64	895.88/805.79/867.51	885.64	867.51	-0.029793	2307.2	1.0131e+06	0.32057	0.37427	0.62573	0.74853	0.99964	False
TGGCGGGAACCACTAAGGAA	EML2	576.48	714.85/784.73/814.85	576.48	784.73	0.44427	2895.2	4.2258e+05	0.32036	0.53921	0.46079	0.92158	0.99964	True
ACACTGGCTGCACTATCCAT	INSIG2	1499.3	1440.8/1475/1680.3	1499.3	1475	-0.023543	21651	2.9604e+06	0.32023	0.3744	0.6256	0.7488	0.99964	False
CCAAGACTCCACCTATAACG	DHCR7	727.57	739.92/712.03/676.97	727.57	712.03	-0.0311	1003.6	6.7884e+05	0.31994	0.37451	0.62549	0.74902	0.99964	False
TGCCTAGGGATGGACTTGCT	chr10;124445029:124446029	1531.8	2094.4/1988.7/2111.3	1531.8	2094.4	0.45102	5734.4	3.0928e+06	0.31989	0.53656	0.46344	0.92689	0.99964	True
AAGAAACAAACGTACCATTG	LRPAP1	1166.9	1136.3/1150.3/1146.8	1166.9	1146.8	-0.025105	60.419	1.7767e+06	0.31928	0.37476	0.62524	0.74951	0.99964	False
TTATCAAAAGAACACCAACA	GPR155	934.45	849.47/917.22/1013.7	934.45	917.22	-0.026827	6951.2	1.1301e+06	0.31872	0.37497	0.62503	0.74994	0.99964	False
GCTTACATGTAACAGCGCAG	TTLL1	639.24	616.44/625.75/626.38	639.24	625.75	-0.030729	43.475	5.2155e+05	0.31857	0.37503	0.62497	0.75005	0.99964	False
CCCCGGCCCCATCCAATAGG	C17orf82	1080.9	1443.6/1473.7/1605.5	1080.9	1473.7	0.44682	9135.7	1.5202e+06	0.31856	0.53681	0.46319	0.92638	0.99964	True
TGGCCACGAATTCCGCCGCC	NO_TARGET.11	922.83	1257/1205.3/1303.3	922.83	1257	0.44546	2411.2	1.1016e+06	0.31841	0.53713	0.46287	0.92573	0.99964	True
CTTGATCGCGTCTTTCACGT	TRIP6	918.18	805.83/919.93/901.47	918.18	901.47	-0.026474	4743.5	1.0904e+06	0.3183	0.37513	0.62487	0.75026	0.99964	False
TGCAGGTGTTTGATGTACAG	RABL2B	1141.3	1170.7/1100/1122.5	1141.3	1122.5	-0.023979	1414.4	1.6983e+06	0.31822	0.37516	0.62484	0.75032	0.99964	False
TCTGGAGAAAAACTGGATGT	ADK	948.4	943.23/931.48/875.14	948.4	931.48	-0.025933	1656.6	1.1647e+06	0.31815	0.37518	0.62482	0.75037	0.99964	False
GTATATGTGAGTGCATAGTG	chr12;88478366:88479366	839.15	910.74/823.46/822.47	839.15	823.46	-0.027196	3809.5	9.0773e+05	0.3181	0.37521	0.62479	0.75041	0.99964	False
TTTCTCCTTAACTAGGAACT	NT5DC1	811.25	797.48/771.14/796.14	811.25	796.14	-0.027086	313.47	8.4734e+05	0.31773	0.37535	0.62465	0.75069	0.99964	False
CATAGCGCCCCGGTAGTATG	RAB3A	1297.1	1768.6/1835.8/1557	1297.1	1768.6	0.44702	24649	2.2038e+06	0.3176	0.5359	0.4641	0.9282	0.99964	True
ATGGCGGTTATGATCGCCAG	SRPX2	929.8	829.97/934.2/913.94	929.8	913.94	-0.0248	3730.7	1.1187e+06	0.3171	0.37558	0.62442	0.75116	0.99964	False
TTAAAACAGATATAACCCCT	ARNTL	1097.2	1080.6/984.48/1100.3	1097.2	1080.6	-0.021887	4816.6	1.5671e+06	0.31625	0.37591	0.62409	0.75181	0.99964	False
GTTCGTGAACCTCGCCTGTG	SLC12A4	939.1	924.66/868.98/1024.1	939.1	924.66	-0.022325	6495.2	1.1416e+06	0.31526	0.37628	0.62372	0.75256	0.99964	False
ACTTCCATCTGCCTTACCGG	ZC3HAV1	1201.8	1054.6/1284.8/1185.6	1201.8	1185.6	-0.019579	13493	1.8865e+06	0.31524	0.37629	0.62371	0.75258	0.99964	False
CGCGCAGAAGGCAAGCAGGG	NO_TARGET.63	880.99	1584.7/1175.4/1195.9	880.99	1195.9	0.44053	75790	1.0023e+06	0.3146	0.53547	0.46453	0.92906	0.99964	True
TGAGCACTGAGAGGTCAAAG	SERTAD1	722.92	957.16/980.4/1002.6	722.92	980.4	0.43901	517.19	6.7003e+05	0.31456	0.53594	0.46406	0.92812	0.99964	True
AGTATAGTTGTATCTGCACT	SSR1	1132	1063.9/1117/1272.2	1132	1117	-0.019314	13451	1.6702e+06	0.31452	0.37656	0.62344	0.75313	0.99964	False
GATTTCGTTCAAAGTATGAT	chr20;146320388:146321388	862.39	835.54/849.27/869.59	862.39	849.27	-0.022085	300.72	9.5968e+05	0.31435	0.37663	0.62337	0.75326	0.99964	False
ACGAGCGCATCGTCTTCTCG	FAM129B	1510.9	1494.7/1413.9/1568.7	1510.9	1494.7	-0.01558	6006.7	3.0073e+06	0.31412	0.37672	0.62328	0.75343	0.99964	False
ATGTAGCCCTCCTGTCAAAG	DDB2	1080.9	1066.7/1029.3/1200.1	1080.9	1066.7	-0.019045	9596.7	1.5202e+06	0.31391	0.37679	0.62321	0.75359	0.99964	False
GAGACCGAGGTGTATCACCA	STAT3	1241.3	1274.7/1226.4/1206.3	1241.3	1226.4	-0.017446	1367.1	2.015e+06	0.31386	0.37681	0.62319	0.75363	0.99964	False
GTAGTATATGATACAAGCAA	COBLL1	1108.8	982.22/1100.7/1094.8	1108.8	1094.8	-0.018319	6352.4	1.6011e+06	0.31357	0.37693	0.62307	0.75385	0.99964	False
CGTGTGTGGGTAAACGGAAA	NO_TARGET.2	1066.9	1369.4/1447.8/1474.5	1066.9	1447.8	0.44006	3435.2	1.4805e+06	0.31305	0.53426	0.46574	0.93148	0.99964	True
GTAACACTAACCAAATCTGT	SSR1	1266.9	1294.2/1199.2/1252.8	1266.9	1252.8	-0.01612	2292.6	2.1005e+06	0.31301	0.37714	0.62286	0.75428	0.99964	False
TCTGGAGTTCGAATTTCGGC	MAGOHB	1269.2	1223.6/1344.6/1255.5	1269.2	1255.5	-0.015577	4473.4	2.1083e+06	0.3126	0.37729	0.62271	0.75458	0.99964	False
CCCGCGAGTACTTGCCGCCG	LRPAP1	618.32	690.71/608.76/605.6	618.32	608.76	-0.022439	3363.1	4.8738e+05	0.31182	0.37759	0.62241	0.75518	0.99964	False
AGGGTGAGAAAACCACGTTG	SERPINE1	1055.3	1074.1/1043.6/1031	1055.3	1043.6	-0.016118	545.22	1.4478e+06	0.31143	0.37774	0.62226	0.75548	0.99964	False
TGATGCAGGCATGGGCCTTG	RABL2A	1455.1	1528.1/1426.1/1443.3	1455.1	1443.3	-0.011763	3743.2	2.7855e+06	0.31082	0.37797	0.62203	0.75594	0.99964	False
GCCAGTTAGACAATGGCATG	WDR19	801.95	791.91/802.39/773.97	801.95	791.91	-0.018167	215.83	8.2767e+05	0.31067	0.37803	0.62197	0.75605	0.99964	False
GAGAGTGGTCCAGTGTAATG	INSIG2	1350.5	1512.3/1322.2/1339.4	1350.5	1339.4	-0.011959	15104	2.3928e+06	0.31032	0.37816	0.62184	0.75632	0.99964	False
GACATTGGTCAGATAGCCAG	chr11;84753404:84754404	1362.2	1350.8/1398.2/1351.2	1362.2	1351.2	-0.011689	1108.6	2.4349e+06	0.31019	0.37821	0.62179	0.75642	0.99964	False
CACCAGCACGAGCGTATGGT	TCF3	1122.7	1113.1/1080.3/1112.1	1122.7	1112.1	-0.013709	507.11	1.6424e+06	0.31008	0.37825	0.62175	0.7565	0.99964	False
AGGTTGCTACAAGATCACCA	RPS27L	1166.9	1205/1156.4/1053.2	1166.9	1156.4	-0.013065	6505.1	1.7767e+06	0.30991	0.37831	0.62169	0.75663	0.99964	False
ATGGGGCTTCTTGACACCGC	HIST1H3H	509.07	501.32/544.21/490.57	509.07	501.32	-0.022067	977.6	3.2805e+05	0.3099	0.37832	0.62168	0.75663	0.99964	False
TAACTTTCTGAGACTACTAG	AP4E1	1094.8	1081.6/1085/1099.6	1094.8	1085	-0.01297	112.65	1.5604e+06	0.30929	0.37855	0.62145	0.7571	0.99964	False
CGAAATACTCTCTCAAACTC	MGST2	850.77	854.11/830.93/841.88	850.77	841.88	-0.01514	134.71	9.3352e+05	0.30881	0.37873	0.62127	0.75747	0.99964	False
ACCAAAGCCCAGAAGAAAGA	HIST2H2BE	634.59	626.65/672.63/558.48	634.59	626.65	-0.018124	3380.6	5.1386e+05	0.30865	0.37879	0.62121	0.75758	0.99964	False
TAAAATGTGACTCACATCCA	PSTPIP2	1199.4	1410.2/1622.5/1647.7	1199.4	1622.5	0.4355	22844	1.8791e+06	0.30859	0.53187	0.46813	0.93626	0.99964	True
CAGAATCTTTCACCAACGGT	SRPX2	999.54	990.58/965.45/1265.2	999.54	990.58	-0.012975	38035	1.2962e+06	0.3085	0.37885	0.62115	0.7577	0.99964	False
GACTACAATAGGGACTCGCC	TCF4	590.42	629.44/582.94/529.38	590.42	582.94	-0.018367	2515.6	4.4366e+05	0.30824	0.37895	0.62105	0.7579	0.99964	False
CCGCTGCCCCCGAAGACACG	ZNF488	962.34	1287.7/1314/1299.9	962.34	1299.9	0.43337	174.32	1.1998e+06	0.30815	0.53222	0.46778	0.93556	0.99964	True
TCTCAAGTTGGAGAAAGGCG	ZNF37A	69.735	66.843/74.057/67.904	69.735	67.904	-0.03783	19.489	5773.8	0.30812	0.379	0.621	0.75799	0.99964	False
TAAGAATGGAGCAACAGGCG	GDE1	850.77	841.11/842.48/890.38	850.77	842.48	-0.014106	1148.1	9.3352e+05	0.308	0.37904	0.62096	0.75808	0.99964	False
GCTCTTCCTACACTATGGCA	RASA3	990.24	1037.9/977.68/981.84	990.24	981.84	-0.012272	1581.3	1.2717e+06	0.30787	0.37909	0.62091	0.75818	0.99964	False
GTAATAACTCTTGAGTATGG	PJA2	1341.2	1365.6/1329.6/1333.1	1341.2	1333.1	-0.008727	534.3	2.3594e+06	0.30774	0.37914	0.62086	0.75828	0.99964	False
TCATGTATACGAACATAACG	ZNF440	841.47	735.27/885.28/833.56	841.47	833.56	-0.013608	6167.7	9.1286e+05	0.30752	0.37923	0.62077	0.75845	0.99964	False
GAAGCTCAAATTAACCTGCT	ETV7	892.61	883.81/885.28/903.54	892.61	885.28	-0.011875	167.8	1.0294e+06	0.30667	0.37955	0.62045	0.7591	0.99964	False
CGTCGTTGAAATTCATCGTA	PPP1R3C	1401.7	1970.9/1894.2/1764.8	1401.7	1894.2	0.43419	11315	2.581e+06	0.30659	0.53053	0.46947	0.93894	0.99964	True
GCGGCCAGATGATGCCAACG	ACOT7	804.28	797.48/777.94/870.28	804.28	797.48	-0.012238	2841.5	8.3257e+05	0.30606	0.37978	0.62022	0.75956	0.99964	False
AGCCAAGAGCTGAGTCCCGT	PGBD2	1039.1	1032.4/983.8/1071.2	1039.1	1032.4	-0.0093201	1934.3	1.4027e+06	0.30598	0.37981	0.62019	0.75962	0.99964	False
AGCTAGCGATGGCTCTAAGT	NO_TARGET.12	569.5	765.91/708.63/783.67	569.5	765.91	0.42682	1798	4.1224e+05	0.3059	0.53248	0.46752	0.93503	0.99964	True
CACTTTCCGAGACATGCATG	TEP1	1499.3	2115.8/2025.3/2002.5	1499.3	2025.3	0.43363	4349.4	2.9604e+06	0.30574	0.52996	0.47004	0.94009	0.99964	True
CTAGGGCAGCAATTGAAGAG	PSTPIP2	1120.4	1511.4/1682.2/1390	1120.4	1511.4	0.43152	21967	1.6355e+06	0.30573	0.5307	0.4693	0.9386	0.99964	True
AGTTTATGCTGCCACTGCTA	PLEKHF2	1034.4	1062.1/1028/999.86	1034.4	1028	-0.0090041	976.39	1.3899e+06	0.30569	0.37992	0.62008	0.75984	0.99964	False
CTCTGCCCATTCAAAGACTC	TRAF4	1125.1	1142.8/1041.5/1119	1125.1	1119	-0.007737	3285.2	1.6494e+06	0.30543	0.38002	0.61998	0.76004	0.99964	False
TGTGCCGGAAGTGCCGCACA	TNFRSF10B	1113.4	1406.5/1639.4/1501.5	1113.4	1501.5	0.43107	14026	1.6148e+06	0.30539	0.53056	0.46944	0.93889	0.99964	True
AGACGATGGGAAGATAACGC	CDH8	83.682	109.55/118.9/111.56	83.682	111.56	0.41053	28.964	8353.9	0.30498	0.53638	0.46362	0.92724	0.99964	True
TATCCCGGTAGATACTGATG	AP3M1	1290.1	1328.5/1285.5/1285.3	1290.1	1285.5	-0.0051912	926.49	2.1797e+06	0.30464	0.38032	0.61968	0.76064	0.99964	False
AAATTTGTTTGGCAGCCCCG	SCIN	1020.5	1030.5/970.89/1015.1	1020.5	1015.1	-0.0075838	1095.8	1.352e+06	0.30446	0.38039	0.61961	0.76077	0.99964	False
TGTGATCTGATGTTTCACAA	ZNF337	878.66	1181.8/1027.3/1229.2	878.66	1181.8	0.42721	13064	9.9691e+05	0.30363	0.53033	0.46967	0.93934	0.99964	True
GACGGCACCACCTACCCGAG	IGFBP7	725.24	754.77/720.18/660.34	725.24	720.18	-0.010087	2389.1	6.7443e+05	0.30348	0.38076	0.61924	0.76152	0.99964	False
ACGCTGTTCACTCCCTCCTA	FBXL18	1557.4	1603.3/1545.7/1556.3	1557.4	1556.3	-0.0010735	1162.8	3.1989e+06	0.30308	0.38092	0.61908	0.76183	0.99964	False
GCCACGGCCAATACCCCTGG	DHRS1	913.53	885.67/933.52/909.09	913.53	909.09	-0.0070249	572.68	1.0791e+06	0.30307	0.38092	0.61908	0.76184	0.99964	False
TCCCGAACATAGGCTATCTG	ITCH	955.37	1283.9/1330.3/1243.8	955.37	1283.9	0.42607	1882	1.1822e+06	0.3022	0.52944	0.47056	0.94112	0.99964	True
GTGTGTGTCTCACATTTGCG	ZNF79	1180.8	1208.7/1103.4/1178.6	1180.8	1178.6	-0.002714	3284.8	1.8202e+06	0.30192	0.38136	0.61864	0.76271	0.99964	False
TGCAGTCACTCAGAAGACGT	LOXL4	1139	1085.3/1149.6/1137.1	1139	1137.1	-0.0024753	1419	1.6913e+06	0.30142	0.38155	0.61845	0.7631	0.99964	False
CATGTATGACATCACCAACG	RAB3A	927.48	1321.1/1245.4/1209.8	927.48	1245.4	0.4248	3498.2	1.113e+06	0.30133	0.52911	0.47089	0.94178	0.99964	True
AGTCCATGGGCAATTTCGAG	HIBCH	1173.9	1108.5/1172.7/1198.7	1173.9	1172.7	-0.0014692	2399.6	1.7984e+06	0.30089	0.38175	0.61825	0.7635	0.99964	False
TGTCCCGTGGAGTAGACACG	ZNF79	571.83	568.17/575.47/537.69	571.83	568.17	-0.0092496	491.02	4.1567e+05	0.3008	0.38178	0.61822	0.76357	0.99964	False
CCACAACTCATCCATCACGG	LDB2	941.42	1329.4/1180.8/1263.2	941.42	1263.2	0.42373	5585.3	1.1473e+06	0.30037	0.52862	0.47138	0.94276	0.99964	True
ATCTTCAGGGTAACTACGAA	NO_TARGET.21	697.35	716.71/678.06/694.29	697.35	694.29	-0.0063419	382.97	6.2266e+05	0.3002	0.38201	0.61799	0.76402	0.99964	False
TAAAGCAGAAGAATATACAG	NO_TARGET.16	915.85	1192/1373.8/1228.5	915.85	1228.5	0.42333	11217	1.0847e+06	0.3002	0.52861	0.47139	0.94278	0.99964	True
GAAGTACAAGCGCCAGGCAC	HLA-C	1176.2	1220.8/1044.9/1175.9	1176.2	1175.9	-0.00042145	9579.1	1.8057e+06	0.30009	0.38205	0.61795	0.76411	0.99964	False
TATAAAAAGACTTGACCGGG	CDH8	887.96	877.32/885.96/897.31	887.96	885.96	-0.0032446	101.74	1.0185e+06	0.29985	0.38215	0.61785	0.76429	0.99964	False
CCAAGACATACTACCTTTCG	DUSP11	622.97	620.16/624.39/595.2	622.97	620.16	-0.0065136	320.28	4.9487e+05	0.29937	0.38233	0.61767	0.76466	0.99964	False
CTTCAAGTTTGTCGTCGTCG	TNFRSF10A	1280.8	1719.4/1631.3/1730.9	1280.8	1719.4	0.42453	3944.3	2.1479e+06	0.29924	0.5273	0.4727	0.9454	0.99964	True
AGCTGGCGTCGGGATCGATG	MLST8	876.34	790.05/914.5/875.14	876.34	875.14	-0.0019786	4394.6	9.9155e+05	0.29874	0.38257	0.61743	0.76514	0.99964	False
ATGAGGCCCAGTGCCGACGA	ZBTB4	732.22	691.64/754.83/730.32	732.22	730.32	-0.0037428	1048.5	6.877e+05	0.29857	0.38263	0.61737	0.76527	0.99964	False
TTGGACTTTCTGCATAACAA	MKNK2	1064.6	1431.6/1355.4/1426.7	1064.6	1426.7	0.42198	2549.7	1.4739e+06	0.29823	0.5273	0.4727	0.94541	0.99964	True
GGCGTTGTCATTGGTAACCC	CTGF	829.85	920.02/829.57/782.29	829.85	829.57	-0.00047983	5208.6	8.8736e+05	0.29709	0.3832	0.6168	0.7664	0.99964	False
GGGTCCCTCGAGGAGTTCAA	C14orf79	732.22	1071.3/938.96/974.91	732.22	974.91	0.41251	5296.2	6.877e+05	0.29266	0.52563	0.47437	0.94874	0.99964	True
TAAGAGAACTCCAAACAATG	LMO7	1076.2	1473.3/1434.9/1280.5	1076.2	1434.9	0.41464	12665	1.5069e+06	0.2922	0.52443	0.47557	0.95115	0.99964	True
TCCGGAGGCTCAAACCAAGT	NO_TARGET.54	767.09	1484.5/1020.5/936.11	767.09	1020.5	0.41133	1.112e+05	7.5604e+05	0.29143	0.52493	0.47507	0.95014	0.99964	True
GTGGCCAGGATCTAGCCACC	SERTAD1	420.73	452.12/420.56/399.8	420.73	420.56	-0.00059649	713.4	2.2256e+05	0.29137	0.38539	0.61461	0.77077	0.99964	False
TATGCGATGGATGTCAACAG	COBLL1	1015.8	1401.8/1350.7/1308.2	1015.8	1350.7	0.41071	2211.4	1.3395e+06	0.28934	0.52322	0.47678	0.95355	0.99964	True
GCAATCAAGTTAGCCCAACA	AP4E1	746.17	996.15/987.88/959.67	746.17	987.88	0.40436	432.03	7.1464e+05	0.28592	0.5224	0.4776	0.95519	0.99964	True
CCACTGTGCTCATCACGCTG	THSD1	1483	2061.9/1944.5/1967.8	1483	1967.8	0.40782	4698.4	2.8953e+06	0.28492	0.52015	0.47985	0.9597	0.99964	True
CGCATGCATGCCAAGCACCG	RNF121	1183.2	1568/1704/1511.9	1183.2	1568	0.40599	10816	1.8275e+06	0.28469	0.52063	0.47937	0.95874	0.99964	True
TCAGACAAGAGAGAACCGCC	TRIM22	704.32	940.45/890.72/928.49	704.32	928.49	0.39815	784.76	6.354e+05	0.28122	0.52033	0.47967	0.95934	0.99964	True
ATACCAGATGCGTCCGCTTG	NO_TARGET.17	1318	1825.2/1682.2/1739.9	1318	1739.9	0.40038	5300	2.2768e+06	0.27959	0.51793	0.48207	0.96413	0.99964	True
GATAAAGGTAATGCCATCGG	AKR1B10	841.47	1094.6/1125.8/1107.3	841.47	1107.3	0.3956	252.53	9.1286e+05	0.27818	0.51844	0.48156	0.96313	0.99964	True
GCCCCGCCGCCCTCCCCTCC	NO_TARGET.31	1136.7	1549.5/1495.4/1436.4	1136.7	1495.4	0.3954	3202.7	1.6842e+06	0.27641	0.51681	0.48319	0.96638	0.99964	True
TGAATTTGTATGACCAAACA	APAF1	941.42	1311.8/1220.9/1236.1	941.42	1236.1	0.39256	2978	1.1473e+06	0.27514	0.5167	0.4833	0.96659	0.99964	True
CGCCTGAAGACTTCAGACAC	CCBE1	755.46	990.58/1047.7/951.35	755.46	990.58	0.39046	2398.7	7.3289e+05	0.27464	0.51704	0.48296	0.96593	0.99964	True
CAGAAGCTGCTCGAGTATGG	MCC	953.05	1395.4/1174/1250.7	953.05	1250.7	0.39174	13401	1.1764e+06	0.27443	0.51633	0.48367	0.96734	0.99964	True
CTGACAGAGTACATTGAGGG	LIMK2	1071.6	1406.5/1427.5/1398.3	1071.6	1406.5	0.39202	253.59	1.4936e+06	0.27402	0.51583	0.48417	0.96833	0.99964	True
CACCAGCATTATAAGCAGTG	ADORA2B	883.31	1145.6/1157.7/1182.1	883.31	1157.7	0.38992	370.07	1.0077e+06	0.27337	0.51603	0.48397	0.96794	0.99964	True
TCATTTGAGTCATACCTGAG	NT5DC1	1001.9	1313.7/1293.6/1340.8	1001.9	1313.7	0.39056	568.3	1.3023e+06	0.27322	0.51563	0.48437	0.96875	0.99964	True
CGTGTCCGAGTACCCCAGCG	PGF	546.26	697.21/714.07/719.92	546.26	714.07	0.38586	159.25	3.787e+05	0.27269	0.51695	0.48305	0.9661	0.99964	True
TCAGGGAGACACGAGCACCA	TTC23	662.48	790.98/940.32/866.13	662.48	866.13	0.38618	5575.8	5.609e+05	0.27191	0.51609	0.48391	0.96783	0.99964	True
TCTTGGGACAGCAGAATGTG	SIKE1	746.17	945.09/1033.4/975.61	746.17	975.61	0.38635	2135.6	7.1464e+05	0.27141	0.51554	0.48446	0.96892	0.99964	True
TGGGAACGGCTCGTCAGAGG	PGF	1106.5	1275.6/1479.1/1448.9	1106.5	1448.9	0.38865	15468	1.5943e+06	0.27117	0.51439	0.48561	0.97121	0.99964	True
CAGAATCGCTCGAAACACAG	BTBD10	443.98	563.52/633.22/578.57	443.98	578.57	0.38125	1606.3	2.4831e+05	0.2701	0.51625	0.48375	0.96749	0.99964	True
CTGGGGGGAGAATTCCTGTG	SLC4A11	781.03	999.86/1025.2/1018.6	781.03	1018.6	0.38265	197.21	7.843e+05	0.26822	0.5139	0.4861	0.97219	0.99964	True
TCCACGTTGTGTGACCCGGG	PLXNB1	790.33	1030.5/907.7/1030.3	790.33	1030.3	0.38217	7520.4	8.0343e+05	0.26777	0.51366	0.48634	0.97267	0.99964	True
TGCTATTAGTGTGCACCTAG	chr4;26534749:26535749	1827.1	2328.4/2506.4/2389.8	1827.1	2389.8	0.38719	8681.1	4.4286e+06	0.26742	0.51128	0.48872	0.97744	0.99964	True
TGAGCATGCCTCCAGAACCA	AEN	883.31	1264.4/1108.8/1151.6	883.31	1151.6	0.38227	7282.7	1.0077e+06	0.26727	0.51313	0.48687	0.97374	0.99964	True
GGAGCTGATCCACCGATACG	AP1S1	948.4	1228.2/1273.2/1236.8	948.4	1236.8	0.38273	699.43	1.1647e+06	0.26726	0.51294	0.48706	0.97411	0.99964	True
GGTTTGGAGGCAGCCCCTAA	EPSTI1	525.34	699.07/556.44/681.82	525.34	681.82	0.37551	8007.8	3.4976e+05	0.26459	0.51321	0.48679	0.97357	0.99964	True
CCTCTCCCATCCTCCAAAAG	KLF12	885.64	1339.6/1151.6/1055.3	885.64	1151.6	0.3785	22317	1.0131e+06	0.26426	0.51169	0.48831	0.97661	0.99964	True
TCGGCAAATACCAATAATGA	chr20;90769531:90770531	818.22	1094.6/1063.3/999.86	818.22	1063.3	0.37756	2500.7	8.6224e+05	0.26392	0.51174	0.48826	0.97651	0.99964	True
TTCTAGGGTATGGTACTTAT	chr15;25541157:25542157	1434.2	1982.1/1830.4/1867.4	1434.2	1867.4	0.38051	7264.8	2.7045e+06	0.26339	0.51	0.49	0.97999	0.99964	True
CTTTGACTTCAAAAAAAGCA	CRIPT	755.46	1075.1/979.04/877.91	755.46	979.04	0.37358	9724	7.3289e+05	0.26116	0.51064	0.48936	0.97871	0.99964	True
TGAGATTCGTCAGTTTCGCA	DERA	848.44	1098.3/1106.8/984.61	848.44	1098.3	0.37196	6495.1	9.2833e+05	0.25929	0.50945	0.49055	0.98111	0.99964	True
TAAAGAGACTGGATATGTAG	BCLAF1	1080.9	1296/1400.3/1629.7	1080.9	1400.3	0.37319	31753	1.5202e+06	0.25905	0.50869	0.49131	0.98262	0.99964	True
GCTGTCTTCAAAGTCCCACG	SYTL3	785.68	1088.1/924.69/1015.1	785.68	1015.1	0.36919	6748.5	7.9383e+05	0.25749	0.50879	0.49121	0.98241	0.99964	True
CTCGACACAGCACTACAATG	CROT	1401.7	1684.1/1817.4/1814.7	1401.7	1814.7	0.37235	8536.4	2.581e+06	0.2571	0.50706	0.49294	0.98587	0.99964	True
CCATAGCTCTAGCGATAAAC	NO_TARGET.49	899.58	1159.5/1162.5/1248.6	899.58	1162.5	0.36952	3712.9	1.0459e+06	0.25708	0.50824	0.49176	0.98352	0.99964	True
GAGTCGAAGATGGTCTAGGA	NO_TARGET.34	741.52	956.23/847.92/1092	741.52	956.23	0.36644	15085	7.056e+05	0.25561	0.50805	0.49195	0.9839	0.99964	True
CGGCTCGTGCCAACCCATCA	chr5;53417287:53418287	1157.6	1587.5/1494/1437.1	1157.6	1494	0.3678	5991.9	1.748e+06	0.25447	0.50632	0.49368	0.98735	0.99964	True
CCAGGTGTACTTGAGCTGTG	IGFBP7	1313.3	1612.6/1695.8/1761.4	1313.3	1695.8	0.3685	5611.2	2.2605e+06	0.2544	0.50595	0.49405	0.9881	0.99964	True
GATCAACAGCCAGCGCATCG	PLEKHF1	1008.8	1365.6/1273.9/1300.6	1008.8	1300.6	0.36614	2472.3	1.3209e+06	0.25385	0.50639	0.49361	0.98721	0.99964	True
AGATGTTGCCTCGTCTAAGG	PLXNB2	1387.7	1809.4/1743.4/1790.5	1387.7	1790.5	0.36737	1287.2	2.5289e+06	0.25325	0.50525	0.49475	0.9895	0.99964	True
GGTCCAAGTGACAGAAAACG	TTLL1	1022.8	1326.7/1292.3/1317.9	1022.8	1317.9	0.36543	367.09	1.3583e+06	0.25322	0.50606	0.49394	0.98789	0.99964	True
TGAATTTGTGAGAGTAAATG	ENDOD1	1385.4	1902.2/1771.2/1785.6	1385.4	1785.6	0.36588	6905.2	2.5203e+06	0.25209	0.5047	0.4953	0.99059	0.99964	True
TTGGTGGTCCCAATAATGGA	DYRK3	1404	1871.6/1807.9/1762.7	1404	1807.9	0.36457	3048.3	2.5897e+06	0.25101	0.50415	0.49585	0.9917	0.99964	True
CCACCACCAACAGAAAGTCA	AUTS2	1327.3	1550.4/1912.6/1707.3	1327.3	1707.3	0.363	33377	2.3096e+06	0.25005	0.50385	0.49615	0.99231	0.99964	True
GGTGCTTAGCTCTGCGCACA	NO_TARGET.64	1008.8	1296/1353.4/1179.3	1008.8	1296	0.36108	8455.7	1.3209e+06	0.24988	0.5045	0.4955	0.991	0.99964	True
TGGAGTCAATCCGATGCCAA	ADORA2B	785.68	1007.3/926.05/1018.6	785.68	1007.3	0.35806	3363.6	7.9383e+05	0.24872	0.50462	0.49538	0.99076	0.99964	True
GAGCTGAATATATGACTACA	SRGAP1	597.4	741.77/783.37/764.96	597.4	764.96	0.35617	438.3	4.5439e+05	0.24858	0.50528	0.49472	0.98945	0.99964	True
CCATGAACACTGCTTGTAGT	CTHRC1	1166.9	1517.9/1496.1/1468.3	1166.9	1496.1	0.35824	624.99	1.7767e+06	0.24696	0.50271	0.49729	0.99457	0.99964	True
AAGACAGTGGAAATTCATCA	chr13;60249809:60250809	946.07	1075.1/1210.7/1243.1	946.07	1210.7	0.35552	9725.4	1.1589e+06	0.24584	0.50274	0.49726	0.99451	0.99964	True
TGAGGGCTATGGCCCACATG	SLC20A2	620.64	792.83/796.96/740.02	620.64	792.83	0.35275	1403.2	4.9112e+05	0.24571	0.5038	0.4962	0.99239	0.99964	True
CTGAACGTCATCAACGAGGG	FAM129B	1218	1838.2/1481.1/1559	1218	1559	0.35583	41998	1.9389e+06	0.24489	0.50161	0.49839	0.99679	0.99964	True
TGGACATACTCAAGACAGAG	ADA	1180.8	1493.8/1509.7/1634.6	1180.8	1509.7	0.35414	7924.8	1.8202e+06	0.24372	0.50113	0.49887	0.99773	0.99964	True
TCATGAGAAGGAGCGCACAA	CCDC51	678.75	840.18/865.58/889.69	678.75	865.58	0.35032	613.1	5.8931e+05	0.24337	0.50245	0.49755	0.9951	0.99964	True
CAAAGTCCGTGAGCTTAATG	PRKX	1699.2	2174.3/2091.9/2197.2	1699.2	2174.3	0.35547	3651.8	3.8202e+06	0.24305	0.49982	0.50018	0.99964	0.99964	True
CCTGAGGAACAACATCGGGA	OSBPL3	1055.3	1261.7/1347.3/1478.7	1055.3	1347.3	0.35208	12294	1.4478e+06	0.24265	0.50092	0.49908	0.99815	0.99964	True
GCCAGGCACCCATATCTGTG	RCC2	897.26	1144.7/1198.5/1029.7	897.26	1144.7	0.35101	8064.3	1.0404e+06	0.24258	0.50133	0.49867	0.99734	0.99964	True
AACCTGGGATCGAACCACAG	KLF3	999.54	1275.6/1361.6/1168.2	999.54	1275.6	0.35152	9457.9	1.2962e+06	0.24247	0.50099	0.49901	0.99803	0.99964	True
GGAGGTCGGGGAATACCGAT	NFATC4	818.22	1042.6/1169.3/1018.6	818.22	1042.6	0.34919	8316.2	8.6224e+05	0.2416	0.50111	0.49889	0.99778	0.99964	True
TCAACAGAGACAACCCTCTG	USP4	990.24	1202.2/1262.4/1314.4	990.24	1262.4	0.34996	3162.6	1.2717e+06	0.2413	0.50045	0.49955	0.99909	0.99964	True
TCATGTGAAAGCTTTGTGTG	ZNF440	1445.8	1843.8/1811.3/1853.5	1445.8	1843.8	0.35052	573.27	2.7493e+06	0.23998	0.49879	0.50121	0.99758	0.99964	True
CGATGGAAAGTGGACATCGG	TCF4	994.89	1326.7/1266.4/1229.9	994.89	1266.4	0.34786	2480.3	1.2839e+06	0.23965	0.49965	0.50035	0.9993	0.99964	True
TCATGATCTCTCGTTCACTG	SLC12A4	1239	1665.5/1558.6/1578.4	1239	1578.4	0.34911	3988.2	2.0073e+06	0.2396	0.49903	0.50097	0.99806	0.99964	True
GGAGGATTCCACGTGCCGGG	C17orf100	966.99	1228.2/1267.1/1212.6	966.99	1228.2	0.3447	878.3	1.2117e+06	0.23734	0.49862	0.50138	0.99724	0.99964	True
CTCCTGTTGGCTCAGGACTG	IGFL3	876.34	1167/1074.2/1112.1	876.34	1112.1	0.34339	2224.9	9.9155e+05	0.23677	0.49861	0.50139	0.99723	0.99964	True
CCCAGCTGGGACTCTAAGAG	chr18;30102017:30103017	860.07	1089.9/1148.9/1069.1	860.07	1089.9	0.34134	1955.2	9.5442e+05	0.23527	0.49795	0.50205	0.9959	0.99964	True
CATAGATCTTGGGAAAATTG	CTHRC1	764.76	968.3/918.58/1017.2	764.76	968.3	0.34004	2430.9	7.5138e+05	0.23481	0.49804	0.50196	0.99608	0.99964	True
AGACAGGGGAAATATGTCTG	UBE2F	918.18	1236.6/1163.2/1158.5	918.18	1163.2	0.34088	2706.9	1.0904e+06	0.23462	0.49746	0.50254	0.99491	0.99964	True
CGCGTGCATCTGCCGAAGGC	NO_TARGET.10	713.62	861.53/953.23/902.85	713.62	902.85	0.3389	2122.3	6.526e+05	0.23424	0.49796	0.50204	0.99592	0.99964	True
GATCCTTCTCTTTTTGGTTT	NO_TARGET.15	1441.2	1891.1/1827/1826.5	1441.2	1827	0.34197	2057.4	2.7314e+06	0.23342	0.49565	0.50435	0.9913	0.99964	True
GTCCCAGACGAGACCAGGCA	DACT3	655.51	803.05/831.61/828.02	655.51	828.02	0.33659	318.24	5.4894e+05	0.23283	0.49751	0.50249	0.99503	0.99964	True
TGTGGTAAGGCATATCCAAG	PDGFRB	1536.5	1945.9/2028.1/1899.9	1536.5	1945.9	0.34058	4432.8	3.1119e+06	0.23207	0.49483	0.50517	0.98965	0.99964	True
ACAATCTGAAAACTCGTGAG	GNB1	774.06	976.65/955.94/1051.1	774.06	976.65	0.33502	2988	7.701e+05	0.23086	0.49612	0.50388	0.99224	0.99964	True
CTGACTCGGGTGGATTGTAG	TSKU	1015.8	1299.7/1282.1/1204.3	1015.8	1282.1	0.33555	3182.5	1.3395e+06	0.23005	0.49499	0.50501	0.98999	0.99964	True
TGACAGCCAGGATAAACAAG	SGCB	1111.1	1402.8/1362.9/1457.2	1111.1	1402.8	0.33601	2273.9	1.608e+06	0.23001	0.49473	0.50527	0.98946	0.99964	True
TTTGCCATCTGCTTCGTATG	SFT2D1	1736.4	2370.1/2064.8/2195.1	1736.4	2195.1	0.33802	23815	3.9924e+06	0.22957	0.49329	0.50671	0.98657	0.99964	True
CAGTTAAATGAGGGAACTGG	PJA2	1355.2	1738.9/1615/1711.5	1355.2	1711.5	0.33652	5029.8	2.4096e+06	0.22952	0.49395	0.50605	0.98789	0.99964	True
CGTGCCTGAGAGGTCCAATG	CDH11	946.07	1073.2/1193.1/1205.6	946.07	1193.1	0.33433	7262	1.1589e+06	0.22943	0.49489	0.50511	0.98978	0.99964	True
TTCTTCGGCCTACACCCGGT	NO_TARGET.19	778.71	938.59/981.08/1029.7	778.71	981.08	0.33291	2082.3	7.7955e+05	0.22921	0.49531	0.50469	0.99063	0.99964	True
GAGATGAGACCACATGTTAG	chr6;115707288:115708288	1450.5	1854/1831/1678.2	1450.5	1831	0.33591	11941	2.7674e+06	0.22876	0.49339	0.50661	0.98678	0.99964	True
CGTCGATGAACGAAGTTCAG	NRP2	960.02	1209.7/1305.8/1119.7	960.02	1209.7	0.33317	8669.4	1.194e+06	0.22848	0.49439	0.50561	0.98879	0.99964	True
TCAGCTCCTGTAGTCGCACA	CCDC51	1325	1671.1/1671.4/1606.1	1325	1671.1	0.3346	2108.1	2.3014e+06	0.22815	0.49335	0.50665	0.9867	0.99964	True
TCTGACACAGTCATTGTAGG	LMO7	1155.3	1641.4/1455.3/1408	1155.3	1455.3	0.33284	18429	1.7408e+06	0.2274	0.49337	0.50663	0.98674	0.99964	True
CTAACGCAGCAAGATTGCCG	SFT2D1	1215.7	1501.2/1531.4/1531.3	1215.7	1531.3	0.33272	453.83	1.9314e+06	0.22709	0.49308	0.50692	0.98616	0.99964	True
TCTCAAAGAGACACTTCACA	ADORA2B	211.53	252.52/320.01/264.69	211.53	264.69	0.32207	1604.1	54930	0.22681	0.49758	0.50242	0.99516	0.99964	True
TCCCAGCTAACACAGCAGAG	ADA	1018.1	1419.5/1215.5/1281.2	1018.1	1281.2	0.33125	11723	1.3458e+06	0.22675	0.4934	0.5066	0.9868	0.99964	True
TAGGAGGCATACACCATACA	LDB2	681.08	855.04/885.96/853.66	681.08	855.04	0.32773	479.21	5.9343e+05	0.22582	0.49405	0.50595	0.9881	0.99964	True
CGCCGTTCCGAGATACTTGA	NO_TARGET.7	1390.1	1691.5/1783.5/1749.6	1390.1	1749.6	0.33165	2260.9	2.5376e+06	0.22569	0.49204	0.50796	0.98407	0.99964	True
CACCTGGCAAAGCTTCGTAG	PLXNB2	1013.5	1273.7/1220.2/1361.6	1013.5	1273.7	0.32945	5287	1.3333e+06	0.22539	0.49276	0.50724	0.98552	0.99964	True
CAGCGTCGGGAACCAGACCA	TNFRSF10D	613.67	769.62/848.59/722.7	613.67	769.62	0.32622	4219.3	4.7995e+05	0.22511	0.494	0.506	0.98799	0.99964	True
CTATCAGACTGATAACAAGA	TTC19	797.3	996.15/1000.8/1056.7	797.3	1000.8	0.32756	1572.6	8.1793e+05	0.22499	0.49323	0.50677	0.98645	0.99964	True
CCCGAAGGCCCCGTACGCCA	CITED4	688.05	888.46/862.86/852.27	688.05	862.86	0.32619	383.64	6.0587e+05	0.22458	0.49343	0.50657	0.98686	0.99964	True
AGCCATGGAACTAAAAGTTG	PLK2	1420.3	1785.3/1716.2/1813.3	1420.3	1785.3	0.32977	2777.9	2.6512e+06	0.22417	0.49124	0.50876	0.98249	0.99964	True
ATAGTAACGTCAGGGAGTAA	NO_TARGET.24	643.89	806.76/853.35/785.06	643.89	806.76	0.32488	1320.9	5.293e+05	0.22387	0.49327	0.50673	0.98654	0.99964	True
GGCATCCAAAGATTGCAAGA	DYRK3	1087.9	1252.4/1364.3/1406.6	1087.9	1364.3	0.32636	7155.4	1.5402e+06	0.22272	0.49128	0.50872	0.98257	0.99964	True
TTCGCACGATTGCACCTTGG	NO_TARGET.50	1429.6	1712.9/1901.7/1794.6	1429.6	1794.6	0.32789	9075.3	2.6867e+06	0.22271	0.49052	0.50948	0.98105	0.99964	True
AGTCTTAAAGACCCTAAGCT	NO_TARGET.3	1194.8	1498.4/1360.9/1609.6	1194.8	1498.4	0.32642	15640	1.8643e+06	0.22236	0.49085	0.50915	0.9817	0.99964	True
GGAATCCTCCTCGCAGCGCA	C17orf100	1208.7	1528.1/1515.1/1449.6	1208.7	1515.1	0.32567	2233.2	1.9089e+06	0.22174	0.49052	0.50948	0.98105	0.99964	True
TCACTTTCTATCCTATACTG	chr13;110530409:110531409	936.77	1172.5/1176.1/1168.9	936.77	1172.5	0.32355	12.781	1.1358e+06	0.22122	0.49098	0.50902	0.98195	0.99964	True
TTTAGGAGGGAGATTAGCGA	chr17;65058774:65059774	1018.1	1273.7/1362.9/1225.1	1018.1	1273.7	0.32285	5161.7	1.3458e+06	0.22033	0.49032	0.50968	0.98064	0.99964	True
TGTGGACGTACTTGCCAGTG	SULF2	1399.4	1717.5/1852.8/1747.5	1399.4	1747.5	0.32033	5991.8	2.5723e+06	0.21707	0.48787	0.51213	0.97574	0.99964	True
AAGGCACACCATCTGAAGAG	XPC	781.03	972.94/963.42/1006.8	781.03	972.94	0.3166	618.15	7.843e+05	0.2167	0.4893	0.5107	0.9786	0.99964	True
CTCTGCCTTAAAACACCACG	PPP1R3C	639.24	799.33/777.94/795.45	639.24	795.45	0.31498	160.94	5.2155e+05	0.21631	0.48966	0.51034	0.97932	0.99964	True
TTACCAATTGCAAAGACATG	MYO6	932.13	1201.3/1103.4/1161.3	932.13	1161.3	0.31684	2478.4	1.1244e+06	0.21613	0.48854	0.51146	0.97709	0.99964	True
CCTCGATCTCAGGGCTATGG	ACBD6	899.58	930.23/1146.9/1120.4	899.58	1120.4	0.3164	18435	1.0459e+06	0.21594	0.48855	0.51145	0.9771	0.99964	True
CACATGGATGTTACTAAGTG	MKLN1	1513.3	1799.2/1887.4/1924.9	1513.3	1887.4	0.31858	4593.9	3.0168e+06	0.21543	0.48686	0.51314	0.97371	0.99964	True
TTAGCCCTCGATTGGTTGCG	NO_TARGET.61	1345.9	1812.2/1677.5/1563.2	1345.9	1677.5	0.31753	15605	2.376e+06	0.21512	0.48704	0.51296	0.97407	0.99964	True
GCGCAGGATCTCATTGAACA	HS1BP3	1090.2	1355.4/1271.9/1441.2	1090.2	1355.4	0.31391	7172.2	1.5469e+06	0.21326	0.48673	0.51327	0.97345	0.99964	True
CTGACTATTACAGCCCTCTG	RASA3	1434.2	1795.5/1776.7/1782.1	1434.2	1782.1	0.31315	103.86	2.7045e+06	0.21156	0.48514	0.51486	0.97029	0.99964	True
TCGCACGCCTCCTCGATCAG	NOTCH1	813.58	1008.2/1075.5/1001.9	813.58	1008.2	0.30912	2284.6	8.5229e+05	0.21083	0.48637	0.51363	0.97274	0.99964	True
CCGAAACACCTGGCGCCCAG	NDUFS6	676.43	817.9/837.04/877.91	676.43	837.04	0.30695	1018.1	5.8521e+05	0.20996	0.48646	0.51354	0.97291	0.99964	True
CTGCAGATGAAAGGAACCTG	NFATC4	908.88	1125.2/1239.3/1108.6	908.88	1125.2	0.30771	6642.7	1.068e+06	0.20931	0.48533	0.51467	0.97066	0.99964	True
ACGGAGGCTAAGCGTCGCAA	NO_TARGET.32	588.1	829.97/640.01/726.85	588.1	726.85	0.30514	9087	4.4011e+05	0.20915	0.48645	0.51355	0.97291	0.99964	True
TCTAAAGCCGTCCTGATGTT	NO_TARGET.18	1132	1518.8/1402.3/1385.8	1132	1402.3	0.30866	6922.9	1.6702e+06	0.20914	0.48464	0.51536	0.96927	0.99964	True
TGTCCTCGTCTGGATCTATG	ACHE	1408.6	1661.8/1745.4/1838.3	1408.6	1745.4	0.30907	7806.9	2.6072e+06	0.20857	0.48375	0.51625	0.9675	0.99964	True
GCCCGGAGAGAAAAGACCTG	CCDC51	650.86	802.12/863.54/761.5	650.86	802.12	0.30105	2711.4	5.4104e+05	0.20564	0.48449	0.51551	0.96897	0.99964	True
CGGACGTGGCTTGGCGTGTG	ATPIF1	1201.8	1361.9/1481.8/1640.1	1201.8	1481.8	0.30198	19713	1.8865e+06	0.20389	0.48194	0.51806	0.96387	0.99964	True
CTGACGACCAGGTCACCAAG	DRAM1	913.53	1211.5/1121/1125.3	913.53	1125.3	0.30045	3729.3	1.0791e+06	0.20383	0.48268	0.51732	0.96535	0.99964	True
TTCAAGTCCCTTCTTCAGAG	ZBTB4	1485.4	1753.7/1831/1924.2	1485.4	1831	0.30167	7328.8	2.9046e+06	0.20283	0.48082	0.51918	0.96165	0.99964	True
CCTTGAGGAGGCGATTAATG	ENDOD1	769.41	1011/902.27/945.81	769.41	945.81	0.29745	3072.9	7.6071e+05	0.20225	0.48239	0.51761	0.96478	0.99964	True
CCTCCTCCACTCGAAGTGTG	LIMK2	1020.5	1286.7/1255.6/1207	1020.5	1255.6	0.29886	1663.3	1.352e+06	0.2022	0.48158	0.51842	0.96316	0.99964	True
TGTTCTTATTCCGGGAGGCG	MEX3B	722.92	849.47/907.02/888.3	722.92	888.3	0.29684	929.39	6.7003e+05	0.20204	0.48246	0.51754	0.96493	0.99964	True
ATGGAAGTGTCGTGTCACAG	KIAA0586	1041.4	1315.5/1240.6/1281.2	1041.4	1281.2	0.29872	1411.8	1.4091e+06	0.20201	0.48143	0.51857	0.96286	0.99964	True
CCGGACTGAGAAATGCCTGA	DHRS3	676.43	841.11/830.93/761.5	676.43	830.93	0.29639	2462.1	5.8521e+05	0.20196	0.48261	0.51739	0.96522	0.99964	True
GCTAAGGTCATGTTTGCAAT	NO_TARGET.59	1352.9	1757.4/1661.9/1665	1352.9	1665	0.29935	4271.6	2.4012e+06	0.20146	0.48043	0.51957	0.96086	0.99964	True
TGAGTCCATGGAACGCACAG	SLFN11	1294.7	1669.2/1593.2/1495.3	1294.7	1593.2	0.29908	7684.5	2.1958e+06	0.20144	0.48054	0.51946	0.96108	0.99964	True
TCAGCAACTTAAAAGATACG	WDR19	583.45	714.85/736.49/638.86	583.45	714.85	0.29258	3121.8	4.3305e+05	0.19968	0.48192	0.51808	0.96384	0.99964	True
GCCCAGCCGTGTTCGCCATG	TMEM8B	609.02	795.62/704.56/746.26	609.02	746.26	0.29275	2087.7	4.7258e+05	0.19963	0.48178	0.51822	0.96356	0.99964	True
TTTGTGCCATAGATTATACG	PTPN12	799.63	980.37/1072.1/963.83	799.63	980.37	0.29366	4346.5	8.228e+05	0.19925	0.48084	0.51916	0.96168	0.99964	True
TTGAACGTGTACATAAATTG	C14orf79	1785.2	2190/2284.9/2193.7	1785.2	2193.7	0.29713	4161.9	4.2244e+06	0.19876	0.47833	0.52167	0.95666	0.99964	True
CCCCACCCCACAACCCAATG	TJAP1	764.76	899.6/1014.4/936.8	764.76	936.8	0.29239	3700.7	7.5138e+05	0.19847	0.48059	0.51941	0.96118	0.99964	True
ATGCCTTAGACTTAACCTCG	NO_TARGET.55	941.42	1152.1/1182.2/1025.5	941.42	1152.1	0.29109	8468.7	1.1473e+06	0.1967	0.47915	0.52085	0.9583	0.99964	True
CCCATGCGCCACAACCTAGG	DDR1	869.36	900.53/1108.8/1063.6	869.36	1063.6	0.29063	14319	9.7555e+05	0.19666	0.47935	0.52065	0.95871	0.99964	True
CTCCGCCACCAGACGCACTG	TJAP1	890.28	1089/1100.7/1053.2	890.28	1089	0.29035	708.07	1.024e+06	0.19636	0.47914	0.52086	0.95829	0.99964	True
GATCCGCCTCGAGCCGCAGG	NFKBIA	943.75	1154/1123.8/1271.5	943.75	1154	0.28986	7359.8	1.1531e+06	0.19577	0.4787	0.5213	0.95739	0.99964	True
GGCCGCTGGATGTACACGGG	MLST8	790.33	933.95/1030.7/963.83	790.33	963.83	0.28599	2681	8.0343e+05	0.19356	0.47813	0.52187	0.95625	0.99964	True
CAGGGGGCATCTCTACACAT	ZNF79	1036.7	1265.4/1242.7/1271.5	1036.7	1265.4	0.28728	276.68	1.3963e+06	0.1935	0.47733	0.52267	0.95466	0.99964	True
GGGTACCTCAGCACCCCCAG	RAD23A	718.27	875.46/847.92/885.53	718.27	875.46	0.28515	430.03	6.6129e+05	0.1933	0.47827	0.52173	0.95653	0.99964	True
TCTTCATATTCTGGAATACA	DTWD1	978.62	1230.1/1193.7/1171	978.62	1193.7	0.28641	919.47	1.2415e+06	0.19307	0.47729	0.52271	0.95457	0.99964	True
TCCCGATGCGTACAACATGG	UBE2F	1513.3	1685.9/1848/1902.7	1513.3	1848	0.28816	14632	3.0168e+06	0.19274	0.47589	0.52411	0.95178	0.99964	True
TGAACAGATTCCACTTGTGA	DTWD1	1406.3	1681.3/1723/1715.6	1406.3	1715.6	0.28662	616.67	2.5984e+06	0.19188	0.47568	0.52432	0.95136	0.99964	True
GGAGCTGGCTCATTTCTACC	OSBPL3	1411	1821.5/1713.5/1721.2	1411	1721.2	0.28651	5060.2	2.616e+06	0.19179	0.47563	0.52437	0.95125	0.99964	True
GGATACTTCCTGCTCAAACT	IKBIP	1069.3	1420.4/1294.3/1302	1069.3	1302	0.28382	7045.1	1.487e+06	0.19082	0.47595	0.52405	0.95189	0.99964	True
TTTCGAGCTCCTGATCTGAA	TRIM5	862.39	1044.4/1048.3/1135.7	862.39	1048.3	0.2814	3820.2	9.5968e+05	0.18982	0.47607	0.52393	0.95215	0.99964	True
CTACACTCCACGCTACATGG	PACSIN3	1590	1916.2/1935.7/2026.7	1590	1935.7	0.28368	4337.1	3.3365e+06	0.18926	0.47406	0.52594	0.94812	0.99964	True
CACTTACACATGAGGCGGTA	NO_TARGET.66	1215.7	1494.7/1476.4/1463.4	1215.7	1476.4	0.28005	251.71	1.9314e+06	0.18756	0.47401	0.52599	0.94801	0.99964	True
CAGCGGCCGTTGCAGAACAG	ZNF784	1092.5	1313.7/1322.8/1432.2	1092.5	1322.8	0.27574	6026.1	1.5536e+06	0.18478	0.47296	0.52704	0.94592	0.99964	True
CTATCCCGCCCCCTTCTACG	TCF3	1046	1252.4/1396.2/1265.9	1046	1265.9	0.27504	8577.6	1.4219e+06	0.18441	0.47291	0.52709	0.94582	0.99964	True
ACATCAAAGAACGCACACAG	ZNF37A	599.72	728.78/724.26/703.3	599.72	724.26	0.2718	229.97	4.58e+05	0.18402	0.47429	0.52571	0.94859	0.99964	True
GAAGACGTGCTGGCGTCACC	NO_TARGET.29	801.95	969.23/919.93/1090.6	801.95	969.23	0.273	8584	8.2767e+05	0.18386	0.4734	0.5266	0.9468	0.99964	True
ACATTGGAGTCAATCATTGG	chr10;20911029:20912029	1073.9	1161.4/1297.7/1319.3	1073.9	1297.7	0.27283	9520.8	1.5002e+06	0.18269	0.472	0.528	0.944	0.99964	True
TCAGCACAGCATCCGAATCA	RND3	1032.1	1246.8/1318.1/1245.1	1032.1	1246.8	0.27245	2540.6	1.3836e+06	0.18255	0.47205	0.52795	0.94409	0.99964	True
TGCAGAGATAACCCTCAATG	ADNP2	1585.3	2041.5/1916.6/1852.8	1585.3	1916.6	0.27366	9831.6	3.3166e+06	0.18193	0.47051	0.52949	0.94103	0.99964	True
ATGTCCAAACGTCAAGCACG	UNK	1083.2	1306.2/1282.1/1371.3	1083.2	1306.2	0.26985	2406.1	1.5268e+06	0.18048	0.4709	0.5291	0.94181	0.99964	True
TCTCCTTCGAGAACTGCCAA	PSMB10	76.709	122.55/91.722/81.762	76.709	91.722	0.25483	524.66	7003.3	0.1794	0.47727	0.52273	0.95454	0.99964	True
GGCCTTGACCACTGTGCAAG	STEAP3	955.37	1118.7/1150.3/1322.7	955.37	1150.3	0.26757	15375	1.1822e+06	0.17924	0.47066	0.52934	0.94132	0.99964	True
TAGCAGAGATTGGAGCTTTG	ZBTB4	1273.8	1939.4/1534.1/1390	1273.8	1534.1	0.26806	92506	2.1241e+06	0.1786	0.46953	0.53047	0.93905	0.99964	True
GCACGCTGTACAGACGACAA	NO_TARGET.58	776.38	933.02/867.62/976.3	776.38	933.02	0.26482	3075.2	7.7482e+05	0.17795	0.47063	0.52937	0.94125	0.99964	True
CGAGGACTCGCTCAGCTCAG	RRAD	781.03	855.96/938.28/946.5	781.03	938.28	0.26432	3421.7	7.843e+05	0.17756	0.47042	0.52958	0.94084	0.99964	True
TGGAGTACTCCAGCACACGC	TRIP6	1087.9	1387/1307.9/1212.6	1087.9	1307.9	0.26551	7670.9	1.5402e+06	0.17728	0.46934	0.53066	0.93868	0.99964	True
GGGGGTAGAAGCGAACCAGT	DDR1	1015.8	1136.3/1220.2/1289.5	1015.8	1220.2	0.2643	5917.9	1.3395e+06	0.17663	0.46922	0.53078	0.93844	0.99964	True
GATGTAGATGATCCGCTGAA	SPATA18	964.67	1158.6/1142.8/1157.8	964.67	1157.8	0.26308	113.64	1.2058e+06	0.17592	0.46902	0.53098	0.93805	0.99964	True
GAAATGGCAACTCAGCACAT	USP4	764.76	917.24/875.77/923.64	764.76	917.24	0.26197	880.16	7.5138e+05	0.1759	0.46968	0.53032	0.93936	0.99964	True
CTTACAAATCATGTCCCCAG	DRAM1	899.58	1084.3/1034.8/1078.8	899.58	1078.8	0.2619	987.17	1.0459e+06	0.17529	0.46892	0.53108	0.93784	0.99964	True
GCACGATGCTGCCATACACC	PLEKHF1	1157.6	1387.9/1420.7/1335.9	1157.6	1387.9	0.26158	1888.5	1.748e+06	0.17421	0.46767	0.53233	0.93534	0.99964	True
CATGTATGTGGCTATCCAGG	ACTA2	1603.9	1924.5/1863/1929.7	1603.9	1924.5	0.26276	1908.2	3.3964e+06	0.17397	0.46661	0.53339	0.93322	0.99964	True
CGCCAGGTTACTCAACACGA	FBXO22	1278.5	1448.3/1562.7/1531.3	1278.5	1531.3	0.26016	3939.7	2.1399e+06	0.17284	0.46672	0.53328	0.93343	0.99964	True
CCTGGTGAACAATGCCGCCG	DHRS3	1053	1182.8/1361.6/1260.4	1053	1260.4	0.25914	8131.2	1.4413e+06	0.17275	0.46723	0.53277	0.93447	0.99964	True
ATGTAACGAGTTGTAAGTCA	NO_TARGET.39	1120.4	1340.6/1348/1240.3	1120.4	1340.6	0.25862	5055.6	1.6355e+06	0.17216	0.46677	0.53323	0.93354	0.99964	True
TGGAGTCCAAAGGAACACCG	SYTL3	1132	1354.5/1387.4/1326.2	1132	1354.5	0.25864	940.4	1.6702e+06	0.17214	0.46673	0.53327	0.93346	0.99964	True
GGAGCTCTGGAAGCGCAAGT	HIST1H3H	839.15	1001.7/951.19/1002.6	839.15	1001.7	0.25521	1277.1	9.0773e+05	0.17064	0.46686	0.53314	0.93373	0.99964	True
GGTATAAAAGTTTGGTCACG	ADORA2B	1134.4	1383.3/1331.7/1355.3	1134.4	1355.3	0.25655	670.8	1.6772e+06	0.17061	0.46598	0.53402	0.93197	0.99964	True
GGTGCCATTTGTCATACTGA	chr4;112776013:112777013	1280.8	1552.2/1530.7/1508.4	1280.8	1530.7	0.25699	479.74	2.1479e+06	0.17054	0.46559	0.53441	0.93119	0.99964	True
CTTTGAAGATGGTACAGCCA	BNC2	1150.6	1335/1373.1/1480.7	1150.6	1373.1	0.25482	6517.3	1.7266e+06	0.16931	0.46531	0.53469	0.93062	0.99964	True
GGTTTGAGTGAGCAATTACG	chr18;71204805:71205805	934.45	1114.1/1068.7/1216	934.45	1114.1	0.25338	6228.2	1.1301e+06	0.16895	0.46574	0.53426	0.93147	0.99964	True
CCAGAGTGCTCCCTACCAGA	DHRS2	918.18	1219.9/1093.9/1052.5	918.18	1093.9	0.25234	8795.6	1.0904e+06	0.16825	0.46545	0.53455	0.93089	0.99964	True
CCGGAGCACGGTCAAGCAAG	SERPINE1	850.77	974.8/1013/1015.8	850.77	1013	0.25155	734.19	9.3352e+05	0.16792	0.46551	0.53449	0.93102	0.99964	True
GAAGATCTGTCAGCGCGCGG	ENDOD1	794.98	946.02/911.78/968.68	794.98	946.02	0.25066	842.78	8.1308e+05	0.1675	0.4655	0.5345	0.93099	0.99964	True
CCGCTGGTGGAACGCCTGTG	CSPG4	722.92	859.68/805.79/984.61	722.92	859.68	0.24964	9256.4	6.7003e+05	0.16707	0.46556	0.53444	0.93112	0.99964	True
GTACACACTTATGCCATCAC	NO_TARGET.33	1057.6	1432.5/1207.3/1258.3	1057.6	1258.3	0.25041	16468	1.4543e+06	0.16639	0.46414	0.53586	0.92827	0.99964	True
GCACCGACTGTACCACCACG	KLF12	525.34	609.02/623.71/650.63	525.34	623.71	0.24719	470.48	3.4976e+05	0.16633	0.46611	0.53389	0.93223	0.99964	True
CTCGGCCCACTTGCGTTATA	NO_TARGET.8	1455.1	1620.9/1731.8/2073.2	1455.1	1731.8	0.25099	64399	2.7855e+06	0.16579	0.46291	0.53709	0.92583	0.99964	True
AGCATTTGCGCGGCAACTGT	NO_TARGET.22	1892.1	2253.2/2274/2076.6	1892.1	2253.2	0.25181	15801	4.7559e+06	0.16555	0.46202	0.53798	0.92405	0.99964	True
CGTCTAAGCACATGCCCAAG	TTC19	1157.6	1375.9/1322.2/1451.6	1157.6	1375.9	0.24899	4313	1.748e+06	0.16508	0.46323	0.53677	0.92647	0.99964	True
TTATCATACATATCAGTGGT	GRHL3	1369.1	1671.1/1549.8/1627.6	1369.1	1627.6	0.24934	3976	2.4604e+06	0.1648	0.46261	0.53739	0.92521	0.99964	True
GCCGTGGTATCAAGTCGGTA	NO_TARGET.68	1197.1	1313.7/1496.8/1422.5	1197.1	1422.5	0.2487	8682.1	1.8717e+06	0.16476	0.46298	0.53702	0.92596	0.99964	True
TGGTATACGAACATCCAGAT	CROT	1394.7	1657.2/1633.3/1735	1394.7	1657.2	0.24859	3316	2.5549e+06	0.1642	0.46226	0.53774	0.92452	0.99964	True
GATGTCCAGCTCGCACACCT	AP1S1	1318	1564.3/1588.5/1376.8	1318	1564.3	0.24702	17874	2.2768e+06	0.16325	0.46196	0.53804	0.92393	0.99964	True
GAGGGTCTCGAACGTATACA	FAM129B	790.33	1051.9/890.72/936.11	790.33	936.11	0.24394	7728.2	8.0343e+05	0.16264	0.46316	0.53684	0.92631	0.99964	True
GGAAGTCAGCACTAATGGAG	NRP2	1146	1452/1258.3/1357.4	1146	1357.4	0.24406	9384.7	1.7124e+06	0.16156	0.46155	0.53845	0.9231	0.99964	True
CTGGTTATGTCCAGTCAACA	chr8;91948255:91949255	1220.4	1444.6/1541.6/1375.4	1220.4	1444.6	0.24313	7099.6	1.9465e+06	0.16069	0.46095	0.53905	0.92189	0.99964	True
TGGCAAGAGTCGGCACAATG	PPM1J	1166.9	1380.5/1279.3/1401	1166.9	1380.5	0.24232	5326.8	1.7767e+06	0.16025	0.46086	0.53914	0.92172	0.99964	True
TTGACGTCGATCTCGCATCG	NOTCH1	1478.4	1750/1829.7/1685.1	1478.4	1750	0.24318	5277.9	2.8769e+06	0.16013	0.46011	0.53989	0.92022	0.99964	True
ATGGCTTCAAGCCGCCAATG	IGDCC4	867.04	1024/1047.7/885.53	867.04	1024	0.23979	9867.2	9.7024e+05	0.15935	0.46129	0.53871	0.92258	0.99964	True
GTACCTAGGGAGCCTAGCCG	PPM1J	490.47	587.66/578.19/539.77	490.47	578.19	0.23692	782.78	3.0412e+05	0.15906	0.46278	0.53722	0.92557	0.99964	True
GGTGCCCAAAAGAATAATGA	TSPAN6	885.64	984.08/1044.9/1197.3	885.64	1044.9	0.2384	13463	1.0131e+06	0.15828	0.46071	0.53929	0.92142	0.99964	True
CCTGAACGCTCTCCACACAG	PLXNB1	1201.8	1371.2/1471.6/1419.1	1201.8	1419.1	0.2396	2526.1	1.8865e+06	0.1582	0.45978	0.54022	0.91956	0.99964	True
AGGTGGACACAATCCCTCTG	TNFRSF10B	969.32	1143.8/1162.5/1037.3	969.32	1143.8	0.23852	5845	1.2176e+06	0.15809	0.46035	0.53965	0.9207	0.99964	True
TGTGCCGGACGTGTAGAACA	TNFRSF10D	1069.3	1261.7/1255.6/1296.4	1069.3	1261.7	0.23849	622.54	1.487e+06	0.15777	0.45991	0.54009	0.91982	0.99964	True
ACCAGCGGGACTTCGGCTTG	MAP6D1	1241.3	1449.2/1464.8/1566.7	1241.3	1464.8	0.23872	5306.1	2.015e+06	0.15748	0.45933	0.54067	0.91866	0.99964	True
TTAAAAAACTAGATCCAGGT	ACBD6	932.13	1091.8/1098.6/1135	932.13	1098.6	0.23686	684.19	1.1244e+06	0.15702	0.45995	0.54005	0.91989	0.99964	True
AGAAGGCGTACACTGGCACG	PML	1215.7	1280.2/1433.6/1434.3	1215.7	1433.6	0.23763	11757	1.9314e+06	0.15676	0.45904	0.54096	0.91809	0.99964	True
TTGCTATCATTAGGGCTATG	GNAI1	1155.3	1492.8/1345.3/1361.6	1155.3	1361.6	0.23682	8749.9	1.7408e+06	0.15634	0.45899	0.54101	0.91797	0.99964	True
AAATAGAGGCAAGCCCAATT	QKI	657.83	794.69/773.86/758.03	657.83	773.86	0.23402	342.19	5.5291e+05	0.15603	0.46048	0.53952	0.92096	0.99964	True
AGCAGCCGTCACAGGCACAA	TTC19	1053	1208.7/1254.9/1239.6	1053	1239.6	0.23517	592.83	1.4413e+06	0.15543	0.45882	0.54118	0.91763	0.99964	True
GGCATGGAATACGGAGCCCG	KLF3	585.77	687.93/671.95/699.14	585.77	687.93	0.23155	190.54	4.3657e+05	0.1546	0.46012	0.53988	0.92024	0.99964	True
GACGTCCCAGACATCAGGTG	ACTA2	1053	1254.2/1237.9/1130.8	1053	1237.9	0.23319	5867.2	1.4413e+06	0.15402	0.45813	0.54187	0.91626	0.99964	True
CTACAGAAGCTGCGCGACGA	DUSP7	757.79	803.05/889.36/893.84	757.79	889.36	0.23069	3735.1	7.3749e+05	0.15321	0.4587	0.5413	0.91739	0.99964	True
CAGGGGAGGGCGATCCCCCG	TRIP6	492.79	609.94/577.51/534.92	492.79	577.51	0.22842	1432.9	3.0706e+05	0.15287	0.45977	0.54023	0.91955	0.99964	True
GGGGCTAAGGAACAGCTAAG	chr1;35271373:35272373	562.53	634.08/665.83/658.95	562.53	658.95	0.22786	332.89	4.0202e+05	0.15207	0.459	0.541	0.91801	0.99964	True
TTGGTGGTGTTCAGTTGTGG	COX7A2	1146	1351.7/1312/1344.9	1146	1344.9	0.23076	566.38	1.7124e+06	0.15203	0.45691	0.54309	0.91382	0.99964	True
TATATGCAGAACATGTCCTG	ZNF337	1139	1335.9/1419.3/1287.4	1139	1335.9	0.22989	4652.7	1.6913e+06	0.15143	0.45664	0.54336	0.91327	0.99964	True
CAGCTGTTTCAGAACAACTG	ENDOD1	906.56	1079.7/1061.9/990.16	906.56	1061.9	0.22799	2733.8	1.0624e+06	0.15074	0.45697	0.54303	0.91395	0.99964	True
ATATGACAGGGCAAACGCAT	NO_TARGET.62	927.48	1175.3/1039.5/1085.8	927.48	1085.8	0.22712	5079.7	1.113e+06	0.15005	0.45657	0.54343	0.91314	0.99964	True
CATGGCCACAACAACTGACG	IL1B	971.64	1296/1114.9/1137.1	971.64	1137.1	0.22659	12879	1.2236e+06	0.14954	0.45618	0.54382	0.91237	0.99964	True
CGTCAACAGTATTAACTCCA	KLF12	904.23	1057.4/1261/1026.9	904.23	1057.4	0.22556	21189	1.0569e+06	0.14901	0.45614	0.54386	0.91228	0.99964	True
TGAGTGATGACAGTTTGGAA	C14orf79	908.88	1172.5/1062.6/1051.8	908.88	1062.6	0.22522	6100.3	1.068e+06	0.14876	0.456	0.544	0.912	0.99964	True
CAGCTGGGACATGTACAATG	USP4	1113.4	1227.3/1302.4/1345.6	1113.4	1302.4	0.22602	3754.2	1.6148e+06	0.14874	0.45539	0.54461	0.91079	0.99964	True
TTTCAGATACAATACCAGGG	TTC26	541.61	661.93/627.78/631.93	541.61	631.93	0.22212	458.77	3.7217e+05	0.14805	0.45716	0.54284	0.91432	0.99964	True
GGCTGCACAGACTTCGTGCG	CES2	1087.9	1203.2/1350/1271.5	1087.9	1271.5	0.22481	5415.9	1.5402e+06	0.14795	0.45508	0.54492	0.91015	0.99964	True
TCCGGTTCAAGGAGAAACAT	WDR63	620.64	724.13/699.8/758.03	620.64	724.13	0.22216	870.65	4.9112e+05	0.14768	0.45659	0.54341	0.91318	0.99964	True
CTGGGTAGCACCGTAAGTCA	PARP12	1343.6	1569/1568.1/1599.9	1343.6	1569	0.22359	479.41	2.3677e+06	0.14648	0.45374	0.54626	0.90747	0.99964	True
GCCCTGTGACCTAATCCATG	LIMK2	1287.8	1530.9/1500.2/1502.9	1287.8	1502.9	0.22271	395.48	2.1717e+06	0.14598	0.45362	0.54638	0.90724	0.99964	True
GAAGAGGCGTGAATATTGTG	SULF2	1073.9	1252.4/1183.5/1334.5	1073.9	1252.4	0.2216	5743.1	1.5002e+06	0.1457	0.45402	0.54598	0.90804	0.99964	True
TCTTAAACCTTGAATCCCTG	AKR1B10	1438.9	1765.8/1569.5/1676.8	1438.9	1676.8	0.22065	9719.6	2.7224e+06	0.14422	0.45243	0.54757	0.90485	0.99964	True
TACAACTCGCGGGTCCAGCG	IER5	834.5	971.08/920.61/1114.2	834.5	971.08	0.21845	11513	8.9752e+05	0.14417	0.45402	0.54598	0.90804	0.99964	True
TCACGCAGCCTGATAGACGG	NIPAL3	839.15	1056.5/976.33/961.05	839.15	976.33	0.2182	3330	9.0773e+05	0.14398	0.45391	0.54609	0.90782	0.99964	True
GCGCGGAGGATTTGCCCCTG	MAP6D1	648.54	753.84/904.31/742.79	648.54	753.84	0.21677	11381	5.3712e+05	0.14369	0.45452	0.54548	0.90904	0.99964	True
ATTGTATCTTCATACTTGTG	chr8;92469403:92470403	1413.3	1646/1539.6/1656	1413.3	1646	0.21977	5715.8	2.6248e+06	0.14364	0.4522	0.5478	0.9044	0.99964	True
GGCGGGCGGTCCCACCCAGG	BBC3	825.2	841.11/987.2/959.67	825.2	959.67	0.21755	7407	8.7727e+05	0.14357	0.45376	0.54624	0.90752	0.99964	True
CTTGTTGTTTATCAGGCACA	AS3MT	1383.1	1608.9/1727.8/1493.9	1383.1	1608.9	0.21802	13677	2.5117e+06	0.14247	0.45169	0.54831	0.90339	0.99964	True
CTGGTGCTGAAGATCATGAG	NEK8	727.57	842.04/874.41/844.65	727.57	844.65	0.21499	446.4	6.7884e+05	0.1421	0.45341	0.54659	0.90682	0.99964	True
CCCATCTGCTGCCTGCGCTG	MRPL36	1129.7	1167/1321.5/1312.4	1129.7	1312.4	0.21603	10610	1.6633e+06	0.14162	0.45188	0.54812	0.90376	0.99964	True
CCTTCTCTAGTCGTGCATTG	MKRN1	1092.5	1259.8/1336.4/1268.7	1092.5	1268.7	0.21552	2332.2	1.5536e+06	0.14135	0.45185	0.54815	0.9037	0.99964	True
TATAACCAAATCTTGCAGGG	RNF13	1104.1	1316.4/1282.1/1214	1104.1	1282.1	0.21537	2909.6	1.5875e+06	0.14122	0.45175	0.54825	0.9035	0.99964	True
TCTGCGCCTAGCCATGAGAC	MAMDC4	104.6	120.69/97.836/144.12	104.6	120.69	0.20455	535.71	13136	0.14036	0.45784	0.54216	0.91568	0.99964	True
GTACTCTCTGCCATGCACCG	ETV7	750.81	869.89/853.35/903.54	750.81	869.89	0.21211	703.08	7.2374e+05	0.13997	0.45228	0.54772	0.90456	0.99964	True
ACCTGCTGAACGACTCGGAG	GPC1	990.24	1219.9/1147.5/1077.5	990.24	1147.5	0.2125	5072.5	1.2717e+06	0.13949	0.45123	0.54877	0.90246	0.99964	True
TGGTTGCAGTCTAGCGACCA	PERP	999.54	1252.4/1081.6/1157.8	999.54	1157.8	0.21191	7372.5	1.2962e+06	0.13904	0.45099	0.54901	0.90197	0.99964	True
GGCCGTCACCTATACTTCTG	MGST2	1180.8	1428.8/1358.2/1367.8	1180.8	1367.8	0.21186	1905.9	1.8202e+06	0.13856	0.45025	0.54975	0.90051	0.99964	True
TTTCAAGATGATCCCCGGAG	CES2	550.91	635.94/590.42/673.5	550.91	635.94	0.20673	1741.6	3.8529e+05	0.13699	0.45174	0.54826	0.90347	0.99964	True
GCAGCAAAACGCCTGGATCA	GADD45A	1022.8	1231/1151.6/1182.1	1022.8	1182.1	0.20865	1661.8	1.3583e+06	0.13669	0.44977	0.55023	0.89954	0.99964	True
TATTGGTCGACCATCAAACA	TBL1XR1	897.26	1069.5/1007.6/1036.6	897.26	1036.6	0.20802	962.07	1.0404e+06	0.13659	0.45011	0.54989	0.90022	0.99964	True
AGCGATCTGGACACTCTCCA	NO_TARGET.36	1285.4	1485.4/1474.3/1496	1285.4	1485.4	0.20843	117.08	2.1638e+06	0.13593	0.44872	0.55128	0.89743	0.99964	True
CTTATTACTCCAGTATAAGA	NO_TARGET.28	1197.1	1446.4/1369/1383	1197.1	1383	0.20811	2106.5	1.8717e+06	0.13589	0.44891	0.55109	0.89782	0.99964	True
TGTACCCCCAGAATTCCGTG	BAZ1B	990.24	1078.8/1142.8/1147.4	990.24	1142.8	0.20651	2059.5	1.2717e+06	0.13527	0.44917	0.55083	0.89834	0.99964	True
GGCCTGCCGAGAATTTGAGA	PTPN12	1211.1	1298.8/1460.1/1398.3	1211.1	1398.3	0.20721	6857.2	1.9164e+06	0.13524	0.44855	0.55145	0.89711	0.99964	True
CAAACCAGAGCAGGTGCGTG	DHCR7	785.68	906.1/857.43/971.45	785.68	906.1	0.20548	3319.8	7.9383e+05	0.13515	0.4498	0.5502	0.8996	0.99964	True
CCAACACGACAGCACCATGT	BTBD10	978.62	1117.8/1129.2/1204.3	978.62	1129.2	0.20628	2882.9	1.2415e+06	0.13514	0.44915	0.55085	0.89829	0.99964	True
TGCAGAGTACATTTGAACAG	DYRK3	1457.5	1665.5/1682.9/1748.9	1457.5	1682.9	0.20738	2327.1	2.7946e+06	0.13487	0.44782	0.55218	0.89564	0.99964	True
CAGGCCATTCACCTTTCGGG	SLC4A11	978.62	1274.7/1112.9/1128.7	978.62	1128.7	0.2057	10773	1.2415e+06	0.13473	0.44894	0.55106	0.89789	0.99964	True
CCTTGCTGGGAGTCTGCGTA	UFSP1	1106.5	1219.9/1324.2/1276.3	1106.5	1276.3	0.20587	2738.1	1.5943e+06	0.13453	0.44848	0.55152	0.89696	0.99964	True
CTACATCCAGTGCATGCACG	HES6	1364.5	1572.7/1352/1583.3	1364.5	1572.7	0.20472	24394	2.4434e+06	0.13319	0.44719	0.55281	0.89439	0.99964	True
GGCCGACAGCCTGTCCACCG	IRF2BP2	785.68	904.24/968.85/837.72	785.68	904.24	0.20252	4299.9	7.9383e+05	0.13307	0.44878	0.55122	0.89757	0.99964	True
ATTGCCATGGTAGCTCACAA	AEN	729.89	889.39/812.59/839.8	729.89	839.8	0.2021	1599.7	6.8326e+05	0.13296	0.44895	0.55105	0.8979	0.99964	True
CAGCGGCATCAAACTCAACG	MKNK2	1073.9	1236.6/1237.2/1176.5	1073.9	1236.6	0.20331	1803.3	1.5002e+06	0.13282	0.44773	0.55227	0.89546	0.99964	True
TGGTACAAATTGGATAAGCG	MICAL2	964.67	1038.9/1110.2/1155.8	964.67	1110.2	0.20248	3582.3	1.2058e+06	0.13251	0.4479	0.5521	0.89581	0.99964	True
CCACGGGCGCAGTTCAACCA	DYRK3	790.33	908.88/959.34/901.47	790.33	908.88	0.2014	1300.6	8.0343e+05	0.13226	0.44837	0.55163	0.89675	0.99964	True
TAAGTGCAATGCTGACCACG	NIPAL3	832.17	981.29/942.35/956.9	832.17	956.9	0.20126	403.36	8.9243e+05	0.13203	0.44811	0.55189	0.89622	0.99964	True
GAAGCTCATTGTAGAAAGAG	ACTA2	832.17	867.1/956.62/992.24	832.17	956.62	0.20084	4640.9	8.9243e+05	0.13174	0.44797	0.55203	0.89593	0.99964	True
GGACAAGACGTAGCGCCCTG	NIPAL3	969.32	1114.1/1063.3/1148.8	969.32	1114.1	0.20058	1893.1	1.2176e+06	0.13116	0.44723	0.55277	0.89447	0.99964	True
TGAAGAAATCTTCTCTAACG	chr19;25436356:25437356	925.15	972.01/1221.6/1062.9	925.15	1062.9	0.20006	16722	1.1073e+06	0.13092	0.44725	0.55275	0.8945	0.99964	True
CTCCCGTGTCTAGCCCAGTG	PDGFRB	1497	1580.1/1837.8/1720.5	1497	1720.5	0.20063	16739	2.9511e+06	0.1301	0.44541	0.55459	0.89081	0.99964	True
ACGTGGCAAGCAGGGCGGCA	HIST1H2AM	774.06	894.96/822.1/886.91	774.06	886.91	0.19611	2132.9	7.701e+05	0.1286	0.44665	0.55335	0.8933	0.99964	True
TGTGTACCCAGGTGCCCTAG	TNFRSF10C	964.67	1093.6/1148.2/1105.9	964.67	1105.9	0.19689	971.6	1.2058e+06	0.12859	0.44599	0.55401	0.89198	0.99964	True
GAAGCCATCCTACGGGAGTG	SV2A	1101.8	1286.7/1263/1150.2	1101.8	1263	0.19685	6645.2	1.5807e+06	0.12824	0.44542	0.55458	0.89084	0.99964	True
GCGGCCCCGGGCCTCAATCG	AVPI1	757.79	919.09/867.62/791.99	757.79	867.62	0.19503	4184.9	7.3749e+05	0.12789	0.44637	0.55363	0.89274	0.99964	True
GAGGGGGCTTCAAACATGTG	NO_TARGET.40	1071.6	1189.3/1267.8/1227.8	1071.6	1227.8	0.19617	1542.8	1.4936e+06	0.12783	0.4453	0.5547	0.89061	0.99964	True
ATGTGATTGAATAGGGAACA	HSPA4L	1190.1	1433.4/1360.9/1363.6	1190.1	1363.6	0.19616	2438.7	1.8495e+06	0.12757	0.44486	0.55514	0.88972	0.99964	True
CTGAAAGCTCTCCACCTCCA	IL1B	978.62	1128/1090.5/1120.4	978.62	1120.4	0.19504	477.17	1.2415e+06	0.12727	0.4453	0.5547	0.8906	0.99964	True
AAATGCAAGATAGTTGTGGT	RND3	1018.1	1165.1/1094.5/1291.6	1018.1	1165.1	0.19437	10485	1.3458e+06	0.1267	0.4449	0.5551	0.88981	0.99964	True
TATGCCCTGTACTTACAGTG	HDAC5	1308.7	1517.9/1497.4/1419.8	1308.7	1497.4	0.19423	3226.7	2.2442e+06	0.12599	0.4438	0.5562	0.8876	0.99964	True
GCACTAGGTGAACGTATTGG	TRIM24	1085.5	1241.2/1244/1113.5	1085.5	1241.2	0.1932	8163.5	1.5335e+06	0.12573	0.44424	0.55576	0.88848	0.99964	True
AGCAAAGTTGTCATCACACA	LOXL4	1336.6	1528.1/1464.1/1528.5	1336.6	1528.1	0.19306	2045.5	2.3427e+06	0.12513	0.44331	0.55669	0.88663	0.99964	True
CCACCAGACGGAACTCCCGT	SUPT7L	876.34	1000.8/953.9/1164.8	876.34	1000.8	0.19138	14543	9.9155e+05	0.12498	0.44452	0.55548	0.88903	0.99964	True
TGCCAAGGTACACGACTATG	LIF	1390.1	1588.5/1570.1/1659.5	1390.1	1588.5	0.19235	2691.5	2.5376e+06	0.12455	0.44291	0.55709	0.88582	0.99964	True
GCTGAGAAAAGTGCACTCCA	SPATA18	925.15	1112.2/1049/1056	925.15	1056	0.19063	1604.2	1.1073e+06	0.12433	0.44403	0.55597	0.88807	0.99964	True
CAGTCCGAGAATGTCGACCG	ATPIF1	1106.5	1244/1367.7/1263.2	1106.5	1263.2	0.19092	5644.4	1.5943e+06	0.1241	0.44338	0.55662	0.88677	0.99964	True
CACACCATAGAGGTGTGACA	chr15;36566317:36567317	1062.3	1371.2/1104.1/1212.6	1062.3	1212.6	0.19072	18471	1.4674e+06	0.12406	0.44349	0.55651	0.88697	0.99964	True
TGGAACGGGGAAAACAGGGA	chr9;73336198:73337198	753.14	858.75/802.39/947.89	753.14	858.75	0.18909	5561	7.2831e+05	0.12375	0.44437	0.55563	0.88873	0.99964	True
GGTGGCTCGGAAGGTAACAA	RNF121	890.28	1004.5/1094.5/1015.1	890.28	1015.1	0.18909	3211.8	1.024e+06	0.12335	0.44367	0.55633	0.88734	0.99964	True
GCTGGGCTCCAATTTCCTGT	HIST1H2AM	1501.6	1571.7/1714.2/1888.9	1501.6	1714.2	0.19087	25399	2.9698e+06	0.12334	0.44208	0.55792	0.88417	0.99964	True
TACTTACTACGGCCACAGTA	MKRN1	1245.9	1338.7/1430.9/1419.8	1245.9	1419.8	0.18827	3345	2.0304e+06	0.12199	0.44199	0.55801	0.88398	0.99964	True
TTAACTCGAACGCTCGAAAG	NO_TARGET.48	892.61	1014.7/949.15/1109.3	892.61	1014.7	0.18478	6626	1.0294e+06	0.12035	0.4422	0.5578	0.8844	0.99964	True
CGTGCGCCAGGAAAACGTGA	TMEM8B	781.03	861.53/904.99/887.61	781.03	887.61	0.18432	490.93	7.843e+05	0.12034	0.44259	0.55741	0.88519	0.99964	True
TCACCACACGTTCCTCACAG	TRIM5	1166.9	1438.1/1326.9/1318.6	1166.9	1326.9	0.18524	6211.7	1.7767e+06	0.12004	0.44124	0.55876	0.88247	0.99964	True
GAGGTACAGATATGATACCC	DHRS7	790.33	897.74/957.98/890.38	790.33	897.74	0.18362	1841.6	8.0343e+05	0.11983	0.44231	0.55769	0.88462	0.99964	True
ATAGTGAGGACAACTAGTGA	chr13;116271055:116272055	1006.5	1147.5/1081.6/1143.3	1006.5	1143.3	0.18366	1909.3	1.3147e+06	0.11929	0.44132	0.55868	0.88264	0.99964	True
CTGCTGCACTAGTAATCGTG	TRIM24	925.15	1050/1140.7/1050.4	925.15	1050.4	0.18304	4077.7	1.1073e+06	0.11906	0.44146	0.55854	0.88292	0.99964	True
GTCCCCAGCCTGCAAAACAT	PBXIP1	1241.3	1410.2/1349.3/1430.1	1241.3	1410.2	0.18393	2051.9	2.015e+06	0.119	0.44054	0.55946	0.88108	0.99964	True
AAAGATATAGCAAATTATGG	NO_TARGET.46	871.69	1018.4/987.2/989.46	871.69	989.46	0.18264	422.08	9.8087e+05	0.11892	0.44157	0.55843	0.88314	0.99964	True
GGCGAACAGTCTGATTTATG	ADNP2	1125.1	1277.4/1172.7/1333.1	1125.1	1277.4	0.18311	7039.3	1.6494e+06	0.11866	0.44067	0.55933	0.88134	0.99964	True
TGGCAATTAGCACACAACAA	chr18;14150804:14151804	1080.9	1189.3/1227/1274.9	1080.9	1227	0.18279	1861.3	1.5202e+06	0.11853	0.44073	0.55927	0.88146	0.99964	True
TACTATCAGGAATTTGCTGA	TTC26	1441.2	1517/1636/1642.2	1441.2	1636	0.18283	7108.1	2.7314e+06	0.1179	0.43955	0.56045	0.87909	0.99964	True
ACTGCGGAGCGCCCAATATC	NO_TARGET.42	920.5	1037/1042.2/1118.3	920.5	1042.2	0.179	2910.4	1.096e+06	0.11627	0.44011	0.55989	0.88022	0.99964	True
GAGCCAACACGAGGTCAACG	MCC	1125.1	1295.1/1195.1/1274.2	1125.1	1274.2	0.17949	3349.3	1.6494e+06	0.11616	0.43945	0.56055	0.8789	0.99964	True
TAAAACACTTCATCGAACTG	RASA3	1264.5	1469.6/1432.2/1426	1264.5	1432.2	0.17952	718.93	2.0926e+06	0.11592	0.43897	0.56103	0.87795	0.99964	True
CCAGACCACCTAATACTGCA	CKAP2L	1343.6	1521.6/1442.4/1613.8	1343.6	1521.6	0.17941	7383.1	2.3677e+06	0.11571	0.43869	0.56131	0.87737	0.99964	True
TCTTACCCACATATTCTGAG	TBC1D22B	1066.9	1347.1/1206.6/1194.6	1066.9	1206.6	0.17736	9932.8	1.4805e+06	0.11482	0.43895	0.56105	0.8779	0.99964	True
TTATCTTGATGCACCCAGTG	FEN1	1099.5	1198.5/1243.3/1243.8	1099.5	1243.3	0.17723	1003.7	1.5739e+06	0.11466	0.43878	0.56122	0.87757	0.99964	True
ACTTAAACTCCACGTCATCG	SIRPA	1078.6	1220.8/1219.6/1152.3	1078.6	1219.6	0.17709	2262.9	1.5135e+06	0.1146	0.43881	0.56119	0.87763	0.99964	True
TGGCAGAATCTTCGTCCGCA	GDF15	915.85	1035.1/1006.2/1226.4	915.85	1035.1	0.17646	18715	1.0847e+06	0.11453	0.43928	0.56072	0.87855	0.99964	True
GCAGAACCGTGAAAAAGGAG	DERA	939.1	1061.1/1033.4/1166.2	939.1	1061.1	0.17608	5899.2	1.1416e+06	0.11422	0.43905	0.56095	0.87809	0.99964	True
GTCCTCAACAAACAAGGACA	PLK2	1062.3	1290.4/1200.5/1177.2	1062.3	1200.5	0.17633	4313.2	1.4674e+06	0.11412	0.43862	0.56138	0.87725	0.99964	True
CAATGTCATAACATCAACCC	GPR155	878.66	923.74/1030.7/992.24	878.66	992.24	0.17519	3085.1	9.9691e+05	0.11375	0.43902	0.56098	0.87804	0.99964	True
CGGACACGCATGATCGAAGG	ZNF219	1450.5	1532.8/1824.2/1639.4	1450.5	1639.4	0.17652	22770	2.7674e+06	0.11356	0.4374	0.5626	0.8748	0.99964	True
CATGATAGATCAGTCTTCCC	NO_TARGET.14	1534.2	1680.4/1830.4/1733.6	1534.2	1733.6	0.17624	6096.2	3.1023e+06	0.11325	0.43707	0.56293	0.87415	0.99964	True
CAGACCCTCCATGTCCACGT	PBXIP1	1236.6	1396.3/1345.3/1403.8	1236.6	1396.3	0.17503	1330.4	1.9997e+06	0.11289	0.43756	0.56244	0.87512	0.99964	True
CTGACCCAGAACATCCCCAG	ZNF488	664.81	704.64/863.54/749.03	664.81	749.03	0.17184	7542	5.6491e+05	0.11205	0.43903	0.56097	0.87806	0.99964	True
GGCACAACACCACGTTATCG	GADD45A	1222.7	1420.4/1378.5/1333.8	1222.7	1378.5	0.17295	1876.1	1.954e+06	0.11149	0.43691	0.56309	0.87382	0.99964	True
TAGTGATGAATGGTAGTGCG	SRPX2	885.64	892.17/1021.2/997.78	885.64	997.78	0.17182	5850.1	1.0131e+06	0.11142	0.43785	0.56215	0.87571	0.99964	True
CCACAGATGCCGCTCCTACG	VOPP1	1106.5	1305.3/1242.7/1246.5	1106.5	1246.5	0.17182	1734.3	1.5943e+06	0.11093	0.43694	0.56306	0.87388	0.99964	True
ACATGTGAAGGGTCGTAGAG	SCIN	946.07	989.65/1065.3/1067.8	946.07	1065.3	0.17111	2866.7	1.1589e+06	0.11078	0.43734	0.56266	0.87468	0.99964	True
AAATATTGCTGATCGCCATG	KIAA0586	1111.1	1309/1251.5/1211.9	1111.1	1251.5	0.1715	2438.6	1.608e+06	0.1107	0.43681	0.56319	0.87363	0.99964	True
GCGCGGGCCAGAGTCATAAG	FAM20B	769.41	871.75/865.58/794.76	769.41	865.58	0.16971	2526.9	7.6071e+05	0.11026	0.43772	0.56228	0.87543	0.99964	True
CCACAGGACTGGGCACCCCG	BTBD19	836.82	941.37/948.47/848.11	836.82	941.37	0.16966	4374.1	9.0262e+05	0.11005	0.43736	0.56264	0.87471	0.99964	True
CGGCTTTGTTGCCCGTAAGC	NO_TARGET.30	1015.8	1142.8/1036.1/1144.7	1015.8	1142.8	0.16983	5696	1.3395e+06	0.10975	0.43662	0.56338	0.87324	0.99964	True
AGCCCTGTTTCAACGCAGCG	AVPI1	1125.1	1239.4/1265.1/1370.6	1125.1	1265.1	0.16908	5893.2	1.6494e+06	0.10903	0.43595	0.56405	0.87191	0.99964	True
CGGTGCGTATTTGACCACAA	OGFOD2	939.1	976.65/1071.4/1055.3	939.1	1055.3	0.16812	3222.4	1.1416e+06	0.10875	0.43637	0.56363	0.87274	0.99964	True
GGGTACAGCAGGGCCATCAG	OGFOD2	1057.6	1170.7/1186.3/1271.5	1057.6	1186.3	0.16542	3751.7	1.4543e+06	0.10665	0.43498	0.56502	0.86996	0.99964	True
GAGAGCAAGGAGATCGTGCG	PHPT1	1290.1	1447.3/1377.9/1571.5	1290.1	1447.3	0.1658	10122	2.1797e+06	0.1065	0.4343	0.5657	0.8686	0.99964	True
AGCGCTGGATGCACACCACG	CD70	841.47	998.01/902.95/943.04	841.47	943.04	0.16422	2314.3	9.1286e+05	0.10631	0.43551	0.56449	0.87102	0.99964	True
CATGAGCACAAAATTTAGGG	chr13;103363791:103364791	1153	1292.3/1357.5/1267.3	1153	1292.3	0.16447	2436.2	1.7337e+06	0.10583	0.43431	0.56569	0.86863	0.99964	True
CTCACCTAATCCAACACCAA	ZNF436	904.23	996.15/1047/1013	904.23	1013	0.16373	719.1	1.0569e+06	0.10582	0.43505	0.56495	0.87011	0.99964	True
GGGCCTGTACGGTCTCAGCG	OSR2	1004.2	1125.2/1028.6/1220.9	1004.2	1125.2	0.16399	9240.4	1.3085e+06	0.10579	0.43471	0.56529	0.86943	0.99964	True
TCTTACAATCTAAAGGCAGG	SUPT7L	574.15	642.44/660.4/639.55	574.15	642.44	0.16186	165.43	4.1912e+05	0.10548	0.43626	0.56374	0.87251	0.99964	True
AGAAGTGAAGATGACGCGCA	MFAP3L	799.63	894.03/894.8/928.49	799.63	894.8	0.16204	567.91	8.228e+05	0.10492	0.43498	0.56502	0.86997	0.99964	True
TATGTTGTCCAAAAACCCAG	PLK2	878.66	983.15/1097.9/972.83	878.66	983.15	0.16193	6641.6	9.9691e+05	0.10465	0.43457	0.56543	0.86913	0.99964	True
ATCTCGATGAGGTCACTCGG	ZNF784	920.5	1033.3/1030/1011.6	920.5	1030	0.16198	173.99	1.096e+06	0.10459	0.4344	0.5656	0.86879	0.99964	True
TTCCATAGTGACGCCCCCCA	IGFBP7	1187.8	1278.4/1354.1/1329	1187.8	1329	0.16188	1595.6	1.8422e+06	0.10401	0.43333	0.56667	0.86666	0.99964	True
CTGGTGAAAGAGTATGCGGC	APAF1	771.73	714.85/862.18/891.76	771.73	862.18	0.15969	11291	7.654e+05	0.10338	0.43434	0.56566	0.86868	0.99964	True
CCACATCAGGAATGAGAGCG	PHPT1	578.8	632.22/650.88/645.78	578.8	645.78	0.15773	104.93	4.2606e+05	0.10262	0.43484	0.56516	0.86968	0.99964	True
ATGCTGTCAATATCTACACT	KIAA0586	1594.6	1782.5/1841.2/1723.9	1594.6	1782.5	0.16059	3439.1	3.3564e+06	0.10255	0.4317	0.5683	0.86341	0.99964	True
CCACGAAGCAAACATCACTG	BTBD19	934.45	1010.1/1056.5/1042.8	934.45	1042.8	0.15814	629.62	1.1301e+06	0.10194	0.43305	0.56695	0.8661	0.99964	True
GGGGCAACTCCCAATAACTG	SLC25A13	1185.5	1355.4/1323.5/1286.7	1185.5	1323.5	0.15875	1186.3	1.8349e+06	0.10189	0.43229	0.56771	0.86459	0.99964	True
TGGGCTCCAATCAAGAGTGT	MICAL2	1108.8	1154.9/1351.4/1237.5	1108.8	1237.5	0.15834	9893.2	1.6011e+06	0.10174	0.43243	0.56757	0.86486	0.99964	True
CCCGGAGCCTTTGACAGAGT	MOV10	718.27	804.9/727.66/800.99	718.27	800.99	0.15706	2696.7	6.6129e+05	0.10173	0.43375	0.56625	0.8675	0.99964	True
TTTGGAACTAAAACCATGTG	SMARCA1	1101.8	1150.3/1248.1/1229.2	1101.8	1229.2	0.15771	3294.8	1.5807e+06	0.10133	0.43225	0.56775	0.86449	0.99964	True
CTCTCAGATGGACACCCGAA	ETV7	1206.4	1323.9/1418.6/1344.9	1206.4	1344.9	0.15667	2937.9	1.9014e+06	0.10045	0.43153	0.56847	0.86307	0.99964	True
TTAAGTGATACTGTGCACAA	COBLL1	901.91	977.58/1032/1004.7	901.91	1004.7	0.15556	741.4	1.0514e+06	0.10026	0.43234	0.56766	0.86467	0.99964	True
GAAGTGATTAGTAATGAAGG	PEAK1	820.55	943.23/913.82/846.73	820.55	913.82	0.15514	2683.3	8.6723e+05	0.10016	0.43257	0.56743	0.86515	0.99964	True
GATGAGCAAGAACTTACCTG	PDLIM1	990.24	1102/1070.8/1171	990.24	1102	0.15411	2869.2	1.2717e+06	0.09909	0.43148	0.56852	0.86295	0.99964	True
AGTTTATAGACACATCTAAT	chr1;134293637:134294637	1478.4	1582/1646.2/1714.2	1478.4	1646.2	0.15505	4378.3	2.8769e+06	0.09896	0.43017	0.56983	0.86035	0.99964	True
GCCTCATATCGGGACCAGCA	RELB	841.47	935.8/803.75/938.19	841.47	935.8	0.15312	8721.6	9.1286e+05	0.098734	0.4318	0.5682	0.8636	0.99964	True
ACTTACGCCCGTCCCCCTCG	DDR1	1875.9	2195.6/2089.2/2041.3	1875.9	2089.2	0.15532	6808.6	4.673e+06	0.098691	0.4293	0.5707	0.8586	0.99964	True
CAAGGCGGGACTGCAACTGT	SRGAP1	729.89	667.5/811.23/815.55	729.89	811.23	0.15222	10338	6.8326e+05	0.098395	0.43207	0.56793	0.86414	0.99964	True
TCTGTATTCTCACTATAGGG	TTC23	850.77	933.95/958.66/945.81	850.77	945.81	0.15262	152.93	9.3352e+05	0.098369	0.43159	0.56841	0.86318	0.99964	True
ACCATATCATAGTCAAGGAA	MFAP3L	927.48	1165.1/1023.9/1031	927.48	1031	0.15256	9013.7	1.113e+06	0.098165	0.43123	0.56877	0.86245	0.99964	True
GCTGCTATATAAGCCCATGG	chr13;71853574:71854574	855.42	1006.4/950.51/763.58	855.42	950.51	0.1519	19031	9.4394e+05	0.097874	0.43133	0.56867	0.86266	0.99964	True
CAAACCTCACGAACCATCAG	ZNF79	999.54	1066.7/1110.9/1262.5	999.54	1110.9	0.15219	12468	1.2962e+06	0.097773	0.4308	0.5692	0.86161	0.99964	True
CTGACCGAAGAGTTCCTCGG	MAST3	1073.9	1193/1199.9/1108	1073.9	1193	0.15153	3637.5	1.5002e+06	0.097191	0.4303	0.5697	0.86059	0.99964	True
AGATTGAAACCCAGACAGAG	OPTN	534.64	808.62/529.27/593.12	534.64	593.12	0.14951	25257	3.6248e+05	0.097147	0.4324	0.5676	0.86481	0.99964	True
GATAAGTTTACCATCCTGCG	GNB1	541.61	594.16/609.44/600.75	541.61	600.75	0.14924	59.465	3.7217e+05	0.096937	0.43226	0.56774	0.86452	0.99964	True
TGGTCACAGGAGACAACGTG	DDB2	1134.4	1180.9/1259.6/1259.7	1134.4	1259.6	0.15101	3100.6	1.6772e+06	0.09674	0.42991	0.57009	0.85981	0.99964	True
TCAGGAATGACATCAACTAG	TTC26	1504	1670.2/1755.6/1613.1	1504	1670.2	0.15112	5281.3	2.9791e+06	0.096289	0.42881	0.57119	0.85762	0.99964	True
CGGATGACACGTCCTCCGAG	HS1BP3	634.59	687/703.2/733.09	634.59	703.2	0.14789	577.96	5.1386e+05	0.095712	0.43118	0.56882	0.86237	0.99964	True
TGAGCGCGGCGGCCGATCTG	DDIT4	1355.2	1369.4/1502.9/1583.3	1355.2	1502.9	0.14913	12146	2.4096e+06	0.095144	0.42857	0.57143	0.85714	0.99964	True
AGGGGAAGCGCGCGTCCACG	OSR2	1150.6	1275.6/1247.4/1478.7	1150.6	1275.6	0.14862	21014	1.7266e+06	0.0951	0.42906	0.57094	0.85811	0.99964	True
CTTCCGTTATTCGGAAGTGA	NO_TARGET.56	1341.2	1435.3/1487.2/1544.5	1341.2	1487.2	0.14898	2988.4	2.3594e+06	0.095058	0.42856	0.57144	0.85712	0.99964	True
CAGGACATCAACAATGCCTG	ACTN1	1180.8	1381.4/1308.6/1245.1	1180.8	1308.6	0.14804	4665.4	1.8202e+06	0.094662	0.42876	0.57124	0.85752	0.99964	True
GAGTCAAAGACTGCTGCCAG	PDLIM1	692.7	874.53/766.39/731.7	692.7	766.39	0.14564	6449.2	6.1423e+05	0.094016	0.43009	0.56991	0.86017	0.99964	True
AGGAGCGAAGAACACGGACT	SYTL3	1227.3	1348.9/1358.8/1484.2	1227.3	1358.8	0.14673	7906.3	1.9692e+06	0.093711	0.42818	0.57182	0.85635	0.99964	True
CACAGACTTTGAGTCCCCCG	MAMDC4	1271.5	1386.1/1407.8/1440.5	1271.5	1407.8	0.14675	772.69	2.1162e+06	0.093664	0.42804	0.57196	0.85608	0.99964	True
CCCTGGTCACAATGTAATGG	chr9;30510323:30511323	1143.7	1397.2/1244.7/1265.9	1143.7	1265.9	0.14643	8842.1	1.7054e+06	0.093634	0.42836	0.57164	0.85671	0.99964	True
CTGCTCTCTTGACGACAACG	VWCE	1366.8	1471.5/1517.8/1513.3	1366.8	1513.3	0.14678	884.69	2.4519e+06	0.093553	0.42776	0.57224	0.85553	0.99964	True
CTACTCGGACCTCGACAGCG	MAP6D1	629.94	777.05/691.65/696.37	629.94	696.37	0.14441	3266.2	5.0622e+05	0.093362	0.43006	0.56994	0.86011	0.99964	True
TCAGCCTGACAAGTCCGTGT	SIRPA	629.94	696.28/676.7/839.1	629.94	696.28	0.14424	10391	5.0622e+05	0.093244	0.43	0.57	0.86	0.99964	True
GCACCATCTTTCCATGTATC	CRIPT	1545.8	1778.8/1644.9/1710.8	1545.8	1710.8	0.14621	4483.1	3.1504e+06	0.09295	0.42708	0.57292	0.85417	0.99964	True
TGATGTCGCTCAGGTCCGAG	LRPAP1	1020.5	1035.1/1128.5/1221.6	1020.5	1128.5	0.14508	8690.5	1.352e+06	0.092932	0.42837	0.57163	0.85673	0.99964	True
ATGTGGAGTCTTGAACACGG	ZC3HAV1	1185.5	1253.3/1324.2/1311	1185.5	1311	0.14503	1749.8	1.8349e+06	0.09263	0.42775	0.57225	0.85551	0.99964	True
AAAAAAACACACAATGTAGA	chr12;98614633:98615633	1159.9	1342.4/1209.4/1282.6	1159.9	1282.6	0.14488	4471.1	1.7551e+06	0.092567	0.42779	0.57221	0.85558	0.99964	True
ACAGTGTGTCAGTGTAAAGA	TNFRSF10C	1039.1	1190.2/1102/1148.1	1039.1	1148.1	0.1439	1947.3	1.4027e+06	0.092105	0.4279	0.5721	0.85581	0.99964	True
GTACACACATTGAACCTCAG	EDA2R	634.59	700.92/681.46/700.52	634.59	700.52	0.1424	181.84	5.1386e+05	0.09198	0.42936	0.57064	0.85872	0.99964	True
TGTCATCAGCCGTGTCACTG	NUAK2	1450.5	1609.8/1603.4/1545.9	1450.5	1603.4	0.14453	1677.2	2.7674e+06	0.091936	0.42678	0.57322	0.85357	0.99964	True
GGCGTTAATTAAACTGTTTT	NO_TARGET.47	1027.4	1202.2/1093.9/1134.3	1027.4	1134.3	0.1426	3126.5	1.3709e+06	0.091257	0.42752	0.57248	0.85505	0.99964	True
CCAAATGGTCGTCCGCCCAT	SSR1	1464.4	1595/1617/1674.7	1464.4	1617	0.1429	1909.6	2.8219e+06	0.090831	0.42621	0.57379	0.85242	0.99964	True
CGCCTCTGCCACGTACCCCG	UFSP1	1304	1447.3/1383.3/1437.1	1304	1437.1	0.14004	1498.8	2.228e+06	0.089125	0.42573	0.57427	0.85147	0.99964	True
ACTCAGTCGGATTCAATGGA	PANK2	908.88	1000.8/1004.2/880.68	908.88	1000.8	0.13883	7219.2	1.068e+06	0.088936	0.42676	0.57324	0.85353	0.99964	True
CCCGGACAATATACACCACG	TXN2	957.7	1049.1/1054.5/1080.9	957.7	1054.5	0.13873	364.82	1.1881e+06	0.088775	0.42652	0.57348	0.85305	0.99964	True
GGTCCACCTCCCATCAGAGT	NRP2	1118.1	1241.2/1207.3/1231.3	1118.1	1231.3	0.13902	336.54	1.6286e+06	0.088704	0.42601	0.57399	0.85202	0.99964	True
CAAAAACAAGCGCACCACCG	CES2	871.69	1105.7/943.03/958.98	871.69	958.98	0.13753	10891	9.8087e+05	0.088135	0.4265	0.5735	0.853	0.99964	True
GTGTCACCGATTATAGAGAT	TSPAN6	769.41	939.52/845.88/804.46	769.41	845.88	0.13653	5242	7.6071e+05	0.087672	0.42666	0.57334	0.85332	0.99964	True
AGCGACGCCGCGAGTCCGAG	HLA-C	1176.2	1293.2/1258.3/1303.3	1176.2	1293.2	0.13674	661.76	1.8057e+06	0.087093	0.42506	0.57494	0.85012	0.99964	True
CTCATCACCGACAAGTTCTG	GPC1	1169.2	1284.9/1719.6/1277	1169.2	1284.9	0.13596	94529	1.7839e+06	0.086587	0.42483	0.57517	0.84966	0.99964	True
TGCAGGTCAGTACTGTACCG	NOTCH1	1185.5	1284.9/1302.4/1347	1185.5	1302.4	0.13562	1146.9	1.8349e+06	0.086338	0.42466	0.57534	0.84933	0.99964	True
AGGATCCTGTTGGATAACAT	AP4E1	1497	1500.3/1748.1/1644.9	1497	1644.9	0.1359	15793	2.9511e+06	0.086135	0.42383	0.57617	0.84767	0.99964	True
TTTCTATTTGGATCCATTCG	MRPL36	915.85	985.01/1049/1005.4	915.85	1005.4	0.13444	1159.4	1.0847e+06	0.085978	0.42529	0.57471	0.85058	0.99964	True
GCACTACAGCTTGCACACGG	ZNF784	883.31	978.51/969.53/957.59	883.31	969.53	0.13422	111.6	1.0077e+06	0.085891	0.42536	0.57464	0.85072	0.99964	True
GAGCTGCGCCTGTACTACCG	GPC1	1060	1166/1130.6/1163.4	1060	1163.4	0.13418	542.38	1.4608e+06	0.085558	0.42463	0.57537	0.84926	0.99964	True
ACATATGGGCTAAATTACCA	chr6;135395595:135396595	1006.5	1180.9/1104.1/1071.2	1006.5	1104.1	0.13333	3491	1.3147e+06	0.085076	0.42455	0.57545	0.84911	0.99964	True
CCCTGTGGGACAAAAAGAGG	PARP12	1153	1264.4/1343.2/1261.8	1153	1264.4	0.13307	3105.4	1.7337e+06	0.084678	0.42394	0.57606	0.84787	0.99964	True
GGTTAGAGACTAGGCGCGCG	NO_TARGET.26	585.77	641.51/657/570.26	585.77	641.51	0.13091	2658.3	4.3657e+05	0.084351	0.42587	0.57413	0.85174	0.99964	True
TTTTGACTCTAATCACCGGT	NO_TARGET.53	925.15	1137.3/1011.7/1013	925.15	1013	0.13077	7718.7	1.1073e+06	0.083505	0.42405	0.57595	0.84809	0.99964	True
ACACATAACTCTATAGTCAA	chr5;69066522:69067522	1220.4	1336.9/1343.9/1281.2	1220.4	1336.9	0.13144	1575.2	1.9465e+06	0.083503	0.42318	0.57682	0.84636	0.99964	True
TTTCTGCAGACAAAACTGTG	MGST2	1166.9	1219/1277.3/1344.9	1166.9	1277.3	0.13032	3988.2	1.7767e+06	0.082831	0.42299	0.57701	0.84598	0.99964	True
TCATTGTAGAAAGCAAACTG	MOV10	890.28	938.59/973.61/1060.1	890.28	973.61	0.12894	4357	1.024e+06	0.082343	0.42359	0.57641	0.84719	0.99964	True
CTAGCAATAATCCCCGAAGG	TCF4	901.91	1025.9/976.33/986	901.91	986	0.12847	841.09	1.0514e+06	0.082012	0.42339	0.57661	0.84678	0.99964	True
TGTGTGGAACGTGAATGAAG	GRHL3	1292.4	1385.1/1470.3/1413.5	1292.4	1413.5	0.12912	2012.7	2.1877e+06	0.081872	0.4222	0.5778	0.8444	0.99964	True
GGGCGTGTATGTTCGTATTG	NO_TARGET.67	1097.2	1199.5/1350.7/1141.9	1097.2	1199.5	0.1285	13091	1.5671e+06	0.081717	0.42264	0.57736	0.84527	0.99964	True
TCTGACGATACATTCTGTGG	OSBPL3	1029.8	1097.3/1230.4/1125.3	1029.8	1125.3	0.12786	5919	1.3773e+06	0.081391	0.42267	0.57733	0.84535	0.99964	True
ACTTGATCGAGAAACCCCGG	FAT1	353.32	385.28/377.76/419.21	353.32	385.28	0.12456	603.86	1.5599e+05	0.080901	0.42571	0.57429	0.85141	0.99964	True
GGAACAGCATACGTTCTACG	UNK	1013.5	1106.6/1104.7/1216	1013.5	1106.6	0.12673	5987.9	1.3333e+06	0.080665	0.42237	0.57763	0.84473	0.99964	True
CGTGAGCAGAGCTCACGAGG	chr6;101044628:101045628	720.6	810.47/786.09/778.13	720.6	786.09	0.12533	328.99	6.6565e+05	0.080273	0.42324	0.57676	0.84647	0.99964	True
TTCAATTCACCGAGGGCGCA	NO_TARGET.65	1487.7	1624.7/1640.1/1520.9	1487.7	1624.7	0.12699	5500.5	2.9139e+06	0.080245	0.42096	0.57904	0.84191	0.99964	True
GGATGTGGACTTGGTTTGTG	BTBD19	1615.5	1703.6/1767.2/1764.1	1615.5	1764.1	0.12687	1838.1	3.4467e+06	0.080041	0.42059	0.57941	0.84119	0.99964	True
CTTCAAAGATGACCCACAGG	GRHL3	1022.8	1115.9/1114.2/1148.1	1022.8	1115.9	0.1256	520.74	1.3583e+06	0.079906	0.42197	0.57803	0.84393	0.99964	True
GGATAGTGACAACCTCTGGT	LDB2	1199.4	1467.8/1177.4/1308.2	1199.4	1308.2	0.12512	21280	1.8791e+06	0.079337	0.42119	0.57881	0.84237	0.99964	True
CTTGGACAATGCATCCCAGA	CCBE1	874.01	952.51/936.92/1083.7	874.01	952.51	0.12395	8726.2	9.862e+05	0.079049	0.42204	0.57796	0.84407	0.99964	True
GGCAGCCCGTCTAACCTCTG	UNK	1104.1	1233.8/1132.6/1203.6	1104.1	1203.6	0.12429	2976.3	1.5875e+06	0.078917	0.42124	0.57876	0.84248	0.99964	True
CATGTGTTATTCTACGCGAG	chr18;50609754:50610754	1057.6	1151.2/1235.2/1037.3	1057.6	1151.2	0.12215	10016	1.4543e+06	0.077565	0.42071	0.57929	0.84142	0.99964	True
GGGACGCGGACTTGCAAGTG	CHST14	1329.6	1405.6/1447.2/1576.4	1329.6	1447.2	0.12213	9210.1	2.3179e+06	0.077209	0.41982	0.58018	0.83963	0.99964	True
ATTTACGGAAAAGTAGTCCA	RASA1	690.38	762.2/745.32/750.41	690.38	750.41	0.12013	82.394	6.1004e+05	0.076865	0.4217	0.5783	0.8434	0.99964	True
GGGATGCCGAGAAGACCGAT	CCDC9	980.94	1066.7/1093.9/1058.8	980.94	1066.7	0.12081	400.44	1.2475e+06	0.076786	0.42057	0.57943	0.84113	0.99964	True
GCAAAGCCAGGGCTAGCCCG	ROM1	609.02	596.02/667.19/661.72	609.02	661.72	0.11955	2173.4	4.7258e+05	0.076663	0.42199	0.57801	0.84397	0.99964	True
TGAATTGATTGAGATCCAGT	SV2A	918.18	899.6/1034.8/996.39	918.18	996.39	0.11782	5420.5	1.0904e+06	0.074903	0.41985	0.58015	0.8397	0.99964	True
CTGTCGGCCAACCCTATCAG	MAGOHB	1280.8	1397.2/1331.7/1390	1280.8	1390	0.11791	1725.6	2.1479e+06	0.074484	0.41859	0.58141	0.83719	0.99964	True
ATGCATCACACCTTGCACGA	TRIM24	1069.3	1295.1/1158.4/1148.1	1069.3	1158.4	0.11541	9392.9	1.487e+06	0.073098	0.41848	0.58152	0.83697	0.99964	True
CAGGAACTCCCCAAAAGTAG	CCDC9	1080.9	1207.8/1170.6/1096.2	1080.9	1170.6	0.11497	3463.9	1.5202e+06	0.07279	0.4183	0.5817	0.83659	0.99964	True
TGGATCTCATTCCAGCACCG	CCS	1094.8	1185.5/1189/1137.1	1094.8	1185.5	0.11472	1181.4	1.5604e+06	0.072607	0.41817	0.58183	0.83633	0.99964	True
AGAGTTGCGGAAACGCTACG	GDF15	1155.3	1250.5/1259.6/1182.8	1155.3	1250.5	0.1142	2336	1.7408e+06	0.072188	0.41779	0.58221	0.83558	0.99964	True
CTTGGGGCCAAGAACATAGG	CDH11	1087.9	1177.2/1187.6/1120.4	1087.9	1177.2	0.11373	1665.4	1.5402e+06	0.071967	0.41787	0.58213	0.83575	0.99964	True
CACCGTCAGCTCCAGCACTT	HES6	1522.5	1581/1647.6/1715.6	1522.5	1647.6	0.1138	4529.7	3.0547e+06	0.071545	0.4166	0.5834	0.8332	0.99964	True
TCGGCCGGTGCTGTACAATG	STAT3	885.64	938.59/1097.9/957.59	885.64	957.59	0.11257	10030	1.0131e+06	0.071488	0.41828	0.58172	0.83657	0.99964	True
ATATAGTCTGAATCTTGTGA	PTPN12	1229.7	1308.1/1329.6/1336.6	1229.7	1329.6	0.11267	256.38	1.9768e+06	0.071098	0.41706	0.58294	0.83412	0.99964	True
ACCCGATAATAGCTACTGGT	NO_TARGET.35	681.08	629.44/735.81/797.53	681.08	735.81	0.11136	7562.1	5.9343e+05	0.071049	0.41889	0.58111	0.83778	0.99964	True
CGGTGCAGTCTTTCCCCACG	RELB	836.82	896.81/904.31/938.19	836.82	904.31	0.11177	602.08	9.0262e+05	0.071034	0.41824	0.58176	0.83648	0.99964	True
GACACAACAAGGGCTACAAG	PGPEP1	897.26	837.4/996.71/969.37	897.26	969.37	0.1114	9082.2	1.0404e+06	0.070699	0.41786	0.58214	0.83571	0.99964	True
TTTCCTAATATTGTACAACT	APAF1	1255.2	1492.8/1280.7/1356.7	1255.2	1356.7	0.11206	12153	2.0614e+06	0.070674	0.41678	0.58322	0.83357	0.99964	True
AAGATCTGATGCACATACGG	NUAK2	857.74	1015.6/902.95/926.41	857.74	926.41	0.11098	4256.6	9.4917e+05	0.070483	0.41789	0.58211	0.83578	0.99964	True
TGTGCTGATCCGAGTCCACT	PHPT1	1055.3	1035.1/1140.1/1146.1	1055.3	1140.1	0.11133	5522.6	1.4478e+06	0.070427	0.41721	0.58279	0.83442	0.99964	True
GGGTGGCAGGAACTTTGATG	HSPA4L	1155.3	1190.2/1248.1/1344.9	1155.3	1248.1	0.11139	6364.9	1.7408e+06	0.070346	0.41689	0.58311	0.83377	0.99964	True
TTCTGAGGATCTATACCCAG	CDC42BPA	704.32	792.83/705.24/760.11	704.32	760.11	0.10982	2041	6.354e+05	0.069988	0.41826	0.58174	0.83653	0.99964	True
GACTTGAAACGAGTGCAAGA	NADSYN1	878.66	997.08/948.47/909.09	878.66	948.47	0.11017	1956.8	9.9691e+05	0.069915	0.41754	0.58246	0.83507	0.99964	True
TGGAGCTACAGAAATCGACG	DERA	1015.8	1359.1/1096.6/961.75	1015.8	1096.6	0.11028	43559	1.3395e+06	0.069792	0.41702	0.58298	0.83404	0.99964	True
TAATGTGGCAACTTACAGGC	SGCB	1301.7	1405.6/1345.3/1557.6	1301.7	1405.6	0.11065	13383	2.2199e+06	0.069695	0.41619	0.58381	0.83237	0.99964	True
CACCGTGAGCAGATACTCCA	RAD23A	1199.4	1373.1/1269.8/1294.3	1199.4	1294.3	0.10976	3399.4	1.8791e+06	0.069228	0.41622	0.58378	0.83243	0.99964	True
GACTAGAGGAGAGACATCAA	SRGAP1	674.11	642.44/733.09/726.16	674.11	726.16	0.10716	3528.9	5.8112e+05	0.068286	0.41757	0.58243	0.83513	0.99964	True
TGAGATCAGGAGTGAGAACG	ZNF436	1153	1227.3/1244.7/1242.4	1153	1242.4	0.10767	116.08	1.7337e+06	0.067912	0.4157	0.5843	0.83139	0.99964	True
AGCCATCAAATCGAAAAATG	ACBD6	953.05	998.01/1128.5/1026.2	953.05	1026.2	0.10657	5632.6	1.1764e+06	0.067437	0.41606	0.58394	0.83213	0.99964	True
AGAACTGTCAAGAAAACCTG	CKAP2L	904.23	995.22/887.32/973.53	904.23	973.53	0.10642	3951	1.0569e+06	0.067405	0.41621	0.58379	0.83243	0.99964	True
AAACCCATCGACTGACAACG	CSPG4	934.45	950.66/1004.9/1010.9	934.45	1004.9	0.1047	1487.5	1.1301e+06	0.066235	0.41554	0.58446	0.83107	0.99964	True
GAACGTGGATCGCGCTCGAG	MEX3B	1348.2	1449.2/1511.7/1341.5	1348.2	1449.2	0.10413	7757.7	2.3844e+06	0.065398	0.41396	0.58604	0.82792	0.99964	True
GCTTGATAGGGGTAATACCA	BCLAF1	964.67	1157.7/1036.1/1000.6	964.67	1036.1	0.10298	8022.2	1.2058e+06	0.065065	0.41486	0.58514	0.82972	0.99964	True
TATTAAGAGTCAGTGCATTG	HIBCH	994.89	1062.1/1110.2/1068.5	994.89	1068.5	0.10282	890.57	1.2839e+06	0.064925	0.41469	0.58531	0.82939	0.99964	True
CTACTCCATCTACGTGTACA	HIST2H2BE	1313.3	1409.3/1643.5/1388.6	1313.3	1409.3	0.10164	27648	2.2605e+06	0.063807	0.41326	0.58674	0.82652	0.99964	True
TTCACCGTCCACGTGCGCAT	NO_TARGET.25	771.73	746.42/827.53/892.46	771.73	827.53	0.10059	5397.6	7.654e+05	0.063779	0.41493	0.58507	0.82986	0.99964	True
TGGCCTTGGATGCCAATGCG	PSD3	932.13	970.15/1104.7/999.16	932.13	999.16	0.10009	5993.5	1.1244e+06	0.063223	0.41406	0.58594	0.82813	0.99964	True
TAGGTACAGCCCAAGCACCT	CCNG1	1115.8	1195.7/1199.9/1186.2	1115.8	1195.7	0.099801	53.567	1.6217e+06	0.062812	0.41329	0.58671	0.82658	0.99964	True
AGCCGCCCCTCAGTGCTACG	MOV10	1032.1	1079.7/1105.4/1123.2	1032.1	1105.4	0.098942	488.61	1.3836e+06	0.062347	0.41331	0.58669	0.82662	0.99964	True
GTTCGCTTCGTAACGAGGAA	NO_TARGET.1	955.37	1023.1/977.68/1024.8	955.37	1023.1	0.098675	1031.5	1.1822e+06	0.062266	0.41352	0.58648	0.82703	0.99964	True
GCCCCCGACGCGCTCCAACG	DACT3	615.99	659.15/625.75/680.43	615.99	659.15	0.097534	784.32	4.8366e+05	0.062052	0.41479	0.58521	0.82958	0.99964	True
TATGCCTTTATATGGACTTG	chr19;16895672:16896672	1501.6	1493.8/1856.9/1608.2	1501.6	1608.2	0.098878	37459	2.9698e+06	0.061856	0.41187	0.58813	0.82374	0.99964	True
AGTGAGATTCCCGTACCCCA	CSF1	1039.1	1226.4/1112.2/1063.6	1039.1	1112.2	0.098069	7699.4	1.4027e+06	0.061769	0.413	0.587	0.82601	0.99964	True
CCGGGACCGTGTGGGCCGTG	HES6	753.14	805.83/810.55/778.13	753.14	805.83	0.097437	394.84	7.2831e+05	0.061744	0.41401	0.58599	0.82802	0.99964	True
CTGATCCACCAGCGACTCGG	SIKE1	1101.8	1179/1170.6/1220.9	1101.8	1179	0.097645	911.16	1.5807e+06	0.061423	0.41265	0.58735	0.8253	0.99964	True
TGCAGGCTGTAATATCCCTG	DERA	1229.7	1388.9/1300.4/1315.1	1229.7	1315.1	0.096865	2826	1.9768e+06	0.060787	0.41199	0.58801	0.82397	0.99964	True
CTCAAGTACTTGCACCAGCG	PLK3	615.99	658.22/607.4/718.54	615.99	658.22	0.095504	3110.5	4.8366e+05	0.060717	0.41414	0.58586	0.82827	0.99964	True
ACAGCAATGTACACTCGTGG	ZBTB4	1748	1913.4/1850.7/1870.1	1748	1870.1	0.097367	1123.2	4.0471e+06	0.060702	0.41081	0.58919	0.82163	0.99964	True
CCTGAGAGTCATGACCCCTG	DNAJC18	1150.6	1260.7/1182.2/1229.9	1150.6	1229.9	0.096039	1613.6	1.7266e+06	0.060329	0.41197	0.58803	0.82394	0.99964	True
GGAATGGATTAGCCACATCG	PLEKHF1	1008.8	940.45/1086.4/1078.2	1008.8	1078.2	0.095784	9515.8	1.3209e+06	0.060317	0.41238	0.58762	0.82477	0.99964	True
TCATGAGACTTACAAGTCCG	chr14;90476164:90477164	1055.3	1126.1/1127.8/1106.6	1055.3	1126.1	0.09359	192.71	1.4478e+06	0.058838	0.41151	0.58849	0.82303	0.99964	True
CTTGGCCCACTAATGCACAC	chr13;30123981:30124981	1115.8	1065.8/1189.7/1236.8	1115.8	1189.7	0.092445	8786.3	1.6217e+06	0.058033	0.41094	0.58906	0.82188	0.99964	True
CAGTTCTGAGATCCGACGTG	TEP1	878.66	947.87/936.24/806.54	878.66	936.24	0.091469	8479	9.9691e+05	0.057667	0.41152	0.58848	0.82304	0.99964	True
AAAGAACCACTGTCTGAGCA	RPS27L	846.12	901.45/925.37/830.79	846.12	901.45	0.091289	2782.7	9.2316e+05	0.057592	0.4116	0.5884	0.82321	0.99964	True
TTCACCGAACCCGTCTGCCG	IRF2BP2	1201.8	1299.7/1280/1255.5	1201.8	1280	0.090942	493.91	1.8865e+06	0.056977	0.41018	0.58982	0.82037	0.99964	True
GACGCGCATAAGGATGCCAG	FAM129B	1013.5	1229.2/1074.2/1078.8	1013.5	1078.8	0.090084	11309	1.3333e+06	0.056609	0.41055	0.58945	0.82109	0.99964	True
AACAGAGGCACAGCTTCAAG	TNFRSF10C	915.85	974.8/983.8/918.09	915.85	974.8	0.089887	1648	1.0847e+06	0.056593	0.41086	0.58914	0.82172	0.99964	True
GCTCTCTCCTGGCGGACACG	IL11	681.08	719.49/724.26/742.1	681.08	724.26	0.088561	170.45	5.9343e+05	0.056055	0.41153	0.58847	0.82307	0.99964	True
TGTCCGGAGTCAATTTACTG	OSR2	1306.4	1335.9/1464.8/1390	1306.4	1390	0.089414	4262	2.2361e+06	0.0559	0.40939	0.59061	0.81877	0.99964	True
ATGACGAGCCAACTTATGCT	PEAK1	1352.9	1436.2/1499.5/1439.2	1352.9	1439.2	0.089147	1823.7	2.4012e+06	0.05569	0.40917	0.59083	0.81834	0.99964	True
CAAAAAGTTAGAGCTACAAG	OPTN	1318	1401.8/1471.6/1342.8	1318	1401.8	0.088923	4175	2.2768e+06	0.055574	0.4092	0.5908	0.81839	0.99964	True
AGCACACGGGCAAATAGCTG	ANKRA2	1306.4	1299.7/1389.4/1430.8	1306.4	1389.4	0.088845	4879.9	2.2361e+06	0.055533	0.4092	0.5908	0.81841	0.99964	True
TCCAAGCATTGAACTACGTG	COL7A1	1004.2	1072.3/1067.4/1010.9	1004.2	1067.4	0.087947	1603.9	1.3085e+06	0.055235	0.4099	0.5901	0.8198	0.99964	True
GAGTGCACATTCATTGCGGT	FST	841.47	894.03/888/898	841.47	894.03	0.087306	26.051	9.1286e+05	0.055009	0.41035	0.58965	0.8207	0.99964	True
TGAAGCTGGTTATTCAGAAG	GNAI1	1132	1361.9/1190.3/1202.9	1132	1202.9	0.087499	12727	1.6702e+06	0.054817	0.40931	0.59069	0.81862	0.99964	True
CCAGCCTAATCCAAAGACTG	SLC25A13	913.53	1018.4/897.51/970.06	913.53	970.06	0.086535	3801.4	1.0791e+06	0.054421	0.4098	0.5902	0.8196	0.99964	True
TACTTACAATTTGCTAACAG	ANKRA2	1232	1296.9/1308.6/1333.8	1232	1308.6	0.086927	386.89	1.9844e+06	0.054359	0.40881	0.59119	0.81763	0.99964	True
GTCCCGGATGTGATGCCCAA	MLF2	1057.6	1071.3/1123.1/1223.7	1057.6	1123.1	0.086521	6396.8	1.4543e+06	0.054258	0.40925	0.59075	0.81851	0.99964	True
ACGCCGGTCTTGATGACGAG	STAT3	1071.6	1137.3/1132.6/1148.8	1071.6	1137.3	0.085726	77.828	1.4936e+06	0.05373	0.40895	0.59105	0.81791	0.99964	True
CGACGTCATCCGCCTAAAGC	PRKX	971.64	1063.9/993.31/1031	971.64	1031	0.085515	1252.3	1.2236e+06	0.053696	0.40925	0.59075	0.8185	0.99964	True
GACTACAACCACATCCATGG	TTLL1	911.2	996.15/966.81/952.05	911.2	966.81	0.085372	539.29	1.0736e+06	0.05367	0.40944	0.59056	0.81888	0.99964	True
GAGGAGGGGTCACCTGCGCG	RCC2	618.32	669.36/577.51/655.49	618.32	655.49	0.084083	3136.6	4.8738e+05	0.053239	0.41046	0.58954	0.82091	0.99964	True
TATATCGCAAATATCCTGGT	SLFN11	1250.6	1325.7/1314.7/1360.2	1250.6	1325.7	0.084113	654.19	2.0459e+06	0.052533	0.40787	0.59213	0.81573	0.99964	True
ACCTGACTTTCAAGACCGAG	TXN2	801.95	851.32/848.59/836.33	801.95	848.59	0.081459	78.9	8.2767e+05	0.051268	0.40867	0.59133	0.81733	0.99964	True
GGATGGACCAGAATACGAGG	RASA1	1036.7	1110.3/1097.3/1047	1036.7	1097.3	0.081794	1349.9	1.3963e+06	0.051228	0.40783	0.59217	0.81566	0.99964	True
ATTCATCGATAGACTCAGAT	BCLAF1	1001.9	1060.2/1085.7/883.45	1001.9	1060.2	0.081585	15947	1.3023e+06	0.051127	0.40789	0.59211	0.81577	0.99964	True
CCAAAAATACCACTCTCTGG	DRAM1	874.01	906.1/924.69/994.31	874.01	924.69	0.081225	2596.6	9.862e+05	0.05103	0.40828	0.59172	0.81655	0.99964	True
GTTTCATCCAGGATCGAGCA	BAX	936.77	1051.9/990.59/965.91	936.77	990.59	0.080508	2181	1.1358e+06	0.050499	0.40779	0.59221	0.81559	0.99964	True
ACGGAGACACACTGTACGTG	EML2	1101.8	1118.7/1164.5/1204.3	1101.8	1164.5	0.07979	1839.8	1.5807e+06	0.049879	0.40697	0.59303	0.81394	0.99964	True
GGAGCCCAGCTCTAGAGGAG	HIST1H2AM	523.01	528.25/552.37/621.53	523.01	552.37	0.078636	2682.8	3.4661e+05	0.049861	0.40932	0.59068	0.81865	0.99964	True
CATAGCCGGGCAGAGCATCG	SLC4A11	960.02	1012.9/1017.1/1014.4	960.02	1014.4	0.079422	4.7976	1.194e+06	0.049776	0.40736	0.59264	0.81472	0.99964	True
CCTGCCCAGCTACAAAGTTG	TKT	843.79	935.8/891.4/881.37	843.79	891.4	0.079087	1036.2	9.18e+05	0.049684	0.40773	0.59227	0.81545	0.99964	True
AGTGACTTTGAATACACCCT	GRHL3	1101.8	1164.2/1348/1157.1	1101.8	1164.2	0.079369	16913	1.5807e+06	0.049609	0.40684	0.59316	0.81367	0.99964	True
AGCAGTGAGAACTCAAAATG	DAB2	1104.1	1112.2/1166.6/1311.7	1104.1	1166.6	0.079273	12005	1.5875e+06	0.049545	0.4068	0.5932	0.81359	0.99964	True
CACACAAGTGTTCATCCTCA	DDIT4	904.23	943.23/1042.9/954.82	904.23	954.82	0.07845	3947.1	1.0569e+06	0.049207	0.40727	0.59273	0.81454	0.99964	True
AGGGCCGAGTTACAACCGCG	INPP5B	1106.5	1227.3/1157.7/1167.5	1106.5	1167.5	0.077448	1834.6	1.5943e+06	0.048371	0.40621	0.59379	0.81243	0.99964	True
GGTGGGACGAGGTCTCCACG	C17orf100	862.39	814.19/909.74/935.42	862.39	909.74	0.07703	4895.1	9.5968e+05	0.048337	0.407	0.593	0.81399	0.99964	True
GTCATCATAGAATCCCCCTG	COMTD1	941.42	996.15/910.42/992.93	941.42	992.93	0.076766	3408.8	1.1473e+06	0.048085	0.40659	0.59341	0.81318	0.99964	True
TGAACTCCACCAATAGGAGA	chr20;70156787:70157787	1466.8	1514.2/1547/1663	1466.8	1547	0.076824	7259.2	2.831e+06	0.047711	0.40498	0.59502	0.80995	0.99964	True
ATGCTAGGAGATCACTAACA	TBL1XR1	1111.1	1171.6/1233.8/1165.5	1111.1	1171.6	0.076423	1954.2	1.608e+06	0.04771	0.40587	0.59413	0.81175	0.99964	True
TGGGATTCCAACCTACACGC	ADNP2	1278.5	1496.5/1348/1321.4	1278.5	1348	0.076303	11391	2.1399e+06	0.047504	0.40532	0.59468	0.81064	0.99964	True
AGTGCTTCGAGGCACACCAG	PML	880.99	877.32/970.89/928.49	880.99	928.49	0.07568	2208.3	1.0023e+06	0.047448	0.40649	0.59351	0.81298	0.99964	True
TGAACGAGTCGTCAGCATAG	RAB3A	811.25	869.89/828.21/854.35	811.25	854.35	0.074585	462.3	8.4734e+05	0.046818	0.40644	0.59356	0.81289	0.99964	True
CGGGCAACGACACCCCATCC	DDIT4	1013.5	931.16/1067.4/1100.3	1013.5	1067.4	0.074664	9819.2	1.3333e+06	0.046666	0.40566	0.59434	0.81131	0.99964	True
ATGTTACTGCTCAATTTGAA	HMMR	1248.3	1314.6/1290.2/1341.5	1248.3	1314.6	0.07463	657.97	2.0382e+06	0.046457	0.40488	0.59512	0.80976	0.99964	True
GCAAACATGAGACAGTTGGA	SYTL3	1006.5	1059.3/1067.4/966.6	1006.5	1059.3	0.073649	4327.5	1.3147e+06	0.046022	0.40536	0.59464	0.81072	0.99964	True
TTTTTCTCACCCGATGAATC	NO_TARGET.13	894.93	976.65/932.16/941.65	894.93	941.65	0.073336	657.5	1.0349e+06	0.045926	0.40569	0.59431	0.81138	0.99964	True
GCAAAAAGCTTTATGCCGCC	SFT2D1	862.39	907.02/952.55/843.95	862.39	907.02	0.072718	3025	9.5968e+05	0.045562	0.40563	0.59437	0.81126	0.99964	True
TTCAGCCGATGGGCTCAACG	ZNF488	478.85	503.18/591.09/480.18	478.85	503.18	0.071364	4129	2.8963e+05	0.045214	0.40732	0.59268	0.81465	0.99964	True
TATGTCTGGAATCTGACGGG	MLST8	913.53	959.94/866.94/999.86	913.53	959.94	0.07142	5121.4	1.0791e+06	0.044678	0.40501	0.59499	0.81002	0.99964	True
TGGCTTACATTGTAGGAGCG	RNF121	1494.7	1570.8/1532.1/1644.3	1494.7	1570.8	0.071653	3446.6	2.9417e+06	0.044404	0.40328	0.59672	0.80657	0.99964	True
ATGGTGCTAATGGGACACTG	THSD1	885.64	937.66/930.13/888.99	885.64	930.13	0.070634	874.32	1.0131e+06	0.044201	0.40488	0.59512	0.80975	0.99964	True
AACCACTATGGTAATGAATG	ZNF37A	1508.6	1631.2/1585.1/1432.2	1508.6	1585.1	0.071302	12744	2.9979e+06	0.044173	0.40314	0.59686	0.80628	0.99964	True
TCCTGCCAGAACACCCACGG	NOTCH1	781.03	819.76/973.61/785.06	781.03	819.76	0.069726	12437	7.843e+05	0.043726	0.40505	0.59495	0.81009	0.99964	True
TCAACGCTATTATAAACCAG	DUSP11	811.25	851.32/871.02/817.62	811.25	851.32	0.069472	761.69	8.4734e+05	0.043531	0.40483	0.59517	0.80966	0.99964	True
CCAGATACCATTGCTTCACA	PSD3	876.34	951.59/919.25/828.71	876.34	919.25	0.068901	4621.8	9.9155e+05	0.043099	0.40437	0.59563	0.80874	0.99964	True
TGCAGTAGTCGATGGCACCG	DHRS3	920.5	932.09/965.45/1029.7	920.5	965.45	0.068714	2617.2	1.096e+06	0.042938	0.40413	0.59587	0.80826	0.99964	True
CTCACATTGGAAACTAGCAG	TTC23	994.89	989.65/1085.7/1043.5	994.89	1043.5	0.068772	2341	1.2839e+06	0.042911	0.40387	0.59613	0.80774	0.99964	True
CAGGTTGTCTACTCGCCCAG	SESN2	1190.1	1285.8/1244.7/1247.9	1190.1	1247.9	0.068327	722.86	1.8495e+06	0.042479	0.40308	0.59692	0.80615	0.99964	True
TTCCCTTCCTCCGTCACCAG	PDLIM1	1018.1	1006.4/1067.4/1130.8	1018.1	1067.4	0.068067	3873.8	1.3458e+06	0.042442	0.40356	0.59644	0.80713	0.99964	True
GAGGCTAATAGCCTCCCGGA	FLRT2	402.14	507.82/421.24/369.32	402.14	421.24	0.066786	5096.3	2.03e+05	0.042395	0.40648	0.59352	0.81297	0.99964	True
CAAAAAGAAAGTGACGCATG	DDB2	1352.9	1267.2/1417.9/1417.7	1352.9	1417.7	0.067467	11317	2.4012e+06	0.041829	0.40234	0.59766	0.80468	0.99964	True
CCAACCGCATAATGCCCAGA	HS1BP3	1101.8	1183.7/1154.3/1101	1101.8	1154.3	0.06712	1851.7	1.5807e+06	0.041773	0.40298	0.59702	0.80596	0.99964	True
GTTTAAAAGATGGCTTGTCA	DTWD1	806.6	880.1/809.19/843.95	806.6	843.95	0.065228	1257.6	8.3748e+05	0.040816	0.40351	0.59649	0.80702	0.99964	True
GGTTGGTGATCACAGCCAAG	NFKBIA	676.43	707.42/665.15/717.85	676.43	707.42	0.064539	947.77	5.8521e+05	0.040514	0.40393	0.59607	0.80785	0.99964	True
TGAGGTCCAGAAATGAACAA	chr12;93982764:93983764	1146	1172.5/1248.1/1198.7	1146	1198.7	0.064858	1561.6	1.7124e+06	0.040303	0.40213	0.59787	0.80425	0.99964	True
GACATGAAACCAGACAACAG	SLC20A2	932.13	974.8/928.09/1008.2	932.13	974.8	0.064508	1647.9	1.1244e+06	0.040242	0.40276	0.59724	0.80553	0.99964	True
GAGGCCCAAGTCCCTAGGTA	DACT3	925.15	1018.4/967.49/948.58	925.15	967.49	0.064493	1476.1	1.1073e+06	0.040238	0.40279	0.59721	0.80557	0.99964	True
ACAGGCCAACAAGCACCGAT	BTBD19	846.12	863.39/884.6/1214.7	846.12	884.6	0.064097	54692	9.2316e+05	0.040055	0.40298	0.59702	0.80597	0.99964	True
CTGATTTACTCTCCAAAAGT	PLEKHF2	1111.1	1287.7/1161.8/1098.2	1111.1	1161.8	0.06431	9939.1	1.608e+06	0.039978	0.40207	0.59793	0.80413	0.99964	True
GCTCTGGCGATCCATCTCGG	CSPG4	720.6	748.27/777.94/753.18	720.6	753.18	0.063726	318.37	6.6565e+05	0.039943	0.40344	0.59656	0.80689	0.99964	True
AGCCACAAAACTCGCACTTG	TRAF4	1373.8	1379.6/1436.3/1441.9	1373.8	1436.3	0.064152	1624.7	2.4774e+06	0.039716	0.40125	0.59875	0.8025	0.99964	True
GATGGCAAACCATTTCAATC	SFT2D1	843.79	905.17/881.21/828.71	843.79	881.21	0.062517	1665	9.18e+05	0.039048	0.4025	0.5975	0.805	0.99964	True
AAAAAGACACCTGACATATG	SLC25A13	711.3	742.7/723.58/826.63	711.3	742.7	0.062244	3704.9	6.4828e+05	0.039003	0.40302	0.59698	0.80605	0.99964	True
CAGTTTGCTCAAGAACTCAG	EPSTI1	1443.5	1507.7/1466.9/1804.3	1443.5	1507.7	0.062705	44828	2.7403e+06	0.038763	0.40062	0.59938	0.80123	0.99964	True
CAGCACATATCGACTCCGAA	TMEM8B	836.82	936.73/849.27/873.06	836.82	873.06	0.061084	2310.1	9.0262e+05	0.03814	0.40208	0.59792	0.80416	0.99964	True
TGGGATGATATCAACAACGT	DHRS1	860.07	895.88/907.02/852.27	860.07	895.88	0.058798	1013.2	9.5442e+05	0.036663	0.40126	0.59874	0.80253	0.99964	True
AGGTGGAGTTTCTCTCGAGG	TTC23	1118.1	1123.3/1253.5/1164.8	1118.1	1164.8	0.05896	4797.5	1.6286e+06	0.03658	0.40037	0.59963	0.80075	0.99964	True
AGGTGTTTCCTCAGTAACCA	NFU1	1120.4	1112.2/1218.2/1166.8	1120.4	1166.8	0.058537	2811.9	1.6355e+06	0.036311	0.40023	0.59977	0.80047	0.99964	True
TCTTAACAGAATGTTTGATG	GNAI1	1164.6	1133.5/1212.1/1278.4	1164.6	1212.1	0.057637	5283.1	1.7695e+06	0.035715	0.39981	0.60019	0.79963	0.99964	True
ACACACAGTCTTACCAGCCA	PERP	820.55	765.91/865.58/853.66	820.55	853.66	0.056995	3920.6	8.6723e+05	0.03555	0.40087	0.59913	0.80174	0.99964	True
GACAGGAGCTTGGATCTAGG	PGBD2	980.94	1038.9/978.36/1020.6	980.94	1020.6	0.057186	1059.6	1.2475e+06	0.035548	0.40029	0.59971	0.80058	0.99964	True
AAAATGGTACCTGGCCACTT	AP1S1	934.45	972.01/970.21/982.53	934.45	972.01	0.056795	56.997	1.1301e+06	0.035333	0.40034	0.59966	0.80068	0.99964	True
TTCCTAAGGAACTCTCCACA	APAF1	736.87	777.05/756.19/766.35	736.87	766.35	0.056522	108.84	6.9662e+05	0.035323	0.4011	0.5989	0.80221	0.99964	True
CATTCCCAGCATCCCAAAGG	MLF2	1173.9	1128.9/1220.2/1229.9	1173.9	1220.2	0.055838	4217.3	1.7984e+06	0.034573	0.39923	0.60077	0.79845	0.99964	True
CCAGCGGGAACCCCCCAGGG	BBC3	488.15	534.75/506.85/505.82	488.15	506.85	0.05413	389.69	3.0119e+05	0.034076	0.4018	0.5982	0.80361	0.99964	True
TTTGGTTAGATCACTGACTG	BNC2	1262.2	1361.9/1311.3/1302.7	1262.2	1311.3	0.054986	1319.9	2.0848e+06	0.033988	0.3987	0.6013	0.7974	0.99964	True
CTGTATGGTCCAAGCCCCGG	NFATC4	811.25	842.04/899.55/818.32	811.25	842.04	0.053671	1935.2	8.4734e+05	0.033445	0.39987	0.60013	0.79974	0.99964	True
AGCTCGGCCAGCCTCACGGG	LRPAP1	929.8	1011.9/964.78/922.25	929.8	964.78	0.053215	2015.9	1.1187e+06	0.033068	0.39924	0.60076	0.79849	0.99964	True
CCCTGGTCGGCCAGTCACGG	MAST3	953.05	988.72/996.03/892.46	953.05	988.72	0.052964	4660.1	1.1764e+06	0.032893	0.39908	0.60092	0.79815	0.99964	True
CCTGTGGCGACGCCGTACCC	CITED4	1073.9	1113.1/1115.6/1112.8	1073.9	1113.1	0.05168	3.134	1.5002e+06	0.032007	0.39825	0.60175	0.79651	0.99964	True
CAGCTTTGCCCACACCATAG	DHRS1	1239	1244/1333/1283.9	1239	1283.9	0.051416	2001	2.0073e+06	0.031753	0.39766	0.60234	0.79532	0.99964	True
TGCCGAGAGAAGATCTGTGA	HSPA4L	767.09	794.69/839.76/770.51	767.09	794.69	0.05094	1308.2	7.5604e+05	0.031748	0.39922	0.60078	0.79843	0.99964	True
GTCATGCTAACAACAGCAGG	MYO6	1297.1	1204.1/1380.6/1342.8	1297.1	1342.8	0.049995	10336	2.2038e+06	0.030832	0.39706	0.60294	0.79411	0.99964	True
ACTGTCAACGAAACCTGGCA	LIMK2	880.99	998.01/911.78/884.84	880.99	911.78	0.049512	4080.4	1.0023e+06	0.030759	0.39828	0.60172	0.79656	0.99964	True
TAACACTCGGGCAATGACTG	TJAP1	1434.2	1484.5/1494/1447.5	1434.2	1484.5	0.049654	730.39	2.7045e+06	0.03056	0.39659	0.60341	0.79318	0.99964	True
AAACGAGAAGCACTTACCAA	AUTS2	757.79	785.41/745.32/782.98	757.79	782.98	0.047119	711.93	7.3749e+05	0.029334	0.39807	0.60193	0.79614	0.99964	True
TGGTCAGTATGCGTCCACAG	NADSYN1	841.47	868.96/739.89/892.46	841.47	868.96	0.046325	8606	9.1286e+05	0.028773	0.39745	0.60255	0.79491	0.99964	True
GTCCGGATACTCACGCCAGA	GDF15	955.37	956.23/986.52/1095.5	955.37	986.52	0.046236	6394.9	1.1822e+06	0.028646	0.39698	0.60302	0.79396	0.99964	True
AGGAAGTTTCTGCTCATCTG	chr10;44532472:44533472	1115.8	1128.9/1150.9/1232	1115.8	1150.9	0.04474	3526.6	1.6217e+06	0.027622	0.39597	0.60403	0.79194	0.99964	True
AGAATGGGAGACATACGTCG	WDR19	1266.9	1294.2/1469.6/1306.8	1266.9	1306.8	0.044768	13327	2.1005e+06	0.027571	0.39553	0.60447	0.79105	0.99964	True
AGGGTCCGAATAAAGTGAGA	CKAP2L	827.52	853.18/831.61/902.16	827.52	853.18	0.043996	1432.1	8.8231e+05	0.027313	0.39679	0.60321	0.79358	0.99964	True
AACCACGGCATTGAGAGGTG	NO_TARGET.5	1450.5	1493.8/1425.4/1495.3	1450.5	1493.8	0.042378	2336.1	2.7674e+06	0.02601	0.39431	0.60569	0.78862	0.99964	True
ATGGACTCTGGCAACTTATG	chr2;179373410:179374410	1166.9	1248.7/1200.5/1191.1	1166.9	1200.5	0.040961	1202.9	1.7767e+06	0.025233	0.39464	0.60536	0.78929	0.99964	True
CCTACGGGGGAACAAAGCGT	TEP1	1513.3	1556.9/1483.2/1590.2	1513.3	1556.9	0.040987	3272.2	3.0168e+06	0.025124	0.39373	0.60627	0.78747	0.99964	True
GGAGATCCAACAGTACGCTG	CROT	971.64	987.79/998.75/1161.3	971.64	998.75	0.039653	13272	1.2236e+06	0.024503	0.39488	0.60512	0.78977	0.99964	True
ATAATAAGTTAAGACCAAAG	RNF121	883.31	868.96/907.7/934.72	883.31	907.7	0.039257	1115.6	1.0077e+06	0.0243	0.3951	0.6049	0.79019	0.99964	True
TTAGAATATACAGAACACCA	ARNTL	1227.3	1192/1261/1282.6	1227.3	1261	0.039008	2610.6	1.9692e+06	0.02399	0.39387	0.60613	0.78773	0.99964	True
GACAGTGAAATTAGCTCCCA	NO_TARGET.41	778.71	889.39/799.68/767.74	778.71	799.68	0.038285	4533.9	7.7955e+05	0.023749	0.39524	0.60476	0.79047	0.99964	True
GCCCCCTAAGATCAACGGAG	IRF2BP2	590.42	606.23/656.32/591.05	590.42	606.23	0.038052	1369.7	4.4366e+05	0.023731	0.39612	0.60388	0.79224	0.99964	True
GGAATTAGGTAGTATTCCAA	RNF13	876.34	899.6/817.34/906.32	876.34	899.6	0.03775	3405.6	9.9155e+05	0.023359	0.39466	0.60534	0.78932	0.99964	True
CACAGACTGGTCCCCCAAGG	ADA	950.72	975.72/1040.2/936.11	950.72	975.72	0.037412	2862.6	1.1705e+06	0.02311	0.39427	0.60573	0.78854	0.99964	True
AATCAGCTGCCAGTTCCACT	TNFRSF10D	1171.5	1182.8/1242/1202.2	1171.5	1202.2	0.03721	980.59	1.7912e+06	0.022891	0.39348	0.60652	0.78695	0.99964	True
GCCCGGCAAAGGGAACAACT	chr8;101033599:101034599	790.33	826.26/782.69/810.7	790.33	810.7	0.036657	513.18	8.0343e+05	0.022719	0.39468	0.60532	0.78936	0.99964	True
GACGACTCGAAGAGCTCGTG	DUSP7	899.58	922.81/947.79/877.91	899.58	922.81	0.036733	1320.1	1.0459e+06	0.02271	0.39425	0.60575	0.78851	0.99964	True
CTCACAGAAAGCCTAGCACA	DHRS2	1297.1	1309.9/1386/1329.7	1297.1	1329.7	0.035791	1781.7	2.2038e+06	0.021964	0.39268	0.60732	0.78537	0.99964	True
CTGGCCTACAGCGAGCCGTG	DDIT4	1329.6	1410.2/1362.9/1263.2	1329.6	1362.9	0.03566	6093.7	2.3179e+06	0.021872	0.39256	0.60744	0.78511	0.99964	True
GTCGCTGCGCCAGTGAGAAC	NO_TARGET.20	794.98	814.19/803.07/895.23	794.98	814.19	0.034399	3345.7	8.1308e+05	0.0213	0.39396	0.60604	0.78793	0.99964	True
AAGCCCCATCGCTATCGGCC	HIST1H3H	855.42	842.97/914.5/875.83	855.42	875.83	0.03398	1287.6	9.4394e+05	0.021008	0.39358	0.60642	0.78716	0.99964	True
ACTTAAAGTAGTGCTGCAGG	CHST14	1431.9	1421.3/1532.8/1466.2	1431.9	1466.2	0.034115	3222.2	2.6956e+06	0.020883	0.39182	0.60818	0.78365	0.99964	True
CCCTACACAATAGACATCTG	INPP5B	1022.8	1076.9/1047/1031	1022.8	1047	0.033711	575.12	1.3583e+06	0.020768	0.39288	0.60712	0.78575	0.99964	True
GCAAGATGTTCCAAGCAACA	TBL1XR1	1018.1	939.52/1114.9/1041.4	1018.1	1041.4	0.032611	7894	1.3458e+06	0.020084	0.39256	0.60744	0.78511	0.99964	True
AGCCAGTCCTGTTTAAACCA	DUSP11	1406.3	1438.1/1500.8/1430.1	1406.3	1438.1	0.032168	2002	2.5984e+06	0.019685	0.39129	0.60871	0.78259	0.99964	True
TGATAGCACCAAATATAAAC	EPSTI1	906.56	874.53/926.73/967.29	906.56	926.73	0.031715	2184.9	1.0624e+06	0.01957	0.39268	0.60732	0.78537	0.99964	True
ACTTGGGTGTGACAGATCGG	chr10;124445029:124446029	1682.9	1632.1/1724.4/1720.5	1682.9	1720.5	0.031805	3913.8	3.746e+06	0.019394	0.39055	0.60945	0.7811	0.99964	True
CTCGAAAAAGACGTTATCCA	PML	997.21	1063.9/1019.1/911.17	997.21	1019.1	0.031334	6831.1	1.2901e+06	0.019297	0.39224	0.60776	0.78447	0.99964	True
AGGCTAAGTGTAGACACGTG	NFKBIA	1378.4	1407.4/1408.4/1685.1	1378.4	1408.4	0.031046	38282	2.4945e+06	0.018999	0.39102	0.60898	0.78204	0.99964	True
CAAACCAATCCTTGTACCCG	ROM1	702	667.5/716.79/764.27	702	716.79	0.030033	2341.8	6.3114e+05	0.018614	0.39305	0.60695	0.7861	0.99964	True
GGAGCCGGAGCCCGAACGTG	ZNF219	760.11	886.6/775.22/756.65	760.11	775.22	0.028352	6375.4	7.4211e+05	0.017535	0.39226	0.60774	0.78452	0.99964	True
AACTCGGCAGGACTTAAATG	FAM13C	818.22	764.05/845.88/834.25	818.22	834.25	0.027955	2531.5	8.6224e+05	0.017262	0.39188	0.60812	0.78377	0.99964	True
ATAGCTTGTAGATCAACCTG	SMARCA1	1536.5	1708.2/1566.7/1458.6	1536.5	1566.7	0.028105	15859	3.1119e+06	0.017145	0.38975	0.61025	0.77949	0.99964	True
CCGCACTCACTCACCCACGG	PRKX	736.87	806.76/750.08/689.44	736.87	750.08	0.025603	3445.1	6.9662e+05	0.015829	0.39152	0.60848	0.78304	0.99964	True
AGGTGCAATGTCCCTAACAT	LOXL4	1617.9	1646.9/1509.7/1667.8	1617.9	1646.9	0.025692	9639.5	3.4568e+06	0.015645	0.38883	0.61117	0.77766	0.99964	True
GCGGGAAGTCCGTCACGTTG	LIF	1050.7	1184.6/1068.7/1051.1	1050.7	1068.7	0.024553	6869.2	1.4348e+06	0.01507	0.38998	0.61002	0.77996	0.99964	True
AATTCCCAGAGATCTAGGCG	FAT1	657.83	678.64/660.4/668.65	657.83	668.65	0.023492	84.003	5.5291e+05	0.014546	0.39126	0.60874	0.78252	0.99964	True
CTTCGACACATGGGATAACG	IL1B	869.36	891.24/818.7/883.45	869.36	883.45	0.023162	2126.6	9.7555e+05	0.014261	0.39021	0.60979	0.78042	0.99964	True
AGGACACGCTCTCTCCTACG	SIRPA	1636.4	1582/1780.8/1661.6	1636.4	1661.6	0.021972	10272	3.5382e+06	0.013359	0.38767	0.61233	0.77533	0.99964	True
GTGATGAAGTACTTACATGA	SMARCA1	985.59	1050.9/953.9/1000.6	985.59	1000.6	0.021714	2356.6	1.2596e+06	0.013331	0.38934	0.61066	0.77867	0.99964	True
GGACGTGAGATATGCGTCCG	PLXNB1	536.96	544.96/612.84/518.98	536.96	544.96	0.021289	2641.1	3.6569e+05	0.013225	0.39127	0.60873	0.78254	0.99964	True
GGGTCTAGGAACTAACCAGG	TEP1	857.74	889.39/870.34/793.37	857.74	870.34	0.021006	3143.1	9.4917e+05	0.012928	0.3896	0.6104	0.77919	0.99964	True
CACCGATCTTGACGACCATG	NEK8	1387.7	1317.4/1474.3/1408	1387.7	1408	0.020884	6307.1	2.5289e+06	0.012733	0.38791	0.61209	0.77581	0.99964	True
TCCTGGACAGGAGCTATCCA	EDA2R	1053	1067.6/1128.5/1002.6	1053	1067.6	0.019893	3966.1	1.4413e+06	0.012189	0.38856	0.61144	0.77711	0.99964	True
TACACGAAGAAGTAGCCCTA	AS3MT	1480.7	1472.4/1642.2/1500.8	1480.7	1500.8	0.019456	10391	2.8861e+06	0.011842	0.38725	0.61275	0.7745	0.99964	True
GGACGTCCGGAGCTACAGGG	NADSYN1	962.34	920.95/974.97/1022	962.34	974.97	0.018781	2566.4	1.1998e+06	0.011524	0.38853	0.61147	0.77705	0.99964	True
CCAGCGCCCGGCAGTAGCTG	PGF	832.17	842.97/884.6/841.18	832.17	842.97	0.018571	868.44	8.9243e+05	0.011427	0.38896	0.61104	0.77791	0.99964	True
ATCACCACCATTCGCACTCG	PLK2	1487.7	1543.9/1470.3/1505.7	1487.7	1505.7	0.017334	1357.2	2.9139e+06	0.010541	0.38659	0.61341	0.77319	0.99964	True
AGCAGTGCCACCGAGTCAGA	DUSP7	946.07	934.88/957.3/1016.5	946.07	957.3	0.017005	2002.9	1.1589e+06	0.010431	0.38804	0.61196	0.77609	0.99964	True
AGCCTCGAGTGGAATTGGTG	DHRS7	1357.5	1461.3/1295.7/1373.3	1357.5	1373.3	0.016705	6883.2	2.418e+06	0.010175	0.38672	0.61328	0.77344	0.99964	True
GCTGAGTTCACCACGCCCGA	SERPINE1	1057.6	1084.3/1023.2/1069.1	1057.6	1069.1	0.015586	1170.8	1.4543e+06	0.0095352	0.38723	0.61277	0.77447	0.99964	True
TTGTCTCAACTGGTATAGCA	MKLN1	862.39	841.11/871.7/886.91	862.39	871.7	0.015465	583.55	9.5968e+05	0.0094982	0.38789	0.61211	0.77578	0.99964	True
ACAGCTCATCCTATTCAAGG	MICAL2	957.7	967.37/942.35/1015.8	957.7	967.37	0.014485	1485.4	1.1881e+06	0.0088752	0.38724	0.61276	0.77448	0.99964	True
ATAAACTGGGTCATCAGCGT	CDH8	1064.6	1075.1/1074.2/1082.3	1064.6	1075.1	0.014063	26.7	1.4739e+06	0.0085981	0.38675	0.61325	0.7735	0.99964	True
CTGGACATTGCGTTGCATGT	ARNTL	1959.6	1834.5/1978.5/2051	1959.6	1978.5	0.013851	12997	5.1074e+06	0.008369	0.3846	0.6154	0.76919	0.99964	True
GGCGGGGGCTCATATGCCTG	TRIP6	1001.9	1112.2/1011/922.95	1001.9	1011	0.013054	8997.4	1.3023e+06	0.0079877	0.38665	0.61335	0.7733	0.99964	True
AGGCAAGTTTCGCACCTCGG	ZNF219	1222.7	1321.1/1233.8/1173.1	1222.7	1233.8	0.013071	5651.6	1.954e+06	0.0079674	0.38598	0.61402	0.77196	0.99964	True
CGACGTTCTACGGATCACCT	COL7A1	1101.8	1063.9/1111.5/1160.6	1101.8	1111.5	0.012655	2337.8	1.5807e+06	0.0077279	0.38621	0.61379	0.77241	0.99964	True
AGAGTTTGTTGGACTCAACG	CCDC51	1434.2	1508.6/1424.1/1446.1	1434.2	1446.1	0.011881	2197.3	2.7045e+06	0.0072167	0.38508	0.61492	0.77015	0.99964	True
TTGTTCCCACACCTGGGTGT	IGFL3	1069.3	1136.3/1076.9/1008.9	1069.3	1076.9	0.01022	4080.4	1.487e+06	0.0062394	0.38557	0.61443	0.77115	0.99964	True
GCAGGGCCTTGATCTCCGAG	ACTN1	1148.3	1125.2/1176.8/1156.5	1148.3	1156.5	0.010193	694.67	1.7195e+06	0.0062144	0.38532	0.61468	0.77065	0.99964	True
TTACCTTGGAGAGCACAAAG	TKT	1185.5	1250.5/1193.7/1127.4	1185.5	1193.7	0.009989	3815.9	1.8349e+06	0.0060858	0.38515	0.61485	0.77031	0.99964	True
CAGTAGATAGGACGACTGAT	GDE1	1308.7	1317.4/1286.1/1387.9	1308.7	1317.4	0.0095213	2973.7	2.2442e+06	0.0057889	0.38468	0.61532	0.76935	0.99964	True
GCAGCCTTGTCAGCACACCT	IL11	1039.1	1045.4/993.99/1111.4	1039.1	1045.4	0.0087126	3501.1	1.4027e+06	0.0053193	0.38522	0.61478	0.77043	0.99964	True
TGTGCCGGGGGTGATATCAG	HIBCH	1101.8	1130.8/1108.1/1076.8	1101.8	1108.1	0.0082427	747.9	1.5807e+06	0.0050259	0.38488	0.61512	0.76975	0.99964	True
CTGTCCCAATCCAAACGACA	STARD4	1678.3	1687.8/1637.4/1917.3	1678.3	1687.8	0.0081375	27598	3.725e+06	0.0049216	0.38341	0.61659	0.76683	0.99964	True
GGCAATGACAGTGACCCACA	TMEM8B	1190.1	1196.7/1172.7/1270.1	1190.1	1196.7	0.0078908	2982.6	1.8495e+06	0.0048036	0.38451	0.61549	0.76902	0.99964	True
CATCAGAGAACACACACAGG	ZNF37A	1029.8	1026.8/1081/1035.2	1029.8	1035.2	0.0075951	1082.4	1.3773e+06	0.0046361	0.38491	0.61509	0.76982	0.99964	True
GTATAGCCGAGACCATGTGG	FAM20B	957.7	962.73/1042.9/927.8	957.7	962.73	0.0075526	3824.7	1.1881e+06	0.0046166	0.38514	0.61486	0.77028	0.99964	True
AAGATGACTAATGCTAAGAG	chr6;24072576:24073576	660.16	671.22/633.9/663.11	660.16	663.11	0.0064192	459.46	5.569e+05	0.0039509	0.38604	0.61396	0.77208	0.99964	True
ATGAAGAGGTGCTCACTCAA	IKBIP	746.17	811.4/749.4/706.76	746.17	749.4	0.0062316	2831.2	7.1464e+05	0.0038259	0.38558	0.61442	0.77116	0.99964	True
ACCACCCCAGGACAATTCAG	DENND2D	757.79	760.34/795.6/708.84	757.79	760.34	0.0048459	1947.9	7.3749e+05	0.0029729	0.38511	0.61489	0.77022	0.99964	True
ATTATCCAACATCTGAACAA	PSTPIP2	1062.3	1023.1/1109.5/1065	1062.3	1065	0.0036486	1868.8	1.4674e+06	0.0022227	0.38362	0.61638	0.76723	0.99964	True
ATCCAACAGCCAGCTATACT	AK3	892.61	871.75/894.8/926.41	892.61	894.8	0.0035256	765.37	1.0294e+06	0.002155	0.38416	0.61584	0.76833	0.99964	True
TGCTGGTCGTGAACACTCTG	SERTAD1	948.4	950.66/999.43/944.43	948.4	950.66	0.0034319	1208.6	1.1647e+06	0.0020952	0.38393	0.61607	0.76786	0.99964	True
TATTTCCAACACCCTGCCGT	COBLL1	962.34	964.58/962.06/968.68	962.34	964.58	0.0033503	11.566	1.1998e+06	0.0020447	0.38386	0.61614	0.76772	0.99964	True
AGCCTGTAACCGGTGCACAG	TNFRSF10A	720.6	722.28/722.22/713	720.6	722.22	0.0032493	42.569	6.6565e+05	0.0019943	0.38479	0.61521	0.76958	0.99964	True
TTGGCAGTGACCAAACGTGG	AS3MT	1508.6	1491/1572.2/1511.9	1508.6	1511.9	0.0031595	2035.1	2.9979e+06	0.0019115	0.38229	0.61771	0.76457	0.99964	True
AAGAAGGTCCCTCTCCAAGA	PTPN12	1529.5	1532.8/1533.4/1385.1	1529.5	1532.8	0.0030395	10899	3.0832e+06	0.0018383	0.3822	0.6178	0.76441	0.99964	True
TACCGAAAGACACGCATTGG	EDA2R	1325	1327.6/1303.1/1337.3	1325	1327.6	0.00284	346.22	2.3014e+06	0.0017223	0.38263	0.61737	0.76526	0.99964	True
GGTGGCCAAGCAGCACGGGA	TXN2	592.75	593.23/581.58/620.84	592.75	593.23	0.0011775	448.94	4.4722e+05	0.00072496	0.38481	0.61519	0.76962	0.99964	True
TAAGTCTAATATATCCAAAG	chr8;19410812:19411812	934.45	812.33/934.88/1007.5	934.45	934.88	0.00066473	10145	1.1301e+06	0.00040554	0.38315	0.61685	0.7663	0.99964	True
GGCTGCAGTGGTGTAGCGAG	AVPI1	980.94	981.29/988.56/965.21	980.94	981.29	0.00052078	155.68	1.2475e+06	0.0003174	0.38294	0.61706	0.76589	0.99964	True
