# Supplementary material for: Identification of functional regulatory elements in the human genome using pooled CRISPR screens
Source: BMC Genomics. 2020 Jan 31;21:107. doi: 10.1186/s12864-020-6497-0 (PMC6995077; doi:10.1186/s12864-020-6497-0)
Supplement: Supplementary file 19 — Additional file 19: Table S14. Gene-level MAGeCK output (Gene Library/Cas9/Doxorubicin). [file 12864_2020_6497_MOESM19_ESM.txt]

id	num	neg|score	neg|p-value	neg|fdr	neg|rank	neg|goodsgrna	neg|lfc	pos|score	pos|p-value	pos|fdr	pos|rank	pos|goodsgrna	pos|lfc
KPNB1	4	1.6135e-08	4.9568e-06	0.000463	1	4	-2.1977	1.0	1.0	0.999995	467	0	0
PCNA	4	9.2044e-08	4.9568e-06	0.000463	2	4	-1.9426	1.0	1.0	0.999995	466	0	0
RPS19	4	5.8567e-07	4.9568e-06	0.000463	3	4	-1.7232	1.0	1.0	0.999995	465	0	0
RABGGTA	4	1.0178e-06	4.9568e-06	0.000463	4	4	-1.6344	1.0	1.0	0.999995	464	0	0
BCL2L1	4	2.2183e-06	4.9568e-06	0.000463	5	4	-1.5623	1.0	1.0	0.999995	463	0	0
GFPT1	4	2.3796e-06	1.487e-05	0.000772	6	4	-1.3587	1.0	1.0	0.999995	462	0	0
POLR2A	4	3.1141e-06	1.487e-05	0.000772	7	4	-1.599	1.0	1.0	0.999995	461	0	0
MDM2	4	4.7094e-06	1.487e-05	0.000772	8	4	-2.001	0.99999	1.0	0.999995	460	0	0
RPL23A	4	5.6893e-06	1.487e-05	0.000772	9	4	-1.6851	0.99999	1.0	0.999995	459	0	0
RPA1	4	8.2664e-06	3.4697e-05	0.00162	10	4	-1.3479	0.99999	1.0	0.999995	458	0	0
UTP15	4	9.6043e-06	4.4611e-05	0.001736	11	4	-1.3105	0.99999	1.0	0.999995	457	0	0
RRM2	4	1.0582e-05	4.4611e-05	0.001736	12	4	-1.2664	0.99999	1.0	0.999995	456	0	0
CLP1	4	1.3968e-05	5.4525e-05	0.001959	13	4	-1.4455	0.99999	0.99999	0.999995	455	0	0
SOD1	4	1.4603e-05	7.4352e-05	0.00248	14	4	-0.93644	0.99999	0.99999	0.999995	454	0	0
STK11	4	3.6126e-05	0.00011401	0.003549	15	4	-0.97883	0.99996	0.99997	0.999995	453	0	0
TUBB	4	4.4392e-05	0.00013383	0.003676	16	4	-1.2867	0.99996	0.99997	0.999995	452	0	0
PLK4	4	4.744e-05	0.00013383	0.003676	17	4	-0.75654	0.99995	0.99997	0.999995	451	0	0
ISCU	4	5.0641e-05	0.00014375	0.003729	18	4	-1.2379	0.99995	0.99996	0.999995	450	0	0
BOP1	4	5.9354e-05	0.00015366	0.003777	19	4	-0.74842	0.99994	0.99996	0.999995	449	0	0
UTP3	4	6.3136e-05	0.00017349	0.004051	20	4	-0.96662	0.99994	0.99995	0.999995	448	0	0
THOC3	4	7.124e-05	0.00020323	0.004519	21	4	-1.5134	0.99993	0.99994	0.999995	447	0	0
PRKCI	4	0.00011168	0.00044115	0.009364	22	4	-0.67886	0.99989	0.99991	0.999995	446	0	0
FAM96B	4	0.00013058	0.00057003	0.011574	23	4	-0.7426	0.99987	0.99987	0.999995	445	0	0
NFYC	4	0.0010237	0.0031971	0.062211	24	3	-0.97697	0.14566	0.14558	0.864102	77	0	0
TRIAP1	4	0.0011225	0.0035441	0.066204	25	3	-0.80682	0.99843	0.9986	0.999995	435	0	0
ATP5E	4	0.0019925	0.0060225	0.107939	26	3	-0.7652	0.99859	0.99879	0.999995	436	0	0
STEAP3	4	0.0020928	0.0062406	0.107939	27	3	-0.86807	0.52169	0.52066	0.957802	253	0	0
CKS1B	4	0.0023032	0.006875	0.112787	28	3	-0.73505	0.99753	0.99767	0.999995	433	0	0
SMC6	4	0.0023578	0.0070039	0.112787	29	3	-0.73572	0.9996	0.99963	0.999995	442	0	0
RAD51C	4	0.0030805	0.0087685	0.136497	30	3	-0.68694	0.99916	0.99933	0.999995	438	0	0
INCENP	4	0.0032811	0.0093435	0.140756	31	3	-0.93581	0.99949	0.99954	0.999995	440	0	0
DNAJC8	4	0.003634	0.010226	0.149233	32	3	-0.74499	0.99231	0.99274	0.999995	429	0	0
TINF2	4	0.003857	0.010682	0.151164	33	3	-0.7978	0.96472	0.96472	0.999995	413	0	0
NCAPD2	4	0.0043292	0.011961	0.164284	34	3	-0.75921	0.99958	0.99962	0.999995	441	0	0
EXOC2	4	0.0050147	0.013933	0.185913	35	3	-0.57568	0.99934	0.99947	0.999995	439	0	0
MDC1	4	0.049089	0.085708	0.999995	36	2	-0.7418	0.97927	0.97964	0.999995	420	0	0
SLC7A5	4	0.053032	0.091725	0.999995	37	2	-0.66671	0.99534	0.99554	0.999995	432	0	0
VRK1	4	0.061295	0.10494	0.999995	38	2	-0.58215	0.99981	0.99983	0.999995	444	0	0
chr1;98127624:98128624	1	0.089822	0.09004	0.999995	39	1	-0.66566	0.91018	0.91074	0.999995	400	0	0
chr20;92641870:92642870	1	0.12193	0.12253	0.999995	40	0	0	0.87807	0.8787	0.999995	391	0	0
chr4;93292093:93293093	1	0.1349	0.13532	0.999995	41	0	0	0.8651	0.8661	0.999995	384	0	0
chr5;142363083:142364083	1	0.13559	0.13621	0.999995	42	0	0	0.86441	0.86554	0.999995	383	0	0
chr17;92729665:92730665	1	0.14378	0.14441	0.999995	43	0	0	0.85622	0.85701	0.999995	379	0	0
chr17;57019852:57020852	1	0.15608	0.15547	0.999995	44	0	0	0.84392	0.84475	0.999995	374	0	0
chr15;56044830:56045830	1	0.16359	0.16315	0.999995	45	0	0	0.83641	0.83729	0.999995	369	0	0
chr6;10381624:10382624	1	0.16974	0.16966	0.999995	46	0	0	0.83026	0.8311	0.999995	368	0	0
chr12;65472021:65473021	1	0.19433	0.19381	0.999995	47	0	0	0.80567	0.80761	0.999995	357	0	0
HLA-C	4	0.21393	0.22757	0.999995	48	1	-0.87245	0.023023	0.023282	0.846322	9	1	1.0607
PGPEP1	4	0.21848	0.23137	0.999995	49	1	-0.85011	0.82529	0.82555	0.999995	365	0	0
PPP1R12A	4	0.22752	0.23917	0.999995	50	1	-0.83731	0.99776	0.99786	0.999995	434	0	0
FEN1	4	0.23202	0.24273	0.999995	51	1	-0.82233	0.7109	0.71048	0.999995	320	0	0
chr6;118564605:118565605	1	0.23463	0.23436	0.999995	52	0	0	0.76537	0.76702	0.999995	347	0	0
NF1	4	0.24538	0.25418	0.999995	53	1	-0.7939	0.99143	0.99197	0.999995	428	0	0
BAZ1B	4	0.24759	0.25607	0.999995	54	1	-0.7763	0.6482	0.64769	0.999995	299	0	0
chr17;60175430:60176430	1	0.24966	0.24944	0.999995	55	0	0	0.75034	0.75174	0.999995	342	0	0
chr13;60249809:60250809	3	0.25276	0.25275	0.999995	56	1	-0.64673	0.26116	0.26041	0.873605	137	0	0
chr14;39496513:39497513	1	0.25376	0.2536	0.999995	57	0	0	0.74624	0.74767	0.999995	338	0	0
RRM2B	4	0.25638	0.26329	0.999995	58	1	-0.75434	0.97579	0.97642	0.999995	419	0	0
chr3;135724741:135725741	1	0.26469	0.26522	0.999995	59	0	0	0.73531	0.73661	0.999995	334	0	0
MDM4	4	0.26726	0.27253	0.999995	60	1	-0.74091	0.99976	0.99979	0.999995	443	0	0
DRAP1	4	0.26942	0.27453	0.999995	61	1	-0.74447	0.98015	0.98051	0.999995	421	0	0
NO_TARGET.23	1	0.27152	0.27202	0.999995	62	0	0	0.72848	0.73002	0.999995	331	0	0
WDR19	4	0.27158	0.27654	0.999995	63	1	-0.74128	0.47446	0.47236	0.953296	231	0	0
chr3;6797800:6798800	1	0.28449	0.28446	0.999995	64	0	0	0.71551	0.71658	0.999995	323	0	0
ATXN7L3	4	0.29498	0.29757	0.999995	65	1	-0.71597	0.99885	0.99904	0.999995	437	0	0
chr14;94366145:94367145	1	0.29679	0.29755	0.999995	66	0	0	0.70321	0.70402	0.999995	317	0	0
NO_TARGET.44	1	0.3084	0.30848	0.999995	67	0	0	0.6916	0.69279	0.999995	314	0	0
MAGOHB	4	0.30959	0.31104	0.999995	68	1	-0.66659	0.81703	0.81772	0.999995	362	0	0
NO_TARGET.52	1	0.31455	0.31478	0.999995	69	0	0	0.68545	0.68686	0.999995	313	0	0
RABL2B	4	0.31577	0.31749	0.999995	70	1	-0.65552	0.95468	0.95446	0.999995	409	0	0
PSMB10	4	0.31783	0.31938	0.999995	71	1	-0.64963	0.52011	0.51896	0.957802	252	0	0
CRIPT	4	0.32396	0.32535	0.999995	72	1	-0.64588	0.29288	0.29128	0.881059	152	0	0
TTLL1	4	0.32802	0.32932	0.999995	73	1	-0.63946	0.31577	0.31515	0.881059	163	0	0
ARNTL	4	0.33005	0.33112	0.999995	74	1	-0.63524	0.90836	0.90713	0.999995	399	0	0
LIF	4	0.3361	0.33656	0.999995	75	1	-0.61956	0.68417	0.68349	0.999995	312	0	0
TJAP1	4	0.3441	0.34401	0.999995	76	1	-0.60565	0.48117	0.47926	0.956464	234	0	0
RAB10	4	0.35005	0.34958	0.999995	77	1	-0.59563	0.99286	0.99317	0.999995	430	0	0
AEN	4	0.35597	0.35495	0.999995	78	1	-0.57348	0.28015	0.27872	0.88088	147	0	0
BBC3	4	0.35793	0.35691	0.999995	79	1	-0.57569	0.6278	0.62754	0.999995	287	0	0
SEMA3C	4	0.36184	0.3604	0.999995	80	1	-0.56676	0.96005	0.95977	0.999995	411	0	0
chr8;101031999:101032999	1	0.36441	0.36459	0.999995	81	0	0	0.63559	0.63805	0.999995	295	0	0
RAB3A	4	0.36573	0.36428	0.999995	82	1	-0.56263	0.1815	0.18178	0.869725	96	0	0
FANCC	4	0.36767	0.36617	0.999995	83	1	-0.55878	0.96603	0.96627	0.999995	414	0	0
STARD4	4	0.37154	0.3699	0.999995	84	1	-0.5485	0.93131	0.93027	0.999995	402	0	0
chr8;42272191:42273191	1	0.37193	0.37216	0.999995	85	0	0	0.62807	0.63026	0.999995	288	0	0
chr12;39683281:39684281	1	0.37261	0.37277	0.999995	86	0	0	0.62739	0.62948	0.999995	286	0	0
ITCH	4	0.37346	0.37171	0.999995	87	1	-0.54894	0.028381	0.028764	0.846322	14	1	0.99567
chr9;98248546:98249546	1	0.37466	0.37496	0.999995	88	0	0	0.62534	0.62732	0.999995	285	0	0
ZNF440	4	0.3773	0.3756	0.999995	89	1	-0.54307	0.354	0.35294	0.886138	186	0	0
WDR63	4	0.37922	0.37746	0.999995	90	1	-0.54076	0.61594	0.61538	0.999995	281	0	0
MKLN1	4	0.38303	0.38136	0.999995	91	0	0	0.43814	0.43609	0.948798	213	0	0
DNAJC18	4	0.38682	0.38455	0.999995	92	0	0	0.84775	0.8481	0.999995	376	0	0
MKRN1	4	0.39248	0.39001	0.999995	93	0	0	0.63298	0.63239	0.999995	292	0	0
BLOC1S2	4	0.39624	0.39378	0.999995	94	0	0	0.97112	0.9716	0.999995	417	0	0
MEX3B	4	0.39997	0.3976	0.999995	95	0	0	0.46598	0.46431	0.953296	227	0	0
PLK3	4	0.40369	0.40093	0.999995	96	0	0	0.84641	0.84676	0.999995	375	0	0
FAT1	4	0.4129	0.41047	0.999995	97	0	0	0.80529	0.80508	0.999995	356	0	0
DENND2D	4	0.41473	0.41221	0.999995	98	0	0	0.93348	0.9326	0.999995	403	0	0
SUPT7L	4	0.41656	0.4141	0.999995	99	0	0	0.68302	0.68243	0.999995	311	0	0
AK3	4	0.41838	0.41602	0.999995	100	0	0	0.93419	0.93339	0.999995	404	0	0
RABL2A	4	0.4202	0.41777	0.999995	101	0	0	0.94965	0.94909	0.999995	407	0	0
PANK2	4	0.42382	0.42151	0.999995	102	0	0	0.7862	0.78628	0.999995	354	0	0
NUDT8	4	0.42743	0.42489	0.999995	103	0	0	0.9903	0.99099	0.999995	427	0	0
ASCC3	4	0.42922	0.42687	0.999995	104	0	0	0.95806	0.95779	0.999995	410	0	0
GPSM2	4	0.4328	0.43039	0.999995	105	0	0	0.15292	0.15283	0.864102	82	0	0
C17orf53	4	0.43459	0.43227	0.999995	106	0	0	0.96976	0.9702	0.999995	416	0	0
PACSIN3	4	0.43814	0.43609	0.999995	107	0	0	0.50417	0.50267	0.957802	244	0	0
chr16;47679754:47680754	1	0.43955	0.43961	0.999995	108	0	0	0.56045	0.5612	0.977914	268	0	0
chr3;23456046:23457046	1	0.4416	0.44156	0.999995	109	0	0	0.5584	0.55913	0.977914	267	0	0
CCNG1	4	0.4452	0.4433	0.999995	110	0	0	0.84029	0.84055	0.999995	373	0	0
C17orf82	4	0.4487	0.44679	0.999995	111	0	0	0.17679	0.17698	0.869725	92	0	0
VWCE	4	0.45393	0.45239	0.999995	112	0	0	0.77482	0.77525	0.999995	350	0	0
AUTS2	4	0.45566	0.45402	0.999995	113	0	0	0.32192	0.32134	0.881059	167	0	0
STAT3	4	0.45912	0.45746	0.999995	114	0	0	0.82232	0.82287	0.999995	364	0	0
chr12;88478366:88479366	1	0.46277	0.46266	0.999995	115	0	0	0.53723	0.53697	0.957953	261	0	0
RND3	4	0.46427	0.46275	0.999995	116	0	0	0.51537	0.51424	0.957802	249	0	0
LOXL4	4	0.46598	0.46431	0.999995	117	0	0	0.68186	0.68131	0.999995	310	0	0
chr20;146320388:146321388	1	0.46755	0.46711	0.999995	118	0	0	0.53245	0.53227	0.957953	259	0	0
H3F3B	4	0.46768	0.46594	0.999995	119	0	0	0.99293	0.99323	0.999995	431	0	0
chr11;84753404:84754404	1	0.47575	0.47555	0.999995	120	0	0	0.52425	0.52437	0.957802	254	0	0
RBM4	4	0.47615	0.47404	0.999995	121	0	0	0.9825	0.98292	0.999995	422	0	0
BAX	4	0.4795	0.4774	0.999995	122	0	0	0.86616	0.86626	0.999995	385	0	0
TBL1XR1	4	0.48117	0.47926	0.999995	123	0	0	0.64444	0.64423	0.999995	298	0	0
PLEKHF2	4	0.48284	0.48106	0.999995	124	0	0	0.8898	0.88958	0.999995	394	0	0
HMMR	4	0.48451	0.48282	0.999995	125	0	0	0.87614	0.87666	0.999995	390	0	0
CCS	4	0.48617	0.48424	0.999995	126	0	0	0.81931	0.8198	0.999995	363	0	0
NADSYN1	4	0.49441	0.49258	0.999995	127	0	0	0.82968	0.82989	0.999995	367	0	0
NO_TARGET.21	1	0.49488	0.49457	0.999995	128	0	0	0.50512	0.50507	0.957802	245	0	0
TKT	4	0.49604	0.49426	0.999995	129	0	0	0.86856	0.86888	0.999995	386	0	0
TBC1D22B	4	0.49768	0.49584	0.999995	130	0	0	0.70982	0.70939	0.999995	319	0	0
RAD23A	4	0.4993	0.49741	0.999995	131	0	0	0.49277	0.49083	0.957802	239	0	0
ACTG1	4	0.50093	0.49917	0.999995	132	0	0	0.98601	0.98641	0.999995	424	0	0
chr8;19410812:19411812	1	0.50102	0.50099	0.999995	133	0	0	0.49898	0.49879	0.957802	241	0	0
HIST1H3H	4	0.50417	0.50267	0.999995	134	0	0	0.54483	0.54358	0.965207	263	0	0
NFU1	4	0.50578	0.50437	0.999995	135	0	0	0.89443	0.89383	0.999995	397	0	0
chr6;24072576:24073576	1	0.50922	0.50928	0.999995	136	0	0	0.49078	0.49058	0.957802	237	0	0
NT5DC1	4	0.51378	0.5125	0.999995	137	0	0	0.26074	0.25945	0.873605	136	0	0
TRIM22	4	0.51537	0.51424	0.999995	138	0	0	0.24094	0.24027	0.873605	123	0	0
TFAP4	4	0.51696	0.51577	0.999995	139	0	0	0.9875	0.98814	0.999995	425	0	0
PGF	4	0.52011	0.51896	0.999995	140	0	0	0.26292	0.26152	0.873605	139	0	0
RRAD	4	0.52326	0.5223	0.999995	141	0	0	0.52638	0.52562	0.957802	256	0	0
DDB2	4	0.52794	0.5271	0.999995	142	0	0	0.76483	0.76476	0.999995	346	0	0
RCC2	4	0.5295	0.52851	0.999995	143	0	0	0.34609	0.34525	0.881059	183	0	0
TNFRSF10A	4	0.53259	0.53142	0.999995	144	0	0	0.22075	0.22028	0.873605	113	0	0
COX7A2	4	0.53414	0.53285	0.999995	145	0	0	0.60244	0.60148	0.999995	277	0	0
SCIN	4	0.53567	0.53441	0.999995	146	0	0	0.72465	0.7244	0.999995	328	0	0
CDC42BPA	4	0.53721	0.53597	0.999995	147	0	0	0.82895	0.82913	0.999995	366	0	0
GLIS2	4	0.54027	0.53901	0.999995	148	0	0	0.98978	0.9904	0.999995	426	0	0
PBXIP1	4	0.54179	0.54027	0.999995	149	0	0	0.69998	0.70006	0.999995	316	0	0
ZNF784	4	0.54331	0.54208	0.999995	150	0	0	0.50739	0.50602	0.957802	246	0	0
NO_TARGET.20	1	0.54337	0.54336	0.999995	151	0	0	0.45663	0.45665	0.948798	223	0	0
chr8;101033599:101034599	1	0.54611	0.54654	0.999995	152	0	0	0.45389	0.45372	0.948798	221	0	0
MKNK2	4	0.54634	0.54523	0.999995	153	0	0	0.22301	0.22259	0.873605	114	0	0
SGCB	4	0.54935	0.54825	0.999995	154	0	0	0.38112	0.37942	0.889038	199	0	0
NO_TARGET.41	1	0.54952	0.54968	0.999995	155	0	0	0.45048	0.45036	0.948798	220	0	0
chr2;179373410:179374410	1	0.55294	0.55342	0.999995	156	0	0	0.44706	0.44698	0.948798	219	0	0
NO_TARGET.5	1	0.55362	0.55414	0.999995	157	0	0	0.44638	0.44626	0.948798	217	0	0
HIBCH	4	0.55384	0.55293	0.999995	158	0	0	0.83751	0.83771	0.999995	370	0	0
DHCR7	4	0.55533	0.55448	0.999995	159	0	0	0.65068	0.6503	0.999995	300	0	0
chr10;44532472:44533472	1	0.55567	0.55613	0.999995	160	0	0	0.44433	0.44436	0.948798	215	0	0
GPR155	4	0.56126	0.56102	0.999995	161	0	0	0.71625	0.7157	0.999995	324	0	0
TCF3	4	0.56566	0.5655	0.999995	162	0	0	0.50899	0.50764	0.957802	247	0	0
RPS27L	4	0.56712	0.56699	0.999995	163	0	0	0.85105	0.85137	0.999995	377	0	0
ZNF436	4	0.56857	0.56845	0.999995	164	0	0	0.7359	0.73528	0.999995	335	0	0
EPSTI1	4	0.57148	0.57124	0.999995	165	0	0	0.28442	0.28294	0.88088	150	0	0
LMO7	4	0.57292	0.57274	0.999995	166	0	0	0.22752	0.22737	0.873605	116	0	0
MAP6D1	4	0.57436	0.57411	0.999995	167	0	0	0.58717	0.58654	0.999995	273	0	0
TTC26	4	0.5758	0.57542	0.999995	168	0	0	0.61327	0.61276	0.999995	279	0	0
chr12;93982764:93983764	1	0.57889	0.57972	0.999995	169	0	0	0.42111	0.42135	0.937004	210	0	0
IGDCC4	4	0.58009	0.57963	0.999995	170	0	0	0.57867	0.57801	0.996062	271	0	0
ACHE	4	0.58435	0.5837	0.999995	171	0	0	0.45393	0.45239	0.948798	222	0	0
ZC3HAV1	4	0.58576	0.58521	0.999995	172	0	0	0.77925	0.77954	0.999995	352	0	0
MGST2	4	0.58998	0.58939	0.999995	173	0	0	0.64065	0.64004	0.999995	296	0	0
VOPP1	4	0.59138	0.59082	0.999995	174	0	0	0.72361	0.72319	0.999995	327	0	0
NO_TARGET.13	1	0.59187	0.59288	0.999995	175	0	0	0.40813	0.40803	0.921064	205	0	0
CMTM4	4	0.59277	0.59232	0.999995	176	0	0	0.9671	0.96732	0.999995	415	0	0
UFSP1	4	0.59416	0.59364	0.999995	177	0	0	0.65562	0.65519	0.999995	301	0	0
SLC20A2	4	0.59555	0.59491	0.999995	178	0	0	0.33409	0.33356	0.881059	173	0	0
HIST2H2BE	4	0.59694	0.59627	0.999995	179	0	0	0.83821	0.83835	0.999995	371	0	0
chr20;70156787:70157787	1	0.59734	0.59871	0.999995	180	0	0	0.40266	0.40267	0.921064	204	0	0
COMTD1	4	0.59832	0.59747	0.999995	181	0	0	0.8721	0.87242	0.999995	389	0	0
PDLIM1	4	0.6038	0.60302	0.999995	182	0	0	0.75356	0.75345	0.999995	343	0	0
EML2	4	0.60923	0.60848	0.999995	183	0	0	0.17206	0.17229	0.869725	91	0	0
MFAP3L	4	0.61058	0.61012	0.999995	184	0	0	0.73891	0.7383	0.999995	337	0	0
PGBD2	4	0.61193	0.61141	0.999995	185	0	0	0.89594	0.89505	0.999995	398	0	0
SPAG4	4	0.61594	0.61538	0.999995	186	0	0	0.98579	0.98619	0.999995	423	0	0
CCDC9	4	0.61727	0.61657	0.999995	187	0	0	0.81472	0.8152	0.999995	360	0	0
NRP2	4	0.6186	0.61798	0.999995	188	0	0	0.39248	0.39001	0.897225	203	0	0
SULF2	4	0.61992	0.61939	0.999995	189	0	0	0.15774	0.15758	0.864102	84	0	0
CSF1	4	0.62124	0.62089	0.999995	190	0	0	0.131	0.1312	0.864102	69	0	0
chr13;30123981:30124981	1	0.62261	0.62443	0.999995	191	0	0	0.37739	0.3778	0.889038	197	0	0
chr14;90476164:90477164	1	0.62329	0.62515	0.999995	192	0	0	0.37671	0.37712	0.889038	195	0	0
AP3M1	4	0.62388	0.62365	0.999995	193	0	0	0.94295	0.94202	0.999995	405	0	0
IGFL3	4	0.6278	0.62754	0.999995	194	0	0	0.36184	0.36026	0.889038	189	0	0
chr9;30510323:30511323	2	0.62835	0.62641	0.999995	195	0	0	0.52452	0.52136	0.957802	255	0	0
chr19;16895672:16896672	1	0.62944	0.6317	0.999995	196	0	0	0.37056	0.3707	0.889038	193	0	0
HES6	4	0.63039	0.63	0.999995	197	0	0	0.65685	0.65636	0.999995	302	0	0
NO_TARGET.1	1	0.63081	0.63324	0.999995	198	0	0	0.36919	0.36952	0.889038	192	0	0
RASA3	4	0.63298	0.63239	0.999995	199	0	0	0.44344	0.44149	0.948798	214	0	0
NO_TARGET.25	1	0.63354	0.63596	0.999995	200	0	0	0.36646	0.36675	0.889038	190	0	0
UNK	4	0.63426	0.63353	0.999995	201	0	0	0.51854	0.51746	0.957802	251	0	0
AKR1B10	4	0.63683	0.63606	0.999995	202	0	0	0.24538	0.2447	0.873605	125	0	0
REV3L	4	0.6381	0.63748	0.999995	203	0	0	0.9629	0.96292	0.999995	412	0	0
IKBIP	4	0.64065	0.64004	0.999995	204	0	0	0.50093	0.49917	0.957802	242	0	0
INSIG2	4	0.64191	0.64135	0.999995	205	0	0	0.080765	0.081316	0.854583	42	0	0
DHRS2	4	0.64318	0.64274	0.999995	206	0	0	0.062678	0.063194	0.848258	33	0	0
DHRS3	4	0.64569	0.64567	0.999995	207	0	0	0.46938	0.46759	0.953296	229	0	0
NO_TARGET.35	1	0.64788	0.6507	0.999995	208	0	0	0.35212	0.35285	0.886138	185	0	0
PHPT1	4	0.64944	0.64883	0.999995	209	0	0	0.73287	0.73206	0.999995	332	0	0
CDH11	4	0.65192	0.65157	0.999995	210	0	0	0.38682	0.38455	0.889038	202	0	0
PPM1J	4	0.65316	0.65276	0.999995	211	0	0	0.5758	0.57542	0.995259	270	0	0
FAM13C	4	0.65562	0.65519	0.999995	212	0	0	0.078197	0.078788	0.854583	40	0	0
chr18;50609754:50610754	1	0.65813	0.66078	0.999995	213	0	0	0.34187	0.34228	0.881059	180	0	0
NO_TARGET.65	1	0.66223	0.66464	0.999995	214	0	0	0.33777	0.33808	0.881059	177	0	0
chr6;101044628:101045628	1	0.66291	0.66529	0.999995	215	0	0	0.33709	0.33741	0.881059	176	0	0
TSKU	4	0.66293	0.66236	0.999995	216	0	0	0.37922	0.37746	0.889038	198	0	0
MAST3	4	0.66414	0.66346	0.999995	217	0	0	0.083327	0.083784	0.854583	45	0	0
SIKE1	4	0.66535	0.66483	0.999995	218	0	0	0.054845	0.055372	0.848258	30	0	0
NO_TARGET.67	1	0.66564	0.66787	0.999995	219	0	0	0.33436	0.33451	0.881059	174	0	0
INPP5B	4	0.66655	0.66605	0.999995	220	0	0	0.87093	0.87113	0.999995	388	0	0
USP4	4	0.66774	0.66742	0.999995	221	0	0	0.35203	0.35119	0.886138	184	0	0
SMARCA1	4	0.66894	0.66869	0.999995	222	0	0	0.74971	0.74965	0.999995	341	0	0
chr5;69066522:69067522	1	0.66906	0.6713	0.999995	223	0	0	0.33094	0.33091	0.881059	172	0	0
NO_TARGET.53	1	0.66974	0.67194	0.999995	224	0	0	0.33026	0.33031	0.881059	171	0	0
PARP12	4	0.67013	0.66979	0.999995	225	0	0	0.61727	0.61657	0.999995	282	0	0
NO_TARGET.26	1	0.67042	0.67257	0.999995	226	0	0	0.32958	0.32959	0.881059	169	0	0
ANKRA2	4	0.67132	0.67086	0.999995	227	0	0	0.85622	0.85632	0.999995	380	0	0
chr6;135395595:135396595	1	0.67179	0.67391	0.999995	228	0	0	0.32821	0.32825	0.881059	168	0	0
GDE1	4	0.67486	0.67451	0.999995	229	0	0	0.9302	0.9292	0.999995	401	0	0
MCC	4	0.67837	0.67777	0.999995	230	0	0	0.25419	0.25311	0.873605	130	0	0
UBE2F	4	0.68186	0.68131	0.999995	231	0	0	0.36767	0.36612	0.889038	191	0	0
NO_TARGET.47	1	0.68204	0.68351	0.999995	232	0	0	0.31796	0.31803	0.881059	165	0	0
RELB	4	0.68417	0.68349	0.999995	233	0	0	0.75546	0.75529	0.999995	344	0	0
chr12;98614633:98615633	1	0.68477	0.68616	0.999995	234	0	0	0.31523	0.31526	0.881059	162	0	0
CHST14	4	0.68532	0.68473	0.999995	235	0	0	0.81317	0.81359	0.999995	358	0	0
IRF2BP2	4	0.68647	0.68593	0.999995	236	0	0	0.65807	0.65764	0.999995	303	0	0
DUSP11	4	0.69102	0.69041	0.999995	237	0	0	0.88175	0.88209	0.999995	392	0	0
SERTAD1	4	0.69215	0.69182	0.999995	238	0	0	0.1862	0.18675	0.869725	99	0	0
NO_TARGET.56	1	0.69296	0.69397	0.999995	239	0	0	0.30704	0.30729	0.881059	159	0	0
chr13;71853574:71854574	1	0.6998	0.70068	0.999995	240	0	0	0.3002	0.30064	0.881059	157	0	0
IQCB1	4	0.70329	0.70312	0.999995	241	0	0	0.97442	0.97496	0.999995	418	0	0
chr1;134293637:134294637	1	0.70389	0.7048	0.999995	242	0	0	0.29611	0.29687	0.881059	154	0	0
DAB2	4	0.70439	0.70419	0.999995	243	0	0	0.86975	0.8699	0.999995	387	0	0
MLF2	4	0.70657	0.70596	0.999995	244	0	0	0.86001	0.86002	0.999995	382	0	0
CKAP2L	4	0.70874	0.70814	0.999995	245	0	0	0.70874	0.70814	0.999995	318	0	0
CD70	4	0.7109	0.71048	0.999995	246	0	0	0.73388	0.73321	0.999995	333	0	0
SIRPA	4	0.71198	0.7115	0.999995	247	0	0	0.71198	0.7115	0.999995	321	0	0
SERPINE1	4	0.71305	0.71243	0.999995	248	0	0	0.55384	0.55293	0.974415	265	0	0
DDR1	4	0.71519	0.71462	0.999995	249	0	0	0.48451	0.48282	0.957802	235	0	0
chr13;103363791:103364791	1	0.71755	0.71874	0.999995	250	0	0	0.28245	0.28257	0.88088	149	0	0
GDF15	4	0.71942	0.71894	0.999995	251	0	0	0.71305	0.71243	0.999995	322	0	0
NO_TARGET.30	1	0.72165	0.72277	0.999995	252	0	0	0.27835	0.2789	0.88088	146	0	0
FBXO22	4	0.72257	0.72216	0.999995	253	0	0	0.53874	0.53744	0.957953	262	0	0
TRIM5	4	0.72361	0.72319	0.999995	254	0	0	0.50255	0.50095	0.957802	243	0	0
NO_TARGET.14	1	0.72848	0.73002	0.999995	255	0	0	0.27152	0.27202	0.88088	142	0	0
SLFN11	4	0.72981	0.72914	0.999995	256	0	0	0.47277	0.47064	0.953296	230	0	0
ZNF337	4	0.73083	0.73017	0.999995	257	0	0	0.20936	0.20905	0.873605	110	0	0
NDUFS6	4	0.7359	0.73528	0.999995	258	0	0	0.44695	0.44508	0.948798	218	0	0
NO_TARGET.42	1	0.73668	0.73796	0.999995	259	0	0	0.26332	0.26376	0.873605	140	0	0
chr18;14150804:14151804	1	0.73805	0.73948	0.999995	260	0	0	0.26195	0.262	0.873605	138	0	0
ACOT7	4	0.73891	0.7383	0.999995	261	0	0	0.94421	0.94331	0.999995	406	0	0
NO_TARGET.46	1	0.73941	0.74091	0.999995	262	0	0	0.26059	0.26067	0.873605	135	0	0
chr13;116271055:116272055	1	0.74146	0.74301	0.999995	263	0	0	0.25854	0.25877	0.873605	133	0	0
NEK8	4	0.74189	0.74127	0.999995	264	0	0	0.63039	0.63	0.999995	290	0	0
MRPL36	4	0.74386	0.74336	0.999995	265	0	0	0.63169	0.63105	0.999995	291	0	0
NO_TARGET.48	1	0.74419	0.74576	0.999995	266	0	0	0.25581	0.25578	0.873605	131	0	0
chr9;73336198:73337198	1	0.74693	0.74845	0.999995	267	0	0	0.25307	0.25292	0.873605	129	0	0
chr15;36566317:36567317	1	0.74761	0.74914	0.999995	268	0	0	0.25239	0.25223	0.873605	128	0	0
SV2A	4	0.74778	0.74754	0.999995	269	0	0	0.6725	0.6722	0.999995	307	0	0
TRAF4	4	0.74971	0.74965	0.999995	270	0	0	0.89084	0.89061	0.999995	395	0	0
KIAA0586	4	0.75068	0.75071	0.999995	271	0	0	0.46768	0.46594	0.953296	228	0	0
ZNF488	4	0.75164	0.75162	0.999995	272	0	0	0.1932	0.19369	0.869725	104	0	0
SSR1	4	0.7526	0.75256	0.999995	273	0	0	0.78448	0.78484	0.999995	353	0	0
PLEKHF1	4	0.75356	0.75345	0.999995	274	0	0	0.31165	0.31047	0.881059	161	0	0
NO_TARGET.40	1	0.75512	0.75666	0.999995	275	0	0	0.24488	0.24487	0.873605	124	0	0
chr19;25436356:25437356	1	0.75922	0.76082	0.999995	276	0	0	0.24078	0.24056	0.873605	122	0	0
TNFRSF10D	4	0.75924	0.75922	0.999995	277	0	0	0.40923	0.40676	0.921064	206	0	0
CSPG4	4	0.76205	0.76207	0.999995	278	0	0	0.55682	0.55639	0.976826	266	0	0
PPP1R3C	4	0.76298	0.76307	0.999995	279	0	0	0.19552	0.19593	0.871407	105	0	0
ACTN1	4	0.7639	0.76403	0.999995	280	0	0	0.77032	0.7704	0.999995	349	0	0
PDGFRB	4	0.76483	0.76476	0.999995	281	0	0	0.37539	0.37352	0.889038	194	0	0
FBXL18	4	0.76667	0.76663	0.999995	282	0	0	0.090982	0.091418	0.854583	49	0	0
DRAM1	4	0.76758	0.7676	0.999995	283	0	0	0.45912	0.45746	0.948798	225	0	0
AVPI1	4	0.7685	0.76861	0.999995	284	0	0	0.67368	0.67326	0.999995	308	0	0
XPC	4	0.77032	0.7704	0.999995	285	0	0	0.43101	0.42854	0.948471	211	0	0
NO_TARGET.28	1	0.77083	0.77263	0.999995	286	0	0	0.22917	0.22901	0.873605	118	0	0
NO_TARGET.36	1	0.77152	0.77326	0.999995	287	0	0	0.22848	0.22837	0.873605	117	0	0
RNF13	4	0.77212	0.77244	0.999995	288	0	0	0.63426	0.63353	0.999995	293	0	0
TSPAN6	4	0.77302	0.77348	0.999995	289	0	0	0.58152	0.58097	0.997472	272	0	0
MAMDC4	4	0.77392	0.77438	0.999995	290	0	0	0.63555	0.63495	0.999995	294	0	0
BNC2	4	0.77571	0.77605	0.999995	291	0	0	0.54935	0.54825	0.969828	264	0	0
ATPIF1	4	0.78013	0.78038	0.999995	292	0	0	0.45739	0.45562	0.948798	224	0	0
chr8;92469403:92470403	1	0.78176	0.78386	0.999995	293	0	0	0.21824	0.21786	0.873605	112	0	0
DHRS1	4	0.78706	0.78733	0.999995	294	0	0	0.89341	0.89301	0.999995	396	0	0
chr10;124445029:124446029	2	0.7871	0.78386	0.999995	295	0	0	0.09139	0.091497	0.854583	50	0	0
CITED4	4	0.78792	0.78804	0.999995	296	0	0	0.4129	0.41047	0.921064	208	0	0
IER5	4	0.78877	0.78885	0.999995	297	0	0	0.62256	0.6223	0.999995	283	0	0
ADK	4	0.78962	0.78966	0.999995	298	0	0	0.95441	0.95413	0.999995	408	0	0
AP1S1	4	0.79047	0.79065	0.999995	299	0	0	0.28229	0.28085	0.88088	148	0	0
CCBE1	4	0.79131	0.79146	0.999995	300	0	0	0.25199	0.25098	0.873605	127	0	0
NO_TARGET.62	1	0.79201	0.7938	0.999995	301	0	0	0.20799	0.20763	0.873605	109	0	0
TXN2	4	0.79215	0.7922	0.999995	302	0	0	0.78706	0.78733	0.999995	355	0	0
AP4E1	4	0.79299	0.79315	0.999995	303	0	0	0.23426	0.23367	0.873605	120	0	0
PRKX	4	0.79467	0.79471	0.999995	304	0	0	0.34211	0.34143	0.881059	181	0	0
chr1;35271373:35272373	1	0.79474	0.79655	0.999995	305	0	0	0.20526	0.20495	0.873605	107	0	0
PLXNB1	4	0.7955	0.79531	0.999995	306	0	0	0.27587	0.27442	0.88088	145	0	0
GNAI1	4	0.7988	0.79894	0.999995	307	0	0	0.59138	0.59082	0.999995	275	0	0
ROM1	4	0.80044	0.80041	0.999995	308	0	0	0.81549	0.81603	0.999995	361	0	0
OPTN	4	0.80125	0.80113	0.999995	309	0	0	0.76298	0.76307	0.999995	345	0	0
PJA2	4	0.80206	0.802	0.999995	310	0	0	0.38493	0.38313	0.889038	201	0	0
CTHRC1	4	0.80609	0.8061	0.999995	311	0	0	0.33005	0.32958	0.881059	170	0	0
MICAL2	4	0.80688	0.80682	0.999995	312	0	0	0.66172	0.66132	0.999995	304	0	0
chr8;91948255:91949255	1	0.80772	0.80949	0.999995	313	0	0	0.19228	0.19186	0.869725	103	0	0
GADD45A	4	0.81083	0.81104	0.999995	314	0	0	0.64318	0.64274	0.999995	297	0	0
NO_TARGET.68	1	0.81113	0.81257	0.999995	315	0	0	0.18887	0.18842	0.869725	101	0	0
BTBD10	4	0.81162	0.81172	0.999995	316	0	0	0.27158	0.2703	0.88088	143	0	0
FLRT2	4	0.8124	0.81271	0.999995	317	0	0	0.88502	0.88505	0.999995	393	0	0
NO_TARGET.22	1	0.81318	0.81456	0.999995	318	0	0	0.18682	0.18636	0.869725	100	0	0
NO_TARGET.8	1	0.81387	0.81519	0.999995	319	0	0	0.18613	0.18552	0.869725	98	0	0
NO_TARGET.33	1	0.81523	0.81643	0.999995	320	0	0	0.18477	0.18408	0.869725	97	0	0
chr18;71204805:71205805	1	0.81865	0.81986	0.999995	321	0	0	0.18135	0.1809	0.869725	95	0	0
GNB1	4	0.81931	0.8198	0.999995	322	0	0	0.3773	0.3756	0.889038	196	0	0
chr4;112776013:112777013	1	0.82001	0.82106	0.999995	323	0	0	0.17999	0.17949	0.869725	94	0	0
KLF12	4	0.82006	0.82054	0.999995	324	0	0	0.28654	0.28499	0.881059	151	0	0
SPATA18	4	0.82082	0.82137	0.999995	325	0	0	0.53105	0.52982	0.957953	258	0	0
NO_TARGET.39	1	0.82275	0.82368	0.999995	326	0	0	0.17725	0.17727	0.869725	93	0	0
MOV10	4	0.82381	0.82424	0.999995	327	0	0	0.74875	0.74866	0.999995	340	0	0
DTWD1	4	0.82529	0.82555	0.999995	328	0	0	0.49441	0.49258	0.957802	240	0	0
PSD3	4	0.82822	0.82848	0.999995	329	0	0	0.8396	0.83977	0.999995	372	0	0
NO_TARGET.58	1	0.83026	0.8311	0.999995	330	0	0	0.16974	0.16966	0.869725	90	0	0
HDAC5	4	0.8304	0.83063	0.999995	331	0	0	0.15051	0.15066	0.864102	80	0	0
SLC4A11	4	0.83184	0.83212	0.999995	332	0	0	0.27373	0.27233	0.88088	144	0	0
HSPA4L	4	0.83398	0.83418	0.999995	333	0	0	0.67603	0.67571	0.999995	309	0	0
PEAK1	4	0.83469	0.83482	0.999995	334	0	0	0.16253	0.16249	0.864102	87	0	0
chr10;20911029:20912029	1	0.83504	0.83589	0.999995	335	0	0	0.16496	0.16468	0.864102	89	0	0
NO_TARGET.29	1	0.83572	0.8366	0.999995	336	0	0	0.16428	0.16386	0.864102	88	0	0
NO_TARGET.66	1	0.83846	0.83939	0.999995	337	0	0	0.16154	0.16111	0.864102	86	0	0
SESN2	4	0.84029	0.84055	0.999995	338	0	0	0.10363	0.10452	0.864102	54	0	0
CES2	4	0.84371	0.84413	0.999995	339	0	0	0.6146	0.6142	0.999995	280	0	0
COL7A1	4	0.84641	0.84676	0.999995	340	0	0	0.85686	0.85695	0.999995	381	0	0
NO_TARGET.55	1	0.84802	0.84893	0.999995	341	0	0	0.15198	0.15186	0.864102	81	0	0
MYO6	4	0.84907	0.84938	0.999995	342	0	0	0.13836	0.13857	0.864102	72	0	0
CROT	4	0.85105	0.85137	0.999995	343	0	0	0.30127	0.29961	0.881059	158	0	0
NO_TARGET.59	1	0.8528	0.8534	0.999995	344	0	0	0.1472	0.14748	0.864102	78	0	0
ACBD6	4	0.85558	0.85577	0.999995	345	0	0	0.43637	0.43415	0.948798	212	0	0
BCLAF1	4	0.85686	0.85695	0.999995	346	0	0	0.29708	0.29539	0.881059	155	0	0
AS3MT	4	0.85812	0.8583	0.999995	347	0	0	0.6291	0.62866	0.999995	289	0	0
OSR2	4	0.85938	0.85946	0.999995	348	0	0	0.73691	0.73628	0.999995	336	0	0
NO_TARGET.18	1	0.86031	0.86129	0.999995	349	0	0	0.13969	0.14022	0.864102	74	0	0
NO_TARGET.32	1	0.861	0.86206	0.999995	350	0	0	0.139	0.13949	0.864102	73	0	0
HIST1H2AM	4	0.86126	0.86116	0.999995	351	0	0	0.67013	0.66979	0.999995	305	0	0
FST	4	0.86249	0.86244	0.999995	352	0	0	0.039033	0.039501	0.848258	21	0	0
DUSP7	4	0.86311	0.86306	0.999995	353	0	0	0.59832	0.59747	0.999995	276	0	0
SLC25A13	4	0.86495	0.865	0.999995	354	0	0	0.7468	0.74641	0.999995	339	0	0
NO_TARGET.61	1	0.8651	0.8661	0.999995	355	0	0	0.1349	0.13532	0.864102	70	0	0
OSBPL3	4	0.86736	0.86761	0.999995	356	0	0	0.3441	0.34337	0.881059	182	0	0
LDB2	4	0.86796	0.86822	0.999995	357	0	0	0.21621	0.21567	0.873605	111	0	0
DHRS7	4	0.86916	0.86933	0.999995	358	0	0	0.69664	0.69657	0.999995	315	0	0
chr17;65058774:65059774	1	0.86988	0.87062	0.999995	359	0	0	0.13012	0.1306	0.864102	68	0	0
chr13;110530409:110531409	1	0.87056	0.87134	0.999995	360	0	0	0.12944	0.1301	0.864102	67	0	0
NO_TARGET.3	1	0.87193	0.87264	0.999995	361	0	0	0.12807	0.12868	0.864102	66	0	0
NO_TARGET.50	1	0.87261	0.87326	0.999995	362	0	0	0.12739	0.12795	0.864102	65	0	0
IL11	4	0.87269	0.87301	0.999995	363	0	0	0.85365	0.85379	0.999995	378	0	0
SLC12A4	4	0.87385	0.87414	0.999995	364	0	0	0.35793	0.35669	0.889038	187	0	0
NO_TARGET.24	1	0.87398	0.87459	0.999995	365	0	0	0.12602	0.12667	0.864102	63	0	0
FAM20B	4	0.875	0.87538	0.999995	366	0	0	0.72673	0.72653	0.999995	329	0	0
MLST8	4	0.87671	0.87714	0.999995	367	0	0	0.48948	0.48757	0.957802	236	0	0
NO_TARGET.7	1	0.87807	0.8787	0.999995	368	0	0	0.12193	0.12253	0.864102	62	0	0
SRPX2	4	0.87897	0.87935	0.999995	369	0	0	0.72257	0.72216	0.999995	326	0	0
ADA	4	0.88175	0.88209	0.999995	370	0	0	0.3381	0.33765	0.881059	178	0	0
chr6;115707288:115708288	1	0.88354	0.88412	0.999995	371	0	0	0.11646	0.11693	0.864102	60	0	0
IGFBP7	4	0.88394	0.88404	0.999995	372	0	0	0.30959	0.3081	0.881059	160	0	0
NO_TARGET.19	1	0.88422	0.8848	0.999995	373	0	0	0.11578	0.11628	0.864102	59	0	0
RASA1	4	0.88502	0.88505	0.999995	374	0	0	0.81395	0.81443	0.999995	359	0	0
TNFRSF10C	4	0.88556	0.88549	0.999995	375	0	0	0.67132	0.67086	0.999995	306	0	0
QKI	4	0.8861	0.88601	0.999995	376	0	0	0.1408	0.14115	0.864102	75	0	0
C17orf100	4	0.88875	0.88847	0.999995	377	0	0	0.35989	0.35861	0.889038	188	0	0
NO_TARGET.15	1	0.89037	0.89128	0.999995	378	0	0	0.10963	0.11052	0.864102	57	0	0
NO_TARGET.10	1	0.89105	0.89203	0.999995	379	0	0	0.10895	0.10975	0.864102	56	0	0
CTGF	4	0.89239	0.89198	0.999995	380	0	0	0.14323	0.14357	0.864102	76	0	0
chr18;30102017:30103017	1	0.8931	0.89413	0.999995	381	0	0	0.1069	0.10766	0.864102	55	0	0
NIPAL3	4	0.89443	0.89383	0.999995	382	0	0	0.62388	0.62365	0.999995	284	0	0
PERP	4	0.89594	0.89505	0.999995	383	0	0	0.11864	0.11881	0.864102	61	0	0
CDH8	4	0.89644	0.89564	0.999995	384	0	0	0.20706	0.20664	0.873605	108	0	0
ACTA2	4	0.89842	0.89749	0.999995	385	0	0	0.53721	0.53597	0.957953	260	0	0
PML	4	0.89989	0.89897	0.999995	386	0	0	0.58998	0.58939	0.999995	274	0	0
TNFRSF10B	4	0.90182	0.90087	0.999995	387	0	0	0.16014	0.16007	0.864102	85	0	0
ZNF219	4	0.90325	0.90225	0.999995	388	0	0	0.71731	0.71672	0.999995	325	0	0
C14orf79	4	0.90372	0.90267	0.999995	389	0	0	0.22527	0.22493	0.873605	115	0	0
ADNP2	4	0.90606	0.90476	0.999995	390	0	0	0.51696	0.51577	0.957802	250	0	0
NO_TARGET.64	1	0.90676	0.90754	0.999995	391	0	0	0.093238	0.093599	0.857072	51	0	0
NUAK2	4	0.90744	0.90598	0.999995	392	0	0	0.067873	0.06825	0.848258	37	0	0
PSTPIP2	4	0.90836	0.90713	0.999995	393	0	0	0.19087	0.1915	0.869725	102	0	0
IL1B	4	0.90881	0.9076	0.999995	394	0	0	0.60788	0.60715	0.999995	278	0	0
TTC19	4	0.90971	0.90842	0.999995	395	0	0	0.41107	0.40879	0.921064	207	0	0
OGFOD2	4	0.91061	0.9092	0.999995	396	0	0	0.065278	0.065762	0.848258	35	0	0
chr5;53417287:53418287	1	0.91223	0.9128	0.999995	397	0	0	0.087773	0.088037	0.854583	48	0	0
NO_TARGET.34	1	0.91291	0.91347	0.999995	398	0	0	0.08709	0.087343	0.854583	47	0	0
NO_TARGET.49	1	0.91359	0.91409	0.999995	399	0	0	0.086407	0.086778	0.854583	46	0	0
LRPAP1	4	0.91413	0.9128	0.999995	400	0	0	0.77837	0.77871	0.999995	351	0	0
TRIP6	4	0.91542	0.91419	0.999995	401	0	0	0.52794	0.5271	0.957802	257	0	0
chr15;25541157:25542157	1	0.91769	0.91825	0.999995	402	0	0	0.082309	0.082872	0.854583	44	0	0
chr20;90769531:90770531	1	0.91837	0.91889	0.999995	403	0	0	0.081626	0.082149	0.854583	43	0	0
FAM129B	4	0.92004	0.91927	0.999995	404	0	0	0.3361	0.33543	0.881059	175	0	0
COBLL1	4	0.92127	0.92051	0.999995	405	0	0	0.23202	0.23149	0.873605	119	0	0
chr4;26534749:26535749	1	0.92179	0.92233	0.999995	406	0	0	0.07821	0.078808	0.854583	41	0	0
TCF4	4	0.92757	0.92658	0.999995	407	0	0	0.044326	0.044775	0.848258	24	0	0
ZNF37A	4	0.92795	0.927	0.999995	408	0	0	0.51059	0.50906	0.957802	248	0	0
ETV7	4	0.92983	0.92882	0.999995	409	0	0	0.096059	0.096474	0.864102	52	0	0
NO_TARGET.31	1	0.93135	0.9317	0.999995	410	0	0	0.068648	0.069023	0.848258	38	0	0
NO_TARGET.17	1	0.93272	0.93316	0.999995	411	0	0	0.067281	0.067635	0.848258	36	0	0
ZNF79	4	0.93348	0.9326	0.999995	412	0	0	0.49112	0.48914	0.957802	238	0	0
ZBTB4	4	0.93664	0.93576	0.999995	413	0	0	0.46084	0.45916	0.948798	226	0	0
NO_TARGET.54	1	0.93682	0.93699	0.999995	414	0	0	0.063183	0.063581	0.848258	34	0	0
EDA2R	4	0.93869	0.93773	0.999995	415	0	0	0.075624	0.076369	0.854583	39	0	0
PTPN12	4	0.93902	0.93807	0.999995	416	0	0	0.47783	0.47563	0.953296	233	0	0
NO_TARGET.16	1	0.94023	0.94052	0.999995	417	0	0	0.059768	0.06026	0.848258	31	0	0
TMEM8B	4	0.94295	0.94202	0.999995	418	0	0	0.47615	0.47404	0.953296	232	0	0
CCDC51	4	0.94546	0.94454	0.999995	419	0	0	0.34011	0.33963	0.881059	179	0	0
NO_TARGET.12	1	0.94638	0.94659	0.999995	420	0	0	0.05362	0.053786	0.848258	29	0	0
PLK2	4	0.94877	0.94814	0.999995	421	0	0	0.41473	0.41221	0.921064	209	0	0
NO_TARGET.2	1	0.94911	0.94952	0.999995	422	0	0	0.050888	0.051208	0.848258	28	0	0
NO_TARGET.63	1	0.95048	0.95089	0.999995	423	0	0	0.049522	0.04986	0.848258	27	0	0
TEP1	4	0.95051	0.95001	0.999995	424	0	0	0.20015	0.20015	0.873605	106	0	0
NO_TARGET.11	1	0.95184	0.9523	0.999995	425	0	0	0.048156	0.048462	0.848258	26	0	0
NFKBIA	4	0.95414	0.95387	0.999995	426	0	0	0.036378	0.036923	0.848258	20	0	0
NO_TARGET.51	1	0.95594	0.95631	0.999995	427	0	0	0.044057	0.044209	0.848258	23	0	0
DDIT4	4	0.95678	0.95655	0.999995	428	0	0	0.76758	0.7676	0.999995	348	0	0
RNF121	4	0.95932	0.95894	0.999995	429	0	0	0.23872	0.23791	0.873605	121	0	0
LIMK2	4	0.96221	0.96218	0.999995	430	0	0	0.25638	0.2552	0.873605	132	0	0
NFATC4	4	0.96382	0.96374	0.999995	431	0	0	0.12607	0.12662	0.864102	64	0	0
APAF1	4	0.96472	0.96472	0.999995	432	0	0	0.24979	0.24895	0.873605	126	0	0
NO_TARGET.37	1	0.96482	0.96538	0.999995	433	0	0	0.035178	0.035178	0.848258	19	0	0
TTC23	4	0.96603	0.96627	0.999995	434	0	0	0.26509	0.26364	0.873605	141	0	0
SFT2D1	4	0.9671	0.96732	0.999995	435	0	0	0.38303	0.38136	0.889038	200	0	0
NO_TARGET.38	1	0.96755	0.96823	0.999995	436	0	0	0.032445	0.032621	0.846322	18	0	0
BTBD19	4	0.96794	0.96825	0.999995	437	0	0	0.72776	0.72735	0.999995	330	0	0
DACT3	4	0.96814	0.96847	0.999995	438	0	0	0.11116	0.11182	0.864102	58	0	0
NO_TARGET.70	1	0.96824	0.96877	0.999995	439	0	0	0.031762	0.031788	0.846322	17	0	0
HS1BP3	4	0.96916	0.96958	0.999995	440	0	0	0.060073	0.060547	0.848258	32	0	0
NO_TARGET.69	1	0.9696	0.97006	0.999995	441	0	0	0.030396	0.030687	0.846322	16	0	0
chr7;138064544:138065544	1	0.97029	0.97081	0.999995	442	0	0	0.029713	0.029944	0.846322	15	0	0
NOTCH1	4	0.97093	0.97139	0.999995	443	0	0	0.4452	0.4433	0.948798	216	0	0
THSD1	4	0.97131	0.9718	0.999995	444	0	0	0.046964	0.04754	0.848258	25	0	0
NO_TARGET.27	1	0.97165	0.97199	0.999995	445	0	0	0.028347	0.028536	0.846322	13	0	0
NO_TARGET.6	1	0.97234	0.97264	0.999995	446	0	0	0.027664	0.027862	0.846322	12	0	0
SYTL3	4	0.97244	0.97298	0.999995	447	0	0	0.29918	0.29737	0.881059	156	0	0
chr16;85442767:85443767	1	0.9737	0.97386	0.999995	448	0	0	0.026298	0.026375	0.846322	11	0	0
GRHL3	4	0.97477	0.97532	0.999995	449	0	0	0.56566	0.5655	0.981748	269	0	0
NO_TARGET.45	1	0.97575	0.97586	0.999995	450	0	0	0.024249	0.024263	0.846322	10	0	0
NO_TARGET.9	1	0.9778	0.97798	0.999995	451	0	0	0.022199	0.022459	0.846322	8	0	0
DERA	4	0.98058	0.98095	0.999995	452	0	0	0.29498	0.29342	0.881059	153	0	0
NO_TARGET.57	1	0.98122	0.98108	0.999995	453	0	0	0.018784	0.019039	0.846322	7	0	0
NO_TARGET.4	1	0.9819	0.98189	0.999995	454	0	0	0.018101	0.018295	0.846322	6	0	0
SRGAP1	4	0.98315	0.98351	0.999995	455	0	0	0.098589	0.099061	0.864102	53	0	0
NO_TARGET.60	1	0.98531	0.98539	0.999995	456	0	0	0.014686	0.014568	0.846322	5	0	0
TRIM24	4	0.98556	0.98603	0.999995	457	0	0	0.13591	0.1364	0.864102	71	0	0
NO_TARGET.43	1	0.98668	0.98682	0.999995	458	0	0	0.01332	0.01322	0.846322	4	0	0
GPC1	4	0.98849	0.98917	0.999995	459	0	0	0.14809	0.14833	0.864102	79	0	0
DYRK3	4	0.99679	0.99692	0.999995	460	0	0	0.31987	0.31928	0.881059	166	0	0
ENDOD1	4	0.99815	0.99831	0.999995	461	0	0	0.31783	0.31718	0.881059	164	0	0
KLF3	4	0.99832	0.99849	0.999995	462	0	0	0.041682	0.042247	0.848258	22	0	0
ADORA2B	4	0.99897	0.99915	0.999995	463	0	0	0.25856	0.25729	0.873605	134	0	0
PLXNB2	4	0.99977	0.9998	0.999995	464	0	0	0.15533	0.15532	0.864102	83	0	0
SLC30A1	4	1.0	1.0	0.999995	465	0	0	0.00025047	0.00062951	0.097994	3	2	1.0454
CDKN1A	4	1.0	1.0	0.999995	466	0	0	3.4892e-07	4.9568e-06	0.001157	2	3	1.2182
TP53	4	1.0	1.0	0.999995	467	0	0	3.2667e-11	4.9568e-06	0.001157	1	4	2.6924
