# Supplementary material for: Identification of functional regulatory elements in the human genome using pooled CRISPR screens
Source: BMC Genomics. 2020 Jan 31;21:107. doi: 10.1186/s12864-020-6497-0 (PMC6995077; doi:10.1186/s12864-020-6497-0)
Supplement: Supplementary file 20 — Additional file 20: Table S15. Guide-level MAGeCK output (Peak Library/dCas9-KRAB/ Doxorubicin). [file 12864_2020_6497_MOESM20_ESM.txt]

sgrna	Gene	control_count	treatment_count	control_mean	treat_mean	LFC	control_var	adj_var	score	p.low	p.high	p.twosided	FDR	high_in_treatment
TGTCCCAACATGTTGAGCTC	Peak_975	1363.9	6545.1/6968.6/6485.8	1363.9	6545.1	2.2618	91444	17688	38.957	1	0	0	0	True
ATGTTGGGACATGTTCCTGA	Peak_975	591.38	1967.6/1796.2/1933	591.38	1933	1.707	9950.5	5901.3	17.464	1	1.3388e-68	2.6777e-68	1.6588e-64	True
GCAGCTGCTTGGGCATGTCT	Peak_685	304.24	1142.4/1182.5/1105.3	304.24	1142.4	1.9054	1492.6	2477.8	16.839	1	6.2943e-64	1.2589e-63	5.1991e-60	True
TATGGAGTAACTCAAGGTAA	Peak_614	649.5	1754/1584.3/1424.7	649.5	1584.3	1.2851	27137	6672.3	11.444	1	1.2568e-30	2.5135e-30	7.7857e-27	True
GCGGGGCGGTGACTTTCAAG	NO_TARGET_355	29.056	140.6/184.7/146.12	29.056	146.12	2.2913	759.4	121.62	10.615	1	1.2708e-26	2.5416e-26	6.298e-23	True
CACTTGTGGCGGGGCATGTC	Peak_1267	152.12	474.8/354.68/495.77	152.12	474.8	1.6357	7434.2	1008.4	10.162	1	1.471e-24	2.9421e-24	6.0753e-21	True
TCCCAACTTGCAGTTTCTGG	Peak_976	326.46	845.89/870.52/827.68	326.46	845.89	1.3709	469.15	2716	9.967	1	1.0625e-23	2.1251e-23	3.7614e-20	True
GCAAGGCAAGGTAAGTCACA	Peak_1501	584.55	1372.9/1329.7/1312	584.55	1329.7	1.1843	1091.8	5812.2	9.7741	1	7.2738e-23	1.4548e-22	2.2531e-19	True
ATCACAGAGTCCATGCAGCA	Peak_976	683.68	1549.6/1492.3/1384	683.68	1492.3	1.125	7510.6	7136.3	9.5724	1	5.2221e-22	1.0444e-21	1.4378e-18	True
ACTTGTGGCGGGGCATGTCC	Peak_1267	234.16	593.89/610.76/680.52	234.16	610.76	1.3793	2575	1763	8.9692	1	1.4931e-19	2.9861e-19	3.6998e-16	True
CTTGTGAGCAGCTTGGGTAA	Peak_546	459.78	922.72/1001.5/1051	459.78	1001.5	1.1215	4330.6	4245.7	8.314	1	4.6275e-17	9.2551e-17	1.0425e-13	True
AGGGAAACCTCTATGGGTAA	NO_TARGET_391	634.11	1170.9/1344.4/1298.4	634.11	1298.4	1.0328	9190.5	6466	8.2612	1	7.212e-17	1.4424e-16	1.4893e-13	True
TGTTCTCATTGCCATGGTAA	Peak_693	835.8	1573.5/1538.7/1458.1	835.8	1538.7	0.87968	3851.7	9288.3	7.2931	1	1.5141e-13	3.0282e-13	2.8861e-10	True
TGCTCCCAAGGGACAGAAAA	Peak_281	610.19	1164.7/809.45/1334.9	610.19	1164.7	0.93155	77598	6148.2	7.0723	1	7.6191e-13	1.5238e-12	1.3486e-09	True
CTGAACTTGACCAGCTCAAG	Peak_1873	933.22	215.89/222.23/267.2	933.22	222.23	-2.0652	1031.1	10736	6.862	3.3952e-12	1	6.7903e-12	5.6088e-09	False
GAGCAAGCCAGGGCTTGTGC	Peak_1934	786.23	193.61/162.63/163.87	786.23	163.87	-2.2555	443.09	8572.1	6.7221	8.9573e-12	1	1.7915e-11	1.3873e-08	False
GGGCCTTAGACTCAAGGTAA	Peak_1260	576	1181.6/1077.3/995.72	576	1077.3	0.90211	8770	5701.2	6.6392	1	1.5773e-11	3.1545e-11	2.2991e-08	True
CCAAGGCCAGGCACAAGGCA	Peak_1501	627.28	1194.7/1081.7/1108.4	627.28	1108.4	0.82037	4076.5	6374.8	6.0265	1	8.3778e-10	1.6756e-09	1.1533e-06	True
CATCATCATGCGGCCTTGCA	Peak_974	623.86	1085.6/1086.9/1307.8	623.86	1086.9	0.7999	24407	6329.3	5.8198	1	2.9459e-09	5.8918e-09	3.8421e-06	True
CATGGCCTTGGAAGCCTCCG	Peak_2600	707.61	195.91/227.38/249.45	707.61	227.38	-1.6336	738.65	7465.5	5.558	1.3644e-08	1	2.7288e-08	1.6905e-05	False
CTCTCTTGGCTCGCAAGTAG	Peak_2027	967.41	1563.5/1357.7/1555.2	967.41	1555.2	0.68431	19538	11255	5.5401	1	1.5117e-08	3.0235e-08	1.7839e-05	True
GCGGTTCCGGGAGCACATTT	NO_TARGET_55	140.15	299.63/294.34/373.66	140.15	299.63	1.0907	2753.7	907.17	5.2949	1	5.9539e-08	1.1908e-07	6.7063e-05	True
GCAAGACACAAGGTAAGGCA	Peak_1501	1081.9	1831.6/1666.7/1671	1081.9	1671	0.62666	12903	13039	5.1589	1	1.2418e-07	2.4835e-07	0.00013379	True
TGGGACATGTCTGGCCTCCA	Peak_1667	451.23	626.16/820.48/778.63	451.23	778.63	0.78573	12499	4142.9	5.0865	1	1.8232e-07	3.6464e-07	0.00018824	True
TCCTACCCAAGGGGACCATG	Peak_384	1056.3	496.32/498.18/468.64	1056.3	496.32	-1.0881	384.8	12634	4.9818	3.149e-07	1	6.2979e-07	0.00031213	False
GCAAGGTAAGTCACAAGGCA	Peak_1501	251.25	469.43/490.08/468.64	251.25	469.43	0.8991	213.66	1931.9	4.9637	1	3.4584e-07	6.9168e-07	0.00032961	True
TTGTCAAGAGACTTGGAGAG	Peak_2481	760.6	328.83/417.23/328.78	760.6	328.83	-1.2073	3907.6	8207.2	4.766	9.3967e-07	1	1.8793e-06	0.0008517	False
CCTAACCCCTGGCCAGGAAG	NO_TARGET_412	1199.9	545.49/744.69/617.89	1199.9	617.89	-0.95631	10660	14941	4.7612	9.6238e-07	1	1.9248e-06	0.0008517	False
CAAGCCCGGGCAAGGCCAGC	Peak_974	406.79	596.96/689.5/770.28	406.79	689.5	0.75982	7544	3618.3	4.6999	1	1.3014e-06	2.6027e-06	0.001112	True
GTCCCAACTTGCAGTTTCTG	Peak_976	490.54	807.47/776.33/813.07	490.54	807.47	0.71789	500.56	4620.8	4.6624	1	1.5627e-06	3.1253e-06	0.0012908	True
GACCTATTCACAAGAGACCC	Peak_2113	994.76	500.16/481.99/519.78	994.76	500.16	-0.99053	357.58	11676	4.5773	2.3545e-06	1	4.7091e-06	0.0018821	False
AGGCAAGTCAAGGTAAGACA	Peak_1501	386.28	649.21/569.56/650.25	386.28	649.21	0.74752	3172.6	3382.1	4.5211	1	3.0764e-06	6.1527e-06	0.0023823	True
TACATATACTTGTATAAACC	Peak_1072	1468.2	796.72/918.35/838.12	1468.2	838.12	-0.80809	4075.8	19491	4.5132	3.1926e-06	1	6.3853e-06	0.0023974	False
GACATTCCAAGGAAGGTGAG	Peak_2383	405.08	101.41/138.34/147.17	405.08	138.34	-1.5431	720.75	3598.5	4.4466	4.362e-06	1	8.7239e-06	0.0031791	False
ATGTCATGCCGGGACCATGG	Peak_2246	321.33	92.963/132.45/73.061	321.33	92.963	-1.7784	977.83	2660.5	4.4274	4.7687e-06	1	9.5373e-06	0.0033162	False
TTGCGTATTACTCCATGGCG	Peak_2422	1446	834.36/907.32/776.54	1446	834.36	-0.79257	4332.8	19103	4.4252	4.8177e-06	1	9.6354e-06	0.0033162	False
TAAGATCCAAGGGAATTCCC	Peak_2322	499.09	242.78/195.74/184.74	499.09	195.74	-1.3459	1166.9	4726.3	4.4125	5.1101e-06	0.99999	1.022e-05	0.0033431	False
CATGCAAAGCAAGTAGAAAC	Peak_974	613.6	960.36/1181.8/833.94	613.6	960.36	0.64543	32506	6193.4	4.4062	0.99999	5.2598e-06	1.052e-05	0.0033431	True
TGTGGATTCCTCACAAGGGT	Peak_2590	582.84	918.11/791.79/933.1	582.84	918.11	0.65467	8091.1	5789.9	4.4061	0.99999	5.2615e-06	1.0523e-05	0.0033431	True
AGTATAATTACTACTTGTAT	Peak_1941	1493.8	789.04/880.82/1067.7	1493.8	880.82	-0.76143	21682	19941	4.3412	7.0869e-06	0.99999	1.4174e-05	0.0043903	False
AGGTAAGTCATGATGTTTCA	Peak_778	415.34	732.18/678.46/621.02	415.34	678.46	0.70665	3092.6	3717.8	4.3154	0.99999	7.9663e-06	1.5933e-05	0.0048148	True
TTACTTGGGAGGGCATGTCT	Peak_2405	622.15	962.67/910.26/1087.6	622.15	962.67	0.62896	9173.8	6306.6	4.2879	0.99999	9.0191e-06	1.8038e-05	0.0053213	True
ATTTTCTAGGGTAAGTATCT	Peak_1250	384.57	593.12/630.63/630.42	384.57	630.42	0.7116	695.49	3362.6	4.2396	0.99999	1.1195e-05	2.2391e-05	0.0064517	True
GCAAGGCACAAGGTAAGGCC	Peak_1501	716.16	1196.2/1047.9/1084.4	716.16	1084.4	0.59792	6917.3	7584	4.229	0.99999	1.1738e-05	2.3476e-05	0.0066105	True
AGGCAAGGTAAGTCAAGACA	Peak_1501	449.52	603.88/720.41/721.22	449.52	720.41	0.67922	6790	4122.4	4.219	0.99999	1.2268e-05	2.4535e-05	0.0067554	True
CAACATGCACATGGGGGATG	Peak_1503	1081.9	1614.9/1426.8/1559.3	1081.9	1559.3	0.52693	10325	13039	4.1809	0.99999	1.4517e-05	2.9034e-05	0.0076875	True
CTGTCATTCTAGTGCGCATG	Peak_2010	946.9	1396.8/1384.2/1313	946.9	1384.2	0.54724	2609.4	10943	4.1799	0.99999	1.4581e-05	2.9162e-05	0.0076875	True
GGTGCTCTAGGGTGGTGGAG	Peak_37	1105.9	1538.9/1638/1586.5	1105.9	1586.5	0.52027	2461	13420	4.1489	0.99998	1.6705e-05	3.341e-05	0.008624	True
AGATTAAACAAGAAAACTTC	Peak_714	1174.2	763.68/679.2/613.72	1174.2	679.2	-0.78891	5712.6	14522	4.1078	1.997e-05	0.99998	3.9939e-05	0.010099	False
CTGGAACCTTGAGCAGGTCT	Peak_860	897.33	1336.1/1308.4/1274.4	897.33	1308.4	0.54354	960.22	10197	4.0705	0.99998	2.3459e-05	4.6919e-05	0.011618	True
GCCGAGCTCATGGCCTGAGG	Peak_1482	794.78	415.65/411.35/500.99	794.78	415.65	-0.93355	3651.3	8694.6	4.066	2.3912e-05	0.99998	4.7824e-05	0.011618	False
TGTCCAGGCATGCCCAGTAA	Peak_716	1027.2	1340.7/1473.2/1476.9	1027.2	1473.2	0.51976	8788.1	12179	4.041	0.99997	2.6614e-05	5.3228e-05	0.012471	True
ACAAAAGACAAGCCCGGGCA	Peak_974	247.83	417.18/423.86/504.12	247.83	423.86	0.77179	3243.8	1897.9	4.0405	0.99997	2.6672e-05	5.3344e-05	0.012471	True
AAAAGCCAGACTCCCAGACT	Peak_974	936.64	1455.1/1284.1/1351.6	936.64	1351.6	0.52866	7639.1	10787	3.9956	0.99997	3.2265e-05	6.453e-05	0.014806	True
GTTTAACTAGTATTACTAAC	Peak_15	475.16	215.12/210.46/203.53	475.16	210.46	-1.1711	34.88	4432.3	3.976	3.5044e-05	0.99996	7.0089e-05	0.015789	False
GGCCTTGGGTTCCTTGGATG	Peak_2574	917.84	1323.8/1304.7/1365.2	917.84	1323.8	0.52785	1040.8	10504	3.9607	0.99996	3.7367e-05	7.4734e-05	0.016535	True
AATATCTGATATAATAAATG	chr21;16780631:16781631	507.63	266.6/213.4/233.8	507.63	233.8	-1.1152	745.96	4832.4	3.9392	4.0875e-05	0.99996	8.1749e-05	0.017595	False
CAGAAGCAAGCACAGCCCCG	Peak_3	887.08	492.47/520.99/465.51	887.08	492.47	-0.84771	770.19	10044	3.9374	4.1182e-05	0.99996	8.2365e-05	0.017595	False
AAGACTTTGAAGCCAAGCCA	Peak_317	782.81	422.56/405.46/440.46	782.81	422.56	-0.88795	306.36	8523.2	3.9022	4.7663e-05	0.99995	9.5325e-05	0.020018	False
AAGTCCCCACAAGAATTATC	Peak_1344	1358.8	805.17/891.86/842.29	1358.8	842.29	-0.6893	1917.6	17600	3.8934	4.9425e-05	0.99995	9.885e-05	0.020412	False
TGTCCAGGCATGTGTAGTAA	Peak_716	859.73	1209.3/1251.7/1241	859.73	1241	0.52904	559.99	9639.1	3.8834	0.99995	5.1493e-05	0.00010299	0.020732	True
AGTCCAGGCTTGTTCTCATG	Peak_75	704.19	1062.5/977.22/1038.5	704.19	1038.5	0.55983	2167.2	7418.3	3.8817	0.99995	5.1873e-05	0.00010375	0.020732	True
GGCTGAGGCAAGGAAATGCT	Peak_2535	656.33	368.78/339.97/303.73	656.33	339.97	-0.94699	1071.8	6764.5	3.8466	5.9891e-05	0.99994	0.00011978	0.023557	False
CCAGATCCAGCATGGCTACT	Peak_589	806.74	1166.3/1184.7/1078.2	806.74	1166.3	0.53116	4050.3	8866.8	3.8181	0.99993	6.7251e-05	0.0001345	0.026039	True
AATCTACAAGTGAAAACGCA	Peak_2567	835.8	538.57/470.21/396.62	835.8	470.21	-0.8285	5044.5	9288.3	3.7933	7.4321e-05	0.99993	0.00014864	0.027624	False
CGCAGAGGTCTGCAAGAAGG	Peak_1317	883.66	1184.7/1262.7/1362.1	883.66	1262.7	0.5145	7978.5	9992.9	3.7921	0.99993	7.4684e-05	0.00014937	0.027624	True
TAGGGTAAGTATCTAGGAAT	Peak_1250	748.63	1197.8/1027.3/1088.6	748.63	1088.6	0.53957	7839.1	8038.2	3.7921	0.99993	7.4689e-05	0.00014938	0.027624	True
CATGTAAGTACAAGTCCACT	Peak_2160	599.93	817.46/891.86/891.35	599.93	891.35	0.57041	2729.8	6013.3	3.7581	0.99991	8.5618e-05	0.00017124	0.030895	True
CCATGCCCAGGCAAGAATTT	Peak_1963	234.16	391.83/390.74/396.62	234.16	391.83	0.74025	12.066	1763	3.755	0.99991	8.6659e-05	0.00017332	0.030895	True
GCATAAGTCAAGGCGAGGCA	Peak_1501	632.41	331.13/315.68/355.91	632.41	331.13	-0.93137	426.37	6443.2	3.7533	8.7274e-05	0.99991	0.00017455	0.030895	False
TAACGCGCATATCTGAACAC	NO_TARGET_149	1114.4	791.34/682.88/580.32	1114.4	682.88	-0.70575	11141	13556	3.7062	0.00010519	0.99989	0.00021038	0.036713	False
TCTTGGGAACTAGGGAATGG	Peak_1148	714.45	1034.1/1086.1/999.9	714.45	1034.1	0.53288	1938.1	7560.2	3.6765	0.99988	0.00011821	0.00023643	0.040685	True
CATGGCCTTGGGCACCTCTG	Peak_182	931.52	1273.1/1310.6/1361	931.52	1310.6	0.49209	1976.7	10710	3.6627	0.99988	0.00012477	0.00024954	0.042354	True
CCAGACCCAAGCCTTGCCTT	Peak_383	726.41	885.84/1047.1/1110.5	726.41	1047.1	0.52697	15017	7726.7	3.6486	0.99987	0.00013184	0.00026368	0.044149	True
CTTCTGTCAAGACTGGATGA	Peak_2237	817	1162.4/1201.7/1037.5	817	1162.4	0.50821	8576.2	9015	3.6381	0.99986	0.00013734	0.00027468	0.045378	True
ACAAAGCAAGGTAAGGCACA	Peak_1501	685.39	984.95/1056/947.71	685.39	984.95	0.52248	3214.5	7159.7	3.5403	0.9998	0.00019986	0.00039972	0.065165	True
CTGACTTGCCAACAAGGTGA	Peak_1742	124.77	223.57/234/176.39	124.77	223.57	0.83637	1167.4	780.84	3.5357	0.9998	0.00020333	0.00040665	0.065434	True
GGAAAGGCAAGCAAAATGCA	Peak_1501	464.9	699.91/589.42/696.17	464.9	696.17	0.58148	5704.5	4307.7	3.5237	0.99979	0.00021281	0.00042562	0.067609	True
CCCAGACCTGCCTTGAAGTT	Peak_442	425.59	633.84/643.14/692	425.59	643.14	0.59452	1236.6	3838.1	3.5115	0.99978	0.00022275	0.0004455	0.069871	True
CCTGGACTTGAACAAGCAAC	Peak_1037	68.368	134.45/81.68/150.3	68.368	134.45	0.96543	1517.9	360.68	3.4796	0.99975	0.00025112	0.00050225	0.077785	True
CTGACCGCCATGTGGACACA	Peak_1079	955.44	1354.5/1303.9/1319.3	955.44	1319.3	0.46509	737.71	11073	3.4576	0.99973	0.00027249	0.00054499	0.082393	True
TAGTCTGTCTATTTATATAC	chr11;100658192:100659192	1044.3	681.47/624.01/658.6	1044.3	658.6	-0.66429	859.84	12446	3.4575	0.00027265	0.99973	0.0005453	0.082393	False
GCCCAGGCTAGACCTAGGGG	Peak_1599	741.79	458.67/412.08/435.24	741.79	435.24	-0.76785	542.64	7942	3.4399	0.00029098	0.99971	0.00058195	0.086872	False
GTATTATTACTCCTAGAGGC	Peak_1801	1290.4	850.5/850.65/871.52	1290.4	850.65	-0.60065	217.68	16443	3.4297	0.00030214	0.9997	0.00060428	0.089132	False
TGGGCTTGCTCTCAAGGTGA	Peak_794	642.66	890.45/1078.8/919.53	642.66	919.53	0.51617	13102	6580.4	3.4131	0.99968	0.00032113	0.00064226	0.093618	True
ACTCAAAGCAAGTACACCAT	Peak_1277	471.74	697.61/744.69/627.28	471.74	697.61	0.56344	3581.1	4390.6	3.4087	0.99967	0.00032634	0.00065268	0.094032	True
ACTAGTTGACATGTATTTGC	Peak_804	1071.7	656.89/713.78/686.78	1071.7	686.78	-0.64119	811.34	12877	3.3918	0.00034713	0.99965	0.00069425	0.098871	False
CAAGGCAAGGTGCAAGGCAA	Peak_1501	208.52	370.32/339.97/219.18	208.52	339.97	0.70253	7754.8	1516.8	3.3751	0.99963	0.00036898	0.00073796	0.1039	True
AGCTGCCTGCAAGACCATGA	Peak_1082	1052.9	1319.9/1440.8/1429.9	1052.9	1429.9	0.44124	6108.6	12581	3.3616	0.99961	0.00038745	0.0007749	0.10788	True
ATGTTATAACAAGTTAGTAC	Peak_1083	753.76	451.76/472.42/408.1	753.76	451.76	-0.73728	1166.4	8110.5	3.3534	0.0003991	0.9996	0.0007982	0.10987	False
CCTTGCCTCGTGCCTTGCTT	Peak_1501	902.46	1366/1077.3/1242	902.46	1242	0.46035	21256	10273	3.3504	0.9996	0.00040347	0.00080694	0.10987	True
TGCCATGTGGATCTCAAGTG	Peak_1602	1193	1599.6/1436.4/1623	1193	1599.6	0.42277	13589	14829	3.3386	0.99958	0.00042094	0.00084189	0.11338	True
CTGGATCGCCCGCAGAAATA	NO_TARGET_190	538.4	771.36/777.8/836.03	538.4	777.8	0.52991	1716	5219	3.3139	0.99954	0.00046004	0.00092008	0.12258	True
GCCAAGGCGTGGCCAAGGTG	Peak_2242	471.74	264.29/252.4/222.32	471.74	252.4	-0.89963	523.25	4390.6	3.3102	0.00046615	0.99953	0.0009323	0.12289	False
TAGCTATACATATTACAACG	chr13;82496682:82497682	823.84	623.85/508.48/507.26	823.84	508.48	-0.69508	6656.2	9114.2	3.3033	0.00047783	0.99952	0.00095566	0.12375	False
CGTAATTTTGTAATCGCTTC	NO_TARGET_462	851.18	502.46/529.08/590.75	851.18	529.08	-0.68494	2256	9513.4	3.3023	0.00047941	0.99952	0.00095882	0.12375	False
ATGGGATAACATGTCGAACA	Peak_1559	794.78	507.07/481.25/487.42	794.78	487.42	-0.70423	212.07	8694.6	3.2962	0.00048997	0.99951	0.00097994	0.12512	False
ATGATCCACATGCCCGCAAA	Peak_1937	887.08	557.01/688.03/487.42	887.08	557.01	-0.67039	11004	10044	3.2935	0.00049482	0.99951	0.00098964	0.12512	False
CCCGCCGAAGACCCTGCTTG	NO_TARGET_19	538.4	676.86/775.6/774.45	538.4	774.45	0.52368	4762.3	5219	3.2675	0.99946	0.00054255	0.0010851	0.1358	True
ACCTTTCCCAAGGTCACTGC	Peak_281	1013.6	659.96/585.01/656.51	1013.6	656.51	-0.62577	2562.1	11967	3.2639	0.00054937	0.99945	0.0010987	0.13613	False
AAAGCCAGACTCCCAGACTA	Peak_974	656.33	845.89/997.83/923.71	656.33	923.71	0.49237	5774.7	6764.5	3.2509	0.99942	0.00057528	0.0011506	0.14114	True
TCCCAGTCACCACAAGTCCC	Peak_890	791.36	490.17/437.1/495.77	791.36	490.17	-0.68994	1423.9	8645.5	3.2393	0.00059918	0.9994	0.0011984	0.14557	False
ATGTTTGTACAAGTTTTCAC	Peak_1716	1181.1	793.64/975.01/789.06	1181.1	793.64	-0.57292	16458	14633	3.2026	0.00068096	0.99932	0.0013619	0.16383	False
ACCACAAGGCATGCACAGGC	Peak_1128	1172.5	802.86/718.2/788.02	1172.5	788.02	-0.5727	2547.6	14494	3.1937	0.00070235	0.9993	0.0014047	0.16735	False
TGAACCAACATGCCTGTCCT	Peak_93	1297.3	1553.5/1707.2/1715.9	1297.3	1707.2	0.39587	11851	16558	3.1855	0.99928	0.00072243	0.0014449	0.17049	True
AAAATTAAATTATTACATGC	Peak_1109	305.95	147.51/158.21/123.16	305.95	147.51	-1.0474	353.71	2495.9	3.1713	0.00075879	0.99924	0.0015176	0.17739	False
TTGCCCCTACATGTCCCATG	Peak_1148	1111	1479/1518.8/1282.8	1111	1479	0.41243	20043	13502	3.1669	0.99923	0.00077049	0.001541	0.17844	True
ATTTATAAACACAGGGTCGC	NO_TARGET_302	760.6	475.57/560.73/436.28	760.6	475.57	-0.67633	4397.4	8207.2	3.1462	0.00082709	0.99917	0.0016542	0.18977	False
AACATTACGTTATTTAGGCC	chr19;57625812:57626812	928.1	556.24/651.24/604.32	928.1	604.32	-0.61813	2256.3	10658	3.1362	0.00085586	0.99914	0.0017117	0.19457	False
GCACAAGGTAAGGCAATGCA	Peak_1501	762.3	1117.1/1030.9/1044.8	762.3	1044.8	0.45425	2710.6	8231.4	3.1135	0.99908	0.00092455	0.0018491	0.20827	True
CCTCATCATGAAGCTGCCTA	Peak_336	112.81	188.23/217.81/194.13	112.81	194.13	0.77788	297.79	685.76	3.1056	0.99905	0.00094935	0.0018987	0.21047	True
CAAATACAATTACTTATAGC	NO_TARGET_179	287.15	138.29/158.21/137.77	287.15	138.29	-1.0487	198.49	2298.2	3.105	0.00095128	0.99905	0.0019026	0.21047	False
GGTTTCAATAGCAAGAGTAG	Peak_2494	521.31	740.63/614.44/789.06	521.31	740.63	0.50581	9134.7	5003.4	3.1007	0.99903	0.00096534	0.0019307	0.21169	True
TAACAAAAATACCGTAGACC	chr15;79632579:79633579	813.58	483.26/520.99/655.47	813.58	520.99	-0.64204	9753.9	8965.5	3.0901	0.0010004	0.999	0.0020008	0.21746	False
GAAGACGTTACATAAAACTC	chr15;80256701:80257701	589.68	448.68/328.19/353.83	589.68	353.83	-0.73525	4827.3	5879	3.076	0.0010491	0.99895	0.0020982	0.22581	False
TTACAGTTCAAGCAGAAGGG	Peak_1662	726.41	999.55/996.35/961.28	726.41	996.35	0.45534	620.21	7726.7	3.071	0.99893	0.0010668	0.0021337	0.22581	True
CCAGGCAGAGCCAAGCATCT	Peak_333	297.4	447.91/489.35/361.13	297.4	447.91	0.58918	4623.9	2405.6	3.0688	0.99893	0.0010747	0.0021494	0.22581	True
CATCAAATTAAGGTAATATG	chr23;148417700:148418700	899.04	1209.3/1224.5/1184.6	899.04	1209.3	0.42729	419.07	10222	3.0686	0.99892	0.0010753	0.0021506	0.22581	True
TGTTACAGTTCAAGCAGAAG	Peak_1662	683.68	1022.6/849.18/942.49	683.68	942.49	0.46258	7561.6	7136.3	3.0637	0.99891	0.001093	0.0021861	0.22761	True
ATATTTTATGACATAAAAAT	NO_TARGET_246	377.73	232.79/202.36/189.96	377.73	202.36	-0.89714	539.92	3284.8	3.0599	0.0011071	0.99889	0.0022142	0.22861	False
GCATAATTCAAGGTAAGGCC	Peak_1501	813.58	1214.7/1070.7/1102.2	813.58	1102.2	0.43754	6822.7	8965.5	3.048	0.99885	0.0011519	0.0023037	0.23478	True
CTATTAAATAAAGTACGACT	chr5;175427197:175428197	466.61	285.8/264.91/266.15	466.61	266.15	-0.80765	193.87	4328.4	3.0469	0.0011559	0.99884	0.0023118	0.23478	False
ATGTTATTACAGACGCGTGT	NO_TARGET_239	1078.5	790.57/732.18/609.54	1078.5	732.18	-0.55813	9225	12985	3.0392	0.0011859	0.99881	0.0023718	0.23753	False
GTGCCTCATGGGCTGCATGC	Peak_1330	413.63	204.37/228.85/355.91	413.63	228.85	-0.85111	8372.1	3697.9	3.0385	0.0011886	0.99881	0.0023772	0.23753	False
ATTTAAACCGTTACACAGTC	NO_TARGET_477	610.19	450.99/294.34/372.61	610.19	372.61	-0.71006	6134.3	6148.2	3.0298	0.0012234	0.99878	0.0024468	0.2415	False
CTGTCCTTGCAGTGAGCATG	Peak_1892	1798.1	2281.1/1936/2306.7	1798.1	2281.1	0.34307	59843	25463	3.0267	0.99876	0.0012362	0.0024724	0.2415	True
CATCCCTAGGAACATGGTGG	Peak_218	1295.6	1614.2/1700.6/1684.6	1295.6	1684.6	0.37855	2606.4	16529	3.0258	0.99876	0.00124	0.0024801	0.2415	True
TCACACCAAGTTTAAAGGGC	Peak_976	410.21	633.84/593.1/590.75	410.21	593.1	0.53084	832.51	3658	3.024	0.99875	0.0012474	0.0024949	0.2415	True
CTTTCCTAGACAAGGGGACA	Peak_337	521.31	734.49/723.35/754.62	521.31	734.49	0.4938	264.69	5003.4	3.0138	0.99871	0.00129	0.00258	0.24643	True
ATCATACACAACATGAGGAC	Peak_453	781.11	509.38/503.33/502.04	781.11	503.33	-0.633	19.128	8498.8	3.0131	0.0012928	0.99871	0.0025856	0.24643	False
CACAGCCTAGAGGGTAGCAT	Peak_894	991.34	1315.3/1432.7/1244.1	991.34	1315.3	0.4076	9425.4	11623	3.0051	0.99867	0.0013275	0.002655	0.25111	True
CAGGGCCATGTTGCCTCAAG	Peak_18	290.56	487.1/368.67/435.24	290.56	435.24	0.5813	3560.6	2333.9	2.9947	0.99863	0.0013736	0.0027473	0.25787	True
TGCATGCAGGCAAGAAGAGG	Peak_2459	640.95	771.36/883.03/917.44	640.95	883.03	0.46164	6826.9	6557.5	2.9895	0.9986	0.0013974	0.0027947	0.26035	True
AAGAGCAGACATGCATGAGC	Peak_830	1314.4	927.33/943.37/900.74	1314.4	927.33	-0.50277	482.08	16846	2.9821	0.0014316	0.99857	0.0028631	0.26473	False
CCAAGGCCTACAGTCATGTG	Peak_1238	899.04	1237.7/1098.6/1199.3	899.04	1199.3	0.41527	5801.2	10222	2.9693	0.99851	0.0014923	0.0029846	0.2723	True
ATATCAATACAGCATGCTCT	Peak_2592	1322.9	883.53/1100.8/936.23	1322.9	936.23	-0.49834	14938	16990	2.9666	0.0015054	0.99849	0.0030109	0.2723	False
AAGACGAGACAAGACAGGAC	Peak_1812	676.84	427.94/422.38/437.33	676.84	427.94	-0.66018	59.482	7042.9	2.9659	0.0015088	0.99849	0.0030177	0.2723	False
CCAGCGCCATGTGTCTAGAG	Peak_1486	275.18	467.89/297.29/413.32	275.18	413.32	0.58512	8220.6	2174.4	2.9624	0.99847	0.0015264	0.0030529	0.2723	True
TGGGCACAGGCATGGAGTAG	Peak_316	856.31	1146.3/1253.9/1114.7	856.31	1146.3	0.42034	6289.2	9588.8	2.9613	0.99847	0.0015316	0.0030632	0.2723	True
GACAGATCACGTATCAGGGC	NO_TARGET_4	673.43	435.62/413.55/425.84	673.43	425.84	-0.65995	123.33	6996.3	2.96	0.0015384	0.99846	0.0030768	0.2723	False
GCGTCTTCCATTCAAGACTC	Peak_1938	1008.4	667.65/686.56/761.93	1008.4	686.56	-0.55399	3019.1	11887	2.9522	0.0015775	0.99842	0.0031551	0.27477	False
TCCTACTTGGCATGTTTCCT	Peak_49	355.51	480.95/518.05/534.39	355.51	518.05	0.5419	821.64	3035.1	2.9502	0.99841	0.001588	0.0031759	0.27477	True
CAACATCACTTGGGGGCCAG	Peak_1736	1287	1718.7/1664.5/1644.9	1287	1664.5	0.3708	1658.1	16386	2.9489	0.99841	0.0015944	0.0031888	0.27477	True
GGGACTGATATATGGCGAAC	NO_TARGET_244	1311	998.01/905.11/928.92	1311	928.92	-0.49654	2670.1	16788	2.9485	0.0015967	0.9984	0.0031934	0.27477	False
CATGTCCTGACTTGCCCTTT	Peak_7	729.83	989.56/951.47/1058.3	729.83	989.56	0.43871	3091.4	7774.4	2.9457	0.99839	0.0016112	0.0032224	0.27535	True
CCCACTAGATCCCCTTCTAG	Peak_1648	408.5	470.19/604.14/585.54	408.5	585.54	0.51836	6824.9	3638.2	2.9351	0.99833	0.0016673	0.0033346	0.28298	True
CTGGTTGGGAGACAAGAACC	Peak_1012	76.914	67.61/136.87/167	76.914	136.87	0.82335	2852.3	419.36	2.9278	0.99829	0.001707	0.0034141	0.28594	True
CCAGCAAGGCAATGCTCAAG	Peak_2312	974.25	1335.3/1286.3/1145	974.25	1286.3	0.40049	11185	11360	2.9276	0.99829	0.0017078	0.0034156	0.28594	True
TGACAACATGGATCGCCATC	Peak_2298	847.76	1128.6/1131.8/1223.3	847.76	1131.8	0.4164	4191.5	9463.3	2.9193	0.99825	0.0017541	0.0035082	0.29172	True
GGAATATACTACTTGGGAAT	Peak_2252	389.7	430.24/559.99/561.53	389.7	559.99	0.52192	8418.3	3421.2	2.9114	0.9982	0.001799	0.003598	0.29719	True
ATCATGTTTGATAACATCCA	Peak_2218	738.38	948.84/996.35/1007.2	738.38	996.35	0.4318	1187.7	7894.1	2.9036	0.99816	0.0018446	0.0036892	0.30271	True
TGTGAGTTGCATGCCCATCT	Peak_1129	505.92	604.65/707.16/730.61	505.92	707.16	0.48231	5529.8	4811.1	2.9012	0.99814	0.0018584	0.0037168	0.30273	True
CTGGATGAGCAAGCCCATCT	Peak_2242	928.1	1372.9/1138.4/1227.4	928.1	1227.4	0.40292	14551	10658	2.8994	0.99813	0.0018692	0.0037383	0.30273	True
TGTCCATCACCATGTTTGCT	Peak_735	1538.3	1962.2/1955.2/1750.3	1538.3	1955.2	0.34578	21004	20726	2.8958	0.99811	0.0018909	0.0037819	0.30427	True
ATATAGATTTCACGAATCTA	Peak_314	364.06	194.38/202.36/297.46	364.06	202.36	-0.84409	4554.2	3130.6	2.89	0.0019264	0.99807	0.0038528	0.30681	False
ATCTACATGTGAACATGCCT	Peak_597	1329.8	1154.7/894.81/951.89	1329.8	951.89	-0.48187	22204	17106	2.8891	0.0019315	0.99807	0.0038629	0.30681	False
GCCAAAGCAAGGCACATGGG	Peak_1935	858.02	527.82/579.86/575.1	858.02	575.1	-0.57638	1129.1	9613.9	2.8855	0.0019541	0.99805	0.0039083	0.30681	False
GTCCATGGGCAAGAGCTGGC	Peak_2373	247.83	122.16/157.47/103.33	247.83	122.16	-1.0147	800.86	1897.9	2.8848	0.0019581	0.99804	0.0039162	0.30681	False
AAAACTGAGGCCTAGAGTGC	Peak_79	806.74	568.54/516.57/535.44	806.74	535.44	-0.59049	725.68	8866.8	2.8812	0.0019805	0.99802	0.0039611	0.30681	False
TGTCCTTGCAGTGAGCATGT	Peak_1892	1052.9	1376/1195/1387.1	1052.9	1376	0.38584	16437	12581	2.881	0.99802	0.0019821	0.0039643	0.30681	True
AAGCCCACAAGTAATGATTC	Peak_2123	685.39	441.77/437.84/508.3	685.39	441.77	-0.63248	2220.9	7159.7	2.8792	0.0019934	0.99801	0.0039869	0.30681	False
AAACATTCTAGACACTAAGC	Peak_2073	529.85	324.22/373.08/316.25	529.85	324.22	-0.7069	1225.5	5110.9	2.8764	0.0020114	0.99799	0.0040227	0.30767	False
GATCTACTCTGCTAGATTCT	Peak_938	1386.2	1044.1/910.99/999.9	1386.2	999.9	-0.47084	4929.2	18068	2.8736	0.0020292	0.99797	0.0040583	0.30848	False
CTTGGGCAAGCCCCCCAATA	Peak_1177	362.35	522.44/592.37/358	362.35	522.44	0.52665	15965	3111.5	2.87	0.99795	0.0020527	0.0041053	0.31015	True
CTGAAGCTTGAGAGACCATG	Peak_2370	905.88	1131.7/1197.2/1218	905.88	1197.2	0.40194	2364.7	10324	2.8675	0.99793	0.0020684	0.0041368	0.31063	True
GCGACTTGCTCGGACTTGCC	Peak_327	784.52	520.13/487.14/683.65	784.52	520.13	-0.592	13913	8547.6	2.8597	0.0021201	0.99788	0.0042401	0.31407	False
TCAGTCCCCATGGGCCTCCT	Peak_2305	828.96	943.46/1103.1/1121	828.96	1103.1	0.41169	12895	9188.7	2.8593	0.99788	0.0021226	0.0042451	0.31407	True
CATAGCAAGAAGAGGGTCAA	Peak_2431	753.76	1011.1/1026.5/769.23	753.76	1011.1	0.42322	29362	8110.5	2.8572	0.99786	0.0021371	0.0042743	0.31407	True
GGTCTCATGGGAGGGTGAGG	Peak_183	350.39	530.12/506.27/489.51	350.39	506.27	0.5297	424.84	2978.2	2.8565	0.99786	0.002142	0.004284	0.31407	True
ACTGCTGCTGACATCTCTTA	NO_TARGET_353	750.34	1006.5/887.45/1061.5	750.34	1006.5	0.42319	8595.6	8062.3	2.8524	0.99783	0.0021692	0.0043385	0.3162	True
GGGTAGGCTAGGGCTGGGCT	Peak_1302	734.96	830.52/1014.8/987.37	734.96	987.37	0.42543	12676	7846.2	2.8496	0.99781	0.0021885	0.004377	0.31714	True
TACAAGTAAGTGGCATGAGG	Peak_2396	687.1	931.94/863.9/926.84	687.1	926.84	0.43125	1993.5	7183.1	2.8287	0.99766	0.0023372	0.0046744	0.33555	True
GTACATTCCAGTATTCACGC	NO_TARGET_103	640.95	486.33/412.08/404.97	640.95	412.08	-0.63604	2781.6	6557.5	2.8263	0.0023544	0.99765	0.0047088	0.33555	False
TGGAGGAGACATCATGGGTC	Peak_2311	1541.7	1949.2/2051.6/1880.8	1541.7	1949.2	0.33813	7580.7	20787	2.8261	0.99764	0.0023562	0.0047123	0.33555	True
GCCAAGGCATAAGGCAAGGC	Peak_1501	570.87	343.43/396.63/359.04	570.87	359.04	-0.66752	828.24	5634.8	2.8219	0.0023868	0.99761	0.0047736	0.33797	False
GGTACCTGAACAACGGCACC	NO_TARGET_207	912.71	1202.4/1070.7/1200.3	912.71	1200.3	0.39478	8402.7	10427	2.8163	0.99757	0.0024287	0.0048575	0.34094	True
CCAAGAAACTCTTCAAGTGG	Peak_494	541.82	746.01/783.69/733.75	541.82	746.01	0.46066	785.11	5262.4	2.8148	0.99756	0.0024404	0.0048807	0.34094	True
TGGCCTCAGCTTGGCACTCA	Peak_638	1278.5	1524.3/1654.9/1636.6	1278.5	1636.6	0.356	6472.9	16243	2.8097	0.99752	0.0024792	0.0049584	0.34094	True
AATCACCTTGGTATGTGGGA	Peak_2109	707.61	490.94/465.06/431.06	707.61	465.06	-0.60447	912.78	7465.5	2.8071	0.0024991	0.9975	0.0049982	0.34094	False
CATGCAGCAAAACACTTGAC	Peak_1329	820.42	553.17/661.54/551.09	820.42	553.17	-0.56779	5874	9064.5	2.807	0.0025003	0.9975	0.0050007	0.34094	False
CCAAGCTTGCCTCTTCTCCA	Peak_136	534.98	736.79/742.48/647.12	534.98	736.79	0.46103	4037	5175.7	2.8052	0.99749	0.0025145	0.0050291	0.34094	True
GACCCCCGATAACTTTTGAC	NO_TARGET_53	815.29	549.33/537.18/565.7	815.29	549.33	-0.56879	207.91	8990.2	2.805	0.0025158	0.99748	0.0050316	0.34094	False
CATGTCTCAACATGTTTTAA	Peak_807	1013.6	1382.9/1196.5/1320.3	1013.6	1320.3	0.38113	9624.6	11967	2.8043	0.99748	0.0025213	0.0050425	0.34094	True
GAAACTCAGGGCAAGGTACT	Peak_471	264.93	454.06/358.36/392.44	264.93	392.44	0.56513	2479	2069.7	2.803	0.99747	0.0025316	0.0050632	0.34094	True
TGATGCCAAGCCGAGGGTGG	Peak_1602	1293.9	1653.4/1669.7/1534.3	1293.9	1653.4	0.35347	7222	16501	2.7986	0.99743	0.0025661	0.0051323	0.34372	True
GGAAAAGGCATGTCTGGGGC	Peak_1235	389.7	586.21/500.38/553.18	389.7	553.18	0.5043	1939	3421.2	2.795	0.9974	0.0025951	0.0051902	0.34573	True
CTGGATCTTCATGGAGACAT	Peak_1227	668.3	876.62/900.69/1011.4	668.3	900.69	0.42999	6415.5	6926.5	2.7923	0.99738	0.0026165	0.0052329	0.3458	True
CTGACTGAGCACTGTCATAG	chr23;81513057:81514057	952.03	1213.1/1245.1/1267.1	952.03	1245.1	0.3868	752.61	11021	2.7915	0.99738	0.0026235	0.0052469	0.3458	True
GCACAAGGCAAGGTAAGATA	Peak_1501	405.08	572.38/561.46/590.75	405.08	572.38	0.49772	228.44	3598.5	2.7889	0.99736	0.0026447	0.0052894	0.34675	True
TAGGCCCAAGCATCTCTTCT	Peak_890	1052.9	1314.5/1388.6/1365.2	1052.9	1365.2	0.37448	1556.1	12581	2.7847	0.99732	0.0026791	0.0053583	0.3478	True
TCACTTGTCTATACGGGGTA	NO_TARGET_189	702.48	941.93/993.41/880.91	702.48	941.93	0.42263	3186.7	7394.7	2.7845	0.99732	0.0026808	0.0053615	0.3478	True
AATGATCTTCTAGATTACAA	Peak_376	516.18	373.39/321.57/311.03	516.18	321.57	-0.68105	1398.1	4939.1	2.7691	0.0028106	0.99719	0.0056212	0.36274	False
TAAGGCATAATAATAGACTC	chr17;15122511:15123511	721.28	479.41/504.06/461.33	721.28	479.41	-0.58829	467.32	7655.3	2.7644	0.0028513	0.99715	0.0057027	0.36609	False
CTTCTTGTGCTCAAGAGCTA	Peak_37	613.6	953.45/830.79/728.53	613.6	830.79	0.43656	12752	6193.4	2.7597	0.99711	0.0028928	0.0057857	0.36951	True
CCAAGGTCATGTGGTCATCC	Peak_1483	810.16	1070.2/952.94/1123.1	810.16	1070.2	0.40121	8274	8916.1	2.7542	0.99706	0.0029416	0.0058832	0.37368	True
CCTCCTATCCTTGTGTCCCT	Peak_1144	1375.9	1737.9/1752.1/1744.1	1375.9	1744.1	0.34186	51.272	17893	2.7524	0.99704	0.0029578	0.0059155	0.37368	True
TCATGCTAGAATGACATGGC	Peak_286	603.35	371.08/451.82/389.31	603.35	389.31	-0.63075	2119.6	6058.2	2.7499	0.0029808	0.99702	0.0059615	0.37368	False
TAGCTGTTAAACATGCTCGC	Peak_1563	1203.3	819/866.84/899.7	1203.3	866.84	-0.47266	1684.3	14997	2.7473	0.0030046	0.997	0.0060092	0.37368	False
CAAGAAAAACCGTATCTAGC	Peak_306	437.56	264.29/275.95/260.93	437.56	264.29	-0.72518	73.563	3979.7	2.7465	0.0030114	0.99699	0.0060229	0.37368	False
ATTACAAGTCTTAACTTGTC	Peak_2245	863.15	577.76/594.57/592.84	863.15	592.84	-0.5412	115.3	9689.4	2.746	0.003016	0.99698	0.006032	0.37368	False
TGCCAAGAGGAAGCCTCATG	Peak_937	1247.7	1591.9/1472.5/1654.3	1247.7	1591.9	0.35121	9081.5	15730	2.7442	0.99697	0.0030327	0.0060653	0.37388	True
CCTGGACATGACAGCTTGTT	Peak_482	470.03	546.26/693.18/651.29	470.03	651.29	0.46969	6393.6	4369.9	2.742	0.99695	0.0030533	0.0061066	0.37456	True
CGCAAGTTGGGGCATGGGGA	Peak_1918	309.37	447.15/408.4/490.56	309.37	447.15	0.53	1692.7	2532.3	2.738	0.99691	0.0030909	0.0061819	0.37731	True
ATATTCTACATGCTATTCTT	Peak_312	893.91	751.39/587.22/618.93	893.91	618.93	-0.52963	9275.1	10146	2.73	0.0031668	0.99683	0.0063337	0.38335	False
CATGTTGAACATCTTGGTTT	Peak_82	842.64	1107.1/1117/996.77	842.64	1107.1	0.3934	6136.8	9388.2	2.7295	0.99683	0.0031714	0.0063427	0.38335	True
TGGTAACAAGAGGAGGGAGG	Peak_2415	234.16	391.06/315.68/348.61	234.16	348.61	0.57209	1443.1	1763	2.7257	0.99679	0.0032085	0.006417	0.38595	True
TGCCTCCAAGTACCTGGTGA	Peak_115	603.35	815.16/795.46/910.14	603.35	815.16	0.43347	4704.5	6058.2	2.7213	0.99675	0.0032515	0.0065031	0.38864	True
GATGGCAAGCGCTAGCGGCC	Peak_2537	608.48	440.23/381.91/395.58	608.48	395.58	-0.61997	1090.4	6125.7	2.7202	0.0032622	0.99674	0.0065244	0.38864	False
TGGGCCCCAAGCCAGGTGAT	Peak_2522	714.45	950.38/901.43/1014.5	714.45	950.38	0.41117	3254.5	7560.2	2.7134	0.99667	0.0033298	0.0066596	0.39435	True
GGGCCCACATGTGCATCAGG	Peak_1967	564.04	734.49/766.03/800.54	564.04	766.03	0.44094	1093.1	5546.6	2.7122	0.99666	0.0033419	0.0066838	0.39435	True
TATGCCAGGCACTTGACTCA	Peak_1918	712.74	973.43/947.79/730.61	712.74	947.79	0.41069	23911	7536.5	2.7075	0.99661	0.0033892	0.0067784	0.39606	True
GACATGTTGCATACTCAAGC	Peak_707	594.8	333.44/415.76/386.18	594.8	386.18	-0.62182	1828.4	5946	2.7055	0.0034103	0.99659	0.0068207	0.39606	False
TGGGACATGCTCCAACATGA	Peak_1895	1563.9	1957.6/1754.3/2082.3	1563.9	1957.6	0.32374	28437	21183	2.7049	0.99658	0.0034159	0.0068318	0.39606	True
CTTGAGCTGCCTTGAGCCAA	Peak_587	391.41	528.58/604.88/550.05	391.41	550.05	0.48983	1733.4	3440.8	2.7045	0.99658	0.0034204	0.0068408	0.39606	True
AGTGAGTACTAGAGGTATGC	Peak_726	598.22	371.08/461.38/389.31	598.22	389.31	-0.61846	2763.3	5990.8	2.6991	0.0034769	0.99652	0.0069537	0.40019	False
CCCATGAGTCCAAGAGTTGG	Peak_1095	574.29	643.06/861.69/777.58	574.29	777.58	0.43656	12585	5679	2.6976	0.99651	0.0034919	0.0069838	0.40019	True
GAGACATGACATGGAGGGTG	Peak_2089	893.91	622.32/648.29/586.58	893.91	622.32	-0.52178	975.96	10146	2.6964	0.0035045	0.9965	0.0070089	0.40019	False
TCACCTGAGTCCCTAGTTTA	Peak_1140	856.31	1068.7/1210.5/1119.9	856.31	1119.9	0.3868	5413.2	9588.8	2.6921	0.99645	0.0035501	0.0071002	0.40191	True
GTTAGTCATGTAAACACTTC	Peak_1459	729.83	492.47/532.76/438.37	729.83	492.47	-0.56656	2275.3	7774.4	2.6919	0.003552	0.99645	0.007104	0.40191	False
TTGTCATTATTCCAAGCTGT	Peak_1748	651.21	871.24/791.79/967.54	651.21	871.24	0.4194	7793.6	6695.3	2.6891	0.99642	0.0035821	0.0071642	0.40348	True
TAGGCTGTTTATGGCATGGC	Peak_2316	721.28	517.06/461.38/486.38	721.28	486.38	-0.56752	783.02	7655.3	2.6848	0.0036289	0.99637	0.0072578	0.4065	False
CACAGGCCCTTGGCAAGGAT	Peak_1436	39.312	79.902/75.058/75.149	39.312	75.149	0.91763	11.301	178.26	2.6841	0.99636	0.0036418	0.0072836	0.4065	True
TAGGTCTCCACTCATGAAGG	Peak_1137	854.6	1097.1/1129.5/1116.8	854.6	1116.8	0.38565	274.85	9563.6	2.6811	0.99633	0.003669	0.0073381	0.40771	True
CATCGCCAAGGGGGATTACA	Peak_2198	355.51	504.77/501.12/503.08	355.51	503.08	0.49969	3.3431	3035.1	2.6785	0.9963	0.0036972	0.0073945	0.40901	True
GGGTATAGACGCGATCCTCA	NO_TARGET_363	996.47	856.64/708.63/661.73	996.47	708.63	-0.49119	12054	11702	2.6608	0.0038979	0.9961	0.0077958	0.42929	False
CATGTCATTGCCTCATGCCA	Peak_2248	794.78	941.16/1114.1/1042.7	794.78	1042.7	0.39125	7703.7	8694.6	2.6587	0.99608	0.0039218	0.0078436	0.43001	True
AGTATGTTCCATGCAACTTC	Peak_496	1914.3	1399.8/1558.6/1472.7	1914.3	1472.7	-0.37812	6340.4	27658	2.6553	0.0039615	0.99604	0.0079231	0.43245	False
TCACTCTTGAGCCCTCCTTG	Peak_145	726.41	959.6/985.32/920.57	726.41	959.6	0.40116	1092.1	7726.7	2.6528	0.99601	0.0039915	0.0079831	0.43332	True
CAGAATCCTTGGGAAACATG	Peak_943	615.31	824.38/849.92/689.91	615.31	824.38	0.42139	9367	6216	2.6517	0.996	0.0040045	0.008009	0.43332	True
AGCTGGCCAAGGCCAAGGTG	Peak_2045	1001.6	686.08/728.5/714.96	1001.6	714.96	-0.48579	508.57	11781	2.6408	0.0041356	0.99586	0.0082712	0.44262	False
TTATGTTCTCATGCTGACTG	Peak_597	418.75	431.78/580.59/584.49	418.75	580.59	0.47046	11080	3757.8	2.6401	0.99586	0.0041446	0.0082892	0.44262	True
TCTGCCCCTAACTTGCTGTG	Peak_20	745.21	981.11/945.58/1097	745.21	981.11	0.3963	7342.6	7990.1	2.639	0.99584	0.0041572	0.0083144	0.44262	True
ACATGTACTTGCGCGTGCCC	Peak_1032	888.79	653.82/624.01/607.45	888.79	624.01	-0.50958	581.26	10069	2.6387	0.0041618	0.99584	0.0083237	0.44262	False
TTGGGGTACTCTTGTGATCA	Peak_351	787.94	1155.5/925.71/1032.3	787.94	1032.3	0.3892	13272	8596.5	2.635	0.99579	0.0042067	0.0084135	0.44548	True
GATAACAAGTTCGTACTTGC	Peak_836	473.45	298.87/354.68/253.63	473.45	298.87	-0.66194	2581.1	4411.4	2.6285	0.0042877	0.99571	0.0085754	0.45022	False
GCCCAAGGGACATGAAATGC	Peak_1281	842.64	550.1/587.95/639.81	842.64	587.95	-0.51847	2061.1	9388.2	2.6285	0.0042878	0.99571	0.0085757	0.45022	False
ATTTTCTACACCATGATCCC	Peak_2468	692.23	530.89/437.1/468.64	692.23	468.64	-0.56178	2434.9	7253.4	2.6253	0.0043285	0.99567	0.008657	0.45257	False
GCCAAAAGCCAAGCCCTCAT	Peak_61	333.29	452.52/487.88/471.77	333.29	471.77	0.50001	314.9	2790.3	2.6215	0.99562	0.0043778	0.0087556	0.45451	True
TGCATGTTCATGTGCCCTCC	Peak_2371	411.92	570.84/467.27/624.15	411.92	570.84	0.46976	6784.4	3677.9	2.6205	0.99561	0.0043902	0.0087803	0.45451	True
CCATGGACTTGACTGCCTGC	Peak_2229	663.17	918.88/880.09/861.08	663.17	880.09	0.40773	932.88	6857	2.6196	0.9956	0.0044021	0.0088041	0.45451	True
CATGGCAGCCTCAAGGTAGG	Peak_758	165.79	261.22/220.02/253.63	165.79	253.63	0.61033	593.48	1127.1	2.6163	0.99556	0.0044442	0.0088885	0.45612	True
CCGTGGGTCACATGAGAGCT	Peak_1331	340.13	457.9/502.59/480.12	340.13	480.12	0.49606	499.33	2865.1	2.6153	0.99554	0.0044578	0.0089157	0.45612	True
GGCAAGGTAAGGCAAGACAC	Peak_1501	685.39	906.58/862.43/948.76	685.39	906.58	0.403	1864.1	7159.7	2.6141	0.99553	0.0044729	0.0089457	0.45612	True
AGACAAGTTCTCGCTAGACC	Peak_2129	1034.1	717.58/791.05/745.23	1034.1	745.23	-0.47204	1431.9	12286	2.6059	0.0045819	0.99542	0.0091638	0.46533	False
AATAAGTTCAAGTCTAGCTA	Peak_2040	546.94	346.5/356.89/472.81	546.94	356.89	-0.61451	6772.7	5327.7	2.6038	0.0046101	0.99539	0.0092202	0.46628	False
GGAAGACAAGTAACAAGGCA	Peak_1501	630.7	838.97/843.3/755.66	630.7	838.97	0.41111	3479.6	6420.3	2.5993	0.99533	0.0046701	0.0093401	0.47042	True
CTCCAAGCCCGGGCTTGTTT	Peak_833	369.19	564.69/515.84/438.37	369.19	515.84	0.48145	4194.2	3188.2	2.5972	0.9953	0.0046991	0.0093983	0.47144	True
CCACCCAAGACACTTCCCCA	Peak_2112	389.7	194.38/264.91/237.97	389.7	237.97	-0.70922	1313	3421.2	2.594	0.004743	0.99526	0.0094861	0.47392	False
GAGCAGCTTGGGTAAAGGAC	Peak_546	728.12	500.16/483.46/533.35	728.12	500.16	-0.54089	690.23	7750.6	2.5894	0.0048073	0.99519	0.0096146	0.47699	False
CCTCAGGCCATGGGTCCCGC	Peak_530	331.59	467.89/559.25/462.37	331.59	467.89	0.49552	4188.9	2771.7	2.589	0.99519	0.0048123	0.0096246	0.47699	True
GCAAGGCAAGGAACGAGGCA	Peak_1501	423.88	586.21/583.54/372.61	423.88	583.54	0.46023	22248	3818	2.5838	0.99511	0.0048857	0.0097713	0.48234	True
CTTGCCAATGGCAAGAGGCG	Peak_2018	473.45	301.94/270.06/324.6	473.45	301.94	-0.64723	764.91	4411.4	2.5823	0.0049077	0.99509	0.0098154	0.48259	False
AAATCTACTAGTGAATATGG	Peak_1250	362.35	208.98/218.55/317.3	362.35	218.55	-0.72681	4921.1	3111.5	2.578	0.004969	0.99503	0.009938	0.48669	False
AGCAAGCCCAAGGAGGGATG	Peak_401	282.02	378/403.99/425.84	282.02	403.99	0.51698	576.54	2245	2.5742	0.99498	0.0050234	0.010047	0.49008	True
ACAACAGTCCCACATGAAGG	chr1;166288717:166289717	905.88	1167/1051.5/1208.6	905.88	1167	0.3651	7534.7	10324	2.5702	0.99492	0.0050816	0.010163	0.49199	True
CCAAGCACTTGTTTCTAACA	Peak_1845	825.55	1071/956.62/1076.1	825.55	1071	0.37514	6554.4	9139	2.5676	0.99488	0.005121	0.010242	0.49199	True
CCAAGGCCTCCCAGCTCATG	Peak_2155	417.05	575.45/573.97/435.24	417.05	573.97	0.45983	9624.6	3737.8	2.5667	0.99487	0.0051329	0.010266	0.49199	True
CTGGGGAACATCAAGATTTA	Peak_1762	326.46	460.21/525.4/417.49	326.46	460.21	0.4941	3037.5	2716	2.5664	0.99486	0.0051378	0.010276	0.49199	True
TATTCAGACTGCAAGGACAC	Peak_2142	1080.2	787.5/737.33/1013.5	1080.2	787.5	-0.45548	26789	13012	2.5661	0.0051422	0.99486	0.010284	0.49199	False
CCTTGCTTTGTGCCTTGCCT	Peak_1501	423.88	512.45/582.07/613.72	423.88	582.07	0.45659	2924	3818	2.56	0.99477	0.0052336	0.010467	0.49733	True
GGAACCCTGCCAAGTGGACT	Peak_2609	738.38	965.74/1001.5/958.15	738.38	965.74	0.38682	668.34	7894.1	2.559	0.99475	0.0052482	0.010496	0.49733	True
TCAGTCTAGGAAGGATCATG	Peak_1789	839.22	1086.4/1148.7/1028.1	839.22	1086.4	0.372	3640.1	9338.2	2.5575	0.99473	0.005271	0.010542	0.49733	True
GTTTTTTCATGCGTTAGAGA	Peak_1407	564.04	427.94/367.93/373.66	564.04	373.66	-0.59277	1489.6	5546.6	2.5563	0.0052901	0.99471	0.01058	0.49733	False
TGAAGACATCAAGACTGATT	Peak_1254	471.74	659.19/640.93/557.35	471.74	640.93	0.44138	3659.5	4390.6	2.5534	0.99467	0.0053336	0.010667	0.49733	True
CACATGCGCACTAGAATGAC	Peak_2010	801.62	689.16/562.2/484.29	801.62	562.2	-0.51107	11094	8792.9	2.5533	0.0053361	0.99466	0.010672	0.49733	False
TGCCTTGCGTTGCCTTGCTT	Peak_1501	1046	1196.2/1331.2/1372.5	1046	1331.2	0.34747	9959.1	12473	2.5531	0.99466	0.0053385	0.010677	0.49733	True
CCTTTGTTTGTCTTGTGCCT	Peak_1501	37.602	70.683/73.586/36.531	37.602	70.683	0.89293	587.4	168.5	2.5484	0.99458	0.0054205	0.010841	0.50205	True
AGGCAGGGCAAGGTAAGGGG	Peak_1501	661.46	514.76/449.61/450.89	661.46	450.89	-0.55185	2040	6833.8	2.5472	0.0054297	0.99457	0.010859	0.50205	False
TCACCTCACCTTGACCCTCT	Peak_481	890.49	1177.8/1006.7/1146	890.49	1146	0.36359	10216	10095	2.5433	0.99451	0.0054912	0.010982	0.50343	True
AGCTGCCTTGGGCCCTCCTT	Peak_207	1027.2	1285.4/1310.6/1307.8	1027.2	1307.8	0.34808	255.8	12179	2.5423	0.99449	0.005506	0.011012	0.50343	True
CCCCAAGTAAGTGTCCCCCA	Peak_2452	770.85	1036.4/1003/968.59	770.85	1003	0.37933	1150.7	8352.7	2.5399	0.99446	0.0055446	0.011089	0.50343	True
TTGCAGTTTCAAGGGGGTGG	Peak_1894	336.71	414.88/480.52/471.77	336.71	471.77	0.48534	1656.6	2827.6	2.5398	0.99445	0.0055458	0.011092	0.50343	True
ATATTATATTACTTGAACCA	Peak_1623	335	178.24/212.66/200.4	335	200.4	-0.73843	320.62	2809	2.5398	0.0055463	0.99445	0.011093	0.50343	False
GAATGCTCATGCTCATGTGA	Peak_139	705.9	640.75/965.45/924.75	705.9	924.75	0.38911	41155	7441.9	2.5369	0.99441	0.005592	0.011184	0.50573	True
TCAGTGCATGTCTGTCTGAG	Peak_481	687.1	901.97/830.05/971.72	687.1	901.97	0.39207	5018.6	7183.1	2.5353	0.99438	0.0056176	0.011235	0.50619	True
ATACCAAGGTGATTCATGGC	Peak_2109	755.47	433.32/537.18/527.09	755.47	527.09	-0.51851	4447.3	8134.6	2.5322	0.0056681	0.99433	0.011336	0.50708	False
CTCTGACAAGGAGGAAGCGG	Peak_139	176.05	100.65/56.661/87.674	176.05	87.674	-0.99756	565.03	1218.1	2.5321	0.0056683	0.99433	0.011337	0.50708	False
CTGAGGTCTCCAAGTGTTTA	Peak_2415	943.48	1295.3/1075.8/1207.6	943.48	1207.6	0.35575	12531	10891	2.5309	0.99431	0.0056891	0.011378	0.5071	True
AAGAGATGAGGTCAAGAGCC	Peak_2099	1119.5	904.28/784.43/824.55	1119.5	824.55	-0.44075	3983.2	13639	2.5258	0.0057712	0.99423	0.011542	0.51258	False
CAAGTTAGCAGGCATGAGGT	Peak_1195	591.38	785.19/840.35/689.91	591.38	785.19	0.40835	6060.8	5901.3	2.5229	0.99418	0.0058196	0.011639	0.51314	True
GAAACAAATAGTGATTACTC	chr9;80336915:80337915	919.55	660.73/681.41/587.62	919.55	660.73	-0.47625	2886.1	10530	2.5223	0.0058297	0.99417	0.011659	0.51314	False
CTAGCTCCAAGCACCCTCAA	Peak_218	39.312	72.988/100.08/66.799	39.312	72.988	0.87609	386.06	178.26	2.5223	0.99416	0.0058396	0.011679	0.51314	True
GTTAGATCATGATCTAAAGA	Peak_86	355.51	216.66/226.64/189.96	355.51	216.66	-0.7119	406.27	3035.1	2.5204	0.0058605	0.99414	0.011721	0.51315	False
GCACTCTCTAGATGCAAGAC	Peak_206	1107.6	739.1/838.88/816.2	1107.6	816.2	-0.43993	3229.7	13447	2.5126	0.0059926	0.99401	0.011985	0.52138	False
AATCTTATGATAAATATGGG	chr7;86259153:86260153	651.21	404.12/487.88/445.67	651.21	445.67	-0.5461	1753.8	6695.3	2.5118	0.006005	0.99399	0.01201	0.52138	False
CGTGTCTCAACTTGTCCTCT	Peak_1955	724.7	945/957.35/818.29	724.7	945	0.38246	8104	7702.9	2.51	0.99396	0.0060359	0.012072	0.52138	True
GGCTAGAAGGTTCAAGGTCA	Peak_886	634.11	878.16/835.94/751.49	634.11	835.94	0.3981	4457	6466	2.5099	0.99396	0.0060386	0.012077	0.52138	True
CCAGGCTAGTCTTGGACCCT	Peak_976	230.74	334.97/292.87/400.79	230.74	334.97	0.53583	3052.4	1729.7	2.5062	0.9939	0.0061014	0.012203	0.5242	True
AACTTGTTAATCTTCTAGTC	Peak_710	282.02	202.06/163.36/157.6	282.02	163.36	-0.78403	765.4	2245	2.5043	0.0061341	0.99387	0.012268	0.5242	False
GTGCTTGCTTAGACATGTCG	Peak_1553	1054.6	774.44/773.39/702.43	1054.6	773.39	-0.4469	2517.9	12607	2.5043	0.0061347	0.99387	0.012269	0.5242	False
TACCATAGTCTCATGGGTTT	Peak_2071	1475	1824.7/1679.2/1876.6	1475	1824.7	0.30671	11928	19610	2.4968	0.99373	0.0062654	0.012531	0.53302	True
TGTCCTCTGGACTAGGCCTT	Peak_2496	902.46	1012.6/1155.3/1165.9	902.46	1155.3	0.35598	10236	10273	2.4946	0.99369	0.0063055	0.012611	0.53302	True
GCAAAAAGTACCATGAAGAC	Peak_468	555.49	358.79/371.61/470.72	555.49	371.61	-0.57869	4994.1	5436.9	2.4938	0.0063191	0.99368	0.012638	0.53302	False
AGGTTTTACTAGGTGACCCT	Peak_976	671.72	933.47/830.79/879.87	671.72	879.87	0.38893	2641.3	6973	2.4927	0.99366	0.0063388	0.012678	0.53302	True
CAAGGCCATGCCCCTGCGGA	Peak_2533	292.27	181.32/171.46/171.17	292.27	171.46	-0.76602	48.663	2351.7	2.4914	0.0063625	0.99364	0.012725	0.53302	False
TGTCAAGAGACTTGGAGAGA	Peak_2481	1254.6	1417.5/1568.1/1602.1	1254.6	1568.1	0.32163	11922	15844	2.4911	0.99363	0.006367	0.012734	0.53302	True
TTCCAAGATCCAAGGGGTAA	Peak_2319	102.55	147.51/181.76/163.87	102.55	163.87	0.67094	293.78	606.62	2.4894	0.9936	0.0063973	0.012795	0.53375	True
TGCTCACTGCAAGGACAGGG	Peak_1892	1360.5	950.38/1030.2/1079.2	1360.5	1030.2	-0.40089	4387.6	17629	2.4878	0.0064266	0.99357	0.012853	0.5344	False
CCCTAACATGTGCACACCAA	Peak_1555	176.05	198.22/262.7/283.9	176.05	262.7	0.57477	2303.6	1218.1	2.4829	0.99348	0.0065168	0.013034	0.53699	True
AAGGCATGTCTAGGCTTGTC	Peak_1047	1290.4	892.75/972.07/1219.1	1290.4	972.07	-0.40837	33653	16443	2.4828	0.0065172	0.99348	0.013034	0.53699	False
TTGGGCTACATGAAAATCTC	Peak_699	1129.8	837.44/1036.1/838.12	1129.8	838.12	-0.43037	19597	13803	2.4825	0.0065228	0.99348	0.013046	0.53699	False
TGGGCACAAAGCAAGGCACA	Peak_1501	376.02	537.8/462.86/517.69	376.02	517.69	0.46022	1705.8	3265.4	2.4791	0.99342	0.006585	0.01317	0.54032	True
AGGCAATGCTCAAGGGGGCT	Peak_2312	447.81	543.18/606.35/621.02	447.81	606.35	0.43642	2102.7	4101.9	2.4754	0.99334	0.0066551	0.01331	0.54427	True
ATGAACTCATGACTATACCC	Peak_1960	690.52	480.18/445.93/536.48	690.52	480.18	-0.52318	2171.3	7230	2.4737	0.0066863	0.99331	0.013373	0.54502	False
ATGCTACTAATGATAGATCC	chr6;55668631:55669631	1355.4	1132.5/996.35/1028.1	1355.4	1028.1	-0.39843	5951.1	17542	2.4713	0.0067305	0.99327	0.013461	0.54512	False
AATATAGATTTCACGAATCT	Peak_314	688.81	504/431.95/479.07	688.81	479.07	-0.52294	1421	7206.5	2.4706	0.0067438	0.99326	0.013488	0.54512	False
AATGCAATAAATGCATACTA	chr15;35123287:35124287	401.66	254.3/242.83/329.82	401.66	254.3	-0.65735	2917.1	3558.9	2.4701	0.0067535	0.99325	0.013507	0.54512	False
CTGACTCTAGAATGTCCTGG	Peak_2604	1187.9	1507.4/1240.7/1487.3	1187.9	1487.3	0.32406	30622	14745	2.4659	0.99317	0.0068343	0.013669	0.54985	True
GACTTGTCTACACTTGCCTC	Peak_2165	463.19	302.71/357.63/271.37	463.19	302.71	-0.61205	1999.1	4287	2.4511	0.0071206	0.99288	0.014241	0.56788	False
TATAGAATAACTCAAGCTAC	Peak_557	482	311.16/413.55/317.3	482	317.3	-0.60164	4651.6	4515.8	2.4509	0.0071251	0.99287	0.01425	0.56788	False
GGAAGACAAGTGTGCAAAGT	Peak_2270	229.03	325.76/330.4/342.35	229.03	330.4	0.52674	82.12	1713.1	2.4491	0.99284	0.00716	0.01432	0.56788	True
CAGACCCTCTTCTTGGCCAT	Peak_166	1196.4	1495.1/1464.4/1507.2	1196.4	1495.1	0.32125	544.97	14885	2.4479	0.99282	0.0071844	0.014369	0.56788	True
GTGATCTTGATTACTACTCA	Peak_25	748.63	523.97/532.03/529.17	748.63	529.17	-0.49972	17.585	8038.2	2.4478	0.0071872	0.99281	0.014374	0.56788	False
CCCACAACTCTAGCCAGACT	Peak_1344	104.26	165.18/106.7/168.04	104.26	165.18	0.65879	1714.2	619.65	2.4473	0.9928	0.0071958	0.014392	0.56788	True
AAATATACATACATGAAACT	Peak_1774	341.84	210.51/203.1/211.88	341.84	210.51	-0.6968	28.42	2883.9	2.4455	0.0072322	0.99277	0.014464	0.56893	False
TTCTGCCTTGTAATCCCCCT	Peak_2198	1011.8	1179.3/1356.9/1278.6	1011.8	1278.6	0.33725	7994.5	11940	2.441	0.99268	0.0073236	0.014647	0.57258	True
AGCAAGGGGACACATGCAGG	Peak_1669	1334.9	1691/1654.9/1510.3	1334.9	1654.9	0.30986	11114	17193	2.4409	0.99268	0.0073247	0.014649	0.57258	True
GAATACTAATAATCATGTAA	chr5;40062247:40063247	317.91	204.37/186.91/193.09	317.91	193.09	-0.71642	82.669	2623.7	2.4368	0.0074082	0.99259	0.014816	0.57606	False
AGCCAGGCAATGCAAGGCCA	Peak_1501	364.06	409.5/500.38/540.65	364.06	500.38	0.45778	4940.9	3130.6	2.4365	0.99258	0.0074158	0.014832	0.57606	True
GGTCATCTAGGGCTGGTAGG	Peak_606	138.45	219.73/211.19/194.13	138.45	211.19	0.60567	181.93	892.92	2.4345	0.99254	0.0074567	0.014913	0.5762	True
TTGTCTAGGTCCTAGAATCT	Peak_2016	189.72	278.89/217.81/298.51	189.72	278.89	0.55339	2057.5	1342	2.4341	0.99254	0.0074641	0.014928	0.5762	True
AAGATTAAACATGATAACAT	Peak_1152	598.22	410.27/418.7/373.66	598.22	410.27	-0.54301	705.75	5990.8	2.4283	0.0075844	0.99242	0.015169	0.58006	False
GAAGCATCTATTATCGTACC	chr16;30588835:30589835	827.25	594.66/657.86/594.93	827.25	594.93	-0.47493	1980.1	9163.8	2.4269	0.0076136	0.99239	0.015227	0.58006	False
TGGGCATGTCTTGCTGTCAG	Peak_6	603.35	819.77/626.95/792.19	603.35	792.19	0.39229	14033	6058.2	2.4263	0.99237	0.0076276	0.015255	0.58006	True
ATGCGGCCTCTCGCAAGTAC	Peak_128	1184.5	890.45/844.03/976.94	1184.5	890.45	-0.41124	4817.3	14689	2.426	0.0076332	0.99237	0.015266	0.58006	False
CAGAACATGTCTAAGCATGC	Peak_85	319.62	189/195/241.1	319.62	195	-0.70999	1080.6	2642.1	2.4244	0.0076668	0.99233	0.015334	0.58006	False
AAAAAAACAGCCAAGGTAAG	Peak_1155	376.02	454.83/551.9/514.56	376.02	514.56	0.45149	2480.9	3265.4	2.4243	0.99233	0.007668	0.015336	0.58006	True
CCTTAGCTTGAGAAGCCTTG	Peak_2516	157.25	205.13/289.19/235.88	157.25	235.88	0.58201	1893.7	1052.5	2.4239	0.99232	0.007678	0.015356	0.58006	True
GTTACCTGCTACGAAAACGA	NO_TARGET_261	451.23	230.49/314.95/295.38	451.23	295.38	-0.60962	2296.8	4142.9	2.4214	0.0077309	0.99227	0.015462	0.58228	False
ATGTAACTTCAGGCAAGTTC	Peak_1685	740.08	524.74/534.23/499.95	740.08	524.74	-0.49528	352.41	7918	2.42	0.0077597	0.99224	0.015519	0.58269	False
CCTTTGTCTCATGACCAAGA	Peak_1642	261.51	346.5/402.52/370.53	261.51	370.53	0.5011	800.3	2035	2.4166	0.99217	0.0078322	0.015664	0.58468	True
AAGGCATGTTTGGACATGTC	Peak_712	1059.7	787.5/835.94/781.76	1059.7	787.5	-0.42784	1189.6	12688	2.4166	0.0078335	0.99217	0.015667	0.58468	False
ATGGTCTAACATGTCTGGGC	Peak_1568	1134.9	850.5/885.98/788.02	1134.9	850.5	-0.41577	2581.1	13886	2.4136	0.0078979	0.9921	0.015796	0.58772	False
GCTAGACCTAGGGGAGGACC	Peak_1599	495.67	357.26/312/330.86	495.67	330.86	-0.58169	526.09	4684	2.408	0.0080196	0.99198	0.016039	0.59207	False
GCTCATGGGTCCTGTATTCT	Peak_1582	958.86	1272.3/1106/1212.8	958.86	1212.8	0.33865	7473.9	11125	2.4077	0.99197	0.0080256	0.016051	0.59207	True
GTGTAGTCCTAGCCATGGGG	NO_TARGET_338	415.34	262.76/268.59/306.86	415.34	268.59	-0.62699	749.28	3717.8	2.4067	0.0080483	0.99195	0.016097	0.59207	False
AAGCAACCAAGGTCTTGGTT	Peak_2168	256.38	135.22/201.63/149.25	256.38	149.25	-0.7765	1469.9	1983.3	2.4055	0.0080759	0.99192	0.016152	0.59207	False
TGAGTGCTTGACATCAGCTG	Peak_1256	587.97	669.95/771.92/854.82	587.97	771.92	0.39213	8635	5856.7	2.4037	0.99188	0.0081155	0.016231	0.59207	True
TTAAAATGAGTCATGCATTG	Peak_448	1572.5	1894.6/1923.5/2012.3	1572.5	1923.5	0.29057	4359.7	21336	2.4035	0.99188	0.0081197	0.016239	0.59207	True
GTTTCTGCATGCCCCTCTTT	Peak_881	398.24	295.79/249.46/255.72	398.24	255.72	-0.6371	822.67	3519.4	2.4025	0.0081411	0.99186	0.016282	0.59207	False
AACTACCATGAGAACAAGTC	Peak_1511	391.41	241.24/273/250.5	391.41	250.5	-0.64181	296.11	3440.8	2.4022	0.0081475	0.99185	0.016295	0.59207	False
ACGGTACATGCGCATGAGTC	NO_TARGET_496	731.54	570.07/519.52/509.34	731.54	519.52	-0.49296	1329.7	7798.3	2.4009	0.0081767	0.99182	0.016353	0.59246	False
TGACATTCACTTGGGGAGTG	Peak_2234	299.11	425.63/417.23/326.69	299.11	417.23	0.47881	4134.4	2423.6	2.3994	0.99179	0.0082108	0.016422	0.59319	True
CCATCCCAGGCCCTAGCTCT	Peak_2044	367.48	502.46/490.82/555.27	367.48	502.46	0.4503	1462	3169	2.3978	0.99175	0.0082459	0.016492	0.59399	True
TCATGATGCCAAGCCGAGGG	Peak_1602	444.39	643.83/573.23/597.02	444.39	597.02	0.42511	1378.4	4061.1	2.395	0.99169	0.0083107	0.016621	0.59692	True
GGAAGGCAGAAAACAAGACA	Peak_1501	423.88	577.76/571.76/416.45	423.88	571.76	0.43088	12079	3818	2.3933	0.99165	0.0083494	0.016699	0.59797	True
TGTCTACCGCATGTGTCCTG	Peak_297	1184.5	1474.4/1493.1/1213.9	1184.5	1474.4	0.31559	34102	14689	2.3917	0.99162	0.0083849	0.01677	0.59878	True
CTAAGGCTTGCCTCTTACCT	Peak_1155	640.95	752.93/834.47/887.17	640.95	834.47	0.38012	4713.5	6557.5	2.3897	0.99157	0.0084309	0.016862	0.60034	True
TGCAGGGGCAAGCCTCCGCC	Peak_1390	731.54	541.65/519.52/520.82	731.54	520.82	-0.48934	217.62	7798.3	2.3861	0.0085133	0.99149	0.017027	0.60447	False
CAGTAGACTTTATAGAATAG	chr14;26279540:26280540	338.42	211.28/284.78/203.53	338.42	211.28	-0.67711	2731	2846.4	2.3831	0.0085835	0.99142	0.017167	0.60708	False
CCTTGCACTGCCTGGCCTTG	Peak_1501	652.92	848.19/783.69/872.56	652.92	848.19	0.37699	2377.2	6718.3	2.3824	0.9914	0.0085991	0.017198	0.60708	True
TCACAGTTCTAACATGGTTG	chr16;19149533:19150533	311.07	476.34/431.21/307.9	311.07	431.21	0.46985	8621.1	2550.5	2.3789	0.99132	0.0086829	0.017366	0.60978	True
GTTTTCACTTGTAGATTCTC	Peak_2567	582.84	353.41/431.21/401.84	582.84	401.84	-0.53537	1603.9	5789.9	2.3787	0.0086865	0.99131	0.017373	0.60978	False
AAAACCCACATGACACATGC	Peak_1562	716.16	593.89/459.18/509.34	716.16	509.34	-0.49082	4832.4	7584	2.3748	0.0087788	0.99122	0.017558	0.61334	False
TGCCATAGAACATGATATTG	Peak_1	899.04	1141.7/1139.1/1061.5	899.04	1139.1	0.34111	3016.7	10222	2.3745	0.99121	0.0087867	0.017573	0.61334	True
CTAAATGTTATGCAATGCAC	chr20;43381239:43382239	244.42	194.38/139.08/141.95	244.42	141.95	-0.77974	1378.6	1863.9	2.3734	0.0088123	0.99119	0.017625	0.61339	False
GCGGGGAGCCAAGCTGCTCA	Peak_2018	94.006	129.84/176.61/149.25	94.006	149.25	0.66131	562.5	542.45	2.3721	0.99116	0.0088434	0.017687	0.61347	True
GGGCCTTGAGTGCCAAGCTG	Peak_638	1158.8	1442.1/1471.7/1385	1158.8	1442.1	0.31523	2066.3	14272	2.3709	0.99113	0.0088723	0.017745	0.61347	True
GACACCCTCCCCTCTAGGCG	Peak_2455	601.64	423.33/403.99/417.49	601.64	417.49	-0.52609	108.24	6035.7	2.3703	0.0088876	0.99111	0.017775	0.61347	False
ACTAGAATCATGAGCTTTGC	Peak_2560	844.35	614.63/690.24/575.1	844.35	614.63	-0.45747	3639.5	9413.2	2.3676	0.0089508	0.99105	0.017902	0.61612	False
TATGTAACAATTAGTAAACC	chr1;230695062:230696062	726.41	529.35/504.8/518.74	726.41	518.74	-0.48499	153.46	7726.7	2.3626	0.0090741	0.99093	0.018148	0.62287	False
TGGCTGCCTTGGTAGGTCTC	Peak_2250	697.35	1005.7/899.22/868.39	697.35	899.22	0.36632	6143.5	7324	2.3588	0.99083	0.0091672	0.018334	0.6261	True
TGGGAGCACTGCCATGCACT	Peak_1111	864.86	1001.1/1097.2/1123.1	864.86	1097.2	0.3429	4951.2	9714.6	2.357	0.99079	0.0092121	0.018424	0.6261	True
GTGGAGCATGAGGGAGCCCA	Peak_1698	690.52	490.17/446.67/510.39	690.52	490.17	-0.49354	1150.6	7230	2.3562	0.0092308	0.99077	0.018462	0.6261	False
CTGCTGTTTTGCTAGGGAGT	Peak_902	707.61	756/915.41/911.18	707.61	911.18	0.36433	12050	7465.5	2.3561	0.99076	0.0092351	0.01847	0.6261	True
GTTTAAACATGTCACATGTC	Peak_1167	594.8	391.83/507.74/413.32	594.8	413.32	-0.52409	4688.9	5946	2.3535	0.0092976	0.9907	0.018595	0.6261	False
CCATGTGTCAAAGCTCCTTG	Peak_1211	1779.3	1953.8/2235.5/2152.2	1779.3	2152.2	0.27437	23159	25112	2.3531	0.99069	0.0093076	0.018615	0.6261	True
AGCTCATCCTTTTACTTGGC	Peak_251	808.45	496.32/627.69/586.58	808.45	586.58	-0.46216	4918.7	8891.4	2.353	0.0093115	0.99069	0.018623	0.6261	False
CAAGGACAAGGACAAGGATA	Peak_1493	355.51	256.61/225.91/185.78	355.51	225.91	-0.65185	1276.2	3035.1	2.3525	0.0093233	0.99068	0.018647	0.6261	False
TCCCTCTGACAAGGAGGAAG	Peak_139	283.73	391.83/427.53/395.58	283.73	395.58	0.47801	517.71	2262.7	2.3514	0.99065	0.0093527	0.018705	0.62635	True
TTCGTGGTAGGTATAACTAT	NO_TARGET_374	847.76	1076.4/917.62/1083.4	847.76	1076.4	0.34409	12627	9463.3	2.35	0.99061	0.0093855	0.018771	0.62635	True
CTCAGCAACATGGGAAGAAA	Peak_1213	201.69	232.79/396.63/291.2	201.69	291.2	0.52772	7263.2	1452.6	2.3487	0.99058	0.0094197	0.018839	0.62635	True
AAGGCAAGACAGGGCAAGGC	Peak_1871	576	396.44/417.97/398.71	576	398.71	-0.52963	188.08	5701.2	2.3481	0.0094351	0.99056	0.01887	0.62635	False
TCTCATGCCATCGTCTCACA	Peak_792	1.7092	0/11.774/6.2624	1.7092	6.2624	1.4226	34.796	3.7644	2.3468	0.98832	0.011678	0.023355	0.66683	True
TGATTACTACTCATGGACGC	Peak_25	576	410.27/398.84/390.36	576	398.84	-0.52917	101.29	5701.2	2.3464	0.0094786	0.99052	0.018957	0.62635	False
ATACGAGGCGCTTTTCTTTG	NO_TARGET_297	1264.8	968.05/908.05/1039.6	1264.8	968.05	-0.38542	4356.8	16015	2.3451	0.0095121	0.99049	0.019024	0.62635	False
CCTGAACATGAGCCTCACGG	Peak_560	970.83	1177.8/1220.1/1297.4	970.83	1220.1	0.32936	3881.4	11308	2.3437	0.99045	0.0095458	0.019092	0.62635	True
ACGTCCTCTTGCTCCCCATA	Peak_2400	133.32	160.57/201.63/204.57	133.32	201.63	0.59317	847.01	850.48	2.3423	0.99042	0.0095833	0.019167	0.62635	True
CTGCCTCATCTCCTTGGAAT	Peak_24	847.76	1075.6/1092/1060.4	847.76	1075.6	0.34306	249.73	9463.3	2.3421	0.99041	0.0095865	0.019173	0.62635	True
ACAAGAAACCTGCTGCCATG	Peak_1819	1362.2	1673.3/1730.7/1592.7	1362.2	1673.3	0.29656	4895.7	17659	2.3411	0.99039	0.0096127	0.019225	0.62635	True
CGAAACCCTCTTAAGTTAAC	NO_TARGET_319	793.07	549.33/601.93/575.1	793.07	575.1	-0.46295	692.11	8670	2.3409	0.0096175	0.99038	0.019235	0.62635	False
AGACGTGTTTGGGCATGTCA	Peak_2385	145.28	217.43/249.46/167	145.28	217.43	0.57839	1784.5	950.25	2.3404	0.99037	0.0096326	0.019265	0.62635	True
CGCACATCTAAAGTTACTAC	NO_TARGET_452	822.13	599.27/604.88/428.98	822.13	599.27	-0.45551	14515	9089.3	2.3376	0.0097048	0.9903	0.01941	0.62635	False
CAGGGCACCATGGGAATAGG	Peak_2301	919.55	1159.4/1098.6/1272.3	919.55	1159.4	0.33399	8223.2	10530	2.3369	0.99028	0.0097215	0.019443	0.62635	True
ACAAGGGCCATGTCCAGTAT	Peak_2521	492.25	623.08/688.77/651.29	492.25	651.29	0.40319	1100	4641.8	2.3343	0.99021	0.0097892	0.019578	0.62635	True
CAGTTCTTGCCCAGGCATGC	Peak_339	878.53	638.45/646.09/731.66	878.53	646.09	-0.44278	3690.5	9916.9	2.3342	0.0097932	0.99021	0.019586	0.62635	False
GGGAATCAAGGCTCAGAGAT	Peak_822	237.58	336.51/367.19/298.51	237.58	336.51	0.50047	1192.8	1796.5	2.3341	0.99021	0.0097947	0.019589	0.62635	True
CTAGTCCAGGCTTGCTCATG	Peak_1209	950.32	1307.6/1195/1121	950.32	1195	0.33026	9081.6	10995	2.3339	0.9902	0.0098016	0.019603	0.62635	True
CATGTCTCCACTTGTTTGAT	Peak_943	1292.2	1533.5/1591.7/1696.1	1292.2	1591.7	0.30055	7141.2	16472	2.3336	0.99019	0.0098072	0.019614	0.62635	True
TTGAACTATCTTGGAAACAC	Peak_443	524.73	421.02/359.1/354.87	524.73	359.1	-0.54591	1926.2	5046.3	2.3315	0.0098628	0.99014	0.019726	0.62689	False
TGGCTTCTCTTGATTGGAAG	Peak_2249	399.95	603.11/538.65/529.17	399.95	538.65	0.42859	2122.4	3539.1	2.3314	0.99013	0.0098663	0.019733	0.62689	True
CGACTTGATCAGCTAGTGGT	Peak_653	796.49	1024.1/1014/989.46	796.49	1014	0.34797	352.63	8719.1	2.3296	0.99009	0.0099144	0.019829	0.62702	True
AGGACTGTTCTAGACAAACC	Peak_1423	832.38	608.49/587.95/642.94	832.38	608.49	-0.45138	804.38	9238.5	2.3294	0.0099189	0.99008	0.019838	0.62702	False
TGAGTACATGCACATGGGTG	Peak_254	386.28	521.67/507.01/582.4	386.28	521.67	0.43252	1951.8	3382.1	2.3281	0.99005	0.0099545	0.019909	0.62767	True
ATGGTCTAAACTAGTCCAAT	Peak_612	1027.2	770.6/794.73/702.43	1027.2	770.6	-0.41425	2614.3	12179	2.3254	0.010024	0.98998	0.020048	0.63045	False
CAAGGCAAGGCAAGGTACAA	Peak_1501	500.8	660.73/587.95/744.18	500.8	660.73	0.39914	6130.5	4747.5	2.3212	0.98986	0.010139	0.020277	0.63518	True
AGACATGAGTAATACAGACA	Peak_1354	875.11	644.6/748.37/629.37	875.11	644.6	-0.44048	5500.3	9866.2	2.3207	0.010151	0.98985	0.020301	0.63518	False
TGCAAGGCCAAGGCAAGGAG	Peak_1501	447.81	580.06/596.05/656.51	447.81	596.05	0.41174	1955.7	4101.9	2.3145	0.98968	0.01032	0.02064	0.64343	True
TCACCAAGCATGTTCCTCCT	Peak_1127	420.46	504.77/629.16/562.57	420.46	562.57	0.41919	3887.7	3777.9	2.3121	0.98961	0.010387	0.020775	0.64343	True
TAAGGACAAGAGGAAGAGGC	Peak_355	182.88	92.963/134.66/100.2	182.88	100.2	-0.86161	620.05	1279.7	2.3115	0.010404	0.9896	0.020808	0.64343	False
CGCTAGTTTCTTCAGAGCCT	Peak_180	952.03	732.95/709.37/687.82	952.03	709.37	-0.42395	510.18	11021	2.3115	0.010404	0.9896	0.020808	0.64343	False
CGAGTGTTATACGCACCGTT	NO_TARGET_420	673.43	480.18/518.78/371.57	673.43	480.18	-0.48708	6643.3	6996.3	2.3103	0.010435	0.98956	0.02087	0.64343	False
AACTACAAGTAAAAGTATCG	NO_TARGET_210	370.9	280.43/220.76/240.06	370.9	240.06	-0.62552	1001	3207.5	2.3102	0.010438	0.98956	0.020876	0.64343	False
CTCATGCCTCGGCATGCCCC	Peak_1758	690.52	901.97/886.71/821.42	690.52	886.71	0.36032	2248	7230	2.3074	0.98948	0.010517	0.021035	0.64669	True
TAAAAAGGGGCAAGGAATGG	Peak_1311	601.64	780.58/807.24/761.93	601.64	780.58	0.37511	529.28	6035.7	2.3033	0.98937	0.01063	0.021261	0.65203	True
AGGCATGTATACAACCATGG	Peak_1131	794.78	1055.6/894.07/1009.3	794.78	1009.3	0.34433	7711.8	8694.6	2.3005	0.98929	0.010709	0.021418	0.65523	True
AAGACACAAGACGAGGCACA	Peak_1501	640.95	459.44/454.76/443.59	640.95	454.76	-0.49418	73.366	6557.5	2.2993	0.010745	0.98925	0.02149	0.65583	False
GCAAGTCTTTCAAATTAGGG	chr21;24158583:24159583	762.3	965.74/989.73/970.67	762.3	970.67	0.34821	193.77	8231.4	2.2967	0.98918	0.010819	0.021638	0.65589	True
CCAAAGAACATGCCCATGTA	Peak_276	71.787	116.78/108.91/126.29	71.787	116.78	0.69435	76.228	383.9	2.2964	0.98917	0.010829	0.021658	0.65589	True
TAAGAACATGTTAGCAGCAG	Peak_1865	370.9	500.93/437.84/561.53	370.9	500.93	0.43257	3826.5	3207.5	2.2959	0.98916	0.01084	0.02168	0.65589	True
TGGCCCCCATGGGGAAACCA	Peak_2419	316.2	433.32/320.1/443.59	316.2	433.32	0.45334	6461.8	2605.4	2.2944	0.98912	0.010883	0.021767	0.65589	True
CCATCCAGGCAAGAGGGAAA	Peak_1646	242.71	302.71/355.42/341.3	242.71	341.3	0.49012	844.45	1847	2.2941	0.98911	0.010892	0.021783	0.65589	True
AACAAGGTGCTAACTGGCTA	Peak_1457	663.17	473.27/498.18/382.01	663.17	473.27	-0.48585	4474.5	6857	2.2933	0.010914	0.98909	0.021829	0.65589	False
TTGCCTGGAATTGCCTTGTT	Peak_1501	1037.5	1141.7/1292.2/1319.3	1037.5	1292.2	0.31643	11691	12339	2.2927	0.98907	0.010931	0.021863	0.65589	True
AATAATAGTCAAGATATTCT	Peak_161	427.3	285.04/279.63/358	427.3	285.04	-0.58243	2676.6	3858.3	2.2903	0.011001	0.989	0.022002	0.6566	False
ATTACTCATGTCTTATTCCC	Peak_1354	834.09	656.89/597.52/613.72	834.09	613.72	-0.44201	1063.1	9263.4	2.2897	0.01102	0.98898	0.022039	0.6566	False
ACATGCATGTAGTCTCAGCT	Peak_2209	553.78	745.24/587.95/722.26	553.78	722.26	0.3826	9283.9	5415	2.2896	0.98898	0.011023	0.022046	0.6566	True
TTTAACCAAGATATTTGTTC	Peak_1722	658.04	473.27/455.5/469.68	658.04	469.68	-0.48562	107.02	6787.6	2.2863	0.011118	0.98888	0.022235	0.65777	False
CTCCCATGTGACATCACGCT	Peak_2476	83.751	124.46/133.19/148.21	83.751	133.19	0.66298	150.88	467.71	2.2861	0.98887	0.011126	0.022252	0.65777	True
GCTGCCCTTGTTCTGTTTTG	Peak_2244	652.92	806.71/913.94/840.21	652.92	840.21	0.36336	3279.3	6718.3	2.285	0.98884	0.011156	0.022313	0.65777	True
GTTGGGAGCATGTACGTAGC	Peak_15	430.72	288.11/241.36/288.07	430.72	288.07	-0.57867	1090.9	3898.6	2.2846	0.011168	0.98883	0.022336	0.65777	False
ATGTCCTCTCCACAAGAGCC	Peak_1788	381.15	216.66/249.46/302.68	381.15	249.46	-0.60959	1954.4	3323.6	2.2844	0.011175	0.98882	0.02235	0.65777	False
AATCTTGTCATGCTTCTAGC	Peak_2165	589.68	414.88/396.63/455.07	589.68	414.88	-0.50621	974.17	5879	2.2797	0.011312	0.98869	0.022624	0.66423	False
TTTCACAAGGTCACATGATC	Peak_41	403.37	249.69/267.12/344.43	403.37	267.12	-0.59282	3140.6	3578.7	2.2777	0.011373	0.98863	0.022746	0.66625	False
GGGCATGTCTAGGCATATAG	Peak_250	64.95	106.79/113.32/98.111	64.95	106.79	0.70882	59.003	337.79	2.2767	0.98859	0.011406	0.022811	0.66658	True
TGATACCTTGGGCAACACCA	Peak_2274	1100.7	902.74/825.63/838.12	1100.7	838.12	-0.39282	2166	13338	2.2738	0.011488	0.98851	0.022975	0.66683	False
TGGACACATTCTCATGTCTG	Peak_2575	746.92	950.38/927.92/981.11	746.92	950.38	0.34713	724.46	8014.1	2.2727	0.98848	0.011523	0.023045	0.66683	True
CCATTTTCAGGCTAGATAAC	Peak_2335	1078.5	1417.5/1337.1/1078.2	1078.5	1337.1	0.30977	36745	12985	2.269	0.98836	0.011636	0.023271	0.66683	True
GCAAGGAAAAGGCATGTCTG	Peak_1235	574.29	759.84/648.29/745.23	574.29	745.23	0.37532	4804.9	5679	2.2683	0.98834	0.011657	0.023313	0.66683	True
TGCCCAGACAAGTCCCGGGT	Peak_1530	523.02	683.78/621.8/698.26	523.02	683.78	0.38603	2025.4	5024.8	2.2679	0.98833	0.011667	0.023335	0.66683	True
GGGGAACTGCCTTGAGCAAA	Peak_289	878.53	1152.4/960.3/1104.3	878.53	1104.3	0.3296	11524	9916.9	2.2669	0.9883	0.011699	0.023399	0.66683	True
CAAGCCAGCTTGGATGTCCT	Peak_958	482	646.9/634.31/624.15	482	634.31	0.39545	130.84	4515.8	2.2666	0.98829	0.011707	0.023414	0.66683	True
GTCTGGCCTCCAAGGACCGT	Peak_1667	124.77	61.463/111.85/55.318	124.77	61.463	-1.0097	1288.3	780.84	2.2657	0.011735	0.98827	0.023469	0.66683	False
CAGTAAATCACAAGAGGGAA	Peak_1322	451.23	631.54/534.23/597.02	451.23	597.02	0.40313	2566.6	4142.9	2.265	0.98824	0.011756	0.023513	0.66683	True
ACACATGGGAATTCAAGATT	Peak_1695	659.75	846.66/911.73/842.29	659.75	846.66	0.35937	2126.8	6810.7	2.2648	0.98824	0.011763	0.023527	0.66683	True
GGAACTGCAACTCAAGGTTG	Peak_41	536.69	699.91/590.16/714.96	536.69	699.91	0.38246	6136.1	5197.4	2.2641	0.98822	0.011785	0.02357	0.66683	True
TGGGAAGCCATGGAGACATG	Peak_2480	405.08	540.88/405.46/573.01	405.08	540.88	0.4162	9685.3	3598.5	2.2637	0.98821	0.011795	0.02359	0.66683	True
GCCATGTGGCAATTGCCATG	Peak_1653	521.31	718.35/681.41/628.33	521.31	681.41	0.38573	2091.1	5003.4	2.2634	0.98819	0.011806	0.023612	0.66683	True
AAATTAAATTATTACATGCG	Peak_1109	252.96	130.61/153.06/177.43	252.96	153.06	-0.72113	549.08	1949	2.2629	0.01182	0.98818	0.02364	0.66683	False
CAAGGCTCATGCAGGGAATA	Peak_799	225.61	282.73/319.36/318.34	225.61	318.34	0.49485	634.49	1680	2.2623	0.98816	0.01184	0.023681	0.66683	True
CTATCTGTTGACAAGTCACA	Peak_887	509.34	749.08/666.69/583.45	509.34	666.69	0.38771	6859	4853.7	2.2585	0.98804	0.011957	0.023914	0.66984	True
TGGGTGCCTTGAACTCCTCT	Peak_883	799.91	1058.7/952.2/1011.4	799.91	1011.4	0.33804	2870.8	8768.3	2.2584	0.98804	0.011961	0.023922	0.66984	True
GGGGTCTCCTAACTAGTAGT	Peak_2314	475.16	643.83/625.48/618.93	475.16	625.48	0.39583	189.73	4432.3	2.2579	0.98803	0.011975	0.02395	0.66984	True
GGAGAACTTGAGAGCCCTTG	Peak_180	796.49	1043.3/874.94/1007.2	796.49	1007.2	0.33825	9400.1	8719.1	2.2566	0.98798	0.012015	0.024031	0.67059	True
ACAAGGCAAGGCAAGGTACA	Peak_1501	902.46	1110.9/1131/1213.9	902.46	1131	0.32536	3633.2	10273	2.255	0.98793	0.012067	0.024134	0.67107	True
AGTGGTATCTTGAGGGTTGG	Peak_629	620.44	806.71/799.14/687.82	620.44	799.14	0.36464	6225	6283.9	2.2543	0.98791	0.012088	0.024176	0.67107	True
CTAGCCAGCTTGGTTCGCAC	Peak_2285	697.35	504.77/476.1/529.17	697.35	504.77	-0.46549	708.7	7324	2.2504	0.012213	0.98779	0.024425	0.67107	False
GTTGCATGTTAGGACATGTC	Peak_1453	868.28	701.45/646.09/583.45	868.28	646.09	-0.42586	3494.3	9765.1	2.2485	0.012273	0.98773	0.024546	0.67107	False
GCTTATCTAGGATGCCCCAA	Peak_1699	586.26	733.72/757.94/798.46	586.26	757.94	0.36999	1114.2	5834.4	2.2476	0.9877	0.012301	0.024602	0.67107	True
ATGCGAAACGACATTTATTA	NO_TARGET_129	1001.6	760.61/721.88/757.75	1001.6	757.75	-0.40204	647.51	11781	2.2465	0.012335	0.98767	0.02467	0.67107	False
TTTTGATCCATGGAAGCTAG	Peak_2049	328.17	445.61/434.16/528.13	328.17	445.61	0.44019	3470.4	2734.5	2.2459	0.98764	0.012356	0.024713	0.67107	True
CCCACAAGATCTCTAGAAGG	Peak_219	774.27	1085.6/917.62/980.07	774.27	980.07	0.33966	7518.1	8401.3	2.2453	0.98762	0.012375	0.024751	0.67107	True
AAATGCACAGATCGCTGATC	NO_TARGET_441	765.72	580.06/561.46/534.39	765.72	561.46	-0.44695	539.32	8279.8	2.2448	0.012391	0.98761	0.024781	0.67107	False
ATTGACTCATTAATGAAGAC	chr20;54247423:54248423	293.98	205.9/181.76/184.74	293.98	184.74	-0.66734	228.34	2369.6	2.2441	0.012412	0.98759	0.024824	0.67107	False
CTGCCCAGCTCAAGGGGCCA	Peak_989	514.47	682.24/671.84/533.35	514.47	671.84	0.38438	9644.1	4917.7	2.2441	0.98759	0.012413	0.024826	0.67107	True
TACAAGTCCTCTGGAGATCT	Peak_2138	1179.4	1450.5/1492.3/1312	1179.4	1450.5	0.29836	10472	14606	2.2439	0.98758	0.012419	0.024838	0.67107	True
TGTCATTAGCGTAACGATAT	NO_TARGET_291	1006.7	760.61/762.35/762.97	1006.7	762.35	-0.40068	1.7102	11861	2.2439	0.012421	0.98758	0.024842	0.67107	False
ATCGCCTTCCATGCAGAAAC	Peak_44	644.37	381.07/462.12/514.56	644.37	462.12	-0.47874	4659.4	6603.3	2.2428	0.012456	0.98754	0.024912	0.67107	False
TCATGCAAGTATGGACATCA	Peak_2072	733.25	991.1/931.6/827.68	733.25	931.6	0.34499	7169.3	7822.2	2.2427	0.98754	0.012459	0.024917	0.67107	True
CAAGTTGTAACTTGTCAGTC	Peak_1108	967.41	765.22/673.31/729.57	967.41	729.57	-0.40659	2217.9	11255	2.2418	0.012487	0.98751	0.024973	0.67107	False
TTGCCCAGACATGCCCTCAG	Peak_2054	695.65	880.46/917.62/887.17	695.65	887.17	0.35042	485.91	7300.4	2.2416	0.98751	0.012493	0.024986	0.67107	True
GTTATCCTGTCGAAGTAAAG	NO_TARGET_71	473.45	286.57/325.25/324.6	473.45	324.6	-0.54315	723.31	4411.4	2.241	0.012511	0.98749	0.025023	0.67107	False
GCAAGGAAAATCAAGGCACA	Peak_1501	235.87	330.37/222.23/371.57	235.87	330.37	0.48433	6695.5	1779.7	2.2399	0.98745	0.012548	0.025097	0.67119	True
CAAAGGGGGAAGTGCAGGGA	NO_TARGET_6	540.11	702.22/725.56/661.73	540.11	702.22	0.37806	1092.1	5240.7	2.2393	0.98743	0.012568	0.025136	0.67119	True
TCCTCAGCCCCAAGTCCCTA	Peak_2084	678.55	866.63/775.6/932.06	678.55	866.63	0.3525	6283.9	7066.2	2.2374	0.98737	0.012629	0.025259	0.67303	True
TCTCAAAAAAGCAAGTGCCA	Peak_1602	141.86	209.74/210.46/127.34	141.86	209.74	0.56085	3395.8	921.48	2.2361	0.98733	0.012672	0.025343	0.67324	True
TTGTCTCAAGGTCTACTTTT	Peak_2499	755.47	1014.1/923.5/957.11	755.47	957.11	0.34091	2191.2	8134.6	2.2356	0.98731	0.012688	0.025375	0.67324	True
CCTAAAATCATGGGCTCCCA	Peak_801	777.69	1099.4/983.11/879.87	777.69	983.11	0.33777	12094	8450	2.2347	0.98728	0.012719	0.025438	0.67344	True
AAGACGCATGTGCTAACTAG	Peak_324	1030.6	783.66/841.09/734.79	1030.6	783.66	-0.39482	2843.2	12233	2.2332	0.012768	0.98723	0.025537	0.67377	False
TATTTTAAGGTCATGTTTAA	Peak_822	584.55	364.94/445.2/414.36	584.55	414.36	-0.49541	1696.7	5812.2	2.2323	0.012798	0.9872	0.025596	0.67377	False
ATGAGAATATGTCCATGCAC	Peak_2575	1141.7	862.02/947.05/877.78	1141.7	877.78	-0.37893	2523.4	13996	2.2313	0.012832	0.98717	0.025664	0.67377	False
CCAGAATTGAGTGCAAAAAG	chr23;94018019:94019019	711.03	901.21/904.37/992.59	711.03	904.37	0.34658	3896.4	7512.8	2.2306	0.98715	0.012853	0.025706	0.67377	True
GTGTATGATGCTTCGACTTA	NO_TARGET_467	970.83	664.57/733.65/749.4	970.83	733.65	-0.40364	2510.1	11308	2.2304	0.012861	0.98714	0.025722	0.67377	False
TGGTCTCTGCCAAGCCAACA	Peak_1773	1172.5	1600.4/1440.8/1330.8	1172.5	1440.8	0.29705	18782	14494	2.2286	0.98708	0.012922	0.025843	0.67402	True
GTTCTAAACATGTCCCTAGA	Peak_1565	974.25	736.79/793.26/696.17	974.25	736.79	-0.40255	2419.2	11360	2.2279	0.012945	0.98706	0.02589	0.67402	False
AATAATATCAACTTGAGAAT	Peak_548	830.67	517.06/744.69/616.85	830.67	616.85	-0.42877	13151	9213.6	2.2276	0.012952	0.98705	0.025905	0.67402	False
TTGCCAAGGAGGCTTGCAGG	Peak_972	849.47	1066.4/925.71/1143.9	849.47	1066.4	0.32775	12902	9488.4	2.2269	0.98702	0.012978	0.025957	0.67402	True
CCATGCTGCCAACATCACTT	Peak_1736	408.5	603.11/480.52/542.74	408.5	542.74	0.40906	3758.1	3638.2	2.2256	0.98698	0.01302	0.02604	0.67402	True
TATGAACTTCTGCAAGGTGG	Peak_819	350.39	471.73/491.55/464.46	350.39	471.73	0.42796	222.91	2978.2	2.2235	0.98691	0.01309	0.02618	0.67402	True
AGAACTAGTTCAGGCATGAC	Peak_2513	986.21	772.13/696.86/747.31	986.21	747.31	-0.39971	1580.8	11544	2.2235	0.013092	0.98691	0.026184	0.67402	False
TAGAGCCAGCATGTGTCATG	Peak_1562	707.61	899.67/973.54/786.98	707.61	899.67	0.34601	9078.5	7465.5	2.2228	0.98689	0.013114	0.026228	0.67402	True
AGAAGATCATTCACATGTGC	Peak_376	1403.3	1132.5/979.43/1102.2	1403.3	1102.2	-0.34813	7992.7	18363	2.2218	0.013149	0.98685	0.026298	0.67402	False
TCAAGCACTCATGCAGTCCG	Peak_1256	661.46	845.12/844.03/875.69	661.46	845.12	0.35303	467.96	6833.8	2.2217	0.98685	0.013153	0.026305	0.67402	True
GGAAGACACAAGGCAAGGAA	Peak_1501	560.62	673.02/729.97/725.4	560.62	725.4	0.37117	1381.9	5502.7	2.2213	0.98684	0.013165	0.02633	0.67402	True
CTTGAATTAACAAAGCTTGC	Peak_225	1189.6	888.91/919.83/922.66	1189.6	919.83	-0.3707	481.8	14773	2.2196	0.013223	0.98678	0.026445	0.67407	False
ACGAACTTGCCAGGACAAGC	Peak_401	1403.3	1102.5/1087.6/1148.1	1403.3	1102.5	-0.34772	1151.1	18363	2.2195	0.013227	0.98677	0.026455	0.67407	False
GCCTTTCTTGAACCCCACCA	Peak_660	806.74	1015.7/1034.6/964.41	806.74	1015.7	0.3319	1493.6	8866.8	2.2189	0.98675	0.013247	0.026495	0.67407	True
GCAAGGCTCAAGGCAAGGAA	Peak_1501	145.28	213.58/242.83/177.43	145.28	213.58	0.55279	1081.2	950.25	2.2157	0.98665	0.013355	0.026709	0.67421	True
TGGCATTTGTCAAGTTTCTA	Peak_578	716.16	862.02/1067.7/909.09	716.16	909.09	0.34373	13691	7584	2.2155	0.98664	0.013364	0.026727	0.67421	True
ATGATCTACCTACTTGGGCC	Peak_470	312.78	200.52/223.7/149.25	312.78	200.52	-0.63882	1582.9	2568.8	2.2149	0.013382	0.98662	0.026764	0.67421	False
AGACAGAGTGCTGCTGTACG	Peak_470	251.25	368.01/300.23/348.61	251.25	348.61	0.47087	1358.4	1931.9	2.2149	0.98662	0.013382	0.026765	0.67421	True
GCCCCAGACTAGACAAAGGC	Peak_371	504.21	278.12/351.01/358	504.21	351.01	-0.5213	2680.5	4789.9	2.2137	0.013424	0.98658	0.026848	0.67421	False
ATGTGCCCATGCAGGCTACA	Peak_6	552.07	389.52/429.74/350.69	552.07	389.52	-0.50206	1562.6	5393.2	2.2134	0.013435	0.98657	0.026869	0.67421	False
CTTGCCCTGACATGTCTCCA	Peak_81	617.02	801.33/791.79/658.6	617.02	791.79	0.35927	8915.1	6238.6	2.2126	0.98654	0.013462	0.026924	0.67421	True
CTTGGATTCACCCATGTGCA	Peak_2400	1346.9	1430.6/1688.8/1638.7	1346.9	1638.7	0.28274	22911	17396	2.2124	0.98653	0.013468	0.026936	0.67421	True
ACCCATGATGTCTCCTCCAA	Peak_2311	746.92	894.29/944.84/1000.9	746.92	944.84	0.33872	2851.3	8014.1	2.2109	0.98648	0.013522	0.027043	0.67449	True
TCCAACTAGGTGTCCTTCAT	Peak_1108	193.14	275.05/285.51/216.05	193.14	275.05	0.50782	1795	1373.4	2.2102	0.98646	0.013545	0.02709	0.67449	True
GCAGGACCTTGAAAATTTCA	Peak_2201	76.914	122.16/127.3/89.761	76.914	122.16	0.66056	538.02	419.36	2.2094	0.98642	0.013575	0.02715	0.67449	True
CCTGGGCAAGAGATTTTGAG	Peak_236	146.99	279.66/215.61/154.47	146.99	215.61	0.54957	3920	964.71	2.2091	0.98642	0.013582	0.027165	0.67449	True
CCTCCAAGATGCTCCAAGTA	Peak_1968	541.82	750.62/702.01/659.64	541.82	702.01	0.37308	2079.1	5262.4	2.2083	0.98639	0.013613	0.027226	0.67466	True
TAGCTTGTGCATGCAGTGGC	Peak_1625	854.6	676.86/638.73/632.5	854.6	638.73	-0.41948	746.62	9563.6	2.2074	0.013641	0.98636	0.027283	0.67472	False
TCTCCAGGCATGAATCCATG	Peak_2097	153.83	202.06/253.87/224.4	153.83	224.4	0.54184	683.79	1023.1	2.2065	0.98632	0.013676	0.027351	0.67506	True
GGGCTTGCCTAAACATGCCC	Peak_1420	840.93	627.69/696.12/588.67	840.93	627.69	-0.42134	3102.9	9363.2	2.2037	0.013774	0.98623	0.027549	0.67678	False
GGTTTTCATGTGCATCATGG	Peak_2072	511.05	556.24/757.94/664.86	511.05	664.86	0.37893	10230	4875	2.2029	0.9862	0.013802	0.027604	0.67678	True
TTTGACCTTGTATCTTGCTT	Peak_222	839.22	1114/987.52/1052.1	839.22	1052.1	0.32579	4002.2	9338.2	2.2028	0.9862	0.013805	0.027609	0.67678	True
GTCCTTGCCTGCCCCTCCCA	Peak_180	880.24	726.04/654.18/660.68	880.24	660.68	-0.41339	2156.5	9942.2	2.2019	0.013835	0.98616	0.027671	0.67678	False
AGACATGCCCAGGCACATGC	Peak_2619	663.17	480.95/479.78/503.08	663.17	480.95	-0.46267	245.55	6857	2.2006	0.013884	0.98612	0.027768	0.67678	False
TGTCATTGCTCTCTTGTCCT	Peak_1612	815.29	1134/953.67/1023.9	815.29	1023.9	0.32834	8526.4	8990.2	2.2002	0.9861	0.013897	0.027794	0.67678	True
CCAGAGAAGAGAGCATTAGG	chr20;24441507:24442507	307.66	379.54/417.97/442.54	307.66	417.97	0.44084	1040.5	2514.1	2.2001	0.9861	0.013902	0.027803	0.67678	True
TCTGGACATGTTGAACATCT	Peak_82	271.76	373.39/264.17/406.01	271.76	373.39	0.45689	6496.2	2139.4	2.1972	0.986	0.014004	0.028009	0.68045	True
TGTACAAGACTCATGAAGAG	Peak_1029	899.04	1120.9/902.9/1122	899.04	1120.9	0.31793	23771	10222	2.1947	0.98591	0.014092	0.028183	0.68332	True
ATGCATGCAGGCAAGAAGAG	Peak_2459	1059.7	1148.6/1402.5/1306.8	1059.7	1306.8	0.30207	17096	12688	2.1932	0.98586	0.014145	0.028289	0.68332	True
GAGGGCTAGCCTGGGCATGC	Peak_25	511.05	333.44/364.25/358	511.05	358	-0.5123	321.19	4875	2.192	0.014189	0.98581	0.028377	0.68332	False
GACTTGTACCAACCAAGTGC	Peak_617	895.62	674.56/667.43/868.39	895.62	674.56	-0.40842	18810	10171	2.192	0.014191	0.98581	0.028382	0.68332	False
CCCTGCCACCATGTAGAACT	Peak_1932	608.48	740.63/780.01/785.93	608.48	780.01	0.35777	792.88	6125.7	2.1917	0.9858	0.014201	0.028403	0.68332	True
TGTAGCGAAATCCATGAAAC	Peak_1606	738.38	543.95/550.42/522.91	738.38	543.95	-0.44018	242.27	7894.1	2.1883	0.014325	0.98568	0.028649	0.68643	False
TCAAGTCAAGGCAAGGCAAA	Peak_1501	760.6	958.83/991.94/812.03	760.6	958.83	0.33375	11324	8207.2	2.1882	0.98567	0.014329	0.028658	0.68643	True
GCAAGAGAACAGCTTGAATT	Peak_1405	282.02	391.83/385.59/307.9	282.02	385.59	0.44991	3037.2	2245	2.1859	0.98559	0.01441	0.028819	0.68643	True
TCTGAACATGTTGAGAATCT	Peak_1689	393.12	521.67/497.44/521.87	393.12	521.67	0.40728	293.53	3460.4	2.1853	0.98557	0.014432	0.028864	0.68643	True
AATCATAACCTGGCAAGATG	chr10;58010003:58011003	1218.7	948.84/905.84/1034.3	1218.7	948.84	-0.36073	4579.6	15250	2.185	0.014445	0.98555	0.028891	0.68643	False
AAGTTAGCTTAATCCTAGCA	chr15;21357830:21358830	697.35	519.36/490.08/510.39	697.35	510.39	-0.44955	246.43	7324	2.1847	0.014455	0.98555	0.02891	0.68643	False
CTTGTACCAACCAAGTGCTG	Peak_617	970.83	1210.1/1203.1/1039.6	970.83	1203.1	0.30922	13402	11308	2.1846	0.98554	0.01446	0.02892	0.68643	True
AGTCCTGACATGCCCTCTGC	Peak_743	786.23	878.16/1011.1/988.42	786.23	988.42	0.32979	6335.3	8572.1	2.1838	0.98551	0.01449	0.02898	0.68647	True
CCAGACACAGCCATGATTTA	Peak_2309	700.77	891.22/888.18/707.65	700.77	888.18	0.34148	16300	7371.1	2.1829	0.98548	0.014523	0.029046	0.68647	True
GGCATGTCCTCATGTATGGG	Peak_2513	606.77	466.35/434.89/436.28	606.77	436.28	-0.47496	453.11	6103.2	2.1823	0.014544	0.98546	0.029089	0.68647	False
TCTTTCCTCATCATGATCCA	Peak_2497	1011.8	1079.4/1250.2/1274.4	1011.8	1250.2	0.30492	14875	11940	2.1815	0.98543	0.014572	0.029143	0.68647	True
CTATCATGGAATCCCTAGGG	Peak_704	338.42	431.01/454.76/533.35	338.42	454.76	0.4252	3370	2846.4	2.1806	0.98539	0.014605	0.029211	0.68676	True
TGCACGGGCATGCACACGGC	Peak_1481	799.91	652.28/587.95/595.97	799.91	595.97	-0.42397	1617.4	8768.3	2.1779	0.014708	0.98529	0.029415	0.68902	False
AATTCATGTTCATTGATCAT	Peak_1463	1111	814.39/868.31/857.95	1111	857.95	-0.37249	1002.5	13502	2.1776	0.014718	0.98528	0.029435	0.68902	False
GTGTAATCTTGTAGATTCCC	Peak_1521	799.91	506.3/596.05/759.84	799.91	596.05	-0.42379	17441	8768.3	2.1771	0.014737	0.98526	0.029474	0.68902	False
TAAAATGGTCATGTCATGTT	Peak_1018	437.56	628.46/574.71/566.75	437.56	574.71	0.39257	1476.5	3979.7	2.1741	0.98515	0.01485	0.029699	0.69184	True
AGGGAGAAGCATGGGAAATA	Peak_1166	364.06	475.57/485.67/508.3	364.06	485.67	0.4148	307.05	3130.6	2.1734	0.98513	0.014874	0.029748	0.69184	True
CCAGAGCCTTGGTTTATATC	NO_TARGET_271	500.8	559.32/650.5/692	500.8	650.5	0.37666	5018.2	4747.5	2.1727	0.9851	0.014901	0.029802	0.69184	True
GAGTCGGCTTGCTCTCCTGG	Peak_361	44.439	100.65/75.794/40.706	44.439	75.794	0.75705	924.41	208.28	2.1726	0.98508	0.014922	0.029843	0.69184	True
TCTTGTTCAGACTTGTCTAG	Peak_1471	394.83	476.34/525.4/522.91	394.83	522.91	0.40446	1087.5	3480	2.1712	0.98504	0.014957	0.029913	0.69184	True
TCTGAAACCAAGATGCCAGC	Peak_417	560.62	421.02/399.57/397.66	560.62	399.57	-0.48753	231.91	5502.7	2.171	0.014965	0.98504	0.02993	0.69184	False
TAGATGTTAACAGAGTGATC	chr8;40240596:40241596	586.26	399.51/424.59/420.63	586.26	420.63	-0.47803	230.76	5834.4	2.1684	0.015063	0.98494	0.030127	0.69406	False
TCATGGGGGGGCTCTTGTAG	Peak_2614	512.76	540.11/664.48/703.48	512.76	664.48	0.3733	8494.6	4896.3	2.1682	0.98493	0.01507	0.03014	0.69406	True
GCAAAGCACATGGCAAGGCA	Peak_1501	777.69	1028.7/734.39/976.94	777.69	976.94	0.3287	30757	8450	2.1675	0.9849	0.015097	0.030194	0.69406	True
TGTGACCAATGACTGAGAGG	chr14;70718609:70719609	1275.1	1499.7/1550.5/1748.3	1275.1	1550.5	0.28192	20850	16186	2.1646	0.98479	0.015208	0.030416	0.69695	True
AAGGTAAGTAAGGTAAACTG	chr9;75185729:75186729	586.26	762.91/663.75/751.49	586.26	751.49	0.35768	3914.7	5834.4	2.1632	0.98474	0.015263	0.030526	0.69695	True
TGCTATGACATGTTCTAGTT	Peak_9	158.96	104.49/88.303/79.324	158.96	88.303	-0.84089	171.28	1067.4	2.1626	0.015286	0.98471	0.030571	0.69695	False
TACATGTACTTGCGCGTGCC	Peak_1032	639.24	499.39/434.89/464.46	639.24	464.46	-0.45995	1047.1	6534.6	2.1621	0.015304	0.9847	0.030608	0.69695	False
TGTCAGGGCGCGGCAAGGGC	Peak_398	348.68	287.34/231.06/179.52	348.68	231.06	-0.59153	2911.8	2959.3	2.1621	0.015305	0.9847	0.030609	0.69695	False
AGGAGACCCCAAGGCTCAGC	Peak_39	353.81	235.1/200.15/252.58	353.81	235.1	-0.58765	763.41	3016.1	2.1615	0.015328	0.98467	0.030657	0.69695	False
ATGGTATGCATGTACATGGC	Peak_226	658.04	488.63/420.18/480.12	658.04	480.12	-0.45398	1832.8	6787.6	2.1596	0.015401	0.9846	0.030801	0.69771	False
ACCTAGCTTCTTCTTGGAGC	Peak_978	941.77	656.89/716.73/822.46	941.77	716.73	-0.39347	7380.3	10865	2.159	0.015426	0.98457	0.030852	0.69771	False
ATAGCTTTTCTAGCATCCCC	Peak_2200	189.72	86.049/128.78/110.64	189.72	110.64	-0.77267	466.79	1342	2.1589	0.01543	0.98457	0.030859	0.69771	False
TTGGCAGGCACTTGGTAGTC	Peak_2356	482	638.45/626.95/468.64	482	626.95	0.37865	12598	4515.8	2.1571	0.9845	0.015498	0.030997	0.69888	True
CAAGACCTTATCGTGCAGCG	NO_TARGET_243	300.82	198.22/194.27/187.87	300.82	194.27	-0.62824	28.256	2441.6	2.1564	0.015527	0.98447	0.031053	0.69888	False
CACAGGCAAGCCCAAATTCA	Peak_597	440.97	547.02/577.65/598.06	440.97	577.65	0.38873	677.28	4020.3	2.1556	0.98444	0.015559	0.031117	0.69888	True
TGTAAGCAAGACACTCTCTG	Peak_816	1177.6	1346/1437.9/1463.3	1177.6	1437.9	0.28781	4539.6	14578	2.1553	0.98443	0.015568	0.031136	0.69888	True
TTCAACCAAGCTGCAGAGCT	Peak_1901	1032.4	1386/1270.8/1249.4	1032.4	1270.8	0.29957	6862.4	12259	2.1538	0.98437	0.015628	0.031256	0.70029	True
GTTCTAGCTCGCATCAGCCT	Peak_2005	765.72	570.07/563.67/576.14	765.72	570.07	-0.42503	38.922	8279.8	2.1502	0.015771	0.98423	0.031542	0.7029	False
TATTATTAACTATACTTGCT	chr23;148073777:148074777	360.64	245.85/197.95/241.1	360.64	241.1	-0.57894	942.52	3092.3	2.1496	0.015792	0.98421	0.031583	0.7029	False
GCAAGTCAAGGCACCAAGCA	Peak_1501	784.52	998.78/981.64/983.2	784.52	983.2	0.32529	122.59	8547.6	2.1489	0.98418	0.015821	0.031641	0.7029	True
GTCAGGTAATAGTCGGACTC	NO_TARGET_411	764.01	600.8/568.82/559.44	764.01	568.82	-0.42498	555.46	8255.6	2.1483	0.015846	0.98415	0.031691	0.7029	False
CCAAGACAGAAAACAAGGCA	Peak_1501	387.99	513.22/450.35/538.57	387.99	513.22	0.40265	2297.7	3401.6	2.1472	0.98411	0.01589	0.031781	0.7029	True
AAATAAGAAAACTCTAAGGC	chr16;14395127:14396127	335	221.27/238.42/196.22	335	221.27	-0.59618	460.72	2809	2.146	0.015937	0.98406	0.031875	0.7029	False
TAATATCTAGAAAATACTCA	Peak_267	726.41	537.8/547.48/520.82	726.41	537.8	-0.43301	190.97	7726.7	2.1457	0.01595	0.98405	0.0319	0.7029	False
TTTTACATTGCTAGTCAATC	Peak_1061	447.81	310.39/362.04/205.62	447.81	310.39	-0.52739	6822.8	4101.9	2.1457	0.01595	0.98405	0.0319	0.7029	False
TGGGATGCAAGTATTTTCTC	Peak_1753	805.03	646.9/596.05/603.28	805.03	603.28	-0.41563	977.61	8842.1	2.1456	0.015953	0.98405	0.031905	0.7029	False
CCAACAGGGGTCTTGCTCCA	Peak_2318	704.19	888.91/916.15/774.45	704.19	888.91	0.33565	6921.5	7418.3	2.1447	0.98401	0.015989	0.031977	0.7029	True
GGCAAGCCAGGACATGCTAC	Peak_301	576	742.17/635.78/737.92	576	737.92	0.35684	5225.1	5701.2	2.1445	0.984	0.015998	0.031997	0.7029	True
CAAGGCTCTGCACTCAAGAG	Peak_2107	1037.5	1180.9/1292.9/1275.4	1037.5	1275.4	0.29765	4625.2	12339	2.1422	0.98391	0.01609	0.03218	0.70534	True
GGAGGCATCCATGAGGTCAA	Peak_2056	485.41	630/650.5/600.15	485.41	630	0.37545	655.7	4557.7	2.1417	0.98389	0.016111	0.032221	0.70534	True
TTCCTAGACACTAGGCATGC	Peak_184	545.24	396.44/385.59/389.31	545.24	389.31	-0.48489	32.312	5305.9	2.1406	0.016155	0.98385	0.032309	0.70602	False
CCTGACAAGACCAGACTTGC	Peak_1090	493.96	639.99/592.37/640.85	493.96	639.99	0.37298	1134.2	4662.9	2.1385	0.98376	0.016239	0.032478	0.70722	True
CCTCAGCTTGCCCCTCACAG	Peak_1574	1338.3	1110.2/1057.4/1027	1338.3	1057.4	-0.33956	1853.2	17251	2.1385	0.016239	0.98376	0.032478	0.70722	False
ACTGTCCAGAACAAGTCACA	Peak_167	345.26	460.97/460.65/403.93	345.26	460.65	0.41494	1608.8	2921.5	2.1348	0.98361	0.016388	0.032776	0.7093	True
TATGGAGTAACTCAAGCTAG	Peak_952	526.43	678.4/736.6/546.92	526.43	678.4	0.36527	10337	5067.8	2.1347	0.98361	0.016393	0.032785	0.7093	True
AGGGCTGAAGGCCAAGTCCA	Peak_2418	492.25	637.68/547.48/665.9	492.25	637.68	0.37278	4466.4	4641.8	2.1346	0.9836	0.016398	0.032795	0.7093	True
ATCGTATCATCAGCTAGCGC	NO_TARGET_206	767.43	508.61/623.27/573.01	767.43	573.01	-0.42084	3337	8304.1	2.1335	0.016441	0.98356	0.032881	0.7093	False
CTTGCCTAAGGCCATGTATT	Peak_35	435.85	570.07/579.86/469.68	435.85	570.07	0.38655	5087.1	3959.4	2.1332	0.98354	0.016456	0.032912	0.7093	True
CATCAAGGCCTTGACATGTG	Peak_1705	1044.3	1282.3/1213.4/1310.9	1044.3	1282.3	0.29589	2780.3	12446	2.1329	0.98353	0.016466	0.032932	0.7093	True
GACCTTGCCATACAATGCCT	Peak_1890	188.01	101.41/110.38/133.6	188.01	110.38	-0.763	309.74	1326.3	2.1317	0.016516	0.98348	0.033032	0.7093	False
ATAATGCTTGAACAAATGTC	Peak_2496	794.78	659.96/596.05/542.74	794.78	596.05	-0.41452	3463.3	8694.6	2.1313	0.016532	0.98347	0.033064	0.7093	False
GCAAGGTAAGGCAAGACACA	Peak_1501	293.98	428.71/392.21/397.66	293.98	397.66	0.43454	496.7	2369.6	2.1299	0.98341	0.016591	0.033182	0.7093	True
CTCCAGGGTCACCAAGCACA	Peak_2466	806.74	1007.2/955.15/1063.6	806.74	1007.2	0.31985	2943.2	8866.8	2.1291	0.98338	0.016622	0.033244	0.7093	True
TTCACAACATGAAATCGCAC	chr4;156382975:156383975	562.33	404.12/448.87/379.92	562.33	404.12	-0.47562	1294.3	5524.7	2.1285	0.016648	0.98335	0.033296	0.7093	False
ACATGTCCTAACTTGCTATT	Peak_1875	305.95	344.96/419.44/412.28	305.95	412.28	0.42911	2291.2	2495.9	2.1283	0.98334	0.016656	0.033312	0.7093	True
GGACTTGTTAGGACATGTGC	Peak_2268	779.4	583.13/583.54/703.48	779.4	583.54	-0.41691	7192.9	8474.4	2.1276	0.016685	0.98332	0.03337	0.7093	False
AAAGGACTTGTAAAATTTCC	Peak_1857	565.75	390.29/423.86/407.06	565.75	407.06	-0.47393	281.63	5568.7	2.1265	0.016729	0.98327	0.033459	0.7093	False
GGAGACATGGGTATGGGGCT	Peak_2241	854.6	1062.5/1001.5/1126.2	854.6	1062.5	0.31387	3888.3	9563.6	2.1264	0.98326	0.016737	0.033473	0.7093	True
AGCCATGTGCTGCTATTTCT	Peak_2048	1028.9	1263.8/1415.1/1166.9	1028.9	1263.8	0.29639	16133	12206	2.1262	0.98326	0.016745	0.03349	0.7093	True
ACTAGAGTCATGATCAGCGA	NO_TARGET_24	427.3	258.91/306.12/295.38	427.3	295.38	-0.53119	722.45	3858.3	2.1239	0.016841	0.98316	0.033682	0.71107	False
CAAGGTCTTTTCCTTGGGGT	Peak_1443	517.89	667.65/667.43/568.84	517.89	667.43	0.36534	4860	4960.5	2.1232	0.98313	0.01687	0.033739	0.71107	True
TGTCTCTGCTAGGAATATGT	Peak_2407	811.87	1041/1011.8/1012.4	811.87	1012.4	0.31814	409.5	8940.8	2.121	0.98304	0.016961	0.033923	0.71107	True
TTCTTATGGCCAAGTGGTGG	Peak_1718	526.43	680.71/594.57/677.38	526.43	677.38	0.36311	3434.2	5067.8	2.1204	0.98301	0.016986	0.033971	0.71107	True
TGAAAGCAAATCAAGGTACA	Peak_1107	740.08	1057.9/928.66/898.66	740.08	928.66	0.32706	8806.9	7918	2.1192	0.98296	0.017038	0.034077	0.71107	True
GATCAAGCCTAGGCCTCAAC	Peak_2246	507.63	360.33/334.08/406.01	507.63	360.33	-0.49331	1388	4832.4	2.119	0.017044	0.98296	0.034089	0.71107	False
TGACACAGAAAGGCTAGCCC	Peak_946	490.54	346.5/280.36/352.78	490.54	346.5	-0.5003	2206.8	4620.8	2.119	0.017045	0.98295	0.03409	0.71107	False
AGTTATAACTAGAAAGTGAA	Peak_996	847.76	696.84/641.67/634.59	847.76	641.67	-0.40129	1546.9	9463.3	2.1186	0.017063	0.98294	0.034126	0.71107	False
GCTGGGACTTGTCATTTAGC	Peak_271	541.82	433.32/383.38/388.27	541.82	388.27	-0.4797	1026.5	5262.4	2.1167	0.017145	0.98286	0.034289	0.71107	False
CAGGGCACAACAAGAGTGGG	Peak_2121	1499	1814.7/1798.4/1710.7	1499	1798.4	0.26261	3983.2	20031	2.1159	0.98283	0.017175	0.034349	0.71107	True
GCCATGACCTAATAGTTGCT	Peak_2423	666.59	736.79/866.84/842.29	666.59	842.29	0.33708	5866.8	6903.3	2.1147	0.98277	0.017226	0.034453	0.71107	True
GGGGCCCCTTGAAATTTTCA	Peak_2201	278.6	378/343.65/399.75	278.6	378	0.43883	826.61	2209.6	2.1146	0.98277	0.017233	0.034466	0.71107	True
ATCTACTTGATCCTTTCTAG	Peak_2200	259.8	202.06/164.83/148.21	259.8	164.83	-0.65321	831.11	2017.8	2.1141	0.017251	0.98275	0.034503	0.71107	False
TCCTAAATCCCTTCCCCTCT	Peak_2614	1042.6	1223.9/1278.2/1385	1042.6	1278.2	0.29364	7182.5	12420	2.1139	0.98274	0.017264	0.034528	0.71107	True
ATGTCTGAACATGAAATCAG	Peak_115	705.9	749.08/888.18/905.96	705.9	888.18	0.33097	9832.3	7441.9	2.113	0.9827	0.0173	0.034599	0.71107	True
CCCTGGGATCACCCCGACCG	chr8;57764933:57765933	63.241	101.41/106.7/52.187	63.241	101.41	0.67286	1225.6	326.47	2.1127	0.98268	0.017316	0.034633	0.71107	True
ATATAAACAGTTAACACAGC	Peak_1507	218.78	116.78/133.93/171.17	218.78	133.93	-0.70387	840.63	1614.2	2.1119	0.017346	0.98265	0.034693	0.71107	False
CTCCTGGATCTAGCCTCAAG	Peak_55	328.17	425.63/438.57/487.42	328.17	438.57	0.41728	1277	2734.5	2.1113	0.98263	0.017373	0.034746	0.71107	True
GGCTCAAAGCTAGCAGGGCA	Peak_544	1109.3	864.33/937.49/786.98	1109.3	864.33	-0.3596	5667.7	13474	2.1102	0.017423	0.98258	0.034845	0.71107	False
CAGGACTGTGCATGTGTCCA	Peak_2556	355.51	471.73/377.5/497.86	355.51	471.73	0.40706	4781.5	3035.1	2.1095	0.98255	0.017451	0.034902	0.71107	True
TTGGAGGAGACATCATGGGT	Peak_2311	678.55	865.86/808.71/855.86	678.55	855.86	0.33448	1161.7	7066.2	2.1093	0.98254	0.017459	0.034919	0.71107	True
GGCACGCGCAAGTACATGTA	Peak_1032	634.11	842.05/760.14/803.68	634.11	803.68	0.34139	1683.7	6466	2.1087	0.98251	0.017486	0.034972	0.71107	True
TGGCAAGGATGGCATTCACT	Peak_1360	774.27	897.36/1018.4/967.54	774.27	967.54	0.32112	3757.3	8401.3	2.1086	0.98251	0.017489	0.034977	0.71107	True
CTAGTCTGCCTAGATATGCT	Peak_2144	1415.2	1702.5/1877.2/1577.1	1415.2	1702.5	0.26648	23119	18569	2.1084	0.9825	0.017497	0.034994	0.71107	True
GCCCTTGGAGGAGACATCAT	Peak_2311	485.41	672.25/627.69/599.1	485.41	627.69	0.37016	1401.6	4557.7	2.1074	0.98246	0.01754	0.03508	0.71107	True
AAATTTCCCTTGTTTATTCA	Peak_956	1112.7	980.34/867.58/850.64	1112.7	867.58	-0.35862	6500.9	13529	2.1073	0.017545	0.98246	0.03509	0.71107	False
CCTTGTTACTTGACTTCCCT	Peak_1501	461.48	691.46/595.31/599.1	461.48	599.1	0.37581	4272.2	4266.3	2.1069	0.98244	0.017561	0.035123	0.71107	True
CCAGCAGCATGTCCAGTGTC	Peak_1540	620.44	689.93/787.37/805.76	620.44	787.37	0.34326	4916.9	6283.9	2.1058	0.98239	0.017611	0.035222	0.7119	True
CATGATCAGACTTGGGCTGA	Peak_35	847.76	643.06/620.33/812.03	847.76	643.06	-0.39817	14533	9463.3	2.1043	0.017676	0.98232	0.035353	0.71294	False
CACAAGCCCAGGCTAGTCCG	Peak_917	182.88	258.15/284.78/202.48	182.88	258.15	0.49496	1903.7	1279.7	2.1039	0.98231	0.017694	0.035388	0.71294	True
AAGAGATCACATCTAGGCCA	NO_TARGET_470	849.47	683.78/644.61/599.1	849.47	644.61	-0.3976	1802.5	9488.4	2.1031	0.017728	0.98227	0.035456	0.71315	False
ATTTTCTTGCCCTTGAAGGG	Peak_2490	897.33	663.04/685.09/752.53	897.33	685.09	-0.38886	2517.7	10197	2.1019	0.017781	0.98222	0.035562	0.71412	False
GTTGAACTAAACAAGCAACA	Peak_1250	531.56	381.07/442.99/378.88	531.56	381.07	-0.4791	1919.2	5132.5	2.1006	0.017838	0.98216	0.035677	0.71527	False
GGCCCTGCTTCCCATGGTGA	Peak_1096	1153.7	1471.3/1339.3/1403.8	1153.7	1403.8	0.28286	4358.9	14189	2.0997	0.98212	0.017878	0.035756	0.71569	True
GGCACAAGAAAGGCAAGGCA	Peak_1501	278.6	377.23/390.01/317.3	278.6	377.23	0.4359	1877.7	2209.6	2.0982	0.98206	0.017942	0.035885	0.71711	True
AGAAACCCTAGGTATCACTC	Peak_1637	456.36	320.38/346.59/287.03	456.36	320.38	-0.50905	899.67	4204.5	2.0971	0.017993	0.98201	0.035985	0.71797	False
GGAGCCAAGCAGCCCAAGAC	Peak_91	473.45	655.35/509.95/612.67	473.45	612.67	0.37122	6186.6	4411.4	2.0961	0.98197	0.018035	0.036069	0.71849	True
CCAGGCAGCCCATGGGCTAG	Peak_316	705.9	886.61/904.37/839.16	705.9	886.61	0.32842	1283.3	7441.9	2.0948	0.9819	0.018096	0.036192	0.71963	True
TTCAGCGAGTGTGACTAAGC	NO_TARGET_182	887.08	820.54/657.86/677.38	887.08	677.38	-0.38858	10437	10044	2.0924	0.018204	0.9818	0.036407	0.71963	False
GAGTTATTTATTCTCTCGAG	NO_TARGET_316	523.02	397.97/345.85/374.7	523.02	374.7	-0.48003	686.9	5024.8	2.0923	0.018206	0.98179	0.036411	0.71963	False
GGAGAAGCATCTTGGTTTGA	Peak_2516	1070	1306.9/1199.5/1324.5	1070	1306.9	0.28831	5924.1	12850	2.0899	0.98169	0.018314	0.036629	0.71963	True
ACTTTTTGACTAGTGCGGTC	Peak_536	266.64	189/160.42/171.17	266.64	171.17	-0.63642	216.74	2087	2.0896	0.018325	0.98167	0.036651	0.71963	False
ATCTCTCCAAGTCCTAGCCT	Peak_2069	413.63	286.57/305.38/254.67	413.63	286.57	-0.52789	685.74	3697.9	2.0894	0.018338	0.98166	0.036675	0.71963	False
CCTGGACTTGTTTTTTCTCA	Peak_2043	454.65	613.86/523.93/589.71	454.65	589.71	0.37453	2455.1	4183.9	2.0881	0.9816	0.018396	0.036793	0.71963	True
TGATTAGAATCTTGTCACCA	Peak_282	757.18	945.77/1005.9/860.04	757.18	945.77	0.32047	5484	8158.8	2.0879	0.9816	0.018405	0.036809	0.71963	True
ACATGCTTGGACATGTATAC	Peak_1760	716.16	623.85/530.56/534.39	716.16	534.39	-0.42169	4008.9	7584	2.0872	0.018436	0.98156	0.036872	0.71963	False
TGTTCATGGGTAAGATCCAA	Peak_2322	471.74	534.73/610.03/655.47	471.74	610.03	0.37019	3867.1	4390.6	2.087	0.98156	0.018445	0.036889	0.71963	True
GTCTTGCCTTGTGACTTGCC	Peak_1501	856.31	703.75/651.97/576.14	856.31	651.97	-0.3928	4215.8	9588.8	2.0867	0.018456	0.98154	0.036911	0.71963	False
CTTGCCTGGGCATGTTTACT	Peak_1655	948.61	1054.9/1167.1/1225.3	948.61	1167.1	0.29873	7993.3	10969	2.0859	0.98151	0.018492	0.036983	0.71963	True
TTCTTTTTCCCCCTTGGCAT	Peak_220	485.41	600.04/626.22/645.03	485.41	626.22	0.36678	519.67	4557.7	2.0856	0.98149	0.018506	0.037012	0.71963	True
TTTAACCAAGATATTTATTC	Peak_48	364.06	171.33/311.27/247.37	364.06	247.37	-0.55567	4932.6	3130.6	2.0856	0.018506	0.98149	0.037012	0.71963	False
CACCAAGGCATTGTATGGCA	Peak_1890	1179.4	1431.3/1290.7/1529.1	1179.4	1431.3	0.27915	14665	14606	2.085	0.98146	0.018536	0.037071	0.71963	True
GGACATGACCTCACCCATGG	Peak_1705	888.79	1102.5/1097.9/1007.2	888.79	1097.9	0.30453	4123.7	10069	2.084	0.98142	0.018581	0.037162	0.71963	True
AAACGGTACGACAGCGTGTG	NO_TARGET_475	509.34	364.17/337.76/368.44	509.34	364.17	-0.4829	357.86	4853.7	2.0838	0.018591	0.98141	0.037182	0.71963	False
GTCAAGAGATTATGAGATTC	NO_TARGET_79	565.75	410.27/409.87/518.74	565.75	410.27	-0.46263	5882.8	5568.7	2.0835	0.018602	0.9814	0.037205	0.71963	False
CTAGGGTAAGTATCTAGGAA	Peak_1250	100.84	135.22/151.59/158.65	100.84	151.59	0.58329	158.88	593.65	2.0827	0.98136	0.018641	0.037282	0.71963	True
ACAGCATGCACACCCGCACA	Peak_2526	1177.6	1488.2/1429/1246.2	1177.6	1429	0.27893	18460	14578	2.0822	0.98134	0.018663	0.037325	0.71963	True
TCAAGGCAATGACTTGAAAG	Peak_2018	945.19	1174.7/1082.5/1162.7	945.19	1162.7	0.29854	3293.7	10917	2.082	0.98133	0.018673	0.037347	0.71963	True
GAGAAGCATGTCAAGTCCCA	Peak_1186	102.55	142.9/153.79/181.61	102.55	153.79	0.58	446.17	606.62	2.0805	0.98126	0.018739	0.037478	0.72105	True
TCACACTGTGCTAGGTTTAT	Peak_1232	705.9	893.52/885.24/880.91	705.9	885.24	0.32619	43.667	7441.9	2.0789	0.98119	0.018813	0.037627	0.72206	True
GCACAAGGCAAGCCAAGACA	Peak_1501	548.65	423.33/367.19/396.62	548.65	396.62	-0.46714	789.61	5349.5	2.0787	0.018824	0.98118	0.037647	0.72206	False
ATGCCCCGCCACAAGTGACC	Peak_1267	958.86	739.86/756.46/657.55	958.86	739.86	-0.37362	3525.4	11125	2.0763	0.018933	0.98107	0.037866	0.72452	False
AGAATCTAGAATCTAGAAAG	Peak_1682	880.24	628.46/673.31/737.92	880.24	673.31	-0.38612	3092.9	9942.2	2.0753	0.01898	0.98102	0.03796	0.72452	False
CTCATTGGTTCCATGATCCT	Peak_767	1035.8	1232.3/1325.3/1266.1	1035.8	1266.1	0.28937	2322.5	12313	2.0752	0.98102	0.018982	0.037964	0.72452	True
ATCCTAGGCTCCCTAGGACC	Peak_2595	461.48	311.93/325.99/361.13	461.48	325.99	-0.50018	716.47	4266.3	2.0745	0.019018	0.98098	0.038035	0.72452	False
TTGAGGACAAGGATGGACCC	Peak_207	1052.9	1285.4/1319.4/1284.8	1052.9	1285.4	0.28759	579.69	12581	2.0727	0.9809	0.019099	0.038198	0.72452	True
GCCGGTGGCTTGGAACATGC	Peak_489	775.98	588.51/585.74/533.35	775.98	585.74	-0.40514	1376.5	8425.6	2.0725	0.019111	0.98089	0.038223	0.72452	False
CCTATTGTTCCCATGGTCAA	Peak_208	423.88	401.05/551.9/552.14	423.88	551.9	0.37994	11377	3818	2.0717	0.98085	0.019145	0.038291	0.72452	True
CAAGGCAATTCCATGGGGAT	Peak_720	707.61	886.61/918.35/843.34	707.61	886.61	0.32493	1440	7465.5	2.0717	0.98085	0.019149	0.038297	0.72452	True
TTGCAAGCACACTAGGAGGA	Peak_405	594.8	754.46/769.71/747.31	594.8	754.46	0.34252	141.79	5946	2.0705	0.9808	0.019202	0.038403	0.72452	True
GGGTGGGGCTAGGCCCTTGG	Peak_2464	693.94	794.41/870.52/875.69	693.94	870.52	0.32666	2909.7	7276.9	2.0701	0.98078	0.019224	0.038447	0.72452	True
CCTTGGAGAATCATGAATTT	Peak_649	668.3	840.51/809.45/848.56	668.3	840.51	0.33033	514.87	6926.5	2.0692	0.98074	0.019263	0.038526	0.72452	True
CAAGTCACAACATGTTTCCT	Peak_1056	762.3	930.4/950/975.89	762.3	950	0.31718	527.3	8231.4	2.0687	0.98072	0.019285	0.03857	0.72452	True
CGGAGGTCATTCTAGGAGGT	Peak_555	620.44	737.56/784.43/784.89	620.44	784.43	0.33786	1098.4	6283.9	2.0687	0.98071	0.019288	0.038577	0.72452	True
TCCTGCATTTCATGTCCCTT	Peak_1281	940.06	1103.3/1158.2/1155.4	940.06	1155.4	0.2973	1363.7	10839	2.0685	0.9807	0.019297	0.038594	0.72452	True
AGCTCCTTGTGTGTCCCCTA	Peak_355	640.95	808.24/600.46/865.26	640.95	808.24	0.33411	23212	6557.5	2.0659	0.98058	0.01942	0.03884	0.72803	True
AGAGTGTACTTGCAACCACA	Peak_1128	138.45	231.26/200.15/167	138.45	200.15	0.5286	1033.3	892.92	2.0651	0.98054	0.019457	0.038915	0.72833	True
GTCTACATGACTCAGCCTTG	Peak_2145	59.822	24.585/19.132/24.006	59.822	24.006	-1.2823	12.044	304.11	2.06	0.019701	0.9803	0.039403	0.73586	False
CATGCCTAGACATGTCATCT	Peak_318	743.5	927.33/922.77/955.02	743.5	927.33	0.31836	393.76	7966.1	2.0596	0.98028	0.019719	0.039438	0.73586	True
TTGTATCCCTAACAATGTCC	chr6;144252291:144253291	1750.2	1416.7/1427.6/1611.5	1750.2	1427.6	-0.29379	16979	24573	2.0583	0.01978	0.98022	0.03956	0.73586	False
TTAGGTGAAGGACTTGAGGG	Peak_1577	256.38	348.04/356.16/256.76	256.38	348.04	0.43947	4198.7	1983.3	2.0581	0.98021	0.019791	0.039583	0.73586	True
AATAAATTATTCTAGTCACA	Peak_78	123.06	66.073/156.74/46.968	123.06	66.073	-0.88726	4292.6	767.09	2.0577	0.019807	0.98019	0.039614	0.73586	False
CATAATGCTTGTGCATGTAC	Peak_1596	774.27	533.96/585.74/635.63	774.27	585.74	-0.40196	2585.2	8401.3	2.0568	0.019852	0.98015	0.039704	0.73643	False
CTAGCCTGGGCATGCTCATA	Peak_2246	1005	781.35/850.65/772.36	1005	781.35	-0.36276	2441.8	11834	2.056	0.019892	0.98011	0.039784	0.73681	False
GAGTTGCCTTGGTGTACTAG	Peak_802	468.32	411.8/317.89/332.95	468.32	332.95	-0.49094	3222.3	4349.1	2.0527	0.020051	0.97995	0.040103	0.7408	False
CTTGTCGTTCTCTTTCAAGC	Peak_2530	628.99	464.82/397.36/509.34	628.99	464.82	-0.43556	3266.2	6397.6	2.0525	0.020059	0.97994	0.040119	0.7408	False
TTACAACTGCCAAGCTCCAG	Peak_1868	1235.8	1491.3/1260.5/1627.2	1235.8	1491.3	0.27093	35855	15532	2.0501	0.97982	0.020177	0.040353	0.74402	True
GCCCAAAGTCATGCAGTAAG	Peak_2319	565.75	441/412.82/373.66	565.75	412.82	-0.45371	1163.9	5568.7	2.0493	0.020215	0.97979	0.040429	0.7443	False
CATTATTACTAGAGTCACTC	Peak_1785	220.49	129.07/139.08/137.77	220.49	137.77	-0.6745	38.697	1630.6	2.0484	0.020262	0.97974	0.040524	0.74495	False
CAAGCAGGGTCATGTCTGCA	Peak_536	769.14	958.83/955.88/943.54	769.14	955.88	0.31322	80.545	8328.4	2.0463	0.97963	0.020366	0.040731	0.7462	True
ATTAACGAGCATGGACACAA	Peak_1180	828.96	621.55/632.84/740.01	828.96	632.84	-0.38893	5806.3	9188.7	2.046	0.020379	0.97962	0.040758	0.7462	False
ACGCATGTGTAGTCAAGGGC	Peak_1549	348.68	237.4/258.29/202.48	348.68	237.4	-0.55263	827.7	2959.3	2.0455	0.020401	0.9796	0.040802	0.7462	False
ATGATAATATTAACCTCATA	chr3;118132354:118133354	102.55	70.683/42.68/52.187	102.55	52.187	-0.96122	216.24	606.62	2.0452	0.020417	0.97958	0.040833	0.7462	False
TGAGAGAATGCATCACCATG	chr14;21590025:21591025	781.11	969.58/928.66/986.33	781.11	969.58	0.31149	977.77	8498.8	2.0445	0.97955	0.020453	0.040907	0.74644	True
ACAAGGGAAGGCAAGTTACA	Peak_1501	752.05	935.78/954.41/883	752.05	935.78	0.31496	1566.4	8086.4	2.0432	0.97948	0.020519	0.041037	0.74772	True
CCATGCATGGGCATGCTCTG	Peak_224	305.95	407.96/328.19/481.16	305.95	407.96	0.41398	5860.6	2495.9	2.042	0.97942	0.020577	0.041154	0.7485	True
CCTTGTGCCTTGCCTTGCTT	Peak_1501	517.89	667.65/661.54/481.16	517.89	661.54	0.35258	16286	4960.5	2.0396	0.9793	0.020696	0.041391	0.7485	True
AAGGCCCCTTGAGGCCTAGC	Peak_1935	290.56	191.3/217.08/192.05	290.56	192.05	-0.59486	313.56	2333.9	2.0393	0.020711	0.97929	0.041423	0.7485	False
AGCCAAGCGTGATGTCACAT	Peak_2476	73.496	101.41/114.06/134.64	73.496	114.06	0.62714	291.77	395.64	2.0393	0.97929	0.020714	0.041428	0.7485	True
TTCCAGCTTGGCCCTTGTCC	Peak_489	611.89	451.76/446.67/472.81	611.89	451.76	-0.43691	234.64	6170.8	2.0386	0.020746	0.97925	0.041492	0.7485	False
AACTTTTACCCACAAGGTCT	Peak_2233	480.29	324.99/343.65/484.29	480.29	343.65	-0.48178	10065	4494.9	2.0381	0.020772	0.97923	0.041544	0.7485	False
TGTTTTCCAGCTCCCAAGTG	Peak_131	1369.1	1585/1713.1/1640.8	1369.1	1640.8	0.26098	4170.8	17776	2.0377	0.97921	0.020788	0.041577	0.7485	True
CTCTTTAATAACTATACAAG	chr5;104339877:104340877	550.36	401.05/436.37/393.49	550.36	401.05	-0.45564	652.22	5371.3	2.0373	0.020808	0.97919	0.041616	0.7485	False
TATGTTTTTCTCAAGCCACC	Peak_2504	770.85	584.67/590.9/581.36	770.85	584.67	-0.39823	24.857	8352.7	2.0371	0.020818	0.97918	0.041635	0.7485	False
GGCAAGAACGGCAAGGCTCA	Peak_1501	488.83	586.21/626.95/635.63	488.83	626.95	0.35837	867.83	4599.7	2.0365	0.97915	0.020848	0.041696	0.7485	True
ATGATCAGACTTGAATTGTC	Peak_2522	683.68	511.68/437.1/560.49	683.68	511.68	-0.41737	3972.1	7136.3	2.0361	0.020872	0.97913	0.041744	0.7485	False
CTCCTCAAAGGCAAGCACCA	Peak_148	223.91	246.62/309.06/306.86	223.91	306.86	0.45295	1816.7	1663.5	2.0339	0.97902	0.020983	0.041965	0.74943	True
TAGACTATACAGAATACATG	chr15;37795034:37796034	557.2	450.99/406.93/379.92	557.2	406.93	-0.45246	1335.3	5458.8	2.0339	0.020983	0.97902	0.041965	0.74943	False
GGCATTCACTAGGCCACCTA	Peak_1360	336.71	444.84/356.16/451.94	336.71	444.84	0.40073	3957.6	2827.6	2.0334	0.97899	0.021006	0.042011	0.74943	True
ACATGTCAGAACACTAGCTT	Peak_1118	341.84	450.99/456.23/435.24	341.84	450.99	0.39874	137.78	2883.9	2.0325	0.97895	0.021054	0.042108	0.74943	True
TGCCCAAAGCATGCCCATGA	Peak_2542	558.91	722.96/709.37/658.6	558.91	709.37	0.34338	1381.3	5480.7	2.0324	0.97894	0.021059	0.042117	0.74943	True
TGAGCAACTAGGACAAATGG	Peak_1815	206.81	354.95/285.51/191	206.81	285.51	0.46331	6876.8	1500.7	2.0316	0.9789	0.021098	0.042197	0.74943	True
GTTCCACATGGGACATGTAG	Peak_1148	1131.5	882/892.6/933.1	1131.5	892.6	-0.3418	876.34	13831	2.0313	0.02111	0.97889	0.04222	0.74943	False
CCTGGACAAGCACCATGGAT	Peak_176	435.85	499.39/595.31/563.62	435.85	563.62	0.37015	2564.8	3959.4	2.0306	0.97885	0.02115	0.042299	0.74945	True
TTGGTCCCCAAGTAGGTACA	Peak_2110	572.58	725.27/767.5/676.34	572.58	725.27	0.3405	2088.8	5656.9	2.03	0.97882	0.021176	0.042353	0.74945	True
CAGCTGCCTTGGGCCCTCCT	Peak_207	517.89	660.73/659.33/696.17	517.89	660.73	0.35082	629.01	4960.5	2.0281	0.97873	0.021274	0.042548	0.74945	True
AAGGACTATCCCAAGTACGT	Peak_1215	813.58	621.55/715.99/611.63	813.58	621.55	-0.38787	4509	8965.5	2.0281	0.021275	0.97872	0.042551	0.74945	False
TCCATGAAGAAGAGGCCATG	Peak_372	258.09	322.68/348.8/359.04	258.09	348.8	0.43307	393.51	2000.5	2.028	0.97872	0.021279	0.042557	0.74945	True
AGATCACAAGAGAGGCTTCT	Peak_2520	297.4	192.84/197.95/223.36	297.4	197.95	-0.58487	335.94	2405.6	2.0278	0.021292	0.97871	0.042584	0.74945	False
CTGGCACTCACATGCCCCCA	Peak_1749	430.72	304.24/378.23/294.33	430.72	304.24	-0.50013	2786.3	3898.6	2.0256	0.021404	0.9786	0.042807	0.75042	False
ATCCAAGGAACCCAAGGCCC	Peak_2574	49.567	18.439/36.057/10.437	49.567	18.439	-1.3792	187.21	239.3	2.025	0.021436	0.97856	0.042872	0.75042	False
GCATGGGCTTGTCTAGTCAG	Peak_534	66.659	104.49/139.81/60.537	66.659	104.49	0.64072	1589.8	349.19	2.0244	0.97853	0.02147	0.04294	0.75042	True
TATGACATAGTATTGTGTAC	chr3;94314442:94315442	128.19	91.427/70.643/62.624	128.19	70.643	-0.85061	248.14	808.53	2.0239	0.021489	0.97851	0.042979	0.75042	False
TAGCTTTTCTAGCATCCCCA	Peak_2200	979.37	762.91/879.35/725.4	979.37	762.91	-0.35992	7482.9	11439	2.0239	0.021491	0.97851	0.042981	0.75042	False
AGATTCAACACCATGGCCTT	Peak_395	945.19	670.72/822.69/733.75	945.19	733.75	-0.36488	5941.9	10917	2.0237	0.021501	0.9785	0.043002	0.75042	False
GGTGAGTCCCATGCTTGCCA	Peak_826	1011.8	1268.4/1189.1/1232.7	1011.8	1232.7	0.28452	1586.9	11940	2.0207	0.97834	0.021655	0.04331	0.75305	True
AGATTCAAGCAGCCTTGCGC	Peak_2269	620.44	494.78/434.89/460.29	620.44	460.29	-0.42995	917.29	6283.9	2.0203	0.021675	0.97833	0.04335	0.75305	False
AAGCACTAGTCCGTATGATG	NO_TARGET_281	97.425	47.634/49.303/65.755	97.425	49.303	-0.96838	136.74	567.92	2.0197	0.021707	0.97829	0.043414	0.75305	False
ATGGCCCCCATGGGGAAACC	Peak_2419	211.94	139.83/132.45/115.85	211.94	132.45	-0.6741	164.97	1549.1	2.0195	0.021715	0.97828	0.04343	0.75305	False
TGTCATTCTAGTGCGCATGT	Peak_2010	678.55	848.19/884.5/806.81	678.55	848.19	0.32151	1515.6	7066.2	2.0181	0.97821	0.021792	0.043584	0.75305	True
GGCACAAGCAAGTCAAGGGA	Peak_1501	734.96	564.69/556.31/542.74	734.96	556.31	-0.40114	127.19	7846.2	2.0168	0.021857	0.97814	0.043714	0.75305	False
CACATGCTGTGCAAGTTGGC	Peak_989	546.94	397.21/429.74/399.75	546.94	399.75	-0.45133	452.99	5327.7	2.0166	0.021868	0.97813	0.043737	0.75305	False
AAGGCTCTTCATAAATTCGT	chr21;38704427:38705427	791.36	603.88/558.52/605.37	791.36	603.88	-0.38952	1029.8	8645.5	2.0164	0.021881	0.97812	0.043762	0.75305	False
TGGCTCTTGTGGAGAGGACA	Peak_1788	1121.2	1242.3/1356.9/1358.9	1121.2	1356.9	0.27503	6568.5	13666	2.0161	0.97811	0.021893	0.043786	0.75305	True
AAACATAATTGATAATTATG	chr2;82725807:82726807	157.25	88.353/113.32/91.849	157.25	91.849	-0.76922	236.67	1052.5	2.0158	0.02191	0.97809	0.043821	0.75305	False
TTGGCATGGCTAAGGGTCCA	Peak_1437	813.58	1011.1/1004.4/950.84	813.58	1004.4	0.30371	1458.7	8965.5	2.0158	0.97809	0.021911	0.043821	0.75305	True
ATTGCTTGTATGCATAGCCA	Peak_803	1331.5	1092.5/1067.7/1014.5	1331.5	1067.7	-0.3182	1723.3	17135	2.0148	0.021964	0.97804	0.043929	0.75311	False
AATCTTGTGCAAATTCCTCT	Peak_2592	502.51	363.4/486.4/336.08	502.51	363.4	-0.46648	7937.9	4768.7	2.0144	0.021985	0.97801	0.04397	0.75311	False
CTAGCCTGGGCATGTCCTCA	Peak_2218	887.08	685.32/741.01/677.38	887.08	685.32	-0.37181	1582.4	10044	2.0132	0.022046	0.97795	0.044093	0.75311	False
TACCCCATTCCAAGGAGATG	Peak_24	417.05	540.11/515.1/553.18	417.05	540.11	0.37226	398.09	3737.8	2.0129	0.97794	0.022063	0.044127	0.75311	True
TACAAGAAACCTGCTGCCAT	Peak_1819	1152	1391.4/1393/1319.3	1152	1391.4	0.27215	2600.1	14161	2.0115	0.97786	0.022136	0.044272	0.75311	True
TTCAGGTGTATCCATGCAGC	Peak_1108	762.3	556.24/579.86/699.3	762.3	579.86	-0.39407	7412.4	8231.4	2.0109	0.022166	0.97783	0.044331	0.75311	False
TGGTCAAGTGGTCCAAGATG	Peak_1547	875.11	1074.8/1123.7/952.93	875.11	1074.8	0.29628	8622.6	9866.2	2.0108	0.97783	0.022175	0.044349	0.75311	True
AAACATGCACAGTGTCTTGC	Peak_1518	270.05	174.4/206.04/177.43	270.05	177.43	-0.60318	413.75	2121.9	2.0107	0.022181	0.97782	0.044362	0.75311	False
TGTAGGTAACCCTTGTATCA	Peak_2394	904.17	1198.5/1108.2/953.97	904.17	1108.2	0.29327	15973	10299	2.0106	0.97781	0.022186	0.044372	0.75311	True
GCCCGGACATGCCACAGTAC	Peak_1244	828.96	596.96/636.52/718.09	828.96	636.52	-0.38058	4109.3	9188.7	2.0076	0.022343	0.97766	0.044685	0.7556	False
AAATTGGCTTTCGTTCGTGC	NO_TARGET_25	509.34	387.99/362.04/369.48	509.34	369.48	-0.46206	198.88	4853.7	2.0075	0.022348	0.97765	0.044695	0.7556	False
TGCCCCCCTTGCTGCCCATG	Peak_1489	577.71	607.72/732.92/729.57	577.71	729.57	0.33618	7429.6	5723.3	2.0073	0.97764	0.022357	0.044714	0.7556	True
TCAGGAAGCAAGAATCATGG	Peak_902	714.45	888.91/856.54/964.41	714.45	888.91	0.31482	3374	7560.2	2.0065	0.9776	0.0224	0.044801	0.7556	True
AGTTTAAGTAGACAAGCATC	Peak_251	533.27	537.04/389.27/364.26	533.27	389.27	-0.4531	11230	5154.1	2.0058	0.022438	0.97756	0.044877	0.7556	False
TCCAGACATGCCTAGGCAAT	Peak_635	314.49	319.61/416.5/443.59	314.49	416.5	0.40416	5060.6	2587.1	2.0054	0.97754	0.022458	0.044915	0.7556	True
CTGCATGTCCTGGCTAGCCC	Peak_1795	697.35	868.94/858.75/967.54	697.35	868.94	0.31695	4913.4	7324	2.0049	0.97751	0.022485	0.04497	0.7556	True
CCTTTGTCATGGCTTCATCA	Peak_693	722.99	921.95/799.88/898.66	722.99	898.66	0.3134	5149.6	7679.1	2.0046	0.9775	0.022503	0.045007	0.7556	True
CTTCCTAGCAGTCAAGGCTG	Peak_687	543.53	689.16/694.65/590.75	543.53	689.16	0.34192	4856.7	5284.2	2.0034	0.97743	0.022568	0.045136	0.75637	True
CATTTGTCAAGTTTCTAGGG	Peak_578	810.16	1009.5/999.3/879.87	810.16	999.3	0.30237	7184.1	8916.1	2.003	0.97741	0.022587	0.045175	0.75637	True
CCAACACAAGTCACCTTGAG	Peak_2137	254.67	343.43/281.1/360.09	254.67	343.43	0.4299	2081.2	1966.2	2.0016	0.97734	0.022662	0.045325	0.75786	True
CTAGCCCAGGCTTGTTCAGG	Peak_1452	941.77	1150.1/1171.5/1011.4	941.77	1150.1	0.28807	9854.2	10865	1.9989	0.97719	0.022807	0.045615	0.76168	True
AAGTTGTAACTTGTCAGTCG	Peak_1108	758.89	533.96/627.69/578.23	758.89	578.23	-0.39165	2202.9	8183	1.9971	0.022907	0.97709	0.045815	0.76251	False
CGGGATCCATGTGACTGCAC	Peak_671	640.95	886.61/760.14/802.63	640.95	802.63	0.32407	4428.6	6557.5	1.9966	0.97707	0.022934	0.045869	0.76251	True
GCAGCTCAGCTTGGCTGCCA	Peak_2526	376.02	303.48/213.4/261.98	376.02	261.98	-0.51972	2040.9	3265.4	1.9958	0.022979	0.97702	0.045957	0.76251	False
GGCATGTTGATGCTTGCACG	Peak_2301	564.04	391.06/515.1/415.41	564.04	415.41	-0.44035	5266	5546.6	1.9957	0.022984	0.97702	0.045968	0.76251	False
TTAACAAGGTACAGAATCCT	Peak_43	483.7	636.91/618.12/547.96	483.7	618.12	0.35312	2637.9	4536.8	1.9957	0.97701	0.022986	0.045972	0.76251	True
ACCGGCACATGCAACTAGTG	Peak_153	1058	1282.3/1375.3/971.72	1058	1282.3	0.27714	52553	12661	1.9932	0.97688	0.023118	0.046237	0.76405	True
GCCCATGTAATCCAATAACA	Peak_529	150.41	87.585/152.32/86.63	150.41	87.585	-0.77332	2095.9	993.79	1.9929	0.023136	0.97686	0.046272	0.76405	False
TCAAGGATGCTAACTGCCAA	Peak_2004	8.546	17.671/21.34/18.787	8.546	18.787	1.0516	3.8815	26.419	1.9925	0.97567	0.024331	0.048662	0.76708	True
TGTTATTATTGCTTGTGTAC	Peak_999	916.13	712.21/732.18/647.12	916.13	712.21	-0.36281	2317.9	10478	1.9922	0.023175	0.97683	0.046349	0.76405	False
CCAGGCTGAAGTTCGTACCT	NO_TARGET_217	203.4	226.65/304.65/279.72	203.4	279.72	0.45778	1719.1	1468.6	1.9917	0.9768	0.023203	0.046405	0.76405	True
GCAATGCAAGGCGTAAGGCA	Peak_1501	507.63	663.04/646.09/508.3	507.63	646.09	0.34733	9636.2	4832.4	1.9917	0.9768	0.023204	0.046408	0.76405	True
CAAGTTTGTCAACAAGTCCC	Peak_1432	753.76	909.66/933.07/955.02	753.76	933.07	0.30752	514.94	8110.5	1.9911	0.97676	0.023237	0.046474	0.76405	True
GGACAGCTGCCAAGTTTCCT	Peak_523	709.32	875.85/881.56/960.24	709.32	881.56	0.31323	3111.2	7489.2	1.9903	0.97672	0.023279	0.046557	0.76405	True
CTATCTGCCCCACTAGTCCA	Peak_639	1008.4	1312.2/1137.6/1225.3	1008.4	1225.3	0.28082	7621.6	11887	1.9895	0.97668	0.023321	0.046641	0.76405	True
TGTCATGGGCCCCGACACCT	Peak_178	1003.3	1219.3/1307.6/1218	1003.3	1219.3	0.28102	3903.2	11808	1.9876	0.97657	0.023429	0.046858	0.76405	True
CTGGAGCCTGACATGCTCAC	Peak_796	112.81	153.66/164.83/165.95	112.81	164.83	0.54313	63.062	685.76	1.9867	0.97652	0.023479	0.046958	0.76405	True
ATACAAGTAGTAATTATACT	Peak_1941	335	229.72/276.68/213.97	335	229.72	-0.54234	1226.9	2809	1.9865	0.023488	0.97651	0.046976	0.76405	False
AGGGCCCCAGCCAAGGTTCA	Peak_1313	170.92	238.94/203.83/308.95	170.92	238.94	0.48093	3066.7	1172.4	1.9865	0.97651	0.023488	0.046976	0.76405	True
TAAATCGCTAGTTCAGTGTC	chr20;40247870:40248870	196.56	174.4/114.06/122.12	196.56	122.12	-0.68225	1399.3	1404.9	1.986	0.023515	0.97649	0.04703	0.76405	False
AAGACAAAACGTATCTTGGT	chr3;145309021:145310021	690.52	536.27/521.72/504.12	690.52	521.72	-0.40372	260.64	7230	1.9851	0.023566	0.97643	0.047131	0.76405	False
TGCTAGAAGGTACGTGACTT	Peak_2531	564.04	759.84/702.01/711.83	564.04	711.83	0.33521	1200.8	5546.6	1.9844	0.97639	0.023605	0.04721	0.76405	True
GGCCTACAGTCATGTGAGGG	Peak_1238	743.5	980.34/905.11/920.57	743.5	920.57	0.30782	1905.6	7966.1	1.9839	0.97637	0.023632	0.047264	0.76405	True
AGGCAAGGCAAGTCAATTCA	Peak_1501	300.82	343.43/398.84/416.45	300.82	398.84	0.40572	1690.3	2441.6	1.9836	0.97635	0.023648	0.047297	0.76405	True
TGGGCACATGTCACCAGGAG	Peak_2259	622.15	949.61/760.88/779.67	622.15	779.67	0.32513	14616	6306.6	1.9835	0.97635	0.023654	0.047309	0.76405	True
ATATCAACATGAACAAGCCC	Peak_592	490.54	355.72/340.7/403.93	490.54	355.72	-0.46253	1274.7	4620.8	1.9834	0.023663	0.97634	0.047326	0.76405	False
TTGCCTCCCAAGCCTAATCT	Peak_2331	1922.9	2359.4/2206.1/2253.4	1922.9	2253.4	0.22876	6737.2	27821	1.9819	0.97625	0.023746	0.047492	0.76405	True
TGTGACATCCATGATGCAAT	Peak_2585	769.14	808.24/950/955.02	769.14	950	0.30432	10060	8328.4	1.9817	0.97625	0.023754	0.047508	0.76405	True
TTGACCCTCTTCTTGCTATG	Peak_2431	1102.4	1331.4/1361.3/1187.8	1102.4	1331.4	0.27208	10768	13365	1.9809	0.9762	0.023799	0.047598	0.76405	True
AAGCGTTAGAAACAAGAGCT	Peak_2251	1107.6	800.56/877.88/910.14	1107.6	877.88	-0.33495	3509.5	13447	1.9807	0.023814	0.97619	0.047628	0.76405	False
TGAAAGGATGTCTTGAGAGG	Peak_2263	305.95	404.89/341.44/440.46	305.95	404.89	0.4031	2645.5	2495.9	1.9805	0.97617	0.023826	0.047652	0.76405	True
GGGCGCGGCAAGGGCAGGAA	Peak_398	765.72	570.07/789.58/585.54	765.72	585.54	-0.38649	20936	8279.8	1.9802	0.023839	0.97616	0.047678	0.76405	False
GATGGCAGCCTGCAAGTGGC	Peak_1124	1080.2	854.34/863.9/836.03	1080.2	854.34	-0.33809	213.29	13012	1.9801	0.023843	0.97616	0.047687	0.76405	False
ATCCTCAGCCCCAAGTCCCT	Peak_2084	1124.7	892.75/1036.8/862.13	1124.7	892.75	-0.33282	10848	13721	1.9798	0.023865	0.97613	0.04773	0.76405	False
AAGCTGTGACATGTACCACA	Peak_1263	880.24	683.01/669.63/703.48	880.24	683.01	-0.36551	298.93	9942.2	1.978	0.023964	0.97604	0.047927	0.76451	False
TTGCTGTTCCAAGATCCAAG	Peak_2319	78.623	36.878/39.736/37.574	78.623	37.574	-1.0455	2.5796	431.33	1.9778	0.023974	0.97603	0.047949	0.76451	False
CCCAGGCATGTTCCTCTCAT	Peak_2391	509.34	706.06/574.71/647.12	509.34	647.12	0.34479	4358.7	4853.7	1.9776	0.97601	0.02399	0.047979	0.76451	True
AAGTTAATACAAGTTTGTTT	Peak_2035	772.56	591.58/586.48/677.38	772.56	591.58	-0.38449	3693.8	8377	1.9773	0.024003	0.976	0.048006	0.76451	False
GTGATAATGATGTATTCTCG	NO_TARGET_140	570.87	422.56/457.7/398.71	570.87	422.56	-0.43313	902.07	5634.8	1.9758	0.024089	0.97591	0.048178	0.76509	False
GCAAGACACAAGGCAAAGCA	Peak_1501	671.72	718.35/836.67/851.69	671.72	836.67	0.31639	7112.6	6973	1.9754	0.97589	0.024111	0.048221	0.76509	True
GAGAACGACAAGGGATGGGA	Peak_2530	247.83	193.61/130.98/161.78	247.83	161.78	-0.61227	980.78	1897.9	1.9754	0.024114	0.97589	0.048227	0.76509	False
ATGTTATAACAAACTAGTAC	Peak_1647	336.71	242.78/217.81/231.71	336.71	231.71	-0.53727	157.81	2827.6	1.9747	0.024153	0.97585	0.048306	0.76537	False
AGAAAACTGAAACTTGTGCA	Peak_232	750.34	573.15/729.97/522.91	750.34	573.15	-0.38805	13559	8062.3	1.9734	0.024223	0.97578	0.048446	0.76599	False
AGAAGGCAAGACGCTAGAGA	Peak_1081	695.65	527.05/524.67/588.67	695.65	527.05	-0.39976	1901.3	7300.4	1.9732	0.024235	0.97577	0.048469	0.76599	False
TCATGGCCTTGGGCACCTCT	Peak_182	958.86	1211.6/1132.5/1166.9	958.86	1166.9	0.28301	1590.9	11125	1.9723	0.97571	0.024285	0.04857	0.76661	True
GTCGCTAGACAATCATTCAT	Peak_939	1093.9	932.71/828.58/867.34	1093.9	867.34	-0.33445	2887.5	13229	1.9697	0.024439	0.97556	0.048878	0.7695	False
TCTATGGGTCTTGCCCTTGG	Peak_184	722.99	895.06/1058.9/797.41	722.99	895.06	0.30762	18190	7679.1	1.9636	0.97521	0.024791	0.049582	0.77773	True
CATACAAGTGGGGTCATGTA	Peak_111	635.82	759.07/793.99/794.28	635.82	793.99	0.32005	609.79	6488.8	1.9635	0.97521	0.024792	0.049583	0.77773	True
GGTCCAAGCATGTCAGAGTG	Peak_387	247.83	350.34/333.34/271.37	247.83	333.34	0.42615	2064.8	1897.9	1.9628	0.97517	0.024832	0.049665	0.77773	True
ACCCTAGGAACGAGAGCAAG	Peak_1158	263.22	218.96/164.83/174.3	263.22	174.3	-0.59187	1042.1	2052.3	1.9627	0.024843	0.97516	0.049686	0.77773	False
CATGGAACTATGTATTCCGA	chr21;14843327:14844327	538.4	438.69/396.63/376.79	538.4	396.63	-0.43993	1081.6	5219	1.9624	0.024857	0.97514	0.049715	0.77773	False
GTGAATACAAGCCCAAGGGG	Peak_1659	102.55	41.488/67.699/54.274	102.55	54.274	-0.90568	171.86	606.62	1.9604	0.024974	0.97503	0.049947	0.78039	False
GCCTCACTAGGGAACAAGAC	Peak_1610	589.68	529.35/437.1/439.41	589.68	439.41	-0.42351	4047.3	5879	1.9597	0.025013	0.97499	0.050026	0.78063	False
TAGGGTTGACTCACCTTGGC	Peak_887	463.19	334.97/319.36/652.33	463.19	334.97	-0.46637	50480	4287	1.9583	0.025098	0.9749	0.050196	0.7817	False
CATTCAAGTTAGCAGGCATG	Peak_1195	502.51	671.49/512.16/637.72	502.51	637.72	0.34318	8453.1	4768.7	1.9581	0.97489	0.02511	0.050221	0.7817	True
CTTGGCCCTTGTCCTGGGCT	Peak_489	895.62	764.45/698.33/599.1	895.62	698.33	-0.35852	7108.9	10171	1.9563	0.025218	0.97478	0.050435	0.78406	False
TCAACAAGGCCATGCCCCTG	Peak_2533	613.6	807.47/767.5/708.7	613.6	767.5	0.32239	2528	6193.4	1.9556	0.97474	0.025259	0.050518	0.78433	True
TACATAGTACAAGACTTATT	Peak_784	352.1	245.08/272.27/239.02	352.1	245.08	-0.5209	387.89	2997.1	1.9547	0.025311	0.97469	0.050622	0.78433	False
GGATGGCTTGAGGTATTTCA	Peak_2550	39.312	23.817/3.6793/13.569	39.312	13.569	-1.4683	101.41	178.26	1.9541	0.025344	0.97466	0.050688	0.78433	False
GCTTGCTATATGGGTGCGAG	NO_TARGET_166	319.62	213.58/251.66/219.18	319.62	219.18	-0.54216	543.14	2642.1	1.954	0.025353	0.97465	0.050706	0.78433	False
CACATGAAGGAACGTCAACT	Peak_93	628.99	828.99/785.16/760.88	628.99	785.16	0.31951	1255	6397.6	1.9526	0.97456	0.025435	0.05087	0.78589	True
AGATTAACATGACTAGCTCT	Peak_1201	1247.7	947.3/1068.5/1003	1247.7	1003	-0.31465	3693.9	15730	1.951	0.025531	0.97447	0.051062	0.78788	False
GTACAAGTGTGTACATGTGT	Peak_1133	917.84	681.47/781.48/718.09	917.84	718.09	-0.35364	2679.7	10504	1.949	0.025646	0.97435	0.051292	0.79033	False
CCTTGCCTTGTTCTTTGCCT	Peak_1501	1375.9	1679.5/1636.6/1493.6	1375.9	1636.6	0.25011	11141	17893	1.9486	0.97433	0.025674	0.051349	0.79033	True
CCAAATCAAGGCAAGGCACA	Peak_1501	938.35	1140.9/1192.1/979.02	938.35	1140.9	0.28171	14414	10813	1.9479	0.97429	0.025711	0.051423	0.79048	True
CAGTGTCATGTCTCATGTCT	Peak_2431	362.35	470.96/490.82/406.01	362.35	470.96	0.37731	2306.4	3111.5	1.9471	0.97424	0.02576	0.05152	0.79082	True
CAGAATCAAGCAAAGGATAA	Peak_572	596.51	764.45/746.9/565.7	596.51	746.9	0.32387	16570	5968.4	1.9466	0.97421	0.025791	0.051582	0.79082	True
AGGCAAGGCAAGACATGGTA	Peak_1501	798.2	971.89/980.17/1006.2	798.2	980.17	0.29594	372.13	8743.7	1.946	0.97417	0.025826	0.051652	0.79082	True
TATCCCTTCCAAGGACATGG	Peak_139	769.14	902.74/963.24/946.67	769.14	946.67	0.29926	1102.1	8328.4	1.9453	0.97413	0.02587	0.051741	0.79082	True
CTACTGCCCAGCAAGCTGAA	Peak_2026	276.89	364.17/367.93/375.74	276.89	367.93	0.40883	37.603	2192	1.9445	0.97408	0.025918	0.051836	0.79082	True
GGTGGTATCGTGCATGCAAT	Peak_2581	562.33	706.83/671.84/708.7	562.33	706.83	0.32942	613.82	5524.7	1.9441	0.97406	0.025942	0.051885	0.79082	True
GAAAGCACTTGGGATCCTTA	Peak_2010	234.16	315.77/305.38/331.91	234.16	315.77	0.42978	184.18	1763	1.9436	0.97403	0.025974	0.051949	0.79082	True
TGTCTTTAAACACGCCATCG	NO_TARGET_273	1322.9	1521.2/1576.2/1590.7	1322.9	1576.2	0.25256	1616.5	16990	1.9432	0.974	0.025997	0.051994	0.79082	True
TAAACTTCCCAAGAGATAAC	Peak_550	634.11	477.88/507.01/426.89	634.11	477.88	-0.40736	1724.3	6466	1.943	0.02601	0.97399	0.052019	0.79082	False
TTTGGGAGGGCAAGACCAGA	Peak_336	317.91	385.68/417.23/428.98	317.91	417.23	0.39115	566.66	2623.7	1.939	0.97375	0.02625	0.0525	0.79687	True
TGAAAAGGACATATGGAACT	chr23;5491566:5492566	745.21	948.07/878.62/918.49	745.21	918.49	0.30124	1232.4	7990.1	1.9385	0.97372	0.026283	0.052566	0.79687	True
CATGTCCAAGCTTGCCCATG	Peak_1682	1140	1369.1/1363.5/1477.9	1140	1369.1	0.26393	5937.8	13968	1.9381	0.97369	0.026307	0.052613	0.79687	True
GAGGTACTTGATATTTATCC	Peak_587	695.65	530.12/491.55/531.26	695.65	530.12	-0.39138	744.34	7300.4	1.9373	0.026357	0.97364	0.052713	0.79687	False
GGCAAGCATGTGATGAGCTT	Peak_2488	622.15	775.97/786.63/735.83	622.15	775.97	0.31829	862.47	6306.6	1.937	0.97363	0.026373	0.052747	0.79687	True
CACACAAAGACAAGTGCATC	Peak_1731	861.44	568.54/762.35/671.12	861.44	671.12	-0.3597	9423.4	9664.2	1.9359	0.026437	0.97356	0.052874	0.79687	False
CTGGAAAGAACCCAAGTTCT	Peak_2212	606.77	705.29/757.94/822.46	606.77	757.94	0.32046	3467.6	6103.2	1.935	0.97351	0.026494	0.052988	0.79687	True
AGGGCTGCCAAGACTATGAG	Peak_1316	854.6	911.19/1098.6/1043.7	854.6	1043.7	0.28813	10291	9563.6	1.934	0.97344	0.026556	0.053113	0.79687	True
CATCTAGGGGAGCATGGACA	Peak_61	213.65	320.38/218.55/290.16	213.65	290.16	0.43982	3020.4	1565.3	1.9338	0.97343	0.02657	0.05314	0.79687	True
CCTGCAGACATGCCCAGACA	Peak_2099	316.2	414.88/357.63/430.02	316.2	414.88	0.39075	1753.4	2605.4	1.9332	0.97339	0.026608	0.053215	0.79687	True
AATTTAAGCTTCGTAACTGG	NO_TARGET_423	435.85	314.23/417.23/279.72	435.85	314.23	-0.47072	5900.1	3959.4	1.9328	0.026633	0.97337	0.053266	0.79687	False
AGGTGAGGCAAGGTAAGGCA	Peak_1501	606.77	769.06/726.29/757.75	606.77	757.75	0.32011	558.73	6103.2	1.9327	0.97336	0.026639	0.053278	0.79687	True
AAGGCATGTTCAGACATGTC	Peak_1661	599.93	450.22/422.38/561.53	599.93	450.22	-0.41337	6582.4	6013.3	1.9306	0.026764	0.97324	0.053528	0.79687	False
GTTGCAATTCTTGCCCCTGT	Peak_2005	268.34	179.78/169.25/184.74	268.34	179.78	-0.57522	67.771	2104.5	1.9306	0.026767	0.97323	0.053533	0.79687	False
GGTGTTAGGCATGGTGGGGA	Peak_2298	105.97	159.04/154.53/108.55	105.97	154.53	0.53998	1067.3	632.75	1.9305	0.97323	0.026775	0.053549	0.79687	True
CCATACTTGGAGCATCTTGG	Peak_1968	627.28	781.35/846.97/631.46	627.28	781.35	0.31642	13387	6374.8	1.9297	0.97318	0.02682	0.053639	0.79687	True
GCTGGCAAGGGCGCTAGTTG	Peak_55	314.49	291.95/216.34/193.09	314.49	216.34	-0.53764	3128.6	2587.1	1.9297	0.026822	0.97318	0.053644	0.79687	False
TGTTCTCATGGTCTTGGCAA	Peak_710	586.26	777.51/733.65/728.53	586.26	733.65	0.32307	974.91	5834.4	1.9297	0.97318	0.026823	0.053646	0.79687	True
CTGGCATGTTCTCATGGAAA	Peak_1219	418.75	537.04/537.18/508.3	418.75	537.04	0.35816	412.91	3757.8	1.9295	0.97317	0.026834	0.053669	0.79687	True
TGCCAGGGTCTCTTGTGAAT	Peak_2113	1049.5	1265.4/1259.1/1268.1	1049.5	1265.4	0.2697	23.781	12527	1.9292	0.97315	0.026852	0.053703	0.79687	True
AGTACTTACCGCATGGCCTT	Peak_512	779.4	614.63/601.93/552.14	779.4	601.93	-0.37221	1320.5	8474.4	1.9278	0.026942	0.97306	0.053884	0.79859	False
GCATCTCTACATGTGCTTGT	Peak_2180	427.3	405.66/307.59/280.76	427.3	307.59	-0.47294	5168.5	3858.3	1.9272	0.026974	0.97303	0.053949	0.79859	False
ATACATGTACATAGCATGTA	Peak_1625	502.51	401.05/349.53/369.48	502.51	369.48	-0.4426	697.18	4768.7	1.9263	0.027032	0.97297	0.054064	0.79935	False
AAGGCAAGGCAAGGCAAGAC	Peak_1871	336.71	234.33/224.44/299.55	336.71	234.33	-0.52112	2175.9	2827.6	1.9254	0.02709	0.97291	0.05418	0.8001	False
CATGGTGGACTTGAGGGGCC	Peak_529	517.89	673.79/653.44/529.17	517.89	653.44	0.33484	7928.5	4960.5	1.9247	0.97286	0.027136	0.054272	0.80051	True
CGGGCAAGCACAGGCATGCA	Peak_1196	926.39	1124.8/1053.8/1214.9	926.39	1124.8	0.27968	6584	10633	1.924	0.97282	0.027178	0.054356	0.8008	True
GGCATGGAGCTTGGCATTGT	Peak_1666	49.567	76.061/79.473/79.324	49.567	79.324	0.66764	5.3348	239.3	1.9236	0.97278	0.027221	0.054442	0.80111	True
AACCCAGGTGTCTAGACTCT	Peak_2387	782.81	688.39/533.5/605.37	782.81	605.37	-0.37032	6028.9	8523.2	1.9221	0.027298	0.9727	0.054596	0.80228	False
TACCCTCCGGATACGGACTG	NO_TARGET_258	799.91	560.08/657.86/619.98	799.91	619.98	-0.36709	2511.1	8768.3	1.9215	0.027334	0.97267	0.054667	0.80228	False
CTGTGATCTATACTAAATGT	chr6;159449594:159450594	709.32	529.35/543.06/569.88	709.32	543.06	-0.38469	453.52	7489.2	1.9211	0.027358	0.97264	0.054715	0.80228	False
TTCAGCATGATCTTGAGATA	Peak_997	1751.9	1858.5/2175.2/2053	1751.9	2053	0.22868	26384	24604	1.9195	0.97254	0.027459	0.054917	0.80428	True
ACTGAGTCTTGGACTCAACA	Peak_2591	1037.5	824.38/738.07/885.09	1037.5	824.38	-0.33136	5567.5	12339	1.9185	0.027525	0.97247	0.055051	0.80528	False
AAACATTCACTAGAGATCAA	Peak_620	552.07	364.17/553.37/411.23	552.07	411.23	-0.42401	11209	5393.2	1.9178	0.027567	0.97243	0.055134	0.80556	False
GATTCAAGTTTTTAGCGACA	Peak_1325	435.85	290.41/353.95/315.21	435.85	315.21	-0.46625	1057.8	3959.4	1.9172	0.027604	0.9724	0.055209	0.8057	False
ATTTAGCCAAGTCATGGCTC	Peak_149	671.72	511.68/579.86/487.42	671.72	511.68	-0.39194	2618.2	6973	1.9165	0.027652	0.97235	0.055304	0.80614	False
GTGCGACAAATGCATGGCCT	Peak_2038	1058	861.25/842.56/782.8	1058	842.56	-0.32814	1960.3	12661	1.9146	0.02777	0.97223	0.055541	0.80864	False
CAGAGCCTAGGGTTTCTCAT	Peak_996	287.15	411.04/367.93/378.88	287.15	378.88	0.39873	577.04	2298.2	1.9134	0.97215	0.027845	0.055691	0.80987	True
TCCATGGGGGACACTTACTT	Peak_2452	702.48	877.39/866.84/703.48	702.48	866.84	0.30292	13400	7394.7	1.9113	0.97202	0.02798	0.05596	0.81202	True
CTTGCTTTGCATGATTGTTC	Peak_974	620.44	700.68/771.92/828.73	620.44	771.92	0.3147	4150.9	6283.9	1.9109	0.97199	0.028011	0.056022	0.81202	True
AACCAATACGACTCGATACG	chr21;27829630:27830630	721.28	546.26/554.1/654.42	721.28	554.1	-0.37981	5062.8	7655.3	1.9108	0.028017	0.97198	0.056035	0.81202	False
CAAGATAAGGCACAAGGTAA	Peak_1501	358.93	464.82/476.84/437.33	358.93	464.82	0.37203	450.14	3073.2	1.91	0.97193	0.028067	0.056135	0.81202	True
TTGTAATAGAAGAAATTACG	chr11;26176031:26177031	752.05	493.24/626.22/580.32	752.05	580.32	-0.37342	4844.3	8086.4	1.9097	0.028083	0.97192	0.056166	0.81202	False
GGGCAAGTCCAGGCAAGTCT	Peak_182	1011.8	1154.7/1220.8/1220.1	1011.8	1220.1	0.26979	2137.8	11940	1.9061	0.97168	0.02832	0.05664	0.81714	True
ATGTCTCCATGAAGATCCAG	Peak_1227	979.37	1183.2/1081/1250.4	979.37	1183.2	0.27247	7481.1	11439	1.9055	0.97164	0.028359	0.056718	0.81714	True
TTCCTTGTGCTAGGCACTGT	Peak_1849	417.05	477.88/533.5/552.14	417.05	533.5	0.35453	1720.5	3737.8	1.9048	0.97159	0.028405	0.056811	0.81714	True
CTAAGTAGCTAGATGATCTG	Peak_2169	87.169	157.5/94.19/129.42	87.169	129.42	0.56485	1014.8	492.34	1.9043	0.97156	0.028437	0.056875	0.81714	True
GCCCCAGACCAAGGCCGGAG	Peak_1089	210.23	129.84/163.36/135.69	210.23	135.69	-0.62797	400.04	1532.9	1.904	0.028455	0.97155	0.056909	0.81714	False
ACAAGGACTGTACCATGTGG	Peak_2206	1008.4	1250.8/1084.7/1216	1008.4	1216	0.26973	9225.5	11887	1.9034	0.9715	0.028495	0.05699	0.81714	True
TTCCTGCCTTGTTAATTACA	Peak_2222	1138.3	1362.9/1212.7/1441.4	1138.3	1362.9	0.2596	14365	13941	1.9024	0.97144	0.028558	0.057117	0.81714	True
TACTGTTGCTTGCATAATGC	Peak_1273	1227.2	980.34/991.2/1060.4	1227.2	991.2	-0.30785	2455.5	15391	1.9024	0.028562	0.97144	0.057125	0.81714	False
TCACAGCCTAGAGGGTAGCA	Peak_894	598.22	772.9/745.43/740.01	598.22	745.43	0.31691	392.11	5990.8	1.9019	0.97141	0.028594	0.057189	0.81714	True
AATCCGAGTTCACTAGCATC	Peak_1930	981.08	777.51/763.09/799.5	981.08	777.51	-0.33513	345.81	11465	1.9012	0.028637	0.97136	0.057275	0.81714	False
CAGAAAGGCTAGCCCAGGGC	Peak_946	191.43	163.65/121.42/96.024	191.43	121.42	-0.65254	1214.1	1357.6	1.9002	0.028705	0.97129	0.057411	0.81714	False
GCCACACTAGTTGCATGTGC	Peak_153	777.69	603.11/680.67/437.33	777.69	603.11	-0.36624	16750	8450	1.8992	0.028771	0.97123	0.057543	0.81714	False
GAATTCAGTTTCTAGGAAGC	Peak_12	341.84	212.05/239.89/354.87	341.84	239.89	-0.50916	6997.7	2883.9	1.8985	0.028818	0.97118	0.057637	0.81714	False
ATGTGTCTAGAGAGGTGGCC	Peak_1486	384.57	273.51/339.23/274.5	384.57	274.5	-0.48493	2095.4	3362.6	1.8981	0.028839	0.97116	0.057679	0.81714	False
GCGCCAAGCTCACCCAAGAG	Peak_1559	482	546.26/626.95/609.54	482	609.54	0.33808	2154.2	4515.8	1.898	0.97115	0.028847	0.057695	0.81714	True
TAAAAACCATGGTGCCTTGT	Peak_670	781.11	795.18/975.01/956.06	781.11	956.06	0.29125	13121	8498.8	1.8978	0.97114	0.028861	0.057723	0.81714	True
TTTCTTAGCTTGCACTCCCA	Peak_1620	406.79	520.9/426.06/529.17	406.79	520.9	0.35595	4531.4	3618.3	1.897	0.97109	0.028912	0.057823	0.81714	True
TTCTCCAAGCTGAACACTAG	Peak_1195	387.99	498.62/510.69/445.67	387.99	498.62	0.3611	1474.4	3401.6	1.8969	0.97108	0.028923	0.057845	0.81714	True
TGGCCATGCCAGCCACTTGC	Peak_1124	97.425	52.244/33.85/86.63	97.425	52.244	-0.8864	760.38	567.92	1.8962	0.028967	0.97103	0.057934	0.81714	False
CGCCGCTTGCTCTCGTTCCT	Peak_1158	1317.8	1564.2/1548.2/1750.3	1317.8	1564.2	0.24716	17445	16904	1.8955	0.97099	0.029012	0.058023	0.81714	True
CCCATGTGCTTCATCATCCT	Peak_1878	919.55	1114/942.64/1123.1	919.55	1114	0.2765	14727	10530	1.8952	0.97097	0.029034	0.058068	0.81714	True
CCACAAGAGCTCAAGAGGGC	Peak_796	165.79	102.18/126.57/101.24	165.79	102.18	-0.69285	297.76	1127.1	1.8947	0.029064	0.97094	0.058127	0.81714	False
CTCTCTTGGCTTCTCTTGAT	Peak_2249	987.92	1191.6/1221.5/1179.4	987.92	1191.6	0.27021	521.65	11570	1.8937	0.97087	0.029129	0.058259	0.81714	True
TGCATGGGTTCTCTCTAGAG	Peak_1196	333.29	433.32/445.93/361.13	333.29	433.32	0.37763	2684.8	2790.3	1.8935	0.97086	0.029145	0.058289	0.81714	True
CCATGAATCACCTTGGTATG	Peak_2109	822.13	1002.6/902.16/1027	822.13	1002.6	0.28603	5343.7	9089.3	1.8932	0.97083	0.029166	0.058332	0.81714	True
TCAAGGCATGTTGGTAGAGA	Peak_559	312.78	408.73/442.99/404.97	312.78	408.73	0.3849	593.84	2568.8	1.8931	0.97083	0.029174	0.058348	0.81714	True
AGCAAGACAAGGTTGCCCTG	Peak_286	591.38	736.79/818.28/704.52	591.38	736.79	0.31668	3840.6	5901.3	1.8928	0.97081	0.029191	0.058381	0.81714	True
GGGTTTGCAAGCACACTAGG	Peak_405	806.74	984.95/965.45/996.77	806.74	984.95	0.28762	259.97	8866.8	1.8925	0.97079	0.029211	0.058423	0.81714	True
TGGAATTAAACTAGAGTTAG	Peak_2063	553.78	775.97/614.44/693.04	553.78	693.04	0.3231	6527.8	5415	1.8924	0.97078	0.029217	0.058433	0.81714	True
GGCAAGTCTGGGCAAGCTCT	Peak_1040	943.48	1140.9/1069.9/1181.5	943.48	1140.9	0.27386	3342.5	10891	1.8918	0.97074	0.029256	0.058512	0.81733	True
GATACAATGATACGTGAACC	chr2;78735217:78736217	714.45	550.1/638.73/511.43	714.45	550.1	-0.37654	4675.2	7560.2	1.8902	0.029367	0.97063	0.058734	0.8195	False
TTTGTAAAGGCCTTGAAACT	Peak_717	567.46	426.4/459.91/373.66	567.46	426.4	-0.41145	1952.5	5590.7	1.8865	0.029615	0.97038	0.059231	0.82424	False
TGTCCAGGCATGTGTCAGGA	Peak_141	393.12	603.11/504.06/493.69	393.12	504.06	0.35784	4958.8	3460.4	1.8861	0.97036	0.029644	0.059288	0.82424	True
GACTTGCCAGCTTGGCAACG	Peak_1126	620.44	534.73/470.95/470.72	620.44	470.95	-0.39698	2034	6283.9	1.8858	0.029661	0.97034	0.059321	0.82424	False
GGTGGGCCTCTAGTCCATTG	Peak_1616	425.59	542.41/468.74/556.31	425.59	542.41	0.3492	2810.3	3838.1	1.8857	0.97033	0.02967	0.05934	0.82424	True
TTGGCATGTCTGGTCATGCC	Peak_2137	569.16	420.26/455.5/427.93	569.16	427.93	-0.41063	409.4	5612.7	1.8852	0.029704	0.9703	0.059408	0.82426	False
AGATTCATTCACGAGTTGGG	NO_TARGET_18	1059.7	861.25/774.12/847.51	1059.7	847.51	-0.32202	2787.3	12688	1.8838	0.029797	0.9702	0.059593	0.82513	False
GATGCTAGAAAAGCTATACA	Peak_2200	430.72	358.02/307.59/313.12	430.72	313.12	-0.45877	1023.4	3898.6	1.8834	0.029822	0.97018	0.059644	0.82513	False
CACTCAAGGTGACTTGTGTT	Peak_2137	977.66	1108.6/1178.8/1185.7	977.66	1178.8	0.26972	2487.6	11413	1.8832	0.97016	0.029835	0.059671	0.82513	True
TCAACATTCAAGTCAGGCAG	Peak_840	276.89	364.94/306.85/365.31	276.89	364.94	0.39708	1687	2192	1.8806	0.96999	0.030013	0.060027	0.82698	True
AACAAGGTCAGACATGCTCC	Peak_178	700.77	539.34/498.91/662.77	700.77	539.34	-0.37714	8434.8	7371.1	1.8803	0.030034	0.96997	0.060068	0.82698	False
CCATCACCGATCGTGAGCCT	NO_TARGET_392	941.77	1013.4/1137.6/1161.7	941.77	1137.6	0.27233	8009.6	10865	1.8791	0.96988	0.030116	0.060232	0.82698	True
TAGTACAAAATACTGATGCA	chr13;84094488:84095488	1037.5	1187.8/1269.4/1246.2	1037.5	1246.2	0.26423	1975.4	12339	1.8791	0.96988	0.030117	0.060233	0.82698	True
TCATAGGGCACTTGCCAATA	Peak_947	317.91	414.11/400.31/417.49	317.91	414.11	0.38033	100.96	2623.7	1.878	0.96981	0.030189	0.060377	0.82698	True
AGGGAAACAAAACATGTGCT	Peak_1841	825.55	1004.9/827.11/1022.9	825.55	1004.9	0.28336	15971	9139	1.8764	0.9697	0.0303	0.060601	0.82698	True
CATCCATCAAGTGGCCTTGG	Peak_1113	1061.4	799.79/849.92/917.44	1061.4	849.92	-0.32025	3536.2	12715	1.8756	0.030354	0.96965	0.060707	0.82698	False
ATGCCTGGACATGCTCCCAG	Peak_1518	587.97	504/444.46/406.01	587.97	444.46	-0.40289	2511.5	5856.7	1.8752	0.030384	0.96962	0.060767	0.82698	False
GAATCAACTAGCAAGGGGAT	Peak_1423	963.99	1162.4/1181.8/1087.6	963.99	1162.4	0.26979	2989	11203	1.8748	0.96959	0.030413	0.060826	0.82698	True
AGTGACTCTAGTAATAATGA	Peak_1785	227.32	133.68/150.12/162.82	227.32	150.12	-0.59543	215.75	1696.5	1.8745	0.03043	0.96957	0.06086	0.82698	False
GCAAAAGGCAAGGTAAGGCA	Peak_1501	254.67	368.01/337.76/278.68	254.67	337.76	0.40597	2203	1966.2	1.8738	0.96952	0.030477	0.060953	0.82698	True
TGTCCAGACAAGGAGGAGAA	Peak_453	919.55	1111.7/1158.2/1008.2	919.55	1111.7	0.27352	6435.3	10530	1.8727	0.96945	0.030554	0.061107	0.82698	True
CGCCCACTAGCAGTGCATTA	Peak_1775	699.06	861.25/859.48/781.76	699.06	859.48	0.29766	3022.3	7347.5	1.8715	0.96936	0.030638	0.061276	0.82698	True
GGCAACACAAGGCACAAGCA	Peak_1501	933.22	1127.1/1087.6/1231.6	933.22	1127.1	0.27203	6242.1	10736	1.871	0.96933	0.030674	0.061348	0.82698	True
ACATCCTTTTCAAGTGCATG	Peak_2565	991.34	1235.4/1158.2/1193	991.34	1193	0.26689	1503.5	11623	1.8704	0.96929	0.030711	0.061422	0.82698	True
GTCTCTACAAGCCTCTCCTC	Peak_1822	922.97	698.38/903.64/730.61	922.97	730.61	-0.33676	15488	10581	1.87	0.030742	0.96926	0.061485	0.82698	False
GCTCTTGAGGCCCCAAGACA	Peak_772	475.16	321.15/427.53/350.69	475.16	350.69	-0.43712	3388.7	4432.3	1.8695	0.030776	0.96922	0.061551	0.82698	False
GTTGTCACAACAAGGGAGGA	Peak_756	673.43	872.01/720.41/829.77	673.43	829.77	0.30079	6872.2	6996.3	1.8692	0.9692	0.0308	0.061601	0.82698	True
TTAGCTCCTTGGCTTTATTC	Peak_772	876.82	650.74/710.1/690.95	876.82	690.95	-0.34325	991.83	9891.5	1.8688	0.030822	0.96918	0.061644	0.82698	False
TAATCTACGTGCTTGCATCA	Peak_15	907.59	736.79/717.46/657.55	907.59	717.46	-0.33871	1981.4	10350	1.8688	0.030824	0.96918	0.061648	0.82698	False
CACGGATACTTGCCAAGAGG	Peak_1264	1223.8	1455.1/1426.1/1528	1223.8	1455.1	0.24962	3077.9	15334	1.8683	0.96914	0.03086	0.06172	0.82698	True
GGTCAACTGCATGGCTCTAA	Peak_1343	671.72	855.11/765.29/827.68	671.72	827.68	0.30082	2322.2	6973	1.8677	0.9691	0.030899	0.061798	0.82698	True
ATCCTTCCCATCATGCGCCC	Peak_1	353.81	251.23/245.78/253.63	353.81	251.23	-0.49228	17.744	3016.1	1.8677	0.030901	0.9691	0.061801	0.82698	False
TAAAAAAAATACCAAGTGCA	Peak_1111	526.43	520.13/362.78/393.49	526.43	393.49	-0.41901	8491	5067.8	1.8675	0.030914	0.96909	0.061829	0.82698	False
ATAATCCGGAAACGCTCGAC	NO_TARGET_419	507.63	349.57/481.99/377.83	507.63	377.83	-0.42507	5823.6	4832.4	1.8672	0.030935	0.96906	0.06187	0.82698	False
CATGTGACGACATGCCCGGC	Peak_2479	1034.1	848.19/827.11/796.37	1034.1	827.11	-0.32184	694.7	12286	1.8672	0.030939	0.96906	0.061877	0.82698	False
ATTGCAAGTACTTTATACTA	Peak_2314	471.74	348.04/398.1/308.95	471.74	348.04	-0.43767	2017.2	4390.6	1.8669	0.030958	0.96904	0.061916	0.82698	False
TCATGGCTCAGGCATGCAGA	Peak_149	1117.8	1359.9/1335.6/1201.3	1117.8	1335.6	0.25658	9306.1	13611	1.8666	0.96902	0.030981	0.061961	0.82698	True
CATGTCAAGCCCTTTCTTGC	Peak_990	630.7	476.34/481.99/481.16	630.7	481.16	-0.38971	11.964	6420.3	1.8662	0.031006	0.96899	0.062012	0.82698	False
AGACCAAGATGAACATGCCC	Peak_1465	1379.3	1138.6/1077.3/1129.3	1379.3	1129.3	-0.28828	1396.3	17951	1.866	0.031023	0.96898	0.062046	0.82698	False
CAACATGCCTTGTGGCCAGG	Peak_1657	984.5	1296.1/1184.7/1021.8	984.5	1184.7	0.26685	19473	11518	1.8658	0.96896	0.031037	0.062074	0.82698	True
TTTAAACATGTTCATACTTT	Peak_1024	695.65	536.27/611.5/517.69	695.65	536.27	-0.37478	3002.5	7300.4	1.8653	0.031068	0.96893	0.062136	0.82698	False
CGGGCATGTAGTGACTTGCC	Peak_2146	683.68	550.86/526.14/520.82	683.68	526.14	-0.37725	319.79	7136.3	1.8649	0.031097	0.9689	0.062193	0.82698	False
GATAACACATGTGTGAATTC	Peak_622	516.18	392.6/363.51/385.14	516.18	385.14	-0.42155	261.6	4939.1	1.8646	0.031119	0.96888	0.062238	0.82698	False
ATGGGCACATGATCTTGTTC	Peak_82	495.67	654.58/623.27/509.34	495.67	623.27	0.32989	6980.3	4684	1.8645	0.96887	0.031127	0.062255	0.82698	True
TCCATGGGTTGACTAGGTAT	Peak_304	374.32	507.84/480.52/462.37	374.32	480.52	0.35948	537.86	3246.1	1.864	0.96884	0.03116	0.06232	0.82698	True
GCTGATATATACGACAAGCC	NO_TARGET_84	596.51	452.52/392.95/464.46	596.51	452.52	-0.39779	1845.8	5968.4	1.8638	0.031176	0.96882	0.062351	0.82698	False
GAACTGGCAAACAGGCGTGG	NO_TARGET_434	541.82	546.26/676.99/777.58	541.82	676.99	0.3208	13605	5262.4	1.8634	0.96879	0.031205	0.06241	0.82698	True
GGCTTTTCTAGATATAACAC	Peak_1550	399.95	270.44/362.78/289.11	399.95	289.11	-0.46681	2887.6	3539.1	1.8631	0.031222	0.96878	0.062444	0.82698	False
GGTTATGGCTCAAATGGCAC	chr20;45146091:45147091	909.3	1101/1039/1099.1	909.3	1099.1	0.27317	1802.9	10376	1.8629	0.96876	0.031237	0.062474	0.82698	True
CCAAGACATGCCCACGTATC	Peak_1663	181.18	247.39/193.53/313.12	181.18	247.39	0.44728	3610.6	1264.2	1.8623	0.96872	0.031282	0.062565	0.8273	True
AACATGAATGGACATGTTGA	Peak_2180	1259.7	1054.1/1002.2/1024.9	1259.7	1024.9	-0.29725	682.59	15929	1.8599	0.031452	0.96855	0.062904	0.82917	False
TACAAGTTAGCATGTAGTTG	Peak_545	957.15	1189.3/1153.1/1040.6	957.15	1153.1	0.26843	6982.9	11099	1.8599	0.96855	0.031453	0.062905	0.82917	True
CCTGACACTGGACATGCTGC	Peak_1540	348.68	458.67/337.02/449.85	348.68	449.85	0.36662	6403.7	2959.3	1.8598	0.96854	0.031456	0.062912	0.82917	True
AGGGTAGGCAAGACAAGTCA	Peak_1501	100.84	130.61/217.81/146.12	100.84	146.12	0.53068	2690.2	593.65	1.8584	0.96844	0.031557	0.063114	0.82917	True
AAAAATTAAATTATTACATG	Peak_1109	249.54	168.26/169.25/128.38	249.54	168.26	-0.56586	795.55	1914.9	1.8576	0.031612	0.96839	0.063225	0.82917	False
CCCCTCAAGGAGCACTAGTA	Peak_62	1047.7	1207/1255.4/1349.5	1047.7	1255.4	0.26061	5605.1	12500	1.8572	0.96836	0.031645	0.06329	0.82917	True
CTAGCCCAGGCATGTGCTTA	Peak_1701	625.57	756.77/849.18/773.41	625.57	773.41	0.30562	3009.4	6352.1	1.855	0.9682	0.031801	0.063603	0.82917	True
CTGTACCCCTGCATGGCCCT	Peak_232	218.78	267.37/370.87/293.29	218.78	293.29	0.42119	3345.7	1614.2	1.8546	0.96817	0.031829	0.063658	0.82917	True
CTCATTCATGCATCTGAAGT	Peak_1745	555.49	692.23/819.75/564.66	555.49	692.23	0.31698	16267	5436.9	1.8545	0.96816	0.031837	0.063673	0.82917	True
TGCAAGAAGTTTCTTGGAGG	Peak_1773	1281.9	1662.6/1414.3/1518.6	1281.9	1518.6	0.24431	15801	16300	1.8542	0.96815	0.031853	0.063707	0.82917	True
AAGGTACATGCGGCAGGAGG	Peak_1065	640.95	494.01/490.82/470.72	640.95	490.82	-0.38434	206.98	6557.5	1.854	0.031871	0.96813	0.063741	0.82917	False
GAATGGACATGCCTCTTGCC	Peak_1755	381.15	274.28/270.8/326.69	381.15	274.28	-0.47325	1379.4	3323.6	1.8538	0.031885	0.96811	0.063771	0.82917	False
TTGGACACTTGGCTCTCTGG	Peak_534	603.35	717.58/747.63/899.7	603.35	747.63	0.30888	12014	6058.2	1.8537	0.96811	0.031887	0.063775	0.82917	True
GTCAGCATGAATTCAAGGAC	Peak_2316	863.15	680.71/707.16/661.73	863.15	680.71	-0.34213	530.03	9689.4	1.8534	0.031911	0.96809	0.063822	0.82917	False
GACTGGCTCACGCATGAGAA	Peak_359	345.26	245.08/284.04/241.1	345.26	245.08	-0.4927	766.76	2921.5	1.8533	0.031918	0.96808	0.063836	0.82917	False
ATCCATGAAAAGCTAGCTCC	Peak_1676	654.62	502.46/486.4/560.49	654.62	502.46	-0.38099	1812.3	6741.4	1.8532	0.031924	0.96808	0.063848	0.82917	False
GCATGTCAAGTCCCAAGGCA	Peak_1186	427.3	542.41/577.65/480.12	427.3	542.41	0.34343	2561.2	3858.3	1.8532	0.96807	0.031925	0.063851	0.82917	True
ACCATCTTGCCATCATCCCA	Peak_817	434.14	601.57/550.42/513.52	434.14	550.42	0.34169	1989.1	3939.1	1.8528	0.96804	0.031956	0.063911	0.82917	True
CCTGAACTTGGACCCCTGCA	Peak_1070	201.69	268.9/272.27/320.43	201.69	272.27	0.43107	1165.3	1452.6	1.8519	0.96798	0.032019	0.064038	0.82953	True
CTTGTGACATTCTAGTGGAC	Peak_899	324.75	334.97/219.29/228.58	324.75	228.58	-0.50477	5703.3	2697.5	1.8517	0.032036	0.96796	0.064073	0.82953	False
CCCGGGCACAAGCTAAGCCC	Peak_917	726.41	563.93/640.93/533.35	726.41	563.93	-0.36471	3432.6	7726.7	1.8485	0.032266	0.96773	0.064532	0.8346	False
AATCTCTCCAAGTCCTAGCC	Peak_2069	152.12	104.49/93.454/92.892	152.12	93.454	-0.69697	61.026	1008.4	1.8474	0.032344	0.96766	0.064687	0.83574	False
CCTTTCAAGGCCAATGCCAA	Peak_220	1020.4	1135.5/1292.9/1223.3	1020.4	1223.3	0.26137	6273.1	12073	1.8463	0.96757	0.032425	0.06485	0.83697	True
ACTAGTGCTTTACATGACTC	Peak_1680	76.914	39.183/55.925/21.918	76.914	39.183	-0.95531	289.19	419.36	1.8437	0.032617	0.96738	0.065233	0.83957	False
CGCTAGGTTATTTCGTGGCC	NO_TARGET_146	789.65	618.47/610.03/672.17	789.65	618.47	-0.352	1477	8621	1.8436	0.032621	0.96738	0.065241	0.83957	False
GATGAGGGAACTTGCACAGC	Peak_1115	509.34	358.02/411.35/380.96	509.34	380.96	-0.41803	724.66	4853.7	1.8427	0.032685	0.96731	0.065371	0.83957	False
TGAGCGGCCTCTAATTAATC	NO_TARGET_359	654.62	428.71/503.33/511.43	654.62	503.33	-0.37851	2817	6741.4	1.8427	0.032687	0.96731	0.065373	0.83957	False
CATGTTCTAGACGGTGTTGA	Peak_2229	194.85	263.52/190.59/273.46	194.85	263.52	0.43366	2709.2	1389.1	1.8426	0.9673	0.032695	0.06539	0.83957	True
AGATGAGGGCTAGATGCCCA	Peak_138	834.09	656.89/654.92/681.56	834.09	656.89	-0.34409	306.25	9263.4	1.8411	0.032802	0.9672	0.065603	0.83967	False
GTACTTACAAGCCTTTGTTA	Peak_373	815.29	640.75/674.05/621.02	815.29	640.75	-0.34706	748.9	8990.2	1.8408	0.032829	0.96717	0.065657	0.83967	False
GCTCCAAACAAGGCAATTCC	Peak_1501	95.715	156.73/139.08/87.674	95.715	139.08	0.53441	1477	555.15	1.8404	0.96714	0.032857	0.065715	0.83967	True
CCAAGCCCTCATGGGAGCCC	Peak_61	598.22	740.63/883.77/709.74	598.22	740.63	0.30762	10721	5990.8	1.8399	0.96711	0.032889	0.065778	0.83967	True
CGTCCAGAAGAACGGCCCCT	NO_TARGET_245	287.15	260.45/375.29/421.67	287.15	375.29	0.38504	7669.4	2298.2	1.8386	0.96701	0.032985	0.065971	0.83967	True
CACTAGTCTGGGCAAGCACA	Peak_598	169.21	238.94/207.51/231.71	169.21	231.71	0.4512	318.87	1157.2	1.8372	0.96691	0.03309	0.06618	0.83967	True
GATTGTGGTCGCTCAAAACC	NO_TARGET_74	434.14	318.84/351.01/267.2	434.14	318.84	-0.44412	1850.9	3939.1	1.837	0.033102	0.9669	0.066204	0.83967	False
CCCTTAACCTAGTCCCATCT	Peak_2006	1068.3	1276.1/1398.1/1222.2	1068.3	1276.1	0.25631	8895.9	12823	1.8358	0.9668	0.033195	0.06639	0.83967	True
AGACTCCTAGGATGGGCAAA	Peak_1440	716.16	707.6/546.74/556.31	716.16	556.31	-0.3638	11489	7584	1.8355	0.033217	0.96678	0.066434	0.83967	False
AAGAAGCATGGTCTTTGATC	Peak_1686	584.55	494.78/425.33/444.63	584.55	444.63	-0.39394	1443.8	5812.2	1.8353	0.033233	0.96677	0.066466	0.83967	False
AGGGAAACCAAGACTGAGAG	Peak_1462	449.52	555.47/567.35/612.67	449.52	567.35	0.33518	1097.6	4122.4	1.8352	0.96676	0.033241	0.066483	0.83967	True
GGATAACTTGACATTCACTT	Peak_2234	584.55	746.01/565.88/724.35	584.55	724.35	0.3089	12792	5812.2	1.8338	0.96666	0.033342	0.066683	0.83967	True
CCTTAAACATGCCTGGACAA	Peak_2600	391.41	506.3/498.91/449.85	391.41	498.91	0.34932	1230.9	3440.8	1.8327	0.96658	0.03342	0.06684	0.83967	True
GAATGAGTTCAGCATGTATC	Peak_2039	135.03	176.71/203.83/188.92	135.03	188.92	0.48147	185.79	864.57	1.8327	0.96658	0.033421	0.066842	0.83967	True
TTCCTTCTTGTCCTTGGGTG	Peak_2519	1138.3	1255.4/1354.7/1417.4	1138.3	1354.7	0.25087	6897.3	13941	1.8327	0.96658	0.033423	0.066846	0.83967	True
TGACAGAGCACTCTTGTCAA	Peak_1776	488.83	613.1/628.42/520.82	488.83	613.1	0.32618	4374.6	4599.7	1.8322	0.96654	0.033458	0.066917	0.83967	True
CCTTGCCTTATGCCTTGCTT	Peak_1501	1124.7	1373.7/1339.3/1245.2	1124.7	1339.3	0.25175	5019.4	13721	1.8321	0.96654	0.033465	0.06693	0.83967	True
GCATGCCAGGAGGACATGCC	Peak_2281	133.32	79.902/76.529/110.64	133.32	79.902	-0.7314	477.97	850.48	1.8317	0.033502	0.9665	0.067003	0.83967	False
TGATCTTGGCAGGACTTGAT	Peak_307	1304.1	1104/1067.7/984.24	1304.1	1067.7	-0.28828	4144.3	16673	1.8307	0.033572	0.96643	0.067145	0.83967	False
TCTTGGAAGACCATGGTACA	Peak_2206	396.54	504.77/552.63/393.49	396.54	504.77	0.34739	7337	3499.7	1.8295	0.96634	0.03366	0.06732	0.83967	True
TAAGGGTTTGCAAGCACACT	Peak_405	818.71	874.32/1058.2/992.59	818.71	992.59	0.27754	9144.7	9039.8	1.8289	0.96629	0.03371	0.06742	0.83967	True
AAGGGTACAAGTAATTACTG	Peak_1872	844.35	663.04/710.1/666.95	844.35	666.95	-0.33981	938.97	9413.2	1.8285	0.033741	0.96626	0.067482	0.83967	False
TGGTGTGCTTTCATGGCGAC	Peak_2090	709.32	439.46/631.37/551.09	709.32	551.09	-0.36356	9452.7	7489.2	1.8284	0.033747	0.96625	0.067494	0.83967	False
TTAAGGAGCATGGCCATCAA	Peak_1137	232.45	308.85/297.29/309.99	232.45	308.85	0.40846	67.527	1746.3	1.8283	0.96624	0.033755	0.067511	0.83967	True
ACAAGTTCAGGCTAGCCTGC	Peak_556	1146.9	901.97/936.01/929.97	1146.9	929.97	-0.30216	410.11	14079	1.8281	0.033769	0.96623	0.067538	0.83967	False
CCCACACGACCTAGGACACA	Peak_2462	668.3	827.45/780.75/820.38	668.3	820.38	0.29539	810.22	6926.5	1.8273	0.96617	0.033828	0.067657	0.83967	True
ATGTCCAGGCATGCCCAGTA	Peak_716	569.16	706.06/724.82/674.25	569.16	706.06	0.31045	681.85	5612.7	1.8273	0.96617	0.03383	0.067661	0.83967	True
CGCCAGGGCCTTGGGTTCCT	Peak_2574	470.03	590.82/581.33/638.77	470.03	590.82	0.32933	1194.6	4369.9	1.8272	0.96616	0.033837	0.067674	0.83967	True
AGATATGCTTGGACATGCCC	Peak_2144	683.68	529.35/454.76/613.72	683.68	529.35	-0.36848	6340.5	7136.3	1.8269	0.033859	0.96614	0.067717	0.83967	False
GCTGGGACTTGCTCTTGGGC	Peak_599	471.74	348.04/371.61/350.69	471.74	350.69	-0.42672	222.24	4390.6	1.8268	0.033867	0.96613	0.067735	0.83967	False
AGGCAAGACATGGTATGGCA	Peak_1501	560.62	719.89/696.12/611.63	560.62	696.12	0.31182	3852.1	5502.7	1.8267	0.96613	0.033872	0.067744	0.83967	True
GCATGTTGTGTGCTACTTGC	Peak_1921	928.1	731.41/739.54/758.8	928.1	739.54	-0.32725	218.41	10658	1.8264	0.033893	0.96611	0.067787	0.83967	False
GCTTGGTGTTAGGCATGGTG	Peak_2298	283.73	364.17/378.23/370.53	283.73	370.53	0.38388	49.891	2262.7	1.8247	0.96598	0.03402	0.06804	0.83967	True
ATTGGTGTAAGGAAATACAC	chr8;8771569:8772569	437.56	374.93/290.66/322.51	437.56	322.51	-0.43893	1880.7	3979.7	1.8236	0.034105	0.96589	0.06821	0.83967	False
CAATGCAAGGCACAAGGCAA	Peak_1501	1030.6	1232.3/1187.7/1371.5	1030.6	1232.3	0.25762	10676	12233	1.8236	0.96589	0.034108	0.068215	0.83967	True
GTTCCCAAGTGCCAACTCTA	Peak_266	659.75	524.74/506.27/509.34	659.75	509.34	-0.37264	123.3	6810.7	1.8226	0.034185	0.96581	0.068371	0.83967	False
AGGACAAGTTTGGACATGAC	Peak_1135	505.92	379.54/363.51/467.59	505.92	379.54	-0.41374	4005.4	4811.1	1.8221	0.034217	0.96578	0.068433	0.83967	False
CTTGCAGCTTGCTAGCTGTG	Peak_2146	909.3	723.73/724.09/693.04	909.3	723.73	-0.32889	471.01	10376	1.8218	0.034245	0.96575	0.068491	0.83967	False
TCATTTGGCTTGCCTTGCCT	Peak_1501	1634	2080.5/1721.9/1906.9	1634	1906.9	0.2227	32184	22443	1.8217	0.96575	0.034253	0.068506	0.83967	True
CTAGCTTGCGGGGATCTAGC	Peak_2242	661.46	510.91/487.14/636.68	661.46	510.91	-0.37194	8191	6833.8	1.8211	0.034293	0.96571	0.068586	0.83967	False
ATGTGCTTCTTGTATAAAGC	Peak_1442	229.03	153.66/130.98/155.52	229.03	153.66	-0.57276	258.81	1713.1	1.8211	0.034294	0.96571	0.068588	0.83967	False
GCTGCCTGCAAGACCATGAA	Peak_1082	733.25	894.29/1016.2/860.04	733.25	894.29	0.28609	8020.3	7822.2	1.8209	0.96569	0.034314	0.068628	0.83967	True
ACCAAGCTGCAGAGCTTGGG	Peak_1901	731.54	570.84/641.67/567.79	731.54	570.84	-0.35729	2513.1	7798.3	1.8197	0.034399	0.9656	0.068798	0.83967	False
GTAGAGCATGGACATGTGAC	Peak_617	1107.6	891.22/973.54/896.57	1107.6	896.57	-0.3046	2976.8	13447	1.8195	0.034416	0.96558	0.068831	0.83967	False
CCCAGCCAAGTTCTACATGG	Peak_1932	88.879	39.951/60.341/48.012	88.879	48.012	-0.87485	108.49	504.76	1.8195	0.034421	0.96558	0.068841	0.83967	False
CCAAGGATTAGCTGATGCAA	Peak_1220	114.52	146.74/162.63/179.52	114.52	162.63	0.50229	268.87	699.16	1.8194	0.96558	0.034424	0.068849	0.83967	True
CCCTAGAAATCTGGAACTTG	Peak_537	550.36	610.02/703.48/683.65	550.36	683.65	0.31236	2906.9	5371.3	1.8186	0.96551	0.034487	0.068974	0.83967	True
GGAGGGCCCAAGGCAGCTGA	Peak_207	700.77	1128.6/777.07/856.91	700.77	856.91	0.28982	40101	7371.1	1.8186	0.96551	0.034489	0.068977	0.83967	True
CAGTATACCAAGCAGCATGC	Peak_2142	297.4	208.21/239.89/161.78	297.4	208.21	-0.51232	1579.7	2405.6	1.8186	0.034489	0.96551	0.068977	0.83967	False
CCTGCCCTCTTGAGCTCTTG	Peak_796	528.14	646.9/657.86/664.86	528.14	657.86	0.31631	84.538	5089.4	1.8183	0.96549	0.034511	0.069023	0.83967	True
CACTTAGCATCATGTCTCCA	Peak_2295	1011.8	1416/1210.5/1203.4	1011.8	1210.5	0.25836	21134	11940	1.8179	0.96546	0.03454	0.069081	0.83967	True
AGACAAAAACAAGTAGGCTA	Peak_979	475.16	354.18/356.16/313.12	475.16	354.18	-0.42288	844.98	4432.3	1.8171	0.034598	0.9654	0.069197	0.83967	False
CCCAAGAGCTTGCCAAGATT	Peak_1118	454.65	438.69/321.57/337.13	454.65	337.13	-0.43036	5279	4183.9	1.8169	0.034618	0.96538	0.069236	0.83967	False
CTTGAGTACCTAGGAGTAGC	Peak_2126	726.41	726.8/554.84/566.75	726.41	566.75	-0.35752	12880	7726.7	1.8164	0.034656	0.96534	0.069312	0.83967	False
GAGTAAGCCCAGTCATGACC	Peak_1607	413.63	321.15/303.17/299.55	413.63	303.17	-0.44692	168.05	3697.9	1.8164	0.034658	0.96534	0.069316	0.83967	False
GTAGAAGCAGCCCAAGGTGT	Peak_178	85.46	132.15/86.831/125.25	85.46	125.25	0.54616	761.71	479.99	1.8161	0.96532	0.03468	0.06936	0.83967	True
CCGGCAAGAAACTATACTTG	NO_TARGET_42	711.03	852.04/871.99/868.39	711.03	868.39	0.28806	140.21	7512.8	1.8155	0.96527	0.034726	0.069451	0.83967	True
CCATTCTTCTAGTGAGCATG	Peak_1493	1112.7	1232.3/1323.8/1364.2	1112.7	1323.8	0.25044	4997.7	13529	1.8151	0.96524	0.034755	0.06951	0.83967	True
AGTCCTTGGAGGGCAGGTCT	Peak_771	531.56	676.86/661.54/631.46	531.56	661.54	0.31505	569.81	5132.5	1.8143	0.96518	0.034819	0.069638	0.83967	True
AAGCATGTCCAAGTGTTTGC	Peak_1589	1097.3	895.83/851.39/888.22	1097.3	888.22	-0.30467	707.12	13284	1.8142	0.034827	0.96517	0.069653	0.83967	False
TATTCCTTGGAGATTCATCA	Peak_1900	722.99	813.62/897.01/881.96	722.99	881.96	0.28637	2448.2	7679.1	1.814	0.96516	0.034837	0.069674	0.83967	True
AATGATAACTAGCTGTGTCA	Peak_1135	1042.6	840.51/968.39/756.71	1042.6	840.51	-0.31053	11688	12420	1.8135	0.034877	0.96512	0.069754	0.83967	False
GGACACCCTTGCTGTACATG	Peak_485	981.08	1087.9/1259.8/1175.2	981.08	1175.2	0.26027	7388.7	11465	1.8133	0.96511	0.03489	0.06978	0.83967	True
ACCAAGGAGATCCTTGGGAG	Peak_180	415.34	279.66/312/304.77	415.34	304.77	-0.4453	341.49	3717.8	1.8133	0.034891	0.96511	0.069782	0.83967	False
CACCCATAGCAAGTCAGAGC	Peak_2301	764.01	599.27/702.75/540.65	764.01	599.27	-0.34988	7071.7	8255.6	1.8132	0.034902	0.9651	0.069803	0.83967	False
CCCTAGATGCTCAAGGTTGT	Peak_1515	1175.9	1394.4/1452.6/1368.3	1175.9	1394.4	0.2457	2031	14550	1.8116	0.96497	0.035026	0.070052	0.84091	True
CGGGCCTATAACACCATCGA	NO_TARGET_51	557.2	723.73/690.97/553.18	557.2	690.97	0.30993	10030	5458.8	1.8106	0.9649	0.035103	0.070206	0.84091	True
TGTTCTGACATGTTCAATGT	Peak_1400	721.28	879.69/772.65/1014.5	721.28	879.69	0.28607	14817	7655.3	1.8105	0.96489	0.035108	0.070216	0.84091	True
ATCTTTAGAGCTTGCCCTAG	Peak_2457	210.23	310.39/281.1/230.67	210.23	281.1	0.41737	1700.7	1532.9	1.81	0.96485	0.035146	0.070293	0.84091	True
TAACCAAAAAAAAATTGTAC	chr19;42678635:42679635	724.7	637.68/565.88/561.53	724.7	565.88	-0.35634	2587.5	7702.9	1.8096	0.035175	0.96482	0.07035	0.84091	False
CACTGCCAAGCATCTTGGGT	Peak_1560	605.06	739.1/746.16/760.88	605.06	746.16	0.30197	133.31	6080.7	1.8095	0.96482	0.035185	0.070369	0.84091	True
CCTAATGATTCATGGTGACA	Peak_1694	471.74	621.55/591.63/484.29	471.74	591.63	0.32609	6208.3	4390.6	1.8094	0.9648	0.035198	0.070396	0.84091	True
ATGCGGGCTCCAAGGCAGCC	Peak_978	628.99	474.04/636.52/484.29	628.99	484.29	-0.37647	11639	6397.6	1.809	0.035224	0.96478	0.070449	0.84091	False
TCGGATCCATGTCACTTGGG	Peak_281	463.19	581.6/490.82/655.47	463.19	581.6	0.32777	6848.6	4287	1.8084	0.96472	0.035275	0.070551	0.84131	True
CCACCATGAGGACATGGAAG	Peak_133	309.37	400.28/403.25/363.22	309.37	400.28	0.37064	691.13	2532.3	1.8067	0.96459	0.035408	0.070816	0.84141	True
AACTCCTCAAGGAAATGCCT	Peak_1890	410.21	293.49/300.97/353.83	410.21	300.97	-0.44548	1425	3658	1.8062	0.035444	0.96456	0.070887	0.84141	False
GTAGGAAGCAAGGTACTATC	Peak_411	941.77	703.75/810.18/753.58	941.77	753.58	-0.32124	2843.2	10865	1.8055	0.035501	0.9645	0.071002	0.84141	False
AGCAAGGCTGGCCAAGGCCT	Peak_2410	1702.4	1559.6/1424.6/1411.1	1702.4	1424.6	-0.25679	9204.4	23690	1.8045	0.035577	0.96442	0.071154	0.84141	False
CTCACTCTTGAGCCCTCCTT	Peak_145	1006.7	1203.1/1179.6/1345.4	1006.7	1203.1	0.25691	10392	11861	1.8036	0.96435	0.035647	0.071293	0.84141	True
CTGTCCGCAAGTGTAACATG	Peak_2386	654.62	812.85/752.05/802.63	654.62	802.63	0.29367	1331.6	6741.4	1.8026	0.96428	0.035722	0.071445	0.84141	True
AGGCATGACACAAGAAGAGG	Peak_2043	413.63	540.11/523.2/457.16	413.63	523.2	0.33829	2323.7	3697.9	1.8018	0.96421	0.035786	0.071573	0.84141	True
TTGCCATCTTGGGGCCTTGT	Peak_661	456.36	573.15/562.93/589.71	456.36	573.15	0.32809	189.35	4204.5	1.8011	0.96416	0.035842	0.071685	0.84141	True
ACATGCCTCTGTCTTGGAGT	Peak_2340	1116.1	1162.4/1326/1382.9	1116.1	1326	0.24842	15002	13584	1.801	0.96415	0.035848	0.071697	0.84141	True
CACTAAGTAGCTAGATGATC	Peak_2169	199.98	151.35/131.72/117.94	199.98	131.72	-0.59865	287.66	1436.7	1.8008	0.035865	0.96414	0.07173	0.84141	False
GTTGACAAGCATTGCATGCC	Peak_2204	741.79	619.24/531.29/581.36	741.79	581.36	-0.35105	1971	7942	1.8002	0.035912	0.96409	0.071823	0.84141	False
CCTGCTTGCCGGAAGCCTCA	Peak_1965	835.8	1031/979.43/1009.3	835.8	1009.3	0.27182	682.51	9288.3	1.8002	0.96408	0.035918	0.071836	0.84141	True
TCTGGGCAAGTCACCTGTGC	Peak_2032	541.82	407.96/507.74/411.23	541.82	411.23	-0.39701	4662.6	5262.4	1.8001	0.035921	0.96408	0.071841	0.84141	False
CAAGACAGAAGAGTCTCTTG	Peak_448	781.11	1047.9/947.05/933.1	781.11	947.05	0.2776	5187.5	8498.8	1.8001	0.96408	0.035925	0.07185	0.84141	True
ACATGCCCAGACAAGAATGC	Peak_897	911.01	799.02/638.73/727.48	911.01	727.48	-0.32415	6497.8	10401	1.7995	0.035971	0.96403	0.071943	0.84141	False
GAGAAACTCAACTAGCATCC	Peak_407	493.96	371.08/416.5/360.09	493.96	371.08	-0.41168	1091.6	4662.9	1.7994	0.035975	0.96402	0.071951	0.84141	False
CTTCTTCCAAGCCCAAGCCC	Peak_1432	367.48	517.06/468.74/445.67	367.48	468.74	0.35029	1433.3	3169	1.7989	0.96398	0.036021	0.072042	0.84141	True
GTGCGCATGGGCTGATGTTA	NO_TARGET_422	104.26	85.28/50.774/59.493	104.26	59.493	-0.79914	370.5	619.65	1.7986	0.036039	0.96396	0.072079	0.84141	False
CGAGGGATGAGAGCTGAGGG	Peak_574	617.02	759.07/687.29/841.25	617.02	759.07	0.29848	5952.7	6238.6	1.7984	0.96395	0.036054	0.072108	0.84141	True
CTCTCTATGGGTCTTGCCCT	Peak_184	1117.8	1326.1/1455.5/1327.6	1117.8	1327.6	0.24796	8180.4	13611	1.7984	0.96394	0.036058	0.072116	0.84141	True
TGTTTCTGCATGCCCCTCTT	Peak_881	676.84	825.91/880.82/827.68	676.84	827.68	0.28986	1413.6	7042.9	1.7974	0.96386	0.036139	0.072279	0.84141	True
AGGGCCTGTGTGTGCATGCT	Peak_1436	1437.4	1684.9/1716/1557.3	1437.4	1684.9	0.22898	8627.7	18954	1.7972	0.96384	0.036155	0.07231	0.84141	True
ACTACATGTTCCTTGATGTC	Peak_167	711.03	551.63/635.78/555.27	711.03	555.27	-0.35616	3248	7512.8	1.797	0.036165	0.96384	0.072329	0.84141	False
GACGTAGCCTTCCGAAATAT	NO_TARGET_54	606.77	442.54/466.54/538.57	606.77	466.54	-0.37844	2882.3	6103.2	1.795	0.036325	0.96367	0.072651	0.84141	False
TCTTGTGACATGTTGTTCCT	Peak_511	249.54	328.06/316.42/382.01	249.54	328.06	0.39329	1522.9	1914.9	1.7943	0.96362	0.036384	0.072768	0.84141	True
CATGAGCCATGAACCTTGGC	Peak_1313	405.08	379.54/275.21/297.46	405.08	297.46	-0.44421	3615.5	3598.5	1.794	0.036407	0.96359	0.072815	0.84141	False
ACAGAGCCTAGGGTTTCTCA	Peak_996	528.14	656.12/706.43/603.28	528.14	656.12	0.3125	2661.4	5089.4	1.7939	0.96359	0.036414	0.072828	0.84141	True
TTGTTCCTTCCCAAGCACGA	Peak_1822	386.28	281.96/313.48/251.54	386.28	281.96	-0.45276	959.32	3382.1	1.7938	0.036426	0.96357	0.072853	0.84141	False
TCTCACAACCAAGAGTATTA	Peak_1953	94.006	52.244/70.643/45.924	94.006	52.244	-0.83541	189.22	542.45	1.7934	0.036452	0.96355	0.072904	0.84141	False
TCATACCAAGTAAGTGAGCT	Peak_2004	408.5	485.56/576.18/516.65	408.5	516.65	0.33811	2255.1	3638.2	1.793	0.96351	0.036485	0.072971	0.84141	True
AGGCATGTGCTGGCATGCCT	Peak_2395	345.26	262.76/247.25/248.41	345.26	248.41	-0.47334	103.59	2921.5	1.7918	0.036581	0.96342	0.073161	0.84141	False
TTAAACTGTCAAGAAGTTGA	Peak_1708	1162.3	1342.2/1483.5/1376.7	1162.3	1376.7	0.24408	6298.4	14328	1.7914	0.96339	0.036613	0.073227	0.84141	True
GAGCTGACCTAGAGAGGTCA	Peak_2300	664.88	516.29/568.82/514.56	664.88	516.29	-0.36428	1381.1	6880.1	1.7914	0.036617	0.96338	0.073233	0.84141	False
ATGACTGGACTTGTTTTTAA	Peak_1127	784.52	633.07/518.78/618.93	784.52	618.93	-0.34154	5115.3	8547.6	1.7911	0.036642	0.96336	0.073284	0.84141	False
AGTCAAGGCAAGGCATCGCA	Peak_1501	627.28	798.25/693.18/770.28	627.28	770.28	0.29585	3363.3	6374.8	1.791	0.96335	0.036645	0.073291	0.84141	True
TGATGCATGCCTGTACATGC	Peak_514	1005	786.73/810.18/880.91	1005	810.18	-0.31055	2776.4	11834	1.791	0.036649	0.96335	0.073298	0.84141	False
GAACCACTCCTAGGTCCGCC	Peak_2241	572.58	437.93/431.21/522.91	572.58	437.93	-0.38602	3633.8	5656.9	1.7904	0.036698	0.9633	0.073397	0.84141	False
TTGCCCCCCTCCACCATGTG	Peak_1436	1478.5	1729.4/1780.8/1655.4	1478.5	1729.4	0.22605	4061.2	19670	1.7894	0.96322	0.036777	0.073553	0.84141	True
TAGACAACCGCGGAGAATGC	NO_TARGET_453	635.82	491.71/395.16/492.64	635.82	491.71	-0.37017	4661.3	6488.8	1.7891	0.0368	0.9632	0.0736	0.84141	False
TCCAGGCTTGTTCACATGGC	Peak_2495	1003.3	875.08/774.12/808.89	1003.3	808.89	-0.31039	2795	11808	1.7891	0.0368	0.9632	0.0736	0.84141	False
TGTTGAGCCACTTGTTCTGT	Peak_2587	840.93	989.56/1014/1145	840.93	1014	0.26973	8874.6	9363.2	1.7888	0.96317	0.036827	0.073653	0.84141	True
GATTAACATGACTAGCTCTT	Peak_1201	280.31	195.91/236.21/182.65	280.31	195.91	-0.51459	899.84	2227.3	1.7883	0.036867	0.96313	0.073734	0.84141	False
AGGTGCAAGAGAGAACAAGC	Peak_2317	225.61	132.15/152.32/220.23	225.61	152.32	-0.56367	2509.1	1680	1.7882	0.036876	0.96312	0.073751	0.84141	False
GTGCATGCCTGTACATGCCC	Peak_2052	543.53	376.46/413.55/480.12	543.53	413.55	-0.39344	2903.3	5284.2	1.788	0.036889	0.96311	0.073778	0.84141	False
GGCTTGACTTCTTCATGATG	Peak_885	620.44	762.14/784.43/736.88	620.44	762.14	0.29634	567.48	6283.9	1.7876	0.96308	0.036921	0.073843	0.84141	True
CTTGGTGGGGATATGCATGC	Peak_517	745.21	585.44/504.06/666.95	745.21	585.44	-0.34761	6632.7	7990.1	1.7874	0.036933	0.96307	0.073866	0.84141	False
GTCCCAGACGTCCTTGAGGG	Peak_1484	676.84	444.07/526.88/562.57	676.84	526.88	-0.36076	4065.4	7042.9	1.787	0.036968	0.96303	0.073937	0.84141	False
CTGGAGTCGTTCAAGAAGCT	Peak_2005	247.83	356.49/245.04/325.65	247.83	325.65	0.39254	3724.1	1897.9	1.7861	0.96296	0.037041	0.074082	0.84141	True
CCAGACAAGCCCTCAGGCCA	Peak_530	512.76	558.55/654.92/637.72	512.76	637.72	0.31409	3282.1	4896.3	1.7858	0.96294	0.037064	0.074127	0.84141	True
TCAGCCTAGCAGGCTGCGCT	Peak_750	348.68	249.69/258.29/251.54	348.68	251.54	-0.46951	24.462	2959.3	1.7856	0.037079	0.96292	0.074158	0.84141	False
CAAGTCCAAACATGTTGCTA	Peak_106	107.68	106.02/153.06/167	107.68	153.06	0.5034	1203.3	645.91	1.7855	0.96291	0.037087	0.074174	0.84141	True
CCAGCCATGTGACATGCTTT	Peak_897	345.26	441.77/539.39/428.98	345.26	441.77	0.3547	4846.5	2921.5	1.7855	0.96291	0.03709	0.074179	0.84141	True
GCCTAGACTTGTTTTTATGC	Peak_730	717.87	562.39/598.99/543.79	717.87	562.39	-0.35159	842.85	7607.7	1.7825	0.037332	0.96267	0.074663	0.84141	False
AGCAGATGGCTTGGGCATTC	Peak_441	904.17	813.62/676.99/723.31	904.17	723.31	-0.32158	5150.8	10299	1.7822	0.03736	0.96264	0.07472	0.84141	False
ATGTCAGGACTTGCAGGATC	Peak_743	986.21	956.52/794.73/783.85	986.21	794.73	-0.31108	13148	11544	1.7822	0.03736	0.96264	0.074721	0.84141	False
GCAAGACACCAGGCAAGGTA	Peak_1501	490.54	570.84/639.46/611.63	490.54	611.63	0.3177	1219.2	4620.8	1.7813	0.96257	0.03743	0.07486	0.84141	True
AGGCTTAGCAAGGCCCAGTG	Peak_2539	476.87	506.3/334.08/358	476.87	358	-0.41262	11283	4453.1	1.7813	0.037435	0.96256	0.07487	0.84141	False
ATGCCCAGACAAGAATGCTG	Peak_897	133.32	53.78/89.775/81.411	133.32	81.411	-0.70474	416.71	850.48	1.7799	0.037546	0.96245	0.075092	0.84141	False
ATAATGATGGCTAGTAATAA	Peak_1785	264.93	182.85/183.97/205.62	264.93	183.97	-0.52377	235	2069.7	1.7796	0.037569	0.96243	0.075138	0.84141	False
CCTCTCCCCTAGTTTCCATG	Peak_2573	490.54	576.99/611.5/624.15	490.54	611.5	0.3174	675.63	4620.8	1.7794	0.96241	0.037585	0.075171	0.84141	True
ATCCACTTGAGGCTAGATCC	Peak_55	545.24	415.65/403.99/486.38	545.24	415.65	-0.3907	2569.7	5305.9	1.7791	0.037615	0.96239	0.07523	0.84141	False
CTTCCTTGTACACAGCATGC	Peak_1133	546.94	417.18/404.72/442.54	546.94	417.18	-0.3899	399.22	5327.7	1.7778	0.037719	0.96228	0.075439	0.84141	False
AGGGCTAGCCTGGGCATGCT	Peak_25	1105.9	835.9/899.96/994.68	1105.9	899.96	-0.29694	6537.8	13420	1.7774	0.037754	0.96225	0.075507	0.84141	False
AAGGCACAAGGCAAAGCGAA	Peak_1501	167.5	125.23/107.44/103.33	167.5	107.44	-0.63593	166.78	1142.1	1.7774	0.037755	0.96225	0.07551	0.84141	False
ACCTGTGGGTACCTTGAGCA	Peak_1672	167.5	165.18/107.44/87.674	167.5	107.44	-0.63593	1862.6	1142.1	1.7774	0.037755	0.96225	0.07551	0.84141	False
TGCGCCTTACTCGTTAACTG	NO_TARGET_106	724.7	621.55/543.06/568.84	724.7	568.84	-0.34883	1721.3	7702.9	1.7759	0.037872	0.96213	0.075744	0.84141	False
AAGCAAGAGATCCTGCAAGC	Peak_2321	777.69	607.72/614.44/636.68	777.69	614.44	-0.33942	269.81	8450	1.7759	0.037878	0.96212	0.075756	0.84141	False
ATTCTTTACCATGACCTCCA	Peak_2272	791.36	809.78/591.63/626.24	791.36	626.24	-0.33714	17442	8645.5	1.7758	0.03788	0.96212	0.075759	0.84141	False
TATCCTGTGGGCATGCACAG	Peak_276	358.93	235.1/260.49/298.51	358.93	260.49	-0.46095	1045	3073.2	1.7757	0.037893	0.96211	0.075785	0.84141	False
AAGGTTTAGAAGAGCAAGTC	Peak_765	399.95	289.65/294.34/365.31	399.95	294.34	-0.44104	2528.9	3539.1	1.7752	0.03793	0.96207	0.07586	0.84141	False
CAAAGTTACATGGCAAATGG	Peak_2222	201.69	269.67/269.32/198.31	201.69	269.32	0.41545	2521.6	1452.6	1.7747	0.96202	0.037975	0.07595	0.84141	True
TGAAGGTGTCTATACACTGT	chr6;19978292:19979292	702.48	872.01/855.07/813.07	702.48	855.07	0.28321	1025.5	7394.7	1.7744	0.962	0.037996	0.075992	0.84141	True
TTATGGTAACAAGAGGAGGG	Peak_2415	220.49	192.84/292.14/314.16	220.49	292.14	0.40435	5172.4	1630.6	1.7743	0.962	0.038003	0.076005	0.84141	True
TAGAGGGCATGGGCATGTGT	Peak_153	425.59	535.5/572.5/521.87	425.59	535.5	0.33072	777.41	3838.1	1.7741	0.96197	0.038027	0.076054	0.84141	True
GATCTTACCCATGAACACCA	Peak_2322	519.6	357.26/394.42/397.66	519.6	394.42	-0.39678	695.89	4981.9	1.7735	0.038075	0.96193	0.07615	0.84141	False
GTCTCTCATGCTAGACTAGT	Peak_471	88.879	36.878/69.907/49.056	88.879	49.056	-0.84445	291.53	504.76	1.773	0.038117	0.96188	0.076235	0.84141	False
TAATGGCTAATACTAGGGGC	Peak_2012	169.21	92.963/108.91/135.69	169.21	108.91	-0.63104	485.64	1157.2	1.7727	0.038139	0.96186	0.076278	0.84141	False
ATGTGTGTCCATGGGCGTGT	Peak_2580	876.82	710.67/700.54/674.25	876.82	700.54	-0.3234	396.79	9891.5	1.7725	0.038159	0.96184	0.076318	0.84141	False
AAATAAACTAGAACAGTTAT	Peak_1119	352.1	255.07/272.27/220.23	352.1	255.07	-0.46351	754.92	2997.1	1.7722	0.038178	0.96182	0.076356	0.84141	False
TGATCATGTGACAAGAACCT	Peak_432	1105.9	1001.1/900.69/897.61	1105.9	900.69	-0.29576	5043.9	13420	1.771	0.038279	0.96172	0.076558	0.84141	False
CACCCAAGCTGTCTGGAGCT	Peak_1450	628.99	770.6/771.18/766.1	628.99	770.6	0.29252	10.272	6397.6	1.7705	0.96167	0.038326	0.076651	0.84141	True
GGACCGGAGCTTGCCCTGCC	Peak_2466	389.7	493.24/420.18/523.96	389.7	493.24	0.33917	3141	3421.2	1.7703	0.96166	0.038341	0.076682	0.84141	True
CTGCAAGCCCGGGCATGCCC	Peak_64	781.11	944.23/893.33/1010.3	781.11	944.23	0.2733	3480.2	8498.8	1.7695	0.96159	0.038409	0.076818	0.84141	True
CATCCTTCTAGTGAACATGC	Peak_239	558.91	427.94/427.53/487.42	558.91	427.94	-0.38442	1769.4	5480.7	1.7691	0.038437	0.96156	0.076875	0.84141	False
GATGGCCATGACGCTCACGC	Peak_835	769.14	607.72/576.91/689.91	769.14	607.72	-0.33935	3852.1	8328.4	1.7688	0.038461	0.96154	0.076923	0.84141	False
ATCTTCTCCCTTGAATAGAA	Peak_1593	545.24	351.11/416.5/454.02	545.24	416.5	-0.38776	2841.9	5305.9	1.7674	0.038583	0.96142	0.077165	0.84141	False
AGCTCCAGAACATGCTTTCA	Peak_1408	712.74	559.32/649.03/556.31	712.74	559.32	-0.34915	4028.7	7536.5	1.7673	0.038592	0.96141	0.077185	0.84141	False
CACAAGTTGGATTGCAAGAG	Peak_2270	893.91	1207.8/1009.6/1071.9	893.91	1071.9	0.26172	11168	10146	1.7672	0.9614	0.038596	0.077193	0.84141	True
GCTTCAGCTCTGTTAACCAG	chr10;69637016:69638016	560.62	757.54/691.71/676.34	560.62	691.71	0.30266	2284.7	5502.7	1.7672	0.9614	0.038599	0.077198	0.84141	True
TTACAAGGACGGACATGTCT	Peak_2334	97.425	50.707/57.397/55.318	97.425	55.318	-0.80542	12.791	567.92	1.7671	0.038603	0.9614	0.077206	0.84141	False
TGACGAAAAAACCATGACTA	Peak_994	454.65	340.35/399.57/339.21	454.65	340.35	-0.41666	1754.1	4183.9	1.767	0.038615	0.96139	0.077229	0.84141	False
AATCTACATGTGAACATGCC	Peak_597	449.52	326.52/391.48/336.08	449.52	336.08	-0.41849	1580	4122.4	1.7668	0.038632	0.96137	0.077265	0.84141	False
TTTCTGCATGCCCCTCTTTG	Peak_881	702.48	866.63/854.33/758.8	702.48	854.33	0.28197	4639.4	7394.7	1.7659	0.96129	0.038709	0.077418	0.84141	True
GACAGTTCATGACCTTGAAC	Peak_22	736.67	580.06/543.8/635.63	736.67	580.06	-0.34428	2201.6	7870.1	1.7653	0.038756	0.96124	0.077513	0.84141	False
CCTGGGAGCCCATGATTTTA	Peak_801	447.81	560.85/596.78/532.3	447.81	560.85	0.32408	1053	4101.9	1.765	0.96122	0.038782	0.077564	0.84141	True
GACTTGCCCTGACTTGCCAC	Peak_1835	738.38	581.6/675.52/533.35	738.38	581.6	-0.34381	5574.7	7894.1	1.7646	0.038818	0.96118	0.077637	0.84141	False
ATGTCACCTTCTAGATTTCC	Peak_1965	1056.3	815.93/1014.8/857.95	1056.3	857.95	-0.29972	13176	12634	1.7645	0.038821	0.96118	0.077643	0.84141	False
CTCAAGCATAATTACTAGGC	Peak_1114	135.03	109.1/83.152/79.324	135.03	83.152	-0.69282	343.9	864.57	1.7643	0.038844	0.96116	0.077689	0.84141	False
AACAAGGTGGGGGGCATGGT	Peak_1938	78.623	115.24/153.06/89.761	78.623	115.24	0.54589	1039.7	431.33	1.7633	0.96107	0.038931	0.077862	0.84141	True
TGTCACTCTAGCATAGCACA	Peak_865	552.07	708.36/622.54/681.56	552.07	681.56	0.30348	2101	5393.2	1.7632	0.96107	0.038933	0.077866	0.84141	True
TGTAACCAAGATCATAAGAC	chr1;185460861:185461861	567.46	416.41/435.63/510.39	567.46	435.63	-0.38064	2978.9	5590.7	1.7631	0.038944	0.96106	0.077889	0.84141	False
ATGCCCTTGAGTAGGCAAGA	Peak_1473	411.92	305.01/409.87/296.42	411.92	305.01	-0.43227	5535	3677.9	1.7628	0.038968	0.96103	0.077936	0.84141	False
CAGTCATGTAGGAGCATGTC	Peak_165	622.15	523.21/438.57/482.21	622.15	482.21	-0.36694	1792.5	6306.6	1.7622	0.039017	0.96098	0.078034	0.84141	False
AGGCATGCCTAGAACATGCC	Peak_2610	415.34	370.32/298.76/307.9	415.34	307.9	-0.4306	1989.6	3717.8	1.762	0.039037	0.96096	0.078075	0.84141	False
CCAAGGGTCATGTATTGTTG	Peak_58	229.03	301.94/307.59/271.37	229.03	301.94	0.39718	483.15	1713.1	1.7615	0.96092	0.039081	0.078162	0.84141	True
CTAGTTTGAATCATCTTGGC	Peak_2555	570.87	438.69/497.44/418.54	570.87	438.69	-0.3792	1928.8	5634.8	1.7609	0.039131	0.96087	0.078263	0.84141	False
CCTTGCCTTGCCTTGTGTCA	Peak_1501	1217	1677.2/1434.2/1376.7	1217	1434.2	0.23679	31175	15222	1.7608	0.96086	0.039137	0.078274	0.84141	True
TCCACAAGTCCAGACTTGTC	Peak_1836	1476.8	1230/1175.9/1337	1476.8	1230	-0.26353	7188.5	19640	1.7605	0.039166	0.96083	0.078331	0.84141	False
ATTCATGCCTTGCAAAGGGG	Peak_796	599.93	454.83/470.95/463.42	599.93	463.42	-0.37177	65.26	6013.3	1.7604	0.039169	0.96083	0.078337	0.84141	False
ACAAGAATCACAAGTCCTAC	Peak_1056	1405	1166.3/1331.2/1107.4	1405	1166.3	-0.26843	15329	18392	1.7601	0.039196	0.9608	0.078392	0.84141	False
ACCACATGAAAATAATCAAG	Peak_245	346.97	245.08/251.66/251.54	346.97	251.54	-0.46244	20.843	2940.4	1.7598	0.039217	0.96078	0.078434	0.84141	False
TCTGTCCACCAAGAGGGCCT	Peak_1399	676.84	502.46/578.39/529.17	676.84	529.17	-0.35449	1567.7	7042.9	1.7596	0.039236	0.96076	0.078472	0.84141	False
CCTTGCCATTGCTTGGTTAA	Peak_2535	946.9	1130.9/981.64/1141.8	946.9	1130.9	0.25597	11203	10943	1.7592	0.96073	0.039272	0.078545	0.84141	True
ACTCAGTGCCACCATGGACT	Peak_1196	892.2	670.72/715.26/810.98	892.2	715.26	-0.31851	5573.6	10120	1.759	0.039293	0.96071	0.078586	0.84141	False
TGGGAATTCCATGCAGCTTG	Peak_2218	907.59	1131.7/1083.9/1086.5	907.59	1086.5	0.25936	1023.3	10350	1.7589	0.9607	0.039297	0.078593	0.84141	True
ATCTCAGGCAACATGTGCAC	Peak_1575	1502.4	1253.1/1102.3/1268.1	1502.4	1253.1	-0.26159	11478	20091	1.7589	0.0393	0.9607	0.078601	0.84141	False
TAGTCATGTGACAAGAACCC	Peak_643	488.83	369.55/515.84/287.03	488.83	369.55	-0.40263	14105	4599.7	1.7588	0.039306	0.96069	0.078612	0.84141	False
TGCACACTAGGGGGACAGGG	Peak_2211	793.07	656.12/586.48/629.37	793.07	629.37	-0.33306	1277.6	8670	1.7581	0.039369	0.96063	0.078738	0.84141	False
TTTCGCCCAAGAGGCTTGGG	NO_TARGET_490	372.61	272.74/284.04/256.76	372.61	272.74	-0.44869	191.58	3226.8	1.758	0.039373	0.96063	0.078747	0.84141	False
AAGAGGCACAAAGAATGTAT	chr12;97071895:97072895	399.95	285.8/332.61/295.38	399.95	295.38	-0.436	738.92	3539.1	1.7579	0.039385	0.96061	0.078771	0.84141	False
ATTCTGCATGGCCAAGAAAT	Peak_765	405.08	299.63/314.95/266.15	405.08	299.63	-0.43376	677.76	3598.5	1.7578	0.039388	0.96061	0.078776	0.84141	False
GGAGGCCCATGGGGACTGAG	Peak_2305	637.53	804.4/779.28/741.05	637.53	779.28	0.28922	1046.2	6511.7	1.7565	0.9605	0.039499	0.078998	0.84271	True
GGTAAGCAGGGGTCAAGTCA	Peak_406	646.08	789.04/796.94/714.96	646.08	789.04	0.28798	2774.9	6626.3	1.7562	0.96047	0.039529	0.079058	0.84271	True
AATAAGGCATGAATTGCTTG	Peak_2051	738.38	582.36/534.97/696.17	738.38	582.36	-0.34191	7599.1	7894.1	1.7559	0.039551	0.96045	0.079102	0.84271	False
ATCCTTTTTCACTTGCTACA	Peak_1867	721.28	567.77/579.12/505.17	721.28	567.77	-0.34473	2023.8	7655.3	1.7546	0.039665	0.96033	0.07933	0.84271	False
TAGCAAGGGGATTGGTGGCA	Peak_1423	128.19	190.54/178.08/137.77	128.19	178.08	0.47109	889.85	808.53	1.7545	0.96033	0.039675	0.07935	0.84271	True
ACCAATTGCCTAGGCATGTC	Peak_635	32.475	82.207/34.585/53.23	32.475	53.23	0.69603	593.64	139.96	1.7544	0.9602	0.0398	0.079601	0.84295	True
TGACATGCTCATCAGGGTCA	Peak_2350	716.16	868.94/979.43/864.21	716.16	868.94	0.27862	6115.4	7584	1.7544	0.96032	0.039683	0.079367	0.84271	True
TTTTTAGCGACATGGACCAA	Peak_1325	500.8	462.51/370.14/379.92	500.8	379.92	-0.39762	3458.5	4747.5	1.7543	0.039687	0.96031	0.079374	0.84271	False
CTACATGTTAGGACAAGATC	Peak_1756	974.25	843.58/787.37/719.13	974.25	787.37	-0.30689	3908.1	11360	1.7533	0.039774	0.96023	0.079548	0.84295	False
CTTGGGCTTCTTGTGATTTA	Peak_1830	934.93	1140.9/1088.3/1116.8	934.93	1116.8	0.25618	695.76	10762	1.7531	0.96021	0.039793	0.079586	0.84295	True
TGCAGAGGCATGCTAGGACA	Peak_1628	765.72	925.02/961.03/912.22	765.72	925.02	0.27234	730.28	8279.8	1.7507	0.96	0.040001	0.080003	0.84616	True
AACCAGGTAGCCCTTGCAGA	Peak_1098	844.35	674.56/702.75/665.9	844.35	674.56	-0.32346	434.71	9413.2	1.75	0.040061	0.95994	0.080121	0.84616	False
CTTCCTAGGAGTCATCCTTG	Peak_1342	1213.5	1429/1482.8/1382.9	1213.5	1429	0.23563	2505.1	15165	1.7498	0.95993	0.040073	0.080147	0.84616	True
CCATTGCCTAGAAATTGCCA	Peak_1382	434.14	543.95/571.03/457.16	434.14	543.95	0.32465	4133.2	3939.1	1.7497	0.95991	0.040088	0.080177	0.84616	True
AACATGACTCTGGAATAACA	Peak_213	806.74	642.29/666.69/623.11	806.74	642.29	-0.32843	481.59	8866.8	1.7465	0.040366	0.95963	0.080732	0.84968	False
TCTGAAGACTGCTAGAGTCA	Peak_1809	526.43	650.74/612.97/656.51	526.43	650.74	0.30531	729.96	5067.8	1.7462	0.95961	0.04039	0.08078	0.84968	True
TTGTTGTGTCCTCACTTGGC	Peak_2499	610.19	473.27/494.5/413.32	610.19	473.27	-0.36591	2022.3	6148.2	1.7462	0.040391	0.95961	0.080782	0.84968	False
GGCATGAGTGACCCCCTGCT	Peak_33	502.51	623.08/763.09/511.43	502.51	623.08	0.30973	16034	4768.7	1.7461	0.9596	0.040396	0.080792	0.84968	True
GTCAATCTTGTGCTTGCAGC	Peak_221	553.78	470.19/425.33/372.61	553.78	425.33	-0.37996	2395.9	5415	1.7456	0.040439	0.95956	0.080877	0.84968	False
AAATCTTACATGCCCCAAGA	Peak_335	410.21	334.97/304.65/295.38	410.21	304.65	-0.42801	502.88	3658	1.7454	0.040461	0.95954	0.080921	0.84968	False
CTCCACAAGTCTATGAGCCA	Peak_980	524.73	419.49/398.1/400.79	524.73	400.79	-0.38785	178.34	5046.3	1.7446	0.040528	0.95947	0.081057	0.84979	False
TTGTCTTAACATGTCTGAAC	Peak_646	417.05	310.39/270.8/337.13	417.05	310.39	-0.42494	1141.2	3737.8	1.7445	0.040535	0.95947	0.081069	0.84979	False
GGTTTATAGCAAGTTTATCT	Peak_436	890.49	1143.2/1065.5/1011.4	890.49	1065.5	0.25862	4483.9	10095	1.7421	0.95925	0.040747	0.081494	0.85352	True
TGTTCCCTCTAGTGTTCCCA	Peak_1558	488.83	606.95/539.39/671.12	488.83	606.95	0.31167	4341.5	4599.7	1.7416	0.95921	0.040789	0.081577	0.85362	True
CCATTTGTCCTAGTTGCTCA	Peak_1815	184.59	220.5/247.25/282.85	184.59	247.25	0.41964	991.56	1295.2	1.741	0.95916	0.040844	0.081688	0.85362	True
CTTTGGAATCTCATGGCATG	Peak_1082	1061.4	1220/1312.8/1257.7	1061.4	1257.7	0.24459	2225.5	12715	1.7407	0.95913	0.040866	0.081732	0.85362	True
TCTGTGCCCACATGCGTTTG	Peak_2529	1367.4	1135.5/1075.1/1178.4	1367.4	1135.5	-0.26781	2744.4	17746	1.7403	0.040907	0.95909	0.081815	0.85362	False
GGGCTTGCAGGCGGCAGCAT	Peak_2084	528.14	652.28/669.63/608.5	528.14	652.28	0.30404	1109	5089.4	1.7401	0.95908	0.040924	0.081849	0.85362	True
TTGTCTGGACTAGTTGGAGG	Peak_2515	543.53	669.95/698.33/623.11	543.53	669.95	0.3012	1499.7	5284.2	1.7392	0.959	0.041004	0.082007	0.8543	True
GCTCACCATTCATGTGCCAG	Peak_220	647.79	693.77/789.58/828.73	647.79	789.58	0.28516	5356.1	6649.3	1.7388	0.95897	0.041032	0.082064	0.8543	True
AGCCTAATCTAGGGAAGCTG	Peak_2334	124.77	59.927/86.096/76.193	124.77	76.193	-0.70427	181.32	780.84	1.7385	0.04106	0.95894	0.08212	0.8543	False
ATACATGTCTGGGCTTGATC	Peak_873	1013.6	832.83/823.43/819.33	1013.6	823.43	-0.29939	52.569	11967	1.7381	0.0411	0.9589	0.082199	0.85436	False
TCCAAGCAACTATTAGGTCA	Peak_2423	895.62	1031.8/1102.3/1070.9	895.62	1070.9	0.25756	1257.2	10171	1.7377	0.95887	0.041132	0.082264	0.85436	True
AGCCAAGCAAGGCAAGGCCA	Peak_1501	646.08	772.9/787.37/810.98	646.08	787.37	0.28493	383.44	6626.3	1.7357	0.95869	0.041306	0.082613	0.85624	True
AGGGTGTCATGGTCTAGTGG	Peak_1838	794.78	1111.7/956.62/921.62	794.78	956.62	0.26708	12640	8694.6	1.7356	0.95869	0.041314	0.082628	0.85624	True
GTTGATCGAAAATGGGAGAA	NO_TARGET_406	425.59	318.07/314.95/472.81	425.59	318.07	-0.41897	11977	3838.1	1.7355	0.041326	0.95867	0.082652	0.85624	False
GCAAGGCAAGGCAATTTGCA	Peak_1501	471.74	547.79/641.67/586.58	471.74	586.58	0.31374	2269.7	4390.6	1.7331	0.95846	0.041538	0.083076	0.85932	True
AATCTTACATGCCCCAAGAA	Peak_335	324.75	193.61/234.74/235.88	324.75	234.74	-0.46657	846.49	2697.5	1.733	0.041544	0.95846	0.083088	0.85932	False
CATGCCCAGGACATGCCCCT	Peak_2247	476.87	592.35/610.76/545.87	476.87	592.35	0.31228	1249.6	4453.1	1.7306	0.95824	0.041763	0.083526	0.86141	True
GACAATTCAAGTAAAGATAC	Peak_382	278.6	203.6/192.8/197.27	278.6	197.27	-0.49593	30.035	2209.6	1.7303	0.041791	0.95821	0.083582	0.86141	False
ATTAAACGACACCTTATTCT	NO_TARGET_8	314.49	199.76/252.4/226.49	314.49	226.49	-0.4718	693.03	2587.1	1.7302	0.041798	0.9582	0.083597	0.86141	False
CCAAGCTCACCCAAGAGAGG	Peak_1559	1372.5	1687.9/1603.4/1511.3	1372.5	1603.4	0.22422	7812	17834	1.7294	0.95813	0.04187	0.08374	0.86141	True
AGACATGTCTGAACATGACC	Peak_1243	827.25	630/792.52/661.73	827.25	661.73	-0.32166	9056.8	9163.8	1.7291	0.041893	0.95811	0.083786	0.86141	False
TGCAAGTCAGGACATGTCGG	Peak_2615	617.02	765.99/713.05/753.58	617.02	753.58	0.28801	898.27	6238.6	1.7289	0.95808	0.041916	0.083833	0.86141	True
TTGAAAACCTACAAGCTGCT	Peak_91	767.43	921.18/924.98/931.01	767.43	924.98	0.26906	25.415	8304.1	1.7288	0.95808	0.041919	0.083837	0.86141	True
CTCATCATGAAGCTGCCTAG	Peak_336	1189.6	1609.6/1329/1399.6	1189.6	1399.6	0.2344	24532	14773	1.7281	0.95802	0.041983	0.083965	0.86141	True
TAAGGTGCCAGAGTGTCAAG	chr16;60228269:60229269	769.14	864.33/936.01/926.84	769.14	926.84	0.26875	1995.8	8328.4	1.728	0.958	0.041996	0.083991	0.86141	True
AAATTTACTAAATCTGGGCA	chr9;10801471:10802471	722.99	571.61/601.93/523.96	722.99	571.61	-0.33843	1595.2	7679.1	1.7275	0.042036	0.95796	0.084072	0.86141	False
GAGGCATAATCAGTCAATAC	chr6;126800828:126801828	194.85	172.87/130.25/130.47	194.85	130.47	-0.57504	898.85	1389.1	1.7274	0.042047	0.95795	0.084094	0.86141	False
TCTCTATGGGTCTTGCCCTT	Peak_184	41.021	46.097/66.227/64.712	41.021	64.712	0.64504	174.39	188.15	1.7271	0.95787	0.042131	0.084262	0.86141	True
ACCAAGGCAGCCAGGACTCA	Peak_2250	340.13	432.55/421.65/489.51	340.13	432.55	0.34586	1681.8	2865.1	1.7266	0.95788	0.042124	0.084248	0.86141	True
CCGGGCACAACAAGAGCGGG	Peak_2161	135.03	190.54/149.38/185.78	135.03	185.78	0.45748	673.96	864.57	1.7262	0.95785	0.042152	0.084304	0.86141	True
AGCCCAGGCTAGTCCGAGGC	Peak_917	846.06	678.4/626.95/717.05	846.06	678.4	-0.31819	2070.2	9438.3	1.7257	0.042199	0.9578	0.084399	0.86141	False
GCAAGATATCATGGGGATTG	Peak_1375	495.67	580.83/668.16/613.72	495.67	613.72	0.30764	2022.9	4684	1.7248	0.95772	0.042279	0.084558	0.86141	True
CTAGCCTGTGCATGTTCTCA	Peak_1498	1273.4	1561.2/1475.4/1492.5	1273.4	1492.5	0.22897	2501.7	16157	1.7244	0.95768	0.042321	0.084643	0.86141	True
CAAGGCAGAGGCTTGCTAAG	Peak_1749	639.24	781.35/751.31/778.63	639.24	778.63	0.28417	376.72	6534.6	1.7243	0.95767	0.042329	0.084659	0.86141	True
GCAAGGAAAGGCAAGGTACA	Peak_1501	473.45	530.89/587.95/623.11	473.45	587.95	0.3119	2246.1	4411.4	1.724	0.95764	0.042358	0.084716	0.86141	True
GAATTTATGTAAGGCTGATC	chr13;31653197:31654197	201.69	135.99/162.63/117.94	201.69	135.99	-0.5652	517.6	1452.6	1.7238	0.042375	0.95763	0.084749	0.86141	False
TTGTGGCATGCTGTGGGAGT	Peak_1657	714.45	864.33/966.18/758.8	714.45	864.33	0.2744	10756	7560.2	1.7238	0.95762	0.042375	0.08475	0.86141	True
AAGGCAAAAGGCAAGGCAAA	Peak_1501	211.94	205.9/316.42/279.72	211.94	279.72	0.39868	3398	1549.1	1.7221	0.95748	0.042524	0.085049	0.86373	True
TTGCGTCAGCGCTGCACATC	NO_TARGET_499	635.82	774.44/738.8/788.02	635.82	774.44	0.28412	727.13	6488.8	1.7208	0.95735	0.042646	0.085291	0.86507	True
TACAGGGAGGTCCATGCAGG	Peak_59	394.83	496.32/470.21/505.17	394.83	496.32	0.3293	379.82	3480	1.7204	0.95732	0.042679	0.085358	0.86507	True
CTGACTTCTAGTTTGGAGAC	Peak_1056	18.801	5.378/16.189/4.1749	18.801	5.378	-1.6344	59.161	70.368	1.719	0.042811	0.95719	0.085622	0.86507	False
AAGACACATGGATATTATTG	Peak_2422	1068.3	836.67/1003/873.61	1068.3	873.61	-0.2899	9050.6	12823	1.7189	0.042816	0.95718	0.085631	0.86507	False
AGAAGACTACGTACATGTCT	Peak_1099	922.97	786.73/746.16/737.92	922.97	746.16	-0.30642	856.85	10581	1.7188	0.042821	0.95718	0.085642	0.86507	False
CATATTCTCATGTCTGTGGT	Peak_2575	722.99	823.61/904.37/873.61	722.99	873.61	0.27266	1723.2	7679.1	1.7187	0.95717	0.042831	0.085662	0.86507	True
CATGCCTCGACTAGCCCTCT	Peak_821	685.39	745.24/830.79/870.48	685.39	830.79	0.27718	4446.5	7159.7	1.7183	0.95713	0.042869	0.085738	0.86507	True
GGCTTGCCATTGTTCCTCCA	Peak_1617	406.79	510.15/518.78/490.56	406.79	510.15	0.32591	229.17	3618.3	1.7182	0.95712	0.042878	0.085756	0.86507	True
CAGACCAAGCAAGCCCAAGG	Peak_401	191.43	221.27/259.76/254.67	191.43	254.67	0.40995	570.84	1357.6	1.7163	0.95695	0.043049	0.086099	0.86507	True
TGCTTCTGATACTATTAACC	chr23;98624500:98625500	560.62	433.32/445.93/419.58	560.62	433.32	-0.37084	173.89	5502.7	1.7161	0.04307	0.95693	0.086139	0.86507	False
TCAATTAAGTCCAAGAATAC	Peak_1582	825.55	772.9/661.54/624.15	825.55	661.54	-0.31909	6899.6	9139	1.7156	0.043119	0.95688	0.086238	0.86507	False
CTTGGGGAAGTGTCTTGGGT	Peak_2112	184.59	260.45/213.4/246.32	184.59	246.32	0.41424	641.75	1295.2	1.7152	0.95685	0.043154	0.086308	0.86507	True
AGCAACCCCTAGTGTGGATA	Peak_2559	531.56	549.33/839.62/654.42	531.56	654.42	0.29947	22671	5132.5	1.7149	0.95682	0.04318	0.086359	0.86507	True
CCTGCTTGCCTCCATAAACT	Peak_2554	148.7	164.41/202.36/295.38	148.7	202.36	0.44197	5045.9	979.22	1.7148	0.95681	0.04319	0.08638	0.86507	True
TCTTCTTGGGAGAAAGAACT	Peak_716	615.31	765.22/682.88/750.45	615.31	750.45	0.28601	2391.8	6216	1.714	0.95673	0.043267	0.086533	0.86507	True
AAGGCGTGTTCGGACATGTC	Peak_2161	410.21	306.55/287.72/355.91	410.21	306.55	-0.41906	1395.7	3658	1.7139	0.043272	0.95673	0.086544	0.86507	False
AATGGTTGTTTAGCCGGGCA	chr6;96618625:96619625	634.11	496.32/495.97/593.89	634.11	496.32	-0.35285	4759.9	6466	1.7137	0.043295	0.95671	0.08659	0.86507	False
ATGCTAATGATTGTAGCTCA	chr2;164464267:164465267	1251.1	1018/1036.1/1163.8	1251.1	1036.1	-0.27185	8314.2	15787	1.7115	0.043493	0.95651	0.086986	0.86507	False
GCTATGGCACAAGACGTGTC	Peak_1681	876.82	702.99/785.16/706.61	876.82	706.61	-0.31098	3091.9	9891.5	1.7114	0.043501	0.9565	0.087001	0.86507	False
ATGGCACCATCCCTTCTTGC	Peak_64	967.41	764.45/785.9/837.08	967.41	785.9	-0.29944	1539.6	11255	1.7109	0.043552	0.95645	0.087103	0.86507	False
CACATGGCAAGTTTCTAACT	Peak_1650	374.32	484.02/401.04/471.77	374.32	471.77	0.33303	2576.1	3246.1	1.7105	0.95641	0.04359	0.08718	0.86507	True
TCTCAAGAAGTTTCTACCAT	Peak_1597	42.73	65.305/89.039/66.799	42.73	66.799	0.63264	248.43	198.16	1.7098	0.9563	0.043701	0.087403	0.86507	True
ACTAGGAGCCATGAGATACA	Peak_2417	374.32	471.73/450.35/473.86	374.32	471.73	0.33292	230.91	3246.1	1.7098	0.95635	0.043651	0.087302	0.86507	True
GCAAGGCAAGGCAAGTCCAA	Peak_1501	596.51	643.06/753.52/728.53	596.51	728.53	0.28799	3964.7	5968.4	1.7088	0.95626	0.043743	0.087486	0.86507	True
CCTGTCCGAACTTGGTACCA	Peak_1776	264.93	342.66/342.91/276.59	264.93	342.66	0.36995	2182.5	2069.7	1.7086	0.95624	0.043761	0.087521	0.86507	True
GGACAAGCCCATGCATGCCC	Peak_2466	391.41	390.29/230.32/291.2	391.41	291.2	-0.42539	6762.5	3440.8	1.7083	0.043791	0.95621	0.087582	0.86507	False
AAGGGTAATTGACCCAAGCA	chr7;104254576:104255576	670.01	578.52/527.61/491.6	670.01	527.61	-0.34412	1944.4	6949.8	1.7081	0.043809	0.95619	0.087618	0.86507	False
GCTAGGATTCAGTACATGTC	Peak_2007	116.23	103.72/70.643/59.493	116.23	70.643	-0.7104	609.19	712.63	1.7076	0.043854	0.95615	0.087707	0.86507	False
TCTAGCCATTCCTTGAATGC	Peak_1945	1032.4	841.28/843.3/974.85	1032.4	843.3	-0.29152	8655.1	12259	1.7076	0.043859	0.95614	0.087719	0.86507	False
GCATTTTCTCATGGCAATGG	Peak_2492	188.01	174.4/250.19/250.5	188.01	250.19	0.41031	2872.1	1326.3	1.7074	0.95612	0.043877	0.087753	0.86507	True
GAGTAACACAAGCTGAGGGC	Peak_2379	1063.1	870.47/892.6/839.16	1063.1	870.47	-0.28814	734.93	12742	1.7067	0.043941	0.95606	0.087882	0.86507	False
GTCCGTCGACCCTTATTGGG	chr23;77144036:77145036	254.67	179.01/180.29/175.35	254.67	179.01	-0.5062	7.5251	1966.2	1.7063	0.043977	0.95602	0.087954	0.86507	False
AATCGACTCGAACTTCGTGT	NO_TARGET_437	919.55	744.47/735.12/861.08	919.55	744.47	-0.30434	6842.3	10530	1.7062	0.043987	0.95601	0.087975	0.86507	False
TGAAGCACCCCAAGATTGAG	Peak_783	1170.8	1376/1424.6/1348.5	1170.8	1376	0.23281	1560	14466	1.7061	0.95601	0.043993	0.087986	0.86507	True
TCATGCCTAGTCATGTCTAC	Peak_1721	550.36	675.33/591.63/791.15	550.36	675.33	0.29472	10210	5371.3	1.7051	0.95591	0.044089	0.088178	0.86507	True
TAAGAACATGTAAAAGATGA	Peak_728	745.21	645.36/590.9/592.84	745.21	592.84	-0.32951	1381.2	7990.1	1.7046	0.044133	0.95587	0.088266	0.86507	False
TGTAAGGCCCCTTGAAGCCT	Peak_1452	564.04	730.64/690.97/662.77	564.04	690.97	0.29237	1184.6	5546.6	1.7044	0.95585	0.044154	0.088309	0.86507	True
TGCAAGCCCGGGCATGCCCT	Peak_64	367.48	422.56/481.25/463.42	367.48	463.42	0.33384	993.72	3169	1.7043	0.95583	0.044165	0.088331	0.86507	True
TCCATTCCATGAGTGGGGAC	Peak_1517	569.16	454.06/401.78/441.5	569.16	441.5	-0.3657	867.73	5612.7	1.7041	0.044186	0.95581	0.088371	0.86507	False
CCCAAGTCAGTTGCAGGTCA	Peak_2485	435.85	514.76/543.06/569.88	435.85	543.06	0.31665	760.23	3959.4	1.7039	0.9558	0.044196	0.088392	0.86507	True
GCGTTCAAATAGCCTCACTT	chr19;6579281:6580281	635.82	498.62/579.12/487.42	635.82	498.62	-0.35006	3302.9	6488.8	1.7033	0.04426	0.95574	0.088521	0.86507	False
TTGGACATGATACTGAGGCA	Peak_2118	227.32	290.41/321.57/297.46	227.32	297.46	0.38648	315.41	1696.5	1.7029	0.95571	0.044292	0.088585	0.86507	True
AAACGAGAGTACAAGGAGCT	Peak_2121	507.63	334.21/389.27/434.19	507.63	389.27	-0.38215	2525.1	4832.4	1.7027	0.044313	0.95569	0.088626	0.86507	False
TGTTGGCAGCATGGGCACCT	Peak_1736	1205	1442.1/1413.6/1300.5	1205	1413.6	0.23017	6801	15025	1.7018	0.9556	0.044397	0.088794	0.86507	True
TGGGGGTCTAGGGAGGAAAG	Peak_1521	314.49	401.05/396.63/409.14	314.49	401.05	0.34976	42.539	2587.1	1.7017	0.9556	0.044404	0.088809	0.86507	True
CCGGCGGGACCCATGGCCTG	Peak_530	420.46	447.15/598.99/525	420.46	525	0.31965	5767.9	3777.9	1.7007	0.9555	0.044496	0.088993	0.86507	True
CAAACAGTCTAAGGCGACGA	NO_TARGET_269	336.71	205.13/302.44/246.32	336.71	246.32	-0.44941	2422.8	2827.6	1.6999	0.044578	0.95542	0.089156	0.86507	False
TTGAGTTCTAGGGTCAAAAC	Peak_307	353.81	260.45/282.57/188.92	353.81	260.45	-0.44049	2803.2	3016.1	1.6998	0.04458	0.95542	0.08916	0.86507	False
TCCAAGCACTCTGACAGTCA	Peak_621	1620.3	1888.5/1873.5/1723.2	1620.3	1873.5	0.20933	11406	22196	1.6994	0.95537	0.044626	0.089253	0.86507	True
GCGGACAAGTCAGGACTTGC	Peak_2471	666.59	479.41/525.4/580.32	666.59	525.4	-0.34279	2565.3	6903.3	1.6993	0.044635	0.95536	0.08927	0.86507	False
TGACTCGGCATCTTGGGAGA	Peak_1382	909.3	1114/991.2/1082.4	909.3	1082.4	0.2511	4655.6	10376	1.699	0.95534	0.044663	0.089325	0.86507	True
TTGTGTCTGAATCTTGGGTG	Peak_502	422.17	496.32/526.88/536.48	422.17	526.88	0.31895	513.06	3797.9	1.699	0.95534	0.044663	0.089326	0.86507	True
GGCAAGGCAAAGCACAGACA	Peak_1501	133.32	182.85/178.81/216.05	133.32	182.85	0.4529	559.27	850.48	1.6986	0.9553	0.0447	0.0894	0.86507	True
CCTTTCACTGCCAAGCATCT	Peak_1560	369.19	481.72/465.06/400.79	369.19	465.06	0.33227	2204	3188.2	1.698	0.95524	0.044755	0.08951	0.86507	True
GTCAGAAGCACATGCTTATT	Peak_1952	124.77	105.26/179.55/172.22	124.77	172.22	0.46177	2268.7	780.84	1.6979	0.95523	0.044767	0.089533	0.86507	True
GACAAGTTCGGTCATGCCCG	Peak_1624	124.77	136.76/174.4/172.22	124.77	172.22	0.46177	631.1	780.84	1.6979	0.95523	0.044767	0.089533	0.86507	True
TCTCCCAACCAGGAAAAATT	Peak_1012	18.801	33.037/34.585/14.612	18.801	33.037	0.78149	170.93	70.368	1.697	0.95458	0.045417	0.090834	0.86507	True
AGAGTTTGCCCGGACTTGCC	Peak_55	712.74	565.46/529.08/578.23	712.74	565.46	-0.33341	743.21	7536.5	1.6965	0.044899	0.9551	0.089798	0.86507	False
CCAAGCACCAAGGGTGGGGC	Peak_2619	126.48	174.4/135.4/174.3	126.48	174.3	0.45957	756.82	794.66	1.6965	0.9551	0.044899	0.089799	0.86507	True
CATTTCCACAAGATGAAAAG	Peak_14	476.87	590.05/571.76/662.77	476.87	590.05	0.30666	2811.6	4453.1	1.696	0.95506	0.044939	0.089877	0.86507	True
GCAAAGCAAGGCAAGCGGCA	Peak_1501	464.9	576.22/593.84/495.77	464.9	576.22	0.30909	3390.9	4307.7	1.696	0.95506	0.04494	0.08988	0.86507	True
GGGAGGGGTGCCATGGACCC	Peak_2272	312.78	398.74/426.06/389.31	312.78	398.74	0.3493	417.65	2568.8	1.696	0.95506	0.044942	0.089884	0.86507	True
GGATTCTCTAGCCCTCCTAG	Peak_2340	562.33	688.39/697.6/617.89	562.33	688.39	0.29134	2527.3	5524.7	1.696	0.95506	0.044942	0.089884	0.86507	True
AATTCTCCCAAGGCTCATGC	Peak_799	357.22	263.52/228.85/293.29	357.22	263.52	-0.43746	1044.1	3054.2	1.6955	0.044993	0.95501	0.089986	0.86507	False
TGGTATTAACATGCTTTTCT	Peak_201	699.06	844.35/877.88/756.71	699.06	844.35	0.27207	4402.8	7347.5	1.695	0.95496	0.045041	0.090083	0.86507	True
ATCCTGGGCTCCCTTGGGCA	Peak_1182	770.85	933.47/925.71/868.39	770.85	925.71	0.2638	1673.2	8352.7	1.6945	0.95491	0.045089	0.090178	0.86507	True
ACGTACATGTCAGAACTTGC	Peak_2141	717.87	570.07/567.35/665.9	717.87	570.07	-0.33205	4595.5	7607.7	1.6944	0.045091	0.95491	0.090181	0.86507	False
CATCTTGGGCCATAAGTCCT	Peak_426	784.52	918.88/941.17/967.54	784.52	941.17	0.26232	596.28	8547.6	1.6943	0.95489	0.045107	0.090214	0.86507	True
ATCATGATTAACTCCAAGTG	Peak_2128	1017	831.29/922.77/812.03	1017	831.29	-0.29054	4369.6	12020	1.6937	0.045163	0.95484	0.090327	0.86507	False
GGGAACTGCCTTGAGCAAAG	Peak_289	348.68	394.13/440.78/460.29	348.68	440.78	0.3373	1278.2	2959.3	1.6931	0.95478	0.045219	0.090438	0.86507	True
TGCTTGCAGCTTGAGTTGTC	Peak_1137	1056.3	1269.2/1246.5/1071.9	1056.3	1246.5	0.23873	15505	12634	1.6927	0.95474	0.04526	0.090519	0.86507	True
CATGTCAGATGCTGTCATGA	Peak_412	384.57	483.26/482.72/471.77	384.57	482.72	0.32719	60.157	3362.6	1.6927	0.95474	0.04526	0.09052	0.86507	True
GGGTGTCCCTTGTCTCCACT	Peak_277	847.76	1096.4/994.88/1012.4	847.76	1012.4	0.2558	3675.8	9463.3	1.6926	0.95474	0.045263	0.090526	0.86507	True
TCAAGGATGATATCAAGGTT	Peak_1960	511.05	629.23/598.25/662.77	511.05	629.23	0.29959	1042.3	4875	1.6926	0.95473	0.045267	0.090534	0.86507	True
CTTCTTGAGGGTGCCTGGCA	Peak_178	499.09	615.4/558.52/637.72	499.09	615.4	0.30169	1867	4726.3	1.6919	0.95467	0.045334	0.090668	0.86507	True
GTGGGGCTAGGCTTCTAGCT	Peak_1627	288.86	207.44/268.59/172.22	288.86	207.44	-0.47571	2490	2316	1.6918	0.045344	0.95466	0.090688	0.86507	False
GTCACCACAAGAGCTCAAGA	Peak_796	1010.1	840.51/674.78/825.59	1010.1	825.59	-0.29073	11483	11913	1.6908	0.045441	0.95456	0.090883	0.86507	False
GGCCAAGCAAATAAAAGCCA	Peak_2223	20.51	189/16.189/35.487	20.51	35.487	0.76235	11969	78.473	1.6906	0.95407	0.045926	0.091852	0.86507	True
GCACTGATCTTGACAGAGGC	Peak_1188	871.69	742.94/704.22/694.08	871.69	704.22	-0.30741	800.95	9815.6	1.6904	0.045475	0.95453	0.090949	0.86507	False
TGGCCCCCATGTGTATTAAG	Peak_375	707.61	870.47/853.6/718.09	707.61	853.6	0.27025	9323.6	7465.5	1.6896	0.95445	0.045551	0.091103	0.86507	True
CTAGCTGTGTCCCTTGTAAG	Peak_2614	707.61	854.34/853.6/819.33	707.61	853.6	0.27025	587.34	7465.5	1.6896	0.95445	0.045551	0.091103	0.86507	True
TCCAAGTCTGGCTAGAGTTG	Peak_1344	586.26	715.28/688.03/743.14	586.26	715.28	0.28653	759.38	5834.4	1.6891	0.9544	0.045596	0.091192	0.86507	True
ATAGTTGCTTGGACCAGTTC	Peak_2423	1363.9	1139.4/1023.6/1246.2	1363.9	1139.4	-0.25933	12412	17688	1.6885	0.045654	0.95435	0.091308	0.86507	False
TGAGTCCTGGCTGCCTTGGT	Peak_2250	740.08	881.23/931.6/890.31	740.08	890.31	0.26628	893.73	7918	1.6882	0.95431	0.045687	0.091374	0.86507	True
TGAGGGCCAGGCTTGGTGTT	Peak_2298	99.134	148.28/139.81/129.42	99.134	139.81	0.49186	89.822	580.75	1.688	0.9543	0.045703	0.091406	0.86507	True
GGTCTTCTTGACAGCGCTCT	Peak_1195	146.99	171.33/199.42/220.23	146.99	199.42	0.4375	611.03	964.71	1.6879	0.95429	0.045713	0.091426	0.86507	True
AGCCAAGTGTCCAAGAGCTC	Peak_534	1162.3	1332.2/1364.3/1407	1162.3	1364.3	0.23103	1424.5	14328	1.6878	0.95428	0.045725	0.091449	0.86507	True
CTCCTTCTAGAGATCTTGTG	Peak_219	1162.3	1347.6/1364.3/1428.9	1162.3	1364.3	0.23103	2225.3	14328	1.6878	0.95428	0.045725	0.091449	0.86507	True
TGTGCATCTTGCACCTGTGC	Peak_1133	1032.4	886.61/845.5/817.24	1032.4	845.5	-0.28775	1244.1	12259	1.6876	0.045742	0.95426	0.091485	0.86507	False
GGGAATGGCTGCTTGTGCTG	Peak_582	637.53	773.67/670.37/853.78	637.53	773.67	0.27882	8544	6511.7	1.6871	0.9542	0.045797	0.091594	0.86507	True
GATGGAATGAAGGCAAGTGG	Peak_1633	1111	1335.3/1306.9/1175.2	1111	1306.9	0.23411	9068.1	13502	1.686	0.9541	0.0459	0.0918	0.86507	True
GGTGTCGGGGCCCATGACAA	Peak_178	143.57	195.15/172.93/203.53	143.57	195.15	0.44013	281.97	935.84	1.6859	0.95409	0.045911	0.091823	0.86507	True
AGTGTTCCATGTGCTTGTGC	Peak_1711	39.312	39.951/61.812/93.936	39.312	61.812	0.63985	754.93	178.26	1.6852	0.95395	0.046045	0.09209	0.86507	True
AGGCAAGTTGAAGCATGTCC	Peak_2142	1495.6	1817.8/1733.7/1681.5	1495.6	1733.7	0.21303	4899.6	19971	1.6851	0.95401	0.045985	0.09197	0.86507	True
GTGTTCTGACATGTCTGGGC	Peak_1118	852.89	688.39/596.78/805.76	852.89	688.39	-0.30874	11084	9538.5	1.6844	0.046056	0.95394	0.092113	0.86507	False
AACTAATATGCATGATTCAT	Peak_1553	721.28	573.91/637.25/522.91	721.28	573.91	-0.32922	3306.7	7655.3	1.6843	0.046058	0.95394	0.092116	0.86507	False
GCAAAGCAAGACAAGGCACA	Peak_1501	437.56	500.16/604.88/543.79	437.56	543.79	0.31293	2817.8	3979.7	1.6839	0.9539	0.046097	0.092195	0.86507	True
CCAGCAAGCTGCAAGAACTG	Peak_1515	967.41	1187/1119.2/1146	967.41	1146	0.2442	1198.6	11255	1.6836	0.95387	0.046133	0.092266	0.86507	True
CCAAAAATCCCAAGACACAG	Peak_310	1028.9	1236.9/1120.7/1214.9	1028.9	1214.9	0.23947	4679	12206	1.6833	0.95384	0.046162	0.092324	0.86507	True
ATCAAGTTCTAGAGAACTGT	Peak_2598	519.6	373.39/481.99/400.79	519.6	400.79	-0.37371	3671.7	4981.9	1.6832	0.04617	0.95383	0.09234	0.86507	False
CAAATGTGGGTCTTGGAGTG	Peak_1194	1112.7	1308.4/1307.6/1391.3	1112.7	1308.4	0.23356	3436.4	13529	1.6826	0.95377	0.046228	0.092456	0.86507	True
TCACTAGAAAAGCCTTTTCA	Peak_2558	822.13	624.62/752.05/661.73	822.13	661.73	-0.3127	4767.4	9089.3	1.6824	0.046244	0.95376	0.092488	0.86507	False
TCGCAACTAGGCCTCCTGGG	Peak_2609	863.15	1028.7/1057.4/953.97	863.15	1028.7	0.25293	3206.7	9689.4	1.6823	0.95374	0.046258	0.092516	0.86507	True
CCTTGCTGCACATGTGTTAA	Peak_2021	693.94	854.34/837.41/833.94	693.94	837.41	0.27077	149.33	7276.9	1.6819	0.9537	0.046296	0.092593	0.86507	True
CTCATCATGGTCATTCTTCT	Peak_1358	1428.9	1659.5/1620.4/1708.6	1428.9	1659.5	0.21572	1970.9	18806	1.6817	0.95368	0.046316	0.092633	0.86507	True
TTCTAAGCGCCCTGGGGACA	NO_TARGET_69	569.16	696.84/640.93/695.13	569.16	695.13	0.28797	1469.9	5612.7	1.6813	0.95365	0.046349	0.092697	0.86507	True
GGTGGGAAGTTAATATGTGG	chr2;160867756:160868756	312.78	397.97/527.61/348.61	312.78	397.97	0.34653	9621.4	2568.8	1.6809	0.9536	0.046396	0.092792	0.86507	True
AAGAATTTAACACATGATTC	Peak_1952	266.64	212.05/189.85/146.12	266.64	189.85	-0.48782	1202.5	2087	1.6808	0.046406	0.95359	0.092811	0.86507	False
CTGAGGCTTGCCCAGACATG	Peak_1355	1131.5	1329.1/1224.5/1351.6	1131.5	1329.1	0.23208	5731.2	13831	1.6807	0.95359	0.046415	0.09283	0.86507	True
CGAATATTATTTCTATCGGG	NO_TARGET_369	302.53	236.63/212.66/219.18	302.53	219.18	-0.46312	173.5	2459.7	1.6805	0.04643	0.95357	0.09286	0.86507	False
GCAAGACAAGGCAAGTTACA	Peak_1501	921.26	1050.3/1094.2/1093.8	921.26	1093.8	0.24747	949.69	10555	1.6797	0.9535	0.046504	0.093009	0.86532	True
GAATTTGGAACCATGCTGCT	Peak_58	652.92	790.57/773.39/849.6	652.92	790.57	0.27562	1889.8	6718.3	1.6794	0.95347	0.046533	0.093066	0.86532	True
AAACACTAGGACAAGTTATT	Peak_650	608.48	477.11/464.33/536.48	608.48	477.11	-0.35023	1844.1	6125.7	1.6785	0.046629	0.95337	0.093258	0.86532	False
GCCACCATGTAGAACTTGGC	Peak_1932	868.28	676.86/749.11/702.43	868.28	702.43	-0.3054	1416	9765.1	1.6782	0.04665	0.95335	0.0933	0.86532	False
GCAAGTCCAGGCAAGCTGCA	Peak_1501	687.1	941.93/829.31/773.41	687.1	829.31	0.27104	7903.4	7183.1	1.678	0.95333	0.046675	0.093349	0.86532	True
CTAGACCATGTGGGGCCTGG	Peak_527	499.09	653.82/614.44/513.52	499.09	614.44	0.29945	5868.1	4726.3	1.6779	0.95332	0.046678	0.093357	0.86532	True
CAGACATGTCAGAACATGCA	Peak_540	396.54	521.67/401.04/495.77	396.54	495.77	0.32151	4822.2	3499.7	1.6775	0.95328	0.046721	0.093442	0.86532	True
TCTTGATGTCTGCAAGTCCC	Peak_1423	820.42	660.73/713.05/568.84	820.42	660.73	-0.31187	5590.9	9064.5	1.6772	0.046747	0.95325	0.093495	0.86532	False
CGCAAGGCACATGTATTCAC	Peak_2605	321.33	192.84/282.57/234.84	321.33	234.84	-0.45073	2021	2660.5	1.6768	0.046791	0.95321	0.093583	0.86532	False
CTGCAAGCTTCTCAAGCCCA	Peak_370	670.01	809.78/721.88/823.51	670.01	809.78	0.27298	3957.5	6949.8	1.6766	0.95319	0.046809	0.093618	0.86532	True
AACAAAGCAAGGCATGTATG	Peak_209	787.94	795.95/943.37/944.58	787.94	943.37	0.25944	10867	8596.5	1.6764	0.95317	0.046832	0.093663	0.86532	True
TAAGGGCCCTCATGAGCACT	Peak_1294	599.93	729.88/729.97/727.48	599.93	729.88	0.28243	2.8687	6013.3	1.6758	0.95311	0.046893	0.093787	0.86532	True
CATGCACCCCTTGTGCCAGC	Peak_1269	271.76	189.77/194.27/266.15	271.76	194.27	-0.4822	2593.9	2139.4	1.6755	0.046921	0.95308	0.093842	0.86532	False
AAACATGTCCAAGCATGTTT	Peak_955	229.03	225.88/158.21/159.69	229.03	159.69	-0.51755	2191.4	1713.1	1.6754	0.046932	0.95307	0.093865	0.86532	False
AAGGGTGTGGGGCAGCAAGG	Peak_535	716.16	494.78/570.29/645.03	716.16	570.29	-0.32806	5643.8	7584	1.6749	0.046972	0.95303	0.093944	0.86541	False
AAGTTAATAAATTCTAGTCA	Peak_1427	234.16	124.46/180.29/163.87	234.16	163.87	-0.51235	911.1	1763	1.6741	0.047052	0.95295	0.094103	0.86612	False
GCTGCAAATTCTATTTGTGT	chr12;92241391:92242391	731.54	729.11/879.35/899.7	731.54	879.35	0.26518	11494	7798.3	1.6738	0.95292	0.047081	0.094162	0.86612	True
AGCAAGATATCATGGGGATT	Peak_1375	587.97	684.55/738.8/716	587.97	716	0.28379	754.65	5856.7	1.673	0.95284	0.04716	0.094319	0.86692	True
CCCTTGGTGTGCACATGTTA	Peak_1555	370.9	465.58/399.57/530.22	370.9	465.58	0.32724	4267.5	3207.5	1.6719	0.95273	0.047272	0.094544	0.86835	True
ACACAAGCCTTTCTCTAGCC	Peak_2169	1172.5	1057.2/971.34/922.66	1172.5	971.34	-0.27131	4868.2	14494	1.671	0.047358	0.95264	0.094716	0.8686	False
TGTGTGAGCATGTGCATGTC	Peak_2458	300.82	383.38/362.78/401.84	300.82	383.38	0.34884	382.54	2441.6	1.6708	0.95262	0.047383	0.094765	0.8686	True
AATGTGCATGCAAATCCCAA	Peak_663	567.46	442.54/423.86/474.9	567.46	442.54	-0.358	698.18	5590.7	1.6707	0.047391	0.95261	0.094781	0.8686	False
ACAAGGCAAGGTCAGGCATA	Peak_1501	423.88	527.05/500.38/566.75	423.88	527.05	0.31361	1143.5	3818	1.6696	0.9525	0.047498	0.094997	0.86868	True
CAAGCATTTTCTCATGGCAA	Peak_2492	83.751	119.85/159.68/93.936	83.751	119.85	0.51196	1129	467.71	1.6694	0.95247	0.047527	0.095053	0.86868	True
CATGCCCCGCCTCCATGGGT	Peak_2158	309.37	393.37/415.76/359.04	309.37	393.37	0.34556	839.73	2532.3	1.6692	0.95247	0.047534	0.095069	0.86868	True
TACTTGGTATGACCACCACT	Peak_2004	1093.9	1313/1250.2/1285.9	1093.9	1285.9	0.23309	1003.6	13229	1.6692	0.95246	0.047536	0.095071	0.86868	True
GCATGCATAGACATGCTGAC	Peak_41	579.42	529.35/424.59/452.98	579.42	452.98	-0.35446	3319.3	5745.5	1.6681	0.04765	0.95235	0.0953	0.86955	False
GTTGCCTAATACATGGCCTT	Peak_35	736.67	583.9/588.69/643.98	736.67	588.69	-0.32302	1540.3	7870.1	1.668	0.047653	0.95235	0.095307	0.86955	False
TCAAGGCATGCCCGGAACAC	Peak_2176	941.77	1115.6/941.9/1162.7	941.77	1115.6	0.24408	16191	10865	1.6673	0.95227	0.047732	0.095463	0.87034	True
GTTGAGACATGGCAGGCCTT	Peak_1648	541.82	401.82/420.91/465.51	541.82	420.91	-0.36352	1176.6	5262.4	1.6667	0.047789	0.95221	0.095578	0.87069	False
CCATGCAGGGGTCCAAGTTC	Peak_1070	880.24	955.75/1046.4/1052.1	880.24	1046.4	0.2492	4123.9	9942.2	1.6664	0.95218	0.047821	0.095642	0.87069	True
AAATTCTAGCTACTTCCTCT	Peak_557	558.91	411.8/435.63/485.34	558.91	435.63	-0.35878	1519.2	5480.7	1.6652	0.047934	0.95207	0.095867	0.8717	False
GCAAATCAAGGTACAAGGTA	Peak_1107	603.35	732.95/754.26/718.09	603.35	732.95	0.2803	337.4	6058.2	1.6651	0.95205	0.047947	0.095894	0.8717	True
CCTTGTGCCTTGCCTTGATT	Peak_1501	485.41	597.73/558.52/604.32	485.41	597.73	0.29972	790.55	4557.7	1.6637	0.95191	0.048088	0.096175	0.87333	True
AGGTAAGGCATGGTAAGGCA	Peak_1501	734.96	811.32/882.3/920.57	734.96	882.3	0.26328	3251.7	7846.2	1.6634	0.95188	0.048119	0.096238	0.87333	True
TGTTAAAGCACTTGTCTGAA	Peak_859	422.17	561.62/524.67/386.18	422.17	524.67	0.3129	10272	3797.9	1.6631	0.95186	0.048142	0.096284	0.87333	True
AGTTCTTTCTCTCATGGCTG	Peak_88	1328.1	1427.5/1545.3/1642.8	1328.1	1545.3	0.21843	11697	17077	1.6625	0.95179	0.048206	0.096413	0.87357	True
GCACATCACAAGGGGACACT	Peak_533	955.44	1187/1122.9/1130.4	955.44	1130.4	0.24231	1632	11073	1.6623	0.95177	0.048226	0.096452	0.87357	True
ACCAAGGTCTATGGCTTGAC	Peak_587	317.91	232.79/248.72/224.4	317.91	232.79	-0.44793	162.05	2623.7	1.6618	0.04828	0.95172	0.096561	0.87391	False
GCAACGCAAGGCAAAGCACA	Peak_1501	1025.5	1249.2/1203.9/1208.6	1025.5	1208.6	0.23682	835.45	12153	1.6612	0.95166	0.048341	0.096683	0.87438	True
CCAGGTGTCAGCTAGTAACA	Peak_15	714.45	830.52/858.75/958.15	714.45	858.75	0.26507	5338.5	7560.2	1.6596	0.9515	0.048497	0.096995	0.87618	True
ATGCACAGACATGTTCTTCA	Peak_132	302.53	215.89/261.23/220.23	302.53	220.23	-0.4563	850	2459.7	1.6595	0.048512	0.95149	0.097024	0.87618	False
TGAAACATGCCCTTGCCTGC	Peak_84	979.37	1240/1156.8/1150.2	979.37	1156.8	0.23995	3486.9	11439	1.6587	0.95141	0.048591	0.097182	0.87618	True
ATTGGAGGCTCATGAAGCCC	Peak_2596	933.22	761.38/839.62/745.23	933.22	761.38	-0.29327	3191.1	10736	1.6586	0.048603	0.9514	0.097206	0.87618	False
CAAGTGGGAAGGCCTTGGGG	Peak_551	42.73	66.073/78.001/41.749	42.73	66.073	0.61711	366.96	198.16	1.6583	0.95131	0.048692	0.097383	0.87618	True
ACTTGTGCCCAAGATGGTTA	Peak_190	475.16	512.45/601.93/585.54	475.16	585.54	0.30078	2805.2	4432.3	1.6579	0.95133	0.048666	0.097332	0.87618	True
TTGCGGGCATGTGGATCATG	Peak_1937	316.2	470.96/392.21/400.79	316.2	400.79	0.34105	2498.6	2605.4	1.6573	0.95127	0.048733	0.097466	0.87618	True
GGCAAGAACCCAAGGTCTTG	Peak_1938	1109.3	1552.7/1215.6/1301.5	1109.3	1301.5	0.23041	35235	13474	1.6563	0.95117	0.048828	0.097656	0.87618	True
TTAGCTTGAGTTACTCCATG	Peak_1691	969.12	1080.2/1145/1176.3	969.12	1145	0.24037	2587.8	11282	1.6559	0.95113	0.048872	0.097744	0.87618	True
AAGACTAGACTTGTTCTCCA	Peak_503	909.3	740.63/712.31/768.19	909.3	740.63	-0.29563	780.69	10376	1.6558	0.048878	0.95112	0.097757	0.87618	False
CACCGAAACCCATGAGACTA	Peak_2071	576	450.99/440.78/544.83	576	450.99	-0.35229	4455.3	5701.2	1.6557	0.048893	0.95111	0.097785	0.87618	False
TTACTCCATGAGAAGGGACA	Peak_1974	948.61	775.21/921.3/761.93	948.61	775.21	-0.29089	10759	10969	1.6557	0.048895	0.95111	0.09779	0.87618	False
GATGCTCTAGTGTCCCTTGC	Peak_2548	885.37	693.77/719.67/769.23	885.37	719.67	-0.29856	1563.7	10018	1.6554	0.048917	0.95108	0.097835	0.87618	False
ACTTGGGAGGCTCAAGAATC	Peak_1919	671.72	860.49/797.67/809.94	671.72	809.94	0.26959	1352.8	6973	1.6553	0.95106	0.048936	0.097872	0.87618	True
TGTCTCAACATGCCCAGTAA	Peak_667	138.45	166.72/220.02/187.87	138.45	187.87	0.43771	740.53	892.92	1.6541	0.95094	0.049056	0.098111	0.87714	True
CACCTAGAGTCACTTGTGGG	Peak_1656	1440.9	1706.4/1668.9/1568.7	1440.9	1668.9	0.21186	5720.7	19014	1.654	0.95094	0.049062	0.098124	0.87714	True
TTGTCTGTACATGTTGAAAC	Peak_1459	608.48	465.58/510.69/479.07	608.48	479.07	-0.34431	590.66	6125.7	1.6533	0.04913	0.95087	0.098261	0.87714	False
CCCTAGGCAGCTTCATGATG	Peak_336	423.88	504.77/612.97/526.04	423.88	526.04	0.31086	4004.6	3818	1.6533	0.95087	0.049131	0.098262	0.87714	True
GAGGCTGAGGCATGGGGCAG	Peak_481	439.27	490.17/562.2/543.79	439.27	543.79	0.30732	1606.8	4000	1.6526	0.9508	0.049204	0.098407	0.8778	True
AGTGGTCATCTAGGGCTGGT	Peak_606	534.98	653.82/670.37/652.33	534.98	653.82	0.28891	138.09	5175.7	1.6518	0.95071	0.049287	0.098574	0.87865	True
GCCCAAAGCATGCCCATGAC	Peak_2542	422.17	276.58/370.14/320.43	422.17	320.43	-0.39676	2196.6	3797.9	1.651	0.04937	0.95063	0.09874	0.87941	False
CATGCCCACATGTGCCCTGA	Peak_2358	193.14	254.3/208.25/302.68	193.14	254.3	0.39512	2230.8	1373.4	1.6505	0.95058	0.049424	0.098847	0.87941	True
GCTTGTTTCCACAAGGGGGC	Peak_1497	670.01	532.43/529.08/641.9	670.01	532.43	-0.33104	5997.6	6949.8	1.6503	0.049436	0.95056	0.098872	0.87941	False
AAAAGTACAATAACTAGGCC	Peak_846	249.54	205.9/177.34/135.69	249.54	177.34	-0.49041	1275.5	1914.9	1.65	0.049475	0.95052	0.098951	0.87948	False
AGGACATGCAAGGACAAGAC	Peak_382	483.7	412.57/344.38/372.61	483.7	372.61	-0.37556	1196.9	4536.8	1.6493	0.049541	0.95046	0.099081	0.88001	False
CAAAGTCTAGGCCCTATCTT	Peak_743	823.84	981.11/1012.5/938.32	823.84	981.11	0.25177	1409.6	9114.2	1.6474	0.95026	0.04974	0.09948	0.88201	True
AGGCAAGGCAAGGCAAGGTA	Peak_1501	743.5	890.45/883.77/923.71	743.5	890.45	0.25987	575.3	7966.1	1.6464	0.95016	0.04984	0.09968	0.88201	True
GCAAGGCAAATCAAGACACA	Peak_1501	562.33	687.62/640.2/684.69	562.33	684.69	0.28358	994.06	5524.7	1.6462	0.95014	0.049856	0.099713	0.88201	True
GCAAAGCAAGGTAGAAGGCA	Peak_1501	276.89	344.19/353.95/385.14	276.89	353.95	0.35309	533.97	2192	1.6459	0.9501	0.049895	0.099791	0.88201	True
TGAATGTCAGCAAGGGTCTT	Peak_1676	215.36	206.67/315.68/280.76	215.36	280.76	0.38106	3354.7	1581.6	1.6446	0.94998	0.050023	0.10005	0.88201	True
GGCAGTTAGCATCCTTGAGC	Peak_2004	762.3	613.1/517.31/640.85	762.3	613.1	-0.31379	4972.8	8231.4	1.6446	0.050028	0.94997	0.10006	0.88201	False
GACTCAAGGAGGAGCTAGAT	Peak_1593	34.184	59.158/51.51/54.274	34.184	54.274	0.65168	15.748	149.34	1.644	0.94978	0.050221	0.10044	0.88201	True
CCTTACTGCACATGTGTCAA	Peak_190	598.22	708.36/869.05/725.4	598.22	725.4	0.27767	10463	5990.8	1.6431	0.94982	0.050184	0.10037	0.88201	True
AATGTCCCAGACATGGTGTT	Peak_148	543.53	424.1/356.89/476.99	543.53	424.1	-0.35721	3656.9	5284.2	1.6429	0.050197	0.9498	0.10039	0.88201	False
AGACTTGTCAGGACATGTCA	Peak_941	1387.9	1120.2/1421.7/1166.9	1387.9	1166.9	-0.25	33550	18098	1.6426	0.050232	0.94977	0.10046	0.88201	False
CCAAGGAAACAAGTGTAATA	Peak_1131	475.16	533.96/594.57/584.49	475.16	584.49	0.29821	1327.4	4432.3	1.6422	0.94973	0.050269	0.10054	0.88201	True
TTGGAGATGATAGTTTGGGG	chr15;87765764:87766764	692.23	832.06/768.24/870.48	692.23	832.06	0.26509	2774.5	7253.4	1.6419	0.94969	0.05031	0.10062	0.88201	True
ATCTTGATTCTAACTGCAAG	Peak_740	1254.6	1114/1027.3/1047.9	1254.6	1047.9	-0.25943	2398.6	15844	1.6417	0.050325	0.94967	0.10065	0.88201	False
AGAGATTATCCATGGAGTCT	Peak_617	394.83	348.04/298.02/294.33	394.83	298.02	-0.40461	1257.4	3480	1.6409	0.050404	0.9496	0.10081	0.88201	False
ATAAGGGAACTTGCACAGCG	Peak_258	897.33	730.64/846.97/731.66	897.33	731.66	-0.29411	6649.5	10197	1.6407	0.050431	0.94957	0.10086	0.88201	False
AAGCGGGAACTGGCTTGTTT	Peak_1366	1604.9	1458.2/1248.8/1362.1	1604.9	1362.1	-0.23656	11042	21919	1.6405	0.050456	0.94954	0.10091	0.88201	False
CTCCAGGCCAAGCAGCTTCT	Peak_2621	1092.2	1395.2/1198.7/1280.7	1092.2	1280.7	0.22949	9919	13202	1.6404	0.94954	0.05046	0.10092	0.88201	True
GCAAGTCAAGGCAATAGGCA	Peak_1501	666.59	802.86/799.14/836.03	666.59	802.86	0.26799	556.96	6903.3	1.6402	0.94951	0.050485	0.10097	0.88201	True
TCCCTAAGTCACACGCACCG	chr6;14803594:14804594	608.48	470.19/615.18/480.12	608.48	480.12	-0.34118	9170	6125.7	1.64	0.050502	0.9495	0.101	0.88201	False
TGTTTTTACATGCCCCATGC	Peak_163	842.64	683.78/724.09/614.76	842.64	683.78	-0.30098	3194.2	9388.2	1.6395	0.050552	0.94945	0.1011	0.88201	False
ATATGACTCTAGTGACTTGT	Peak_1480	1290.4	1080.2/1009.6/1139.8	1290.4	1080.2	-0.25633	4266	16443	1.6395	0.050559	0.94944	0.10112	0.88201	False
CCTTTCCCAAGGTCACTGCA	Peak_281	820.42	976.5/980.9/893.44	820.42	976.5	0.25098	3459.3	9064.5	1.6394	0.94943	0.050568	0.10114	0.88201	True
AGGCAAGGCATGGCAAGACA	Peak_1501	900.75	1078.7/1030.2/1066.7	900.75	1066.7	0.2437	737.68	10248	1.6393	0.94942	0.050575	0.10115	0.88201	True
TCAAGACAAGGCAGAAAGCA	Peak_1501	521.31	592.35/637.25/683.65	521.31	637.25	0.28923	2084.2	5003.4	1.6392	0.94941	0.050586	0.10117	0.88201	True
GACATGCTCCTACATGACTG	Peak_165	295.69	214.35/215.61/224.4	295.69	215.61	-0.45389	39.471	2387.6	1.639	0.050609	0.94939	0.10122	0.88201	False
ACCACACACAAGGCAAGTTC	Peak_2207	1249.4	1080.2/947.79/1043.7	1249.4	1043.7	-0.25928	5268.4	15759	1.6386	0.050653	0.94935	0.10131	0.88201	False
CTGACCTTCCATGGGACCTT	Peak_1573	1071.7	1136.3/1257.6/1345.4	1071.7	1257.6	0.2306	11208	12877	1.6384	0.94933	0.050673	0.10135	0.88201	True
ATAAGCTACTCTGAGTTCCT	NO_TARGET_221	912.71	789.04/745.43/735.83	912.71	745.43	-0.29174	996.88	10427	1.6383	0.050681	0.94932	0.10136	0.88201	False
GTACATGCACATGGGTGTGG	Peak_254	770.85	939.62/758.67/920.57	770.85	920.57	0.25578	13288	8352.7	1.6382	0.94931	0.050685	0.10137	0.88201	True
GCAGTTAGCATCCTTGAGCG	Peak_2004	410.21	311.16/337.02/307.9	410.21	311.16	-0.39759	339.82	3658	1.6377	0.050742	0.94926	0.10148	0.88238	False
AAGAAGCTAGGTCCTTATTT	Peak_978	705.9	593.89/534.97/564.66	705.9	564.66	-0.32157	867.91	7441.9	1.6373	0.050788	0.94921	0.10158	0.88256	False
TCATTGTTCAGACTTGCCCT	Peak_1445	986.21	1179.3/1161.9/1138.7	986.21	1161.9	0.23633	420.76	11544	1.6354	0.94902	0.050981	0.10196	0.88382	True
CTTGTGCCTTGCTTGTGCCT	Peak_1501	673.43	815.93/810.18/702.43	673.43	810.18	0.26637	5821.3	6996.3	1.635	0.94897	0.051026	0.10205	0.88382	True
ATTTTCAAGATGGCTGACTT	Peak_2316	504.21	391.06/373.82/445.67	504.21	391.06	-0.36582	1640	4789.9	1.635	0.051028	0.94897	0.10206	0.88382	False
CTAACTTCCAGCATGGCACA	Peak_827	335	443.3/421.65/394.53	335	421.65	0.33098	602.13	2809	1.6348	0.94896	0.051045	0.10209	0.88382	True
CTAGAGAGACAGCAAGAGTG	Peak_1698	639.24	771.36/782.22/640.85	639.24	771.36	0.27066	8575.5	6534.6	1.6344	0.94892	0.051083	0.10217	0.88382	True
TGAAGCACATGGACAGGGCT	Peak_1139	810.16	1032.6/944.84/964.41	810.16	964.41	0.25115	2515.2	8916.1	1.6336	0.94882	0.051176	0.10235	0.88382	True
CTATCATGGCTACTAGGGAA	Peak_1692	550.36	525.51/723.35/670.08	550.36	670.08	0.28348	11869	5371.3	1.6335	0.94881	0.051187	0.10237	0.88382	True
GGGCTGGGCCAAGGGAAATT	Peak_867	387.99	483.26/487.14/450.89	387.99	483.26	0.31604	531.18	3401.6	1.6334	0.94881	0.051191	0.10238	0.88382	True
TCTTGCCCTGACATGTCTCC	Peak_81	387.99	364.17/493.03/483.25	387.99	483.25	0.31602	7137.7	3401.6	1.6333	0.9488	0.051202	0.1024	0.88382	True
ATGTGCCAAGCAAAGCCTCA	Peak_1624	613.6	719.89/771.92/742.1	613.6	742.1	0.27389	691.23	6193.4	1.6327	0.94874	0.051264	0.10253	0.88382	True
GGCCTTAGACTCAAGGTAAA	Peak_1260	222.2	266.6/288.46/304.77	222.2	288.46	0.37504	372	1647	1.6327	0.94873	0.051265	0.10253	0.88382	True
AAGCCCTTTCTTGCGGGGCA	Peak_990	1138.3	870.47/945.58/1178.4	1138.3	945.58	-0.26739	29918	13941	1.6325	0.051288	0.94871	0.10258	0.88382	False
TTACAGTACAAGGCATGTTT	Peak_2384	2317.7	2632.9/2625.5/2519.6	2317.7	2625.5	0.17987	5642.3	35604	1.6316	0.94862	0.05138	0.10276	0.88478	True
CTCATGCTAGACTAGTAGGT	Peak_471	466.61	573.91/540.86/637.72	466.61	573.91	0.29803	2582.1	4328.4	1.631	0.94855	0.05145	0.1029	0.88537	True
GTAATTTTATGAGTTAAGTG	NO_TARGET_340	511.05	397.21/381.91/442.54	511.05	397.21	-0.36277	1144.7	4875	1.6305	0.051496	0.9485	0.10299	0.88554	False
CCCTGGGAGCCCATGATTTT	Peak_801	213.65	278.12/279.63/222.32	213.65	278.12	0.3789	1558.3	1565.3	1.6295	0.9484	0.0516	0.1032	0.88601	True
GCCCCCACTTGAGATCCACA	Peak_1602	1039.2	880.46/858.01/839.16	1039.2	858.01	-0.2761	429.64	12366	1.6293	0.051625	0.94837	0.10325	0.88601	False
AGAATGATATTATATTGAGA	chr3;100201932:100202932	138.45	175.94/80.945/89.761	138.45	89.761	-0.61955	3752.1	892.92	1.6292	0.051631	0.94837	0.10326	0.88601	False
CCTTTCTCATGTCAAATGTG	Peak_792	454.65	616.94/559.99/511.43	454.65	559.99	0.30005	2800.6	4183.9	1.6286	0.9483	0.051702	0.1034	0.88601	True
ATGTCTGGGCATGTTTGGTG	Peak_1869	488.83	599.27/643.14/552.14	488.83	599.27	0.29332	2073.2	4599.7	1.6283	0.94827	0.051728	0.10346	0.88601	True
CCCAGACATGCTTAGAGACT	Peak_834	389.7	491.71/484.93/437.33	389.7	484.93	0.3147	1156.2	3421.2	1.6282	0.94826	0.051744	0.10349	0.88601	True
AATACTTGACCAAGGCGGCT	Peak_2406	805.03	702.22/651.97/651.29	805.03	651.97	-0.30382	1262.6	8842.1	1.6278	0.051788	0.94821	0.10358	0.88601	False
GCAGCGAGATAACTTGACTC	NO_TARGET_111	793.07	641.52/683.61/638.77	793.07	641.52	-0.30552	889.62	8670	1.6276	0.051809	0.94819	0.10362	0.88601	False
CTGGGACTTGTCATTTAGCT	Peak_271	476.87	585.44/585.74/531.26	476.87	585.44	0.29537	1467.6	4453.1	1.627	0.94813	0.051872	0.10374	0.88607	True
TCCTGAACTAGGGGTCCTCA	Peak_1077	620.44	783.66/747.63/749.4	620.44	749.4	0.27205	588.28	6283.9	1.6268	0.94811	0.051886	0.10377	0.88607	True
GCTGACCTAGCTGAGCCGAT	Peak_1877	95.715	55.317/57.397/66.799	95.715	57.397	-0.72785	46.362	555.15	1.6265	0.05192	0.94808	0.10384	0.88607	False
TGCAAGGCACAAGGCAAGAG	Peak_1501	690.52	797.49/844.03/828.73	690.52	828.73	0.26287	605.08	7230	1.6254	0.94796	0.052037	0.10407	0.88614	True
GCTCCCTAGAGTTGGCACTT	Peak_266	369.19	283.5/277.42/235.88	369.19	277.42	-0.411	881.07	3188.2	1.6252	0.052055	0.94795	0.10411	0.88614	False
AAGGCCACTTGGCTACCAAG	Peak_2080	787.94	636.91/637.25/761.93	787.94	637.25	-0.30579	7771.6	8596.5	1.6252	0.052056	0.94794	0.10411	0.88614	False
TAAGGGCCCGCATGTGCATT	Peak_861	950.32	975.73/1120.7/1134.5	950.32	1120.7	0.23771	10606	10995	1.6251	0.94793	0.052075	0.10415	0.88614	True
GTTACAGTTCAAGCAGAAGG	Peak_1662	458.07	497.08/563.67/661.73	458.07	563.67	0.2987	7024.5	4225.1	1.6246	0.94788	0.05212	0.10424	0.88614	True
GTGGTGACATGCACATGGTG	Peak_1932	485.41	364.17/434.16/375.74	485.41	375.74	-0.3686	1773	4557.7	1.6245	0.052139	0.94786	0.10428	0.88614	False
ATTTATTGAGTAAACTATTG	chr8;114873574:114874574	410.21	315/312/261.98	410.21	312	-0.39369	1255.8	3658	1.6237	0.05222	0.94778	0.10444	0.88692	False
CATGACCTGCAACTGACTTG	Peak_2485	1269.9	1475.9/1701.3/1343.3	1269.9	1475.9	0.21667	34199	16100	1.6231	0.94772	0.052283	0.10457	0.88738	True
TGGGCTAGCAAGGGCTTGTT	Peak_1737	687.1	540.88/549.69/587.62	687.1	549.69	-0.32138	758.36	7183.1	1.6213	0.052474	0.94753	0.10495	0.89001	False
CACATGCCATGAGATTCCAA	Peak_1082	576	698.38/596.78/708.7	576	698.38	0.2775	5213.9	5701.2	1.6207	0.94746	0.052537	0.10507	0.89047	True
GTTCCTTCCATGTCCTAGTC	Peak_1698	136.74	80.671/91.983/88.717	136.74	88.717	-0.61845	37.706	878.72	1.6199	0.052626	0.94737	0.10525	0.89081	False
TTGGGTGCTTATCTAGCTTC	Peak_1820	338.42	252/262.7/239.02	338.42	252	-0.42395	141.57	2846.4	1.6199	0.052629	0.94737	0.10526	0.89081	False
ACAAAGCAAGTTAAGGCACC	Peak_1501	1080.2	831.29/895.54/922.66	1080.2	895.54	-0.27021	2431.8	13012	1.619	0.052729	0.94727	0.10546	0.89146	False
AACCAAGCAATGGCAAGGAA	Peak_2535	109.39	82.975/61.076/67.843	109.39	67.843	-0.68122	137.39	659.13	1.6183	0.052795	0.94721	0.10559	0.89146	False
CTTGCCATACAATGCCTTGG	Peak_1890	646.08	900.44/777.8/777.58	646.08	777.8	0.26732	7519.5	6626.3	1.6182	0.94719	0.052809	0.10562	0.89146	True
CTCCCCGCAAGAAGTAGGCC	Peak_2077	507.63	368.78/395.16/465.51	507.63	395.16	-0.36055	2822.4	4832.4	1.618	0.052831	0.94717	0.10566	0.89146	False
AGCAACCAAGGTCTTGGTTG	Peak_2168	733.25	523.21/590.16/791.15	733.25	590.16	-0.31272	22440	7822.2	1.6179	0.052847	0.94715	0.10569	0.89146	False
GCATGCCCTTGTCATGGTGA	Peak_2317	548.65	666.88/644.61/713.91	548.65	666.88	0.28106	1354.1	5349.5	1.6164	0.94699	0.053006	0.10601	0.89219	True
GTGTATGAATGTTAATTCCG	NO_TARGET_468	584.55	525.51/461.38/416.45	584.55	461.38	-0.34069	3065.7	5812.2	1.6155	0.053099	0.9469	0.1062	0.89219	False
ATGGCTGAGAACACCTTGGG	Peak_2312	581.13	381.07/458.44/500.99	581.13	458.44	-0.34146	3898.3	5767.7	1.6155	0.053103	0.9469	0.10621	0.89219	False
CCTAGTGGGACAAGTTCTGT	Peak_513	374.32	466.35/468.01/382.01	374.32	466.35	0.31641	3558.5	3246.1	1.6154	0.94689	0.053111	0.10622	0.89219	True
AGAACATGCCTTGGCATGTG	Peak_535	774.27	611.56/626.22/686.78	774.27	626.22	-0.30573	1941.2	8401.3	1.6153	0.053128	0.94687	0.10626	0.89219	False
GACAGTCTCATGGGGACTTG	Peak_586	806.74	958.83/983.84/866.3	806.74	958.83	0.24888	4593.6	8866.8	1.6151	0.94686	0.053144	0.10629	0.89219	True
ATTACAACGAGAAACCTTTG	chr10;93972218:93973218	292.27	198.99/214.14/213.97	292.27	213.97	-0.44814	112.19	2351.7	1.6148	0.053179	0.94682	0.10636	0.89219	False
AACAAGCACGGGCTTGCTAC	Peak_657	719.57	578.52/641.67/558.4	719.57	578.52	-0.31428	2196.3	7631.5	1.6146	0.053196	0.9468	0.10639	0.89219	False
TGCAACGCCTCTTGAGGACT	Peak_597	558.91	676.1/721.14/678.43	558.91	678.43	0.27913	915.01	5480.7	1.6144	0.94678	0.053219	0.10644	0.89219	True
ATTCATGTTCATTGATCATG	Peak_1463	1030.6	845.89/852.13/927.88	1030.6	852.13	-0.27412	2888.8	12233	1.6141	0.05325	0.94675	0.1065	0.89219	False
GTTAAGTGCTAGAACATGGA	Peak_1672	403.37	295.79/315.68/306.86	403.37	306.86	-0.39342	100.18	3578.7	1.6134	0.053334	0.94667	0.10667	0.89245	False
TGTTACCTGCAAGTGATCGC	Peak_2440	835.8	726.04/582.07/680.52	835.8	680.52	-0.29614	5882.2	9288.3	1.6112	0.053564	0.94644	0.10713	0.89245	False
GTCTGTGCCCACATGCGTTT	Peak_2529	1246	905.05/1044.2/1045.8	1246	1044.2	-0.25471	9681.1	15702	1.6106	0.05363	0.94637	0.10726	0.89245	False
CACCTCTATGTCCAAGAAGT	Peak_499	143.57	192.84/172.93/217.1	143.57	192.84	0.42308	492.46	935.84	1.6105	0.94636	0.053643	0.10729	0.89245	True
AGCCATCTGCTAGCTTATCA	Peak_441	94.006	90.658/161.15/131.51	94.006	131.51	0.48001	1273.8	542.45	1.6103	0.94633	0.053669	0.10734	0.89245	True
CTGAAATCCAAGAAGCTGCT	Peak_2621	446.1	537.8/548.95/561.53	446.1	548.95	0.2987	141.24	4081.5	1.6099	0.94629	0.053712	0.10742	0.89245	True
TGTTCTTCATCACATGTTCT	Peak_463	659.75	834.36/792.52/718.09	659.75	792.52	0.26416	3645.4	6810.7	1.6088	0.94617	0.05383	0.10766	0.89245	True
TCTCTGCATGTCTTAATCCC	Peak_1867	112.81	70.683/146.44/63.668	112.81	70.683	-0.6669	2893.9	685.76	1.6087	0.053843	0.94616	0.10769	0.89245	False
TTGGTAGTGTGTATAAACAC	chr23;104098297:104099297	295.69	149.82/226.64/217.1	295.69	217.1	-0.444	2308.9	2387.6	1.6085	0.053865	0.94614	0.10773	0.89245	False
GAGCAACAGAAACTAGTTTG	Peak_2336	704.19	543.95/633.58/565.7	704.19	565.7	-0.31542	2539.9	7418.3	1.6079	0.053929	0.94607	0.10786	0.89245	False
TCAGCTTCTGCTTGGCCACT	Peak_560	95.715	86.049/137.61/133.6	95.715	133.6	0.47684	1138.5	555.15	1.6078	0.94606	0.053939	0.10788	0.89245	True
TTTCCAAGTTCCTTGGGGCT	Peak_881	654.62	918.88/786.63/780.71	654.62	786.63	0.26466	8761.5	6741.4	1.6078	0.94606	0.05394	0.10788	0.89245	True
TCAGAACATGCAGGGTTTTG	Peak_540	796.49	946.53/841.82/994.68	796.49	946.53	0.24872	6641.1	8719.1	1.6069	0.94596	0.054038	0.10808	0.89245	True
CACCACTTGAAGAGTTTCTT	Peak_494	685.39	821.3/847.71/819.33	685.39	821.3	0.26064	350.62	7159.7	1.6063	0.94589	0.054109	0.10822	0.89245	True
CTTAACACTTTAGTGCGTCA	NO_TARGET_482	1129.8	941.16/936.01/966.5	1129.8	941.16	-0.26328	334.33	13803	1.6055	0.054191	0.94581	0.10838	0.89245	False
AGCCTAGGCGTCATGAAGTT	Peak_730	1126.4	903.51/938.22/948.76	1126.4	938.22	-0.26342	657.91	13748	1.6046	0.054292	0.94571	0.10858	0.89245	False
ATCTAGCCCAAGCAAGAGGG	Peak_77	555.49	673.79/753.52/665.9	555.49	673.79	0.27808	3209.5	5436.9	1.6044	0.94569	0.054314	0.10863	0.89245	True
CACATGTGCACTAGGAGAAG	Peak_1550	476.87	583.9/542.33/638.77	476.87	583.9	0.29158	2369.2	4453.1	1.6039	0.94564	0.054364	0.10873	0.89245	True
CATGATTCTAGTTAATCAAA	Peak_2560	391.41	297.33/300.97/292.25	391.41	297.33	-0.39545	19.536	3440.8	1.6038	0.054374	0.94563	0.10875	0.89245	False
GAAAAGCTGCCTTGGAGCCA	Peak_1484	432.43	550.1/532.76/515.61	432.43	532.76	0.3004	297.42	3918.9	1.6028	0.94551	0.054493	0.10899	0.89245	True
TAGAGGGACATGCAGGGACA	Peak_913	210.23	147.51/125.1/222.32	210.23	147.51	-0.50825	3049	1532.9	1.6019	0.054584	0.94542	0.10917	0.89245	False
GAGGCATGTCTCTGCATGCC	Peak_2433	830.67	609.25/676.99/696.17	830.67	676.99	-0.29475	2478	9213.6	1.6011	0.054682	0.94532	0.10936	0.89245	False
GACCTCATGCTCTCTCACTA	Peak_2459	799.91	1052.6/825.63/949.8	799.91	949.8	0.24751	12988	8768.3	1.6007	0.94528	0.054717	0.10943	0.89245	True
AGCTCCTCTCTAGCCATGGC	Peak_2259	1184.5	1002.6/974.28/990.5	1184.5	990.5	-0.25778	205.03	14689	1.6005	0.054749	0.94525	0.1095	0.89245	False
GCAAGGCTCAAGACAAGGCA	Peak_1501	825.55	874.32/672.58/647.12	825.55	672.58	-0.29525	20673	9139	1.6001	0.054785	0.94521	0.10957	0.89245	False
CTAGAGCAAGCACTTAAGTA	Peak_1186	283.73	361.1/359.84/324.6	283.73	359.84	0.34176	621.51	2262.7	1.6	0.9452	0.0548	0.1096	0.89245	True
GAAGGTAATCAAGTTACATG	chr7;9527208:9528208	336.71	421.79/458.44/418.54	336.71	421.79	0.32415	676.87	2827.6	1.6	0.9452	0.054803	0.10961	0.89245	True
CTCTAAGAACCTTGGCTCCT	Peak_1840	336.71	421.79/284.78/459.24	336.71	421.79	0.32415	10088	2827.6	1.6	0.9452	0.054803	0.10961	0.89245	True
AGGCAAAGCCAGACAAGGCA	Peak_1501	757.18	575.45/621.07/612.67	757.18	612.67	-0.30507	727.98	8158.8	1.5998	0.054821	0.94518	0.10964	0.89245	False
GTTTTCATTCCCTAGTGCAA	Peak_823	487.12	431.01/344.38/378.88	487.12	378.88	-0.36172	1954	4578.7	1.5997	0.05483	0.94517	0.10966	0.89245	False
ATAAACCTCTAGTTTTATAA	Peak_199	312.78	230.49/259.76/231.71	312.78	231.71	-0.43124	394.13	2568.8	1.5996	0.054838	0.94516	0.10968	0.89245	False
GAATATAAAGCAAGCAAGAC	Peak_1649	288.86	201.29/282.57/211.88	288.86	211.88	-0.4453	2554.7	2316	1.5995	0.054852	0.94515	0.1097	0.89245	False
GTCATGTGCTGTGTGTATCA	Peak_2476	256.38	185.16/171.46/237.97	256.38	185.16	-0.46737	1488.5	1983.3	1.5993	0.054882	0.94512	0.10976	0.89245	False
CATTTGAACATTCTTGCATT	Peak_2196	252.96	270.44/351.01/323.56	252.96	323.56	0.35386	1787.5	1949	1.5991	0.9451	0.054902	0.1098	0.89245	True
AGGAGAAGCACCAAGCAAAA	Peak_2564	681.97	821.3/816.8/634.59	681.97	816.8	0.25993	16611	7112.9	1.5987	0.94506	0.054942	0.10988	0.89245	True
TTAGACGGTCCTCTTGCCTT	Peak_2556	1090.5	978.03/895.54/907.01	1090.5	907.01	-0.2655	2588.3	13175	1.5984	0.054978	0.94502	0.10996	0.89245	False
TTATGTGAGCACGCCATTAC	NO_TARGET_128	531.56	513.22/719.67/646.07	531.56	646.07	0.28098	11533	5132.5	1.5984	0.94502	0.05498	0.10996	0.89245	True
CTAGGCATATTCAGACAAGC	Peak_2199	885.37	759.07/692.44/725.4	885.37	725.4	-0.28715	1109.9	10018	1.5982	0.054994	0.94501	0.10999	0.89245	False
AGCTTTGGGGGCTTCAAGAG	Peak_2586	890.49	1124.8/987.52/1051	890.49	1051	0.23889	4735.8	10095	1.5979	0.94497	0.05503	0.11006	0.89245	True
TGGAAGATTCTAGAAACACT	Peak_541	675.14	809.01/766.77/809.94	675.14	809.01	0.26063	892.73	7019.6	1.5979	0.94497	0.055034	0.11007	0.89245	True
ATGCCTTGACAAGTCTGAGC	Peak_559	849.47	692.23/693.92/735.83	849.47	693.92	-0.29143	879.95	9488.4	1.597	0.055136	0.94486	0.11027	0.89245	False
TGTGGCGGGCTGCAAGCACA	Peak_139	774.27	935.78/832.99/920.57	774.27	920.57	0.2494	3950.8	8401.3	1.5962	0.94478	0.055222	0.11044	0.89245	True
GTCTAGTCTTGTCCTTTCTC	Peak_1002	524.73	346.5/411.35/435.24	524.73	411.35	-0.35045	2387.9	5046.3	1.5961	0.055238	0.94476	0.11048	0.89245	False
GGTGTACTAGAGGCCAGTGA	Peak_802	451.23	553.94/568.82/492.64	451.23	553.94	0.29527	1989.3	4142.9	1.5957	0.94472	0.055276	0.11055	0.89245	True
CTTTATCTAGTCCCTAGGCC	Peak_2125	478.58	371.85/334.82/447.76	478.58	371.85	-0.36316	3567	4474	1.5956	0.055293	0.94471	0.11059	0.89245	False
TAAACATGTTTCAACTTGTC	Peak_2153	963.99	795.18/838.14/794.28	963.99	795.18	-0.27742	923.32	11203	1.5949	0.055371	0.94463	0.11074	0.89245	False
AAGGCATCCTTGATCTGTGA	Peak_2525	1025.5	849.73/967.66/837.08	1025.5	849.73	-0.27099	7033.3	12153	1.5946	0.055396	0.9446	0.11079	0.89245	False
TACGCTTGCGTTTAGCGTCC	NO_TARGET_37	133.32	86.817/104.49/61.58	133.32	86.817	-0.61308	474.65	850.48	1.5945	0.055408	0.94459	0.11082	0.89245	False
CTTGGTCACATGACTTGTTT	Peak_1495	1458	1679.5/1684.4/1525.9	1458	1679.5	0.20395	11800	19312	1.5942	0.94455	0.05545	0.1109	0.89245	True
ACAAGTTGTAACTTGCCCTA	Peak_2279	1028.9	886.61/852.86/799.5	1028.9	852.86	-0.27049	1993.1	12206	1.5938	0.055496	0.9445	0.11099	0.89245	False
AGGACGGACATGTCTGGGCC	Peak_2334	999.88	719.12/827.11/838.12	999.88	827.11	-0.27339	5891.1	11755	1.5936	0.055513	0.94449	0.11103	0.89245	False
CAGAACAAGCAAGCCACAAG	Peak_1537	540.11	656.89/515.84/655.47	540.11	655.47	0.2788	9749	5240.7	1.5935	0.94447	0.055525	0.11105	0.89245	True
CCCAGGCATGTCTTCCAACT	Peak_1339	738.38	795.18/889.65/879.87	738.38	879.87	0.25262	3633.8	7894.1	1.5925	0.94437	0.055634	0.11127	0.89245	True
TTGACAATGCATGCTGTCCT	Peak_564	78.623	129.84/110.38/111.68	78.623	111.68	0.50096	165.77	431.33	1.5917	0.94426	0.055735	0.11147	0.89245	True
AGGCTAGAAACGAGACGACA	Peak_2403	117.94	89.89/75.058/72.018	117.94	75.058	-0.64501	114.62	726.16	1.5912	0.055782	0.94422	0.11156	0.89245	False
CTTTACTGCACATGTGTCAA	Peak_1517	524.73	593.12/643.88/637.72	524.73	637.72	0.28088	1013.6	5046.3	1.5907	0.94416	0.055842	0.11168	0.89245	True
GACTATGGGCCAAGAGGGGA	Peak_2614	49.567	23.049/41.944/25.05	49.567	25.05	-0.95693	144.71	239.3	1.5905	0.055857	0.94414	0.11171	0.89245	False
CTGCTCCCATGTGCCAAGTG	Peak_2568	779.4	925.79/950.73/898.66	779.4	925.79	0.24804	679.16	8474.4	1.5903	0.94411	0.055887	0.11177	0.89245	True
CATGTGCACTTGGGAAAAGG	Peak_1569	654.62	785.19/762.35/794.28	654.62	785.19	0.26201	302.2	6741.4	1.5902	0.94411	0.055889	0.11178	0.89245	True
TAGCCCTAAGAGCCTAGAGG	Peak_2442	394.83	488.63/481.99/500.99	394.83	488.63	0.30684	98.457	3480	1.5902	0.9441	0.055898	0.1118	0.89245	True
GCAAGGCAAGAAACAAGACA	Peak_1501	167.5	107.56/154.53/113.77	167.5	113.77	-0.55406	850.09	1142.1	1.59	0.055917	0.94408	0.11183	0.89245	False
ATTTCTTGTTTCATTTTCTT	Peak_1014	399.95	401.82/305.38/272.41	399.95	305.38	-0.3881	5193.2	3539.1	1.5897	0.055953	0.94405	0.11191	0.89245	False
GGAAGTCATGGGAAGGGTTC	Peak_921	799.91	970.35/945.58/948.76	799.91	948.76	0.24592	238.25	8768.3	1.5896	0.94404	0.055963	0.11193	0.89245	True
GGGCCCGCATGTGCACTAGG	Peak_1180	396.54	492.47/440.78/490.56	396.54	490.56	0.30627	1240.6	3499.7	1.5893	0.944	0.055996	0.11199	0.89245	True
CTGAAAAGAACTAGTGCTCA	Peak_2175	138.45	185.93/222.97/175.35	138.45	185.93	0.42277	741.91	892.92	1.589	0.94397	0.056034	0.11207	0.89245	True
GCAAGGCAAGGCTAGGCAAA	Peak_1501	350.39	447.15/437.1/372.61	350.39	437.1	0.3182	2129.8	2978.2	1.589	0.94397	0.056034	0.11207	0.89245	True
TGTGCACTTGGGAAAAGGTG	Peak_1569	497.38	616.17/606.35/556.31	497.38	606.35	0.28528	1300.1	4705.2	1.5886	0.94393	0.056072	0.11214	0.89245	True
ATGTTCATAAAACAAGCTAA	Peak_1000	517.89	348.8/493.03/406.01	517.89	406.01	-0.35035	5422.1	4960.5	1.5884	0.056093	0.94391	0.11219	0.89245	False
CCATGGCAATTTCTAGGCAA	Peak_1382	899.04	994.94/1059.6/1076.1	899.04	1059.6	0.23687	2228.5	10222	1.5884	0.94391	0.056094	0.11219	0.89245	True
CCTGGTGACAAGAAGGAGAT	Peak_656	398.24	492.47/499.65/437.33	398.24	492.47	0.3057	1546.5	3519.4	1.5884	0.9439	0.0561	0.1122	0.89245	True
GGCAGGTAGGGTATACATGG	chr2;117749236:117750236	598.22	637.68/721.14/748.36	598.22	721.14	0.2692	3853.2	5990.8	1.5881	0.94387	0.056129	0.11226	0.89245	True
GTGACTAGCCCAAGGTCATC	Peak_1916	854.6	694.54/704.95/699.3	854.6	699.3	-0.28896	27.332	9563.6	1.588	0.05614	0.94386	0.11228	0.89245	False
CCCCACCAAGGTGGCTGTCC	Peak_1663	425.59	508.61/602.67/523.96	425.59	523.96	0.29934	3215.7	3838.1	1.5877	0.94382	0.056175	0.11235	0.89245	True
GGAAGTAGGCCAAGGTCATG	Peak_1483	413.63	510.15/515.84/475.94	413.63	510.15	0.30192	601.1	3697.9	1.5872	0.94377	0.056233	0.11247	0.89245	True
CATTAACCAAGGCAGCACCT	Peak_1265	546.94	744.47/657.86/662.77	546.94	662.77	0.27666	3349.7	5327.7	1.5869	0.94373	0.056272	0.11254	0.89245	True
TGAACATGTCTATACTTGTC	Peak_568	1261.4	1061/1120.7/1036.4	1261.4	1061	-0.24936	2084.4	15958	1.5863	0.05634	0.94366	0.11268	0.89245	False
TTCTTTTCTTTGCAAGCAAC	Peak_1431	576	533.19/456.23/370.53	576	456.23	-0.33564	6634.4	5701.2	1.5862	0.056346	0.94365	0.11269	0.89245	False
GTCATGTAATAGGAATTCCA	Peak_1468	188.01	169.02/130.25/110.64	188.01	130.25	-0.52619	944.12	1326.3	1.5861	0.056353	0.94365	0.11271	0.89245	False
TTGCCAATGGCAAGAGGCGA	Peak_2018	396.54	302.71/263.44/311.03	396.54	302.71	-0.3884	805.69	3499.7	1.5861	0.056364	0.94364	0.11273	0.89245	False
TACTGGGTAAACTAGTCACT	Peak_98	1545.1	1301.5/1321.6/1316.1	1545.1	1316.1	-0.23123	122.4	20848	1.5858	0.056393	0.94361	0.11279	0.89245	False
ATGGCGTGTGTGCACATGTC	Peak_2579	680.26	475.57/546.74/658.6	680.26	546.74	-0.31471	8788.2	7089.5	1.5857	0.056398	0.9436	0.1128	0.89245	False
CTGACAAAGGCCCATGTGCT	Peak_2466	630.7	724.5/807.97/757.75	630.7	757.75	0.2644	1814	6420.3	1.5857	0.94359	0.056406	0.11281	0.89245	True
AACTGTGTCTAGTGCATGTC	Peak_2027	724.7	583.9/590.9/585.54	724.7	585.54	-0.30716	15.701	7702.9	1.5857	0.056409	0.94359	0.11282	0.89245	False
AATTGAATGGGCAAGTCATT	Peak_1756	861.44	709.9/684.35/705.56	861.44	705.56	-0.2876	234.44	9664.2	1.5856	0.056417	0.94358	0.11283	0.89245	False
AATCTATCATGGAATCCCTA	Peak_704	533.27	395.67/419.44/421.67	533.27	419.44	-0.34567	285	5154.1	1.5856	0.056419	0.94358	0.11284	0.89245	False
CATGCATGGGCATGCTCTGA	Peak_224	476.87	371.08/345.85/434.19	476.87	371.08	-0.36098	2309.7	4453.1	1.5852	0.056461	0.94354	0.11292	0.89245	False
CAAGCCGCGGCAAGAACGCA	Peak_1929	205.1	132.91/154.53/144.04	205.1	144.04	-0.50697	116.91	1484.6	1.5849	0.056489	0.94351	0.11298	0.89245	False
CAACTTGTCTGTACATGCCT	Peak_1154	1097.3	907.35/914.67/974.85	1097.3	914.67	-0.26238	1837.3	13284	1.5846	0.056526	0.94347	0.11305	0.89245	False
GTGGACAAGTCCACATGAGC	Peak_667	452.94	360.33/295.08/350.69	452.94	350.69	-0.36817	1592.9	4163.4	1.5846	0.056531	0.94347	0.11306	0.89245	False
ACATACTTGGGCTAGCCCAC	Peak_2504	444.39	343.43/372.35/326.69	444.39	343.43	-0.37088	558.22	4061.1	1.5844	0.056554	0.94345	0.11311	0.89245	False
TACCTAGCCACTAGCCTGTG	Peak_891	840.93	687.62/742.48/606.41	840.93	687.62	-0.28999	4802.5	9363.2	1.5843	0.056558	0.94344	0.11312	0.89245	False
CTCGACAGTTCGTCCCGAGC	NO_TARGET_279	399.95	305.78/287.72/309.99	399.95	305.78	-0.38623	171.92	3539.1	1.583	0.056711	0.94329	0.11342	0.89245	False
AACATGCAAGGAAACCCAAG	Peak_1810	743.5	538.57/665.22/602.24	743.5	602.24	-0.30356	4009.9	7966.1	1.5828	0.056735	0.94327	0.11347	0.89245	False
CTGTCATGCCCTGGCATGTT	Peak_470	435.85	598.5/437.84/535.44	435.85	535.44	0.29628	6751.3	3959.4	1.5827	0.94326	0.056744	0.11349	0.89245	True
AGGTGGGGGAAGGGACCTAG	Peak_607	599.93	795.95/722.61/637.72	599.93	722.61	0.26802	6292.4	6013.3	1.5821	0.94319	0.056813	0.11363	0.89245	True
GTTCCAAGATCCAAGGGGTA	Peak_2319	852.89	698.38/732.18/677.38	852.89	698.38	-0.28798	791.7	9538.5	1.5821	0.056814	0.94319	0.11363	0.89245	False
TCTGGACAAGTATATGGTCC	Peak_927	56.404	82.975/52.246/83.499	56.404	82.975	0.54882	472.28	282.12	1.582	0.94315	0.056849	0.1137	0.89245	True
AACATGTACCGGCATGTTCG	Peak_1988	95.715	70.683/58.133/58.449	95.715	58.449	-0.70209	74.881	555.15	1.5819	0.056842	0.94316	0.11368	0.89245	False
CTTTCTGCCTAGCCTAGCCT	Peak_1501	1070	1249.2/1149.4/1344.3	1070	1249.2	0.2233	9503.8	12850	1.5816	0.94312	0.056875	0.11375	0.89245	True
TGCTAGGATGTGTCACTCAT	Peak_828	705.9	768.29/863.16/842.29	705.9	842.29	0.25453	2956	7441.9	1.5811	0.94307	0.056931	0.11386	0.89245	True
TGCATGCCAGGACATGTTTT	Peak_1817	1034.1	1209.3/1230.4/1115.8	1034.1	1209.3	0.22563	4596.6	12286	1.5808	0.94304	0.056958	0.11392	0.89245	True
GCACAAGGCAAGGCAAAGTC	Peak_1501	675.14	581.6/532.76/542.74	675.14	542.74	-0.31439	804.62	7019.6	1.5802	0.057031	0.94297	0.11406	0.89245	False
CACTAGACCATGACACCCTA	Peak_1838	546.94	678.4/662.27/471.77	546.94	662.27	0.27557	18276	5327.7	1.58	0.94295	0.057049	0.1141	0.89245	True
TCAGATACTGTTAGGCTCTG	chr9;4380975:4381975	280.31	356.49/353.95/354.87	280.31	354.87	0.33919	1.732	2227.3	1.5799	0.94293	0.057068	0.11414	0.89245	True
TGTCTAGGGCTCTTGAGGAC	Peak_2386	422.17	520.13/519.52/408.1	422.17	519.52	0.2987	6207	3797.9	1.5796	0.9429	0.057104	0.11421	0.89245	True
AAAGCTTGAGATTTTCTAGC	Peak_370	345.26	257.38/295.82/259.89	345.26	259.89	-0.40841	648.48	2921.5	1.5794	0.057121	0.94288	0.11424	0.89245	False
ATGCTTGAACTTGCCCCCTC	Peak_2532	389.7	297.33/271.53/421.67	389.7	297.33	-0.38915	8063	3421.2	1.5792	0.057144	0.94286	0.11429	0.89245	False
CCTTGTGCCAAGTCACCCCC	Peak_531	1152	1339.9/1236.2/1394.4	1152	1339.9	0.21781	6859	14161	1.5789	0.94283	0.057175	0.11435	0.89245	True
CACTGCAGACTTGTTTTTTG	Peak_2078	630.7	690.69/757.2/793.24	630.7	757.2	0.26335	2860.9	6420.3	1.5788	0.94281	0.057192	0.11438	0.89245	True
CATGGTTCATGGGCCTCTAC	Peak_2162	719.57	857.41/632.84/923.71	719.57	857.41	0.25252	27414	7631.5	1.5779	0.9427	0.0573	0.1146	0.89357	True
TCAAGGGACCATGTGGAATC	Peak_7	743.5	884.3/858.75/1034.3	743.5	884.3	0.24989	11582	7966.1	1.5775	0.94266	0.057336	0.11467	0.89357	True
GGCAATGCACAAGCAAGGCA	Peak_1501	1217	1419.8/1411.4/1349.5	1217	1411.4	0.21367	1947	15222	1.5759	0.94247	0.057525	0.11505	0.89451	True
CATCTTGGACATGTGGAGAC	Peak_1129	46.148	38.415/17.661/22.962	46.148	22.962	-0.97645	133.44	218.51	1.5758	0.057532	0.94247	0.11506	0.89451	False
TAGAACATTCTCAAGACACC	Peak_1305	300.82	215.12/222.97/264.06	300.82	222.97	-0.43041	875.34	2441.6	1.5756	0.05756	0.94244	0.11512	0.89451	False
AAGACAGGTCTTGTGCCTCT	Peak_468	135.03	77.597/92.718/88.717	135.03	88.717	-0.60043	69.831	864.57	1.575	0.057631	0.94237	0.11526	0.89451	False
CGTAGTAAATATCTAGCTAA	NO_TARGET_220	348.68	253.54/279.63/263.02	348.68	263.02	-0.40537	182.86	2959.3	1.5746	0.057676	0.94232	0.11535	0.89451	False
TCCCCAAGTTCCAGATTTCT	Peak_537	1037.5	1212.4/1063.3/1219.1	1037.5	1212.4	0.22453	11130	12339	1.5743	0.94229	0.057709	0.11542	0.89451	True
CTCACATGCATCTGTGTCTA	Peak_2447	572.58	748.32/568.08/690.95	572.58	690.95	0.27067	9193.6	5656.9	1.5738	0.94223	0.057766	0.11553	0.89451	True
TTCTTGCCTTGCCAAGCAGA	Peak_178	764.01	809.01/943.37/907.01	764.01	907.01	0.24722	5462.8	8255.6	1.5738	0.94223	0.057772	0.11554	0.89451	True
GTGTGAAGAACAAGAAACTA	Peak_1635	52.985	27.658/46.359/25.05	52.985	27.658	-0.9136	178.26	260.51	1.5733	0.057822	0.94218	0.11564	0.89451	False
CCACATGTGCACTAGGAGAA	Peak_1550	218.78	281.96/284.78/248.41	218.78	281.96	0.36457	566.9	1614.2	1.5727	0.9421	0.0579	0.1158	0.89451	True
TAAGCTTCAAGGTCAAGTAA	Peak_2357	507.63	616.94/603.41/724.35	507.63	616.94	0.28084	5860.5	4832.4	1.5724	0.94207	0.057932	0.11586	0.89451	True
AATACTCAAGCATAATTACT	Peak_1114	357.22	251.23/302.44/270.33	357.22	270.33	-0.40083	697.89	3054.2	1.5724	0.057933	0.94207	0.11587	0.89451	False
TTATATGCTTGAATATACAC	Peak_238	357.22	391.06/247.98/270.33	357.22	270.33	-0.40083	7537.8	3054.2	1.5724	0.057933	0.94207	0.11587	0.89451	False
GCTCGCATCAGCCTTGGGGG	Peak_2005	538.4	680.71/651.97/626.24	538.4	651.97	0.27567	743.86	5219	1.5721	0.94204	0.057964	0.11593	0.89451	True
CAAGGTAAGGCCTGGCAAGG	Peak_1501	128.19	112.94/73.586/83.499	128.19	83.499	-0.61249	482.49	808.53	1.5717	0.058004	0.942	0.11601	0.89451	False
AGCCCACTTCTTGGACATAG	Peak_499	66.659	106.02/66.227/96.024	66.659	96.024	0.52006	493.91	349.19	1.5714	0.94195	0.058052	0.1161	0.89451	True
GGCATGCAGGACTGAGAACT	Peak_1621	1068.3	1246.2/1185.5/1313	1068.3	1246.2	0.22205	4076.6	12823	1.5712	0.94193	0.058071	0.11614	0.89451	True
CTAAAAATCATGTTAAACTC	Peak_1747	828.96	678.4/623.27/701.39	828.96	678.4	-0.28878	1783.8	9188.7	1.5707	0.058128	0.94187	0.11626	0.89451	False
TTCAAGGGTTCGAAGCGCCT	Peak_1189	692.23	484.02/558.52/576.14	692.23	558.52	-0.30914	2930	7253.4	1.57	0.058212	0.94179	0.11642	0.89451	False
GACACAGAGGCTTGCTCCCT	Peak_310	716.16	852.8/796.94/858.99	716.16	852.8	0.25162	1579.7	7584	1.5691	0.94169	0.058312	0.11662	0.89451	True
GTTCATTTCCAAGTCCGCTG	NO_TARGET_228	637.53	510.91/565.88/468.64	637.53	510.91	-0.31886	2404.1	6511.7	1.5691	0.058312	0.94169	0.11662	0.89451	False
CCTGGCCTCATGACTTATTT	Peak_592	499.09	606.95/682.88/600.15	499.09	606.95	0.28177	2905.7	4726.3	1.569	0.94167	0.058329	0.11666	0.89451	True
GATCCAGTACACATGCAGAC	Peak_1842	890.49	789.04/732.92/662.77	890.49	732.92	-0.28061	4034.8	10095	1.5684	0.058396	0.9416	0.11679	0.89451	False
CTGGGTGTTCTAGGGCAAGC	Peak_1627	524.73	383.38/437.84/413.32	524.73	413.32	-0.34357	748.81	5046.3	1.5683	0.058409	0.94159	0.11682	0.89451	False
TTGTCAATGGGATATATGAG	chr18;5824880:5825880	943.48	1107.1/1046.4/1257.7	943.48	1107.1	0.23051	13182	10891	1.5679	0.94155	0.058451	0.1169	0.89451	True
ATGTTTGGGCATGCGAGCCC	Peak_1660	729.83	591.58/665.22/536.48	729.83	591.58	-0.30251	4229.2	7774.4	1.5679	0.058453	0.94155	0.11691	0.89451	False
TCAAGAGCAGAAACCTCCAT	Peak_607	393.12	517.06/470.21/485.34	393.12	485.34	0.30333	617.52	3460.4	1.5677	0.94152	0.058476	0.11695	0.89451	True
GGATGAGGCCATGCTGCAGG	Peak_278	393.12	505.54/422.38/485.34	393.12	485.34	0.30333	2185.5	3460.4	1.5677	0.94152	0.058476	0.11695	0.89451	True
CATGTATAGACATGTCTCCT	Peak_1217	887.08	1046.4/1044.2/963.37	887.08	1044.2	0.235	3268.3	10044	1.5677	0.94152	0.05848	0.11696	0.89451	True
ATGCGTGCACATGTATAAAC	Peak_2411	242.71	233.56/167.04/175.35	242.71	175.35	-0.46673	1728.9	1847	1.5673	0.058518	0.94148	0.11704	0.89451	False
AAACCTGGCAAATAGAGCCG	chr7;153089426:153090426	403.37	309.62/305.38/344.43	403.37	309.62	-0.38053	614.9	3578.7	1.5672	0.058539	0.94146	0.11708	0.89451	False
TGTCTGGGCATGTCAGGGTG	Peak_1845	492.25	601.57/598.99/519.78	492.25	598.99	0.28262	3140.4	4641.8	1.5667	0.94141	0.058594	0.11719	0.89451	True
GGCTGGGCTTGCTCATGGGA	Peak_1607	206.81	145.98/206.78/146.12	206.81	146.12	-0.49827	1839.5	1500.7	1.5667	0.058595	0.9414	0.11719	0.89451	False
TTCCATCTCCACTAGCTGCT	Peak_1440	177.76	187.46/278.16/232.75	177.76	232.75	0.38698	2056.3	1233.4	1.5659	0.94132	0.058681	0.11736	0.89451	True
GTGTGTGCATGTGGGTGTGA	Peak_1998	490.54	411.04/362.78/384.09	490.54	384.09	-0.3521	590.09	4620.8	1.5659	0.058681	0.94132	0.11736	0.89451	False
CCGACATGAACAGGCATGTC	Peak_724	487.12	361.87/381.18/415.41	487.12	381.18	-0.35301	772.33	4578.7	1.5657	0.058705	0.94129	0.11741	0.89451	False
CACTCAAGTCACCTCTTTCT	Peak_1406	1022.1	1149.4/1194.3/1259.8	1022.1	1194.3	0.22442	3154	12099	1.5655	0.94126	0.058736	0.11747	0.89451	True
CCAGGACAAGCCGGGCAGCG	Peak_401	176.05	222.04/241.36/230.67	176.05	230.67	0.3879	94.441	1218.1	1.5649	0.9412	0.0588	0.1176	0.89451	True
GGGGATGTCAAGGCAAGCCC	Peak_2166	680.26	746.01/855.07/812.03	680.26	812.03	0.25509	3105.4	7089.5	1.5649	0.9412	0.058804	0.11761	0.89451	True
CATGTCTGGGCAAGTTACTT	Peak_552	440.97	540.11/415.76/545.87	440.97	540.11	0.29196	7747.8	4020.3	1.5635	0.94103	0.058969	0.11794	0.89499	True
ATGCTTGCTTGGACCTATTC	Peak_170	987.92	868.94/819.75/758.8	987.92	819.75	-0.26891	3067.4	11570	1.5634	0.058974	0.94103	0.11795	0.89499	False
ATTCAATTCCTTGGCCCTCT	Peak_217	987.92	819.77/890.39/780.71	987.92	819.77	-0.26888	3256.4	11570	1.5633	0.058995	0.94101	0.11799	0.89499	False
AAAATAGCAGTAAACTCAAC	NO_TARGET_489	126.48	91.427/82.416/72.018	126.48	82.416	-0.61188	94.659	794.66	1.5632	0.059005	0.94099	0.11801	0.89499	False
AAGAAAATCCCCTAGCCCAT	Peak_316	830.67	680.71/704.22/624.15	830.67	680.71	-0.28687	1875.5	9213.6	1.5624	0.059102	0.9409	0.1182	0.89499	False
CAGCCCCACCCTTGGTGCTT	Peak_2619	808.45	955.75/810.18/1039.6	808.45	955.75	0.2412	14107	8891.4	1.5621	0.94087	0.059127	0.11825	0.89499	True
CAGATCGTCATACTAGATCA	Peak_700	724.7	699.91/548.95/587.62	724.7	587.62	-0.30203	7052.3	7702.9	1.5619	0.059159	0.94084	0.11832	0.89499	False
CTGGCATCCTAGTGGGGAGA	Peak_2072	1018.7	1190.1/1195/1119.9	1018.7	1190.1	0.22415	2473.2	12046	1.5616	0.94081	0.059186	0.11837	0.89499	True
TCCCTGCATTCATGGTTTTA	NO_TARGET_126	635.82	732.95/761.62/799.5	635.82	761.62	0.26006	1128.5	6488.8	1.5616	0.94081	0.059191	0.11838	0.89499	True
TTTAACCAAGACATTTGTTC	Peak_1728	394.83	302.71/298.76/328.78	394.83	302.71	-0.38219	347.61	3480	1.5616	0.059196	0.9408	0.11839	0.89499	False
ACATGCCCAAACATGTCACA	Peak_1302	61.531	24.585/33.85/43.837	61.531	33.85	-0.84344	92.786	315.25	1.5612	0.05924	0.94076	0.11848	0.89511	False
CACAGGGGCCCATGAGGCTG	Peak_481	44.439	62.232/66.963/68.887	44.439	66.963	0.58082	13.044	208.28	1.5607	0.94064	0.059358	0.11872	0.89578	True
AGCCTGAACATGCCTCTCAG	Peak_356	528.14	697.61/639.46/632.5	528.14	639.46	0.27545	1714.7	5089.4	1.5604	0.94067	0.059333	0.11867	0.89578	True
CCTGAGTTCTTGCCCGGGCA	Peak_2438	463.19	361.1/351.01/390.36	463.19	361.1	-0.35835	479	4287	1.5593	0.059459	0.94054	0.11892	0.89643	False
AAGGCATGTCCGGGCATGTT	Peak_1038	849.47	697.61/733.65/697.22	849.47	697.61	-0.28378	649.66	9488.4	1.5591	0.059491	0.94051	0.11898	0.89643	False
AGGACTTGTTCTTGTAGCTG	Peak_602	680.26	600.04/511.42/549	680.26	549	-0.30877	2008.3	7089.5	1.5589	0.05951	0.94049	0.11902	0.89643	False
AGCTCGCATCAGCCTTGGGG	Peak_2005	911.01	775.21/752.05/710.78	911.01	752.05	-0.2763	1119.5	10401	1.5586	0.059545	0.94046	0.11909	0.89643	False
AAACCCATACCATTGACTCT	chr7;81502225:81503225	704.19	570.07/552.63/587.62	704.19	570.07	-0.30434	306.11	7418.3	1.5572	0.059713	0.94029	0.11943	0.89759	False
TGTACACTAGCAGGACGGGG	Peak_173	902.46	757.54/744.69/659.64	902.46	744.69	-0.27688	3699.2	10273	1.5566	0.059786	0.94021	0.11957	0.89759	False
GGATCCATTTACAAGAGATG	Peak_2099	305.95	228.18/295.82/224.4	305.95	228.18	-0.42149	2294.3	2495.9	1.5566	0.059786	0.94021	0.11957	0.89759	False
TGCATAGTGTCTTGACACTA	Peak_2176	868.28	714.51/760.14/648.16	868.28	714.51	-0.28084	3242.4	9765.1	1.556	0.059851	0.94015	0.1197	0.89759	False
CAAAGCCTCAAGCATGCACA	Peak_846	1415.2	1627.2/1685.9/1564.6	1415.2	1627.2	0.20127	3682.3	18569	1.5559	0.94013	0.059866	0.11973	0.89759	True
AGCTAGTGTTCTGACATGTC	Peak_1118	994.76	833.6/794.73/826.64	994.76	826.64	-0.26679	533.31	11676	1.5559	0.059869	0.94013	0.11974	0.89759	False
AAAGCAAGACCGTGTCTTGG	Peak_350	709.32	574.68/530.56/616.85	709.32	574.68	-0.3032	1862.6	7489.2	1.5558	0.05988	0.94012	0.11976	0.89759	False
TAGCAGTATTCATGAAATTT	Peak_1270	321.33	279.66/220.02/241.1	321.33	241.1	-0.41292	965.45	2660.5	1.5554	0.059927	0.94007	0.11985	0.89759	False
AATGTATCCTCATGGATAAG	Peak_1292	753.76	571.61/645.35/613.72	753.76	613.72	-0.29609	1386.8	8110.5	1.555	0.059971	0.94003	0.11994	0.89759	False
AGGCATGTCTAGTGAGCAAT	Peak_1618	786.23	837.44/930.13/970.67	786.23	930.13	0.24219	5117.7	8572.1	1.5542	0.93993	0.060072	0.12014	0.89759	True
CTGACCTCCTAGTGCACATG	Peak_1070	1133.2	1343/1158.2/1316.1	1133.2	1316.1	0.21574	12827	13858	1.5541	0.93992	0.060081	0.12016	0.89759	True
AAATTTTGGAAGCTAGAACT	Peak_1836	346.97	263.52/262.7/235.88	346.97	262.7	-0.40005	359.94	2940.4	1.554	0.060092	0.93991	0.12018	0.89759	False
CCCCTTGAGCATTGCCTTGC	Peak_2312	586.26	633.84/704.95/747.31	586.26	704.95	0.26558	3425.8	5834.4	1.554	0.9399	0.060096	0.12019	0.89759	True
CATTCTTCTAGTGAGCATGT	Peak_1493	692.23	821.3/899.96/824.55	692.23	824.55	0.25203	2848.3	7253.4	1.5537	0.93987	0.060129	0.12026	0.89759	True
GTGTCTGGACTTGCCCCACA	Peak_1484	695.65	505.54/562.93/587.62	695.65	562.93	-0.3049	1952	7300.4	1.5532	0.060183	0.93982	0.12037	0.89767	False
TCATGCCTGGACAAGCACCA	Peak_176	926.39	1120.2/933.07/1086.5	926.39	1086.5	0.22981	12340	10633	1.553	0.93979	0.060207	0.12041	0.89767	True
CCCTCAAGGAGCACTAGTAA	Peak_62	456.36	557.01/582.8/555.27	456.36	557.01	0.28697	334.08	4204.5	1.5523	0.9397	0.060296	0.12059	0.89804	True
GCATGCCCATCTTGGACATG	Peak_1129	693.94	629.23/557.05/561.53	693.94	561.53	-0.30495	2301.8	7276.9	1.5522	0.060312	0.93969	0.12062	0.89804	False
TACCAAGTCTCATCTTTCTA	Peak_382	367.48	454.83/358.36/473.86	367.48	454.83	0.30691	4833.7	3169	1.5517	0.93963	0.06037	0.12074	0.89804	True
AATCCTTGGGAAACATGGGG	Peak_943	661.46	533.19/537.91/518.74	661.46	533.19	-0.31047	115.65	6833.8	1.5516	0.060377	0.93962	0.12075	0.89804	False
GGCAAGGCAAGGCACAGGCA	Peak_1501	775.98	842.82/918.35/958.15	775.98	918.35	0.24275	3644.8	8425.6	1.5511	0.93956	0.060442	0.12088	0.89847	True
CAACATTATGGCAGAATCCA	Peak_918	408.5	570.84/440.78/502.04	408.5	502.04	0.2968	4243.2	3638.2	1.5508	0.93952	0.06048	0.12096	0.8985	True
GTGCATCTTGCACCTGTGCA	Peak_1133	413.63	271.98/387.8/319.38	413.63	319.38	-0.37202	3464.1	3697.9	1.5498	0.060594	0.93941	0.12119	0.89918	False
TGAATAAAACCCATGTGGCC	Peak_2162	637.53	567.77/504.06/512.47	637.53	512.47	-0.31447	1564	6511.7	1.5498	0.060598	0.9394	0.1212	0.89918	False
CGCTGCTTCTTGGATTGACC	Peak_1267	610.19	802.86/731.44/731.66	610.19	731.66	0.26153	2535.2	6148.2	1.5492	0.93933	0.060668	0.12134	0.89968	True
TTCAAGTAAAGATACAGGCA	Peak_382	350.39	434.85/440.04/390.36	350.39	434.85	0.31078	1003.4	2978.2	1.5478	0.93916	0.060839	0.12168	0.9002	True
AAACATGGGCTTGTCTTTAA	Peak_1262	352.1	267.37/250.93/320.43	352.1	267.37	-0.39586	1542.8	2997.1	1.5477	0.060848	0.93915	0.1217	0.9002	False
GAGATATTATCATGCAACTC	Peak_1335	251.25	176.71/183.23/193.09	251.25	183.23	-0.45337	69.897	1931.9	1.5476	0.060857	0.93914	0.12171	0.9002	False
AAGACGTGTCTGGACATGTC	Peak_1681	712.74	649.97/578.39/550.05	712.74	578.39	-0.30087	2964	7536.5	1.5476	0.06086	0.93914	0.12172	0.9002	False
GTCATGATCGCAAGTGCGCA	Peak_17	570.87	429.47/454.76/569.88	570.87	454.76	-0.32742	6945.8	5634.8	1.5468	0.060954	0.93905	0.12191	0.9002	False
GGTGTTCCCAAGGCCATGAG	Peak_1703	270.05	364.94/337.76/341.3	270.05	341.3	0.33669	285.62	2121.9	1.5467	0.93903	0.060968	0.12194	0.9002	True
AGAGACCTGTCAAGATGCAC	Peak_2345	940.06	779.05/747.63/922.66	940.06	779.05	-0.27073	10806	10839	1.5466	0.060985	0.93901	0.12197	0.9002	False
ATGGGTTGCAGTCAAACCAC	chr1;163947650:163948650	562.33	535.5/447.4/406.01	562.33	447.4	-0.32918	4737	5524.7	1.5462	0.06103	0.93897	0.12206	0.9002	False
CCAACTTGCCCTAGGGACTT	Peak_2084	545.24	722.96/657.86/619.98	545.24	657.86	0.27045	2836.7	5305.9	1.5461	0.93896	0.061036	0.12207	0.9002	True
ACATGTGTGAACATGTACCT	Peak_2036	461.48	426.4/360.57/327.73	461.48	360.57	-0.35513	2706	4266.3	1.545	0.061176	0.93882	0.12235	0.9002	False
TGTAGAAACTTGCAGCAGAC	Peak_1211	743.5	543.95/605.61/630.42	743.5	605.61	-0.2955	2208.7	7966.1	1.5449	0.06118	0.93882	0.12236	0.9002	False
GCAAGGTAAGACAAGACAAA	Peak_1501	155.54	238.94/205.3/195.18	155.54	205.3	0.39827	616.88	1037.8	1.5449	0.93881	0.061188	0.12238	0.9002	True
TGAGCATGCCACATGCACGC	Peak_2376	335	352.65/253.14/223.36	335	253.14	-0.40288	5394.4	2809	1.5447	0.061211	0.93879	0.12242	0.9002	False
GAACACATGCTGTTGAGACA	Peak_1648	478.58	360.33/375.29/500.99	478.58	375.29	-0.34992	8012.7	4474	1.5442	0.06127	0.93873	0.12254	0.9002	False
CTTCATCCAAGTCAGAGGCA	Peak_1585	482	596.96/585.74/539.61	482	585.74	0.28072	1127.1	4515.8	1.5439	0.93869	0.061307	0.12261	0.9002	True
CAAGCCTAGGCATATGTCCA	Peak_1680	647.79	773.67/830.05/758.8	647.79	773.67	0.25583	1700	6649.3	1.5437	0.93867	0.061326	0.12265	0.9002	True
TGGCCAAGGCCAAGGTGTGG	Peak_2045	179.47	203.6/234/252.58	179.47	234	0.38095	634.89	1248.8	1.5433	0.93862	0.06138	0.12276	0.9002	True
CCTTGTCCTCAAGACATGTG	Peak_207	1040.9	1262.3/1212.7/1116.8	1040.9	1212.7	0.22019	5828.8	12393	1.5432	0.93861	0.061393	0.12279	0.9002	True
GGACATGTTGCAACATGTTT	Peak_221	728.12	866.63/863.9/734.79	728.12	863.9	0.24638	8338.5	7750.6	1.5423	0.9385	0.061501	0.123	0.9002	True
CTGTCCCCCTAGTGTGCATG	Peak_2211	762.3	901.21/902.16/935.19	762.3	902.16	0.24273	545.69	8231.4	1.5415	0.93841	0.061592	0.12318	0.9002	True
ACATCAGGCATGCCTGGATC	Peak_186	611.89	481.72/490.82/521.87	611.89	490.82	-0.31751	523.42	6170.8	1.5413	0.061622	0.93838	0.12324	0.9002	False
TCTTCCTAGTCCACTTGGCA	Peak_2609	666.59	606.95/501.12/538.57	666.59	538.57	-0.30716	3039.2	6903.3	1.5408	0.061679	0.93832	0.12336	0.9002	False
CTTGTTCATGAAGGAATTCA	Peak_312	307.66	384.91/302.44/417.49	307.66	384.91	0.32228	3931.8	2514.1	1.5408	0.93832	0.061681	0.12336	0.9002	True
GATTCTTTACCATGACCTCC	Peak_2272	666.59	538.57/601.93/511.43	666.59	538.57	-0.30714	2375.7	6903.3	1.5408	0.061686	0.93831	0.12337	0.9002	False
CAAGTTGTTATGTATATCCG	chr18;54681197:54682197	1143.5	786.73/961.03/1098	1143.5	961.03	-0.2505	24572	14023	1.5405	0.061722	0.93828	0.12344	0.9002	False
CACATGTGCACTAGGAGGTC	Peak_1070	598.22	450.22/479.04/583.45	598.22	479.04	-0.31992	5865.5	5990.8	1.5397	0.061813	0.93819	0.12363	0.9002	False
TGCCTGGTCCTAGGGAGCCT	Peak_2595	242.71	308.85/366.46/287.03	242.71	308.85	0.34644	1897.4	1847	1.5391	0.93811	0.061889	0.12378	0.9002	True
GAGGTTCAAGAAAGTTTTAA	Peak_366	673.43	544.72/552.63/538.57	673.43	544.72	-0.3055	50.222	6996.3	1.5388	0.061932	0.93807	0.12386	0.9002	False
AAGAAGAGGGTCAAGGGGAG	Peak_2431	911.01	1067.9/1081/1046.9	911.01	1067.9	0.22905	306.93	10401	1.5386	0.93805	0.061946	0.12389	0.9002	True
CTGAACATGATCTAGTTTGA	Peak_2065	822.13	968.82/902.9/1143.9	822.13	968.82	0.2366	17506	9089.3	1.5386	0.93805	0.061949	0.1239	0.9002	True
TGAATAAGCCTAGGCATGCC	Peak_668	644.37	519.36/554.1/492.64	644.37	519.36	-0.3106	960.39	6603.3	1.5383	0.061986	0.93801	0.12397	0.9002	False
ACTGGTGGCCAAGCTCATGG	Peak_2318	690.52	821.3/681.41/875.69	690.52	821.3	0.2499	11265	7230	1.5381	0.93799	0.062009	0.12402	0.9002	True
AAGAATAGGATCAAGAGAGA	Peak_681	340.13	223.57/266.38/257.8	340.13	257.8	-0.39848	622.64	2865.1	1.5381	0.062013	0.93799	0.12403	0.9002	False
TGCCACCCTGTGGCAAGTCA	Peak_1835	382.86	394.9/523.93/471.77	382.86	471.77	0.30055	4314.8	3343.1	1.5377	0.93793	0.062066	0.12413	0.9002	True
CAAGACAAGCCACAAGCCAA	Peak_1501	798.2	689.93/598.99/654.42	798.2	654.42	-0.28613	2166.6	8743.7	1.5376	0.062075	0.93792	0.12415	0.9002	False
ACAAGGCAAGCCAAGGCATA	Peak_1501	1201.6	1168.6/994.15/1013.5	1201.6	1013.5	-0.2454	12215	14969	1.5375	0.062091	0.93791	0.12418	0.9002	False
GCTCAGGCATGCATATTCTC	Peak_1139	755.47	637.68/592.37/616.85	755.47	616.85	-0.29203	516.67	8134.6	1.5369	0.062154	0.93785	0.12431	0.9002	False
CTGCGCGGCTTGAGGTCTCA	Peak_901	323.04	402.58/335.55/407.06	323.04	402.58	0.3167	2256.7	2679	1.5368	0.93783	0.062166	0.12433	0.9002	True
GGCGCCAGACCATGAGAAGC	Peak_928	285.44	212.05/216.34/208.75	285.44	212.05	-0.42704	14.671	2280.4	1.5368	0.062169	0.93783	0.12434	0.9002	False
CCGTATCTAGCTGGCCAGAT	Peak_306	576	703.75/635.05/692	576	692	0.26427	1690.7	5701.2	1.5362	0.93776	0.062241	0.12448	0.9002	True
TTGATGACAGGGACATGTCA	Peak_2063	410.21	387.22/294.34/317.3	410.21	317.3	-0.3695	2708	3658	1.5362	0.062242	0.93776	0.12448	0.9002	False
GAGGCTAGAGATCTTGTTGA	Peak_735	743.5	679.94/600.46/606.41	743.5	606.41	-0.29361	2720.9	7966.1	1.536	0.062268	0.93773	0.12454	0.9002	False
TGGCTACCAAGAGGGAAGGC	Peak_2080	80.333	78.366/23.548/48.012	80.333	48.012	-0.7307	759.93	443.38	1.5355	0.062335	0.93766	0.12467	0.9002	False
GTACACGAACAGACATGCCA	Peak_1491	907.59	751.39/835.94/732.7	907.59	751.39	-0.27215	3748.8	10350	1.5353	0.062349	0.93765	0.1247	0.9002	False
TGGGTGTTCTAGGGCAAGCG	Peak_1627	548.65	436.39/479.78/432.11	548.65	436.39	-0.32961	950.58	5349.5	1.5349	0.062401	0.9376	0.1248	0.9002	False
TAAAATTCAGCCATGATACA	Peak_2394	333.29	325.76/415.76/414.36	333.29	414.36	0.31325	3926.6	2790.3	1.5347	0.93757	0.062428	0.12486	0.9002	True
CAACTAATATGCATGATTCA	Peak_1553	928.1	1017.2/1139.1/1086.5	928.1	1086.5	0.22715	3784.5	10658	1.5346	0.93756	0.062441	0.12488	0.9002	True
CCCTTGAAAGCAGGCCCCCT	Peak_1730	463.19	530.12/563.67/636.68	463.19	563.67	0.28268	3227.9	4287	1.5346	0.93755	0.062447	0.12489	0.9002	True
TTCATGTATGTACTAGTATT	Peak_757	270.05	185.16/199.42/218.14	270.05	199.42	-0.43557	276.94	2121.9	1.5334	0.062585	0.93741	0.12517	0.90123	False
CCCACTTGCTGACTTGCAGA	Peak_886	993.05	1009.5/1166.3/1158.5	993.05	1158.5	0.22217	11133	11649	1.5334	0.93741	0.062592	0.12518	0.90123	True
GAACGCCGCTCAAGTTGATA	NO_TARGET_91	587.97	705.29/713.78/654.42	587.97	705.29	0.26208	1329.9	5856.7	1.5331	0.93737	0.062628	0.12526	0.90123	True
AAGGCAAGGGACAAGGGACA	Peak_1501	376.02	269.67/288.46/321.47	376.02	288.46	-0.38131	721.41	3265.4	1.5324	0.062712	0.93729	0.12542	0.90191	False
GGCAGAAAGTCAAGGAGTGA	Peak_1687	828.96	910.43/975.75/982.15	828.96	975.75	0.23494	2154.2	9188.7	1.5313	0.93715	0.062848	0.1257	0.90325	True
TGTCTGCACATGCCCCTAAG	Peak_224	1358.8	1561.9/1509.2/1576	1358.8	1561.9	0.20085	1487.4	17600	1.5311	0.93712	0.062877	0.12575	0.90325	True
AGACCCAAAATGACAAAGCT	chr2;237104584:237105584	338.42	282.73/199.42/256.76	338.42	256.76	-0.39706	1981.3	2846.4	1.5307	0.062925	0.93707	0.12585	0.90341	False
CCCCAAGTTCCAGATTTCTA	Peak_537	1222.1	1411.4/1368.7/1560.4	1222.1	1411.4	0.20758	12015	15306	1.5299	0.93697	0.063025	0.12605	0.90413	True
CTAGCCCCGGCTTGTTCACA	Peak_134	309.37	420.26/386.33/365.31	309.37	386.33	0.31958	796.49	2532.3	1.5294	0.93691	0.063086	0.12617	0.90413	True
ACATGTCCTGTGTCAAGACA	Peak_605	1258	1514.3/1218.6/1450.8	1258	1450.8	0.20559	28977	15901	1.5291	0.93688	0.063118	0.12624	0.90413	True
CATGTCCTACAAGGGGACTA	Peak_1602	1044.3	1217/1214.9/1189.9	1044.3	1214.9	0.21808	315.81	12446	1.529	0.93687	0.063131	0.12626	0.90413	True
TTACAAGTCTTAACTTGTCA	Peak_2245	1051.2	941.93/821.96/879.87	1051.2	879.87	-0.25636	3602.5	12554	1.5288	0.063158	0.93684	0.12632	0.90413	False
GCAAGGCTGTTTACAAGGCT	Peak_1501	540.11	650.74/523.93/652.33	540.11	650.74	0.26839	8041.7	5240.7	1.5283	0.93677	0.063225	0.12645	0.90457	True
TGGGGCTGTGGACATGTCTC	Peak_2379	743.5	941.93/854.33/879.87	743.5	879.87	0.24265	2251.5	7966.1	1.5279	0.93673	0.063274	0.12655	0.90475	True
CTCTTGACATCCAAGTTCCA	Peak_1940	488.83	592.35/605.61/591.8	488.83	592.35	0.2766	88.071	4599.7	1.5264	0.93654	0.063459	0.12692	0.90637	True
TAGCTCCAGACAGCTTGGGT	Peak_1450	507.63	633.07/613.71/584.49	507.63	613.71	0.27327	614.27	4832.4	1.5259	0.93648	0.063517	0.12703	0.90637	True
AGAGGACATGCGGACATGTG	Peak_546	117.94	76.829/77.265/76.193	117.94	76.829	-0.61179	0.29767	726.16	1.5255	0.063572	0.93643	0.12714	0.90637	False
CCCGCCCAGGTGCAAGAACT	Peak_1339	1008.4	1174.7/1117.8/1220.1	1008.4	1174.7	0.22	2652.4	11887	1.5252	0.93639	0.063606	0.12721	0.90637	True
TGACATGTCCATGCATGTCT	Peak_310	1252.8	1197.8/1061.1/964.41	1252.8	1061.1	-0.23943	14013	15815	1.5246	0.063676	0.93632	0.12735	0.90637	False
GATTCAGAGACTAGGGCAAG	Peak_2527	570.87	685.32/718.2/674.25	570.87	685.32	0.26318	601.86	5634.8	1.5246	0.93632	0.063684	0.12737	0.90637	True
CTTGATTCTCTAGGATAAGC	Peak_2399	861.44	679.17/711.58/730.61	861.44	711.58	-0.27538	706.33	9664.2	1.5244	0.063701	0.9363	0.1274	0.90637	False
TTTGGACTAGCTGGACAAGC	Peak_599	524.73	468.66/396.63/416.45	524.73	416.45	-0.3327	1559.3	5046.3	1.5242	0.06373	0.93627	0.12746	0.90637	False
CCCTGCAGTGACCTTGGGAA	Peak_281	914.42	1070.2/1053.8/1071.9	914.42	1070.2	0.22676	137.19	10452	1.524	0.93624	0.063759	0.12752	0.90637	True
TGGGATGCATGGGCGGCTTG	Peak_2531	1068.3	1240.8/1121.5/1366.2	1068.3	1240.8	0.21582	14991	12823	1.5237	0.93621	0.063794	0.12759	0.90637	True
AGAGGACGCAAGGCAAGGCA	Peak_1501	911.01	828.22/671.1/755.66	911.01	755.66	-0.26939	6207.2	10401	1.5232	0.063859	0.93614	0.12772	0.90637	False
CCAAGACAAGGCAAGGCACG	Peak_1501	283.73	286.57/356.16/361.13	283.73	356.16	0.32697	2433.3	2262.7	1.5226	0.93608	0.063923	0.12785	0.90637	True
CTCACCAAGCTAGGGATCCT	Peak_1098	259.8	222.8/328.19/350.69	259.8	328.19	0.336	5806.6	2017.8	1.5226	0.93607	0.063928	0.12786	0.90637	True
CTCTGATGTCTTGGAAAAAC	Peak_519	406.79	299.63/374.55/315.21	406.79	315.21	-0.36695	1882.2	3618.3	1.5225	0.063941	0.93606	0.12788	0.90637	False
TTACACCCCTGCATGCCAGC	Peak_1679	611.89	774.44/731.44/647.12	611.89	731.44	0.25708	4479.9	6170.8	1.5219	0.93598	0.06402	0.12804	0.90637	True
CAGCCAGAGCATGAAATACT	Peak_1472	540.11	666.88/643.88/650.25	540.11	650.25	0.26729	158.56	5240.7	1.5214	0.93592	0.064079	0.12816	0.90637	True
GTTTTTGGTTAATTGCCTAC	NO_TARGET_36	557.2	444.84/485.67/425.84	557.2	444.84	-0.32425	1013.9	5458.8	1.5208	0.06416	0.93584	0.12832	0.90637	False
CCCTTCTTGCTTGAGGCCCT	Peak_2416	519.6	626.93/520.99/627.28	519.6	626.93	0.27042	5611.4	4981.9	1.5206	0.93582	0.06418	0.12836	0.90637	True
CAAGCTTGCTAGTGTCCACT	Peak_1412	574.29	739.86/621.07/688.87	574.29	688.87	0.26202	3598.8	5679	1.5204	0.93579	0.064211	0.12842	0.90637	True
AGGCAAGGAGTTGCACCCCT	Peak_2309	266.64	336.51/282.57/336.08	266.64	336.08	0.33283	1431.9	2087	1.5202	0.93576	0.064236	0.12847	0.90637	True
AGGCAATGGAAGGCAAGGCA	Peak_1501	466.61	567.77/566.61/521.87	466.61	566.61	0.27959	1001.7	4328.4	1.52	0.93574	0.064259	0.12852	0.90637	True
CTTTCAAGGCCTTGGGTTCC	Peak_2532	584.55	678.4/791.79/700.35	584.55	700.35	0.26034	4421.4	5812.2	1.5189	0.93561	0.064391	0.12878	0.90637	True
CATGCCTGAGCTTGTCCCCA	Peak_1139	244.42	321.15/265.65/309.99	244.42	309.99	0.34164	1045.4	1863.9	1.5188	0.9356	0.064401	0.1288	0.90637	True
GTGCTTGTTTGGGCATGCAG	Peak_1713	928.1	771.36/686.56/814.11	928.1	771.36	-0.26655	4509.8	10658	1.5182	0.064488	0.93551	0.12898	0.90637	False
GGCTAGCATGTCTGTGATGG	Peak_1944	945.19	1005.7/1103.8/1161.7	945.19	1103.8	0.22357	6487	10917	1.5179	0.93549	0.064515	0.12903	0.90637	True
CTCAGACATGCCCTGACATG	Peak_49	145.28	192.07/104.49/208.75	145.28	192.07	0.40039	3974.2	950.25	1.5179	0.93548	0.064521	0.12904	0.90637	True
TCCAGTTCTTGCGGTGCTCT	Peak_37	767.43	678.4/629.16/612.67	767.43	629.16	-0.2862	1348.3	8304.1	1.5174	0.064588	0.93541	0.12918	0.90637	False
GGTTGTCCTCAAGATGCTTA	Peak_870	543.53	653.82/604.88/678.43	543.53	653.82	0.26609	1500.4	5284.2	1.5172	0.93539	0.064607	0.12921	0.90637	True
ACCTTTGAAGTCCATGGCTG	Peak_2002	1305.8	1521.2/1501.9/1461.2	1305.8	1501.9	0.20167	1013.4	16702	1.5171	0.93537	0.064625	0.12925	0.90637	True
AAAACCCAAGCTCCTTGGCG	Peak_2229	770.85	632.3/603.41/676.34	770.85	632.3	-0.28542	1387.2	8352.7	1.5159	0.064766	0.93523	0.12953	0.90637	False
AAGTCATGTCCAGCACAAGT	Peak_826	596.51	479.41/487.14/464.46	596.51	479.41	-0.31469	141.62	5968.4	1.5157	0.064795	0.93521	0.12959	0.90637	False
GGGCCCACATGCGCACTAGA	Peak_2210	357.22	254.3/373.82/273.46	357.22	273.46	-0.38427	5219.3	3054.2	1.5157	0.064797	0.9352	0.12959	0.90637	False
ATACATGTAGCCTCGATTCA	Peak_1521	413.63	337.28/278.89/321.47	413.63	321.47	-0.36265	1031.5	3697.9	1.5155	0.064825	0.93517	0.12965	0.90637	False
TCACTAGCATCAGGTTTCCT	Peak_1930	379.44	550.86/436.37/466.55	379.44	466.55	0.29744	4010.1	3304.2	1.5154	0.93516	0.06484	0.12968	0.90637	True
CCAGCACTTGTGGTTTCATG	Peak_1468	410.21	504.77/501.86/464.46	410.21	501.86	0.29028	703.41	3658	1.5153	0.93515	0.064848	0.1297	0.90637	True
CAAATCCACATGGAAACTAG	Peak_2573	473.45	618.47/548.22/574.05	473.45	574.05	0.27744	1320.4	4411.4	1.5147	0.93508	0.064923	0.12985	0.90637	True
TATAACGGTAATGGGATTCC	NO_TARGET_372	307.66	285.04/228.12/231.71	307.66	231.71	-0.40747	1428.3	2514.1	1.5147	0.064926	0.93507	0.12985	0.90637	False
TTGTTTGTGACTAGCAGGGC	Peak_1077	828.96	683.78/613.71/756.71	828.96	683.78	-0.27741	5114.3	9188.7	1.5146	0.064939	0.93506	0.12988	0.90637	False
TACACCTTGAGGCCTAGGCT	Peak_1429	625.57	719.89/764.56/746.27	625.57	746.27	0.25416	515.22	6352.1	1.5145	0.93505	0.064954	0.12991	0.90637	True
TCAACCAAGCTGCAGAGCTT	Peak_1901	594.8	716.82/711.58/654.42	594.8	711.58	0.25821	1647.1	5946	1.5144	0.93503	0.064966	0.12993	0.90637	True
ATGAACAAACATGTTCATGT	Peak_919	594.8	497.08/433.42/478.03	594.8	478.03	-0.31472	1176.5	5946	1.5143	0.064969	0.93503	0.12994	0.90637	False
ATGGCAGTAACACCATGAGC	Peak_2603	618.73	547.79/498.91/421.67	618.73	498.91	-0.30997	4177.9	6261.3	1.5142	0.064984	0.93502	0.12997	0.90637	False
TGCGGGGAGCTCTCTTAATG	NO_TARGET_152	581.13	696.07/630.63/719.13	581.13	696.07	0.25997	2407.1	5767.7	1.5135	0.93492	0.065077	0.13015	0.90637	True
CTTCCTAGACAGACTTGTCT	Peak_527	473.45	564.69/573.97/601.19	473.45	573.97	0.27724	413.51	4411.4	1.5135	0.93492	0.065082	0.13016	0.90637	True
AAGTCTTGCAAAGAGGTCAA	Peak_1127	105.97	119.85/147.17/144.04	105.97	144.04	0.43919	297.3	632.75	1.5132	0.93489	0.06511	0.13022	0.90637	True
CAAGTGTACATGCACTTGTC	Peak_70	374.32	288.11/293.61/281.81	374.32	288.11	-0.37649	34.969	3246.1	1.5131	0.065131	0.93487	0.13026	0.90637	False
TAGGCAAGTCATGACTTGTC	Peak_436	519.6	433.32/412.82/409.14	519.6	412.82	-0.33117	216.85	4981.9	1.5128	0.06516	0.93484	0.13032	0.90637	False
GAGCAAGACTCCGAGATTCT	Peak_311	663.17	559.32/537.91/484.29	663.17	537.91	-0.3015	1666.6	6857	1.5126	0.065185	0.93481	0.13037	0.90637	False
GTTCTTCATGAGGTGATGAC	Peak_958	586.26	464.05/607.82/470.72	586.26	470.72	-0.31605	9419.9	5834.4	1.5125	0.0652	0.9348	0.1304	0.90637	False
ATGCATCTTGGCATGAACTC	Peak_387	688.81	582.36/548.22/560.49	688.81	560.49	-0.29695	314.62	7206.5	1.5116	0.065316	0.93468	0.13063	0.90637	False
GGCAAGTCTGGGCTTGAATT	Peak_1757	413.63	470.96/505.54/521.87	413.63	505.54	0.28885	731.02	3697.9	1.5114	0.93466	0.065343	0.13069	0.90637	True
GATGGTCTCTCCTTGTTTTC	Peak_877	459.78	332.67/361.31/406.01	459.78	361.31	-0.34685	1409.3	4245.7	1.5112	0.065369	0.93463	0.13074	0.90637	False
GGCTTGCTCAGGCATGTCCC	Peak_1252	543.53	674.56/649.03/653.38	543.53	653.38	0.26512	233.79	5284.2	1.5112	0.93463	0.065371	0.13074	0.90637	True
GCAATGCAAGGGAAGGCACA	Peak_1501	827.25	971.89/796.2/989.46	827.25	971.89	0.2322	15588	9163.8	1.5109	0.93459	0.065409	0.13082	0.90637	True
TCAAATACAAACATGGTGCT	Peak_166	924.68	986.49/1080.2/1224.3	924.68	1080.2	0.22411	14772	10607	1.5105	0.93454	0.065459	0.13092	0.90637	True
AACAAGATGAATTTTTTCCT	Peak_168	642.66	520.13/591.63/519.78	642.66	520.13	-0.30465	2556.1	6580.4	1.5105	0.065464	0.93454	0.13093	0.90637	False
AAGGTGTCCTGCATGATGTC	Peak_1551	466.61	367.24/483.46/344.43	466.61	367.24	-0.34465	7013.3	4328.4	1.5104	0.065472	0.93453	0.13094	0.90637	False
TGCCACCTGCCCATGTGAAC	Peak_1333	482	600.04/479.78/583.45	482	583.45	0.27507	5511	4515.8	1.5097	0.93444	0.065558	0.13112	0.90705	True
GGGAAACTAGACATATGTAC	chr14;76722576:76723576	258.09	165.18/190.59/219.18	258.09	190.59	-0.43545	731.59	2000.5	1.5092	0.065625	0.93437	0.13125	0.90747	False
GAACTCTTACTCATTGCCGG	chr5;175427197:175428197	449.52	352.65/398.84/329.82	449.52	352.65	-0.34929	1327.3	4122.4	1.5088	0.065673	0.93433	0.13135	0.90763	False
ACACAGAACAAGTGTCCACA	Peak_1719	786.23	925.79/752.78/940.41	786.23	925.79	0.23545	15072	8572.1	1.5073	0.93414	0.065862	0.13172	0.90973	True
TGTCAGGGCACAACAAGAGT	Peak_2121	755.47	902.74/857.28/891.35	755.47	891.35	0.23833	645.37	8134.6	1.5066	0.93404	0.065959	0.13192	0.90983	True
ATGCCAGCCCCAAGAGGGCA	Peak_2072	160.67	143.67/111.11/90.805	160.67	111.11	-0.52803	736.18	1082.2	1.5062	0.066004	0.934	0.13201	0.90983	False
GGGCCTCCGAACCAAGGACA	Peak_1661	165.79	311.93/216.34/183.7	165.79	216.34	0.38192	5101	1127.1	1.5057	0.93393	0.066069	0.13214	0.90983	True
GGTCCTCCTTGCCTTGGGCT	Peak_2471	652.92	765.99/776.33/777.58	652.92	776.33	0.24943	54.301	6718.3	1.5057	0.93393	0.06607	0.13214	0.90983	True
ACATGTTCATACATGTATTT	Peak_1305	919.55	748.32/766.03/765.06	919.55	765.06	-0.26504	140.62	10530	1.5056	0.066087	0.93391	0.13217	0.90983	False
GGCAAGGCAATGCAAGCCAC	Peak_1501	220.49	165.95/158.95/159.69	220.49	159.69	-0.46293	19.868	1630.6	1.5056	0.066089	0.93391	0.13218	0.90983	False
ATGCAGACACAGGCACATGC	Peak_2414	384.57	301.94/297.29/282.85	384.57	297.29	-0.37029	115	3362.6	1.5052	0.066136	0.93386	0.13227	0.90986	False
AAGGCATGTCATTCTCATCT	Peak_801	1387.9	1169.3/1185.5/1434.1	1387.9	1185.5	-0.22724	31036	18098	1.5045	0.066222	0.93378	0.13244	0.90986	False
TTGACCAACTGCTTGCCTCA	chr13;108070081:108071081	798.2	938.85/938.22/973.8	798.2	938.85	0.23388	611.05	8743.7	1.5042	0.93374	0.066265	0.13253	0.90986	True
TGTGAAAGCTAGATTTCTGC	Peak_294	967.41	826.68/772.65/807.85	967.41	807.85	-0.25974	796.74	11255	1.504	0.066296	0.9337	0.13259	0.90986	False
GGGCCCACATGTACATTAGA	Peak_983	230.74	312.69/233.27/293.29	230.74	293.29	0.34471	1989.6	1729.7	1.5039	0.9337	0.066301	0.1326	0.90986	True
AGACTACCACCACTTGGACT	Peak_2119	767.43	753.69/604.88/630.42	767.43	630.42	-0.28333	7924.8	8304.1	1.5036	0.066345	0.93365	0.13269	0.90986	False
CCTAGGACACAAGGAGGGGG	Peak_2462	317.91	394.9/285.51/415.41	317.91	394.9	0.31199	6193.1	2623.7	1.5031	0.93359	0.066413	0.13283	0.90986	True
TCCTCGATAGCTGGAATCCA	NO_TARGET_64	526.43	386.45/419.44/433.15	526.43	419.44	-0.32709	638.14	5067.8	1.503	0.066424	0.93358	0.13285	0.90986	False
CTAGTACCCAAAACATGTCC	Peak_1817	321.33	413.34/398.84/268.24	321.33	398.84	0.31087	8632.9	2660.5	1.5026	0.93353	0.066468	0.13294	0.90986	True
CGACACGCCTAGGCGCCCTC	Peak_555	405.08	418.72/314.95/300.6	405.08	314.95	-0.36208	5487.2	3598.5	1.5025	0.066479	0.93352	0.13296	0.90986	False
TGAAATGTGCTTGCGCAGCT	Peak_1506	519.6	500.16/413.55/400.79	519.6	413.55	-0.32861	3831.5	4981.9	1.5024	0.066495	0.9335	0.13299	0.90986	False
TGGGACTTGCACTTGCCACT	Peak_2488	305.95	421.02/327.46/380.96	305.95	380.96	0.31544	2233.8	2495.9	1.5015	0.93339	0.066607	0.13321	0.91072	True
GGCATGCATGCGTGTGTCAT	Peak_2579	642.66	764.45/679.2/774.45	642.66	764.45	0.25001	3683.9	6580.4	1.5014	0.93337	0.066632	0.13326	0.91072	True
TGGCTGCCCCGCAAGGCTCC	Peak_2191	1309.2	1503.5/1412.9/1536.4	1309.2	1503.5	0.19949	4651.7	16760	1.5008	0.9333	0.066699	0.1334	0.91114	True
CTTGAACTCGGGGACTTGAC	Peak_1064	507.63	403.35/522.46/399.75	507.63	403.35	-0.33101	7099.8	4832.4	1.5001	0.066794	0.93321	0.13359	0.91192	False
ATGCGTGGACATGCTAAGAA	Peak_1917	974.25	814.39/757.94/894.48	974.25	814.39	-0.25828	4800.8	11360	1.4998	0.06683	0.93317	0.13366	0.91192	False
ACCATCCATGGTACCAAGTT	Peak_1776	516.18	621.55/454.76/669.03	516.18	621.55	0.26752	15036	4939.1	1.4993	0.9331	0.066899	0.1338	0.91224	True
GCGACAAGTTTGGCAGGACT	Peak_1652	427.3	334.21/353.95/324.6	427.3	334.21	-0.35357	241	3858.3	1.4987	0.066971	0.93303	0.13394	0.91224	False
AGGACAAACAAGGAAAGCTT	Peak_1145	104.26	105.26/66.963/63.668	104.26	66.963	-0.63115	738.59	619.65	1.4984	0.067008	0.93299	0.13402	0.91224	False
ACTAGTATTATTACTCCTAG	Peak_1801	488.83	364.94/447.4/387.23	488.83	387.23	-0.33539	2059	4599.7	1.4981	0.067048	0.93295	0.1341	0.91224	False
TCGAGACATGACATGGAGGG	Peak_2089	319.62	436.39/318.63/396.62	319.62	396.62	0.31052	3832.2	2642.1	1.498	0.93293	0.06707	0.13414	0.91224	True
TAGATTGGCCCCACAAAGCG	NO_TARGET_305	360.64	277.35/312/272.41	360.64	277.35	-0.37765	612.56	3092.3	1.4978	0.067097	0.9329	0.13419	0.91224	False
AATCAATATCATGGCAAGCC	Peak_2182	490.54	388.76/436.37/334	490.54	388.76	-0.33474	2632.7	4620.8	1.4974	0.067148	0.93285	0.1343	0.91224	False
CTTGGTCTTGCAACTTGCTT	Peak_1497	726.41	866.63/858.01/799.5	726.41	858.01	0.23991	1749	7726.7	1.4971	0.93282	0.067178	0.13436	0.91224	True
AAGGTCCGGGCATGAGGCCC	Peak_1797	360.64	250.46/277.42/347.56	360.64	277.42	-0.3773	2823.4	3092.3	1.4966	0.067252	0.93275	0.1345	0.91224	False
AGGTGTGGGTTCTTGTCTCA	Peak_239	912.71	1051.8/1065.5/1154.4	912.71	1065.5	0.2231	4041.1	10427	1.4965	0.93274	0.067261	0.13452	0.91224	True
TGTTATGTCATGCCCTGGTG	Peak_215	748.63	882.77/872.73/979.02	748.63	882.77	0.23749	4683.1	8038.2	1.4961	0.93269	0.067312	0.13462	0.91224	True
CAAGATTACACGCATGCATA	Peak_1521	702.48	573.91/546.74/712.87	702.48	573.91	-0.29117	10024	7394.7	1.4951	0.067441	0.93256	0.13488	0.91224	False
CTAGCCCAGGCTTGTTCTTG	Peak_1639	805.03	853.57/956.62/945.62	805.03	945.62	0.23195	4297.3	8842.1	1.4951	0.93256	0.067442	0.13488	0.91224	True
TTTCATGTTTGAGGGTCACT	Peak_2494	290.56	391.83/362.78/332.95	290.56	362.78	0.31925	866.78	2333.9	1.4948	0.93252	0.067481	0.13496	0.91224	True
ATGCTTTCATGGGCCTAGAC	Peak_1819	519.6	414.11/432.69/390.36	519.6	414.11	-0.32668	454.63	4981.9	1.4945	0.067517	0.93248	0.13503	0.91224	False
TTGATCTTAGCTAGAACTGA	Peak_434	42.73	63.768/74.322/37.574	42.73	63.768	0.56666	398.75	198.16	1.4945	0.9324	0.067601	0.1352	0.91224	True
ACAAGGCAAAGCACAAGCCA	Peak_1501	1011.8	899.67/809.45/848.56	1011.8	848.56	-0.25364	2071.1	11940	1.4944	0.067538	0.93246	0.13508	0.91224	False
GCACAAGGCAAGCCAAAGCC	Peak_1501	59.822	33.805/46.359/26.093	59.822	33.805	-0.80531	108.54	304.11	1.4941	0.06758	0.93242	0.13516	0.91224	False
CCATTTCCCTCTTGCCTGGA	Peak_1646	316.2	435.62/387.8/392.44	316.2	392.44	0.31076	942.91	2605.4	1.4937	0.93237	0.06763	0.13526	0.91224	True
TGTCCAGGCATGCGTAGTAA	Peak_1518	145.28	221.27/191.32/155.52	145.28	191.32	0.39478	1089.4	950.25	1.4936	0.93236	0.067642	0.13528	0.91224	True
ATTCTAGGAAAGCTAGCTTA	Peak_103	533.27	419.49/426.06/446.72	533.27	426.06	-0.32312	234.95	5154.1	1.4933	0.067677	0.93232	0.13535	0.91224	False
GTTCAAGCAGATTTGAATCA	Peak_1869	717.87	643.83/560.73/587.62	717.87	587.62	-0.28838	1941.3	7607.7	1.4932	0.067689	0.93231	0.13538	0.91224	False
GGAGAGACTACAAGGTGCCT	Peak_280	531.56	380.3/424.59/518.74	531.56	424.59	-0.32348	5412.3	5132.5	1.4931	0.0677	0.9323	0.1354	0.91224	False
GGCTGGCTTTGGCAAGCCCC	Peak_2073	336.71	257.38/235.48/267.2	336.71	257.38	-0.38632	288.06	2827.6	1.492	0.067856	0.93214	0.13571	0.91384	False
GGCTAGTCCTGGACTTGCCC	Peak_2387	259.8	255.84/192.8/182.65	259.8	192.8	-0.4284	2038.8	2017.8	1.4916	0.067897	0.9321	0.13579	0.91385	False
TATTTTGACTTGACGCAGGC	NO_TARGET_288	895.62	729.11/745.43/745.23	895.62	745.23	-0.26489	129.92	10171	1.4913	0.067947	0.93205	0.13589	0.91385	False
GTCTCACAACTAGGGAAATG	Peak_2289	78.623	99.878/109.64/109.59	78.623	109.59	0.47399	47.185	431.33	1.4911	0.93203	0.067967	0.13593	0.91385	True
ACAACGCAAGGTAAAACACA	Peak_1501	632.41	742.17/752.05/778.63	632.41	752.05	0.24962	401.98	6443.2	1.4905	0.93196	0.068042	0.13608	0.91436	True
AGTCTTGCAGACCCTCTTCT	Peak_166	933.22	1114/1087.6/1071.9	933.22	1087.6	0.22063	472.05	10736	1.4899	0.93188	0.068122	0.13624	0.91454	True
TGCCTAGACTTGACCAGCCC	Peak_2545	810.16	955.75/917.62/950.84	810.16	950.84	0.23073	564.02	8916.1	1.4899	0.93187	0.06813	0.13626	0.91454	True
CAAATGCCATTTAGGTTATC	NO_TARGET_20	1374.2	1512.8/1573.3/1695	1374.2	1573.3	0.19504	9242.7	17863	1.4894	0.93181	0.068185	0.13637	0.91454	True
TCAAGTAGCTTACTGTCTAG	Peak_1604	278.6	342.66/411.35/348.61	278.6	348.61	0.32237	1985.7	2209.6	1.4893	0.9318	0.068203	0.13641	0.91454	True
ATCTACTCTGCTAGATTCTA	Peak_938	690.52	563.93/554.84/582.4	690.52	563.93	-0.29171	212.02	7230	1.4888	0.068269	0.93173	0.13654	0.91493	False
TTGCCCGGACATGCCCATAA	Peak_2534	482	414.88/364.25/382.01	482	382.01	-0.33464	697.87	4515.8	1.4879	0.068386	0.93161	0.13677	0.91528	False
TGTGTCCTTGTGTGCATGCA	Peak_1133	652.92	745.24/774.86/794.28	652.92	774.86	0.24669	627.22	6718.3	1.4878	0.93159	0.068407	0.13681	0.91528	True
AAAGGTGAGTCATGTTTACA	Peak_2000	748.63	882/799.88/918.49	748.63	882	0.23623	4037.4	8038.2	1.4875	0.93156	0.068435	0.13687	0.91528	True
ATTTTATTCTTGTAGTTCAA	Peak_1162	266.64	179.78/198.68/217.1	266.64	198.68	-0.42256	348.19	2087	1.4875	0.068447	0.93155	0.13689	0.91528	False
CCTGTGGCCTAGCCTGTTCA	Peak_313	1027.2	1051/1191.4/1225.3	1027.2	1191.4	0.21365	10425	12179	1.4872	0.93152	0.068481	0.13696	0.91528	True
GAAAGCCTAGAACCAGCAAC	Peak_916	319.62	249.69/242.83/243.19	319.62	243.19	-0.39286	21.217	2642.1	1.4869	0.068516	0.93148	0.13703	0.91528	False
AGCTCTTGTTTTCATGCTTC	Peak_132	1678.4	1439.8/1521.8/1451.8	1678.4	1451.8	-0.20911	2517.3	23252	1.4861	0.068633	0.93137	0.13727	0.91543	False
CAGACATGAGAATGTGTCCA	Peak_2575	398.24	431.01/486.4/537.52	398.24	486.4	0.28784	2840.8	3519.4	1.486	0.93137	0.068633	0.13727	0.91543	True
AATCTTACTCGTCCTCCTTG	NO_TARGET_102	801.62	820.54/662.27/624.15	801.62	662.27	-0.27511	13250	8792.9	1.486	0.06864	0.93136	0.13728	0.91543	False
ATGGGTGTGCCCCATGGGAG	Peak_180	292.27	190.54/241.36/220.23	292.27	220.23	-0.40671	664.13	2351.7	1.4856	0.068687	0.93131	0.13737	0.91543	False
TCACTGCCAAGCATCTTGGG	Peak_1560	707.61	878.16/835.94/743.14	707.61	835.94	0.24013	5197	7465.5	1.4852	0.93126	0.068744	0.13749	0.91543	True
TGAGGTCAAGAGCCAGGAGG	Peak_2099	480.29	637.68/579.86/544.83	480.29	579.86	0.27129	2285.3	4494.9	1.4852	0.93125	0.068749	0.1375	0.91543	True
GAGTGCATGTACTCTCTGCA	Peak_2459	235.87	260.45/335.55/298.51	235.87	298.51	0.3385	1410.3	1779.7	1.4848	0.9312	0.068802	0.1376	0.91564	True
ATACATGTCCAAACAAGTAC	Peak_1060	729.83	611.56/573.23/599.1	729.83	599.1	-0.28432	412.18	7774.4	1.4826	0.069089	0.93091	0.13818	0.91896	False
TGTTAGGACTTGTCAACATG	Peak_1986	302.53	406.43/376.02/289.11	302.53	376.02	0.31282	4238.8	2459.7	1.4819	0.93082	0.069182	0.13836	0.91917	True
ACGCATGTATGCCAAGAGCT	Peak_1906	1078.5	909.66/857.28/967.54	1078.5	909.66	-0.24539	3047.2	12985	1.4818	0.069201	0.9308	0.1384	0.91917	False
AACCATGAGTAAGATCAAGA	Peak_2499	517.89	378/413.55/415.41	517.89	413.55	-0.32387	633.76	4960.5	1.4814	0.069252	0.93075	0.1385	0.91917	False
GGACCAAGCGGTCAGCATGA	Peak_2347	201.69	258.15/264.91/213.97	201.69	258.15	0.35452	998.82	1452.6	1.4814	0.93075	0.069253	0.13851	0.91917	True
GGTAGCTTCAAGCTAGATAT	Peak_2596	811.87	951.91/901.43/972.76	811.87	951.91	0.22932	1491.7	8940.8	1.481	0.9307	0.069297	0.13859	0.91926	True
TCCTTAGCTTAACAAGGTTC	Peak_95	750.34	641.52/617.39/526.04	750.34	617.39	-0.28096	4463.2	8062.3	1.4807	0.069342	0.93066	0.13868	0.91936	False
TTCATGGCACATGGCAAACT	Peak_1994	548.65	656.89/587.22/672.17	548.65	656.89	0.25932	2543.8	5349.5	1.4798	0.93054	0.06946	0.13892	0.91946	True
ATGGGAGAGGACAAGCTACC	Peak_2440	560.62	469.43/436.37/450.89	560.62	450.89	-0.31361	277.26	5502.7	1.4792	0.069547	0.93045	0.13909	0.91946	False
TGTCCTACTAGGTTCTGCCA	Peak_656	911.01	970.35/1061.8/1112.6	911.01	1061.8	0.22082	5474.7	10401	1.479	0.93043	0.069566	0.13913	0.91946	True
AAAGAAAACAAGCAAGTTTC	Peak_700	485.41	422.56/385.59/335.04	485.41	385.59	-0.33138	1961.1	4557.7	1.4786	0.069621	0.93038	0.13924	0.91946	False
CAACAGGTGGGCAAGGGGGT	Peak_989	463.19	600.04/559.99/495.77	463.19	559.99	0.27325	2863.6	4287	1.4784	0.93034	0.069656	0.13931	0.91946	True
ACTGATAACACTTGGTACTG	Peak_129	1042.6	981.88/877.88/868.39	1042.6	877.88	-0.24785	5452.6	12420	1.4782	0.069681	0.93032	0.13936	0.91946	False
AACTGGTCCAAGCAACTATT	Peak_2423	440.97	347.27/368.67/319.38	440.97	347.27	-0.34377	617.72	4020.3	1.4779	0.069719	0.93028	0.13944	0.91946	False
TACATATCCATGGGAACTTG	Peak_939	1145.2	1236.2/1365.8/1320.3	1145.2	1320.3	0.20517	4572.1	14051	1.4777	0.93025	0.069747	0.13949	0.91946	True
CTGCTTCTAGTAGACCATCT	Peak_1964	335	406.43/486.4/413.32	335	413.32	0.30226	2694.4	2809	1.4777	0.93025	0.06975	0.1395	0.91946	True
TAAGGGCCCGCATGTGCACT	Peak_1180	476.87	649.97/575.44/514.56	476.87	575.44	0.27057	4630.8	4453.1	1.4772	0.93019	0.069813	0.13963	0.91946	True
AATTATCTTACAAGTGGTAT	Peak_1721	881.95	734.49/836.67/666.95	881.95	734.49	-0.26363	7501.8	9967.6	1.477	0.069835	0.93016	0.13967	0.91946	False
ATTAAGGAACATGATCACCA	Peak_1229	73.496	44.561/44.152/41.749	73.496	44.152	-0.72238	2.969	395.64	1.476	0.069968	0.93003	0.13994	0.91946	False
ACATGCCAGAACTTGTTCAC	Peak_422	199.98	179.01/115.53/144.04	199.98	144.04	-0.47062	1018	1436.7	1.4759	0.069987	0.93001	0.13997	0.91946	False
AGACAAGTGTTTGAATCACT	Peak_1743	141.86	106.79/86.831/97.067	141.86	97.067	-0.5428	99.676	921.48	1.4757	0.070009	0.92999	0.14002	0.91946	False
TTCTTTAGACTAGAATTCAC	Peak_1131	488.83	388.76/422.38/331.91	488.83	388.76	-0.32972	2181.3	4599.7	1.4756	0.070027	0.92997	0.14005	0.91946	False
GCTCAAGCATTGGCTGGCCA	Peak_1310	466.61	564.69/563.67/498.91	466.61	563.67	0.27209	2097.7	4328.4	1.4752	0.92993	0.070075	0.14015	0.91946	True
ACTCATGTGCAGCTCATGGC	Peak_1258	904.17	754.46/665.95/809.94	904.17	754.46	-0.26083	5455.7	10299	1.4752	0.07008	0.92992	0.14016	0.91946	False
TGCAAGTGGCTGGCATGGCC	Peak_1124	846.06	693/702.75/865.26	846.06	702.75	-0.2674	13252	9438.3	1.4751	0.07009	0.92991	0.14018	0.91946	False
TTTACGCTAGATAACACGCA	Peak_436	1066.5	1032.6/841.82/899.7	1066.5	899.7	-0.24518	10504	12796	1.4749	0.070115	0.92989	0.14023	0.91946	False
CTGGCCATGGGCATGTCCAG	Peak_2416	288.86	378.77/359.84/308.95	288.86	359.84	0.31601	1474.1	2316	1.4749	0.92988	0.070117	0.14023	0.91946	True
ATCTCTATACTGTCACTCGC	NO_TARGET_251	285.44	210.51/222.23/215.01	285.44	215.01	-0.40712	36.181	2280.4	1.4748	0.070132	0.92987	0.14026	0.91946	False
CCAGACACCATTGCTACCCC	chr18;66873329:66874329	646.08	898.13/696.12/766.1	646.08	766.1	0.24548	11165	6626.3	1.4744	0.92982	0.070181	0.14036	0.91946	True
TGCACCATGAATGCTTGCCC	Peak_1368	461.48	557.78/643.14/503.08	461.48	557.78	0.27287	5139.4	4266.3	1.4743	0.92979	0.070205	0.14041	0.91946	True
TAAATCATGTTAAGACGACT	Peak_2067	661.46	527.05/624.75/539.61	661.46	539.61	-0.29325	3702.8	6833.8	1.474	0.070241	0.92976	0.14048	0.91946	False
GATAAGGGAACTTGCATGAG	Peak_2372	177.76	126/145.7/123.16	177.76	126	-0.49317	198.09	1233.4	1.4737	0.070277	0.92972	0.14055	0.91946	False
TTCCATGTGCTTGTGCAGGA	Peak_1711	34.184	82.975/33.85/52.187	34.184	52.187	0.59615	642.1	149.34	1.4732	0.92946	0.070537	0.14107	0.92051	True
TGCTTCAACTTGCCTGGAGA	Peak_2142	1085.3	1251.5/1253.9/1327.6	1085.3	1253.9	0.2081	2720.5	13093	1.4731	0.92964	0.070362	0.14072	0.92008	True
CTTGCCTGCAAGCGGAGCAC	Peak_1247	374.32	290.41/315.68/288.07	374.32	290.41	-0.36503	322.03	3246.1	1.4726	0.070428	0.92957	0.14086	0.92046	False
TTCTCTCTTGTTTACATTCT	Peak_1830	892.2	1040.3/1117/929.97	892.2	1040.3	0.22128	9029.6	10120	1.4718	0.92946	0.070536	0.14107	0.92051	True
ATGTGTTGCTAGTCTGCCAA	Peak_492	285.44	355.72/356.89/319.38	285.44	355.72	0.31657	660.84	2280.4	1.4718	0.92946	0.070543	0.14109	0.92051	True
CCACATGTGCACTTGGGAAA	Peak_1569	734.96	793.64/947.05/865.26	734.96	865.26	0.23517	5909.4	7846.2	1.471	0.92935	0.070646	0.14129	0.92075	True
CCTTGGAATGTCCCTCTCTT	Peak_2383	817	1005.7/956.62/861.08	817	956.62	0.22735	5767.8	9015	1.4705	0.92929	0.070715	0.14143	0.92075	True
GCTACAAGCTGGGACATGCC	Peak_2144	302.53	232.02/193.53/229.62	302.53	229.62	-0.39631	654.15	2459.7	1.47	0.070774	0.92923	0.14155	0.92075	False
TGAAGCACATGGGAAATTCC	Peak_1878	681.97	805.94/810.92/722.26	681.97	805.94	0.24063	3513	7112.9	1.4699	0.9292	0.070799	0.1416	0.92075	True
AAGCCTGAACATGAGCCTCA	Peak_560	362.35	297.33/280.36/246.32	362.35	280.36	-0.36893	723.32	3111.5	1.4698	0.070802	0.9292	0.1416	0.92075	False
AAACATGCCCAGACTTGAGT	Peak_2124	584.55	472.5/524.67/444.63	584.55	472.5	-0.30642	1749.1	5812.2	1.4697	0.070818	0.92918	0.14164	0.92075	False
ACAAGCTCATACTTGTCTGC	Peak_1678	858.02	796.72/676.26/713.91	858.02	713.91	-0.26492	4137.3	9613.9	1.4697	0.070821	0.92918	0.14164	0.92075	False
GCCAGGCAAGGGTGATGGCG	Peak_2194	386.28	471.73/476.1/437.33	386.28	471.73	0.28764	601.43	3382.1	1.4693	0.92913	0.070869	0.14174	0.92089	True
ACAAGGGTGCTAGCCGACCC	Peak_649	620.44	504/584.27/492.64	620.44	504	-0.29934	3286.4	6283.9	1.4689	0.07093	0.92907	0.14186	0.9212	False
GATCTTATTCAAGCCCACCA	Peak_2559	311.07	308.08/226.64/236.93	311.07	236.93	-0.39137	2584.5	2550.5	1.4682	0.071027	0.92897	0.14205	0.92198	False
CTAGAAACGAGACGACAAGG	Peak_2403	170.92	241.24/120.68/113.77	170.92	120.68	-0.49864	7291.5	1172.4	1.4673	0.071151	0.92885	0.1423	0.92297	False
GGCACTCCGAAAGACCTTAT	NO_TARGET_175	471.74	449.45/374.55/370.53	471.74	374.55	-0.33203	2812.9	4390.6	1.4667	0.071227	0.92877	0.14245	0.92297	False
GCAAGGTAAGGCACAAGCCA	Peak_1501	594.8	781.35/707.9/637.72	594.8	707.9	0.25074	5160.1	5946	1.4667	0.92877	0.071235	0.14247	0.92297	True
TCTTGATTTCTGTCTTGAGT	Peak_1748	825.55	965.74/989/887.17	825.55	965.74	0.22604	3356.8	9139	1.4665	0.92875	0.071253	0.14251	0.92297	True
TTTGTTTATGTTATGACGCA	chr14;100944217:100945217	123.06	109.1/78.737/82.455	123.06	82.455	-0.572	361.82	767.09	1.4662	0.071297	0.9287	0.14259	0.92306	False
AACAGAACTAGCTGGCAAGT	Peak_337	1196.4	1028.7/915.41/1017.6	1196.4	1017.6	-0.23331	5287.3	14885	1.4655	0.071387	0.92861	0.14277	0.92374	False
AGTAGCTACCAAGTCCTCCT	Peak_1666	599.93	466.35/539.39/486.38	599.93	486.38	-0.30215	1605.3	6013.3	1.4643	0.071555	0.92844	0.14311	0.92544	False
CATGGGGGGGCTCTTGTAGA	Peak_2614	699.06	812.08/892.6/824.55	699.06	824.55	0.23787	2392.9	7347.5	1.464	0.9284	0.071603	0.14321	0.92548	True
TCCACCAGAAGCATGACCAT	Peak_660	1001.6	1178.6/1160.5/872.56	1001.6	1160.5	0.21219	41604	11781	1.4636	0.92835	0.071655	0.14331	0.92548	True
GGGCCCACATGCACCTTAGG	Peak_1696	64.95	79.134/109.64/91.849	64.95	91.849	0.49352	239.15	337.79	1.4636	0.92833	0.07167	0.14334	0.92548	True
AAAGAAAGCTTGGTCTTGTC	Peak_2419	856.31	699.15/713.05/733.75	856.31	713.05	-0.2638	310.84	9588.8	1.463	0.071731	0.92827	0.14346	0.92578	False
GCAAGCCCCAAGGTGTGGTG	Peak_283	493.96	543.18/593.84/640.85	493.96	593.84	0.26519	2388.2	4662.9	1.4627	0.92822	0.071778	0.14356	0.92579	True
GAAACATAATGTCTTCAGTC	chr13;72649141:72650141	379.44	255.07/303.17/295.38	379.44	295.38	-0.36025	842.62	3304.2	1.4625	0.071806	0.92819	0.14361	0.92579	False
ACAAGGAACAAGCCAAGGCA	Peak_1501	323.04	247.39/246.51/317.3	323.04	247.39	-0.38356	2443.8	2679	1.4616	0.071929	0.92807	0.14386	0.92626	False
CATGTGCTTGTTGCTCGGTA	Peak_879	1340	1142.4/1147.9/1347.5	1340	1147.9	-0.22302	19919	17280	1.4611	0.071988	0.92801	0.14398	0.92626	False
TACCATGGGGTAAATTTTCA	Peak_1123	355.51	275.05/250.19/376.79	355.51	275.05	-0.36904	5484.4	3035.1	1.4606	0.072066	0.92793	0.14413	0.92626	False
ATGCTGCCGCCTGCAAGCCC	Peak_2084	158.96	145.21/217.08/206.66	158.96	206.66	0.37655	1942.5	1067.4	1.4602	0.92788	0.072124	0.14425	0.92626	True
AGGTCAAGCCTTAACATGCC	Peak_154	941.77	773.67/789.58/842.29	941.77	789.58	-0.254	1516	10865	1.4601	0.072134	0.92787	0.14427	0.92626	False
TTGTTCACATGATATCAACA	Peak_2208	716.16	850.5/843.3/742.1	716.16	843.3	0.23546	5146.7	7584	1.4599	0.92785	0.072154	0.14431	0.92626	True
TAAAAACATGTCAGAGGTGC	Peak_393	622.15	470.19/674.78/506.21	622.15	506.21	-0.29699	14857	6306.6	1.4599	0.072156	0.92784	0.14431	0.92626	False
ATTTAACATCATATTACACC	chr14;66484217:66485217	940.06	716.05/788.11/806.81	940.06	788.11	-0.25407	2771.1	10839	1.4595	0.072207	0.92779	0.14441	0.92626	False
TGTCTGAACTTGCCTCAATG	Peak_2006	832.38	972.66/1038.3/942.49	832.38	972.66	0.22444	2609.4	9238.5	1.4594	0.92777	0.072225	0.14445	0.92626	True
TCTAGCACAAGTCTATTCCC	Peak_1460	760.6	674.56/628.42/610.59	760.6	628.42	-0.27499	1223.4	8207.2	1.4589	0.07229	0.92771	0.14458	0.92626	False
GTTCTTCTTGTTGGGGTCAT	Peak_1449	640.95	759.07/902.9/713.91	640.95	759.07	0.24367	11363	6557.5	1.4587	0.92767	0.072328	0.14466	0.92626	True
AAGTCATGTAATCATTTCCA	Peak_2011	500.8	389.52/400.31/424.8	500.8	400.31	-0.32239	358.09	4747.5	1.4584	0.072361	0.92764	0.14472	0.92626	False
AATATATCTGTGCAAGTATC	Peak_1394	500.8	378/400.31/432.11	500.8	400.31	-0.32239	754.41	4747.5	1.4584	0.072361	0.92764	0.14472	0.92626	False
GACTAGCCTTTTGGGCTGCA	Peak_1621	699.06	600.8/543.8/574.05	699.06	574.05	-0.28379	815.41	7347.5	1.4584	0.072367	0.92763	0.14473	0.92626	False
TCTAGGGAAGGCTCAAGGCA	Peak_1501	801.62	1022.6/844.03/938.32	801.62	938.32	0.2269	7996.3	8792.9	1.4578	0.92756	0.072443	0.14489	0.92676	True
GCCCAGTGTTGCAAGAACGA	Peak_2152	613.6	528.58/480.52/498.91	613.6	498.91	-0.298	609.5	6193.4	1.4575	0.072496	0.9275	0.14499	0.92693	False
AGGCAAGGCAAGGGAAGGCA	Peak_1501	560.62	452.52/387.06/553.18	560.62	452.52	-0.30841	7208.4	5502.7	1.4572	0.072531	0.92747	0.14506	0.92693	False
AAAATACAGCCAAGGAGCCA	Peak_1840	391.41	407.96/476.84/526.04	391.41	476.84	0.28417	3582.4	3440.8	1.4564	0.92736	0.072641	0.14528	0.92745	True
TAAGTTATTTCATGGAGAAC	Peak_2570	299.11	227.41/305.38/151.34	299.11	227.41	-0.39384	5933	2423.6	1.4564	0.072646	0.92735	0.14529	0.92745	False
TCTTGTAGTATCAAGACTAC	Peak_1477	598.22	485.56/579.12/472.81	598.22	485.56	-0.30047	4458.2	5990.8	1.4556	0.072757	0.92724	0.14551	0.9276	False
AGGCAGTCAAGTCCATGGAC	Peak_2229	377.73	336.51/266.38/294.33	377.73	294.33	-0.35884	1280.2	3284.8	1.4552	0.072811	0.92719	0.14562	0.9276	False
CGAGGCTAGGCTGCTAGGGA	Peak_2623	803.33	633.84/666.69/714.96	803.33	666.69	-0.2686	1704.5	8817.5	1.4551	0.07282	0.92718	0.14564	0.9276	False
TGACTTCTTGAGGGAGACGT	Peak_2302	20.51	36.11/16.925/33.4	20.51	33.4	0.67735	139.38	78.473	1.455	0.92641	0.073593	0.14719	0.92861	True
CACAAGGGTGCAGACTCCCA	Peak_1734	1076.8	941.93/906.58/911.18	1076.8	911.18	-0.2407	483.19	12958	1.4549	0.072846	0.92715	0.14569	0.9276	False
GTCCTGGCATGCCTAGGACC	Peak_1532	138.45	97.573/71.378/94.98	138.45	94.98	-0.5389	281.88	892.92	1.4546	0.072891	0.92711	0.14578	0.9276	False
CTCCTTGGCTGCAACCACAA	Peak_2286	856.31	823.61/648.29/713.91	856.31	713.91	-0.26205	8169.5	9588.8	1.4542	0.072949	0.92705	0.1459	0.9276	False
ACAGTATATTTATGGGAATG	chr13;73530068:73531068	856.31	709.13/791.05/713.91	856.31	713.91	-0.26205	2986.3	9588.8	1.4542	0.072949	0.92705	0.1459	0.9276	False
ACTCATGTCCGTGCATGCAC	Peak_188	799.91	779.05/663.75/560.49	799.91	663.75	-0.26883	11979	8768.3	1.4541	0.072958	0.92704	0.14592	0.9276	False
TGACCTCTTGCTACATGCCA	Peak_79	418.75	383.38/329.67/323.56	418.75	329.67	-0.34417	1461.1	3757.8	1.4533	0.073069	0.92693	0.14614	0.92854	False
GAGAACATTTACAGGTGCGT	chr9;26646943:26647943	316.2	406.43/372.35/390.36	316.2	390.36	0.30308	291.32	2605.4	1.4528	0.92686	0.073142	0.14628	0.92861	True
AAACATGCCAAGTAGGACAA	Peak_49	782.81	961.13/916.88/844.38	782.81	916.88	0.22779	3607.2	8523.2	1.4522	0.92677	0.073226	0.14645	0.92861	True
CTTGTTGTTCAGAACATGTC	Peak_1260	529.85	494.01/426.06/412.28	529.85	426.06	-0.31386	2403.5	5110.9	1.4518	0.073279	0.92672	0.14656	0.92861	False
GCTTGCTAAAAGCTAGAAAG	Peak_1970	355.51	292.72/269.32/275.55	355.51	275.55	-0.36644	166.81	3035.1	1.4515	0.073315	0.92668	0.14663	0.92861	False
CCTCGTGCCTTGCCTTGTCT	Peak_1501	329.88	426.4/325.25/406.01	329.88	406.01	0.29878	3469.2	2753.1	1.4511	0.92662	0.073381	0.14676	0.92861	True
GGGACATGCTCCAACATGAT	Peak_1895	717.87	851.27/815.33/844.38	717.87	844.38	0.23388	445.62	7607.7	1.4505	0.92654	0.073459	0.14692	0.92861	True
AATCAATCCCTATATAACAG	chr15;97123318:97124318	615.31	446.38/559.99/500.99	615.31	500.99	-0.296	3231.7	6216	1.45	0.073529	0.92647	0.14706	0.92861	False
TTGCACATGGTCTAGAAGGG	Peak_2397	227.32	298.1/279.63/287.03	227.32	287.03	0.33512	88.653	1696.5	1.4495	0.9264	0.073598	0.1472	0.92861	True
CCTTGTCGCTCTTGGGGGTC	Peak_850	471.74	567.77/518.78/600.15	471.74	567.77	0.26679	1724.1	4390.6	1.4492	0.92636	0.07364	0.14728	0.92861	True
ACACCTCCAAGATTACTTCA	Peak_758	603.35	544.72/462.86/490.56	603.35	490.56	-0.29803	1850.4	6058.2	1.4491	0.073648	0.92635	0.1473	0.92861	False
TAAGACTTTATCTAGTCCCT	Peak_2125	95.715	46.866/102.28/61.58	95.715	61.58	-0.62803	936.67	555.15	1.4489	0.07368	0.92632	0.14736	0.92861	False
TCCAAGACTCCTAGTAATGT	Peak_820	283.73	352.65/397.36/349.65	283.73	352.65	0.31272	1004.4	2262.7	1.4488	0.92631	0.07369	0.14738	0.92861	True
GGCAAGGCACAAGCAAGTCA	Peak_1501	1516.1	1752.5/1722.6/1694	1516.1	1722.6	0.18418	855.61	20332	1.4488	0.9263	0.073699	0.1474	0.92861	True
ATGCTGTCTGACTTGCTTAA	Peak_473	953.74	1266.1/1106/1104.3	953.74	1106	0.21348	12825	11047	1.4487	0.92629	0.073713	0.14743	0.92861	True
GTTGCAGGCATGCCCAGACA	Peak_850	331.59	242.78/255.34/273.46	331.59	255.34	-0.37565	243	2771.7	1.4482	0.073783	0.92622	0.14757	0.92861	False
CATCAGACATGTAGGATGGT	Peak_1131	1175.9	1353.7/1263.5/1350.6	1175.9	1350.6	0.19963	3800	14550	1.448	0.92619	0.073809	0.14762	0.92861	True
TGTTCAGGCATGCTGGAAAA	Peak_116	565.75	673.79/696.12/607.45	565.75	673.79	0.25174	2449.7	5568.7	1.4479	0.92617	0.073826	0.14765	0.92861	True
GCAGTCTCCAAGCAGCAGTA	Peak_1026	73.496	103.72/102.28/81.411	73.496	102.28	0.47139	218.87	395.64	1.4473	0.92609	0.073908	0.14782	0.92861	True
TAGCCCAGGCTTGTTCTTAA	Peak_1184	984.5	1028/1160.5/1139.8	984.5	1139.8	0.21106	6462	11518	1.4467	0.92601	0.073993	0.14799	0.92861	True
GTGGCATCATGGTGGTCCCA	Peak_2186	714.45	590.82/584.27/588.67	714.45	588.67	-0.27895	11.962	7560.2	1.4466	0.074006	0.92599	0.14801	0.92861	False
ACAAGCCCAGGCTAGTTTAC	Peak_1745	581.13	716.05/643.88/690.95	581.13	690.95	0.24933	1422.9	5767.7	1.4461	0.92592	0.074076	0.14815	0.92861	True
TCTGTCCGGCAATTCTGACT	chr9;7236291:7237291	326.46	376.46/401.78/422.71	326.46	401.78	0.29868	539.57	2716	1.4453	0.92581	0.074187	0.14837	0.92861	True
GTGGGAAGGCCTTGGGGTGG	Peak_551	427.3	517.06/570.29/506.21	427.3	517.06	0.2745	1475.6	3858.3	1.445	0.92578	0.074222	0.14844	0.92861	True
ACAATGCCTTGACCATGGTG	Peak_203	1239.2	1386/1434.9/1419.5	1239.2	1419.5	0.19584	679.84	15588	1.4441	0.92565	0.074349	0.1487	0.92861	True
TCTCAACCCAAGACACGCGC	Peak_2150	119.64	102.18/67.699/80.368	119.64	80.368	-0.56823	318.2	739.74	1.4441	0.074352	0.92565	0.1487	0.92861	False
GTTAGCTAGTTCTTTCCCAT	Peak_1190	540.11	435.62/476.84/424.8	540.11	435.62	-0.30953	907.93	5240.7	1.4433	0.074464	0.92554	0.14893	0.92861	False
TTCATGCAAGCAAGGAGTGG	Peak_2622	1237.5	1417.5/1461.4/1351.6	1237.5	1417.5	0.19581	3133.3	15560	1.4433	0.92553	0.074472	0.14894	0.92861	True
GAATAGGTGCTAGCCTCTCG	Peak_2416	659.75	536.27/547.48/540.65	659.75	540.65	-0.28674	32.916	6810.7	1.4431	0.074491	0.92551	0.14898	0.92861	False
CTTGCCCAGGCTTGCACACC	Peak_1240	1051.2	1076.4/1243.6/1212.8	1051.2	1212.8	0.2062	9782.3	12554	1.4428	0.92547	0.074533	0.14907	0.92861	True
TGGACAAGCCTGGACTAGCC	Peak_2119	953.74	802.1/712.31/861.08	953.74	802.1	-0.24953	5770.2	11047	1.4428	0.074545	0.92545	0.14909	0.92861	False
TAGGGAAACCAAGGTCCCCT	Peak_530	570.87	679.17/727.77/635.63	570.87	679.17	0.2502	2128.4	5634.8	1.4427	0.92545	0.074555	0.14911	0.92861	True
AACACACATGCACTATTGCC	Peak_261	1129.8	928.86/960.3/1080.3	1129.8	960.3	-0.23427	7690.2	13803	1.4426	0.074567	0.92543	0.14913	0.92861	False
GGTTACATGGTTAGATGGAG	chr10;129040821:129041821	567.46	677.63/649.76/675.3	567.46	675.3	0.25061	328.67	5590.7	1.4423	0.92539	0.074611	0.14922	0.92861	True
TCACAAGAAGCCACCTACTA	Peak_422	576	467.12/417.23/599.1	576	467.12	-0.30169	9954.2	5701.2	1.442	0.07465	0.92535	0.1493	0.92861	False
TGTGCACTAGAGGCATGGGG	Peak_1137	577.71	583.13/451.08/468.64	577.71	468.64	-0.3013	6708.8	5723.3	1.4418	0.074684	0.92532	0.14937	0.92861	False
AAGAAGTTTCTTGGAGGAGG	Peak_1773	605.06	516.29/476.84/492.64	605.06	492.64	-0.29599	404.54	6080.7	1.4416	0.074706	0.92529	0.14941	0.92861	False
TGCCTAAACATGCCTACAGT	Peak_162	1358.8	1661.8/1542.4/1549.9	1358.8	1549.9	0.18974	6285.9	17600	1.4407	0.92516	0.074837	0.14967	0.92861	True
GCTCCTTGAGTGGACATGCC	Peak_761	681.97	613.86/541.59/560.49	681.97	560.49	-0.28258	1603.1	7112.9	1.4405	0.074867	0.92513	0.14973	0.92861	False
GCTAGAAGAGTAGACATGTC	Peak_956	541.82	411.8/455.5/437.33	541.82	437.33	-0.30847	490.78	5262.4	1.4404	0.074874	0.92513	0.14975	0.92861	False
CTTTCCCTAGTAGCCATGAT	Peak_1692	533.27	595.43/700.54/636.68	533.27	636.68	0.25526	2890	5154.1	1.4404	0.92512	0.074882	0.14976	0.92861	True
AAGTCTTCTTCCATGTCCTT	Peak_506	444.39	352.65/399.57/282.85	444.39	352.65	-0.33277	3536.6	4061.1	1.4397	0.074976	0.92502	0.14995	0.92861	False
GCCATGTGGATCTCAAGTGG	Peak_1602	740.08	868.17/859.48/903.87	740.08	868.17	0.23	675.15	7918	1.4394	0.92498	0.075016	0.15003	0.92861	True
AGTTCTTACATGTTCTAGAA	Peak_816	666.59	547.02/610.76/534.39	666.59	547.02	-0.28472	2111.2	6903.3	1.4391	0.075067	0.92493	0.15013	0.92861	False
TTCAGGCATGACAGGATGGG	Peak_2513	415.34	492.47/512.16/503.08	415.34	503.08	0.2759	97.447	3717.8	1.439	0.92493	0.07507	0.15014	0.92861	True
CTGGGCTCCCTTGGGCAGGG	Peak_1182	697.35	888.91/820.48/765.06	697.35	820.48	0.23427	3877.3	7324	1.4388	0.92489	0.07511	0.15022	0.92861	True
ATATAACCTTGATCAAAGCT	Peak_1683	273.47	192.84/206.78/206.66	273.47	206.66	-0.40244	95.482	2156.9	1.4386	0.075129	0.92487	0.15026	0.92861	False
GAAAGGCACAAGACAAGGAA	Peak_1501	87.169	119.09/119.21/87.674	87.169	119.09	0.44571	493.35	492.34	1.4384	0.92483	0.075166	0.15033	0.92861	True
CAAGAGGATGGCCATTCATG	Peak_1211	223.91	305.78/282.57/274.5	223.91	282.57	0.33439	301.89	1663.5	1.4384	0.92483	0.075165	0.15033	0.92861	True
[truncated: 10,391 more rows]
