# Supplementary material for: Identification of functional regulatory elements in the human genome using pooled CRISPR screens
Source: BMC Genomics. 2020 Jan 31;21:107. doi: 10.1186/s12864-020-6497-0 (PMC6995077; doi:10.1186/s12864-020-6497-0)
Supplement: Supplementary file 21 — Additional file 21: Table S16. Peak-level MAGeCK output (Peak Library/dCas9-KRAB/Doxorubicin) [file 12864_2020_6497_MOESM21_ESM.txt]

id	num	neg|score	neg|p-value	neg|fdr	neg|rank	neg|goodsgrna	neg|lfc	pos|score	pos|p-value	pos|fdr	pos|rank	pos|goodsgrna	pos|lfc
Peak_25	5	1.0693e-05	3.89e-05	0.056931	1	5	-0.49972	0.99999	0.99999	0.999995	2927	0	0
Peak_1873	1	4.0358e-05	3.5518e-05	0.056931	2	1	-2.0652	0.99996	0.99994	0.999995	2926	0	0
Peak_2567	2	0.00012861	0.00031289	0.276238	3	2	-0.68193	0.99987	0.99986	0.999995	2925	0	0
Peak_2200	10	0.00015145	0.00094207	0.393918	4	6	-0.40935	0.25067	0.47448	0.999995	839	2	0.25746
Peak_1354	2	0.00018279	0.00043129	0.276238	5	2	-0.44125	0.99982	0.99981	0.999995	2924	0	0
Peak_314	3	0.00026815	0.00086088	0.393918	6	2	-0.68351	0.97199	0.97235	0.999995	2767	0	0
Peak_489	17	0.00037306	0.0029446	0.464168	7	10	-0.26299	0.79025	0.91661	0.999995	2180	3	0.18115
NO_TARGET_412	1	0.00044394	0.00047188	0.276238	8	1	-0.95631	0.99956	0.99955	0.999995	2923	0	0
Peak_2165	3	0.00056957	0.0018013	0.446687	9	2	-0.55913	0.93241	0.9328	0.999995	2613	0	0
Peak_1934	5	0.00060523	0.0026909	0.464168	10	1	-2.2555	0.37166	0.50935	0.999995	1136	2	0.14809
Peak_199	5	0.00075836	0.0033302	0.464168	11	5	-0.24359	0.99924	0.99927	0.999995	2921	0	0
Peak_1871	2	0.00079583	0.0016017	0.446687	12	2	-0.52538	0.9992	0.99923	0.999995	2920	0	0
Peak_1929	4	0.00081536	0.0028769	0.464168	13	4	-0.30194	0.99918	0.99925	0.999995	2919	0	0
Peak_2180	3	0.00097027	0.0028905	0.464168	14	3	-0.29725	0.99903	0.99914	0.999995	2918	0	0
Peak_1108	9	0.0011371	0.0061107	0.481888	15	5	-0.39407	0.19708	0.39484	0.999995	704	2	0.36061
Peak_2600	6	0.0012101	0.0052076	0.480972	16	1	-1.6336	0.24369	0.39648	0.999995	823	1	0.34932
chr21;16780631:16781631	1	0.0013318	0.0013378	0.446687	17	1	-1.1152	0.99867	0.9987	0.999995	2917	0	0
Peak_2109	7	0.0013715	0.0066283	0.481888	18	2	-0.56149	0.090365	0.21533	0.999995	391	3	0.1658
Peak_2246	11	0.001474	0.0084008	0.506942	19	3	-0.49331	0.15053	0.34961	0.999995	585	3	0.21385
Peak_317	1	0.0014933	0.0014799	0.446687	20	1	-0.88795	0.99851	0.99855	0.999995	2916	0	0
Peak_2113	3	0.0015732	0.00469	0.480972	21	1	-0.99053	0.11369	0.18729	0.999995	454	1	0.2697
Peak_1756	9	0.0015894	0.0082249	0.506942	22	5	-0.25735	0.92122	0.92143	0.999995	2583	1	0.11572
Peak_1480	5	0.001702	0.0067501	0.481888	23	4	-0.27361	0.9574	0.9569	0.999995	2705	0	0
Peak_1941	3	0.0018648	0.0054714	0.481217	24	2	-0.65189	0.96337	0.9638	0.999995	2728	0	0
NO_TARGET_149	1	0.0018968	0.0018892	0.446687	25	1	-0.70575	0.9981	0.99818	0.999995	2914	0	0
Peak_384	7	0.0019759	0.0089522	0.506942	26	2	-0.63605	0.67495	0.7438	0.999995	1879	1	0.18507
chr11;100658192:100659192	1	0.0019776	0.0019839	0.446687	27	1	-0.66429	0.99802	0.99812	0.999995	2913	0	0
Peak_842	3	0.0021279	0.0062596	0.481888	28	3	-0.29179	0.99787	0.99801	0.999995	2911	0	0
Peak_15	9	0.0021491	0.010566	0.506942	29	3	-0.57867	0.25367	0.45517	0.999995	847	3	0.15827
Peak_1872	8	0.002393	0.011865	0.506942	30	6	-0.16314	0.99946	0.9994	0.999995	2922	0	0
Peak_2481	7	0.0025398	0.011147	0.506942	31	3	-0.25951	0.099186	0.22824	0.999995	411	1	0.32163
NO_TARGET_462	1	0.0025426	0.002559	0.464168	32	1	-0.68494	0.99746	0.99753	0.999995	2910	0	0
Peak_1785	8	0.0027212	0.013312	0.506942	33	4	-0.5596	0.65458	0.77041	0.999995	1826	1	0.23481
Peak_2383	4	0.0027415	0.0097674	0.506942	34	1	-1.5431	0.12075	0.20967	0.999995	481	2	0.20986
Peak_1722	3	0.0028499	0.0080591	0.506942	35	3	-0.24899	0.99715	0.99734	0.999995	2909	0	0
Peak_1627	9	0.0028769	0.013664	0.506942	36	4	-0.33659	0.99103	0.99133	0.999995	2876	0	0
Peak_1962	8	0.0030176	0.014577	0.506942	37	6	-0.17497	0.88448	0.88625	0.999995	2456	1	0.099626
Peak_2319	6	0.0031499	0.012859	0.506942	38	3	-0.45371	0.086092	0.19192	0.999995	382	2	0.3976
NO_TARGET_302	1	0.0031883	0.0031645	0.464168	39	1	-0.67633	0.99681	0.99692	0.999995	2908	0	0
NO_TARGET_179	1	0.0033497	0.0033065	0.464168	40	1	-1.0487	0.99665	0.99676	0.999995	2907	0	0
NO_TARGET_246	1	0.0035919	0.0035535	0.469266	41	1	-0.89714	0.99641	0.99649	0.999995	2905	0	0
NO_TARGET_239	1	0.0037533	0.0037158	0.469266	42	1	-0.55813	0.99625	0.99634	0.999995	2903	0	0
NO_TARGET_477	1	0.0039148	0.0038478	0.469266	43	1	-0.71006	0.99609	0.99618	0.999995	2901	0	0
Peak_1599	9	0.0039171	0.017913	0.540873	44	5	-0.5386	0.96503	0.96492	0.999995	2737	0	0
Peak_1812	1	0.0042376	0.0041488	0.47103	45	1	-0.66018	0.99576	0.99591	0.999995	2900	0	0
NO_TARGET_4	1	0.0043183	0.0042198	0.47103	46	1	-0.65995	0.99568	0.99583	0.999995	2899	0	0
Peak_1109	11	0.0044585	0.022358	0.550289	47	4	-0.64349	0.55504	0.75329	0.999995	1567	2	0.15975
NO_TARGET_244	1	0.0044798	0.004345	0.47103	48	1	-0.49654	0.99552	0.99568	0.999995	2898	0	0
Peak_1083	2	0.0045956	0.0089352	0.506942	49	1	-0.73728	0.50374	0.50385	0.999995	1441	0	0
Peak_2334	7	0.0047841	0.019333	0.540873	50	4	-0.48883	0.97902	0.97928	0.999995	2800	0	0
Peak_376	7	0.0048135	0.019442	0.540873	51	4	-0.27688	0.7489	0.78104	0.999995	2069	1	0.14451
Peak_1521	15	0.0049125	0.027249	0.573161	52	8	-0.25252	0.48133	0.73071	0.999995	1392	4	0.19313
chr13;82496682:82497682	2	0.0049177	0.0095678	0.506942	53	1	-0.69508	0.58879	0.58981	0.999995	1656	0	0
Peak_2123	1	0.0049641	0.0048998	0.480972	54	1	-0.63248	0.99504	0.99524	0.999995	2896	0	0
Peak_327	1	0.0052062	0.0051873	0.480972	55	1	-0.592	0.99479	0.995	0.999995	2895	0	0
Peak_335	3	0.0052155	0.014496	0.506942	56	3	-0.42801	0.99478	0.99493	0.999995	2894	0	0
NO_TARGET_103	1	0.0052869	0.0052583	0.480972	57	1	-0.63604	0.99471	0.9949	0.999995	2893	0	0
Peak_1507	3	0.0054445	0.015054	0.506942	58	3	-0.38782	0.99456	0.9947	0.999995	2892	0	0
NO_TARGET_53	1	0.0056098	0.0055898	0.481217	59	1	-0.56879	0.99439	0.99458	0.999995	2891	0	0
Peak_2036	2	0.0059234	0.011428	0.506942	60	2	-0.30639	0.99408	0.99415	0.999995	2890	0	0
Peak_1563	1	0.0059327	0.005874	0.481888	61	1	-0.47266	0.99407	0.9942	0.999995	2889	0	0
chr3;100201932:100202932	2	0.0059358	0.011442	0.506942	62	2	-0.46503	0.99406	0.99413	0.999995	2888	0	0
Peak_1032	7	0.0059411	0.023508	0.550472	63	3	-0.45995	0.15951	0.31389	0.999995	614	2	0.29754
Peak_1072	10	0.0060373	0.027208	0.573161	64	3	-0.24444	0.61181	0.76115	0.999995	1714	2	0.17332
Peak_2408	4	0.0060454	0.019107	0.540873	65	3	-0.22742	0.93131	0.9315	0.999995	2610	0	0
Peak_1344	4	0.0062811	0.019689	0.540873	66	1	-0.6893	0.019155	0.049754	0.999995	131	2	0.47266
chr19;57625812:57626812	2	0.0065274	0.012409	0.506942	67	2	-0.39997	0.95245	0.95306	0.999995	2674	0	0
Peak_804	3	0.0066444	0.018072	0.540873	68	1	-0.64119	0.60076	0.60182	0.999995	1680	0	0
NO_TARGET_363	1	0.0067398	0.0066046	0.481888	69	1	-0.49119	0.99326	0.99338	0.999995	2886	0	0
Peak_496	1	0.0068206	0.0066858	0.481888	70	1	-0.37812	0.99318	0.99332	0.999995	2885	0	0
chr15;79632579:79633579	2	0.0068492	0.013109	0.506942	71	1	-0.64204	0.42597	0.42511	0.999995	1265	1	0.12496
Peak_1459	3	0.0068651	0.018691	0.540873	72	2	-0.45544	0.8599	0.86113	0.999995	2380	0	0
chr15;80256701:80257701	2	0.00701	0.013353	0.506942	73	1	-0.73525	0.60255	0.60348	0.999995	1685	0	0
Peak_757	3	0.0070406	0.019147	0.540873	74	3	-0.18337	0.99296	0.99322	0.999995	2884	0	0
Peak_836	1	0.0070627	0.0069158	0.481966	75	1	-0.66194	0.99294	0.99304	0.999995	2883	0	0
Peak_1343	8	0.0071455	0.029755	0.575723	76	5	-0.18729	0.29729	0.49545	0.999995	952	1	0.30082
Peak_2479	3	0.0071568	0.019448	0.540873	77	3	-0.23872	0.99284	0.99308	0.999995	2881	0	0
Peak_1250	9	0.0071579	0.030564	0.577164	78	5	-0.27057	0.00045674	0.0025928	0.583778	10	3	0.58329
Peak_2040	1	0.0073856	0.0072169	0.49125	79	1	-0.61451	0.99261	0.9927	0.999995	2880	0	0
Peak_765	6	0.0074993	0.026897	0.573161	80	3	-0.44104	0.97436	0.974	0.999995	2780	0	0
Peak_1133	14	0.0080529	0.04061	0.606931	81	5	-0.35364	0.052561	0.17988	0.999995	269	5	0.22002
Peak_617	9	0.0080671	0.034319	0.594382	82	3	-0.40461	0.20659	0.40513	0.999995	727	3	0.22
Peak_1810	3	0.0083707	0.022561	0.550289	83	3	-0.30356	0.99163	0.99185	0.999995	2878	0	0
chr9;80336915:80337915	1	0.0084349	0.0081775	0.506942	84	1	-0.47625	0.99157	0.99171	0.999995	2877	0	0
Peak_3	6	0.0084454	0.029593	0.575723	85	2	-0.53304	0.67655	0.7133	0.999995	1887	1	0.15772
Peak_1801	4	0.0085286	0.025101	0.565156	86	3	-0.33539	0.78781	0.78812	0.999995	2171	0	0
Peak_1716	3	0.0088125	0.02369	0.550472	87	1	-0.57292	0.96229	0.9627	0.999995	2721	0	0
Peak_1482	8	0.0093249	0.037119	0.601431	88	3	-0.23472	0.57745	0.71395	0.999995	1631	2	0.18136
chr6;55668631:55669631	1	0.0094035	0.0091416	0.506942	89	1	-0.39843	0.9906	0.99074	0.999995	2875	0	0
Peak_1118	8	0.0094151	0.037397	0.601431	90	4	-0.28776	0.15872	0.32726	0.999995	611	2	0.31283
Peak_2422	12	0.0095436	0.044595	0.606931	91	7	-0.28152	0.48156	0.70292	0.999995	1393	3	0.20342
chr15;35123287:35124287	1	0.0095649	0.0092938	0.506942	92	1	-0.65735	0.99044	0.99058	0.999995	2874	0	0
chr5;36769354:36770354	2	0.0095784	0.017947	0.540873	93	2	-0.38707	0.99042	0.99064	0.999995	2873	0	0
chr5;40062247:40063247	1	0.0099685	0.0097843	0.506942	94	1	-0.71642	0.99003	0.99015	0.999995	2872	0	0
Peak_2069	5	0.009981	0.032353	0.590669	95	2	-0.61243	0.95324	0.95286	0.999995	2678	0	0
Peak_1135	12	0.0099902	0.046449	0.606931	96	5	-0.26586	0.75638	0.86711	0.999995	2088	2	0.15303
Peak_1325	4	0.010044	0.028771	0.575723	97	2	-0.43193	0.8748	0.87472	0.999995	2430	0	0
chr16;30588835:30589835	1	0.01013	0.0099737	0.506942	98	1	-0.47493	0.98987	0.99001	0.999995	2871	0	0
Peak_2322	11	0.010163	0.044571	0.606931	99	3	-0.39678	0.28785	0.52905	0.999995	931	2	0.25794
NO_TARGET_261	1	0.010372	0.010221	0.506942	100	1	-0.60962	0.98963	0.98979	0.999995	2870	0	0
chr15;97123318:97124318	2	0.010517	0.019722	0.540873	101	2	-0.35496	0.98948	0.9897	0.999995	2868	0	0
Peak_1681	3	0.010537	0.02804	0.575723	102	2	-0.30592	0.96838	0.96874	0.999995	2751	0	0
Peak_1937	4	0.010772	0.030456	0.577164	103	2	-0.5633	0.22864	0.34374	0.999995	780	1	0.34105
NO_TARGET_338	1	0.010776	0.0106	0.506942	104	1	-0.62699	0.98922	0.98941	0.999995	2865	0	0
Peak_2373	9	0.010833	0.044023	0.606931	105	5	-0.28302	0.65693	0.7797	0.999995	1833	2	0.18212
Peak_714	10	0.010843	0.044795	0.606931	106	4	-0.34205	0.98356	0.9831	0.999995	2830	0	0
Peak_206	5	0.010859	0.034921	0.601252	107	3	-0.26084	0.97463	0.97415	0.999995	2781	0	0
chr5;175427197:175428197	3	0.010977	0.02916	0.575723	108	2	-0.57847	0.5899	0.59108	0.999995	1660	0	0
NO_TARGET_496	1	0.011099	0.010904	0.506942	109	1	-0.49296	0.9889	0.9891	0.999995	2864	0	0
Peak_2592	7	0.011106	0.041608	0.606931	110	4	-0.35244	0.97999	0.98018	0.999995	2810	0	0
Peak_941	4	0.011116	0.031227	0.582361	111	3	-0.25211	0.95877	0.95864	0.999995	2712	0	0
Peak_154	3	0.011171	0.029613	0.575723	112	3	-0.25108	0.98883	0.98918	0.999995	2863	0	0
chr1;230695062:230696062	2	0.011241	0.021062	0.540873	113	2	-0.3308	0.98876	0.98899	0.999995	2862	0	0
chr14;26279540:26280540	1	0.01126	0.011053	0.506942	114	1	-0.67711	0.98874	0.98894	0.999995	2861	0	0
Peak_2051	2	0.011499	0.021495	0.540873	115	2	-0.30736	0.9885	0.98877	0.999995	2860	0	0
chr17;15122511:15123511	2	0.011509	0.021509	0.540873	116	1	-0.58829	0.78925	0.78837	0.999995	2174	0	0
Peak_2535	7	0.011526	0.042961	0.606931	117	2	-0.81411	0.062947	0.1668	0.999995	299	4	0.20478
Peak_55	11	0.011961	0.050819	0.619644	118	4	-0.36206	0.27669	0.51546	0.999995	905	2	0.2905
Peak_1128	4	0.012053	0.033544	0.591465	119	2	-0.37815	0.12229	0.2116	0.999995	491	1	0.5286
Peak_422	5	0.012107	0.038557	0.606755	120	3	-0.30169	0.95353	0.95312	0.999995	2680	0	0
Peak_1731	9	0.012173	0.048055	0.611558	121	5	-0.3597	0.98036	0.98074	0.999995	2813	0	0
NO_TARGET_297	1	0.012309	0.012186	0.506942	122	1	-0.38542	0.98769	0.98781	0.999995	2856	0	0
NO_TARGET_319	1	0.01239	0.012267	0.506942	123	1	-0.46295	0.98761	0.98772	0.999995	2855	0	0
chr7;86259153:86260153	2	0.012471	0.023345	0.550472	124	2	-0.42017	0.98753	0.98777	0.999995	2854	0	0
NO_TARGET_452	1	0.012471	0.012345	0.506942	125	1	-0.45551	0.98753	0.98762	0.999995	2853	0	0
Peak_339	1	0.012551	0.012433	0.506942	126	1	-0.44278	0.98745	0.98757	0.999995	2852	0	0
Peak_398	7	0.012582	0.046655	0.606931	127	3	-0.38649	0.71953	0.7656	0.999995	1989	1	0.39683
Peak_1152	2	0.012706	0.023805	0.550472	128	2	-0.46377	0.98729	0.98752	0.999995	2851	0	0
Peak_79	5	0.012756	0.040502	0.606931	129	4	-0.24398	0.82879	0.8284	0.999995	2294	0	0
Peak_726	2	0.012793	0.023981	0.550472	130	1	-0.61846	0.48943	0.48933	0.999995	1407	0	0
NO_TARGET_420	1	0.013116	0.012954	0.506942	131	1	-0.48708	0.98688	0.98696	0.999995	2850	0	0
NO_TARGET_210	1	0.013197	0.013028	0.506942	132	1	-0.62552	0.9868	0.98689	0.999995	2849	0	0
Peak_222	8	0.013349	0.050004	0.619644	133	5	-0.19187	0.18052	0.35451	0.999995	669	1	0.32579
Peak_436	3	0.013646	0.035949	0.601431	134	2	-0.28818	0.14983	0.23976	0.999995	583	1	0.25862
Peak_979	2	0.013897	0.025919	0.573161	135	2	-0.34824	0.9861	0.98646	0.999995	2848	0	0
Peak_1273	2	0.014146	0.026336	0.573161	136	2	-0.27978	0.98585	0.98621	0.999995	2847	0	0
Peak_1453	1	0.014327	0.014131	0.506942	137	1	-0.42586	0.98567	0.98576	0.999995	2846	0	0
NO_TARGET_129	1	0.014408	0.014222	0.506942	138	1	-0.40204	0.98559	0.98569	0.999995	2845	0	0
NO_TARGET_441	1	0.014489	0.014297	0.506942	139	1	-0.44695	0.98551	0.98562	0.999995	2844	0	0
chr20;54247423:54248423	1	0.014569	0.014391	0.506942	140	1	-0.66734	0.98543	0.98551	0.999995	2842	0	0
Peak_95	3	0.014622	0.038354	0.606755	141	3	-0.28096	0.98538	0.98586	0.999995	2841	0	0
NO_TARGET_291	1	0.01465	0.014479	0.506942	142	1	-0.40068	0.98535	0.98544	0.999995	2840	0	0
Peak_1970	7	0.014659	0.052061	0.620522	143	3	-0.32977	0.65663	0.73563	0.999995	1832	1	0.17963
Peak_799	5	0.014695	0.045884	0.606931	144	3	-0.2139	0.10192	0.21415	0.999995	425	1	0.49485
Peak_1945	2	0.014787	0.027415	0.573161	145	2	-0.29826	0.98521	0.98553	0.999995	2839	0	0
NO_TARGET_71	1	0.014892	0.014709	0.506942	146	1	-0.54315	0.98511	0.98521	0.999995	2838	0	0
Peak_324	1	0.014973	0.014787	0.506942	147	1	-0.39482	0.98503	0.98512	0.999995	2837	0	0
NO_TARGET_467	1	0.015215	0.015068	0.506942	148	1	-0.40364	0.98478	0.98489	0.999995	2836	0	0
Peak_1407	2	0.015678	0.029059	0.575723	149	1	-0.59277	0.70888	0.70892	0.999995	1967	0	0
Peak_453	4	0.015886	0.042305	0.606931	150	2	-0.3825	0.16002	0.25853	0.999995	617	1	0.27352
Peak_2146	6	0.016135	0.051655	0.619644	151	2	-0.35307	0.92076	0.92103	0.999995	2579	0	0
chr15;21357830:21358830	1	0.016668	0.016719	0.540873	152	1	-0.44955	0.98333	0.98344	0.999995	2829	0	0
Peak_2550	3	0.017239	0.043391	0.606931	153	2	-0.89768	0.85514	0.85635	0.999995	2360	0	0
Peak_978	16	0.017293	0.079237	0.704152	154	8	-0.27355	0.89491	0.95221	0.999995	2493	2	0.15735
NO_TARGET_243	1	0.017798	0.017788	0.540873	155	1	-0.62824	0.9822	0.98226	0.999995	2827	0	0
Peak_1000	2	0.017921	0.033202	0.590669	156	2	-0.31827	0.98208	0.9824	0.999995	2826	0	0
chr23;148073777:148074777	1	0.017959	0.017933	0.540873	157	1	-0.57894	0.98204	0.98204	0.999995	2825	0	0
NO_TARGET_411	1	0.01804	0.018007	0.540873	158	1	-0.42498	0.98196	0.98191	0.999995	2823	0	0
Peak_1114	4	0.018183	0.047403	0.607873	159	3	-0.40083	0.82834	0.82831	0.999995	2292	0	0
Peak_267	1	0.018202	0.018183	0.540873	160	1	-0.43301	0.9818	0.98174	0.999995	2822	0	0
Peak_1047	2	0.018239	0.033771	0.591895	161	1	-0.40837	0.809	0.80796	0.999995	2242	0	0
Peak_650	3	0.018368	0.045109	0.606931	162	2	-0.332	0.70744	0.70851	0.999995	1963	0	0
NO_TARGET_206	1	0.018605	0.018623	0.540873	163	1	-0.42084	0.98139	0.98129	0.999995	2821	0	0
chr4;156382975:156383975	1	0.018847	0.018887	0.540873	164	1	-0.47562	0.98115	0.981	0.999995	2819	0	0
NO_TARGET_24	1	0.01909	0.019215	0.540873	165	1	-0.53119	0.98091	0.98075	0.999995	2817	0	0
Peak_1427	3	0.019274	0.046445	0.606931	166	2	-0.46607	0.40014	0.42278	0.999995	1206	1	0.12739
Peak_2186	10	0.019346	0.074694	0.693116	167	6	-0.23584	0.97255	0.97208	0.999995	2770	0	0
Peak_2513	13	0.019355	0.080877	0.705533	168	4	-0.33056	0.40285	0.65771	0.999995	1214	3	0.19325
chr4;127567903:127568903	2	0.019601	0.036199	0.601431	169	2	-0.25823	0.9804	0.98074	0.999995	2815	0	0
Peak_1553	5	0.019708	0.056766	0.642537	170	2	-0.38806	0.17607	0.29767	0.999995	657	2	0.21969
Peak_556	2	0.01985	0.036646	0.601431	171	2	-0.2559	0.98015	0.98051	0.999995	2812	0	0
NO_TARGET_470	1	0.019897	0.02003	0.540873	172	1	-0.3976	0.9801	0.9799	0.999995	2811	0	0
Peak_1935	14	0.019902	0.084419	0.706966	173	7	-0.252	0.94785	0.96399	0.999995	2654	1	0.1846
Peak_1129	4	0.019919	0.051303	0.619644	174	2	-0.6407	0.030479	0.075211	0.999995	176	2	0.38493
Peak_2399	4	0.020063	0.051621	0.619644	175	3	-0.19354	0.85237	0.85238	0.999995	2348	0	0
chr7;86555535:86556535	2	0.02017	0.037187	0.601431	176	2	-0.26078	0.97983	0.98022	0.999995	2809	0	0
NO_TARGET_182	1	0.02022	0.020369	0.540873	177	1	-0.38858	0.97978	0.97959	0.999995	2808	0	0
Peak_816	6	0.020294	0.063166	0.655139	178	3	-0.28472	0.14976	0.29341	0.999995	582	1	0.28781
NO_TARGET_316	1	0.0203	0.020446	0.540873	179	1	-0.48003	0.9797	0.97952	0.999995	2807	0	0
chr12;74541793:74542793	2	0.020701	0.038094	0.605978	180	2	-0.39579	0.9793	0.97973	0.999995	2805	0	0
Peak_48	1	0.020704	0.020818	0.540873	181	1	-0.55567	0.9793	0.97914	0.999995	2804	0	0
NO_TARGET_475	1	0.020785	0.020886	0.540873	182	1	-0.4829	0.97922	0.97906	0.999995	2802	0	0
NO_TARGET_79	1	0.020865	0.020954	0.540873	183	1	-0.46263	0.97913	0.979	0.999995	2801	0	0
Peak_1258	6	0.02119	0.065435	0.661483	184	4	-0.2471	0.87248	0.87253	0.999995	2419	0	0
Peak_905	9	0.021359	0.075553	0.69542	185	5	-0.20991	0.82749	0.86184	0.999995	2290	1	0.49417
chr6;144252291:144253291	1	0.02143	0.021542	0.540873	186	1	-0.29379	0.97857	0.97846	0.999995	2797	0	0
Peak_1007	5	0.021444	0.060216	0.650378	187	3	-0.2385	0.9787	0.97838	0.999995	2799	0	0
Peak_78	1	0.021511	0.02162	0.540873	188	1	-0.88726	0.97849	0.97838	0.999995	2796	0	0
Peak_2129	3	0.021755	0.050376	0.619644	189	2	-0.35441	0.9587	0.95906	0.999995	2711	0	0
Peak_2490	8	0.021828	0.076067	0.695777	190	5	-0.1721	0.53489	0.68052	0.999995	1503	1	0.2256
Peak_1014	8	0.022206	0.077214	0.704065	191	4	-0.26768	0.55628	0.69734	0.999995	1570	2	0.13699
chr3;118132354:118133354	1	0.022237	0.022402	0.550289	192	1	-0.96122	0.97776	0.97772	0.999995	2795	0	0
Peak_2245	6	0.022247	0.06829	0.664074	193	4	-0.27019	0.96817	0.96781	0.999995	2749	0	0
Peak_1081	2	0.022407	0.041037	0.606931	194	2	-0.28757	0.97759	0.97802	0.999995	2794	0	0
Peak_1305	5	0.022746	0.062892	0.655139	195	3	-0.28063	0.87363	0.87353	0.999995	2424	0	0
Peak_1330	6	0.022785	0.069687	0.670971	196	1	-0.85111	0.90253	0.90238	0.999995	2517	0	0
chr20;43381239:43382239	2	0.022872	0.041862	0.606931	197	1	-0.77974	0.83137	0.83018	0.999995	2301	0	0
Peak_990	5	0.022874	0.063142	0.655139	198	3	-0.26739	0.8368	0.83624	0.999995	2309	0	0
Peak_1857	7	0.023	0.073101	0.685786	199	4	-0.35609	0.89736	0.89747	0.999995	2499	0	0
Peak_2414	2	0.023261	0.042569	0.606931	200	2	-0.34214	0.97674	0.9772	0.999995	2792	0	0
chr3;94314442:94315442	1	0.023287	0.023437	0.550472	201	1	-0.85061	0.97671	0.97669	0.999995	2791	0	0
Peak_266	5	0.023363	0.064076	0.655139	202	2	-0.39182	0.73159	0.73259	0.999995	2024	1	0.10614
Peak_1559	9	0.023363	0.081297	0.705533	203	3	-0.31666	0.080558	0.21103	0.999995	362	2	0.28115
Peak_1180	6	0.023594	0.071707	0.679243	204	3	-0.29606	0.082821	0.1864	0.999995	372	2	0.28842
NO_TARGET_281	1	0.02361	0.023738	0.550472	205	1	-0.96838	0.97639	0.97632	0.999995	2789	0	0
Peak_251	10	0.023988	0.087247	0.706966	206	3	-0.4531	0.59976	0.75427	0.999995	1677	2	0.22055
chr2;82725807:82726807	1	0.024013	0.024073	0.550472	207	1	-0.76922	0.97599	0.97593	0.999995	2786	0	0
Peak_2348	4	0.024258	0.061299	0.654923	208	3	-0.21763	0.37547	0.4524	0.999995	1144	1	0.31092
Peak_2345	6	0.024407	0.073841	0.690523	209	4	-0.19737	0.30437	0.45265	0.999995	971	2	0.18703
NO_TARGET_25	1	0.024578	0.024556	0.55718	210	1	-0.46206	0.97542	0.97534	0.999995	2785	0	0
Peak_2529	5	0.024714	0.067076	0.661483	211	3	-0.25471	0.97691	0.97654	0.999995	2793	0	0
Peak_2125	4	0.02484	0.062577	0.655139	212	3	-0.36316	0.5321	0.55582	0.999995	1502	1	0.21777
Peak_241	9	0.024918	0.085799	0.706966	213	5	-0.16603	0.38535	0.59429	0.999995	1167	3	0.161
Peak_1725	2	0.025788	0.047271	0.607873	214	2	-0.31828	0.97421	0.97484	0.999995	2779	0	0
Peak_2108	9	0.026028	0.088884	0.706966	215	4	-0.23756	0.60837	0.74488	0.999995	1699	2	0.23181
NO_TARGET_140	1	0.026031	0.026153	0.573161	216	1	-0.43313	0.97397	0.97388	0.999995	2777	0	0
Peak_1647	1	0.026193	0.026281	0.573161	217	1	-0.53727	0.97381	0.97372	0.999995	2776	0	0
Peak_1551	3	0.026562	0.058041	0.642537	218	2	-0.26834	0.61644	0.61748	0.999995	1728	0	0
chr21;14843327:14844327	1	0.026596	0.026687	0.573161	219	1	-0.43993	0.9734	0.9733	0.999995	2773	0	0
Peak_2403	4	0.026685	0.06664	0.661483	220	2	-0.57182	0.86175	0.86169	0.999995	2387	0	0
Peak_1115	4	0.02682	0.066931	0.661483	221	3	-0.29013	0.58537	0.59645	0.999995	1645	1	0.2134
Peak_1568	9	0.027117	0.091834	0.712989	222	5	-0.25954	0.98954	0.98987	0.999995	2869	0	0
NO_TARGET_166	1	0.027161	0.027225	0.573161	223	1	-0.54216	0.97284	0.97272	0.999995	2771	0	0
Peak_1138	4	0.027595	0.068754	0.666366	224	3	-0.17398	0.97502	0.97497	0.999995	2783	0	0
NO_TARGET_423	1	0.027645	0.027689	0.574784	225	1	-0.47072	0.97235	0.97225	0.999995	2768	0	0
Peak_1667	2	0.027972	0.051029	0.619644	226	1	-1.0097	0.0033066	0.0064321	0.672383	36	1	0.78573
chr21;38704427:38705427	2	0.02812	0.051266	0.619644	227	2	-0.28934	0.97188	0.97257	0.999995	2766	0	0
Peak_830	7	0.028187	0.085921	0.706966	228	2	-0.32807	0.73183	0.77186	0.999995	2025	1	0.15729
Peak_1683	14	0.028282	0.11252	0.738434	229	6	-0.21648	0.9226	0.95676	0.999995	2588	1	0.16014
NO_TARGET_258	1	0.028372	0.028392	0.575723	230	1	-0.36709	0.97163	0.97157	0.999995	2765	0	0
Peak_583	6	0.028526	0.084933	0.706966	231	3	-0.24083	0.35846	0.50406	0.999995	1099	2	0.24373
chr21;27829630:27830630	1	0.028937	0.028923	0.575723	232	1	-0.37981	0.97106	0.971	0.999995	2761	0	0
Peak_2075	5	0.029002	0.07583	0.695777	233	3	-0.25413	0.82572	0.82527	0.999995	2282	0	0
chr11;26176031:26177031	1	0.029018	0.029032	0.575723	234	1	-0.37342	0.97098	0.9709	0.999995	2760	0	0
Peak_2269	2	0.029268	0.053214	0.625532	235	2	-0.37265	0.97073	0.97146	0.999995	2759	0	0
Peak_796	15	0.029442	0.11627	0.742585	236	5	-0.29073	0.15504	0.39086	0.999995	600	4	0.23447
Peak_2548	2	0.029545	0.053742	0.629208	237	2	-0.2407	0.97046	0.97111	0.999995	2757	0	0
Peak_772	9	0.029557	0.098467	0.721575	238	3	-0.34325	0.92891	0.92894	0.999995	2603	0	0
chr2;78735217:78736217	1	0.029825	0.029897	0.575723	239	1	-0.37654	0.97018	0.97013	0.999995	2756	0	0
Peak_681	5	0.029837	0.077495	0.704152	240	3	-0.21361	0.99658	0.99657	0.999995	2906	0	0
Peak_2073	6	0.02989	0.08835	0.706966	241	2	-0.54661	0.31802	0.46582	0.999995	1005	2	0.21869
Peak_1607	5	0.029978	0.077792	0.704152	242	2	-0.47259	0.20811	0.33168	0.999995	729	2	0.31543
Peak_41	6	0.030067	0.088847	0.706966	243	2	-0.47364	0.11971	0.24591	0.999995	476	1	0.38246
NO_TARGET_18	1	0.030148	0.030266	0.577164	244	1	-0.32202	0.96985	0.96983	0.999995	2754	0	0
Peak_557	6	0.030353	0.089594	0.70954	245	2	-0.48021	0.34974	0.49601	0.999995	1078	2	0.16647
Peak_548	2	0.030517	0.055511	0.637177	246	1	-0.42877	0.53694	0.53759	0.999995	1510	0	0
Peak_85	3	0.030558	0.06414	0.655139	247	2	-0.50273	0.98445	0.98488	0.999995	2835	0	0
Peak_1698	13	0.030716	0.11593	0.742585	248	5	-0.37303	0.40224	0.65707	0.999995	1211	3	0.23536
Peak_2254	2	0.030892	0.056201	0.642505	249	2	-0.20621	0.96911	0.96985	0.999995	2753	0	0
Peak_1065	9	0.030923	0.10209	0.728888	250	4	-0.29572	0.42059	0.62613	0.999995	1254	2	0.21732
NO_TARGET_419	1	0.031116	0.031237	0.582361	251	1	-0.42507	0.96888	0.96887	0.999995	2752	0	0
Peak_503	9	0.031587	0.10383	0.728888	252	5	-0.29563	0.86129	0.87894	0.999995	2385	1	0.17336
NO_TARGET_84	1	0.031762	0.031768	0.588514	253	1	-0.39779	0.96824	0.96825	0.999995	2750	0	0
Peak_2504	9	0.031835	0.10453	0.728888	254	4	-0.38456	0.38671	0.59571	0.999995	1168	3	0.17146
Peak_1420	2	0.031947	0.057973	0.642537	255	1	-0.42134	0.77209	0.77134	0.999995	2122	0	0
Peak_723	2	0.031979	0.058038	0.642537	256	2	-0.19897	0.96802	0.96874	0.999995	2748	0	0
Peak_359	1	0.032327	0.032394	0.590669	257	1	-0.4927	0.96767	0.96771	0.999995	2746	0	0
Peak_2004	14	0.032394	0.12576	0.756582	258	6	-0.27036	0.051241	0.17679	0.999995	264	5	0.25349
Peak_1822	8	0.03252	0.10345	0.728888	259	3	-0.33676	0.91967	0.91957	0.999995	2575	0	0
Peak_165	6	0.032582	0.095487	0.721575	260	3	-0.36694	0.97859	0.97824	0.999995	2798	0	0
Peak_1484	15	0.032615	0.12599	0.756582	261	7	-0.28473	0.44834	0.70408	0.999995	1312	3	0.19132
NO_TARGET_146	1	0.032811	0.032918	0.590669	262	1	-0.352	0.96719	0.96724	0.999995	2744	0	0
chr10;58010003:58011003	2	0.032899	0.059671	0.649288	263	2	-0.26335	0.95739	0.95816	0.999995	2704	0	0
Peak_2272	6	0.032968	0.096417	0.721575	264	3	-0.30714	0.14815	0.29087	0.999995	576	2	0.27311
NO_TARGET_359	1	0.032973	0.03306	0.590669	265	1	-0.37851	0.96703	0.96706	0.999995	2743	0	0
Peak_373	1	0.033134	0.033219	0.590669	266	1	-0.34706	0.96687	0.96688	0.999995	2742	0	0
NO_TARGET_74	1	0.033215	0.033297	0.590669	267	1	-0.44412	0.96679	0.96683	0.999995	2741	0	0
Peak_215	4	0.033374	0.081276	0.705533	268	3	-0.15544	0.28671	0.40243	0.999995	927	1	0.23749
Peak_1755	6	0.033628	0.098071	0.721575	269	4	-0.24068	0.86618	0.86611	0.999995	2404	0	0
Peak_890	12	0.033849	0.12236	0.753986	270	1	-0.68994	0.1098	0.28835	0.999995	442	4	0.21315
chr8;40240596:40241596	2	0.03401	0.061478	0.654923	271	2	-0.32438	0.95192	0.95247	0.999995	2672	0	0
chr8;8771569:8772569	1	0.034103	0.034146	0.594382	272	1	-0.43893	0.9659	0.96591	0.999995	2739	0	0
Peak_917	7	0.034525	0.10124	0.728888	273	3	-0.31819	0.19052	0.35746	0.999995	693	1	0.49496
Peak_226	2	0.034804	0.062963	0.655139	274	1	-0.45398	0.42658	0.42572	0.999995	1267	1	0.11345
Peak_803	5	0.034828	0.087413	0.706966	275	3	-0.31348	0.89487	0.89474	0.999995	2491	0	0
Peak_536	6	0.035071	0.10175	0.728888	276	4	-0.21561	0.17936	0.33689	0.999995	667	1	0.31322
Peak_938	7	0.035332	0.10317	0.728888	277	3	-0.29171	0.96768	0.96808	0.999995	2747	0	0
Peak_809	2	0.035492	0.064238	0.655139	278	2	-0.16761	0.96451	0.96525	0.999995	2735	0	0
chr16;14395127:14396127	2	0.035913	0.065026	0.660874	279	1	-0.59618	0.42524	0.4244	0.999995	1264	1	0.12585
Peak_1243	4	0.035965	0.087	0.706966	280	3	-0.25747	0.9881	0.98807	0.999995	2858	0	0
Peak_1463	10	0.036178	0.11866	0.74856	281	3	-0.27412	0.45099	0.66061	0.999995	1323	2	0.17056
Peak_1061	2	0.03623	0.065571	0.661483	282	1	-0.52739	0.82325	0.82208	0.999995	2278	0	0
Peak_730	6	0.036307	0.10474	0.728888	283	2	-0.3075	0.60936	0.67689	0.999995	1705	1	0.19683
NO_TARGET_422	1	0.036363	0.036372	0.601431	284	1	-0.79914	0.96364	0.96372	0.999995	2731	0	0
Peak_2560	6	0.03641	0.10501	0.728888	285	3	-0.39545	0.92046	0.92068	0.999995	2577	0	0
NO_TARGET_54	1	0.036524	0.036602	0.601431	286	1	-0.37844	0.96348	0.96354	0.999995	2729	0	0
Peak_2316	15	0.036656	0.13771	0.761464	287	6	-0.31416	0.55733	0.78885	0.999995	1572	3	0.20102
Peak_2395	1	0.036847	0.036869	0.601431	288	1	-0.47334	0.96315	0.96323	0.999995	2726	0	0
Peak_2300	1	0.036928	0.036981	0.601431	289	1	-0.36428	0.96307	0.96317	0.999995	2725	0	0
Peak_514	1	0.037089	0.03714	0.601431	290	1	-0.31055	0.96291	0.96304	0.999995	2724	0	0
Peak_280	4	0.03723	0.089692	0.70954	291	3	-0.15194	0.98803	0.98799	0.999995	2857	0	0
NO_TARGET_453	1	0.037251	0.037299	0.601431	292	1	-0.37017	0.96275	0.96289	0.999995	2723	0	0
Peak_707	6	0.03742	0.10736	0.732639	293	3	-0.2104	0.76899	0.77643	0.999995	2110	1	0.1734
Peak_517	1	0.037654	0.037711	0.603176	294	1	-0.34761	0.96235	0.96249	0.999995	2722	0	0
Peak_2530	12	0.03782	0.13394	0.761464	295	4	-0.29802	0.49666	0.71415	0.999995	1424	3	0.17966
Peak_612	3	0.037892	0.075062	0.693116	296	1	-0.41425	0.87693	0.87783	0.999995	2438	0	0
Peak_1329	7	0.038068	0.10982	0.737249	297	2	-0.37857	0.74208	0.77729	0.999995	2052	1	0.15962
Peak_2610	7	0.038686	0.11126	0.738434	298	3	-0.34029	0.98927	0.98931	0.999995	2866	0	0
NO_TARGET_106	1	0.038784	0.038865	0.606931	299	1	-0.34883	0.96122	0.96138	0.999995	2719	0	0
Peak_1497	22	0.039336	0.1646	0.77335	300	9	-0.19424	0.4818	0.78002	0.999995	1394	5	0.2024
Peak_1481	9	0.039373	0.12504	0.756582	301	4	-0.36473	0.97635	0.97664	0.999995	2788	0	0
Peak_432	1	0.039592	0.039677	0.606931	302	1	-0.29576	0.96041	0.96055	0.999995	2717	0	0
Peak_835	1	0.039753	0.039798	0.606931	303	1	-0.33935	0.96025	0.96037	0.999995	2716	0	0
Peak_2455	9	0.040385	0.12775	0.756915	304	4	-0.18181	0.78581	0.84465	0.999995	2164	1	0.19805
Peak_2440	5	0.040448	0.098416	0.721575	305	2	-0.30487	0.98197	0.9815	0.999995	2824	0	0
Peak_2169	7	0.040523	0.1155	0.742585	306	3	-0.27381	0.25073	0.43843	0.999995	840	2	0.43481
Peak_700	5	0.040538	0.098616	0.721575	307	2	-0.31671	0.72918	0.73044	0.999995	2016	1	0.14796
chr1;185460861:185461861	1	0.04056	0.040576	0.606931	308	1	-0.38064	0.95944	0.9596	0.999995	2714	0	0
Peak_1660	4	0.040829	0.097544	0.721575	309	3	-0.20265	0.98947	0.9895	0.999995	2867	0	0
Peak_2416	7	0.041069	0.11689	0.743769	310	4	-0.22545	0.11008	0.2442	0.999995	443	2	0.29322
Peak_1685	4	0.04116	0.09822	0.721575	311	1	-0.49528	0.95205	0.95185	0.999995	2673	0	0
NO_TARGET_490	1	0.04169	0.041818	0.606931	312	1	-0.44869	0.95831	0.95843	0.999995	2708	0	0
Peak_468	6	0.041715	0.11498	0.742585	313	3	-0.57869	0.97109	0.97074	0.999995	2763	0	0
chr13;32011191:32012191	2	0.041819	0.075066	0.693116	314	2	-0.25422	0.95818	0.95904	0.999995	2706	0	0
Peak_35	10	0.0419	0.13324	0.761464	315	3	-0.32577	0.24448	0.46864	0.999995	827	3	0.19587
Peak_1201	9	0.042296	0.13272	0.761464	316	2	-0.41462	0.90566	0.90832	0.999995	2529	1	0.11743
Peak_1678	5	0.042737	0.10289	0.728888	317	3	-0.22312	0.27029	0.39851	0.999995	890	2	0.21331
Peak_646	1	0.04274	0.042931	0.606931	318	1	-0.42494	0.95726	0.95735	0.999995	2703	0	0
Peak_928	8	0.042945	0.1263	0.756582	319	4	-0.38524	0.95319	0.95273	0.999995	2677	0	0
Peak_873	1	0.042982	0.043195	0.606931	320	1	-0.29939	0.95702	0.95709	0.999995	2701	0	0
NO_TARGET_406	1	0.043062	0.043256	0.606931	321	1	-0.41897	0.95694	0.95702	0.999995	2700	0	0
NO_TARGET_8	1	0.043305	0.043513	0.606931	322	1	-0.4718	0.9567	0.95679	0.999995	2699	0	0
Peak_1625	12	0.043307	0.14904	0.762162	323	3	-0.41948	0.35734	0.61099	0.999995	1097	3	0.19117
chr9;10801471:10802471	1	0.043466	0.043658	0.606931	324	1	-0.33843	0.95653	0.95662	0.999995	2697	0	0
chr6;126800828:126801828	1	0.043547	0.043722	0.606931	325	1	-0.57504	0.95645	0.95651	0.999995	2695	0	0
chr13;31653197:31654197	1	0.043708	0.043875	0.606931	326	1	-0.5652	0.95629	0.95634	0.999995	2694	0	0
Peak_2453	3	0.04392	0.084358	0.706966	327	2	-0.23979	0.51967	0.52348	0.999995	1475	1	0.12929
Peak_724	3	0.044027	0.084558	0.706966	328	2	-0.29677	0.2719	0.32916	0.999995	894	1	0.28336
chr23;98624500:98625500	1	0.044031	0.044193	0.606931	329	1	-0.37084	0.95597	0.95598	0.999995	2693	0	0
Peak_2533	5	0.044197	0.10575	0.728888	330	3	-0.22408	0.17358	0.29506	0.999995	648	1	0.32239
chr6;96618625:96619625	1	0.044273	0.044463	0.606931	331	1	-0.35285	0.95573	0.95571	0.999995	2692	0	0
Peak_2233	2	0.044454	0.079342	0.704152	332	1	-0.48178	0.60964	0.6104	0.999995	1706	0	0
chr5;104339877:104340877	2	0.044612	0.079629	0.704152	333	1	-0.45564	0.88029	0.87986	0.999995	2446	0	0
chr7;104254576:104255576	1	0.044677	0.044886	0.606931	334	1	-0.34412	0.95532	0.95532	0.999995	2690	0	0
chr23;77144036:77145036	1	0.045	0.045238	0.606931	335	1	-0.5062	0.955	0.955	0.999995	2689	0	0
NO_TARGET_437	1	0.04508	0.045343	0.606931	336	1	-0.30434	0.95492	0.95492	0.999995	2688	0	0
chr15;37795034:37796034	2	0.045085	0.080383	0.705533	337	1	-0.45246	0.71348	0.71349	0.999995	1978	0	0
Peak_2119	11	0.045113	0.14685	0.761464	338	3	-0.27005	0.1766	0.38548	0.999995	658	4	0.21699
Peak_1825	2	0.045116	0.080414	0.705533	339	2	-0.19915	0.95488	0.95552	0.999995	2687	0	0
Peak_728	1	0.045161	0.045427	0.606931	340	1	-0.32951	0.95484	0.95488	0.999995	2686	0	0
chr19;6579281:6580281	1	0.045322	0.045596	0.606931	341	1	-0.35006	0.95468	0.95475	0.999995	2685	0	0
Peak_699	5	0.045364	0.10799	0.733351	342	2	-0.30543	0.12506	0.24259	0.999995	500	2	0.1865
NO_TARGET_269	1	0.045484	0.045738	0.606931	343	1	-0.44941	0.95452	0.95458	0.999995	2684	0	0
Peak_899	5	0.045765	0.10886	0.734145	344	3	-0.19454	0.84631	0.84604	0.999995	2333	0	0
Peak_2141	1	0.045887	0.046107	0.606931	345	1	-0.33205	0.95411	0.95418	0.999995	2682	0	0
Peak_956	11	0.046217	0.14944	0.762162	346	4	-0.27553	0.75953	0.86014	0.999995	2093	1	0.21203
Peak_2406	7	0.04659	0.12964	0.760462	347	4	-0.1717	0.76191	0.78857	0.999995	2101	1	0.17183
NO_TARGET_369	1	0.046856	0.047054	0.607873	348	1	-0.46312	0.95314	0.95322	0.999995	2676	0	0
Peak_306	8	0.047107	0.13537	0.761464	349	3	-0.26428	0.46863	0.63086	0.999995	1373	1	0.26427
Peak_2168	7	0.047176	0.13102	0.761464	350	3	-0.31272	0.55812	0.69376	0.999995	1576	2	0.10664
Peak_1932	18	0.047265	0.17854	0.793216	351	5	-0.3686	0.12681	0.35619	0.999995	508	5	0.28421
Peak_955	1	0.04734	0.047558	0.607873	352	1	-0.51755	0.95266	0.95276	0.999995	2675	0	0
Peak_312	8	0.048344	0.13797	0.761464	353	2	-0.34759	0.46603	0.629	0.999995	1364	2	0.26343
Peak_2279	2	0.048362	0.085785	0.706966	354	2	-0.28226	0.95164	0.95214	0.999995	2670	0	0
Peak_1867	7	0.048527	0.13419	0.761464	355	2	-0.50581	0.52177	0.6614	0.999995	1480	2	0.13992
Peak_2222	13	0.048734	0.16372	0.77335	356	6	-0.20012	0.10766	0.29336	0.999995	437	4	0.25133
Peak_443	4	0.049579	0.11631	0.742585	357	1	-0.54591	0.31364	0.41686	0.999995	996	1	0.22795
chr6;14803594:14804594	1	0.0496	0.050038	0.619644	358	1	-0.34118	0.9504	0.95052	0.999995	2668	0	0
Peak_163	1	0.049681	0.050105	0.619644	359	1	-0.30098	0.95032	0.95043	0.999995	2667	0	0
chr20;40247870:40248870	2	0.049812	0.088336	0.706966	360	1	-0.68225	0.63786	0.63852	0.999995	1784	0	0
chr3;145309021:145310021	2	0.049969	0.088546	0.706966	361	1	-0.40372	0.51066	0.51106	0.999995	1456	0	0
NO_TARGET_221	1	0.050004	0.050433	0.619644	362	1	-0.29174	0.95	0.95015	0.999995	2666	0	0
Peak_1518	12	0.050031	0.16726	0.777793	363	4	-0.34173	0.30096	0.54742	0.999995	956	2	0.29342
Peak_417	3	0.050345	0.094242	0.721575	364	1	-0.48753	0.85117	0.85243	0.999995	2346	0	0
NO_TARGET_340	1	0.050408	0.050768	0.619644	365	1	-0.36277	0.94959	0.94967	0.999995	2662	0	0
Peak_2191	7	0.050421	0.13873	0.761464	366	4	-0.25454	0.44468	0.59421	0.999995	1308	1	0.19949
NO_TARGET_111	1	0.05073	0.051076	0.619644	367	1	-0.30552	0.94927	0.94936	0.999995	2660	0	0
Peak_2007	11	0.050961	0.16034	0.770721	368	5	-0.24241	0.9497	0.95061	0.999995	2664	1	0.1287
chr8;114873574:114874574	1	0.051134	0.051472	0.619644	369	1	-0.39369	0.94887	0.94896	0.999995	2658	0	0
Peak_2035	2	0.051227	0.09066	0.712885	370	1	-0.38449	0.89945	0.899	0.999995	2507	0	0
Peak_39	3	0.051515	0.096045	0.721575	371	1	-0.58765	0.14103	0.22712	0.999995	553	2	0.21044
Peak_180	24	0.051562	0.20618	0.808159	372	6	-0.41005	0.40778	0.73445	0.999995	1227	4	0.24267
Peak_2619	12	0.051595	0.17146	0.782417	373	6	-0.2919	0.12195	0.31074	0.999995	488	3	0.2412
NO_TARGET_468	1	0.05178	0.052152	0.620522	374	1	-0.34069	0.94822	0.94827	0.999995	2656	0	0
chr10;93972218:93973218	1	0.052022	0.052368	0.620576	375	1	-0.44814	0.94798	0.94802	0.999995	2655	0	0
Peak_294	5	0.052183	0.1216	0.753986	376	3	-0.2049	0.95649	0.95608	0.999995	2696	0	0
Peak_1457	4	0.052373	0.12053	0.753986	377	1	-0.48585	0.45074	0.49965	0.999995	1322	1	0.21372
NO_TARGET_482	1	0.052748	0.053052	0.625532	378	1	-0.26328	0.94725	0.94725	0.999995	2652	0	0
Peak_2038	7	0.053249	0.14512	0.761464	379	4	-0.17137	0.9497	0.95005	0.999995	2663	0	0
Peak_1892	6	0.053262	0.13497	0.761464	380	1	-0.40089	0.00092826	0.0041048	0.667492	17	3	0.34307
Peak_897	10	0.053599	0.16159	0.770721	381	3	-0.32415	0.40231	0.61544	0.999995	1212	2	0.24159
Peak_2153	1	0.054121	0.054354	0.63274	382	1	-0.27742	0.94588	0.94589	0.999995	2648	0	0
Peak_281	20	0.054246	0.20213	0.807147	383	7	-0.2533	0.021569	0.10149	0.999995	142	6	0.23887
NO_TARGET_37	1	0.054282	0.054476	0.63274	384	1	-0.61308	0.94572	0.94571	0.999995	2647	0	0
Peak_382	10	0.054593	0.16399	0.77335	385	4	-0.34222	0.16823	0.36304	0.999995	638	2	0.30885
Peak_1390	5	0.05466	0.12651	0.756582	386	3	-0.26458	0.74322	0.74341	0.999995	2055	1	0.20377
Peak_2274	4	0.054852	0.1239	0.756582	387	1	-0.39282	0.67399	0.67479	0.999995	1876	1	0.11988
Peak_919	4	0.054884	0.12393	0.756582	388	2	-0.29636	0.56412	0.57966	0.999995	1597	1	0.14688
Peak_2537	9	0.054912	0.16127	0.770721	389	4	-0.1554	0.98095	0.98128	0.999995	2818	0	0
Peak_1523	2	0.054963	0.096941	0.721575	390	2	-0.1486	0.94504	0.9456	0.999995	2646	0	0
Peak_568	1	0.055008	0.055189	0.637177	391	1	-0.24936	0.94499	0.94495	0.999995	2645	0	0
Peak_1431	1	0.055089	0.055294	0.637177	392	1	-0.33564	0.94491	0.94487	0.999995	2644	0	0
Peak_1890	12	0.055358	0.18074	0.793216	393	4	-0.36532	0.016539	0.071575	0.999995	117	5	0.27915
Peak_1623	7	0.055421	0.15007	0.762162	394	1	-0.73843	0.87524	0.87538	0.999995	2431	0	0
chr6;159449594:159450594	2	0.056096	0.098856	0.721575	395	1	-0.38469	0.90169	0.90128	0.999995	2514	0	0
Peak_883	13	0.05614	0.18252	0.793216	396	5	-0.26528	0.21161	0.46043	0.999995	739	5	0.24531
NO_TARGET_279	1	0.056219	0.056414	0.642505	397	1	-0.38623	0.94378	0.94359	0.999995	2643	0	0
Peak_2468	8	0.056353	0.15507	0.769299	398	3	-0.23085	0.58525	0.72012	0.999995	1644	2	0.14908
Peak_2387	6	0.056356	0.14047	0.761464	399	3	-0.37032	0.99542	0.99538	0.999995	2897	0	0
NO_TARGET_220	1	0.057026	0.057226	0.642537	400	1	-0.40537	0.94297	0.94291	0.999995	2642	0	0
Peak_2099	7	0.057034	0.15357	0.766873	401	2	-0.43112	0.10789	0.24107	0.999995	438	2	0.33102
Peak_132	6	0.057097	0.14171	0.761464	402	3	-0.20911	0.77465	0.78085	0.999995	2132	1	0.13362
Peak_2172	3	0.057404	0.10505	0.728888	403	2	-0.42276	0.98402	0.98446	0.999995	2833	0	0
Peak_1189	1	0.057511	0.057699	0.642537	404	1	-0.30914	0.94249	0.94245	0.999995	2641	0	0
NO_TARGET_228	1	0.057591	0.05776	0.642537	405	1	-0.31886	0.94241	0.94239	0.999995	2640	0	0
Peak_2147	6	0.057759	0.14284	0.761464	406	3	-0.22761	0.72912	0.74724	0.999995	2015	1	0.14751
Peak_544	3	0.057812	0.10557	0.728888	407	1	-0.3596	0.86359	0.86459	0.999995	2391	0	0
Peak_2242	25	0.057858	0.22453	0.808159	408	5	-0.36609	0.17757	0.47426	0.999995	662	6	0.21208
chr7;153089426:153090426	1	0.057995	0.058173	0.642537	409	1	-0.38053	0.94201	0.94202	0.999995	2639	0	0
Peak_12	2	0.058134	0.10239	0.728888	410	1	-0.50916	0.86615	0.86569	0.999995	2403	0	0
NO_TARGET_489	1	0.058479	0.05864	0.645258	411	1	-0.61188	0.94152	0.94148	0.999995	2638	0	0
Peak_1728	1	0.058721	0.058904	0.645734	412	1	-0.38219	0.94128	0.94126	0.999995	2637	0	0
Peak_822	4	0.058869	0.12895	0.757913	413	1	-0.49541	0.07237	0.14831	0.999995	335	1	0.50047
Peak_1126	2	0.059073	0.10398	0.728888	414	1	-0.39698	0.88389	0.88343	0.999995	2455	0	0
chr7;81502225:81503225	1	0.059206	0.059326	0.647942	415	1	-0.30434	0.94079	0.94068	0.999995	2635	0	0
Peak_1270	1	0.05969	0.059905	0.649413	416	1	-0.41292	0.94031	0.94027	0.999995	2634	0	0
Peak_1565	4	0.059794	0.13014	0.761181	417	2	-0.27978	0.50485	0.53601	0.999995	1445	1	0.16778
Peak_2144	6	0.05997	0.14665	0.761464	418	3	-0.36848	0.16404	0.31547	0.999995	628	1	0.26648
Peak_1442	2	0.059993	0.10543	0.728888	419	2	-0.38226	0.94001	0.94065	0.999995	2633	0	0
Peak_1621	7	0.06008	0.16045	0.770721	420	3	-0.26866	0.1886	0.3548	0.999995	687	3	0.20488
chr1;163947650:163948650	1	0.060739	0.060947	0.654923	421	1	-0.32918	0.93926	0.9392	0.999995	2632	0	0
chr18;54681197:54682197	1	0.061385	0.061532	0.654923	422	1	-0.2505	0.93861	0.93855	0.999995	2630	0	0
Peak_1836	7	0.061503	0.16349	0.77335	423	3	-0.26353	0.97669	0.97684	0.999995	2790	0	0
Peak_1188	5	0.061622	0.14008	0.761464	424	2	-0.48735	0.965	0.96454	0.999995	2736	0	0
Peak_755	3	0.061813	0.11165	0.738434	425	2	-0.27215	0.92582	0.92618	0.999995	2593	0	0
Peak_1465	2	0.06189	0.1087	0.734145	426	1	-0.28828	0.38287	0.38306	0.999995	1160	1	0.15625
Peak_2595	3	0.062227	0.11223	0.738434	427	1	-0.50018	0.20986	0.28702	0.999995	732	1	0.34644
Peak_2520	3	0.062249	0.11225	0.738434	428	2	-0.38351	0.98126	0.98185	0.999995	2820	0	0
Peak_1322	5	0.062267	0.14134	0.761464	429	3	-0.21935	0.10006	0.2108	0.999995	418	1	0.40313
chr2;237104584:237105584	1	0.062677	0.062777	0.655139	430	1	-0.39706	0.93732	0.93722	0.999995	2627	0	0
Peak_2580	4	0.062959	0.13428	0.761464	431	2	-0.31921	0.85693	0.85704	0.999995	2366	0	0
Peak_2089	10	0.06311	0.18385	0.79446	432	3	-0.22352	0.17379	0.37146	0.999995	649	4	0.26121
Peak_519	1	0.063242	0.063304	0.655139	433	1	-0.36695	0.93676	0.93662	0.999995	2625	0	0
NO_TARGET_36	1	0.063322	0.063386	0.655139	434	1	-0.32425	0.93668	0.93655	0.999995	2624	0	0
Peak_2142	12	0.063504	0.19725	0.803238	435	4	-0.34025	0.26553	0.50683	0.999995	879	4	0.21056
NO_TARGET_372	1	0.063887	0.063984	0.655139	436	1	-0.40747	0.93611	0.93602	0.999995	2623	0	0
Peak_2603	9	0.06425	0.17925	0.793216	437	4	-0.34442	0.22477	0.42436	0.999995	770	2	0.30607
Peak_2112	9	0.065224	0.1811	0.793216	438	1	-0.70922	0.099524	0.24494	0.999995	413	4	0.20346
Peak_1389	4	0.065435	0.1377	0.761464	439	2	-0.26206	0.24123	0.35965	0.999995	817	2	0.11943
NO_TARGET_64	1	0.065582	0.065814	0.661483	440	1	-0.32709	0.93442	0.93436	0.999995	2619	0	0
Peak_2281	2	0.065795	0.11203	0.738434	441	1	-0.7314	0.25721	0.26916	0.999995	857	1	0.18174
Peak_1917	1	0.065905	0.066149	0.661483	442	1	-0.25828	0.93409	0.93411	0.999995	2618	0	0
Peak_1335	4	0.066038	0.13843	0.761464	443	2	-0.38754	0.78942	0.7897	0.999995	2175	0	0
NO_TARGET_305	1	0.066228	0.066521	0.661483	444	1	-0.37765	0.93377	0.93375	0.999995	2617	0	0
Peak_103	1	0.066793	0.06712	0.661483	445	1	-0.32312	0.93321	0.93324	0.999995	2616	0	0
Peak_2045	10	0.066909	0.19274	0.796953	446	2	-0.34697	0.54195	0.72223	0.999995	1530	2	0.25196
Peak_127	4	0.066991	0.1397	0.761464	447	2	-0.31115	0.74975	0.74997	0.999995	2075	0	0
Peak_2556	6	0.06719	0.15913	0.770721	448	2	-0.32158	0.16237	0.31314	0.999995	623	2	0.29009
NO_TARGET_288	1	0.067197	0.067421	0.661959	449	1	-0.26489	0.9328	0.93285	0.999995	2615	0	0
Peak_1162	1	0.067439	0.067621	0.661959	450	1	-0.42256	0.93256	0.93257	0.999995	2614	0	0
Peak_599	7	0.067572	0.17727	0.792177	451	2	-0.37971	0.88948	0.88949	0.999995	2472	0	0
NO_TARGET_102	1	0.067681	0.067864	0.662129	452	1	-0.27511	0.93232	0.93233	0.999995	2612	0	0
Peak_1596	9	0.067827	0.18588	0.795194	453	3	-0.25926	0.35546	0.56271	0.999995	1093	2	0.19042
Peak_1938	16	0.06811	0.2269	0.808159	454	3	-0.1405	0.16121	0.40386	0.999995	620	5	0.23041
Peak_1558	8	0.068125	0.17894	0.793216	455	4	-0.19498	0.35178	0.54919	0.999995	1081	1	0.31167
Peak_1490	3	0.06856	0.12169	0.753986	456	2	-0.2461	0.6026	0.60358	0.999995	1686	0	0
Peak_395	3	0.068708	0.12191	0.753986	457	1	-0.36488	0.95939	0.95971	0.999995	2713	0	0
NO_TARGET_251	1	0.069134	0.069265	0.669101	458	1	-0.40712	0.93087	0.9309	0.999995	2608	0	0
Peak_1281	10	0.069181	0.19786	0.80325	459	3	-0.4069	0.049906	0.15355	0.999995	257	5	0.18847
Peak_1589	2	0.069224	0.11488	0.742585	460	1	-0.30467	0.59272	0.59379	0.999995	1665	0	0
Peak_286	13	0.069769	0.21683	0.808159	461	6	-0.20744	0.42386	0.6781	0.999995	1259	1	0.31668
chr19;42678635:42679635	2	0.069847	0.11538	0.742585	462	1	-0.35634	0.22685	0.24288	0.999995	772	1	0.24418
NO_TARGET_175	1	0.070022	0.070191	0.672248	463	1	-0.33203	0.92998	0.93004	0.999995	2607	0	0
chr14;100944217:100945217	1	0.070103	0.070279	0.672248	464	1	-0.572	0.9299	0.92996	0.999995	2606	0	0
Peak_946	15	0.070195	0.22424	0.808159	465	4	-0.38988	0.89736	0.94987	0.999995	2500	1	0.26144
Peak_1606	5	0.070416	0.15666	0.770721	466	2	-0.33125	0.78425	0.78367	0.999995	2158	0	0
chr13;72649141:72650141	1	0.070425	0.070628	0.67338	467	1	-0.36025	0.92957	0.92967	0.999995	2605	0	0
chr14;66484217:66485217	1	0.07091	0.071169	0.676337	468	1	-0.25407	0.92909	0.92916	0.999995	2604	0	0
Peak_994	4	0.071213	0.14501	0.761464	469	2	-0.32632	0.72403	0.72441	0.999995	2000	0	0
Peak_712	7	0.071445	0.1845	0.79446	470	3	-0.16177	0.84747	0.84936	0.999995	2337	1	0.086875
Peak_639	8	0.0715	0.18577	0.795194	471	4	-0.17537	0.25346	0.44332	0.999995	845	2	0.22167
Peak_1124	15	0.07155	0.22722	0.808159	472	4	-0.30274	0.95969	0.97267	0.999995	2715	1	0.24506
Peak_1676	11	0.071764	0.20661	0.808159	473	5	-0.37633	0.32638	0.56452	0.999995	1024	3	0.26907
chr13;73530068:73531068	1	0.071999	0.072201	0.680797	474	1	-0.26205	0.928	0.92816	0.999995	2601	0	0
Peak_188	1	0.07212	0.072336	0.680797	475	1	-0.26883	0.92788	0.92805	0.999995	2600	0	0
Peak_546	10	0.072958	0.20659	0.808159	476	4	-0.40277	0.008443	0.036396	0.999995	68	2	0.70653
Peak_2067	10	0.072981	0.20665	0.808159	477	5	-0.25118	0.96165	0.96146	0.999995	2720	0	0
Peak_2052	2	0.073736	0.11841	0.74856	478	1	-0.39344	0.23309	0.24829	0.999995	797	1	0.24666
Peak_1655	4	0.073813	0.14821	0.761464	479	2	-0.26961	0.11642	0.20405	0.999995	463	1	0.29873
Peak_1366	5	0.073901	0.16318	0.77335	480	2	-0.26528	0.45729	0.55269	0.999995	1342	1	0.21822
Peak_86	9	0.074081	0.19759	0.803238	481	2	-0.46445	0.92623	0.92625	0.999995	2595	1	0.25022
Peak_2161	8	0.074358	0.19149	0.796953	482	4	-0.19498	0.35969	0.55459	0.999995	1102	2	0.31512
Peak_2476	6	0.074444	0.17129	0.782417	483	2	-0.42826	0.014787	0.048032	0.999995	105	3	0.62714
Peak_2251	3	0.074469	0.13029	0.761181	484	1	-0.33495	0.79487	0.7961	0.999995	2197	0	0
Peak_1511	7	0.074622	0.18916	0.796953	485	2	-0.43886	0.99378	0.99382	0.999995	2887	0	0
chr1;172651763:172652763	1	0.074703	0.074904	0.693116	486	1	-0.26353	0.9253	0.92575	0.999995	2592	0	0
Peak_355	6	0.075256	0.17256	0.784376	487	1	-0.86161	0.060407	0.14892	0.999995	289	3	0.20458
Peak_808	7	0.076088	0.19134	0.796953	488	3	-0.20586	0.90444	0.90456	0.999995	2523	0	0
Peak_2321	2	0.07622	0.1203	0.753986	489	1	-0.33942	0.28546	0.29395	0.999995	919	1	0.23867
Peak_371	5	0.076828	0.16871	0.778107	490	1	-0.5213	0.55843	0.60839	0.999995	1578	1	0.17057
Peak_1829	3	0.077036	0.13403	0.761464	491	2	-0.24367	0.89431	0.89513	0.999995	2486	0	0
Peak_1562	7	0.077262	0.19307	0.796953	492	1	-0.49082	0.15205	0.30341	0.999995	588	3	0.20237
Peak_1119	2	0.077461	0.12128	0.753986	493	1	-0.46351	0.89	0.88947	0.999995	2473	0	0
Peak_1743	5	0.077681	0.17027	0.781177	494	2	-0.38494	0.6328	0.65581	0.999995	1773	1	0.13439
NO_TARGET_60	1	0.078093	0.078465	0.704152	495	1	-0.33288	0.92191	0.92237	0.999995	2587	0	0
Peak_1737	3	0.078202	0.13581	0.761464	496	2	-0.28168	0.70012	0.70132	0.999995	1940	0	0
Peak_824	1	0.078416	0.078821	0.704152	497	1	-0.3317	0.92158	0.92205	0.999995	2586	0	0
Peak_170	4	0.078475	0.15432	0.766873	498	2	-0.22052	0.39164	0.4625	0.999995	1180	1	0.21757
chr21;23507118:23508118	1	0.078739	0.079108	0.704152	499	1	-0.32068	0.92126	0.92174	0.999995	2585	0	0
Peak_22	2	0.078856	0.12229	0.753986	500	1	-0.34428	0.72325	0.72298	0.999995	1997	0	0
Peak_1225	1	0.078901	0.079284	0.704152	501	1	-0.26367	0.9211	0.92161	0.999995	2582	0	0
Peak_1120	1	0.079143	0.079524	0.704152	502	1	-0.29378	0.92086	0.92137	0.999995	2580	0	0
Peak_710	11	0.079553	0.22327	0.808159	503	5	-0.22539	0.35639	0.58934	0.999995	1096	2	0.22501
Peak_1852	3	0.079654	0.13808	0.761464	504	2	-0.21113	0.67344	0.67456	0.999995	1873	0	0
Peak_2616	1	0.080757	0.081144	0.705533	505	1	-0.21132	0.91924	0.91974	0.999995	2574	0	0
NO_TARGET_98	1	0.08108	0.081473	0.705533	506	1	-0.25512	0.91892	0.91942	0.999995	2573	0	0
chr7;4388195:4389195	1	0.081564	0.082004	0.706966	507	1	-0.24205	0.91844	0.91897	0.999995	2572	0	0
chr12;97071895:97072895	2	0.081797	0.12452	0.756582	508	1	-0.436	0.71088	0.71088	0.999995	1972	0	0
Peak_939	12	0.082106	0.23431	0.810682	509	5	-0.29132	0.31776	0.56652	0.999995	1004	2	0.23634
NO_TARGET_170	1	0.08221	0.08265	0.706966	510	1	-0.39174	0.91779	0.91831	0.999995	2570	0	0
Peak_1680	4	0.08221	0.15917	0.770721	511	2	-0.62577	0.043	0.10215	0.999995	228	2	0.21928
Peak_2558	5	0.082356	0.17886	0.793216	512	2	-0.27739	0.75392	0.75372	0.999995	2085	1	0.15422
Peak_2009	6	0.082406	0.18457	0.79446	513	3	-0.23953	0.37174	0.51607	0.999995	1137	2	0.16475
NO_TARGET_197	1	0.082533	0.082974	0.706966	514	1	-0.26565	0.91747	0.91804	0.999995	2566	0	0
Peak_885	3	0.08259	0.14231	0.761464	515	2	-0.20219	0.1422	0.22879	0.999995	559	1	0.29634
Peak_1111	4	0.082871	0.15997	0.770721	516	2	-0.31762	0.06809	0.14294	0.999995	314	1	0.3429
chr9;21217295:21218295	1	0.083098	0.083583	0.706966	517	1	-0.36288	0.9169	0.91744	0.999995	2565	0	0
NO_TARGET_323	1	0.083179	0.083665	0.706966	518	1	-0.28696	0.91682	0.91732	0.999995	2564	0	0
Peak_9	5	0.083246	0.1805	0.793216	519	2	-0.48173	0.81151	0.81096	0.999995	2248	0	0
NO_TARGET_43	1	0.084389	0.084835	0.706966	520	1	-0.28041	0.91561	0.91594	0.999995	2560	0	0
chr22;47374003:47375003	1	0.08447	0.084896	0.706966	521	1	-0.19302	0.91553	0.91586	0.999995	2559	0	0
Peak_2080	8	0.084491	0.2121	0.808159	522	2	-0.51825	0.8469	0.8578	0.999995	2335	1	0.13693
NO_TARGET_403	1	0.084793	0.085173	0.706966	523	1	-0.31618	0.91521	0.91563	0.999995	2557	0	0
NO_TARGET_349	1	0.084954	0.085309	0.706966	524	1	-0.22237	0.91505	0.91546	0.999995	2556	0	0
NO_TARGET_402	1	0.085197	0.085545	0.706966	525	1	-0.25032	0.9148	0.91523	0.999995	2555	0	0
Peak_1774	9	0.085551	0.21856	0.808159	526	3	-0.57731	0.62764	0.75829	0.999995	1758	2	0.18108
chr23;115254338:115255338	1	0.086286	0.086506	0.706966	527	1	-0.33789	0.91371	0.91412	0.999995	2552	0	0
Peak_2376	4	0.086396	0.16436	0.77335	528	2	-0.31096	0.79694	0.79723	0.999995	2204	0	0
Peak_245	3	0.086646	0.14829	0.761464	529	2	-0.30012	0.94755	0.94782	0.999995	2653	0	0
Peak_2210	8	0.086721	0.21656	0.808159	530	3	-0.32103	0.79822	0.82903	0.999995	2209	1	0.22658
chr2;164464267:164465267	2	0.08674	0.12835	0.757087	531	1	-0.27185	0.88323	0.88268	0.999995	2451	0	0
Peak_1313	5	0.086858	0.18694	0.796543	532	3	-0.18968	0.16802	0.28889	0.999995	637	1	0.48093
NO_TARGET_85	1	0.087295	0.087467	0.706966	533	1	-0.24547	0.9127	0.91305	0.999995	2550	0	0
chr8;93044652:93045652	1	0.087376	0.087568	0.706966	534	1	-0.30095	0.91262	0.91297	0.999995	2548	0	0
Peak_2575	6	0.087439	0.19303	0.796953	535	1	-0.37893	0.0091889	0.031954	0.990649	77	3	0.28784
Peak_2525	6	0.087592	0.19332	0.796953	536	3	-0.27099	0.88233	0.88226	0.999995	2448	0	0
chr23;20640951:20641951	1	0.087618	0.087849	0.706966	537	1	-0.29119	0.91238	0.9127	0.999995	2547	0	0
Peak_2522	4	0.087836	0.166	0.776176	538	2	-0.31676	0.041473	0.098805	0.999995	223	1	0.41117
Peak_2411	7	0.087846	0.20896	0.808159	539	3	-0.27427	0.99231	0.99235	0.999995	2879	0	0
Peak_1269	11	0.088172	0.24146	0.816129	540	5	-0.20344	0.99796	0.99803	0.999995	2912	0	0
NO_TARGET_472	1	0.088667	0.088823	0.706966	541	1	-0.22834	0.91133	0.91165	0.999995	2546	0	0
Peak_2461	3	0.088668	0.15098	0.764543	542	2	-0.19379	0.46083	0.47216	0.999995	1348	1	0.12339
Peak_2121	9	0.089464	0.22568	0.808159	543	4	-0.20983	0.1579	0.345	0.999995	609	2	0.25047
Peak_1575	3	0.089467	0.15223	0.766873	544	2	-0.20896	0.41041	0.43104	0.999995	1234	1	0.16558
Peak_916	23	0.089582	0.30209	0.858027	545	9	-0.19988	0.39771	0.71831	0.999995	1192	6	0.1719
Peak_891	7	0.089595	0.21152	0.808159	546	3	-0.26912	0.68411	0.74803	0.999995	1905	1	0.17791
NO_TARGET_388	1	0.089797	0.089987	0.709949	547	1	-0.25037	0.9102	0.91048	0.999995	2544	0	0
Peak_571	9	0.089935	0.22655	0.808159	548	4	-0.18305	0.57018	0.7194	0.999995	1614	1	0.24411
Peak_1626	3	0.090051	0.15303	0.766873	549	2	-0.18708	0.97058	0.97102	0.999995	2758	0	0
Peak_1222	3	0.090343	0.15347	0.766873	550	2	-0.19535	0.77881	0.77988	0.999995	2146	0	0
Peak_161	7	0.090366	0.21282	0.808159	551	3	-0.58243	0.72518	0.76851	0.999995	2003	1	0.18579
Peak_2496	5	0.090377	0.19329	0.796953	552	2	-0.32636	0.071135	0.15834	0.999995	331	1	0.35598
Peak_2486	3	0.090489	0.15369	0.766873	553	2	-0.21829	0.97109	0.97154	0.999995	2762	0	0
Peak_370	7	0.090576	0.21312	0.808159	554	2	-0.41156	0.056129	0.1518	0.999995	280	3	0.17784
Peak_491	1	0.090605	0.090846	0.712885	555	1	-0.25464	0.9094	0.9097	0.999995	2543	0	0
Peak_1342	3	0.090782	0.15414	0.766873	556	2	-0.29139	0.14896	0.23853	0.999995	578	1	0.23563
Peak_575	1	0.090927	0.091194	0.712989	557	1	-0.22907	0.90907	0.90937	0.999995	2540	0	0
Peak_1247	8	0.091219	0.22538	0.808159	558	3	-0.29566	0.32151	0.5241	0.999995	1014	3	0.14389
Peak_823	7	0.091263	0.2142	0.808159	559	3	-0.25797	0.66777	0.74051	0.999995	1857	1	0.16658
Peak_1557	1	0.091331	0.091597	0.712989	560	1	-0.33189	0.90867	0.909	0.999995	2539	0	0
Peak_1167	8	0.09137	0.22567	0.808159	561	2	-0.32972	0.22878	0.41344	0.999995	781	3	0.14576
Peak_1426	1	0.091573	0.091793	0.712989	562	1	-0.32049	0.90843	0.90876	0.999995	2538	0	0
Peak_1253	3	0.091884	0.15574	0.769681	563	2	-0.24775	0.85634	0.85741	0.999995	2363	0	0
chr21;19255855:19256855	1	0.092138	0.092382	0.715347	564	1	-0.25995	0.90786	0.90823	0.999995	2536	0	0
NO_TARGET_255	1	0.092703	0.092987	0.717392	565	1	-0.27345	0.9073	0.90766	0.999995	2533	0	0
NO_TARGET_187	1	0.092865	0.093136	0.717392	566	1	-0.34752	0.90714	0.90752	0.999995	2532	0	0
Peak_597	21	0.093072	0.30073	0.858027	567	4	-0.3569	0.10649	0.33081	0.999995	433	5	0.27913
chr1;82448775:82449775	1	0.093268	0.093596	0.719043	568	1	-0.21559	0.90673	0.90705	0.999995	2531	0	0
Peak_11	4	0.093516	0.17305	0.784376	569	2	-0.30734	0.92687	0.92694	0.999995	2597	0	0
Peak_2229	14	0.093739	0.27176	0.838567	570	6	-0.22117	0.074627	0.23063	0.999995	343	5	0.18626
Peak_1056	12	0.09459	0.25822	0.82569	571	5	-0.26843	0.32113	0.57026	0.999995	1012	2	0.24095
Peak_705	7	0.094606	0.21914	0.808159	572	3	-0.15036	0.4801	0.62489	0.999995	1388	2	0.16144
chr10;56475045:56476045	1	0.094802	0.095162	0.721575	573	1	-0.27208	0.9052	0.90553	0.999995	2528	0	0
Peak_1506	4	0.094806	0.17474	0.784464	574	2	-0.27105	0.94603	0.94593	0.999995	2649	0	0
NO_TARGET_410	1	0.094883	0.09526	0.721575	575	1	-0.2787	0.90512	0.90549	0.999995	2527	0	0
NO_TARGET_61	1	0.095205	0.095588	0.721575	576	1	-0.23216	0.90479	0.90511	0.999995	2524	0	0
Peak_2152	4	0.095304	0.17545	0.786446	577	2	-0.32864	0.77395	0.77432	0.999995	2130	0	0
NO_TARGET_492	1	0.09577	0.096126	0.721575	578	1	-0.30751	0.90423	0.90449	0.999995	2521	0	0
Peak_138	3	0.095919	0.16168	0.770721	579	1	-0.34409	0.9375	0.93785	0.999995	2628	0	0
Peak_2609	15	0.096186	0.27843	0.844931	580	5	-0.30716	0.18068	0.42619	0.999995	670	2	0.31988
chr13;109845918:109846918	1	0.096335	0.096596	0.721575	581	1	-0.21213	0.90366	0.90395	0.999995	2520	0	0
Peak_1682	10	0.096495	0.24872	0.82569	582	4	-0.24631	0.325	0.54376	0.999995	1021	2	0.23934
chr2;176029729:176030729	1	0.096578	0.09685	0.721575	583	1	-0.24662	0.90342	0.90367	0.999995	2519	0	0
Peak_1637	5	0.096719	0.20492	0.808159	584	1	-0.50905	0.75797	0.75771	0.999995	2090	1	0.17996
Peak_2419	13	0.096886	0.27186	0.838567	585	3	-0.31888	0.2291	0.48096	0.999995	783	3	0.32261
Peak_2207	2	0.097354	0.13698	0.761464	586	1	-0.25928	0.64405	0.64467	0.999995	1793	0	0
Peak_2301	15	0.097371	0.28089	0.845021	587	4	-0.25056	0.19632	0.44637	0.999995	703	5	0.1781
NO_TARGET_154	1	0.097546	0.097828	0.721575	588	1	-0.30686	0.90245	0.90276	0.999995	2516	0	0
Peak_1395	3	0.097703	0.16409	0.77335	589	2	-0.22295	0.46658	0.47696	0.999995	1367	1	0.1471
Peak_2090	3	0.097729	0.16414	0.77335	590	2	-0.27036	0.78564	0.78662	0.999995	2163	0	0
Peak_1835	8	0.097761	0.23764	0.815693	591	4	-0.20794	0.46789	0.63031	0.999995	1370	1	0.30055
NO_TARGET_343	1	0.098353	0.098667	0.721575	592	1	-0.28524	0.90165	0.90197	0.999995	2513	0	0
Peak_1760	5	0.098578	0.20812	0.808159	593	2	-0.31289	0.87075	0.87039	0.999995	2416	0	0
Peak_1921	3	0.098633	0.16555	0.775612	594	2	-0.25497	0.78987	0.7911	0.999995	2176	0	0
Peak_750	11	0.098857	0.26351	0.83025	595	4	-0.24363	0.97236	0.97226	0.999995	2769	0	0
Peak_497	3	0.099903	0.16733	0.777793	596	2	-0.25051	0.98443	0.98486	0.999995	2834	0	0
Peak_1308	1	0.10086	0.10132	0.728888	597	1	-0.36711	0.89914	0.89947	0.999995	2506	0	0
Peak_657	2	0.10149	0.14009	0.761464	598	1	-0.31428	0.8655	0.86501	0.999995	2400	0	0
Peak_2126	3	0.10157	0.16965	0.779528	599	1	-0.35752	0.92097	0.92142	0.999995	2581	0	0
chr10;109194588:109195588	1	0.10174	0.10214	0.728888	600	1	-0.30925	0.89826	0.8986	0.999995	2504	0	0
chr11;104700702:104701702	1	0.10182	0.10224	0.728888	601	1	-0.3047	0.89818	0.89852	0.999995	2503	0	0
Peak_1158	4	0.10192	0.18385	0.79446	602	1	-0.59187	0.15434	0.25144	0.999995	595	1	0.24716
NO_TARGET_200	1	0.10215	0.10255	0.728888	603	1	-0.24047	0.89785	0.89817	0.999995	2502	0	0
Peak_959	7	0.1022	0.23045	0.809006	604	3	-0.22817	0.5494	0.68584	0.999995	1556	1	0.22021
Peak_2145	5	0.10229	0.21482	0.808159	605	2	-0.69941	0.8045	0.80396	0.999995	2229	0	0
chr23;104098297:104099297	2	0.10241	0.14089	0.761464	606	1	-0.444	0.34855	0.35163	0.999995	1076	1	0.12777
Peak_38	3	0.10297	0.17161	0.782417	607	2	-0.18538	0.90737	0.90827	0.999995	2535	0	0
Peak_2497	13	0.10302	0.28283	0.845186	608	4	-0.22429	0.28645	0.54106	0.999995	923	1	0.30492
Peak_2433	2	0.10333	0.14169	0.761464	609	1	-0.29475	0.87956	0.87919	0.999995	2444	0	0
Peak_218	10	0.10341	0.26002	0.82569	610	3	-0.26271	0.0084647	0.036467	0.999995	69	2	0.62732
Peak_149	6	0.10341	0.21909	0.808159	611	2	-0.32954	0.035132	0.10193	0.999995	193	3	0.27607
NO_TARGET_213	1	0.1036	0.10405	0.728888	612	1	-0.3475	0.8964	0.89673	0.999995	2497	0	0
chr3;75850818:75851818	1	0.10376	0.1042	0.728888	613	1	-0.4138	0.89624	0.89657	0.999995	2496	0	0
Peak_2032	3	0.1045	0.17394	0.784376	614	1	-0.39701	0.70336	0.70444	0.999995	1956	0	0
Peak_1408	3	0.10491	0.17445	0.784376	615	2	-0.24467	0.98322	0.98371	0.999995	2828	0	0
Peak_1002	2	0.10501	0.14293	0.761464	616	1	-0.35045	0.82804	0.82699	0.999995	2291	0	0
Peak_550	4	0.10519	0.18805	0.796543	617	2	-0.29873	0.80188	0.80209	0.999995	2222	0	0
NO_TARGET_390	1	0.10521	0.10565	0.728888	618	1	-0.21619	0.89479	0.89507	0.999995	2489	0	0
NO_TARGET_461	1	0.10538	0.10583	0.728888	619	1	-0.2714	0.89462	0.89491	0.999995	2487	0	0
Peak_1574	6	0.10613	0.22367	0.808159	620	1	-0.33956	0.1223	0.25002	0.999995	492	3	0.19111
Peak_1960	12	0.10631	0.28066	0.845021	621	2	-0.35735	0.11271	0.29377	0.999995	452	4	0.22572
Peak_47	1	0.10651	0.10687	0.732639	622	1	-0.25093	0.89349	0.89374	0.999995	2485	0	0
Peak_1916	2	0.10684	0.14423	0.761464	623	1	-0.28896	0.8949	0.89425	0.999995	2492	0	0
NO_TARGET_446	1	0.10691	0.1073	0.732639	624	1	-0.19562	0.89309	0.89332	0.999995	2483	0	0
Peak_703	1	0.10699	0.10738	0.732639	625	1	-0.36475	0.89301	0.89323	0.999995	2482	0	0
Peak_2114	1	0.10747	0.10791	0.733351	626	1	-0.22493	0.89253	0.89281	0.999995	2480	0	0
Peak_2596	6	0.10822	0.22705	0.808159	627	2	-0.26756	0.35212	0.49814	0.999995	1083	2	0.17836
Peak_913	7	0.10826	0.23941	0.815693	628	3	-0.18464	0.8894	0.8894	0.999995	2470	0	0
NO_TARGET_65	1	0.10836	0.10878	0.734145	629	1	-0.31036	0.89164	0.8919	0.999995	2478	0	0
Peak_2285	8	0.10845	0.25794	0.82569	630	1	-0.46549	0.18176	0.35606	0.999995	673	3	0.20228
Peak_2018	15	0.1085	0.30292	0.858027	631	2	-0.51782	0.077059	0.24127	0.999995	349	6	0.19755
Peak_1021	6	0.1086	0.2277	0.808159	632	3	-0.22385	0.81729	0.81754	0.999995	2262	1	0.12486
Peak_98	3	0.10867	0.17982	0.793216	633	2	-0.18538	0.25033	0.3141	0.999995	838	1	0.2464
chr13;69690514:69691514	1	0.10901	0.10955	0.737123	634	1	-0.22867	0.89099	0.89118	0.999995	2475	0	0
Peak_1988	2	0.10973	0.14652	0.761464	635	1	-0.70209	0.84277	0.84166	0.999995	2323	0	0
NO_TARGET_215	1	0.10977	0.11036	0.738434	636	1	-0.27317	0.89023	0.89036	0.999995	2474	0	0
Peak_139	14	0.1098	0.30544	0.858027	637	3	-0.33849	0.0079942	0.040428	0.999995	65	6	0.27433
Peak_996	6	0.11053	0.23058	0.809006	638	2	-0.37613	0.031994	0.093911	0.999995	182	3	0.3125
NO_TARGET_44	1	0.11062	0.1111	0.738434	639	1	-0.33679	0.88938	0.88963	0.999995	2469	0	0
NO_TARGET_432	1	0.11143	0.11192	0.738434	640	1	-0.33188	0.88857	0.88875	0.999995	2466	0	0
Peak_1747	2	0.11156	0.1479	0.761464	641	1	-0.28878	0.8132	0.8122	0.999995	2253	0	0
Peak_2370	15	0.11176	0.30922	0.859099	642	5	-0.2378	0.11501	0.31645	0.999995	459	3	0.32342
NO_TARGET_137	1	0.11199	0.1125	0.738434	643	1	-0.24469	0.88801	0.88822	0.999995	2465	0	0
Peak_1930	4	0.112	0.19694	0.803238	644	2	-0.24672	0.27967	0.39862	0.999995	911	1	0.29744
NO_TARGET_172	1	0.1124	0.11288	0.739152	645	1	-0.26383	0.8876	0.88781	0.999995	2464	0	0
Peak_512	5	0.11243	0.22604	0.808159	646	2	-0.30178	0.69819	0.70477	0.999995	1937	1	0.22034
Peak_847	5	0.11269	0.22637	0.808159	647	2	-0.19549	0.9178	0.91734	0.999995	2571	0	0
Peak_411	8	0.1135	0.267	0.837621	648	3	-0.25145	0.82247	0.8426	0.999995	2275	1	0.16241
NO_TARGET_183	1	0.11369	0.11411	0.742585	649	1	-0.19427	0.88631	0.88652	0.999995	2461	0	0
Peak_1493	10	0.11433	0.27742	0.84409	650	1	-0.65185	0.0092744	0.03922	0.999995	78	5	0.20878
Peak_1038	2	0.11445	0.15013	0.762162	651	1	-0.28378	0.49747	0.49735	0.999995	1426	0	0
NO_TARGET_86	1	0.11458	0.11495	0.742585	652	1	-0.22216	0.88542	0.88556	0.999995	2460	0	0
Peak_602	2	0.1146	0.15025	0.762162	653	1	-0.30877	0.91098	0.91079	0.999995	2545	0	0
NO_TARGET_286	1	0.1149	0.11533	0.742585	654	1	-0.31159	0.8851	0.88521	0.999995	2459	0	0
Peak_870	6	0.115	0.2376	0.815693	655	3	-0.20991	0.388	0.53147	0.999995	1171	1	0.26609
NO_TARGET_483	1	0.11514	0.11553	0.742585	656	1	-0.24801	0.88486	0.88499	0.999995	2457	0	0
Peak_2302	7	0.1161	0.25069	0.82569	657	3	-0.23131	0.46384	0.61073	0.999995	1357	1	0.67735
Peak_911	1	0.11611	0.11645	0.742585	658	1	-0.20981	0.88389	0.88397	0.999995	2454	0	0
Peak_1016	4	0.11633	0.20255	0.807706	659	2	-0.18772	0.93575	0.936	0.999995	2622	0	0
Peak_1086	7	0.11654	0.25131	0.82569	660	2	-0.28406	0.35623	0.52171	0.999995	1095	2	0.18851
Peak_1244	5	0.11663	0.23049	0.809006	661	1	-0.38058	0.25871	0.38605	0.999995	865	2	0.19517
Peak_806	1	0.117	0.11735	0.743999	662	1	-0.1806	0.883	0.88311	0.999995	2450	0	0
Peak_2262	1	0.11708	0.11743	0.743999	663	1	-0.27193	0.88292	0.88306	0.999995	2449	0	0
Peak_1788	9	0.11726	0.27543	0.844065	664	3	-0.2884	0.26767	0.47019	0.999995	884	2	0.2262
Peak_2555	3	0.1177	0.19293	0.796953	665	1	-0.3792	0.89474	0.89549	0.999995	2488	0	0
Peak_2379	3	0.11871	0.19437	0.799665	666	2	-0.21763	0.21378	0.28962	0.999995	743	1	0.24265
Peak_1734	6	0.119	0.24409	0.822788	667	2	-0.22813	0.0263	0.079193	0.999995	164	4	0.17754
Peak_999	5	0.11919	0.23302	0.810029	668	2	-0.27094	0.6164	0.64482	0.999995	1727	1	0.13629
NO_TARGET_272	1	0.11926	0.11964	0.753082	669	1	-0.23383	0.88074	0.88081	0.999995	2447	0	0
Peak_2010	16	0.1199	0.33091	0.864438	670	6	-0.1984	0.02152	0.094963	0.999995	141	3	0.42978
Peak_1648	10	0.1211	0.28815	0.848501	671	3	-0.34992	0.069938	0.19988	0.999995	325	3	0.24123
NO_TARGET_321	1	0.1212	0.12148	0.753986	672	1	-0.20671	0.8788	0.87885	0.999995	2442	0	0
Peak_1753	7	0.12167	0.25869	0.82569	673	3	-0.21165	0.87051	0.87065	0.999995	2415	1	0.11659
Peak_110	1	0.12184	0.12213	0.753986	674	1	-0.23976	0.87816	0.87817	0.999995	2441	0	0
Peak_1643	3	0.12207	0.19916	0.80516	675	2	-0.2495	0.58749	0.58856	0.999995	1652	0	0
Peak_1713	2	0.12279	0.15675	0.770721	676	1	-0.26655	0.17447	0.19991	0.999995	651	1	0.22121
Peak_788	3	0.12307	0.20064	0.806856	677	2	-0.24173	0.6694	0.6704	0.999995	1859	0	0
Peak_173	9	0.12315	0.28548	0.847167	678	4	-0.23865	0.75061	0.83223	0.999995	2079	1	0.15812
Peak_2614	14	0.12337	0.32731	0.859995	679	5	-0.27664	0.025495	0.10363	0.999995	158	6	0.2551
Peak_802	6	0.12362	0.25147	0.82569	680	1	-0.49094	0.12529	0.25478	0.999995	501	3	0.21171
Peak_268	1	0.12386	0.12422	0.756582	681	1	-0.22963	0.87614	0.87619	0.999995	2437	0	0
NO_TARGET_276	1	0.12394	0.12429	0.756582	682	1	-0.17786	0.87606	0.87611	0.999995	2436	0	0
NO_TARGET_108	1	0.12414	0.12451	0.756582	683	1	-0.21803	0.87586	0.87595	0.999995	2434	0	0
Peak_70	2	0.1243	0.15792	0.770721	684	1	-0.37649	0.66174	0.66234	0.999995	1842	0	0
NO_TARGET_41	1	0.12475	0.12508	0.756582	685	1	-0.21868	0.87525	0.87543	0.999995	2432	0	0
Peak_168	2	0.1252	0.15866	0.770721	686	1	-0.30465	0.21503	0.23311	0.999995	745	1	0.19981
chr14;76722576:76723576	2	0.12551	0.15889	0.770721	687	1	-0.43545	0.53496	0.53544	0.999995	1504	0	0
chr4;142910768:142911768	1	0.12612	0.12645	0.756582	688	1	-0.20306	0.87388	0.87399	0.999995	2427	0	0
NO_TARGET_362	1	0.12628	0.12665	0.756582	689	1	-0.19359	0.87372	0.87383	0.999995	2426	0	0
Peak_1659	5	0.12646	0.24083	0.81579	690	1	-0.90568	0.33831	0.47241	0.999995	1050	2	0.20173
NO_TARGET_415	1	0.12652	0.12685	0.756582	691	1	-0.24422	0.87348	0.8736	0.999995	2423	0	0
Peak_1842	4	0.12667	0.21575	0.808159	692	2	-0.20975	0.71995	0.72047	0.999995	1990	0	0
Peak_587	13	0.12692	0.32388	0.859995	693	3	-0.39138	0.013728	0.060977	0.999995	97	7	0.18537
chr15;38693006:38694006	1	0.12701	0.1273	0.756582	694	1	-0.44991	0.87299	0.87309	0.999995	2422	0	0
chr17;15277587:15278587	1	0.12709	0.12736	0.756582	695	1	-0.16531	0.87291	0.87301	0.999995	2421	0	0
NO_TARGET_287	1	0.12717	0.12743	0.756582	696	1	-0.21218	0.87283	0.87294	0.999995	2420	0	0
Peak_1099	6	0.1273	0.25751	0.82569	697	3	-0.17298	0.4383	0.58005	0.999995	1295	1	0.28354
Peak_1142	4	0.12789	0.21735	0.808159	698	2	-0.17419	0.86371	0.86372	0.999995	2394	0	0
Peak_784	5	0.1279	0.24236	0.818202	699	1	-0.5209	0.82149	0.82093	0.999995	2274	0	0
Peak_1571	1	0.12798	0.12817	0.757087	700	1	-0.20224	0.87202	0.87218	0.999995	2418	0	0
Peak_271	7	0.12822	0.26822	0.837856	701	2	-0.3272	0.38101	0.54131	0.999995	1154	1	0.29537
chr8;133323616:133324616	1	0.1283	0.12855	0.757087	702	1	-0.30672	0.8717	0.87181	0.999995	2417	0	0
Peak_1968	4	0.12845	0.21804	0.808159	703	2	-0.28581	0.0087398	0.025862	0.972339	71	2	0.34475
Peak_73	4	0.12934	0.21918	0.808159	704	2	-0.22044	0.90668	0.90681	0.999995	2530	0	0
chr13;82667031:82668031	1	0.13112	0.13135	0.761464	705	1	-0.25745	0.86888	0.86905	0.999995	2412	0	0
Peak_1837	3	0.13112	0.21274	0.808159	706	2	-0.14157	0.45293	0.4653	0.999995	1331	1	0.13196
NO_TARGET_262	1	0.13121	0.13142	0.761464	707	1	-0.17444	0.86879	0.86895	0.999995	2411	0	0
Peak_2128	3	0.13166	0.21349	0.808159	708	1	-0.29054	0.51907	0.52293	0.999995	1473	1	0.20451
Peak_129	2	0.13198	0.16391	0.77335	709	1	-0.24785	0.81716	0.81598	0.999995	2261	0	0
Peak_1338	1	0.13242	0.1327	0.761464	710	1	-0.28925	0.86758	0.86776	0.999995	2410	0	0
chr21;17475626:17476626	1	0.13355	0.13376	0.761464	711	1	-0.24164	0.86645	0.86662	0.999995	2406	0	0
chr2;71839471:71840471	1	0.13371	0.13392	0.761464	712	1	-0.15593	0.86629	0.86647	0.999995	2405	0	0
Peak_2371	6	0.13375	0.26793	0.837856	713	2	-0.28996	0.069798	0.165	0.999995	323	2	0.38399
Peak_128	14	0.13384	0.34372	0.87448	714	2	-0.37142	0.79878	0.90345	0.999995	2212	2	0.19636
Peak_6	9	0.13466	0.3054	0.858027	715	2	-0.35382	0.13466	0.30599	0.999995	530	3	0.17335
Peak_591	5	0.13475	0.25012	0.82569	716	2	-0.31283	0.79503	0.79455	0.999995	2198	0	0
Peak_2591	5	0.13475	0.25012	0.82569	717	1	-0.33136	0.71202	0.71593	0.999995	1976	1	0.1233
NO_TARGET_168	1	0.13492	0.13509	0.761464	718	1	-0.25065	0.86508	0.86519	0.999995	2399	0	0
Peak_620	5	0.13511	0.25045	0.82569	719	2	-0.30017	0.91597	0.91549	0.999995	2563	0	0
NO_TARGET_337	1	0.13516	0.13534	0.761464	720	1	-0.17028	0.86484	0.86501	0.999995	2398	0	0
Peak_1384	3	0.13549	0.21899	0.808159	721	2	-0.16585	0.9741	0.97452	0.999995	2778	0	0
Peak_1215	8	0.13558	0.29555	0.85711	722	2	-0.33143	0.96542	0.96515	0.999995	2738	0	0
chr4;141858070:141859070	1	0.13581	0.13606	0.761464	723	1	-0.51231	0.86419	0.86439	0.999995	2396	0	0
Peak_879	2	0.13619	0.16712	0.777793	724	1	-0.22302	0.88373	0.88322	0.999995	2453	0	0
NO_TARGET_339	1	0.13629	0.1365	0.761464	725	1	-0.34046	0.86371	0.86386	0.999995	2393	0	0
Peak_393	2	0.13664	0.16749	0.777793	726	1	-0.29699	0.91577	0.91578	0.999995	2561	0	0
Peak_653	3	0.13686	0.22104	0.808159	727	2	-0.22558	0.055716	0.10311	0.999995	277	1	0.34797
Peak_2484	9	0.13779	0.31062	0.859155	728	3	-0.27317	0.56397	0.71501	0.999995	1596	2	0.16664
Peak_44	10	0.13792	0.3149	0.859155	729	3	-0.32148	0.74337	0.84536	0.999995	2056	1	0.2163
Peak_1953	4	0.13915	0.2315	0.809569	730	1	-0.83541	0.43133	0.48719	0.999995	1274	1	0.15236
Peak_1765	1	0.13968	0.13986	0.761464	731	1	-0.24458	0.86032	0.8605	0.999995	2382	0	0
Peak_1479	3	0.13973	0.22518	0.808159	732	2	-0.13928	0.9515	0.95184	0.999995	2669	0	0
Peak_2214	7	0.1399	0.28503	0.847167	733	3	-0.23824	0.50913	0.65029	0.999995	1452	1	0.26329
Peak_94	4	0.14006	0.23257	0.810029	734	2	-0.24137	0.73671	0.73717	0.999995	2033	0	0
Peak_1328	1	0.14016	0.14035	0.761464	735	1	-0.30087	0.85984	0.86001	0.999995	2379	0	0
chr23;136062973:136063973	1	0.14041	0.14059	0.761464	736	1	-0.18179	0.85959	0.85973	0.999995	2378	0	0
Peak_1263	9	0.14071	0.31584	0.859155	737	3	-0.25987	0.88887	0.896	0.999995	2468	1	0.13004
NO_TARGET_488	1	0.14073	0.14094	0.761464	738	1	-0.25618	0.85927	0.85941	0.999995	2377	0	0
Peak_1447	3	0.14077	0.22668	0.808159	739	2	-0.24686	0.51535	0.51945	0.999995	1465	1	0.15804
Peak_258	3	0.14111	0.22714	0.808159	740	1	-0.29411	0.37233	0.40163	0.999995	1139	1	0.22617
Peak_2495	4	0.14117	0.23391	0.810364	741	1	-0.31039	0.38157	0.45625	0.999995	1156	1	0.25616
NO_TARGET_378	1	0.14121	0.14147	0.761464	742	1	-0.23719	0.85879	0.85897	0.999995	2374	0	0
Peak_449	1	0.14194	0.14222	0.761464	743	1	-0.33206	0.85806	0.8582	0.999995	2373	0	0
NO_TARGET_161	1	0.1421	0.14239	0.761464	744	1	-0.16239	0.8579	0.85802	0.999995	2372	0	0
NO_TARGET_320	1	0.14218	0.14246	0.761464	745	1	-0.35471	0.85782	0.85793	0.999995	2371	0	0
chr9;87798081:87799081	1	0.14259	0.14288	0.761464	746	1	-0.21333	0.85741	0.85752	0.999995	2369	0	0
Peak_1316	6	0.14275	0.28197	0.845021	747	3	-0.18685	0.21128	0.36631	0.999995	737	1	0.28813
NO_TARGET_445	1	0.14299	0.1433	0.761464	748	1	-0.20175	0.85701	0.85709	0.999995	2367	0	0
Peak_37	8	0.14318	0.30529	0.858027	749	3	-0.2862	0.0025893	0.012731	0.866567	32	2	0.47841
NO_TARGET_28	1	0.14339	0.14369	0.761464	750	1	-0.25655	0.85661	0.85669	0.999995	2364	0	0
Peak_52	1	0.14404	0.14432	0.761464	751	1	-0.22166	0.85596	0.8561	0.999995	2362	0	0
Peak_2182	5	0.14466	0.26085	0.82569	752	2	-0.27895	0.80679	0.8062	0.999995	2234	0	0
Peak_1877	3	0.14482	0.23245	0.810029	753	1	-0.72785	0.56328	0.56428	0.999995	1593	1	0.17984
NO_TARGET_298	1	0.14485	0.14509	0.761464	754	1	-0.2426	0.85515	0.85517	0.999995	2361	0	0
chr19;49472783:49473783	2	0.14487	0.17394	0.784376	755	1	-0.58645	0.6324	0.63308	0.999995	1772	0	0
Peak_2148	1	0.14493	0.14517	0.761464	756	1	-0.19439	0.85507	0.85507	0.999995	2359	0	0
chr18;32472664:32473664	1	0.14541	0.14561	0.761464	757	1	-0.22824	0.85459	0.85462	0.999995	2358	0	0
NO_TARGET_393	1	0.14565	0.14582	0.761464	758	1	-0.1814	0.85435	0.85436	0.999995	2357	0	0
Peak_225	10	0.14565	0.32697	0.859995	759	4	-0.23238	0.54012	0.72118	0.999995	1524	2	0.34648
Peak_1658	4	0.1457	0.23963	0.815693	760	2	-0.18871	0.77837	0.7787	0.999995	2145	0	0
Peak_2505	4	0.14582	0.23979	0.815693	761	2	-0.22384	0.95851	0.95845	0.999995	2709	0	0
Peak_2063	7	0.14582	0.29336	0.8561	762	3	-0.26716	0.25776	0.44447	0.999995	858	2	0.26026
Peak_1750	1	0.14606	0.14623	0.761464	763	1	-0.22351	0.85394	0.85389	0.999995	2355	0	0
Peak_2423	10	0.14614	0.32776	0.860396	764	2	-0.30155	0.068855	0.19737	0.999995	319	4	0.23138
chr2;209218192:209219192	1	0.1463	0.14644	0.761464	765	1	-0.225	0.8537	0.85364	0.999995	2354	0	0
NO_TARGET_14	1	0.14654	0.14668	0.761464	766	1	-0.17148	0.85346	0.85345	0.999995	2353	0	0
Peak_311	4	0.14686	0.24109	0.81579	767	2	-0.30408	0.9491	0.94889	0.999995	2659	0	0
NO_TARGET_444	1	0.14686	0.14701	0.761464	768	1	-0.17345	0.85314	0.85315	0.999995	2352	0	0
Peak_1102	6	0.14695	0.28879	0.848501	769	2	-0.34934	0.78278	0.78758	0.999995	2154	1	0.14161
chr14;98919323:98920323	1	0.14735	0.14747	0.761464	770	1	-0.15218	0.85265	0.85265	0.999995	2350	0	0
Peak_307	15	0.14741	0.37638	0.887672	771	4	-0.25751	0.26423	0.5324	0.999995	877	4	0.18739
NO_TARGET_306	1	0.14759	0.14772	0.761464	772	1	-0.24954	0.85241	0.85245	0.999995	2349	0	0
Peak_1145	3	0.14765	0.23649	0.815693	773	2	-0.47213	0.81904	0.82027	0.999995	2268	0	0
NO_TARGET_211	1	0.14783	0.14796	0.761464	774	1	-0.24233	0.85217	0.85218	0.999995	2347	0	0
Peak_1024	5	0.14797	0.26434	0.831072	775	1	-0.37478	0.90243	0.90185	0.999995	2515	0	0
Peak_2088	1	0.14933	0.14942	0.762162	776	1	-0.56338	0.85067	0.85064	0.999995	2344	0	0
Peak_1802	1	0.14953	0.14961	0.762162	777	1	-0.20718	0.85047	0.85045	0.999995	2342	0	0
Peak_2074	4	0.1499	0.24484	0.822788	778	2	-0.20301	0.85917	0.85933	0.999995	2376	0	0
NO_TARGET_386	1	0.15163	0.15174	0.766873	779	1	-0.19934	0.84837	0.8484	0.999995	2340	0	0
Peak_1080	8	0.15172	0.31566	0.859155	780	3	-0.29735	0.19212	0.36878	0.999995	695	3	0.13853
Peak_629	10	0.15206	0.33678	0.870033	781	4	-0.21824	0.19743	0.40652	0.999995	706	2	0.25048
NO_TARGET_491	1	0.15211	0.15222	0.766873	782	1	-0.19157	0.84789	0.84795	0.999995	2338	0	0
Peak_1419	4	0.15224	0.24781	0.82569	783	2	-0.22951	0.59035	0.6004	0.999995	1661	1	0.11173
Peak_2005	25	0.15259	0.43228	0.894192	784	4	-0.35067	0.547	0.83183	0.999995	1550	5	0.16321
Peak_1649	9	0.15274	0.3362	0.870033	785	3	-0.26909	0.67394	0.79233	0.999995	1875	1	0.20274
chr4;66528929:66529929	2	0.15277	0.18062	0.793216	786	1	-0.2564	0.36434	0.36588	0.999995	1116	1	0.14035
NO_TARGET_263	1	0.15405	0.1541	0.766873	787	1	-0.17839	0.84595	0.846	0.999995	2331	0	0
chr7;79999490:80000490	1	0.15413	0.1542	0.766873	788	1	-0.18322	0.84587	0.8459	0.999995	2330	0	0
Peak_1500	13	0.15463	0.37052	0.887672	789	5	-0.18433	0.90484	0.94372	0.999995	2525	1	0.20698
Peak_856	2	0.1547	0.18205	0.793216	790	1	-0.42187	0.62224	0.62311	0.999995	1743	0	0
Peak_1050	3	0.15491	0.24663	0.82569	791	2	-0.24016	0.3477	0.38322	0.999995	1072	1	0.21806
Peak_793	2	0.15573	0.18292	0.793216	792	1	-0.39566	0.66221	0.66284	0.999995	1844	0	0
NO_TARGET_493	1	0.15582	0.15565	0.769681	793	1	-0.38559	0.84418	0.84426	0.999995	2325	0	0
chr3;46286274:46287274	1	0.15615	0.15593	0.769681	794	1	-0.22639	0.84385	0.84396	0.999995	2324	0	0
Peak_16	7	0.15666	0.30852	0.859099	795	2	-0.29366	0.44872	0.59776	0.999995	1316	2	0.13283
NO_TARGET_57	1	0.15752	0.15728	0.770721	796	1	-0.4526	0.84248	0.84262	0.999995	2322	0	0
Peak_2268	9	0.15801	0.34502	0.87448	797	3	-0.23956	0.60868	0.74512	0.999995	1701	2	0.15708
Peak_1520	1	0.15857	0.15834	0.770721	798	1	-0.20825	0.84143	0.84156	0.999995	2320	0	0
Peak_1689	4	0.15911	0.25646	0.82569	799	2	-0.21023	0.097441	0.17976	0.999995	407	1	0.40728
Peak_50	1	0.16026	0.16002	0.770721	800	1	-0.21319	0.83974	0.83984	0.999995	2318	0	0
NO_TARGET_463	1	0.16067	0.16042	0.770721	801	1	-0.27865	0.83933	0.83936	0.999995	2316	0	0
Peak_945	1	0.16075	0.1605	0.770721	802	1	-0.16956	0.83925	0.8393	0.999995	2315	0	0
NO_TARGET_205	1	0.16123	0.16094	0.770721	803	1	-0.17901	0.83877	0.83879	0.999995	2314	0	0
Peak_1900	5	0.16125	0.27885	0.844931	804	2	-0.25815	0.21599	0.34032	0.999995	748	1	0.28637
NO_TARGET_30	1	0.16155	0.16124	0.770721	805	1	-0.18622	0.83845	0.83849	0.999995	2312	0	0
NO_TARGET_431	1	0.16164	0.16132	0.770721	806	1	-0.18054	0.83836	0.8384	0.999995	2311	0	0
Peak_418	2	0.16203	0.188	0.796543	807	1	-0.26091	0.86354	0.86295	0.999995	2390	0	0
Peak_1991	8	0.1622	0.3284	0.86054	808	3	-0.17775	0.60483	0.73579	0.999995	1693	2	0.17494
Peak_2336	4	0.16234	0.26063	0.82569	809	2	-0.24823	0.95725	0.9572	0.999995	2702	0	0
Peak_535	14	0.1626	0.38801	0.887672	810	3	-0.30573	0.69553	0.85819	0.999995	1931	3	0.14447
Peak_1477	5	0.16377	0.28169	0.845021	811	2	-0.23469	0.41099	0.53026	0.999995	1238	1	0.2089
Peak_1672	14	0.16421	0.39029	0.887672	812	2	-0.51467	0.048383	0.16999	0.999995	255	5	0.20354
Peak_1998	3	0.16452	0.25324	0.82569	813	1	-0.3521	0.89758	0.89823	0.999995	2501	0	0
Peak_592	7	0.16472	0.31967	0.859995	814	2	-0.34773	0.27061	0.45459	0.999995	891	2	0.22129
Peak_1730	6	0.16491	0.31674	0.859995	815	2	-0.27292	0.059189	0.14681	0.999995	286	3	0.28268
Peak_1894	6	0.16526	0.3173	0.859995	816	2	-0.20885	0.080236	0.18202	0.999995	361	1	0.48534
Peak_378	2	0.1655	0.19085	0.796953	817	1	-0.26852	0.81153	0.81062	0.999995	2249	0	0
Peak_1854	2	0.16579	0.19107	0.796953	818	1	-0.23798	0.1812	0.2053	0.999995	672	1	0.24204
chr12;61116386:61117386	1	0.16591	0.16562	0.775612	819	1	-0.20765	0.83409	0.834	0.999995	2306	0	0
Peak_2012	7	0.16626	0.32187	0.859995	820	2	-0.48172	0.39888	0.55601	0.999995	1199	2	0.1709
Peak_2294	1	0.16793	0.16768	0.777793	821	1	-0.17488	0.83207	0.83207	0.999995	2303	0	0
NO_TARGET_66	1	0.1685	0.16825	0.778107	822	1	-0.20095	0.8315	0.8315	0.999995	2302	0	0
Peak_1210	1	0.16878	0.16855	0.778107	823	1	-0.25797	0.83122	0.8312	0.999995	2300	0	0
Peak_995	5	0.16899	0.28735	0.847921	824	2	-0.22002	0.62624	0.65142	0.999995	1756	1	0.16477
Peak_397	1	0.16906	0.16883	0.778107	825	1	-0.16746	0.83094	0.83097	0.999995	2298	0	0
Peak_2611	7	0.16914	0.32603	0.859995	826	3	-0.21496	0.79982	0.81286	0.999995	2217	1	0.11918
NO_TARGET_29	1	0.1693	0.16907	0.778107	827	1	-0.19349	0.8307	0.83072	0.999995	2297	0	0
Peak_1350	2	0.1708	0.19526	0.801571	828	1	-0.38034	0.35414	0.35655	0.999995	1088	1	0.15108
NO_TARGET_486	1	0.17148	0.17113	0.782417	829	1	-0.19571	0.82852	0.82855	0.999995	2293	0	0
Peak_1423	16	0.1724	0.42173	0.889338	830	3	-0.31187	0.054211	0.19179	0.999995	274	6	0.28307
Peak_2498	2	0.17285	0.19703	0.803238	831	1	-0.41506	0.47537	0.47558	0.999995	1383	0	0
Peak_1928	2	0.17329	0.19739	0.803238	832	1	-0.22854	0.60701	0.60773	0.999995	1697	0	0
NO_TARGET_15	1	0.17382	0.17354	0.784376	833	1	-0.17971	0.82618	0.82628	0.999995	2285	0	0
Peak_881	21	0.17405	0.44892	0.901367	834	6	-0.22957	0.1391	0.39715	0.999995	545	8	0.20061
chr11;59216081:59217081	1	0.17423	0.17399	0.784376	835	1	-0.27574	0.82577	0.82589	0.999995	2283	0	0
chr16;60288985:60289985	1	0.17431	0.17408	0.784376	836	1	-0.19995	0.82569	0.82581	0.999995	2281	0	0
NO_TARGET_304	1	0.17447	0.17424	0.784376	837	1	-0.19289	0.82553	0.82564	0.999995	2280	0	0
Peak_2127	4	0.17509	0.27669	0.84409	838	2	-0.18766	0.63137	0.63525	0.999995	1767	1	0.12587
Peak_1869	8	0.17511	0.34489	0.87448	839	3	-0.21559	0.23734	0.42377	0.999995	807	3	0.21142
Peak_1661	9	0.17549	0.36733	0.887672	840	2	-0.3192	0.14178	0.31821	0.999995	556	4	0.2118
NO_TARGET_238	1	0.17738	0.17716	0.792177	841	1	-0.14384	0.82262	0.82254	0.999995	2276	0	0
Peak_649	6	0.17804	0.33107	0.864438	842	2	-0.26304	0.17565	0.33357	0.999995	654	2	0.27456
Peak_2218	8	0.17835	0.34907	0.877781	843	1	-0.37181	0.04079	0.12318	0.999995	219	4	0.23934
Peak_1619	2	0.17842	0.20166	0.807147	844	1	-0.31399	0.46798	0.46777	0.999995	1371	0	0
NO_TARGET_141	1	0.17867	0.17828	0.793216	845	1	-0.18108	0.82133	0.82134	0.999995	2273	0	0
Peak_114	1	0.17939	0.17896	0.793216	846	1	-0.26265	0.82061	0.8206	0.999995	2271	0	0
Peak_1901	7	0.17996	0.34164	0.87448	847	2	-0.29992	0.029853	0.090504	0.999995	173	3	0.25821
Peak_1098	15	0.18057	0.42249	0.890301	848	5	-0.28578	0.70273	0.86366	0.999995	1952	2	0.23571
Peak_1902	1	0.18077	0.18026	0.793216	849	1	-0.27091	0.81923	0.8192	0.999995	2269	0	0
Peak_219	8	0.18081	0.35223	0.881184	850	2	-0.24417	0.035469	0.11161	0.999995	195	3	0.33966
Peak_471	5	0.18152	0.30094	0.858027	851	2	-0.48667	0.037901	0.094053	0.999995	207	3	0.29803
Peak_877	3	0.18159	0.26433	0.831072	852	1	-0.34685	0.49735	0.50339	0.999995	1425	1	0.15661
NO_TARGET_303	1	0.18181	0.18126	0.793216	853	1	-0.18608	0.81819	0.81829	0.999995	2265	0	0
chr19;55991347:55992347	1	0.1819	0.18134	0.793216	854	1	-0.16577	0.8181	0.81822	0.999995	2264	0	0
chr9;26646943:26647943	2	0.18222	0.20474	0.808159	855	1	-0.23572	0.16328	0.19061	0.999995	626	1	0.30308
Peak_1549	9	0.18262	0.37502	0.887672	856	2	-0.3725	0.51611	0.68437	0.999995	1468	2	0.20848
NO_TARGET_125	1	0.18303	0.18242	0.793216	857	1	-0.15073	0.81697	0.81705	0.999995	2260	0	0
Peak_2173	1	0.18327	0.18265	0.793216	858	1	-0.15429	0.81673	0.81683	0.999995	2259	0	0
NO_TARGET_58	1	0.18343	0.1828	0.793216	859	1	-0.29843	0.81657	0.81666	0.999995	2258	0	0
Peak_1402	10	0.18408	0.38588	0.887672	860	4	-0.23844	0.88499	0.90353	0.999995	2458	1	0.19193
Peak_1686	6	0.18427	0.3367	0.870033	861	2	-0.31789	0.1473	0.2896	0.999995	573	2	0.26805
Peak_202	4	0.18462	0.28902	0.848501	862	2	-0.29103	0.50199	0.53402	0.999995	1437	1	0.1964
Peak_736	1	0.18496	0.18426	0.79446	863	1	-0.15485	0.81504	0.81512	0.999995	2257	0	0
Peak_1214	13	0.18525	0.41926	0.888019	864	5	-0.22246	0.97922	0.97894	0.999995	2803	0	0
Peak_232	8	0.18553	0.35823	0.887659	865	3	-0.20926	0.30343	0.50268	0.999995	966	2	0.28266
chr21;21670521:21671521	1	0.18625	0.18562	0.795194	866	1	-0.21495	0.81375	0.81388	0.999995	2256	0	0
NO_TARGET_97	1	0.18642	0.18581	0.795194	867	1	-0.19188	0.81358	0.81371	0.999995	2255	0	0
NO_TARGET_465	1	0.18666	0.1861	0.795194	868	1	-0.15533	0.81334	0.81348	0.999995	2254	0	0
chr12;107311121:107312121	1	0.18746	0.18698	0.796543	869	1	-0.14092	0.81254	0.81263	0.999995	2252	0	0
NO_TARGET_68	1	0.18795	0.18743	0.796543	870	1	-0.17835	0.81205	0.81207	0.999995	2251	0	0
NO_TARGET_112	1	0.18811	0.18757	0.796543	871	1	-0.26194	0.81189	0.81191	0.999995	2250	0	0
Peak_1529	8	0.18847	0.36183	0.887672	872	3	-0.20068	0.9554	0.9549	0.999995	2691	0	0
Peak_735	6	0.18849	0.34078	0.87448	873	2	-0.25453	0.0463	0.12455	0.999995	241	1	0.34578
Peak_640	4	0.18875	0.2942	0.85711	874	2	-0.1467	0.54008	0.56158	0.999995	1523	1	0.15874
Peak_1858	1	0.18924	0.18878	0.796953	875	1	-0.1592	0.81076	0.81084	0.999995	2246	0	0
Peak_2493	1	0.18948	0.189	0.796953	876	1	-0.14673	0.81052	0.81063	0.999995	2244	0	0
Peak_1749	9	0.18988	0.38287	0.887672	877	1	-0.50013	0.064791	0.18234	0.999995	309	3	0.28417
Peak_1060	3	0.19003	0.26992	0.837856	878	1	-0.28432	0.47167	0.48126	0.999995	1379	1	0.15105
Peak_1906	3	0.19024	0.27008	0.837856	879	1	-0.24539	0.76136	0.76219	0.999995	2099	0	0
Peak_1394	6	0.19032	0.34245	0.87448	880	2	-0.25624	0.64448	0.69522	0.999995	1794	1	0.19145
Peak_1425	4	0.19051	0.29629	0.85711	881	2	-0.16974	0.78588	0.78619	0.999995	2165	0	0
NO_TARGET_9	1	0.19094	0.1904	0.796953	882	1	-0.18194	0.80906	0.80912	0.999995	2243	0	0
Peak_1267	10	0.19145	0.39707	0.888019	883	1	-0.37362	2.6352e-05	0.00016744	0.09802	6	6	0.23529
chr5;132104622:132105622	1	0.1915	0.191	0.796953	884	1	-0.1858	0.8085	0.80861	0.999995	2241	0	0
NO_TARGET_21	1	0.19174	0.19124	0.796953	885	1	-0.22912	0.80826	0.80835	0.999995	2239	0	0
Peak_64	9	0.19184	0.38493	0.887672	886	3	-0.24331	0.067092	0.18657	0.999995	312	3	0.2733
Peak_1208	5	0.19185	0.31209	0.859155	887	2	-0.25442	0.54462	0.60012	0.999995	1540	1	0.1744
Peak_2590	10	0.19213	0.39817	0.888019	888	4	-0.22552	0.021185	0.08086	0.999995	140	2	0.43657
chr4;77468288:77469288	2	0.1927	0.21321	0.808159	889	1	-0.25714	0.40897	0.40839	0.999995	1230	1	0.1382
Peak_709	10	0.19286	0.39916	0.888019	890	4	-0.20814	0.43122	0.64217	0.999995	1273	3	0.11645
NO_TARGET_162	1	0.1932	0.19269	0.796953	891	1	-0.30297	0.8068	0.80696	0.999995	2235	0	0
NO_TARGET_38	1	0.19352	0.193	0.796953	892	1	-0.14398	0.80648	0.8067	0.999995	2233	0	0
chr14;88091284:88092284	1	0.19384	0.19328	0.796953	893	1	-0.19727	0.80616	0.80634	0.999995	2232	0	0
Peak_943	10	0.19428	0.40129	0.888019	894	2	-0.30083	0.014338	0.057097	0.999995	101	2	0.36097
Peak_2499	12	0.19442	0.41914	0.888019	895	3	-0.32387	0.24104	0.47826	0.999995	815	3	0.34091
Peak_439	2	0.19487	0.21493	0.808159	896	1	-0.30566	0.31102	0.31709	0.999995	987	1	0.16662
NO_TARGET_500	1	0.19513	0.19452	0.799665	897	1	-0.15427	0.80487	0.80512	0.999995	2230	0	0
Peak_221	5	0.19518	0.31574	0.859155	898	1	-0.37996	0.13154	0.24969	0.999995	517	2	0.27732
Peak_413	2	0.19589	0.21575	0.808159	899	1	-0.17684	0.60143	0.60234	0.999995	1682	0	0
NO_TARGET_384	1	0.19618	0.1956	0.801848	900	1	-0.15342	0.80382	0.80399	0.999995	2227	0	0
Peak_1940	9	0.19669	0.39033	0.887672	901	3	-0.23485	0.079868	0.20978	0.999995	359	3	0.22032
Peak_2410	6	0.19686	0.34857	0.877781	902	1	-0.25679	0.70791	0.73308	0.999995	1965	1	0.15156
NO_TARGET_31	1	0.19731	0.19671	0.803238	903	1	-0.15416	0.80269	0.80289	0.999995	2223	0	0
chr3;172565669:172566669	2	0.19835	0.21766	0.808159	904	1	-0.23651	0.22926	0.24505	0.999995	785	1	0.18799
Peak_559	4	0.19871	0.30656	0.858551	905	1	-0.29143	0.15577	0.25318	0.999995	601	1	0.3849
Peak_2263	15	0.19903	0.44684	0.900748	906	5	-0.19264	0.42987	0.68949	0.999995	1270	2	0.26272
Peak_1414	1	0.19917	0.19847	0.80462	907	1	-0.17109	0.80083	0.80103	0.999995	2220	0	0
Peak_2014	6	0.19935	0.35099	0.880335	908	2	-0.28572	0.53119	0.6402	0.999995	1499	1	0.20613
Peak_2604	5	0.19963	0.3205	0.859995	909	2	-0.30315	0.073796	0.1633	0.999995	341	1	0.32406
NO_TARGET_89	1	0.19981	0.19911	0.80516	910	1	-0.15193	0.80019	0.80035	0.999995	2219	0	0
Peak_2448	1	0.2003	0.19959	0.805797	911	1	-0.20738	0.7997	0.79987	0.999995	2215	0	0
Peak_1452	15	0.20063	0.44878	0.901367	912	5	-0.18928	0.20505	0.45763	0.999995	722	4	0.22891
chr2;160867756:160868756	2	0.20095	0.2199	0.808159	913	1	-0.24169	0.11703	0.1539	0.999995	466	1	0.34653
Peak_1104	4	0.20103	0.30936	0.859099	914	2	-0.21109	0.61672	0.62234	0.999995	1730	1	0.18791
Peak_1594	1	0.20111	0.20049	0.806856	915	1	-0.16906	0.79889	0.79905	0.999995	2213	0	0
NO_TARGET_127	1	0.20127	0.20068	0.806856	916	1	-0.18504	0.79873	0.79891	0.999995	2211	0	0
Peak_2048	10	0.20127	0.4116	0.888019	917	4	-0.22355	0.24823	0.47214	0.999995	833	2	0.2725
NO_TARGET_35	1	0.20167	0.20108	0.807147	918	1	-0.1979	0.79833	0.79859	0.999995	2210	0	0
NO_TARGET_346	1	0.20256	0.20194	0.807147	919	1	-0.1605	0.79744	0.79773	0.999995	2206	0	0
Peak_40	7	0.20263	0.37325	0.887672	920	3	-0.24611	0.14591	0.29504	0.999995	568	3	0.27686
Peak_1634	1	0.20272	0.2021	0.807147	921	1	-0.13192	0.79728	0.79759	0.999995	2205	0	0
Peak_529	9	0.20363	0.39802	0.888019	922	1	-0.77332	0.30428	0.50883	0.999995	969	2	0.25675
Peak_558	2	0.20369	0.22226	0.808159	923	1	-0.23548	0.8311	0.82992	0.999995	2299	0	0
Peak_1874	4	0.20398	0.31328	0.859155	924	2	-0.18605	0.10238	0.1859	0.999995	428	2	0.19377
Peak_104	2	0.20412	0.22262	0.808159	925	1	-0.24574	0.86909	0.86851	0.999995	2413	0	0
Peak_2573	5	0.20433	0.32551	0.859995	926	2	-0.21148	0.030303	0.079135	0.999995	174	3	0.27744
NO_TARGET_439	1	0.2049	0.20441	0.808159	927	1	-0.17892	0.7951	0.7955	0.999995	2200	0	0
Peak_1440	19	0.20505	0.48288	0.912352	928	5	-0.24798	0.55846	0.81589	0.999995	1579	4	0.25431
Peak_506	3	0.20509	0.28014	0.845021	929	1	-0.33277	0.80318	0.80436	0.999995	2226	0	0
NO_TARGET_22	1	0.20522	0.20468	0.808159	930	1	-0.18952	0.79478	0.79519	0.999995	2196	0	0
Peak_1154	4	0.20553	0.31517	0.859155	931	1	-0.26238	0.2555	0.37729	0.999995	854	2	0.18773
chr5;85104882:85105882	1	0.20571	0.20517	0.808159	932	1	-0.13575	0.79429	0.79466	0.999995	2195	0	0
Peak_566	1	0.20579	0.20521	0.808159	933	1	-0.16267	0.79421	0.7946	0.999995	2193	0	0
chr23;94018019:94019019	2	0.20585	0.22405	0.808159	934	1	-0.27551	0.045243	0.08061	0.999995	236	1	0.34658
NO_TARGET_299	1	0.20587	0.20529	0.808159	935	1	-0.16443	0.79413	0.7945	0.999995	2192	0	0
Peak_2623	7	0.20592	0.37784	0.887672	936	2	-0.25617	0.86164	0.86219	0.999995	2386	1	0.095463
Peak_2116	2	0.20599	0.22421	0.808159	937	1	-0.21699	0.78903	0.78809	0.999995	2173	0	0
Peak_1476	3	0.20654	0.2811	0.845021	938	1	-0.27715	0.39927	0.42215	0.999995	1202	1	0.32072
Peak_2077	11	0.2072	0.42464	0.890902	939	3	-0.31357	0.66958	0.80929	0.999995	1860	2	0.16588
NO_TARGET_201	1	0.20732	0.2068	0.808159	940	1	-0.18456	0.79268	0.79302	0.999995	2190	0	0
Peak_156	1	0.20764	0.20718	0.808159	941	1	-0.15084	0.79236	0.7927	0.999995	2189	0	0
NO_TARGET_52	1	0.20789	0.2074	0.808159	942	1	-0.12576	0.79211	0.79245	0.999995	2188	0	0
NO_TARGET_424	1	0.20797	0.20746	0.808159	943	1	-0.19206	0.79203	0.79239	0.999995	2186	0	0
Peak_1062	1	0.20805	0.20754	0.808159	944	1	-0.12964	0.79195	0.79232	0.999995	2185	0	0
Peak_1458	1	0.20877	0.20813	0.808159	945	1	-0.18017	0.79123	0.79157	0.999995	2184	0	0
Peak_2260	1	0.20934	0.20872	0.808159	946	1	-0.14635	0.79066	0.79096	0.999995	2182	0	0
Peak_1920	1	0.2099	0.20938	0.808159	947	1	-0.11584	0.7901	0.79038	0.999995	2179	0	0
Peak_253	4	0.21003	0.32067	0.859995	948	2	-0.13373	0.66526	0.66619	0.999995	1851	1	0.1885
Peak_2613	2	0.21016	0.22756	0.808159	949	1	-0.22016	0.35543	0.35781	0.999995	1091	1	0.20197
Peak_1033	3	0.2113	0.28421	0.847167	950	1	-0.43223	0.45906	0.47066	0.999995	1345	1	0.14858
Peak_470	15	0.21226	0.46438	0.904949	951	4	-0.19039	0.28651	0.55963	0.999995	925	3	0.29628
Peak_2283	1	0.21305	0.21238	0.808159	952	1	-0.15615	0.78695	0.78728	0.999995	2170	0	0
NO_TARGET_227	1	0.21337	0.21268	0.808159	953	1	-0.13958	0.78663	0.78692	0.999995	2168	0	0
Peak_644	2	0.21374	0.23079	0.809006	954	1	-0.24861	0.73405	0.73367	0.999995	2028	0	0
Peak_217	4	0.21392	0.32526	0.859995	955	1	-0.26888	0.64892	0.65091	0.999995	1807	1	0.15499
chr3;103306526:103307526	1	0.21398	0.21331	0.808159	956	1	-0.13223	0.78602	0.78634	0.999995	2166	0	0
Peak_1841	4	0.21418	0.32558	0.859995	957	2	-0.1709	0.15917	0.25746	0.999995	612	1	0.28336
chr1;248836688:248837688	2	0.21431	0.23126	0.809569	958	1	-0.44887	0.85672	0.85598	0.999995	2365	0	0
Peak_777	4	0.21444	0.3259	0.859995	959	2	-0.17708	0.67468	0.67548	0.999995	1877	1	0.15728
Peak_475	4	0.2147	0.32621	0.859995	960	2	-0.18694	0.98551	0.98554	0.999995	2843	0	0
NO_TARGET_421	1	0.21515	0.21438	0.808159	961	1	-0.15773	0.78485	0.78519	0.999995	2161	0	0
Peak_1388	3	0.21523	0.28682	0.847921	962	1	-0.26166	0.68005	0.68122	0.999995	1898	0	0
chr5;97465072:97466072	1	0.21572	0.215	0.808159	963	1	-0.23838	0.78428	0.78463	0.999995	2159	0	0
Peak_1955	9	0.21599	0.4114	0.888019	964	3	-0.23171	0.1218	0.2842	0.999995	486	2	0.37445
chr10;57980560:57981560	2	0.21646	0.23291	0.810029	965	1	-0.44759	0.80794	0.80704	0.999995	2237	0	0
Peak_1174	1	0.2166	0.21588	0.808159	966	1	-0.38042	0.7834	0.78375	0.999995	2157	0	0
Peak_892	3	0.2179	0.28864	0.848501	967	1	-0.29182	0.74933	0.75064	0.999995	2071	0	0
Peak_555	6	0.21825	0.36853	0.887672	968	2	-0.30342	0.045626	0.12335	0.999995	237	3	0.25558
chr9;103081088:103082088	2	0.21888	0.23498	0.812039	969	1	-0.23658	0.81861	0.81744	0.999995	2266	0	0
chr7;130262396:130263396	1	0.21902	0.2183	0.808159	970	1	-0.15909	0.78098	0.78135	0.999995	2153	0	0
Peak_1965	6	0.21919	0.36938	0.887672	971	1	-0.29972	0.25891	0.41059	0.999995	867	1	0.27182
Peak_606	10	0.21929	0.43795	0.896986	972	4	-0.18601	0.12921	0.30312	0.999995	512	2	0.44729
NO_TARGET_401	1	0.21983	0.21907	0.808159	973	1	-0.1507	0.78017	0.78058	0.999995	2151	0	0
chr23;89021119:89022119	1	0.21999	0.21922	0.808159	974	1	-0.13568	0.78001	0.78038	0.999995	2150	0	0
NO_TARGET_32	1	0.2204	0.2196	0.808159	975	1	-0.14742	0.7796	0.77997	0.999995	2149	0	0
Peak_717	10	0.22099	0.44051	0.897259	976	2	-0.49881	0.622	0.76688	0.999995	1742	2	0.20368
Peak_1470	1	0.22112	0.22032	0.808159	977	1	-0.18101	0.77888	0.77926	0.999995	2147	0	0
Peak_17	4	0.22117	0.33402	0.868267	978	1	-0.32742	0.78292	0.78337	0.999995	2155	0	0
Peak_2199	8	0.22124	0.40211	0.888019	979	3	-0.24824	0.74189	0.80275	0.999995	2051	1	0.2139
Peak_846	5	0.22162	0.34434	0.87448	980	1	-0.49041	0.31817	0.45084	0.999995	1006	1	0.20127
chr17;40303936:40304936	1	0.22298	0.22222	0.808159	981	1	-0.17817	0.77702	0.77739	0.999995	2142	0	0
Peak_498	3	0.22303	0.29212	0.853328	982	1	-0.22111	0.40939	0.43021	0.999995	1231	1	0.1534
Peak_2047	2	0.22316	0.2386	0.815693	983	1	-0.19884	0.67998	0.68025	0.999995	1897	0	0
Peak_1231	1	0.22322	0.22246	0.808159	984	1	-0.13024	0.77678	0.77722	0.999995	2141	0	0
Peak_401	16	0.22367	0.48987	0.912352	985	2	-0.33756	0.084352	0.2669	0.999995	378	5	0.3879
NO_TARGET_318	1	0.22411	0.22334	0.808159	986	1	-0.19352	0.77589	0.77624	0.999995	2139	0	0
NO_TARGET_157	1	0.22419	0.2234	0.808159	987	1	-0.38051	0.77581	0.77615	0.999995	2137	0	0
Peak_1301	1	0.22443	0.22365	0.808159	988	1	-0.16101	0.77557	0.77588	0.999995	2135	0	0
Peak_2314	8	0.22448	0.40625	0.888019	989	2	-0.34207	0.15967	0.32846	0.999995	615	2	0.28741
Peak_228	2	0.22472	0.23993	0.815693	990	1	-0.37469	0.79506	0.79414	0.999995	2199	0	0
Peak_230	1	0.22484	0.22409	0.808159	991	1	-0.14713	0.77516	0.77547	0.999995	2134	0	0
Peak_2337	1	0.22492	0.22417	0.808159	992	1	-0.11926	0.77508	0.77539	0.999995	2133	0	0
Peak_2163	7	0.22526	0.40439	0.888019	993	3	-0.16332	0.67214	0.74256	0.999995	1870	1	0.17806
chr9;4380975:4381975	2	0.22543	0.24051	0.81579	994	1	-0.26935	0.13724	0.16961	0.999995	542	1	0.33919
Peak_1663	7	0.22572	0.40503	0.888019	995	2	-0.42683	0.081814	0.20264	0.999995	368	2	0.37331
Peak_1361	1	0.22597	0.22528	0.808159	996	1	-0.17709	0.77403	0.77435	0.999995	2131	0	0
Peak_2501	4	0.22662	0.34093	0.87448	997	2	-0.22996	0.6798	0.68051	0.999995	1896	1	0.11834
NO_TARGET_332	1	0.2271	0.22643	0.808159	998	1	-0.12466	0.7729	0.77321	0.999995	2126	0	0
Peak_1069	1	0.22734	0.22671	0.808159	999	1	-0.1349	0.77266	0.77297	0.999995	2124	0	0
NO_TARGET_379	1	0.22742	0.22679	0.808159	1000	1	-0.14887	0.77258	0.77286	0.999995	2123	0	0
Peak_407	7	0.22794	0.40804	0.888019	1001	1	-0.41168	0.9235	0.92373	0.999995	2589	0	0
chr2;133835940:133836940	1	0.22839	0.22784	0.808159	1002	1	-0.16224	0.77161	0.77185	0.999995	2121	0	0
NO_TARGET_186	1	0.22851	0.22794	0.808159	1003	1	-0.19241	0.77149	0.77169	0.999995	2120	0	0
Peak_213	6	0.2286	0.37836	0.887672	1004	1	-0.32843	0.80135	0.80321	0.999995	2221	1	0.13629
Peak_900	1	0.22863	0.22806	0.808159	1005	1	-0.11874	0.77137	0.77158	0.999995	2119	0	0
Peak_184	14	0.22943	0.48424	0.912352	1006	1	-0.48489	0.006364	0.03303	0.990649	54	8	0.20637
chr12;32964014:32965014	1	0.22952	0.22889	0.809006	1007	1	-0.1995	0.77048	0.77068	0.999995	2117	0	0
Peak_545	4	0.22992	0.34507	0.87448	1008	2	-0.16447	0.16398	0.26339	0.999995	627	1	0.26843
Peak_2598	12	0.23001	0.46262	0.904721	1009	4	-0.28927	0.43313	0.6674	0.999995	1276	2	0.20302
Peak_1304	2	0.23011	0.24453	0.822788	1010	1	-0.39829	0.33506	0.33904	0.999995	1043	1	0.16031
Peak_1592	1	0.23033	0.22971	0.809006	1011	1	-0.12103	0.76967	0.7699	0.999995	2115	0	0
Peak_430	1	0.23041	0.22981	0.809006	1012	1	-0.11902	0.76959	0.7698	0.999995	2114	0	0
chr8;139309407:139310407	1	0.23049	0.22992	0.809006	1013	1	-0.13483	0.76951	0.76974	0.999995	2112	0	0
Peak_1798	1	0.23057	0.23003	0.809006	1014	1	-0.16953	0.76943	0.76966	0.999995	2111	0	0
Peak_2011	4	0.23058	0.34591	0.874925	1015	2	-0.22384	0.51205	0.54134	0.999995	1460	1	0.16577
Peak_2297	3	0.23078	0.29721	0.857126	1016	1	-0.22754	0.88647	0.88725	0.999995	2462	0	0
Peak_1820	5	0.23181	0.35528	0.884282	1017	1	-0.42395	0.24003	0.36592	0.999995	813	2	0.24671
Peak_1611	18	0.23234	0.51484	0.926137	1018	6	-0.20478	0.98821	0.99062	0.999995	2859	1	0.13834
NO_TARGET_209	1	0.23275	0.23225	0.810029	1019	1	-0.14854	0.76725	0.76757	0.999995	2107	0	0
Peak_379	4	0.23389	0.3502	0.879112	1020	2	-0.21023	0.77321	0.7736	0.999995	2127	0	0
Peak_89	2	0.23407	0.24802	0.82569	1021	1	-0.30169	0.6002	0.60114	0.999995	1678	0	0
chr6;79731598:79732598	1	0.23428	0.23386	0.810364	1022	1	-0.12544	0.76572	0.76599	0.999995	2105	0	0
chr16;86405939:86406939	1	0.23436	0.23395	0.810364	1023	1	-0.17647	0.76564	0.7659	0.999995	2104	0	0
Peak_148	8	0.23528	0.41976	0.888019	1024	3	-0.28416	0.0025132	0.012416	0.865276	31	5	0.23824
Peak_1602	24	0.23562	0.55284	0.936701	1025	6	-0.24583	0.0019426	0.014469	0.941144	28	7	0.35347
Peak_1294	3	0.23717	0.30167	0.858027	1026	1	-0.33789	0.084287	0.14509	0.999995	377	2	0.23342
NO_TARGET_454	1	0.23751	0.23708	0.815693	1027	1	-0.11129	0.76249	0.76261	0.999995	2103	0	0
Peak_2066	3	0.23828	0.30239	0.858027	1028	1	-0.34378	0.92518	0.92556	0.999995	2591	0	0
chr18;10401494:10402494	1	0.23872	0.23836	0.815693	1029	1	-0.17437	0.76128	0.76135	0.999995	2098	0	0
chr17;9020541:9021541	2	0.2388	0.2522	0.82569	1030	1	-0.32068	0.65399	0.6546	0.999995	1821	0	0
NO_TARGET_326	1	0.2388	0.23845	0.815693	1031	1	-0.13591	0.7612	0.76128	0.999995	2097	0	0
NO_TARGET_382	1	0.23896	0.23862	0.815693	1032	1	-0.21452	0.76104	0.76115	0.999995	2096	0	0
Peak_1006	1	0.23945	0.2391	0.815693	1033	1	-0.1155	0.76055	0.76067	0.999995	2095	0	0
NO_TARGET_308	1	0.24025	0.23994	0.815693	1034	1	-0.10858	0.75975	0.75993	0.999995	2094	0	0
Peak_741	2	0.24084	0.25383	0.82569	1035	1	-0.2394	0.41836	0.41769	0.999995	1250	1	0.18628
Peak_2117	1	0.2409	0.24055	0.81579	1036	1	-0.2515	0.7591	0.75928	0.999995	2092	0	0
Peak_403	3	0.24191	0.30496	0.858027	1037	1	-0.32732	0.85905	0.86024	0.999995	2375	0	0
Peak_2201	9	0.24237	0.44025	0.897259	1038	3	-0.22337	0.025919	0.089053	0.999995	161	2	0.54969
Peak_1113	9	0.24251	0.44041	0.897259	1039	2	-0.26731	0.9012	0.9048	0.999995	2510	1	0.19795
Peak_1049	5	0.24296	0.36744	0.887672	1040	2	-0.18766	0.65108	0.6689	0.999995	1811	1	0.15125
Peak_738	3	0.24452	0.30671	0.858551	1041	1	-0.23283	0.64812	0.64936	0.999995	1805	0	0
NO_TARGET_327	1	0.24502	0.24473	0.822788	1042	1	-0.17761	0.75498	0.75509	0.999995	2087	0	0
Peak_2574	12	0.24554	0.48135	0.912352	1043	3	-0.18567	0.037596	0.13368	0.999995	206	5	0.22338
chr14;98315122:98316122	1	0.24639	0.24607	0.82569	1044	1	-0.18257	0.75361	0.75374	0.999995	2084	0	0
Peak_239	7	0.24676	0.43065	0.892655	1045	1	-0.38442	0.15742	0.31092	0.999995	607	3	0.21571
Peak_488	2	0.24716	0.25933	0.82569	1046	1	-0.28269	0.56293	0.56376	0.999995	1590	0	0
Peak_493	2	0.24786	0.2599	0.82569	1047	1	-0.54212	0.80295	0.80209	0.999995	2225	0	0
NO_TARGET_426	1	0.24824	0.24796	0.82569	1048	1	-0.14988	0.75176	0.7518	0.999995	2082	0	0
Peak_2027	5	0.24833	0.3733	0.887672	1049	1	-0.30716	0.0070428	0.023728	0.972339	61	2	0.41897
Peak_1666	7	0.24847	0.43189	0.894012	1050	2	-0.2566	0.067489	0.17713	0.999995	313	4	0.20833
chr16;7721840:7722840	2	0.24856	0.26044	0.82569	1051	1	-0.33495	0.61587	0.61662	0.999995	1725	0	0
Peak_704	5	0.24897	0.37399	0.887672	1052	1	-0.34567	0.1221	0.23936	0.999995	490	1	0.4252
Peak_1954	2	0.2494	0.26118	0.82569	1053	1	-0.18124	0.57037	0.57142	0.999995	1615	0	0
Peak_2606	5	0.24999	0.37506	0.887672	1054	2	-0.16128	0.31119	0.44328	0.999995	989	2	0.22909
NO_TARGET_150	1	0.2501	0.24974	0.82569	1055	0	0	0.7499	0.74992	0.999995	2077	0	0
NO_TARGET_342	1	0.25018	0.24983	0.82569	1056	0	0	0.74982	0.74981	0.999995	2076	0	0
chr23;34975963:34976963	1	0.25026	0.24992	0.82569	1057	0	0	0.74974	0.74978	0.999995	2074	0	0
Peak_2134	1	0.2505	0.25015	0.82569	1058	0	0	0.7495	0.74955	0.999995	2073	0	0
chr5;89492179:89493179	2	0.25052	0.2621	0.826685	1059	1	-0.20634	0.86366	0.86309	0.999995	2392	0	0
NO_TARGET_226	1	0.25059	0.25023	0.82569	1060	0	0	0.74941	0.74945	0.999995	2072	0	0
Peak_464	3	0.25073	0.31102	0.859155	1061	1	-0.28439	0.36975	0.39966	0.999995	1129	1	0.21583
Peak_2237	9	0.25081	0.4493	0.90138	1062	3	-0.21591	0.036093	0.11639	0.999995	201	2	0.34061
Peak_1473	7	0.25206	0.43446	0.895541	1063	1	-0.43227	0.91466	0.91479	0.999995	2554	0	0
Peak_1496	3	0.25213	0.31201	0.859155	1064	1	-0.32276	0.81889	0.8201	0.999995	2267	0	0
NO_TARGET_494	1	0.2526	0.25233	0.82569	1065	0	0	0.7474	0.74756	0.999995	2068	0	0
Peak_1550	9	0.25267	0.45122	0.903031	1066	3	-0.33397	0.13303	0.30318	0.999995	526	3	0.29158
chr13;19124162:19125162	1	0.25268	0.25241	0.82569	1067	0	0	0.74732	0.74749	0.999995	2067	0	0
chr11;122395265:122396265	1	0.25276	0.2525	0.82569	1068	0	0	0.74724	0.74741	0.999995	2065	0	0
Peak_1376	4	0.25293	0.37399	0.887672	1069	2	-0.19594	0.84476	0.84481	0.999995	2328	0	0
NO_TARGET_242	1	0.25301	0.2527	0.82569	1070	0	0	0.74699	0.74713	0.999995	2063	0	0
Peak_1073	3	0.25332	0.31277	0.859155	1071	1	-0.25071	0.91756	0.9181	0.999995	2569	0	0
Peak_690	4	0.25361	0.37485	0.887672	1072	2	-0.17462	0.87602	0.87591	0.999995	2435	0	0
Peak_1981	1	0.25389	0.25354	0.82569	1073	0	0	0.74611	0.74622	0.999995	2061	0	0
Peak_51	4	0.25455	0.37606	0.887672	1074	2	-0.1346	0.53136	0.55537	0.999995	1500	1	0.16248
Peak_2058	1	0.25478	0.2544	0.82569	1075	0	0	0.74522	0.74534	0.999995	2060	0	0
Peak_238	5	0.25521	0.38066	0.887672	1076	1	-0.40083	0.45382	0.55102	0.999995	1334	1	0.24109
chr11;128928394:128929394	1	0.25624	0.25579	0.82569	1077	0	0	0.74376	0.74384	0.999995	2059	0	0
NO_TARGET_158	1	0.2564	0.25598	0.82569	1078	0	0	0.7436	0.74372	0.999995	2058	0	0
NO_TARGET_7	1	0.25648	0.25608	0.82569	1079	0	0	0.74352	0.74365	0.999995	2057	0	0
Peak_740	6	0.25675	0.40512	0.888019	1080	2	-0.23482	0.19917	0.35505	0.999995	711	2	0.3239
Peak_1583	3	0.257	0.31533	0.859155	1081	1	-0.22193	0.9289	0.92937	0.999995	2602	0	0
Peak_2211	7	0.25733	0.43874	0.896986	1082	1	-0.33306	0.42211	0.57545	0.999995	1255	1	0.24273
NO_TARGET_484	1	0.25745	0.2571	0.82569	1083	0	0	0.74255	0.74278	0.999995	2053	0	0
Peak_480	8	0.25758	0.44722	0.900912	1084	3	-0.17626	0.89956	0.89961	0.999995	2508	1	0.15099
Peak_1279	6	0.25791	0.40622	0.888019	1085	2	-0.17979	0.24303	0.39578	0.999995	819	2	0.29843
Peak_1532	4	0.25797	0.38034	0.887672	1086	1	-0.5389	0.66682	0.66774	0.999995	1856	1	0.12867
Peak_1519	1	0.25833	0.25811	0.82569	1087	0	0	0.74167	0.74184	0.999995	2050	0	0
NO_TARGET_348	1	0.25858	0.25835	0.82569	1088	0	0	0.74142	0.74161	0.999995	2049	0	0
NO_TARGET_425	1	0.25874	0.25849	0.82569	1089	0	0	0.74126	0.74141	0.999995	2048	0	0
NO_TARGET_165	1	0.2589	0.25863	0.82569	1090	0	0	0.7411	0.74126	0.999995	2047	0	0
Peak_1486	10	0.2594	0.47789	0.911996	1091	1	-0.48493	0.06615	0.19121	0.999995	311	1	0.58512
NO_TARGET_464	1	0.25946	0.25917	0.82569	1092	0	0	0.74054	0.74068	0.999995	2045	0	0
chr23;100577446:100578446	1	0.25954	0.25925	0.82569	1093	0	0	0.74046	0.74058	0.999995	2044	0	0
chr8;111046105:111047105	1	0.25971	0.2594	0.82569	1094	0	0	0.74029	0.74042	0.999995	2043	0	0
Peak_2236	4	0.26005	0.3829	0.887672	1095	2	-0.2149	0.95869	0.95858	0.999995	2710	0	0
Peak_1123	5	0.26036	0.38642	0.887672	1096	2	-0.27193	0.68736	0.69589	0.999995	1913	1	0.16588
Peak_2526	12	0.26037	0.49874	0.91508	1097	1	-0.51972	0.094596	0.25979	0.999995	399	4	0.21991
chr23;101198982:101199982	1	0.26051	0.26016	0.82569	1098	0	0	0.73949	0.73963	0.999995	2042	0	0
NO_TARGET_116	1	0.26076	0.26042	0.82569	1099	0	0	0.73924	0.73938	0.999995	2041	0	0
NO_TARGET_495	1	0.26084	0.26049	0.82569	1100	0	0	0.73916	0.73933	0.999995	2040	0	0
NO_TARGET_333	1	0.26092	0.26056	0.82569	1101	0	0	0.73908	0.73926	0.999995	2039	0	0
Peak_2015	1	0.26132	0.26098	0.82569	1102	0	0	0.73868	0.73882	0.999995	2037	0	0
Peak_1171	1	0.26156	0.26122	0.82569	1103	0	0	0.73844	0.73858	0.999995	2036	0	0
Peak_2221	3	0.26166	0.31852	0.859995	1104	1	-0.51492	0.8989	0.89963	0.999995	2505	0	0
NO_TARGET_312	1	0.26189	0.26155	0.825846	1105	0	0	0.73811	0.73826	0.999995	2035	0	0
Peak_186	5	0.26217	0.38845	0.887672	1106	2	-0.25209	0.92055	0.92018	0.999995	2578	0	0
Peak_2064	6	0.26296	0.41104	0.888019	1107	2	-0.34581	0.68087	0.71594	0.999995	1899	1	0.22632
Peak_2137	10	0.26309	0.48126	0.912352	1108	2	-0.42899	0.063468	0.18509	0.999995	302	3	0.26972
Peak_2372	12	0.26333	0.50237	0.918184	1109	4	-0.20313	0.81069	0.89634	0.999995	2245	1	0.17069
Peak_2317	8	0.2634	0.45416	0.904188	1110	2	-0.36372	0.21887	0.40108	0.999995	752	3	0.25351
Peak_469	9	0.26352	0.46302	0.904721	1111	2	-0.22155	0.65945	0.78152	0.999995	1841	2	0.13675
Peak_288	3	0.26384	0.32006	0.859995	1112	1	-0.31693	0.89333	0.89419	0.999995	2484	0	0
Peak_2401	6	0.26472	0.41264	0.888019	1113	2	-0.22269	0.37154	0.5159	0.999995	1135	2	0.21362
NO_TARGET_219	1	0.26495	0.26478	0.831572	1114	0	0	0.73505	0.73513	0.999995	2029	0	0
Peak_743	8	0.26685	0.45832	0.904188	1115	1	-0.31108	0.087766	0.21905	0.999995	386	2	0.29078
Peak_2539	8	0.26734	0.45894	0.904188	1116	3	-0.13038	0.84476	0.85636	0.999995	2327	1	0.14675
chr23;5491566:5492566	2	0.26754	0.2773	0.84409	1117	1	-0.24379	0.075444	0.12158	0.999995	346	1	0.30124
Peak_739	8	0.26798	0.45964	0.904188	1118	2	-0.1912	0.97	0.96962	0.999995	2755	0	0
Peak_1176	4	0.26799	0.38732	0.887672	1119	1	-0.27557	0.12184	0.21106	0.999995	487	2	0.20771
NO_TARGET_114	1	0.2681	0.26789	0.837856	1120	0	0	0.7319	0.73198	0.999995	2026	0	0
chr3;29201539:29202539	1	0.26842	0.26815	0.837856	1121	0	0	0.73158	0.73166	0.999995	2023	0	0
Peak_2362	3	0.26915	0.32394	0.859995	1122	1	-0.26467	0.74644	0.74781	0.999995	2062	0	0
Peak_2103	1	0.26947	0.26917	0.837856	1123	0	0	0.73053	0.73055	0.999995	2022	0	0
chr8;96131341:96132341	1	0.2698	0.26946	0.837856	1124	0	0	0.7302	0.73021	0.999995	2021	0	0
Peak_521	1	0.26996	0.26961	0.837856	1125	0	0	0.73004	0.73005	0.999995	2020	0	0
Peak_1640	10	0.27021	0.48808	0.912352	1126	3	-0.1677	0.94975	0.94922	0.999995	2665	0	0
Peak_630	1	0.27036	0.26997	0.837856	1127	0	0	0.72964	0.72966	0.999995	2018	0	0
chr18;74179615:74180615	2	0.27037	0.27984	0.845021	1128	1	-0.22936	0.72899	0.7288	0.999995	2014	0	0
NO_TARGET_94	1	0.2706	0.27022	0.837856	1129	0	0	0.7294	0.72946	0.999995	2017	0	0
Peak_729	4	0.27156	0.3891	0.887672	1130	1	-0.29877	0.8273	0.82732	0.999995	2289	0	0
Peak_1359	1	0.27157	0.27123	0.838567	1131	0	0	0.72843	0.72844	0.999995	2012	0	0
Peak_1839	1	0.27165	0.2713	0.838567	1132	0	0	0.72835	0.72837	0.999995	2011	0	0
NO_TARGET_260	1	0.2723	0.27194	0.838567	1133	0	0	0.7277	0.72782	0.999995	2009	0	0
chr7;13186616:13187616	1	0.27254	0.27217	0.838567	1134	0	0	0.72746	0.72756	0.999995	2007	0	0
NO_TARGET_284	1	0.27319	0.27278	0.838927	1135	0	0	0.72681	0.72695	0.999995	2006	0	0
Peak_1715	2	0.27326	0.28235	0.845021	1136	1	-0.32086	0.83037	0.82921	0.999995	2296	0	0
chr16;77156675:77157675	1	0.27327	0.27286	0.838927	1137	0	0	0.72673	0.72685	0.999995	2005	0	0
Peak_1362	6	0.2735	0.42081	0.88838	1138	2	-0.20384	0.12175	0.2492	0.999995	484	3	0.16286
NO_TARGET_241	1	0.27359	0.27317	0.839013	1139	0	0	0.72641	0.72659	0.999995	2004	0	0
Peak_1375	9	0.27387	0.47428	0.910531	1140	2	-0.29875	0.10129	0.248	0.999995	423	2	0.29572
Peak_622	10	0.27526	0.49293	0.912352	1141	3	-0.28947	0.99824	0.99817	0.999995	2915	0	0
Peak_977	1	0.27585	0.27548	0.844065	1142	0	0	0.72415	0.72435	0.999995	2001	0	0
NO_TARGET_450	1	0.27609	0.27568	0.844065	1143	0	0	0.72391	0.72409	0.999995	1999	0	0
Peak_601	1	0.27658	0.27621	0.84409	1144	0	0	0.72342	0.72364	0.999995	1998	0	0
NO_TARGET_67	1	0.27682	0.27647	0.84409	1145	0	0	0.72318	0.72338	0.999995	1996	0	0
Peak_1289	4	0.27714	0.3919	0.888019	1146	1	-0.32342	0.50827	0.53851	0.999995	1449	1	0.16418
NO_TARGET_96	1	0.27738	0.277	0.84409	1147	0	0	0.72262	0.72279	0.999995	1995	0	0
Peak_906	2	0.27766	0.28608	0.847522	1148	1	-0.19891	0.61667	0.61749	0.999995	1729	0	0
chr20;7792392:7793392	1	0.27843	0.27804	0.844931	1149	0	0	0.72157	0.72165	0.999995	1994	0	0
Peak_931	1	0.27916	0.27871	0.844931	1150	0	0	0.72084	0.72087	0.999995	1993	0	0
Peak_1555	8	0.28044	0.47453	0.910531	1151	2	-0.33208	0.082205	0.20803	0.999995	371	2	0.451
Peak_915	8	0.28061	0.47471	0.910531	1152	3	-0.13751	0.86092	0.86773	0.999995	2384	1	0.13021
Peak_1997	5	0.28112	0.40915	0.888019	1153	2	-0.2503	0.98397	0.98355	0.999995	2831	0	0
Peak_1552	3	0.28127	0.33251	0.867426	1154	1	-0.35419	0.33154	0.37141	0.999995	1029	1	0.19262
Peak_1654	4	0.28194	0.39449	0.888019	1155	1	-0.30285	0.58269	0.59434	0.999995	1640	1	0.19289
Peak_2605	8	0.28217	0.47661	0.911657	1156	3	-0.19512	0.84539	0.8568	0.999995	2329	1	0.15881
chr23;88390177:88391177	1	0.28231	0.28174	0.845021	1157	0	0	0.71769	0.71766	0.999995	1988	0	0
chr12;49532428:49533428	1	0.28239	0.28181	0.845021	1158	0	0	0.71761	0.7176	0.999995	1987	0	0
Peak_1403	1	0.28271	0.28207	0.845021	1159	0	0	0.71729	0.71728	0.999995	1986	0	0
NO_TARGET_184	1	0.28295	0.28232	0.845021	1160	0	0	0.71705	0.717	0.999995	1985	0	0
NO_TARGET_49	1	0.2836	0.28298	0.845186	1161	0	0	0.7164	0.71637	0.999995	1984	0	0
Peak_1805	3	0.28418	0.33449	0.868395	1162	1	-0.24142	0.67538	0.67644	0.999995	1882	0	0
Peak_2528	3	0.28437	0.33466	0.868395	1163	1	-0.25804	0.28185	0.33596	0.999995	913	1	0.16932
Peak_151	9	0.28457	0.48586	0.912352	1164	3	-0.20048	0.96043	0.96045	0.999995	2718	0	0
Peak_1758	4	0.28471	0.39606	0.888019	1165	1	-0.57662	0.075113	0.15168	0.999995	345	1	0.36032
Peak_1944	5	0.28513	0.41369	0.888019	1166	2	-0.15749	0.33523	0.46912	0.999995	1044	1	0.22357
Peak_1588	1	0.28529	0.28472	0.847167	1167	0	0	0.71471	0.7146	0.999995	1983	0	0
NO_TARGET_143	1	0.28554	0.28499	0.847167	1168	0	0	0.71446	0.71433	0.999995	1982	0	0
chr4;179061484:179062484	1	0.28602	0.28545	0.847167	1169	0	0	0.71398	0.71388	0.999995	1981	0	0
Peak_957	1	0.28626	0.28567	0.847167	1170	0	0	0.71374	0.71365	0.999995	1979	0	0
Peak_1079	8	0.28669	0.4819	0.912352	1171	3	-0.1987	0.035907	0.11253	0.999995	200	1	0.46509
Peak_1969	2	0.28723	0.29466	0.85711	1172	1	-0.1788	0.29335	0.30113	0.999995	942	1	0.17157
NO_TARGET_498	1	0.28763	0.28707	0.847921	1173	0	0	0.71237	0.71224	0.999995	1977	0	0
Peak_643	8	0.28775	0.48312	0.912352	1174	2	-0.2714	0.30928	0.50974	0.999995	982	3	0.1246
NO_TARGET_352	1	0.28804	0.28749	0.847921	1175	0	0	0.71196	0.71181	0.999995	1975	0	0
Peak_1499	2	0.28818	0.29551	0.85711	1176	1	-0.14709	0.87934	0.87899	0.999995	2443	0	0
Peak_305	1	0.2882	0.28766	0.847921	1177	0	0	0.7118	0.71165	0.999995	1974	0	0
Peak_68	8	0.28924	0.48504	0.912352	1178	3	-0.1914	0.25452	0.44462	0.999995	850	3	0.18851
Peak_2105	3	0.29017	0.33881	0.873734	1179	1	-0.23783	0.69345	0.69463	0.999995	1927	0	0
chr2;56736706:56737706	1	0.29046	0.28981	0.848916	1180	0	0	0.70954	0.70939	0.999995	1970	0	0
NO_TARGET_471	1	0.29062	0.28997	0.848916	1181	0	0	0.70938	0.70923	0.999995	1969	0	0
NO_TARGET_394	1	0.2907	0.29003	0.848916	1182	0	0	0.7093	0.70917	0.999995	1968	0	0
Peak_667	6	0.29222	0.43846	0.896986	1183	1	-0.36817	0.32393	0.47156	0.999995	1018	1	0.43771
NO_TARGET_413	1	0.29248	0.29176	0.853142	1184	0	0	0.70752	0.70733	0.999995	1964	0	0
Peak_636	2	0.29254	0.2995	0.858027	1185	1	-0.16519	0.54602	0.54687	0.999995	1546	0	0
Peak_1351	2	0.29267	0.29964	0.858027	1186	1	-0.19725	0.44849	0.44759	0.999995	1313	0	0
Peak_1694	4	0.29271	0.40052	0.888019	1187	1	-0.3106	0.15923	0.25752	0.999995	613	2	0.24093
Peak_1148	15	0.29336	0.5675	0.937142	1188	3	-0.16143	0.0029733	0.017703	0.972339	35	4	0.31952
NO_TARGET_375	1	0.29522	0.2948	0.85711	1189	0	0	0.70478	0.70473	0.999995	1959	0	0
chr5;58256622:58257622	1	0.29546	0.29505	0.85711	1190	0	0	0.70454	0.70454	0.999995	1958	0	0
chr3;167028425:167029425	3	0.29574	0.34298	0.87448	1191	1	-0.25126	0.91286	0.91366	0.999995	2551	0	0
Peak_321	3	0.29613	0.34329	0.87448	1192	1	-0.36219	0.54275	0.54456	0.999995	1533	1	0.11641
Peak_1468	13	0.29663	0.54918	0.936701	1193	4	-0.20343	0.65606	0.82937	0.999995	1831	2	0.21696
chr17;17440758:17441758	1	0.29684	0.2964	0.85711	1194	0	0	0.70316	0.70318	0.999995	1955	0	0
NO_TARGET_90	1	0.297	0.29654	0.85711	1195	0	0	0.703	0.70304	0.999995	1954	0	0
Peak_419	9	0.29702	0.49904	0.91508	1196	3	-0.26938	0.78303	0.84361	0.999995	2156	1	0.22705
chr13;74226673:74227673	1	0.29708	0.29664	0.85711	1197	0	0	0.70292	0.70295	0.999995	1953	0	0
Peak_522	3	0.29727	0.34403	0.87448	1198	1	-0.23351	0.95168	0.952	0.999995	2671	0	0
Peak_737	2	0.29742	0.30396	0.858027	1199	1	-0.1469	0.41021	0.40967	0.999995	1233	1	0.13204
NO_TARGET_113	1	0.29772	0.29731	0.857126	1200	0	0	0.70228	0.70236	0.999995	1950	0	0
Peak_887	13	0.29789	0.55051	0.936701	1201	2	-0.30978	0.24463	0.49739	0.999995	829	4	0.18302
NO_TARGET_123	1	0.29797	0.29754	0.857126	1202	0	0	0.70203	0.70211	0.999995	1947	0	0
Peak_2282	2	0.29836	0.30477	0.858027	1203	1	-0.22325	0.65428	0.65492	0.999995	1823	0	0
Peak_14	7	0.29837	0.47146	0.910531	1204	2	-0.29175	0.33941	0.50854	0.999995	1053	1	0.30666
NO_TARGET_478	1	0.29853	0.29812	0.857126	1205	0	0	0.70147	0.70152	0.999995	1945	0	0
NO_TARGET_151	1	0.29861	0.29817	0.857126	1206	0	0	0.70139	0.70144	0.999995	1944	0	0
chr22;49101376:49102376	2	0.29877	0.30512	0.858027	1207	1	-0.17292	0.53903	0.53971	0.999995	1520	0	0
NO_TARGET_395	1	0.29885	0.2984	0.857126	1208	0	0	0.70115	0.70121	0.999995	1942	0	0
NO_TARGET_33	1	0.30015	0.29972	0.858027	1209	0	0	0.69985	0.69997	0.999995	1939	0	0
Peak_1585	10	0.30018	0.51665	0.926137	1210	3	-0.23547	0.30247	0.52267	0.999995	961	3	0.16331
Peak_249	2	0.30052	0.30681	0.858551	1211	1	-0.25671	0.25498	0.26707	0.999995	852	1	0.22131
Peak_276	9	0.30112	0.50354	0.918297	1212	2	-0.30772	0.1239	0.28759	0.999995	495	3	0.17938
NO_TARGET_354	1	0.30128	0.30086	0.858027	1213	0	0	0.69872	0.69883	0.999995	1938	0	0
Peak_1221	2	0.30255	0.30862	0.859099	1214	1	-0.21693	0.78448	0.78376	0.999995	2160	0	0
Peak_2124	5	0.30288	0.43341	0.895271	1215	1	-0.30642	0.34085	0.47521	0.999995	1058	2	0.20817
chr1;190600107:190601107	2	0.30309	0.30911	0.859099	1216	1	-0.24754	0.72756	0.72729	0.999995	2008	0	0
NO_TARGET_178	1	0.3035	0.30297	0.858027	1217	0	0	0.6965	0.69661	0.999995	1936	0	0
Peak_1037	4	0.30385	0.40681	0.888019	1218	1	-0.24066	0.017799	0.046713	0.999995	124	1	0.96543
NO_TARGET_121	1	0.3041	0.3036	0.858027	1219	0	0	0.6959	0.69601	0.999995	1934	0	0
Peak_2149	1	0.30418	0.30367	0.858027	1220	0	0	0.69582	0.69595	0.999995	1933	0	0
Peak_1881	1	0.30426	0.30374	0.858027	1221	0	0	0.69574	0.69586	0.999995	1932	0	0
Peak_316	12	0.30504	0.55088	0.936701	1222	3	-0.28687	0.048845	0.16422	0.999995	256	4	0.30048
chr24;17002546:17003546	2	0.30524	0.3111	0.859155	1223	1	-0.17449	0.89996	0.89954	0.999995	2509	0	0
chr4;44119454:44120454	1	0.30555	0.30499	0.858027	1224	0	0	0.69445	0.69456	0.999995	1930	0	0
Peak_146	1	0.30604	0.30545	0.858027	1225	0	0	0.69396	0.69406	0.999995	1929	0	0
Peak_2586	6	0.30714	0.45279	0.904039	1226	2	-0.24707	0.34735	0.49373	0.999995	1071	2	0.17148
Peak_2204	10	0.30723	0.52369	0.92785	1227	2	-0.31748	0.56947	0.73726	0.999995	1610	2	0.27305
chr4;33023270:33024270	1	0.30725	0.30664	0.858551	1228	0	0	0.69275	0.69293	0.999995	1926	0	0
NO_TARGET_148	1	0.30814	0.30747	0.858916	1229	0	0	0.69186	0.69207	0.999995	1924	0	0
NO_TARGET_77	1	0.30822	0.30753	0.858916	1230	0	0	0.69178	0.69198	0.999995	1923	0	0
Peak_2315	4	0.30851	0.40918	0.888019	1231	1	-0.24096	0.67371	0.67445	0.999995	1874	1	0.11891
NO_TARGET_295	1	0.30927	0.30849	0.859099	1232	0	0	0.69073	0.69091	0.999995	1921	0	0
chr1;153694065:153695065	1	0.31048	0.30982	0.859155	1233	0	0	0.68952	0.68967	0.999995	1919	0	0
chr23;126798675:126799675	1	0.31088	0.31026	0.859155	1234	0	0	0.68912	0.6892	0.999995	1917	0	0
Peak_117	8	0.31148	0.51196	0.925012	1235	3	-0.1397	0.99287	0.9927	0.999995	2882	0	0
Peak_781	1	0.31201	0.31141	0.859155	1236	0	0	0.68799	0.68806	0.999995	1915	0	0
Peak_1192	5	0.31237	0.44392	0.898739	1237	2	-0.15505	0.79987	0.79931	0.999995	2218	0	0
chr2;160732117:160733117	1	0.31258	0.31199	0.859155	1238	0	0	0.68742	0.68753	0.999995	1914	0	0
NO_TARGET_56	1	0.31387	0.3133	0.859155	1239	0	0	0.68613	0.68631	0.999995	1910	0	0
Peak_1211	6	0.31409	0.45963	0.904188	1240	1	-0.2955	0.0091564	0.031839	0.990649	76	4	0.25194
chr18;41838589:41839589	1	0.31411	0.31354	0.859155	1241	0	0	0.68589	0.68609	0.999995	1909	0	0
Peak_1030	4	0.31413	0.41206	0.888019	1242	1	-0.33378	0.34168	0.43263	0.999995	1059	1	0.20436
Peak_1287	3	0.31455	0.3564	0.885554	1243	1	-0.2674	0.87445	0.87539	0.999995	2429	0	0
chr2;231857392:231858392	1	0.31484	0.31423	0.859155	1244	0	0	0.68516	0.68538	0.999995	1908	0	0
NO_TARGET_95	1	0.31508	0.31447	0.859155	1245	0	0	0.68492	0.68508	0.999995	1907	0	0
Peak_2241	10	0.31531	0.53138	0.929882	1246	3	-0.30405	0.073794	0.20857	0.999995	340	3	0.25631
Peak_450	1	0.3154	0.31484	0.859155	1247	0	0	0.6846	0.6848	0.999995	1906	0	0
Peak_747	2	0.31543	0.32032	0.859995	1248	1	-0.20512	0.6895	0.68984	0.999995	1918	0	0
Peak_2065	2	0.3157	0.32055	0.859995	1249	1	-0.27024	0.14562	0.17624	0.999995	567	1	0.2366
Peak_1399	9	0.31577	0.51948	0.927087	1250	2	-0.25146	0.70222	0.81415	0.999995	1948	2	0.16728
Peak_756	11	0.31605	0.55079	0.936701	1251	3	-0.18185	0.38323	0.61149	0.999995	1161	3	0.27245
Peak_100	3	0.31662	0.35797	0.887659	1252	1	-0.21926	0.091958	0.15622	0.999995	393	2	0.19365
Peak_56	8	0.31749	0.51911	0.927087	1253	3	-0.18819	0.97369	0.9733	0.999995	2774	0	0
NO_TARGET_63	1	0.3175	0.31688	0.859995	1254	0	0	0.6825	0.68261	0.999995	1904	0	0
Peak_1213	8	0.31789	0.51953	0.927087	1255	3	-0.25621	0.13439	0.29757	0.999995	528	2	0.36625
Peak_1915	1	0.31806	0.31753	0.859995	1256	0	0	0.68194	0.68204	0.999995	1903	0	0
chr6;4269987:4270987	1	0.31831	0.31778	0.859995	1257	0	0	0.68169	0.68176	0.999995	1900	0	0
Peak_731	2	0.31863	0.32314	0.859995	1258	1	-0.31878	0.33295	0.33699	0.999995	1035	1	0.1425
Peak_2366	3	0.32018	0.36052	0.887672	1259	1	-0.30243	0.11176	0.18448	0.999995	450	2	0.2517
Peak_1435	4	0.32019	0.41544	0.888019	1260	1	-0.22701	0.19734	0.3054	0.999995	705	2	0.13583
Peak_1950	2	0.32023	0.32463	0.859995	1261	1	-0.23913	0.38755	0.3876	0.999995	1170	1	0.17185
Peak_1491	6	0.32043	0.46572	0.906359	1262	1	-0.27215	0.63371	0.68953	0.999995	1774	1	0.19415
Peak_783	4	0.32043	0.41555	0.888019	1263	1	-0.2205	0.20607	0.31633	0.999995	726	1	0.23281
Peak_2110	15	0.32045	0.59674	0.950342	1264	4	-0.20663	0.39357	0.66065	0.999995	1186	3	0.22312
Peak_1739	1	0.32073	0.32039	0.859995	1265	0	0	0.67927	0.67921	0.999995	1894	0	0
Peak_441	10	0.32103	0.53665	0.929882	1266	3	-0.1483	0.11259	0.27694	0.999995	451	4	0.19937
NO_TARGET_191	1	0.32154	0.32118	0.859995	1267	0	0	0.67846	0.67844	0.999995	1892	0	0
Peak_153	13	0.32173	0.57555	0.941665	1268	2	-0.30876	0.0041374	0.022665	0.972339	42	8	0.182
Peak_101	4	0.32188	0.41642	0.888019	1269	1	-0.25678	0.67175	0.67258	0.999995	1869	1	0.23503
Peak_270	2	0.32223	0.32656	0.859995	1270	1	-0.19758	0.67952	0.67976	0.999995	1895	0	0
chr11;115631782:115632782	1	0.32267	0.32237	0.859995	1271	0	0	0.67733	0.67736	0.999995	1889	0	0
chr12;107815185:107816185	1	0.32299	0.32271	0.859995	1272	0	0	0.67701	0.67707	0.999995	1888	0	0
Peak_1603	2	0.32316	0.32731	0.859995	1273	1	-0.18231	0.54395	0.54478	0.999995	1538	0	0
Peak_2534	6	0.32346	0.46875	0.909451	1274	2	-0.32321	0.41766	0.56013	0.999995	1248	2	0.14277
Peak_1865	4	0.32381	0.41748	0.888019	1275	1	-0.25048	0.076635	0.15371	0.999995	348	2	0.27854
Peak_1720	1	0.32404	0.32378	0.859995	1276	0	0	0.67596	0.67595	0.999995	1885	0	0
Peak_577	1	0.32428	0.32402	0.859995	1277	0	0	0.67572	0.67575	0.999995	1884	0	0
chr5;124606994:124607994	1	0.32436	0.32409	0.859995	1278	0	0	0.67564	0.67567	0.999995	1883	0	0
NO_TARGET_257	1	0.32468	0.32438	0.859995	1279	0	0	0.67532	0.67542	0.999995	1881	0	0
Peak_776	1	0.32505	0.3248	0.859995	1280	0	0	0.67495	0.67502	0.999995	1880	0	0
chr21;38051497:38052497	1	0.32529	0.32502	0.859995	1281	0	0	0.67471	0.67477	0.999995	1878	0	0
Peak_1804	5	0.32558	0.45833	0.904188	1282	2	-0.21213	0.79056	0.79004	0.999995	2181	0	0
Peak_1616	3	0.32597	0.36481	0.887672	1283	1	-0.3131	0.1206	0.19721	0.999995	480	1	0.3492
Peak_950	4	0.32597	0.41869	0.888019	1284	1	-0.20605	0.43743	0.49113	0.999995	1292	1	0.24227
Peak_1629	3	0.32634	0.36511	0.887672	1285	1	-0.18728	0.82105	0.82227	0.999995	2272	0	0
NO_TARGET_300	1	0.32694	0.32668	0.859995	1286	0	0	0.67306	0.67313	0.999995	1871	0	0
Peak_1828	4	0.32765	0.41968	0.888019	1287	1	-0.2156	0.85991	0.86001	0.999995	2381	0	0
Peak_333	6	0.32772	0.47304	0.910531	1288	2	-0.21865	0.017453	0.055436	0.999995	121	4	0.17696
Peak_1605	1	0.32848	0.32816	0.86054	1289	0	0	0.67152	0.67161	0.999995	1868	0	0
Peak_1784	1	0.32953	0.32919	0.861824	1290	0	0	0.67047	0.67062	0.999995	1866	0	0
NO_TARGET_417	1	0.32977	0.32948	0.861824	1291	0	0	0.67023	0.67036	0.999995	1864	0	0
Peak_1886	3	0.33228	0.36919	0.887672	1292	1	-0.22151	0.43492	0.45031	0.999995	1283	1	0.20639
NO_TARGET_330	1	0.33356	0.33332	0.868267	1293	0	0	0.66644	0.6667	0.999995	1854	0	0
Peak_1582	9	0.33371	0.53882	0.931556	1294	3	-0.20912	0.13721	0.31027	0.999995	540	3	0.15605
Peak_869	1	0.33388	0.33366	0.868267	1295	0	0	0.66612	0.66631	0.999995	1853	0	0
Peak_157	5	0.33389	0.46726	0.907747	1296	2	-0.19838	0.59572	0.63154	0.999995	1670	1	0.1835
Peak_1593	10	0.33401	0.54917	0.936701	1297	2	-0.25745	0.21885	0.43742	0.999995	751	2	0.50075
NO_TARGET_134	1	0.33421	0.33397	0.868267	1298	0	0	0.66579	0.66599	0.999995	1852	0	0
Peak_167	11	0.33527	0.5673	0.937142	1299	2	-0.27415	0.015541	0.063244	0.999995	112	5	0.22321
Peak_2578	2	0.33598	0.33922	0.874028	1300	1	-0.1708	0.45065	0.44978	0.999995	1321	0	0
chr17;75434520:75435520	1	0.33623	0.33608	0.870033	1301	0	0	0.66377	0.66395	0.999995	1850	0	0
Peak_2436	11	0.33649	0.56839	0.937142	1302	3	-0.20447	0.96358	0.96328	0.999995	2730	0	0
chr8;35193065:35194065	1	0.33655	0.33646	0.870033	1303	0	0	0.66345	0.6636	0.999995	1848	0	0
Peak_831	3	0.33708	0.3727	0.887672	1304	1	-0.21467	0.72786	0.72935	0.999995	2010	0	0
NO_TARGET_180	1	0.33808	0.33811	0.872715	1305	0	0	0.66192	0.66205	0.999995	1843	0	0
Peak_1089	14	0.33862	0.5994	0.950707	1306	3	-0.25926	0.9273	0.95786	0.999995	2599	1	0.16063
Peak_93	8	0.33902	0.53489	0.929882	1307	2	-0.31283	0.033856	0.10791	0.999995	186	3	0.31951
Peak_60	5	0.33987	0.47391	0.910531	1308	1	-0.29706	0.59454	0.63084	0.999995	1669	1	0.18586
chr1;214199483:214200483	2	0.34018	0.34298	0.87448	1309	1	-0.23446	0.89542	0.89479	0.999995	2494	0	0
NO_TARGET_144	1	0.34058	0.34062	0.87448	1310	0	0	0.65942	0.6596	0.999995	1840	0	0
NO_TARGET_132	1	0.34067	0.34067	0.87448	1311	0	0	0.65933	0.65949	0.999995	1839	0	0
NO_TARGET_289	1	0.34147	0.34153	0.87448	1312	0	0	0.65853	0.65881	0.999995	1837	0	0
Peak_766	4	0.34263	0.42848	0.892655	1313	1	-0.20659	0.62676	0.63115	0.999995	1757	1	0.11117
Peak_255	3	0.34368	0.3776	0.887672	1314	1	-0.21736	0.24352	0.30948	0.999995	822	1	0.20715
Peak_1762	5	0.34391	0.47835	0.911996	1315	2	-0.21323	0.063501	0.14415	0.999995	303	2	0.37816
chr2;57881118:57882118	1	0.34414	0.34435	0.87448	1316	0	0	0.65586	0.65623	0.999995	1830	0	0
Peak_2071	25	0.34418	0.67403	0.962419	1317	7	-0.17971	0.30713	0.64202	0.999995	976	5	0.18709
chr15;87684941:87685941	1	0.34422	0.34442	0.87448	1318	0	0	0.65578	0.65617	0.999995	1829	0	0
Peak_209	6	0.34458	0.48923	0.912352	1319	2	-0.19515	0.15457	0.30103	0.999995	598	3	0.1958
Peak_1391	1	0.34478	0.34493	0.87448	1320	0	0	0.65522	0.65559	0.999995	1827	0	0
Peak_1517	10	0.3448	0.55947	0.937142	1321	3	-0.3657	0.039065	0.12701	0.999995	214	5	0.19267
Peak_940	6	0.34488	0.48949	0.912352	1322	2	-0.18567	0.8385	0.83844	0.999995	2313	0	0
Peak_837	1	0.34559	0.34559	0.874925	1323	0	0	0.65441	0.65473	0.999995	1825	0	0
chr23;132184251:132185251	1	0.34615	0.34614	0.874925	1324	0	0	0.65385	0.65412	0.999995	1820	0	0
Peak_1721	6	0.34667	0.49119	0.912352	1325	1	-0.26363	0.27663	0.42691	0.999995	904	2	0.29596
Peak_958	10	0.34762	0.56208	0.937142	1326	2	-0.27621	0.18944	0.39482	0.999995	690	4	0.12762
NO_TARGET_10	1	0.34801	0.34791	0.877508	1327	0	0	0.65199	0.6523	0.999995	1816	0	0
Peak_465	1	0.34809	0.34799	0.877508	1328	0	0	0.65191	0.65222	0.999995	1815	0	0
NO_TARGET_309	1	0.34817	0.34807	0.877508	1329	0	0	0.65183	0.65213	0.999995	1813	0	0
Peak_1218	6	0.34904	0.49342	0.912352	1330	2	-0.18225	0.11142	0.23275	0.999995	449	3	0.23651
chr22;21640372:21641372	1	0.34914	0.34897	0.877781	1331	0	0	0.65086	0.65123	0.999995	1810	0	0
Peak_1994	10	0.3495	0.56383	0.937142	1332	2	-0.27703	0.57854	0.74221	0.999995	1632	1	0.25932
Peak_178	14	0.35007	0.60994	0.955884	1333	1	-0.37714	0.00015098	0.0011281	0.366887	7	10	0.28656
NO_TARGET_208	1	0.35035	0.3502	0.879112	1334	0	0	0.64965	0.64999	0.999995	1808	0	0
chr18;34387666:34388666	1	0.35156	0.35137	0.880531	1335	0	0	0.64844	0.6488	0.999995	1806	0	0
Peak_1203	1	0.35197	0.35178	0.880803	1336	0	0	0.64803	0.64835	0.999995	1804	0	0
chr2;113777954:113778954	1	0.3531	0.35294	0.882199	1337	0	0	0.6469	0.64723	0.999995	1803	0	0
Peak_1262	7	0.35314	0.51564	0.926137	1338	1	-0.39586	0.46671	0.61313	0.999995	1369	2	0.15395
Peak_2243	5	0.35337	0.48923	0.912352	1339	2	-0.27872	0.15479	0.27476	0.999995	599	2	0.18356
NO_TARGET_188	1	0.35382	0.35366	0.883237	1340	0	0	0.64618	0.64649	0.999995	1801	0	0
Peak_1392	5	0.35395	0.48986	0.912352	1341	2	-0.14001	0.75405	0.75382	0.999995	2086	1	0.11619
Peak_2019	3	0.35405	0.38549	0.887672	1342	1	-0.2172	0.89485	0.89557	0.999995	2490	0	0
NO_TARGET_455	1	0.35439	0.35422	0.883476	1343	0	0	0.64561	0.64588	0.999995	1800	0	0
Peak_297	5	0.35446	0.4904	0.912352	1344	2	-0.1332	0.081362	0.17717	0.999995	364	1	0.31559
Peak_848	1	0.35463	0.35443	0.883476	1345	0	0	0.64537	0.64561	0.999995	1798	0	0
NO_TARGET_142	1	0.35487	0.35466	0.883476	1346	0	0	0.64513	0.64539	0.999995	1797	0	0
Peak_663	9	0.35566	0.56199	0.937142	1347	1	-0.358	0.68713	0.80236	0.999995	1912	2	0.12968
Peak_1022	1	0.35649	0.35626	0.885554	1348	0	0	0.64351	0.64371	0.999995	1792	0	0
Peak_495	2	0.35673	0.35846	0.887659	1349	1	-0.17912	0.56677	0.56768	0.999995	1602	0	0
Peak_2264	5	0.35719	0.49335	0.912352	1350	2	-0.11546	0.94663	0.94617	0.999995	2651	0	0
chr10;129040821:129041821	2	0.35789	0.35956	0.887672	1351	1	-0.19573	0.16623	0.193	0.999995	635	1	0.25061
NO_TARGET_204	1	0.35794	0.35767	0.887659	1352	0	0	0.64206	0.64217	0.999995	1791	0	0
Peak_366	7	0.35895	0.52024	0.927087	1353	1	-0.3055	0.97621	0.97631	0.999995	2787	0	0
Peak_668	7	0.35934	0.52052	0.927087	1354	1	-0.3106	0.93221	0.93231	0.999995	2611	0	0
chr21;18989986:18990986	1	0.35939	0.35904	0.887672	1355	0	0	0.64061	0.64077	0.999995	1789	0	0
chr18;70818716:70819716	1	0.36044	0.36012	0.887672	1356	0	0	0.63956	0.63973	0.999995	1787	0	0
Peak_24	18	0.36094	0.65271	0.962419	1357	5	-0.24468	0.12467	0.35196	0.999995	498	6	0.19187
Peak_1048	4	0.36105	0.43915	0.896986	1358	1	-0.23108	0.87364	0.87358	0.999995	2425	0	0
chr16;66172608:66173608	1	0.36157	0.36118	0.887672	1359	0	0	0.63843	0.63852	0.999995	1786	0	0
chr10;27636496:27637496	1	0.36197	0.36161	0.887672	1360	0	0	0.63803	0.63814	0.999995	1785	0	0
Peak_1260	6	0.36248	0.50617	0.920795	1361	1	-0.31386	0.0070018	0.025727	0.972339	60	2	0.63857
Peak_1005	3	0.36252	0.39173	0.888019	1362	1	-0.16056	0.39755	0.42076	0.999995	1191	1	0.17157
Peak_1443	9	0.36284	0.5698	0.938019	1363	3	-0.23639	0.11466	0.27151	0.999995	458	3	0.27319
Peak_429	2	0.36286	0.3641	0.887672	1364	1	-0.16519	0.9348	0.93536	0.999995	2620	0	0
Peak_120	5	0.36314	0.4999	0.91508	1365	2	-0.13908	0.92364	0.92322	0.999995	2590	0	0
Peak_1434	1	0.36351	0.36315	0.887672	1366	0	0	0.63649	0.63648	0.999995	1783	0	0
NO_TARGET_34	1	0.36399	0.36361	0.887672	1367	0	0	0.63601	0.63601	0.999995	1780	0	0
chr6;87990815:87991815	1	0.36407	0.3637	0.887672	1368	0	0	0.63593	0.63592	0.999995	1779	0	0
Peak_18	8	0.3643	0.55249	0.936701	1369	2	-0.19809	0.051431	0.14578	0.999995	265	3	0.22163
Peak_2273	1	0.3644	0.364	0.887672	1370	0	0	0.6356	0.63565	0.999995	1778	0	0
Peak_1378	2	0.36525	0.36621	0.887672	1371	1	-0.30727	0.68869	0.68901	0.999995	1916	0	0
Peak_292	2	0.36576	0.36667	0.887672	1372	1	-0.12869	0.27656	0.28608	0.999995	903	1	0.18844
chr24;14165124:14166124	1	0.36593	0.36566	0.887672	1373	0	0	0.63407	0.63406	0.999995	1776	0	0
Peak_1168	2	0.36653	0.36734	0.887672	1374	1	-0.17018	0.52389	0.52444	0.999995	1487	0	0
Peak_1356	1	0.36762	0.36736	0.887672	1375	0	0	0.63238	0.63257	0.999995	1771	0	0
NO_TARGET_252	1	0.36803	0.36778	0.887672	1376	0	0	0.63197	0.63208	0.999995	1770	0	0
Peak_1800	4	0.36818	0.44357	0.898739	1377	1	-0.24104	0.90803	0.90813	0.999995	2537	0	0
Peak_1428	1	0.36835	0.36805	0.887672	1378	0	0	0.63165	0.63173	0.999995	1769	0	0
Peak_2361	3	0.36913	0.39685	0.888019	1379	1	-0.26247	0.36306	0.39446	0.999995	1113	1	0.18962
chr19;7102249:7103249	1	0.36932	0.36906	0.887672	1380	0	0	0.63068	0.63077	0.999995	1766	0	0
chr11;15340077:15341077	1	0.36956	0.36929	0.887672	1381	0	0	0.63044	0.63057	0.999995	1765	0	0
NO_TARGET_466	1	0.36964	0.36937	0.887672	1382	0	0	0.63036	0.63051	0.999995	1764	0	0
Peak_2342	3	0.37002	0.39762	0.888019	1383	1	-0.19573	0.89609	0.89671	0.999995	2495	0	0
Peak_1278	4	0.37023	0.44486	0.898739	1384	1	-0.41911	0.53719	0.55943	0.999995	1511	1	0.16784
Peak_107	3	0.37038	0.3979	0.888019	1385	1	-0.19978	0.70872	0.70976	0.999995	1966	0	0
chr7;65471488:65472488	2	0.37038	0.37095	0.887672	1386	1	-0.18483	0.69084	0.69114	0.999995	1922	0	0
Peak_23	1	0.37101	0.37066	0.887672	1387	0	0	0.62899	0.62898	0.999995	1763	0	0
Peak_1513	2	0.37153	0.37201	0.887672	1388	1	-0.16942	0.77585	0.77503	0.999995	2138	0	0
Peak_1314	1	0.37158	0.37121	0.887672	1389	0	0	0.62842	0.62828	0.999995	1761	0	0
chr4;183440487:183441487	1	0.37166	0.3713	0.887672	1390	0	0	0.62834	0.62822	0.999995	1760	0	0
Peak_2442	6	0.37174	0.51446	0.926137	1391	2	-0.30372	0.35108	0.49717	0.999995	1080	1	0.30684
chr15;95706523:95707523	1	0.37206	0.37173	0.887672	1392	0	0	0.62794	0.62775	0.999995	1759	0	0
Peak_405	9	0.37337	0.58118	0.944533	1393	3	-0.16001	0.006619	0.028504	0.990649	55	3	0.28762
Peak_1436	8	0.37346	0.55881	0.937142	1394	2	-0.24185	0.0055958	0.024905	0.972339	50	4	0.23083
Peak_1363	2	0.37371	0.37399	0.887672	1395	1	-0.14676	0.78999	0.78909	0.999995	2178	0	0
chr21;23712049:23713049	2	0.37409	0.37433	0.887672	1396	1	-0.19651	0.83936	0.83832	0.999995	2317	0	0
chr14;58787351:58788351	1	0.37416	0.37391	0.887672	1397	0	0	0.62584	0.62551	0.999995	1755	0	0
Peak_2084	18	0.37425	0.66489	0.962419	1398	2	-0.29787	0.035643	0.14438	0.999995	199	7	0.27045
NO_TARGET_171	1	0.3744	0.37416	0.887672	1399	0	0	0.6256	0.62525	0.999995	1754	0	0
Peak_2355	1	0.37449	0.37426	0.887672	1400	0	0	0.62551	0.62516	0.999995	1753	0	0
Peak_1635	8	0.37526	0.56011	0.937142	1401	2	-0.56754	0.86964	0.87411	0.999995	2414	1	0.17632
Peak_1509	3	0.37552	0.40189	0.888019	1402	1	-0.29129	0.42023	0.43879	0.999995	1252	1	0.16154
NO_TARGET_373	1	0.37553	0.37525	0.887672	1403	0	0	0.62447	0.62408	0.999995	1751	0	0
chr19;24324056:24325056	1	0.37654	0.37623	0.887672	1404	0	0	0.62346	0.62301	0.999995	1748	0	0
Peak_910	3	0.37658	0.40273	0.888019	1405	1	-0.26813	0.86378	0.86481	0.999995	2395	0	0
Peak_1283	4	0.37683	0.44899	0.901367	1406	1	-0.38962	0.60935	0.61606	0.999995	1704	1	0.15868
chr17;70566986:70567986	1	0.37699	0.37664	0.887672	1407	0	0	0.62301	0.62252	0.999995	1747	0	0
NO_TARGET_93	1	0.37715	0.37682	0.887672	1408	0	0	0.62285	0.62234	0.999995	1746	0	0
Peak_505	3	0.37764	0.4035	0.888019	1409	1	-0.2271	0.91749	0.91805	0.999995	2567	0	0
Peak_1367	1	0.37804	0.37762	0.887672	1410	0	0	0.62196	0.62144	0.999995	1741	0	0
Peak_1893	1	0.37868	0.37826	0.887672	1411	0	0	0.62132	0.62083	0.999995	1739	0	0
NO_TARGET_198	1	0.37876	0.37834	0.887672	1412	0	0	0.62124	0.62074	0.999995	1738	0	0
Peak_1674	6	0.37894	0.52135	0.927087	1413	1	-0.22847	0.73574	0.75195	0.999995	2031	1	0.23282
Peak_1652	7	0.37988	0.53721	0.929882	1414	2	-0.24143	0.4986	0.64132	0.999995	1427	1	0.22676
Peak_811	2	0.38033	0.38024	0.887672	1415	1	-0.18831	0.74709	0.74676	0.999995	2064	0	0
Peak_1451	6	0.38089	0.52322	0.92785	1416	1	-0.37861	0.91583	0.91605	0.999995	2562	0	0
NO_TARGET_324	1	0.38151	0.3812	0.887672	1417	0	0	0.61849	0.61796	0.999995	1733	0	0
Peak_1976	2	0.38186	0.38171	0.887672	1418	1	-0.11925	0.62135	0.62226	0.999995	1740	0	0
Peak_1422	3	0.38187	0.40673	0.888019	1419	1	-0.18849	0.69047	0.69162	0.999995	1920	0	0
NO_TARGET_351	1	0.38223	0.38192	0.887672	1420	0	0	0.61777	0.61731	0.999995	1732	0	0
Peak_1341	3	0.3824	0.40717	0.888019	1421	1	-0.19269	0.61066	0.61193	0.999995	1708	0	0
Peak_1349	2	0.38287	0.38271	0.887672	1422	1	-0.40592	0.2665	0.27743	0.999995	882	1	0.18241
Peak_997	3	0.38292	0.4076	0.888019	1423	1	-0.23564	0.11458	0.18861	0.999995	457	1	0.22868
Peak_2450	1	0.38312	0.38283	0.887672	1424	0	0	0.61688	0.61643	0.999995	1731	0	0
chr4;184567209:184568209	1	0.38401	0.38371	0.887672	1425	0	0	0.61599	0.61558	0.999995	1726	0	0
Peak_1735	2	0.38414	0.38402	0.887672	1426	1	-0.18483	0.40137	0.40097	0.999995	1209	1	0.13723
Peak_1161	1	0.38417	0.38384	0.887672	1427	0	0	0.61583	0.61541	0.999995	1724	0	0
NO_TARGET_389	1	0.38425	0.38391	0.887672	1428	0	0	0.61575	0.61532	0.999995	1723	0	0
Peak_2367	6	0.38445	0.52673	0.928752	1429	1	-0.26812	0.76828	0.77596	0.999995	2109	1	0.18212
NO_TARGET_223	1	0.38514	0.38487	0.887672	1430	0	0	0.61486	0.6144	0.999995	1721	0	0
Peak_1609	1	0.38522	0.38494	0.887672	1431	0	0	0.61478	0.61433	0.999995	1720	0	0
Peak_1348	2	0.38604	0.38581	0.887672	1432	1	-0.3142	0.91521	0.91519	0.999995	2558	0	0
Peak_2029	2	0.38654	0.3863	0.887672	1433	1	-0.12206	0.86325	0.86269	0.999995	2388	0	0
Peak_875	1	0.38667	0.38639	0.887672	1434	0	0	0.61333	0.61284	0.999995	1719	0	0
chr11;43067334:43068334	2	0.3868	0.38652	0.887672	1435	1	-0.16041	0.1847	0.20834	0.999995	678	1	0.211
NO_TARGET_481	1	0.38692	0.38664	0.887672	1436	0	0	0.61308	0.61261	0.999995	1718	0	0
Peak_1276	1	0.38708	0.38685	0.887672	1437	0	0	0.61292	0.61246	0.999995	1717	0	0
Peak_1127	13	0.38752	0.6423	0.961653	1438	3	-0.23181	0.14918	0.36287	0.999995	580	5	0.29059
Peak_2061	2	0.38755	0.38727	0.887672	1439	1	-0.19822	0.70223	0.70214	0.999995	1949	0	0
Peak_252	6	0.38756	0.52973	0.929882	1440	2	-0.25065	0.82603	0.82598	0.999995	2284	1	0.14552
Peak_2176	8	0.38756	0.56882	0.937142	1441	2	-0.28738	0.37117	0.56244	0.999995	1132	2	0.21657
NO_TARGET_460	1	0.38788	0.38767	0.887672	1442	0	0	0.61212	0.61158	0.999995	1716	0	0
chr18;30122789:30123789	1	0.38813	0.38794	0.887672	1443	0	0	0.61187	0.61134	0.999995	1715	0	0
chr4;58960257:58961257	2	0.38819	0.38791	0.887672	1444	1	-0.13763	0.25414	0.2664	0.999995	849	1	0.17473
Peak_748	9	0.38829	0.59702	0.950342	1445	3	-0.14498	0.27461	0.47752	0.999995	901	3	0.15566
Peak_1861	1	0.38837	0.38816	0.887672	1446	0	0	0.61163	0.6111	0.999995	1711	0	0
NO_TARGET_193	1	0.38853	0.38833	0.887672	1447	0	0	0.61147	0.61098	0.999995	1710	0	0
Peak_1177	2	0.38907	0.38891	0.887672	1448	1	-0.15706	0.015998	0.029691	0.990649	116	1	0.52665
chr12;43216570:43217570	1	0.38926	0.38899	0.887672	1449	0	0	0.61074	0.61027	0.999995	1709	0	0
chr7;54608840:54609840	1	0.38966	0.38937	0.887672	1450	0	0	0.61034	0.6099	0.999995	1707	0	0
Peak_2107	2	0.3902	0.38998	0.887672	1451	1	-0.11116	0.053585	0.094668	0.999995	272	1	0.29765
Peak_472	3	0.39061	0.41364	0.888019	1452	1	-0.21999	0.11716	0.19238	0.999995	467	2	0.16344
chr12;106252263:106253263	2	0.39071	0.39047	0.887672	1453	1	-0.16365	0.73882	0.73839	0.999995	2038	0	0
chr23;140900638:140901638	1	0.39071	0.39041	0.887672	1454	0	0	0.60929	0.6089	0.999995	1703	0	0
NO_TARGET_428	1	0.39087	0.39061	0.887672	1455	0	0	0.60913	0.60876	0.999995	1702	0	0
Peak_1096	6	0.39121	0.53337	0.929882	1456	2	-0.20883	0.16613	0.31875	0.999995	634	2	0.26233
Peak_1472	4	0.39164	0.45833	0.904188	1457	1	-0.36302	0.044822	0.10625	0.999995	233	2	0.27121
chr2;21093471:21094471	3	0.39166	0.4144	0.888019	1458	1	-0.18257	0.57351	0.57448	0.999995	1621	1	0.21166
Peak_2162	8	0.39175	0.57177	0.939238	1459	2	-0.24688	0.14698	0.31339	0.999995	572	3	0.25351
Peak_2364	3	0.39183	0.41452	0.888019	1460	1	-0.15863	0.37552	0.40409	0.999995	1145	1	0.18668
Peak_383	3	0.39253	0.41504	0.888019	1461	1	-0.17244	0.011939	0.031575	0.990649	91	1	0.52697
Peak_918	4	0.39275	0.45899	0.904188	1462	1	-0.33465	0.2662	0.3903	0.999995	880	1	0.2968
Peak_1795	8	0.39322	0.57278	0.939238	1463	2	-0.22759	0.10002	0.24231	0.999995	417	3	0.23776
Peak_323	13	0.39335	0.6479	0.96184	1464	4	-0.12329	0.14831	0.36147	0.999995	577	5	0.17879
NO_TARGET_135	1	0.39345	0.39314	0.888019	1465	0	0	0.60655	0.60616	0.999995	1696	0	0
NO_TARGET_153	1	0.39353	0.39321	0.888019	1466	0	0	0.60647	0.60609	0.999995	1695	0	0
Peak_1708	4	0.39364	0.45957	0.904188	1467	1	-0.25522	0.18385	0.28873	0.999995	677	1	0.24408
NO_TARGET_167	1	0.3937	0.3934	0.888019	1468	0	0	0.6063	0.60595	0.999995	1694	0	0
Peak_682	3	0.39374	0.41588	0.888019	1469	1	-0.16512	0.36975	0.39966	0.999995	1128	1	0.21583
Peak_603	11	0.39378	0.61697	0.958242	1470	3	-0.15666	0.42628	0.64688	0.999995	1266	3	0.18791
Peak_1577	6	0.39427	0.5365	0.929882	1471	2	-0.20233	0.17854	0.33622	0.999995	664	2	0.31234
Peak_810	2	0.39486	0.39441	0.888019	1472	1	-0.18175	0.50408	0.50416	0.999995	1443	0	0
Peak_2350	5	0.39496	0.51624	0.926137	1473	1	-0.20242	0.23474	0.36036	0.999995	802	2	0.22768
Peak_377	2	0.39511	0.39469	0.888019	1474	1	-0.17443	0.32395	0.32886	0.999995	1019	1	0.16075
chr5;171545257:171546257	1	0.39523	0.395	0.888019	1475	0	0	0.60477	0.60458	0.999995	1692	0	0
Peak_1	16	0.39535	0.67325	0.962419	1476	1	-0.49228	0.057373	0.19988	0.999995	285	7	0.14741
chr9;10878285:10879285	1	0.39535	0.3951	0.888019	1477	0	0	0.60465	0.60447	0.999995	1691	0	0
Peak_387	10	0.39641	0.60803	0.95581	1478	3	-0.17407	0.31588	0.5353	0.999995	1000	2	0.3065
Peak_2478	2	0.39643	0.39606	0.888019	1479	1	-0.22246	0.86556	0.86509	0.999995	2401	0	0
chr14;98755412:98756412	1	0.39733	0.39706	0.888019	1480	0	0	0.60267	0.60243	0.999995	1687	0	0
Peak_2559	7	0.39767	0.55228	0.936701	1481	1	-0.39137	0.14068	0.28787	0.999995	551	2	0.25253
Peak_1196	12	0.39768	0.63748	0.960414	1482	1	-0.31851	0.085494	0.24279	0.999995	381	3	0.27968
Peak_2346	2	0.39787	0.39738	0.888019	1483	1	-0.1422	0.70975	0.70981	0.999995	1971	0	0
Peak_1792	3	0.39807	0.41916	0.888019	1484	1	-0.16873	0.31342	0.3583	0.999995	995	1	0.22874
Peak_1439	1	0.39838	0.39811	0.888019	1485	0	0	0.60162	0.60133	0.999995	1683	0	0
Peak_137	6	0.39854	0.54052	0.93394	1486	1	-0.33955	0.60335	0.67392	0.999995	1689	1	0.19883
Peak_2023	1	0.39862	0.39832	0.888019	1487	0	0	0.60138	0.60111	0.999995	1681	0	0
Peak_1300	3	0.39927	0.42017	0.888019	1488	1	-0.16935	0.49658	0.50267	0.999995	1423	1	0.16403
chr13;71396763:71397763	1	0.39951	0.39902	0.888019	1489	0	0	0.60049	0.6002	0.999995	1679	0	0
Peak_234	8	0.40003	0.57776	0.943515	1490	2	-0.32582	0.79534	0.82762	0.999995	2201	1	0.19362
chr5;5540918:5541918	1	0.40112	0.40061	0.888019	1491	0	0	0.59888	0.5985	0.999995	1676	0	0
Peak_1105	1	0.40201	0.4015	0.888019	1492	0	0	0.59799	0.59758	0.999995	1675	0	0
Peak_1460	7	0.40277	0.55653	0.937142	1493	1	-0.27499	0.73583	0.77396	0.999995	2032	1	0.18158
NO_TARGET_76	1	0.4029	0.40232	0.888019	1494	0	0	0.5971	0.59669	0.999995	1673	0	0
Peak_1198	6	0.40296	0.54496	0.936701	1495	1	-0.37448	0.90149	0.90134	0.999995	2511	0	0
Peak_326	1	0.40298	0.40239	0.888019	1496	0	0	0.59702	0.59665	0.999995	1672	0	0
Peak_224	9	0.40318	0.61006	0.955884	1497	1	-0.36098	0.0035896	0.016661	0.972339	39	6	0.22103
Peak_615	2	0.40374	0.40303	0.888019	1498	1	-0.20917	0.9033	0.90289	0.999995	2518	0	0
Peak_586	4	0.404	0.46607	0.906427	1499	1	-0.24111	0.056009	0.12736	0.999995	279	2	0.31445
chr6;114749444:114750444	2	0.40449	0.40374	0.888019	1500	1	-0.15019	0.9049	0.90455	0.999995	2526	0	0
Peak_2570	7	0.40495	0.55833	0.937142	1501	1	-0.39384	0.75131	0.78245	0.999995	2081	1	0.13014
Peak_152	1	0.40556	0.40504	0.888019	1502	0	0	0.59444	0.59402	0.999995	1668	0	0
Peak_1004	4	0.40618	0.46736	0.907747	1503	1	-0.1974	0.57662	0.58941	0.999995	1630	1	0.17832
Peak_2132	2	0.40686	0.40605	0.888019	1504	1	-0.11527	0.86701	0.8665	0.999995	2408	0	0
Peak_1206	1	0.40697	0.40653	0.888019	1505	0	0	0.59303	0.59271	0.999995	1666	0	0
Peak_980	12	0.40735	0.64427	0.961653	1506	3	-0.28585	0.12916	0.32399	0.999995	511	5	0.20012
Peak_1455	1	0.40746	0.40707	0.888019	1507	0	0	0.59254	0.59223	0.999995	1664	0	0
Peak_111	3	0.40836	0.42754	0.892583	1508	1	-0.16599	0.10742	0.17829	0.999995	436	1	0.32005
Peak_2532	9	0.40866	0.61314	0.957156	1509	2	-0.2827	0.14052	0.3159	0.999995	548	4	0.21748
NO_TARGET_100	1	0.40879	0.40843	0.888019	1510	0	0	0.59121	0.59084	0.999995	1663	0	0
Peak_826	8	0.40909	0.58407	0.946416	1511	1	-0.31469	0.24087	0.42798	0.999995	814	2	0.38406
chr18;57990074:57991074	1	0.40927	0.40893	0.888019	1512	0	0	0.59073	0.59035	0.999995	1662	0	0
NO_TARGET_247	1	0.41024	0.4099	0.888019	1513	0	0	0.58976	0.58933	0.999995	1659	0	0
Peak_1445	2	0.41033	0.4096	0.888019	1514	1	-0.19165	0.12566	0.16073	0.999995	503	1	0.23633
NO_TARGET_192	1	0.41089	0.41053	0.888019	1515	0	0	0.58911	0.58863	0.999995	1658	0	0
chr2;48225479:48226479	1	0.41137	0.41097	0.888019	1516	0	0	0.58863	0.58813	0.999995	1655	0	0
NO_TARGET_265	1	0.41145	0.41103	0.888019	1517	0	0	0.58855	0.58804	0.999995	1654	0	0
Peak_1296	2	0.41188	0.41113	0.888019	1518	1	-0.21237	0.65418	0.65482	0.999995	1822	0	0
Peak_989	22	0.41204	0.72203	0.966267	1519	6	-0.20126	0.096546	0.31328	0.999995	402	6	0.24828
Peak_1295	5	0.41205	0.52465	0.92785	1520	1	-0.24863	0.77826	0.77773	0.999995	2144	0	0
NO_TARGET_365	1	0.41226	0.41174	0.888019	1521	0	0	0.58774	0.58732	0.999995	1653	0	0
NO_TARGET_81	1	0.41315	0.4127	0.888019	1522	0	0	0.58685	0.58645	0.999995	1651	0	0
chr22;36888741:36889741	1	0.41355	0.4131	0.888019	1523	0	0	0.58645	0.58602	0.999995	1650	0	0
Peak_223	1	0.41388	0.41343	0.888019	1524	0	0	0.58612	0.58564	0.999995	1649	0	0
Peak_2197	1	0.41404	0.41359	0.888019	1525	0	0	0.58596	0.5855	0.999995	1648	0	0
Peak_364	1	0.4142	0.41375	0.888019	1526	0	0	0.5858	0.58537	0.999995	1646	0	0
Peak_807	2	0.41565	0.41482	0.888019	1527	1	-0.10634	0.018079	0.033507	0.990649	127	1	0.38113
chr6;61036549:61037549	1	0.41609	0.41562	0.888019	1528	0	0	0.58391	0.58346	0.999995	1643	0	0
Peak_381	1	0.41609	0.41562	0.888019	1529	0	0	0.58391	0.58346	0.999995	1642	0	0
Peak_1539	1	0.41694	0.41645	0.888019	1530	0	0	0.58306	0.58265	0.999995	1641	0	0
NO_TARGET_409	1	0.41823	0.41787	0.888019	1531	0	0	0.58177	0.58134	0.999995	1639	0	0
Peak_1771	1	0.41904	0.41873	0.888019	1532	0	0	0.58096	0.58052	0.999995	1638	0	0
NO_TARGET_315	1	0.41993	0.4196	0.888019	1533	0	0	0.58007	0.57966	0.999995	1636	0	0
Peak_260	3	0.42023	0.43706	0.896986	1534	1	-0.22729	0.44871	0.46169	0.999995	1315	1	0.23217
NO_TARGET_451	1	0.42025	0.4199	0.888019	1535	0	0	0.57975	0.57934	0.999995	1635	0	0
Peak_1302	9	0.4204	0.62023	0.958242	1536	1	-0.84344	0.074081	0.19942	0.999995	342	4	0.17083
NO_TARGET_311	1	0.42057	0.42019	0.888019	1537	0	0	0.57943	0.57898	0.999995	1634	0	0
Peak_1237	2	0.4218	0.42097	0.88838	1538	1	-0.12755	0.85721	0.85648	0.999995	2368	0	0
Peak_2542	11	0.42266	0.64122	0.961499	1539	2	-0.31968	0.31098	0.55153	0.999995	986	1	0.34338
Peak_2078	7	0.42282	0.57354	0.939948	1540	2	-0.32804	0.21024	0.38454	0.999995	733	2	0.21817
Peak_2581	6	0.42294	0.56453	0.937142	1541	2	-0.16455	0.20809	0.36328	0.999995	728	1	0.32942
NO_TARGET_347	1	0.42348	0.42289	0.890324	1542	0	0	0.57652	0.57584	0.999995	1629	0	0
Peak_391	1	0.42372	0.42311	0.890324	1543	0	0	0.57628	0.57553	0.999995	1628	0	0
Peak_2457	4	0.42411	0.47875	0.911996	1544	1	-0.19303	0.17829	0.28163	0.999995	663	1	0.41737
Peak_1360	4	0.42432	0.4789	0.911996	1545	1	-0.20092	0.0062999	0.020003	0.972339	53	3	0.32112
Peak_237	6	0.42468	0.56624	0.937142	1546	1	-0.2797	0.99614	0.99611	0.999995	2902	0	0
Peak_350	9	0.42486	0.62287	0.958265	1547	2	-0.20742	0.20976	0.4085	0.999995	731	3	0.1531
chr8;134419553:134420553	1	0.42509	0.42456	0.890902	1548	0	0	0.57491	0.57422	0.999995	1626	0	0
Peak_662	4	0.42517	0.47947	0.912271	1549	1	-0.19981	0.68185	0.68265	0.999995	1902	1	0.16979
Peak_790	2	0.42548	0.42456	0.890902	1550	1	-0.13238	0.85111	0.85012	0.999995	2345	0	0
Peak_1159	1	0.4255	0.42494	0.890902	1551	0	0	0.5745	0.57386	0.999995	1625	0	0
Peak_1292	9	0.42575	0.62335	0.958277	1552	1	-0.29609	0.92702	0.92699	0.999995	2598	1	0.12268
chr10;116531979:116532979	1	0.42606	0.42548	0.890902	1553	0	0	0.57394	0.57328	0.999995	1623	0	0
Peak_675	2	0.42609	0.42514	0.890902	1554	1	-0.15022	0.9259	0.92603	0.999995	2594	0	0
Peak_2050	1	0.42639	0.42582	0.890902	1555	0	0	0.57361	0.57298	0.999995	1622	0	0
Peak_109	2	0.42658	0.42562	0.890902	1556	1	-0.17204	0.34528	0.34846	0.999995	1065	1	0.17707
Peak_1657	6	0.42665	0.56805	0.937142	1557	2	-0.17313	0.038601	0.11047	0.999995	211	2	0.27063
chr18;53863419:53864419	1	0.42671	0.42613	0.890909	1558	0	0	0.57329	0.57268	0.999995	1620	0	0
chr21;20952037:20953037	2	0.4278	0.42685	0.891778	1559	1	-0.12143	0.91754	0.91754	0.999995	2568	0	0
Peak_985	1	0.42889	0.42817	0.892655	1560	0	0	0.57111	0.57046	0.999995	1617	0	0
Peak_2471	12	0.42916	0.66046	0.962419	1561	3	-0.34279	0.34504	0.59716	0.999995	1064	4	0.1757
chr17;30340792:30341792	1	0.42937	0.42865	0.892655	1562	0	0	0.57063	0.56993	0.999995	1616	0	0
chr6;62739796:62740796	1	0.42994	0.42919	0.892655	1563	0	0	0.57006	0.56934	0.999995	1613	0	0
NO_TARGET_473	1	0.43002	0.42928	0.892655	1564	0	0	0.56998	0.56926	0.999995	1611	0	0
NO_TARGET_259	1	0.43066	0.42998	0.892655	1565	0	0	0.56934	0.56861	0.999995	1609	0	0
NO_TARGET_294	1	0.43099	0.43026	0.892655	1566	0	0	0.56901	0.56828	0.999995	1607	0	0
chr4;32428185:32429185	2	0.43122	0.43017	0.892655	1567	1	-0.13827	0.23803	0.25272	0.999995	810	1	0.21929
NO_TARGET_46	1	0.43139	0.43065	0.892655	1568	0	0	0.56861	0.56792	0.999995	1606	0	0
NO_TARGET_163	1	0.43171	0.43093	0.892655	1569	0	0	0.56829	0.5676	0.999995	1605	0	0
Peak_1229	8	0.43349	0.60164	0.950754	1570	1	-0.72238	0.3699	0.56155	0.999995	1130	2	0.31952
NO_TARGET_27	1	0.43373	0.43303	0.89512	1571	0	0	0.56627	0.56565	0.999995	1601	0	0
Peak_607	3	0.43442	0.44829	0.901367	1572	1	-0.19194	0.015065	0.039504	0.999995	106	2	0.28568
NO_TARGET_115	1	0.4347	0.43397	0.895541	1573	0	0	0.5653	0.56468	0.999995	1600	0	0
chr11;63329190:63330190	1	0.4351	0.4344	0.895541	1574	0	0	0.5649	0.56432	0.999995	1599	0	0
Peak_2266	4	0.43597	0.48648	0.912352	1575	1	-0.34168	0.93705	0.93727	0.999995	2626	0	0
Peak_1703	5	0.43618	0.53672	0.929882	1576	1	-0.29281	0.16511	0.28578	0.999995	631	2	0.25426
NO_TARGET_449	1	0.43631	0.43558	0.896986	1577	0	0	0.56369	0.56304	0.999995	1595	0	0
NO_TARGET_78	1	0.43684	0.43606	0.896986	1578	0	0	0.56316	0.56253	0.999995	1592	0	0
chr18;5824880:5825880	2	0.43729	0.43616	0.896986	1579	0	0	0.13979	0.17161	0.999995	547	1	0.23051
Peak_62	10	0.43736	0.64706	0.96184	1580	3	-0.19464	0.068646	0.19688	0.999995	318	4	0.27322
Peak_1409	6	0.43814	0.5794	0.943515	1581	2	-0.17611	0.50966	0.63107	0.999995	1453	1	0.22552
Peak_560	8	0.43819	0.60497	0.953713	1582	2	-0.30309	0.097237	0.23692	0.999995	406	3	0.32936
Peak_1365	6	0.4383	0.57954	0.943515	1583	1	-0.25313	0.021103	0.065287	0.999995	138	4	0.14753
Peak_659	6	0.43833	0.57958	0.943515	1584	2	-0.17383	0.75644	0.76714	0.999995	2089	1	0.14782
NO_TARGET_101	1	0.43849	0.43768	0.896986	1585	0	0	0.56151	0.56077	0.999995	1589	0	0
chr10;22428993:22429993	2	0.4385	0.43734	0.896986	1586	0	0	0.38882	0.38895	0.999995	1175	1	0.15381
Peak_817	5	0.43873	0.53795	0.930608	1587	1	-0.19866	0.093827	0.19974	0.999995	398	3	0.16214
Peak_329	7	0.43885	0.58726	0.947312	1588	1	-0.23755	0.22919	0.41019	0.999995	784	3	0.15804
Peak_171	4	0.4389	0.48842	0.912352	1589	1	-0.19179	0.67035	0.67129	0.999995	1865	1	0.14649
NO_TARGET_331	1	0.43914	0.43827	0.896986	1590	0	0	0.56086	0.56004	0.999995	1585	0	0
Peak_578	6	0.43919	0.58047	0.943914	1591	1	-0.20679	0.016718	0.053407	0.999995	119	2	0.32305
Peak_1268	2	0.43959	0.43848	0.896986	1592	0	0	0.36241	0.36418	0.999995	1111	1	0.15303
Peak_29	2	0.43995	0.43886	0.896986	1593	0	0	0.79426	0.79329	0.999995	2194	0	0
Peak_1155	4	0.44037	0.48943	0.912352	1594	1	-0.22487	0.0016773	0.0060499	0.672383	23	2	0.4158
Peak_1036	10	0.4408	0.65025	0.962419	1595	3	-0.17619	0.34735	0.56459	0.999995	1070	3	0.1527
NO_TARGET_325	1	0.44132	0.44048	0.897259	1596	0	0	0.55868	0.5579	0.999995	1581	0	0
Peak_2133	1	0.4418	0.44103	0.897709	1597	0	0	0.5582	0.55738	0.999995	1577	0	0
Peak_511	4	0.44203	0.49054	0.912352	1598	1	-0.20532	0.085438	0.16484	0.999995	380	2	0.3104
NO_TARGET_292	1	0.44221	0.4414	0.897829	1599	0	0	0.55779	0.55693	0.999995	1574	0	0
Peak_504	1	0.44261	0.44187	0.897895	1600	0	0	0.55739	0.55658	0.999995	1573	0	0
NO_TARGET_380	1	0.44277	0.44205	0.897895	1601	0	0	0.55723	0.5564	0.999995	1571	0	0
Peak_2150	11	0.44371	0.65921	0.962419	1602	3	-0.1803	0.29478	0.53749	0.999995	944	4	0.15354
Peak_749	1	0.44487	0.44413	0.898739	1603	0	0	0.55513	0.55428	0.999995	1568	0	0
Peak_1163	2	0.44537	0.44431	0.898739	1604	0	0	0.20513	0.22486	0.999995	723	1	0.38249
NO_TARGET_240	1	0.44544	0.44469	0.898739	1605	0	0	0.55456	0.55363	0.999995	1566	0	0
Peak_2579	20	0.44547	0.73731	0.970807	1606	4	-0.26464	0.39109	0.69953	0.999995	1179	6	0.15843
Peak_1977	4	0.44557	0.49286	0.912352	1607	1	-0.51464	0.62367	0.62852	0.999995	1750	1	0.13389
Peak_695	2	0.44561	0.44457	0.898739	1608	0	0	0.88733	0.88692	0.999995	2463	0	0
chr1;46470461:46471461	1	0.44568	0.44492	0.898739	1609	0	0	0.55432	0.55341	0.999995	1565	0	0
Peak_865	3	0.44577	0.45775	0.904188	1610	1	-0.24882	0.14635	0.23475	0.999995	571	1	0.30348
chr20;32697975:32698975	1	0.44648	0.44575	0.899792	1611	0	0	0.55352	0.5526	0.999995	1564	0	0
Peak_1466	1	0.44697	0.44625	0.900195	1612	0	0	0.55303	0.55213	0.999995	1562	0	0
Peak_2091	6	0.44722	0.58872	0.948367	1613	1	-0.44275	0.65258	0.69973	0.999995	1817	1	0.1644
Peak_1974	12	0.44911	0.67535	0.962419	1614	3	-0.23145	0.21141	0.44298	0.999995	738	4	0.18827
Peak_1212	2	0.44933	0.44854	0.901367	1615	0	0	0.46645	0.46618	0.999995	1366	0	0
Peak_455	10	0.44937	0.65845	0.962419	1616	3	-0.14305	0.80833	0.87307	0.999995	2240	1	0.32071
NO_TARGET_107	1	0.45044	0.44972	0.90159	1617	0	0	0.54956	0.54867	0.999995	1557	0	0
Peak_1140	10	0.4506	0.65961	0.962419	1618	3	-0.4165	0.10487	0.26504	0.999995	430	2	0.28693
Peak_1759	1	0.45157	0.45093	0.903031	1619	0	0	0.54843	0.54749	0.999995	1555	0	0
Peak_2259	11	0.45162	0.66607	0.962419	1620	2	-0.24066	0.21756	0.43989	0.999995	749	3	0.25398
Peak_2518	1	0.45197	0.45136	0.903031	1621	0	0	0.54803	0.54708	0.999995	1552	0	0
Peak_1090	6	0.45252	0.59426	0.950309	1622	1	-0.24195	0.15314	0.29874	0.999995	590	1	0.37298
Peak_1546	1	0.45302	0.45238	0.904039	1623	0	0	0.54698	0.54601	0.999995	1549	0	0
Peak_420	1	0.45326	0.45258	0.904039	1624	0	0	0.54674	0.54579	0.999995	1548	0	0
Peak_1264	5	0.45357	0.54533	0.936701	1625	1	-0.22243	0.14912	0.2686	0.999995	579	2	0.21869
Peak_2143	6	0.45398	0.59577	0.950309	1626	2	-0.18035	0.7795	0.78482	0.999995	2148	1	0.14181
Peak_525	4	0.45423	0.49866	0.91508	1627	1	-0.23042	0.66993	0.67086	0.999995	1863	1	0.12027
Peak_2462	18	0.45435	0.73492	0.969411	1628	5	-0.38403	0.24113	0.52772	0.999995	816	6	0.21065
chr16;17640110:17641110	1	0.45448	0.45395	0.904188	1629	0	0	0.54552	0.54454	0.999995	1544	0	0
Peak_485	16	0.45448	0.71722	0.966022	1630	4	-0.17499	0.54161	0.78117	0.999995	1528	3	0.18188
NO_TARGET_433	1	0.45456	0.45403	0.904188	1631	0	0	0.54544	0.54445	0.999995	1543	0	0
Peak_2438	10	0.45495	0.66383	0.962419	1632	1	-0.35835	0.75801	0.85574	0.999995	2091	2	0.31907
Peak_1535	4	0.45566	0.49959	0.91508	1633	1	-0.56064	0.4153	0.47704	0.999995	1244	1	0.26927
NO_TARGET_72	1	0.4569	0.45635	0.904188	1634	0	0	0.5431	0.54194	0.999995	1535	0	0
Peak_2404	5	0.45705	0.547	0.936701	1635	1	-0.27547	0.37638	0.51397	0.999995	1147	1	0.24833
chr3;109229947:109230947	1	0.45706	0.45648	0.904188	1636	0	0	0.54294	0.54176	0.999995	1534	0	0
chr2;180016637:180017637	1	0.45746	0.4569	0.904188	1637	0	0	0.54254	0.54132	0.999995	1532	0	0
NO_TARGET_416	1	0.45754	0.457	0.904188	1638	0	0	0.54246	0.54125	0.999995	1531	0	0
Peak_2615	6	0.45767	0.59949	0.950707	1639	2	-0.20006	0.282	0.43175	0.999995	914	1	0.28801
Peak_758	12	0.45782	0.682	0.962919	1640	3	-0.29795	0.062677	0.19801	0.999995	296	5	0.17163
chr20;44840635:44841635	1	0.45819	0.45754	0.904188	1641	0	0	0.54181	0.54059	0.999995	1529	0	0
NO_TARGET_256	1	0.45843	0.45776	0.904188	1642	0	0	0.54157	0.54036	0.999995	1527	0	0
NO_TARGET_119	1	0.45875	0.45815	0.904188	1643	0	0	0.54125	0.54008	0.999995	1526	0	0
NO_TARGET_277	1	0.459	0.45842	0.904188	1644	0	0	0.541	0.53987	0.999995	1525	0	0
Peak_1277	3	0.45906	0.46932	0.909734	1645	1	-0.17957	0.014099	0.037072	0.999995	100	1	0.56344
Peak_1077	10	0.4599	0.66837	0.962419	1646	2	-0.41403	0.46344	0.67194	0.999995	1356	2	0.22631
chr23;90770585:90771585	1	0.46013	0.45956	0.904188	1647	0	0	0.53987	0.53866	0.999995	1522	0	0
Peak_203	3	0.46019	0.47027	0.910377	1648	1	-0.16195	0.23787	0.30561	0.999995	809	1	0.19584
Peak_1070	10	0.46019	0.66873	0.962419	1649	2	-0.24314	0.032647	0.11069	0.999995	185	3	0.2492
Peak_282	4	0.46097	0.50308	0.918184	1650	1	-0.19878	0.11584	0.20332	0.999995	461	1	0.32047
Peak_1677	1	0.46101	0.4604	0.904188	1651	0	0	0.53899	0.53769	0.999995	1519	0	0
Peak_196	2	0.46125	0.46081	0.904188	1652	0	0	0.36228	0.36406	0.999995	1110	1	0.16026
chr2;10560523:10561523	2	0.46148	0.46103	0.904188	1653	0	0	0.84475	0.84372	0.999995	2326	0	0
chr5;14073240:14074240	1	0.4615	0.46084	0.904188	1654	0	0	0.5385	0.53722	0.999995	1518	0	0
Peak_142	1	0.46158	0.46094	0.904188	1655	0	0	0.53842	0.53715	0.999995	1516	0	0
NO_TARGET_399	1	0.46198	0.46143	0.904188	1656	0	0	0.53802	0.53678	0.999995	1514	0	0
Peak_991	1	0.46206	0.46152	0.904188	1657	0	0	0.53794	0.53667	0.999995	1513	0	0
chr8;43898856:43899856	2	0.46267	0.46223	0.904721	1658	0	0	0.27312	0.28323	0.999995	897	1	0.14213
Peak_363	4	0.46299	0.50441	0.918737	1659	1	-0.23451	0.85063	0.85065	0.999995	2343	0	0
Peak_2390	1	0.46323	0.46272	0.904721	1660	0	0	0.53677	0.53558	0.999995	1509	0	0
Peak_2252	5	0.4637	0.55048	0.936701	1661	1	-0.26051	0.03717	0.092666	0.999995	205	1	0.52192
Peak_1353	2	0.46397	0.46356	0.904949	1662	0	0	0.67087	0.67127	0.999995	1867	0	0
NO_TARGET_218	1	0.46432	0.46385	0.904949	1663	0	0	0.53568	0.53452	0.999995	1507	0	0
NO_TARGET_109	1	0.46481	0.46428	0.904949	1664	0	0	0.53519	0.53398	0.999995	1505	0	0
Peak_1498	3	0.46515	0.4745	0.910531	1665	1	-0.2281	0.15438	0.24593	0.999995	596	1	0.22897
Peak_2521	5	0.46541	0.55145	0.936701	1666	1	-0.28713	0.070771	0.15767	0.999995	329	3	0.16365
chr19;6304843:6305843	2	0.46574	0.46543	0.906359	1667	0	0	0.5434	0.54424	0.999995	1536	0	0
Peak_859	7	0.46648	0.61135	0.955884	1668	1	-0.38982	0.051168	0.14051	0.999995	263	3	0.3129
Peak_1186	7	0.4665	0.61136	0.955884	1669	2	-0.13966	0.0089971	0.034248	0.999995	74	3	0.34343
Peak_1604	7	0.46747	0.61213	0.956093	1670	1	-0.24631	0.28638	0.46678	0.999995	922	2	0.24782
Peak_1724	1	0.46949	0.46886	0.909451	1671	0	0	0.53051	0.52954	0.999995	1497	0	0
Peak_2028	1	0.47022	0.46963	0.909735	1672	0	0	0.52978	0.52883	0.999995	1495	0	0
Peak_1337	2	0.47104	0.47099	0.910531	1673	0	0	0.82891	0.82782	0.999995	2295	0	0
Peak_2447	8	0.4716	0.62989	0.95958	1674	1	-0.26653	0.44901	0.61662	0.999995	1317	2	0.2084
Peak_936	2	0.47162	0.47164	0.910531	1675	0	0	0.56144	0.56233	0.999995	1588	0	0
Peak_1136	2	0.47198	0.47203	0.910531	1676	0	0	0.24926	0.26215	0.999995	836	1	0.18271
Peak_2312	12	0.4722	0.69276	0.962919	1677	1	-0.34146	0.013667	0.06092	0.999995	96	4	0.33304
Peak_1139	10	0.47246	0.68008	0.962919	1678	1	-0.29203	0.0057625	0.026423	0.972339	51	6	0.21499
NO_TARGET_334	1	0.47377	0.47312	0.910531	1679	0	0	0.52623	0.5254	0.999995	1492	0	0
Peak_1781	8	0.47381	0.63154	0.95958	1680	2	-0.25064	0.51028	0.66184	0.999995	1455	2	0.14522
Peak_863	4	0.47385	0.51156	0.924856	1681	1	-0.16805	0.34663	0.43556	0.999995	1068	1	0.30652
Peak_1261	1	0.47409	0.47344	0.910531	1682	0	0	0.52591	0.52503	0.999995	1491	0	0
chr18;44562021:44563021	1	0.47457	0.47402	0.910531	1683	0	0	0.52543	0.52462	0.999995	1490	0	0
chr14;25937760:25938760	1	0.4749	0.47437	0.910531	1684	0	0	0.5251	0.52434	0.999995	1489	0	0
Peak_1952	14	0.47583	0.72569	0.966604	1685	3	-0.19923	0.45332	0.70604	0.999995	1332	4	0.1728
NO_TARGET_270	1	0.47595	0.47536	0.911186	1686	0	0	0.52405	0.52327	0.999995	1488	0	0
Peak_2547	2	0.47631	0.47656	0.911657	1687	0	0	0.2745	0.28437	0.999995	900	1	0.19098
NO_TARGET_268	1	0.47667	0.47611	0.911657	1688	0	0	0.52333	0.52253	0.999995	1485	0	0
Peak_972	7	0.47695	0.62057	0.958242	1689	2	-0.25504	0.15058	0.30141	0.999995	587	1	0.32775
Peak_1153	4	0.47743	0.5139	0.926137	1690	1	-0.18969	0.49176	0.527	0.999995	1415	1	0.17511
Peak_569	1	0.47756	0.47694	0.911657	1691	0	0	0.52244	0.5216	0.999995	1483	0	0
Peak_2541	1	0.4778	0.47716	0.911657	1692	0	0	0.5222	0.52138	0.999995	1482	0	0
Peak_801	15	0.47827	0.72688	0.966604	1693	3	-0.20984	0.04783	0.17094	0.999995	250	7	0.23634
Peak_1610	24	0.47844	0.78076	0.975361	1694	3	-0.42351	0.056875	0.22291	0.999995	281	10	0.17755
Peak_2288	1	0.47869	0.47803	0.911996	1695	0	0	0.52131	0.52042	0.999995	1478	0	0
Peak_581	14	0.47904	0.72761	0.966604	1696	3	-0.27797	0.26947	0.53924	0.999995	887	4	0.19752
Peak_2424	4	0.47941	0.51528	0.926137	1697	1	-0.19451	0.89694	0.89717	0.999995	2498	0	0
NO_TARGET_203	1	0.48039	0.47967	0.912271	1698	0	0	0.51961	0.51865	0.999995	1474	0	0
chr21;26771312:26772312	1	0.48337	0.4826	0.912352	1699	0	0	0.51663	0.51578	0.999995	1470	0	0
NO_TARGET_274	1	0.48349	0.4827	0.912352	1700	0	0	0.51651	0.51563	0.999995	1469	0	0
Peak_80	2	0.48364	0.48365	0.912352	1701	0	0	0.88941	0.88896	0.999995	2471	0	0
chr20;50201611:50202611	1	0.48394	0.48318	0.912352	1702	0	0	0.51606	0.51517	0.999995	1467	0	0
Peak_2431	12	0.48404	0.70199	0.964063	1703	2	-0.23133	0.0046367	0.02391	0.972339	44	6	0.25658
Peak_1815	8	0.48584	0.64077	0.961317	1704	1	-0.32364	0.045641	0.13333	0.999995	238	3	0.41964
Peak_1961	4	0.48591	0.51979	0.927087	1705	1	-0.22426	0.64965	0.65162	0.999995	1809	1	0.15399
Peak_1106	1	0.4862	0.4855	0.912352	1706	0	0	0.5138	0.51295	0.999995	1464	0	0
chr13;109654638:109655638	1	0.48684	0.48607	0.912352	1707	0	0	0.51316	0.51233	0.999995	1463	0	0
Peak_929	3	0.48718	0.4933	0.912352	1708	1	-0.15338	0.53553	0.53784	0.999995	1506	1	0.12065
Peak_438	4	0.48748	0.52094	0.927087	1709	1	-0.18958	0.77289	0.77324	0.999995	2125	0	0
Peak_614	8	0.488	0.64237	0.961653	1710	1	-0.33879	0.0022578	0.01133	0.829084	30	2	0.75742
NO_TARGET_13	1	0.4883	0.48752	0.912352	1711	0	0	0.5117	0.51089	0.999995	1459	0	0
Peak_1057	2	0.48896	0.48888	0.912352	1712	0	0	0.49173	0.49162	0.999995	1414	0	0
Peak_1830	8	0.489	0.64326	0.961653	1713	2	-0.18324	0.099487	0.24129	0.999995	412	3	0.22128
Peak_1942	1	0.48926	0.48841	0.912352	1714	0	0	0.51074	0.5099	0.999995	1457	0	0
Peak_2299	1	0.48983	0.48892	0.912352	1715	0	0	0.51017	0.50935	0.999995	1454	0	0
Peak_1336	2	0.49	0.48987	0.912352	1716	0	0	0.88334	0.88278	0.999995	2452	0	0
Peak_386	2	0.49035	0.4902	0.912352	1717	0	0	0.71167	0.71166	0.999995	1973	0	0
Peak_2391	11	0.4905	0.69897	0.962919	1718	3	-0.15177	0.33832	0.57429	0.999995	1051	2	0.32684
Peak_1467	3	0.49074	0.49639	0.91508	1719	1	-0.13649	0.1259	0.20521	0.999995	504	2	0.15763
chr6;92383240:92384240	1	0.49096	0.49014	0.912352	1720	0	0	0.50904	0.5082	0.999995	1451	0	0
NO_TARGET_177	1	0.49112	0.4903	0.912352	1721	0	0	0.50888	0.50803	0.999995	1450	0	0
chr1;116809538:116810538	2	0.4915	0.49133	0.912352	1722	0	0	0.61176	0.61268	0.999995	1713	0	0
NO_TARGET_469	1	0.49185	0.49099	0.912352	1723	0	0	0.50815	0.5073	0.999995	1448	0	0
Peak_1035	1	0.49201	0.49113	0.912352	1724	0	0	0.50799	0.50711	0.999995	1447	0	0
Peak_1992	3	0.49259	0.49806	0.91508	1725	1	-0.15337	0.05032	0.094821	0.999995	259	2	0.27753
Peak_861	2	0.49276	0.49265	0.912352	1726	0	0	0.12852	0.16291	0.999995	509	1	0.23771
Peak_2451	2	0.49322	0.49313	0.912352	1727	0	0	0.83617	0.83521	0.999995	2308	0	0
Peak_2131	3	0.49336	0.49877	0.91508	1728	1	-0.18571	0.95667	0.95697	0.999995	2698	0	0
Peak_1064	10	0.49384	0.69105	0.962919	1729	1	-0.33101	0.93912	0.9391	0.999995	2631	1	0.12259
Peak_1424	2	0.49414	0.49405	0.912926	1730	0	0	0.50431	0.50439	0.999995	1444	0	0
Peak_261	9	0.49534	0.66699	0.962419	1731	2	-0.17618	0.96322	0.96324	0.999995	2727	0	0
Peak_2466	15	0.49556	0.74121	0.970816	1732	3	-0.22633	0.084284	0.25595	0.999995	376	4	0.29727
Peak_290	1	0.49596	0.49517	0.914365	1733	0	0	0.50404	0.50323	0.999995	1442	0	0
Peak_1209	5	0.49622	0.56825	0.937142	1734	1	-0.18212	0.090003	0.19277	0.999995	390	1	0.33026
Peak_734	1	0.49629	0.49545	0.914365	1735	0	0	0.50371	0.50296	0.999995	1440	0	0
Peak_231	8	0.49697	0.64906	0.962419	1736	2	-0.23578	0.50347	0.65672	0.999995	1439	2	0.20769
Peak_2118	7	0.49766	0.6394	0.960739	1737	2	-0.23327	0.1758	0.33677	0.999995	655	3	0.16815
Peak_708	1	0.4979	0.49709	0.91508	1738	0	0	0.5021	0.50142	0.999995	1438	0	0
chr1;2917764:2918764	1	0.49879	0.49797	0.91508	1739	0	0	0.50121	0.50047	0.999995	1436	0	0
Peak_116	4	0.49911	0.52915	0.929882	1740	1	-0.29013	0.30237	0.41119	0.999995	960	1	0.25174
chr6;67127101:67128101	1	0.49943	0.49871	0.91508	1741	0	0	0.50057	0.49979	0.999995	1433	0	0
Peak_1983	1	0.49984	0.4991	0.91508	1742	0	0	0.50016	0.49941	0.999995	1432	0	0
NO_TARGET_361	1	0.50008	0.49932	0.91508	1743	0	0	0.49992	0.49916	0.999995	1430	0	0
Peak_1182	7	0.50121	0.64256	0.961653	1744	2	-0.17611	0.11915	0.25709	0.999995	474	2	0.24904
Peak_2072	16	0.50266	0.75201	0.972152	1745	2	-0.42693	0.05737	0.19986	0.999995	284	6	0.20404
Peak_1087	5	0.50272	0.57163	0.939238	1746	1	-0.25571	0.52936	0.59127	0.999995	1494	1	0.22116
Peak_2158	6	0.50294	0.62205	0.958242	1747	1	-0.30649	0.31726	0.46523	0.999995	1003	2	0.2374
Peak_396	6	0.50348	0.62227	0.958242	1748	1	-0.29731	0.42704	0.5691	0.999995	1268	2	0.22589
NO_TARGET_59	1	0.50363	0.50288	0.918184	1749	0	0	0.49637	0.49556	0.999995	1422	0	0
Peak_744	1	0.50371	0.50296	0.918184	1750	0	0	0.49629	0.49545	0.999995	1421	0	0
NO_TARGET_136	1	0.50396	0.50317	0.918184	1751	0	0	0.49604	0.49524	0.999995	1420	0	0
Peak_240	7	0.50438	0.64552	0.961653	1752	2	-0.15435	0.9545	0.95489	0.999995	2683	0	0
Peak_1494	4	0.50447	0.53295	0.929882	1753	1	-0.21473	0.97109	0.97109	0.999995	2764	0	0
Peak_1813	1	0.50509	0.50428	0.918737	1754	0	0	0.49491	0.49414	0.999995	1419	0	0
NO_TARGET_383	1	0.50613	0.50529	0.919761	1755	0	0	0.49387	0.49302	0.999995	1417	0	0
Peak_1862	3	0.50633	0.51055	0.924856	1756	1	-0.14812	0.84809	0.84935	0.999995	2339	0	0
Peak_2618	4	0.50675	0.53456	0.929882	1757	1	-0.20836	0.54636	0.56627	0.999995	1547	1	0.17003
Peak_1137	15	0.50732	0.75061	0.972152	1758	3	-0.15362	0.0099777	0.049253	0.999995	83	6	0.23375
Peak_1973	3	0.50844	0.51245	0.925245	1759	1	-0.14957	0.96755	0.96794	0.999995	2745	0	0
Peak_1821	1	0.50912	0.50827	0.924048	1760	0	0	0.49088	0.49006	0.999995	1412	0	0
chr20;53930757:53931757	2	0.5093	0.50956	0.924592	1761	0	0	0.79769	0.79662	0.999995	2207	0	0
chr13;80390986:80391986	1	0.50961	0.50878	0.92439	1762	0	0	0.49039	0.48953	0.999995	1411	0	0
Peak_1131	10	0.50979	0.69963	0.963031	1763	2	-0.25108	0.048194	0.1494	0.999995	254	5	0.19966
NO_TARGET_2	1	0.51049	0.50965	0.924592	1764	0	0	0.48951	0.48865	0.999995	1408	0	0
NO_TARGET_360	1	0.51065	0.50984	0.924592	1765	0	0	0.48935	0.48847	0.999995	1406	0	0
Peak_1665	2	0.51111	0.51146	0.924856	1766	0	0	0.81139	0.81053	0.999995	2247	0	0
chr15;77826288:77827288	1	0.51203	0.5112	0.924856	1767	0	0	0.48797	0.48719	0.999995	1405	0	0
NO_TARGET_280	1	0.51227	0.51144	0.924856	1768	0	0	0.48773	0.48697	0.999995	1404	0	0
Peak_898	2	0.51235	0.51273	0.925245	1769	0	0	0.88884	0.88843	0.999995	2467	0	0
NO_TARGET_45	1	0.51429	0.51344	0.925968	1770	0	0	0.48571	0.48506	0.999995	1402	0	0
Peak_1333	12	0.51429	0.72503	0.966604	1771	3	-0.21297	0.22346	0.45748	0.999995	765	4	0.18723
Peak_1245	11	0.51449	0.71917	0.966267	1772	3	-0.15132	0.57408	0.7624	0.999995	1624	2	0.25052
Peak_53	9	0.51457	0.67942	0.962919	1773	2	-0.3553	0.76999	0.8388	0.999995	2116	1	0.2079
Peak_2231	3	0.5158	0.51912	0.927087	1774	1	-0.15449	0.31229	0.3575	0.999995	991	1	0.19471
Peak_763	2	0.51629	0.5167	0.926137	1775	0	0	0.65371	0.65427	0.999995	1819	0	0
chr20;12263790:12264790	1	0.5163	0.5154	0.926137	1776	0	0	0.4837	0.4829	0.999995	1399	0	0
Peak_1272	1	0.51703	0.51612	0.926137	1777	0	0	0.48297	0.48222	0.999995	1397	0	0
Peak_655	1	0.51808	0.51718	0.926424	1778	0	0	0.48192	0.48116	0.999995	1395	0	0
Peak_613	1	0.51905	0.51809	0.927087	1779	0	0	0.48095	0.48021	0.999995	1390	0	0
Peak_1885	3	0.52026	0.52333	0.92785	1780	1	-0.14944	0.98057	0.98114	0.999995	2816	0	0
Peak_19	7	0.52038	0.65956	0.962419	1781	1	-0.24713	0.039392	0.11329	0.999995	215	4	0.2017
Peak_1993	2	0.52043	0.521	0.927087	1782	0	0	0.77378	0.77298	0.999995	2129	0	0
chr2;150656695:150657695	2	0.52054	0.52111	0.927087	1783	0	0	0.51257	0.51298	0.999995	1461	0	0
Peak_2382	3	0.52056	0.5236	0.92785	1784	1	-0.11835	0.1296	0.21071	0.999995	514	2	0.15573
Peak_1986	4	0.52104	0.54508	0.936701	1785	1	-0.1906	0.29146	0.40505	0.999995	940	1	0.31282
Peak_1963	3	0.52115	0.52411	0.92785	1786	1	-0.14354	0.011218	0.029752	0.990649	87	2	0.44795
Peak_463	3	0.52204	0.52495	0.92785	1787	1	-0.19184	0.057224	0.10534	0.999995	283	2	0.24418
Peak_2507	3	0.52278	0.52564	0.927879	1788	1	-0.1502	0.63455	0.63558	0.999995	1777	0	0
Peak_2178	3	0.52308	0.52591	0.927879	1789	1	-0.16358	0.76248	0.76336	0.999995	2102	0	0
Peak_764	2	0.52367	0.52422	0.92785	1790	0	0	0.75032	0.74988	0.999995	2078	0	0
Peak_2002	6	0.52393	0.63113	0.95958	1791	1	-0.20477	0.38832	0.53186	0.999995	1174	1	0.20167
chr5;31386862:31387862	1	0.52438	0.52361	0.92785	1792	0	0	0.47562	0.47504	0.999995	1384	0	0
Peak_1125	1	0.52543	0.52462	0.92785	1793	0	0	0.47457	0.47402	0.999995	1382	0	0
Peak_2509	3	0.52558	0.5283	0.929882	1794	1	-0.13991	0.67321	0.67432	0.999995	1872	0	0
Peak_2081	1	0.52623	0.5254	0.927879	1795	0	0	0.47377	0.47312	0.999995	1381	0	0
Peak_927	2	0.52723	0.52771	0.929882	1796	0	0	0.13649	0.16902	0.999995	534	1	0.54882
chr21;24356922:24357922	2	0.52867	0.52924	0.929882	1797	0	0	0.87776	0.87735	0.999995	2440	0	0
Peak_2566	3	0.52896	0.53135	0.929882	1798	1	-0.12758	0.92003	0.9205	0.999995	2576	0	0
Peak_76	8	0.52907	0.67396	0.962419	1799	2	-0.1654	0.84602	0.85719	0.999995	2332	1	0.15973
Peak_844	3	0.52911	0.5315	0.929882	1800	1	-0.11273	0.33246	0.37201	0.999995	1034	1	0.21099
Peak_404	3	0.52984	0.5321	0.929882	1801	1	-0.17634	0.9353	0.93578	0.999995	2621	0	0
Peak_1200	8	0.52991	0.67463	0.962419	1802	1	-0.28687	0.6212	0.74912	0.999995	1737	2	0.14749
Peak_334	4	0.53027	0.55204	0.936701	1803	1	-0.32562	0.74295	0.74331	0.999995	2054	0	0
Peak_337	23	0.53032	0.81582	0.979896	1804	4	-0.21742	0.1103	0.34833	0.999995	445	5	0.25342
Peak_435	2	0.53044	0.53108	0.929882	1805	0	0	0.77799	0.77723	0.999995	2143	0	0
Peak_798	6	0.53067	0.63412	0.95958	1806	1	-0.32817	0.97485	0.97449	0.999995	2782	0	0
Peak_1190	10	0.53104	0.71126	0.964063	1807	2	-0.24388	0.40624	0.61899	0.999995	1216	3	0.22366
Peak_1819	11	0.53119	0.73288	0.968316	1808	2	-0.21736	0.025752	0.095693	0.999995	159	6	0.25233
NO_TARGET_442	1	0.53148	0.53044	0.929882	1809	0	0	0.46852	0.46784	0.999995	1372	0	0
Peak_2435	7	0.53149	0.66944	0.962419	1810	2	-0.19216	0.5226	0.66213	0.999995	1484	2	0.16005
Peak_686	6	0.53183	0.63469	0.95958	1811	1	-0.25206	0.4487	0.59057	0.999995	1314	2	0.15926
Peak_1693	4	0.53246	0.55361	0.937142	1812	1	-0.4609	0.70512	0.70557	0.999995	1960	0	0
Peak_1975	2	0.53276	0.53335	0.929882	1813	0	0	0.57206	0.57317	0.999995	1618	0	0
Peak_1745	7	0.53314	0.67095	0.962419	1814	2	-0.19288	0.11691	0.25388	0.999995	465	2	0.28316
chr23;102076654:102077654	1	0.53414	0.53294	0.929882	1815	0	0	0.46586	0.46529	0.999995	1363	0	0
Peak_1364	2	0.5343	0.53484	0.929882	1816	0	0	0.88001	0.87961	0.999995	2445	0	0
NO_TARGET_435	1	0.53463	0.53344	0.929882	1817	0	0	0.46537	0.46482	0.999995	1362	0	0
Peak_2310	7	0.53478	0.67259	0.962419	1818	2	-0.1648	0.55309	0.68929	0.999995	1563	1	0.21216
Peak_538	1	0.53487	0.53368	0.929882	1819	0	0	0.46513	0.46462	0.999995	1360	0	0
Peak_2164	6	0.53504	0.6361	0.96022	1820	1	-0.2553	0.95334	0.95315	0.999995	2679	0	0
NO_TARGET_155	1	0.53576	0.53463	0.929882	1821	0	0	0.46424	0.46376	0.999995	1359	0	0
Peak_1926	7	0.53642	0.67409	0.962419	1822	2	-0.18877	0.61953	0.72049	0.999995	1735	1	0.19987
NO_TARGET_138	1	0.53656	0.53536	0.929882	1823	0	0	0.46344	0.46296	0.999995	1355	0	0
Peak_2439	1	0.53721	0.536	0.929882	1824	0	0	0.46279	0.46228	0.999995	1353	0	0
NO_TARGET_147	1	0.53761	0.53633	0.929882	1825	0	0	0.46239	0.46185	0.999995	1352	0	0
Peak_812	1	0.53778	0.5365	0.929882	1826	0	0	0.46222	0.46168	0.999995	1351	0	0
chr1;158550895:158551895	1	0.5381	0.53686	0.929882	1827	0	0	0.4619	0.46135	0.999995	1350	0	0
Peak_1179	7	0.53815	0.67561	0.962419	1828	2	-0.17523	0.077103	0.1956	0.999995	350	3	0.18067
Peak_908	4	0.53828	0.55782	0.937142	1829	1	-0.1555	0.86042	0.86057	0.999995	2383	0	0
chr4;100147382:100148382	1	0.5385	0.53722	0.929882	1830	0	0	0.4615	0.46084	0.999995	1349	0	0
Peak_1421	7	0.53908	0.67645	0.962419	1831	2	-0.18347	0.96439	0.96479	0.999995	2733	0	0
Peak_2187	5	0.53911	0.59253	0.949442	1832	1	-0.21423	0.30427	0.43576	0.999995	968	2	0.14071
Peak_518	7	0.54019	0.67747	0.962919	1833	1	-0.23873	0.97535	0.97552	0.999995	2784	0	0
Peak_353	4	0.54116	0.56015	0.937142	1834	1	-0.14301	0.013787	0.037776	0.999995	98	3	0.29672
Peak_2189	4	0.54242	0.56114	0.937142	1835	1	-0.1833	0.15578	0.2532	0.999995	602	2	0.25093
Peak_805	2	0.54264	0.54346	0.936701	1836	0	0	0.80737	0.80643	0.999995	2236	0	0
Peak_1019	4	0.54314	0.56171	0.937142	1837	1	-0.15909	0.65897	0.66034	0.999995	1838	1	0.21364
Peak_1650	5	0.54397	0.59546	0.950309	1838	1	-0.22358	0.24865	0.37518	0.999995	835	1	0.33303
chr1;110393284:110394284	1	0.54423	0.5431	0.936701	1839	0	0	0.45577	0.45526	0.999995	1340	0	0
NO_TARGET_133	1	0.54431	0.54317	0.936701	1840	0	0	0.45569	0.45518	0.999995	1339	0	0
chr23;136959400:136960400	2	0.5446	0.54554	0.936701	1841	0	0	0.83302	0.83188	0.999995	2304	0	0
NO_TARGET_366	1	0.5452	0.54419	0.936701	1842	0	0	0.4548	0.45426	0.999995	1336	0	0
Peak_1372	4	0.546	0.56374	0.937142	1843	1	-0.19976	0.87736	0.87733	0.999995	2439	0	0
chr8;13671176:13672176	1	0.54601	0.54511	0.936701	1844	0	0	0.45399	0.45336	0.999995	1335	0	0
Peak_313	4	0.54672	0.56427	0.937142	1845	1	-0.49187	0.13619	0.22897	0.999995	533	2	0.25002
Peak_2055	1	0.54718	0.54624	0.936701	1846	0	0	0.45282	0.45218	0.999995	1330	0	0
Peak_1971	10	0.54751	0.72055	0.966267	1847	2	-0.31695	0.36384	0.57998	0.999995	1115	3	0.19504
Peak_1949	2	0.54797	0.54869	0.936701	1848	0	0	0.76799	0.76733	0.999995	2108	0	0
chr1;38541573:38542573	1	0.54803	0.54708	0.936701	1849	0	0	0.45197	0.45136	0.999995	1328	0	0
Peak_860	4	0.54832	0.56547	0.937142	1850	1	-0.23328	0.011413	0.032225	0.990649	89	1	0.54354
chr23;135418220:135419220	1	0.54851	0.5476	0.936701	1851	0	0	0.45149	0.45084	0.999995	1326	0	0
Peak_437	2	0.54862	0.54939	0.936701	1852	0	0	0.65361	0.65416	0.999995	1818	0	0
NO_TARGET_12	1	0.54875	0.54784	0.936701	1853	0	0	0.45125	0.45058	0.999995	1325	0	0
NO_TARGET_104	1	0.54891	0.54799	0.936701	1854	0	0	0.45109	0.45039	0.999995	1324	0	0
Peak_442	4	0.54903	0.5661	0.937142	1855	1	-0.24694	0.01748	0.045924	0.999995	122	2	0.3472
Peak_604	4	0.54921	0.56621	0.937142	1856	1	-0.24095	0.16825	0.26877	0.999995	639	2	0.1869
NO_TARGET_387	1	0.54948	0.54856	0.936701	1857	0	0	0.45052	0.44981	0.999995	1320	0	0
Peak_1226	2	0.54982	0.55063	0.936701	1858	0	0	0.87578	0.87542	0.999995	2433	0	0
chr20;39984459:39985459	1	0.55029	0.54938	0.936701	1859	0	0	0.44971	0.44899	0.999995	1319	0	0
Peak_175	3	0.55203	0.553	0.936701	1860	1	-0.15325	0.96445	0.96483	0.999995	2734	0	0
chr5;7968629:7969629	1	0.55255	0.55162	0.936701	1861	0	0	0.44745	0.44678	0.999995	1311	0	0
NO_TARGET_408	1	0.55279	0.55191	0.936701	1862	0	0	0.44721	0.44654	0.999995	1310	0	0
chr14;70718609:70719609	2	0.55381	0.55457	0.937142	1863	0	0	0.052014	0.092145	0.999995	267	1	0.28192
Peak_2543	2	0.5543	0.555	0.937142	1864	0	0	0.47045	0.47034	0.999995	1376	0	0
Peak_289	8	0.55436	0.69418	0.962919	1865	1	-0.22747	0.074746	0.19289	0.999995	344	3	0.3296
NO_TARGET_212	1	0.55578	0.55495	0.937142	1866	0	0	0.44422	0.44353	0.999995	1307	0	0
Peak_57	4	0.55662	0.57196	0.939238	1867	1	-0.20084	0.85753	0.85764	0.999995	2370	0	0
NO_TARGET_39	1	0.55666	0.55582	0.937142	1868	0	0	0.44334	0.44266	0.999995	1304	0	0
chr2;98747301:98748301	1	0.55707	0.55624	0.937142	1869	0	0	0.44293	0.4422	0.999995	1303	0	0
chr9;111311519:111312519	1	0.55715	0.55633	0.937142	1870	0	0	0.44285	0.44213	0.999995	1302	0	0
Peak_421	4	0.55732	0.57244	0.939238	1871	1	-0.20878	0.56464	0.58009	0.999995	1598	1	0.18336
NO_TARGET_344	1	0.55779	0.55693	0.937142	1872	0	0	0.44221	0.4414	0.999995	1301	0	0
NO_TARGET_356	1	0.55836	0.55756	0.937142	1873	0	0	0.44164	0.44084	0.999995	1300	0	0
NO_TARGET_264	1	0.55965	0.55883	0.937142	1874	0	0	0.44035	0.43943	0.999995	1298	0	0
NO_TARGET_145	1	0.56021	0.5594	0.937142	1875	0	0	0.43979	0.43894	0.999995	1297	0	0
Peak_1315	1	0.56207	0.56138	0.937142	1876	0	0	0.43793	0.43717	0.999995	1294	0	0
Peak_1055	1	0.56328	0.56266	0.937142	1877	0	0	0.43672	0.43594	0.999995	1290	0	0
Peak_2327	4	0.56342	0.57715	0.943234	1878	1	-0.29433	0.54832	0.56769	0.999995	1554	1	0.14867
NO_TARGET_459	1	0.56344	0.56283	0.937142	1879	0	0	0.43656	0.43578	0.999995	1288	0	0
Peak_172	1	0.56377	0.56315	0.937142	1880	0	0	0.43623	0.43553	0.999995	1287	0	0
chr23;120622880:120623880	1	0.56385	0.56325	0.937142	1881	0	0	0.43615	0.43546	0.999995	1286	0	0
Peak_1084	1	0.56433	0.56369	0.937142	1882	0	0	0.43567	0.43498	0.999995	1285	0	0
Peak_635	4	0.56498	0.57832	0.943515	1883	1	-0.17379	0.015133	0.040766	0.999995	108	2	0.55009
Peak_2053	1	0.56546	0.56487	0.937142	1884	0	0	0.43454	0.43379	0.999995	1282	0	0
NO_TARGET_456	1	0.56554	0.56495	0.937142	1885	0	0	0.43446	0.4337	0.999995	1281	0	0
chr11;131359931:131360931	1	0.56586	0.56522	0.937142	1886	0	0	0.43414	0.43341	0.999995	1279	0	0
Peak_369	2	0.56687	0.56781	0.937142	1887	0	0	0.8645	0.86396	0.999995	2397	0	0
NO_TARGET_5	1	0.56748	0.56675	0.937142	1888	0	0	0.43252	0.43183	0.999995	1275	0	0
Peak_229	4	0.56757	0.58023	0.943914	1889	1	-0.15018	0.75339	0.75357	0.999995	2083	0	0
chr23;81513057:81514057	2	0.56772	0.5687	0.937142	1890	0	0	0.018878	0.03489	0.999995	129	1	0.3868
Peak_761	11	0.56815	0.75445	0.972152	1891	2	-0.2004	0.99626	0.99625	0.999995	2904	0	0
NO_TARGET_267	1	0.56966	0.56894	0.937142	1892	0	0	0.43034	0.42963	0.999995	1272	0	0
Peak_1923	3	0.57117	0.57197	0.939238	1893	1	-0.11623	0.89252	0.89325	0.999995	2479	0	0
Peak_2488	8	0.57133	0.70779	0.964063	1894	2	-0.18471	0.068534	0.18057	0.999995	316	3	0.31544
chr2;237449244:237450244	2	0.57148	0.57253	0.939238	1895	0	0	0.30187	0.3088	0.999995	959	1	0.18545
Peak_733	4	0.5722	0.58395	0.946416	1896	1	-0.20283	0.83737	0.83713	0.999995	2310	0	0
Peak_2394	7	0.57282	0.69655	0.962919	1897	1	-0.29058	0.073581	0.19007	0.999995	339	3	0.29327
NO_TARGET_83	1	0.57499	0.5743	0.940663	1898	0	0	0.42501	0.42446	0.999995	1263	0	0
NO_TARGET_250	1	0.57539	0.57474	0.940857	1899	0	0	0.42461	0.42404	0.999995	1260	0	0
Peak_254	16	0.57631	0.80574	0.978856	1900	3	-0.25107	0.18643	0.4451	0.999995	684	5	0.17527
chr23;142143727:142144727	2	0.57743	0.57873	0.943515	1901	0	0	0.48538	0.48536	0.999995	1401	0	0
Peak_500	1	0.57745	0.57683	0.943224	1902	0	0	0.42255	0.42205	0.999995	1258	0	0
Peak_1495	7	0.57824	0.69868	0.962919	1903	1	-0.27399	0.38516	0.54457	0.999995	1166	2	0.22379
Peak_862	5	0.57841	0.61674	0.958242	1904	1	-0.13813	0.56717	0.61369	0.999995	1603	1	0.15652
Peak_1848	5	0.57942	0.61747	0.958242	1905	1	-0.15788	0.24705	0.3735	0.999995	831	2	0.30447
NO_TARGET_225	1	0.57967	0.57923	0.943515	1906	0	0	0.42033	0.41996	0.999995	1253	0	0
Peak_574	8	0.58114	0.71558	0.965657	1907	2	-0.21714	0.23379	0.41961	0.999995	799	3	0.19398
Peak_71	3	0.58223	0.58305	0.946416	1908	0	0	0.73371	0.73506	0.999995	2027	0	0
Peak_2329	7	0.58254	0.70033	0.963031	1909	1	-0.20356	0.043703	0.12303	0.999995	231	3	0.22489
NO_TARGET_156	1	0.58265	0.58229	0.945811	1910	0	0	0.41735	0.41685	0.999995	1247	0	0
chr2;180109669:180110669	2	0.58412	0.58524	0.946824	1911	0	0	0.22997	0.24565	0.999995	787	1	0.20398
NO_TARGET_371	1	0.58459	0.5841	0.946416	1912	0	0	0.41541	0.41493	0.999995	1245	0	0
NO_TARGET_322	1	0.58475	0.58428	0.946416	1913	0	0	0.41525	0.41482	0.999995	1243	0	0
NO_TARGET_448	1	0.58524	0.58476	0.946681	1914	0	0	0.41476	0.4143	0.999995	1242	0	0
Peak_1727	5	0.58544	0.62139	0.958242	1915	1	-0.36059	0.30326	0.43463	0.999995	965	2	0.1178
Peak_983	4	0.58553	0.59492	0.950309	1916	1	-0.1666	0.28421	0.40117	0.999995	917	1	0.34471
Peak_2155	3	0.58574	0.58672	0.947312	1917	0	0	0.038364	0.076524	0.999995	210	1	0.45983
Peak_423	4	0.58587	0.59518	0.950309	1918	1	-0.17151	0.56099	0.57733	0.999995	1586	1	0.13796
Peak_893	3	0.58588	0.58688	0.947312	1919	0	0	0.82728	0.82844	0.999995	2288	0	0
Peak_275	1	0.58596	0.5855	0.946824	1920	0	0	0.41404	0.41359	0.999995	1241	0	0
chr7;136686710:136687710	1	0.58629	0.58582	0.946824	1921	0	0	0.41371	0.41327	0.999995	1240	0	0
Peak_2429	5	0.58684	0.62235	0.958242	1922	1	-0.21808	0.35225	0.48815	0.999995	1084	2	0.14484
Peak_106	4	0.58737	0.59651	0.950342	1923	1	-0.14872	0.18578	0.29116	0.999995	682	1	0.5034
NO_TARGET_480	1	0.5879	0.58742	0.947312	1924	0	0	0.4121	0.41163	0.999995	1239	0	0
Peak_1220	9	0.58843	0.72902	0.967292	1925	2	-0.25618	0.16591	0.35811	0.999995	633	4	0.14373
NO_TARGET_350	1	0.58903	0.58853	0.948367	1926	0	0	0.41097	0.41061	0.999995	1237	0	0
Peak_2079	3	0.58923	0.59036	0.949442	1927	0	0	0.7765	0.77765	0.999995	2140	0	0
Peak_1461	6	0.58925	0.66214	0.962419	1928	1	-0.18354	0.78828	0.79215	0.999995	2172	1	0.14205
NO_TARGET_414	1	0.59121	0.59084	0.949442	1929	0	0	0.40879	0.40843	0.999995	1229	0	0
Peak_1783	2	0.59127	0.59232	0.949442	1930	0	0	0.55263	0.55344	0.999995	1561	0	0
NO_TARGET_164	1	0.59145	0.59109	0.949442	1931	0	0	0.40855	0.40814	0.999995	1228	0	0
Peak_1778	2	0.5921	0.59311	0.949442	1932	0	0	0.50067	0.50061	0.999995	1434	0	0
Peak_284	1	0.59266	0.59235	0.949442	1933	0	0	0.40734	0.4069	0.999995	1225	0	0
chr12;33577514:33578514	1	0.5929	0.5926	0.949442	1934	0	0	0.4071	0.40667	0.999995	1224	0	0
NO_TARGET_381	1	0.59299	0.59267	0.949442	1935	0	0	0.40701	0.40658	0.999995	1223	0	0
chr8;43532831:43533831	1	0.59347	0.59306	0.949442	1936	0	0	0.40653	0.40602	0.999995	1220	0	0
NO_TARGET_124	1	0.59355	0.59316	0.949442	1937	0	0	0.40645	0.40594	0.999995	1219	0	0
chr12;74487649:74488649	1	0.59371	0.59328	0.949442	1938	0	0	0.40629	0.40578	0.999995	1217	0	0
Peak_1811	1	0.59557	0.59514	0.950309	1939	0	0	0.40443	0.40377	0.999995	1215	0	0
Peak_250	10	0.59582	0.74822	0.971498	1940	2	-0.23299	0.18543	0.38873	0.999995	681	2	0.48708
Peak_1020	13	0.59593	0.78781	0.976978	1941	3	-0.17428	0.66306	0.8345	0.999995	1846	3	0.1778
Peak_406	8	0.59637	0.72817	0.966604	1942	2	-0.20058	0.035234	0.11109	0.999995	194	4	0.1949
Peak_901	3	0.59707	0.59832	0.950707	1943	0	0	0.21089	0.28763	0.999995	736	1	0.3167
Peak_1631	1	0.59751	0.59709	0.950342	1944	0	0	0.40249	0.40197	0.999995	1213	0	0
Peak_1959	1	0.59856	0.59813	0.950707	1945	0	0	0.40144	0.40092	0.999995	1210	0	0
Peak_1144	12	0.59907	0.78999	0.976978	1946	3	-0.13024	0.11328	0.29474	0.999995	453	4	0.20452
NO_TARGET_474	1	0.59912	0.59878	0.950707	1947	0	0	0.40088	0.40036	0.999995	1207	0	0
Peak_1773	12	0.59946	0.79034	0.976978	1948	1	-0.29599	0.0244	0.095352	0.999995	152	6	0.22898
chr20;19154405:19155405	1	0.60033	0.60004	0.950707	1949	0	0	0.39967	0.39919	0.999995	1205	0	0
Peak_181	4	0.6005	0.60717	0.955475	1950	1	-0.16433	0.69359	0.69387	0.999995	1928	0	0
chr15;95642836:95643836	1	0.60057	0.60029	0.950707	1951	0	0	0.39943	0.39896	0.999995	1204	0	0
chr5;138935041:138936041	1	0.60065	0.60038	0.950707	1952	0	0	0.39935	0.39889	0.999995	1203	0	0
NO_TARGET_285	1	0.60073	0.60048	0.950707	1953	0	0	0.39927	0.39881	0.999995	1201	0	0
Peak_1620	3	0.60076	0.60182	0.950754	1954	0	0	0.11756	0.19293	0.999995	470	2	0.26839
Peak_473	5	0.60078	0.63137	0.95958	1955	1	-0.20304	0.36186	0.49862	0.999995	1108	1	0.21348
Peak_1385	1	0.60082	0.60057	0.950707	1956	0	0	0.39918	0.39874	0.999995	1200	0	0
NO_TARGET_1	1	0.60154	0.60126	0.950754	1957	0	0	0.39846	0.39816	0.999995	1197	0	0
Peak_1041	2	0.60194	0.60288	0.951442	1958	0	0	0.4534	0.45278	0.999995	1333	0	0
Peak_851	2	0.60204	0.60298	0.951442	1959	0	0	0.83437	0.83329	0.999995	2307	0	0
chr19;57976219:57977219	1	0.60219	0.6019	0.950754	1960	0	0	0.39781	0.39751	0.999995	1193	0	0
Peak_813	3	0.60403	0.60507	0.953713	1961	0	0	0.5581	0.55923	0.999995	1575	1	0.12403
Peak_605	5	0.60425	0.63365	0.95958	1962	1	-0.18474	0.13461	0.25302	0.999995	529	2	0.20328
Peak_356	5	0.60502	0.63413	0.95958	1963	1	-0.28255	0.22131	0.34594	0.999995	761	2	0.26301
Peak_1183	1	0.60582	0.60547	0.953823	1964	0	0	0.39418	0.39391	0.999995	1188	0	0
NO_TARGET_17	1	0.60751	0.60713	0.955475	1965	0	0	0.39249	0.39226	0.999995	1182	0	0
Peak_1709	2	0.60802	0.6087	0.955884	1966	0	0	0.84728	0.84618	0.999995	2336	0	0
NO_TARGET_92	1	0.60808	0.60772	0.95581	1967	0	0	0.39192	0.39169	0.999995	1181	0	0
Peak_706	3	0.60962	0.61084	0.955884	1968	0	0	0.68175	0.68293	0.999995	1901	0	0
chr19;38230467:38231467	1	0.60969	0.6093	0.955884	1969	0	0	0.39031	0.39002	0.999995	1178	0	0
Peak_2039	13	0.60978	0.79726	0.97782	1970	3	-0.18785	0.33146	0.58756	0.999995	1028	2	0.35828
Peak_2599	3	0.61001	0.61128	0.955884	1971	0	0	0.63604	0.63706	0.999995	1781	0	0
Peak_684	3	0.6104	0.61167	0.955884	1972	0	0	0.53958	0.5417	0.999995	1521	1	0.17733
chr13;108070081:108071081	2	0.61085	0.61165	0.955884	1973	0	0	0.1538	0.18292	0.999995	592	1	0.23388
Peak_2258	1	0.61195	0.61141	0.955884	1974	0	0	0.38805	0.38785	0.999995	1172	0	0
Peak_434	3	0.61323	0.61438	0.9578	1975	0	0	0.22446	0.29665	0.999995	769	1	0.56666
Peak_1989	2	0.61346	0.61431	0.9578	1976	0	0	0.51111	0.51146	0.999995	1458	0	0
Peak_888	3	0.61375	0.61488	0.9578	1977	0	0	0.93804	0.9384	0.999995	2629	0	0
Peak_320	2	0.61507	0.61585	0.9578	1978	0	0	0.56357	0.56437	0.999995	1594	0	0
Peak_1173	1	0.61542	0.61501	0.9578	1979	0	0	0.38458	0.38427	0.999995	1165	0	0
NO_TARGET_174	1	0.61575	0.61532	0.9578	1980	0	0	0.38425	0.38391	0.999995	1164	0	0
chr23;83659569:83660569	1	0.61623	0.61583	0.9578	1981	0	0	0.38377	0.38347	0.999995	1162	0	0
NO_TARGET_222	1	0.61809	0.61758	0.958242	1982	0	0	0.38191	0.38158	0.999995	1158	0	0
NO_TARGET_404	1	0.61849	0.61796	0.958242	1983	0	0	0.38151	0.3812	0.999995	1155	0	0
Peak_2437	8	0.61853	0.74656	0.971498	1984	2	-0.13626	0.9662	0.96581	0.999995	2740	0	0
Peak_2140	1	0.61938	0.61882	0.958242	1985	0	0	0.38062	0.38022	0.999995	1153	0	0
Peak_1112	8	0.61949	0.74739	0.971498	1986	1	-0.2947	0.2904	0.48698	0.999995	937	3	0.23876
NO_TARGET_237	1	0.61995	0.61933	0.958242	1987	0	0	0.38005	0.3797	0.999995	1151	0	0
Peak_677	3	0.62051	0.6214	0.958242	1988	0	0	0.83351	0.83451	0.999995	2305	0	0
Peak_1763	2	0.62066	0.62155	0.958242	1989	0	0	0.706	0.70603	0.999995	1961	0	0
NO_TARGET_283	1	0.62083	0.62033	0.958242	1990	0	0	0.37917	0.37876	0.999995	1150	0	0
Peak_1782	2	0.62135	0.62226	0.958242	1991	0	0	0.17872	0.20339	0.999995	665	1	0.23231
Peak_2286	13	0.62145	0.80536	0.978856	1992	2	-0.27008	0.070165	0.21808	0.999995	327	6	0.15519
chr20;23458740:23459740	1	0.6218	0.62129	0.958242	1993	0	0	0.3782	0.37776	0.999995	1149	0	0
Peak_458	4	0.62212	0.62617	0.95958	1994	1	-0.14315	0.66355	0.66467	0.999995	1849	1	0.15197
chr4;101621652:101622652	2	0.62215	0.62302	0.958265	1995	0	0	0.65171	0.65228	0.999995	1812	0	0
Peak_1896	1	0.62261	0.62214	0.958242	1996	0	0	0.37739	0.37703	0.999995	1148	0	0
Peak_164	1	0.62422	0.62386	0.958548	1997	0	0	0.37578	0.37547	0.999995	1146	0	0
chr12;69235383:69236383	1	0.62495	0.62459	0.959162	1998	0	0	0.37505	0.37477	0.999995	1142	0	0
Peak_1430	3	0.62506	0.62576	0.95958	1999	0	0	0.51982	0.52359	0.999995	1476	1	0.17871
[truncated: 928 more rows]
