# Supplementary material for: Identification of functional regulatory elements in the human genome using pooled CRISPR screens
Source: BMC Genomics. 2020 Jan 31;21:107. doi: 10.1186/s12864-020-6497-0 (PMC6995077; doi:10.1186/s12864-020-6497-0)
Supplement: Supplementary file 22 — Additional file 22: Table S17. Guide-level MAGeCK output (Peak Library/Cas9/ Doxorubicin). [file 12864_2020_6497_MOESM22_ESM.txt]

sgrna	Gene	control_count	treatment_count	control_mean	treat_mean	LFC	control_var	adj_var	score	p.low	p.high	p.twosided	FDR	high_in_treatment
GCGGGGCGGTGACTTTCAAG	NO_TARGET_355	19.29	143.22/143.5/138.04	19.29	143.22	2.8294	13.446	73.826	14.423	1	1.8659e-47	3.7319e-47	4.6238e-43	True
AGGGAAACCTCTATGGGTAA	NO_TARGET_391	420.97	1125.7/963.08/1104.3	420.97	1104.3	1.3892	10204	3934.8	10.894	1	6.1635e-28	1.2327e-27	7.6365e-24	True
CACTTGTGGCGGGGCATGTC	Peak_1267	100.99	333.22/391.09/299.09	100.99	333.22	1.7124	2257	611.6	9.3906	1	2.9823e-21	5.9647e-21	2.4634e-17	True
GCGGTTCCGGGAGCACATTT	NO_TARGET_55	93.045	288.35/290.04/333.14	93.045	290.04	1.6298	930.39	550.15	8.3985	1	2.2611e-17	4.5223e-17	1.4008e-13	True
TATGGAGTAACTCAAGGTAA	Peak_614	431.19	915.65/952.97/997.58	431.19	952.97	1.1423	1691.3	4060.7	8.1883	1	1.325e-16	2.6501e-16	6.5668e-13	True
ACTTGTGGCGGGGCATGTCC	Peak_1267	155.45	393.37/435.56/320.25	155.45	393.37	1.3338	3563	1070	7.2735	1	1.7516e-13	3.5032e-13	7.234e-10	True
ACTGATAACACTTGGTACTG	Peak_129	692.17	142.26/120.26/144.48	692.17	142.26	-2.2745	244.59	7571.9	6.3195	1.3121e-10	1	2.6241e-10	4.6447e-07	False
GCAAGGCAAGGTAAGTCACA	Peak_1501	388.07	675.04/887.29/755.54	388.07	755.54	0.9594	11918	3536	6.1798	1	3.2091e-10	6.4182e-10	9.9402e-07	True
GAAGGGACAAGGCAAGGGAA	Peak_1501	694.44	173.77/117.23/161.97	694.44	161.97	-2.0933	1070.6	7604.7	6.1059	5.1097e-10	1	1.0219e-09	1.3356e-06	False
GGACCAGTACAAGCATGCCA	Peak_2423	405.09	32.463/20.212/34.05	405.09	32.463	-3.6012	76.309	3741	6.0974	5.3899e-10	1	1.078e-09	1.3356e-06	False
CAAGGGAGGAGGGACATGGG	Peak_756	705.78	165.18/181.9/192.34	705.78	181.9	-1.9502	194.28	7769	5.9436	1.3943e-09	1	2.7887e-09	3.1411e-06	False
GATCCCATGAGTCCAAGAGT	Peak_1095	531.04	99.298/135.42/98.469	531.04	99.298	-2.4072	652.62	5340.3	5.908	1.7312e-09	1	3.4623e-09	3.1567e-06	False
CTGGATCGCCCGCAGAAATA	NO_TARGET_190	357.43	616.8/690.22/704.93	357.43	690.22	0.94746	2803.9	3174.3	5.9068	1	1.7444e-09	3.4889e-09	3.1567e-06	True
TTCCAAGATCCAAGGGGTAA	Peak_2319	68.082	167.09/181.9/181.29	68.082	181.29	1.3999	101.08	367.8	5.9032	1	1.7834e-09	3.5669e-09	3.1567e-06	True
AGGCGAGGCCAGGCAAGGCC	Peak_1501	358.57	29.599/23.243/34.05	358.57	29.599	-3.5547	30.103	3187.5	5.8332	2.7191e-09	1	5.4381e-09	4.4919e-06	False
CTGAGGCTTGCCCAGACATG	Peak_1355	751.17	218.65/216.26/268.72	751.17	218.65	-1.7759	1256.4	8435	5.7982	3.3507e-09	1	6.7014e-09	5.1894e-06	False
ATTTTCTAGGGTAAGTATCT	Peak_1250	255.31	515.59/513.37/500.63	255.31	513.37	1.0049	83.658	2043.1	5.7093	1	5.6729e-09	1.1346e-08	8.2692e-06	True
CTGGTTATGAGACAAGAACC	Peak_2235	411.9	89.751/44.465/60.738	411.9	60.738	-2.7415	553.26	3823.8	5.6792	6.7681e-09	1	1.3536e-08	9.0494e-06	False
AGAGCATGAGAGCCAAGCAA	Peak_2149	451.61	50.604/78.825/129.76	451.61	78.825	-2.5034	1695.3	4315.3	5.6749	6.9386e-09	1	1.3877e-08	9.0494e-06	False
TGTCCCAACATGTTGAGCTC	Peak_975	905.49	1252.7/1654.3/1490.8	905.49	1490.8	0.71873	41720	10796	5.6336	1	8.8247e-09	1.7649e-08	1.0934e-05	True
GATGTGAGAGATGGAATCAA	chr4;66528929:66529929	498.13	105.98/82.867/113.19	498.13	105.98	-2.2221	293.15	4909.2	5.5969	1.0909e-08	1	2.1817e-08	1.2872e-05	False
AGGTAAGTCATGATGTTTCA	Peak_778	275.73	472.62/553.8/541.12	275.73	541.12	0.97012	2426.3	2259.5	5.5831	1	1.1811e-08	2.3622e-08	1.3303e-05	True
GGACTCGTTTAACAGAGAGT	chr24;14165124:14166124	469.77	114.58/93.983/75.462	469.77	93.983	-2.3093	383.52	4544.8	5.5742	1.2436e-08	1	2.4873e-08	1.3399e-05	False
ACTTAGCCATGGAGGAACAA	Peak_1617	418.7	71.609/71.751/62.579	418.7	71.609	-2.5311	40.789	3907	5.5531	1.403e-08	1	2.8061e-08	1.4486e-05	False
GCAAGGTAAGTCACAAGGCA	Peak_1501	166.8	294.08/355.72/366.27	166.8	355.72	1.0881	1955.7	1172.7	5.5169	1	1.7253e-08	3.4507e-08	1.7102e-05	True
ACAGACAAGGGAACTTGCAT	Peak_1985	644.51	190.96/139.46/209.82	644.51	190.96	-1.7496	1504	6892.1	5.4632	2.3376e-08	1	4.6753e-08	2.2279e-05	False
CCTAACCCCTGGCCAGGAAG	NO_TARGET_412	796.56	1239.3/1421.9/1314.1	796.56	1314.1	0.72156	8602.5	9114.3	5.4216	1	2.954e-08	5.908e-08	2.7111e-05	True
AGTCCCTTGTGGGCATGCCC	Peak_738	659.26	224.38/206.16/207.06	659.26	207.06	-1.666	150.31	7100.8	5.3663	4.0183e-08	1	8.0366e-08	3.5267e-05	False
TGTTCTCATTGCCATGGTAA	Peak_693	554.87	902.28/958.03/1000.3	554.87	958.03	0.78683	2448.9	5658	5.3597	1	4.1671e-08	8.3342e-08	3.5267e-05	True
ATAAGGGAACTTGTACAGGG	Peak_862	1078	453.53/413.33/504.31	1078	453.53	-1.2472	2097.5	13596	5.3553	4.2696e-08	1	8.5392e-08	3.5267e-05	False
AGGCAAGGCAAGGCAAGGTA	Peak_1501	493.59	121.26/164.72/118.72	493.59	121.26	-2.0163	947.84	4850.4	5.3462	4.4908e-08	1	8.9816e-08	3.58e-05	False
AGATAAAGGAACTTGTACAG	Peak_1828	685.36	220.56/230.41/223.63	685.36	223.63	-1.6114	27.727	7473.9	5.3409	4.6231e-08	1	9.2463e-08	3.58e-05	False
TTGCCTAGACATGCCCACAA	Peak_1147	556	132.72/158.66/168.41	556	158.66	-1.8027	384.07	5673.2	5.2753	6.6254e-08	1	1.3251e-07	4.975e-05	False
GCAAGGCACAAGGTAAGGCC	Peak_1501	475.44	831.62/820.59/869.66	475.44	831.62	0.80537	784.17	4617.1	5.2419	1	7.9461e-08	1.5892e-07	5.7137e-05	True
TGTCCTTGTCCTTGGTTCAG	Peak_712	1401.4	807.76/660.92/674.56	1401.4	674.56	-1.0537	8963.5	19245	5.2391	8.0702e-08	1	1.614e-07	5.7137e-05	False
GAACTTGAGGCCAAGTGCAG	Peak_1716	493.59	131.76/115.21/159.21	493.59	131.76	-1.8974	513.68	4850.4	5.1954	1.0214e-07	1	2.0428e-07	7.0305e-05	False
CTCTCTTGGCTCGCAAGTAG	Peak_2027	642.24	1041.7/1183.4/1067.5	642.24	1067.5	0.73218	7046.4	6860.1	5.1346	1	1.4139e-07	2.8278e-07	9.4693e-05	True
GGGCAAGTCCAGGCAAGTCT	Peak_182	671.74	283.57/234.45/224.55	671.74	234.45	-1.5146	1255.5	7278.6	5.1256	1.4831e-07	1	2.9662e-07	9.6713e-05	False
CCCGCCGAAGACCCTGCTTG	NO_TARGET_19	357.43	599.61/643.74/685.6	357.43	643.74	0.84702	1850	3174.3	5.0817	1	1.8706e-07	3.7412e-07	0.00011886	True
ACGTCAACTGCTGGAGTGGG	NO_TARGET_85	538.98	838.31/916.59/912.91	538.98	912.91	0.75914	2789.5	5445.7	5.0671	1	2.0193e-07	4.0386e-07	0.0001251	True
CTGAACTTGACCAGCTCAAG	Peak_1873	619.55	238.7/209.19/212.58	619.55	212.58	-1.5387	346.76	6542.4	5.0314	2.435e-07	1	4.87e-07	0.00014717	False
TGGTATTAACATGCTTTTCT	Peak_201	464.09	799.16/855.96/577.93	464.09	799.16	0.78277	26084	4472.8	5.0101	1	2.7203e-07	5.4405e-07	0.0001605	True
CTTGTGAGCAGCTTGGGTAA	Peak_546	305.23	558.55/634.64/464.74	305.23	558.55	0.86964	7295.4	2581	4.9862	1	3.0784e-07	6.1567e-07	0.0001774	True
GCAAGACACAAGGTAAGGCA	Peak_1501	718.27	1162/995.42/1179.8	718.27	1162	0.69323	14031	7950.8	4.9762	1	3.2417e-07	6.4833e-07	0.00018256	True
GGGCCTTAGACTCAAGGTAA	Peak_1260	382.39	644.49/674.05/707.69	382.39	674.05	0.81617	1002.8	3468.3	4.9524	1	3.6645e-07	7.329e-07	0.00020179	True
GTGGAGCATGAGGGAGCCCA	Peak_1698	458.42	98.344/133.4/155.53	458.42	133.4	-1.7733	859.2	4401.1	4.8993	4.8084e-07	1	9.6168e-07	0.00025903	False
CAGATTAGGGAACTTGCACA	Peak_2274	467.5	142.26/140.47/131.6	467.5	140.47	-1.7275	40.956	4516	4.8664	5.6827e-07	1	1.1365e-06	0.00029961	False
AAGGGAGAACAAGGAAGGAG	Peak_1014	270.06	43.92/41.434/77.303	270.06	43.92	-2.5932	560.29	2198.8	4.8237	7.0446e-07	1	1.4089e-06	0.00036368	False
AGTCCGGGCACAACAAGAGC	Peak_2161	769.33	316.99/355.72/324.86	769.33	324.86	-1.2412	507.29	8705.1	4.7638	9.4984e-07	1	1.8997e-06	0.00047248	False
CCATGCCCAGGCAAGAATTT	Peak_1963	155.45	297.9/311.26/318.41	155.45	311.26	0.997	114.88	1070	4.7631	1	9.5336e-07	1.9067e-06	0.00047248	True
GAGGGACAAGGGCTTAGAGG	Peak_2198	608.2	190.96/228.39/238.35	608.2	228.39	-1.4091	750.16	6385	4.7532	1.0011e-06	1	2.0023e-06	0.00048643	False
ATGGCAAGACTGCTAGCAAG	Peak_2468	612.74	243.47/234.45/234.67	612.74	234.67	-1.3809	38.767	6447.8	4.7083	1.249e-06	1	2.498e-06	0.00059521	False
AGAGACAGAAACTAGATGAG	Peak_606	425.51	126.99/141.48/128.84	425.51	128.84	-1.7159	81.627	3990.6	4.6963	1.3244e-06	1	2.6488e-06	0.00061922	False
GCATGTCCAGACAAGGCCCT	Peak_1296	236.02	35.327/35.37/85.585	236.02	35.37	-2.7042	1260.8	1843.8	4.6755	1.4661e-06	1	2.9322e-06	0.00067279	False
CAAGATAAGGCACAAGGTAA	Peak_1501	238.29	439.2/467.9/373.63	238.29	439.2	0.87943	2561.6	1867	4.65	1	1.66e-06	3.32e-06	0.00074791	True
CGAGACATGCCTGGGTGACA	Peak_575	608.2	237.74/223.34/303.69	608.2	237.74	-1.3515	2278.2	6385	4.6361	1.7749e-06	1	3.5498e-06	0.00078538	False
AGGCAAGGCAAGGGAAGGCA	Peak_1501	372.18	105.03/93.983/113.19	372.18	105.03	-1.8154	94.327	3347.2	4.6176	1.9407e-06	1	3.8815e-06	0.00084371	False
AAGGGTGTGGGGCAGCAAGG	Peak_535	475.44	163.27/162.7/152.77	475.44	162.7	-1.5412	49.536	4617.1	4.6025	2.0874e-06	1	4.1748e-06	0.00089182	False
CCAAGGAACAAGCATTTCTA	Peak_2618	378.99	581.47/651.82/647.87	378.99	647.87	0.77197	2212.5	3427.8	4.5925	1	2.1894e-06	4.3789e-06	0.00090833	True
TAGGCTAGGGCTGGGCTTGG	Peak_1302	628.62	314.13/253.65/234.67	628.62	253.65	-1.3059	2008.7	6669.1	4.5916	2.1994e-06	1	4.3987e-06	0.00090833	False
ATGTATCCTCATGGATAAGG	Peak_1292	448.21	164.22/149.57/144.48	448.21	149.57	-1.577	120.36	4272.6	4.5688	2.4526e-06	1	4.9052e-06	0.00099632	False
CTCCAGGCCAAGCAGCTTCT	Peak_2621	725.07	1125.7/1170.2/1133.8	725.07	1133.8	0.64422	697.63	8050.4	4.5551	1	2.618e-06	5.236e-06	0.0010464	True
GGCAAGGCAAGGCACAGGCA	Peak_1501	515.15	180.46/194.03/230.07	515.15	194.03	-1.4041	741.49	5131	4.483	3.68e-06	1	7.36e-06	0.0014475	False
AACTTGCCCAGGGCTTGTCT	Peak_1528	420.97	140.35/112.17/142.64	420.97	140.35	-1.5778	399.69	3934.8	4.4736	3.8461e-06	1	7.6923e-06	0.001482	False
AACAAGTCCATGATTTGCCT	Peak_347	433.46	146.08/147.54/163.81	433.46	147.54	-1.5483	133.33	4088.8	4.4713	3.8873e-06	1	7.7747e-06	0.001482	False
TTAAAATGAGTCATGCATTG	Peak_448	1043.9	1474.2/1553.3/1585.6	1043.9	1553.3	0.57282	3648.8	13031	4.4619	1	4.0624e-06	8.1248e-06	0.0015252	True
AGTAGGGGCAAGGAAAGAGT	Peak_316	333.6	100.25/94.994/92.948	333.6	94.994	-1.8014	15.924	2899.7	4.431	4.6889e-06	1	9.3777e-06	0.0017342	False
GGGGCCCCTTGAAATTTTCA	Peak_2201	184.96	358.05/327.43/346.02	184.96	346.02	0.90007	245.21	1341.5	4.3975	0.99999	5.4749e-06	1.095e-05	0.0019931	True
AGTCCTTGGAACCCTCAAGG	Peak_761	1025.8	529.91/567.94/520.87	1025.8	529.91	-0.95157	764.08	12732	4.3946	5.5498e-06	0.99999	1.11e-05	0.0019931	False
CATGCCTGGGCATGTAACAA	Peak_1222	474.3	176.64/191/170.25	474.3	176.64	-1.4199	123.53	4602.7	4.3876	5.7302e-06	0.99999	1.146e-05	0.0020015	False
CAGTTAAGGGAACTTGCACA	Peak_1706	265.52	62.062/58.613/83.745	265.52	62.062	-2.0794	241.03	2150.6	4.3874	5.7346e-06	0.99999	1.1469e-05	0.0020015	False
TTGACCCTCTTCTTGCTATG	Peak_2431	731.88	1127.6/902.44/1191.8	731.88	1127.6	0.6229	27407	8150.3	4.3834	0.99999	5.8422e-06	1.1684e-05	0.0020107	True
ATAAGGGAACTTGCATAGGG	Peak_2541	361.97	113.62/125.31/94.788	361.97	113.62	-1.663	245.67	3227.3	4.3716	6.1656e-06	0.99999	1.2331e-05	0.0020929	False
AGTCAGCCTTCCGTATCCAA	chr17;15277587:15278587	957.69	487.9/480.02/505.23	957.69	487.9	-0.97152	181.19	11626	4.3569	6.5944e-06	0.99999	1.3189e-05	0.0022082	False
AAGAGACTTGGAGAGAGGGA	Peak_2481	401.68	137.49/121.27/202.46	401.68	137.49	-1.5399	2242.1	3699.8	4.3435	7.0127e-06	0.99999	1.4025e-05	0.0022916	False
CTGTCATTCTAGTGCGCATG	Peak_2010	628.62	972.93/983.29/1010.5	628.62	983.29	0.64459	422.72	6669.1	4.343	0.99999	7.0285e-06	1.4057e-05	0.0022916	True
AGATAAGAGAGCTTGCACAG	Peak_888	618.41	235.83/268.81/280.68	618.41	268.81	-1.1989	614.26	6526.6	4.3274	7.5447e-06	0.99999	1.5089e-05	0.002428	False
GTCTCTACAAGCCTCTCCTC	Peak_1822	612.74	281.66/236.47/265.96	612.74	265.96	-1.201	557.99	6447.8	4.3186	7.8501e-06	0.99999	1.57e-05	0.0024637	False
GGCATGCCCAGGCAAGCCGT	Peak_193	272.33	49.649/68.719/69.941	272.33	68.719	-1.971	182.58	2223	4.3185	7.8545e-06	0.99999	1.5709e-05	0.0024637	False
GCATGCACACTAGAAGGATG	Peak_446	289.35	97.389/73.772/79.143	289.35	79.143	-1.8571	180.87	2406.6	4.285	9.1384e-06	0.99999	1.8277e-05	0.0028306	False
TGCGCACTAGGAGGATAGGG	Peak_423	377.86	136.54/128.34/129.76	377.86	129.76	-1.5347	23.965	3414.4	4.2459	1.0887e-05	0.99999	2.1775e-05	0.0033308	False
GCAAGGGCAGGACTTGCATC	Peak_729	207.65	22.915/40.423/49.695	207.65	40.423	-2.3326	196.25	1560	4.2354	1.1407e-05	0.99999	2.2814e-05	0.0034472	False
GAGCCTGGGGCCAAGAGAGC	Peak_1317	593.45	230.11/260.73/362.59	593.45	260.73	-1.1835	5656.5	6181.7	4.2318	1.1592e-05	0.99999	2.3185e-05	0.0034609	False
TTGAGCCACGCCAAGGAGCT	Peak_2229	399.41	466.89/681.13/655.23	399.41	655.23	0.71272	18071	3672.3	4.2215	0.99999	1.2136e-05	2.4272e-05	0.0035801	True
ACAAAAGACAAGCCCGGGCA	Peak_974	164.53	295.99/360.78/307.37	164.53	307.37	0.89756	1490.8	1152	4.2085	0.99999	1.2852e-05	2.5703e-05	0.0037466	True
AGGAGTCTTGCCTATGCCCC	Peak_1674	490.19	194.78/199.08/257.68	490.19	199.08	-1.2957	1725.8	4806.5	4.1989	1.3408e-05	0.99999	2.6816e-05	0.0038314	False
AAGAGGACAAGGCATAGCTT	Peak_2424	464.09	183.32/183.92/168.41	464.09	183.32	-1.3353	111.34	4472.8	4.1982	1.3452e-05	0.99999	2.6903e-05	0.0038314	False
ATCCCCTCTTGGCTCTGGCA	Peak_77	442.53	161.36/170.79/172.09	442.53	170.79	-1.3684	45.286	4201.7	4.1923	1.3808e-05	0.99999	2.7616e-05	0.0038465	False
CTCCTCCCTTGGTCTCCCCA	Peak_349	517.42	105.98/216.26/257.68	517.42	216.26	-1.2547	6938.5	5160.8	4.1922	1.3815e-05	0.99999	2.763e-05	0.0038465	False
TGGCTTCTCTTGATTGGAAG	Peak_2249	265.52	469.76/459.81/380.99	265.52	459.81	0.78993	3155.7	2150.6	4.1896	0.99999	1.3973e-05	2.7946e-05	0.0038473	True
TGTCTTTAAACACGCCATCG	NO_TARGET_273	878.26	1380.6/1176.3/1302.2	878.26	1302.2	0.56768	10999	10369	4.1632	0.99998	1.5693e-05	3.1386e-05	0.0042733	True
CATGTCCTGACTTGCCCTTT	Peak_7	484.52	853.59/753.89/770.27	484.52	770.27	0.66771	3605	4733.4	4.1534	0.99998	1.6381e-05	3.2761e-05	0.0044121	True
ATGAGCCATGAACCTTGGCT	Peak_1313	994	535.64/458.8/555.84	994	535.64	-0.89074	3156.2	12213	4.1476	1.6797e-05	0.99998	3.3594e-05	0.0044755	False
ACACGGCACAAGGCAAGGCA	Peak_1501	780.67	391.47/427.47/366.27	780.67	391.47	-0.994	965.73	8875.1	4.1314	1.8028e-05	0.99998	3.6057e-05	0.0047082	False
GAGGCTGAGGCATGGGGCAG	Peak_481	291.62	86.886/87.92/136.2	291.62	87.92	-1.7184	1166	2431.3	4.1311	1.805e-05	0.99998	3.61e-05	0.0047082	False
TTGCCCTGGCATGCCTGAAC	Peak_363	813.58	508.9/328.44/414.12	813.58	414.12	-0.97252	8162.8	9372.3	4.1262	1.8443e-05	0.99998	3.6887e-05	0.0047607	False
GCATGCCCAGACAAGACCCT	Peak_1850	462.96	190.96/178.87/187.74	462.96	187.74	-1.2976	44.478	4458.4	4.1219	1.8792e-05	0.99998	3.7584e-05	0.0048007	False
TTTTGATCCATGGAAGCTAG	Peak_2049	217.86	385.74/395.13/321.18	217.86	385.74	0.82133	2128.2	1660.8	4.1193	0.99998	1.9002e-05	3.8005e-05	0.0048049	True
CATGTCATTGCCTCATGCCA	Peak_2248	527.64	826.85/812.5/843.89	527.64	826.85	0.6471	248.11	5295.3	4.1119	0.99998	1.9623e-05	3.9247e-05	0.0049118	True
AACTTGGATACCAAGAGGGC	Peak_1127	208.78	50.604/46.486/45.093	208.78	46.486	-2.1433	9.4476	1571.1	4.0954	2.1076e-05	0.99998	4.2152e-05	0.0052226	False
AGGCAAGGTACGGCAAGGCA	Peak_1501	627.49	294.08/307.21/280.68	627.49	294.08	-1.0908	176	6653.2	4.0876	2.1794e-05	0.99998	4.3588e-05	0.0053471	False
TCACTTGTCTATACGGGGTA	NO_TARGET_189	466.36	740.92/739.74/671.8	466.36	739.74	0.66443	2308.7	4501.6	4.0746	0.99998	2.3048e-05	4.6097e-05	0.0055994	True
TCTTGGAAGACCATGGTACA	Peak_2206	263.25	387.65/458.8/450.93	263.25	450.93	0.77421	2033.6	2126.6	4.0699	0.99998	2.3521e-05	4.7041e-05	0.005623	True
TAAGATCCAAGGGAATTCCC	Peak_2322	331.33	135.58/73.772/113.19	331.33	113.19	-1.5411	1027.6	2873.9	4.0691	2.3599e-05	0.99998	4.7199e-05	0.005623	False
GAGCATGGGCACCAAGGGTG	Peak_2238	508.35	211.96/238.5/219.95	508.35	219.95	-1.205	203.91	5042	4.0616	2.4371e-05	0.99998	4.8743e-05	0.0057517	False
TAGCAAGTCCAGGCATGCCT	Peak_668	343.81	84.977/121.27/137.12	343.81	121.27	-1.4958	784.21	3016.7	4.0519	2.5406e-05	0.99997	5.0811e-05	0.0059391	False
ACCATGACAAGGGCATGCCC	Peak_2317	368.78	184.28/136.43/134.36	368.78	136.43	-1.428	1146.8	3307.1	4.0403	2.6688e-05	0.99997	5.3376e-05	0.0061807	False
GATAAGGAAACTTGCACAGG	Peak_1517	268.92	80.203/67.709/89.266	268.92	80.203	-1.733	119.13	2186.8	4.0357	2.7215e-05	0.99997	5.4429e-05	0.0062443	False
TGGGTCTCCATTCAGCTGCA	Peak_1773	1006.5	1293.7/1455.2/1493.6	1006.5	1455.2	0.53149	13775	12416	4.0273	0.99997	2.821e-05	5.642e-05	0.0064132	True
GCAAAGTACAAGACGAGGCA	Peak_1501	206.52	244.43/364.82/369.95	206.52	364.82	0.81791	7260.1	1548.9	4.0223	0.99997	2.881e-05	5.7621e-05	0.0064902	True
GGAACCCTCCCTGCGATAGA	NO_TARGET_235	782.94	1060.8/1162.2/1174.3	782.94	1162.2	0.56923	5212.9	8909.1	4.0176	0.99997	2.9391e-05	5.8783e-05	0.0065062	True
CAAAAGTCTCGCTTGGTCCT	NO_TARGET_376	531.04	858.36/824.63/743.58	531.04	824.63	0.63396	3853.3	5340.3	4.0175	0.99997	2.9407e-05	5.8813e-05	0.0065062	True
TTCAAGCAGAAGGGGGGCCA	Peak_1662	306.37	510.81/556.83/507.99	306.37	510.81	0.73565	1062.6	2593.6	4.0144	0.99997	2.9793e-05	5.9585e-05	0.0065333	True
TTCGTGGTAGGTATAACTAT	NO_TARGET_374	562.81	881.27/762.98/866.9	562.81	866.9	0.62231	5502.3	5764.9	4.005	0.99997	3.101e-05	6.202e-05	0.0067406	True
GGTGTTCCCAAGGCCATGAG	Peak_1703	179.28	53.468/17.18/35.891	179.28	35.891	-2.2889	329.54	1288.2	3.9974	3.2026e-05	0.99997	6.4051e-05	0.0069008	False
CCAAGGCCTACAGTCATGTG	Peak_1238	596.85	819.21/1002.5/911.07	596.85	911.07	0.60936	8397.8	6228.5	3.9814	0.99997	3.4251e-05	6.8502e-05	0.0073059	True
CCACTGTGCATGCATTTTCA	Peak_353	125.95	241.56/239.51/234.67	125.95	239.51	0.92179	13.811	814.14	3.9797	0.99997	3.4495e-05	6.899e-05	0.0073059	True
TAACTTGCCCTAGGCCACAC	Peak_661	281.41	68.745/89.941/123.32	281.41	89.941	-1.6348	781.59	2320.5	3.9747	3.524e-05	0.99996	7.048e-05	0.0074004	False
CAAGAAAGTACAAGGAGGTG	Peak_908	748.9	386.69/334.5/394.8	748.9	386.69	-0.95179	1394.8	8401.4	3.9517	3.8796e-05	0.99996	7.7592e-05	0.008053	False
AGTATAATTACTACTTGTAT	Peak_1941	991.73	632.07/555.82/509.83	991.73	555.82	-0.8342	3964.9	12176	3.9505	3.8998e-05	0.99996	7.7995e-05	0.008053	False
AGACAAGGGAACTTGCATAG	Peak_1985	483.38	219.6/160.68/212.58	483.38	212.58	-1.1813	1371.5	4718.8	3.9421	4.0383e-05	0.99996	8.0766e-05	0.0082701	False
GGGTGGCATGTTTTTATTTT	Peak_385	264.39	452.57/445.66/364.43	264.39	445.66	0.7511	3323.5	2138.6	3.9199	0.99996	4.4286e-05	8.8572e-05	0.0089952	True
GAGAAGCACCAAGCAAAAGG	Peak_2564	398.28	162.31/131.37/163.81	398.28	162.31	-1.2897	479.76	3658.6	3.9011	4.7877e-05	0.99995	9.5754e-05	0.0096455	False
GCGTCTTCCATTCAAGACTC	Peak_1938	669.47	338/344.61/298.17	669.47	338	-0.98391	814.99	7246.2	3.894	4.9302e-05	0.99995	9.8603e-05	0.0097833	False
AAGTTTGGGCATGTTCAGGG	Peak_2147	367.64	144.17/166.74/132.52	367.64	144.17	-1.3444	322.64	3293.8	3.8938	4.9351e-05	0.99995	9.8701e-05	0.0097833	False
GCTTGCCTAAGACATGCCCA	Peak_1545	257.58	66.836/80.846/99.389	257.58	80.846	-1.6596	270.08	2066.9	3.8874	5.0667e-05	0.99995	0.00010133	0.0099645	False
ACTGCCTAGCCTTGCTGCCT	Peak_1030	610.47	990.12/921.64/894.51	610.47	921.64	0.5935	2712.8	6416.4	3.8847	0.99995	5.1223e-05	0.00010245	0.0099945	True
TGTCCTCTGGACTAGGCCTT	Peak_2496	599.12	1073.2/905.48/848.49	599.12	905.48	0.59501	15687	6259.7	3.8721	0.99995	5.3952e-05	0.0001079	0.010445	True
CTTGTAGACCTAGAATACTT	Peak_749	407.36	157.54/169.78/173.01	407.36	169.78	-1.2577	80.088	3768.5	3.8701	5.4388e-05	0.99995	0.00010878	0.010448	False
AGAATGCCATCTAGTTAGTA	NO_TARGET_404	545.79	754.29/834.74/832.85	545.79	832.85	0.60879	3087.6	5536.4	3.8579	0.99994	5.718e-05	0.00011436	0.010895	True
TTTGACCTTGTATCTTGCTT	Peak_222	557.14	904.19/847.87/708.61	557.14	847.87	0.60493	11283	5688.5	3.8548	0.99994	5.7917e-05	0.00011583	0.010895	True
ACAAGTTCAGGCTAGCCTGC	Peak_556	761.38	392.42/404.23/427.93	761.38	404.23	-0.91178	350.51	8586.7	3.8543	5.8038e-05	0.99994	0.00011608	0.010895	False
GCATGGCAAGGCAAGGCAGA	Peak_1501	543.52	270.21/251.63/257.68	543.52	257.68	-1.0738	96.761	5506.1	3.8522	5.8534e-05	0.99994	0.00011707	0.010906	False
GGGCCCACATGTACACTAGG	Peak_1179	439.13	237.74/168.77/191.42	439.13	191.42	-1.1937	1329.6	4159.3	3.841	6.1279e-05	0.99994	0.00012256	0.011332	False
ACTTGGATACCAAGAGGGCA	Peak_1127	483.38	220.56/212.22/282.52	483.38	220.56	-1.1285	1954.7	4718.8	3.826	6.5112e-05	0.99993	0.00013022	0.011882	False
GGGAAACCAAGACTGAGAGA	Peak_1462	455.01	166.13/213.23/202.46	455.01	202.46	-1.1643	717.8	4358.1	3.8256	6.5214e-05	0.99993	0.00013043	0.011882	False
TGCACACTAGGGGGACAGGG	Peak_2211	526.5	249.2/247.59/266.88	526.5	249.2	-1.0761	157.55	5280.3	3.8161	6.7787e-05	0.99993	0.00013557	0.012261	False
CCCCTCAAGGAGCACTAGTA	Peak_62	695.57	1028.3/943.88/1093.3	695.57	1028.3	0.56334	5675.3	7621.1	3.8115	0.99993	6.9059e-05	0.00013812	0.012401	True
TCTGTCCACCAAGAGGGCCT	Peak_1399	449.34	178.55/200.09/226.39	449.34	200.09	-1.1631	577.82	4286.9	3.8068	7.0385e-05	0.99993	0.00014077	0.012548	False
CCAGAGCCTTGGTTTATATC	NO_TARGET_271	332.47	536.59/553.8/484.06	332.47	536.59	0.68897	1527.7	2886.8	3.7992	0.99993	7.2588e-05	0.00014518	0.012848	True
AATGTCAAGCTGTTTCCAGT	Peak_863	710.32	374.28/406.25/354.31	710.32	374.28	-0.92254	710.59	7835	3.7964	7.3398e-05	0.99993	0.0001468	0.012899	False
GTATTATTACTCCTAGAGGC	Peak_1801	856.7	550.92/447.68/476.7	856.7	476.7	-0.84436	3174.9	10034	3.7935	7.426e-05	0.99993	0.00014852	0.012959	False
CTGTGACCCTTCCTAGATAC	Peak_1248	1026.9	602.47/726.6/598.18	1026.9	602.47	-0.76834	7713.2	12750	3.7588	8.5376e-05	0.99991	0.00017075	0.014795	False
TTAAGGAGCATGGGCACCAA	Peak_2238	289.35	157.54/105.1/104.91	289.35	105.1	-1.4524	1375	2406.6	3.7558	8.6388e-05	0.99991	0.00017278	0.014866	False
CTGCCCTCTTGAAATAGCCA	NO_TARGET_62	584.37	875.55/951.96/835.61	584.37	875.55	0.58248	3717.2	6057.5	3.7412	0.99991	9.1581e-05	0.00018316	0.015651	True
AACCTGCCCAAGGCTTGTCT	Peak_1207	279.14	71.609/100.05/109.51	279.14	100.05	-1.4711	449.14	2296	3.7375	9.293e-05	0.99991	0.00018586	0.015773	False
GCTTGTGATCCATGTTTTCT	Peak_135	487.92	786.75/745.8/611.98	487.92	745.8	0.61113	9792.6	4777.2	3.7311	0.9999	9.5325e-05	0.00019065	0.016069	True
CTAGCTCAGGCATGTTCTCA	Peak_887	434.59	195.73/220.31/175.77	434.59	195.73	-1.1467	501.12	4102.9	3.729	9.6112e-05	0.9999	0.00019222	0.016092	False
TACCATAGTCTCATGGGTTT	Peak_2071	979.25	1397.8/1386.5/1360.2	979.25	1386.5	0.50128	410.99	11974	3.7219	0.9999	9.8869e-05	0.00019774	0.016316	True
GGCTTGTTTTGGCAAGTTCA	Peak_1366	396.01	681.72/535.6/620.26	396.01	620.26	0.64603	5472.1	3631.3	3.7214	0.9999	9.9053e-05	0.00019811	0.016316	True
CAGGCTAGCCCCACTGTGCA	Peak_1617	390.34	658.81/612.41/508.91	390.34	612.41	0.64844	6432.3	3563.2	3.7203	0.9999	9.9499e-05	0.000199	0.016316	True
CTCTCTTGGCTTCTCTTGAT	Peak_2249	655.86	968.16/1034.8/900.95	655.86	968.16	0.56116	4481.2	7052.5	3.7188	0.9999	0.00010008	0.00020016	0.016316	True
CTTTCTGTCTTGTTCATTCT	Peak_220	612.74	910.87/971.16/761.99	612.74	910.87	0.57121	12901	6447.8	3.7128	0.9999	0.00010248	0.00020496	0.016509	True
AGGCAGGGCAAGGTAAGGGG	Peak_1501	439.13	221.51/189.99/199.7	439.13	199.7	-1.1329	285.05	4159.3	3.7125	0.0001026	0.9999	0.0002052	0.016509	False
AAGGTAAGTAAGGTAAACTG	chr9;75185729:75186729	389.2	646.39/546.72/610.14	389.2	610.14	0.64728	2668.2	3549.6	3.7084	0.9999	0.00010429	0.00020859	0.016674	True
ACCTGGTGACAAGAAGGAGA	Peak_656	561.68	255.88/312.27/280.68	561.68	280.68	-0.99823	806.28	5749.6	3.7058	0.00010537	0.99989	0.00021075	0.016738	False
GGTGCTCCATGTTGCTTGAA	Peak_108	708.05	1097.1/1034.8/937.76	708.05	1034.8	0.54682	6647.6	7802	3.6995	0.99989	0.000108	0.000216	0.017046	True
TCACACTGTGCTAGGTTTAT	Peak_1232	468.63	665.49/872.13/716.89	468.63	716.89	0.61224	13370	4530.4	3.6884	0.99989	0.00011282	0.00022565	0.017695	True
CAAGTGCCTAGGCTCAGAGA	Peak_374	253.04	121.26/82.867/87.426	253.04	87.426	-1.5225	582.72	2019.4	3.6854	0.00011418	0.99989	0.00022837	0.017795	False
TCTGGGCAAGTTACCTGTGT	Peak_1287	103.26	0.95479/20.212/11.964	103.26	11.964	-3.0076	94.611	629.43	3.6778	0.00011761	0.99988	0.00023522	0.018215	False
GGCTAGCCTCAGGGGAGCAT	Peak_2429	351.76	164.22/141.48/147.24	351.76	147.24	-1.2507	160.78	3108.4	3.6682	0.00012212	0.99988	0.00024425	0.018796	False
CTTTTCTGCTTGTTTACAGT	Peak_508	399.41	621.57/639.69/533.76	399.41	621.57	0.63674	4019.7	3672.3	3.666	0.99988	0.00012321	0.00024642	0.018846	True
CTGGAACCTTGAGCAGGTCT	Peak_860	595.72	941.43/832.71/884.38	595.72	884.38	0.56925	2961.8	6212.9	3.6622	0.99987	0.00012501	0.00025002	0.018942	True
GAACCAGGTAGCCCTTGCAG	Peak_1098	312.04	149.9/120.26/123.32	312.04	123.32	-1.3323	358.08	2656.7	3.6615	0.00012536	0.99987	0.00025072	0.018942	False
GGCAAATCATGGACTTGTTC	Peak_347	573.02	269.25/344.61/292.65	573.02	292.65	-0.96703	1623.6	5903	3.6493	0.0001315	0.99987	0.000263	0.019734	False
TAGAGACATGTTGTGAGGGA	Peak_539	779.54	439.2/429.49/436.21	779.54	436.21	-0.83615	27.031	8858	3.6479	0.0001322	0.99987	0.00026439	0.019734	False
TTGCGTATTACTCCATGGCG	Peak_2422	959.96	609.16/511.35/566.89	959.96	566.89	-0.75886	2435.6	11663	3.6397	0.00013646	0.99986	0.00027292	0.020083	False
TTGCCATCTTGGGGCCTTGT	Peak_661	302.96	486.94/527.52/393.88	302.96	486.94	0.68281	5154	2555.9	3.6391	0.99986	0.00013679	0.00027358	0.020083	True
CTTTCACTGCCAAGCATCTT	Peak_1560	161.13	291.21/282.96/242.03	161.13	282.96	0.80856	871.64	1121	3.6388	0.99986	0.00013697	0.00027394	0.020083	True
CTCAAGGCACATGTGGTTAC	Peak_1087	107.8	201.46/185.95/213.5	107.8	201.46	0.89601	192.87	665.46	3.6309	0.99986	0.00014121	0.00028242	0.020583	True
CTGCTCCCATGTGCCAAGTG	Peak_2568	517.42	773.38/778.14/804.32	517.42	778.14	0.58776	353.91	5160.8	3.6292	0.99986	0.00014213	0.00028427	0.020597	True
CACTTAGCATCATGTCTCCA	Peak_2295	671.74	980.57/843.83/986.53	671.74	980.57	0.54504	9367	7278.6	3.6199	0.99985	0.00014737	0.00029474	0.021225	True
CGGGCACAACAAGAGCGGGA	Peak_2161	300.7	116.48/135.42/118.72	300.7	118.72	-1.3335	141.96	2530.9	3.6173	0.00014883	0.99985	0.00029765	0.021225	False
AGGCGAGGCAAGGTAAGGCA	Peak_1501	531.04	255.88/266.79/320.25	531.04	266.79	-0.99042	1488.6	5340.3	3.616	0.00014959	0.99985	0.00029918	0.021225	False
TGCTTCAACTTGCCTGGAGA	Peak_2142	720.53	1058.9/1001.5/1043.6	720.53	1043.6	0.5338	1003.3	7984	3.6155	0.99985	0.0001499	0.00029979	0.021225	True
GACCTATTCACAAGAGACCC	Peak_2113	660.4	356.14/376.94/337.74	660.4	356.14	-0.88903	385.7	7117	3.6066	0.00015514	0.99984	0.00031027	0.02169	False
CCCACGGGCCCAAGAATTCT	Peak_93	175.88	321.77/235.46/303.69	175.88	303.69	0.78458	2490.8	1256.4	3.6058	0.99984	0.00015558	0.00031117	0.02169	True
TTGCCTGGAATTGCCTTGTT	Peak_1501	688.76	951.93/1001.5/1014.1	688.76	1001.5	0.5394	1307.8	7522.9	3.6055	0.99984	0.0001558	0.00031161	0.02169	True
CTAGCCCAGGCTTGTTCAGG	Peak_1452	625.22	224.38/360.78/332.22	625.22	332.22	-0.9102	6222.7	6621.5	3.6007	0.00015866	0.99984	0.00031732	0.021964	False
TCATGCTGTTTTGTTTCTTG	Peak_710	475.44	719.91/681.13/748.18	475.44	719.91	0.59753	1151.7	4617.1	3.5979	0.99984	0.00016041	0.00032082	0.022017	True
AGCCATGTGCTGCTATTTCT	Peak_2048	683.09	1029.3/993.4/959.84	683.09	993.4	0.53963	1206.2	7441.2	3.5972	0.99984	0.00016082	0.00032163	0.022017	True
TGACAACATGGATCGCCATC	Peak_2298	562.81	835.44/852.93/759.23	562.81	835.44	0.56906	3057.5	5764.9	3.5907	0.99984	0.00016487	0.00032975	0.022448	True
AAAACTGAGGCCTAGAGTGC	Peak_79	535.58	286.44/271.84/257.68	535.58	271.84	-0.97571	206.85	5400.5	3.5888	0.00016609	0.99983	0.00033219	0.022491	False
GAAAAGGCAAGAGGGATGGT	Peak_1512	304.1	180.46/103.08/122.4	304.1	122.4	-1.306	1872	2568.5	3.5853	0.00016834	0.99983	0.00033668	0.022671	False
GGAAGGGACAAGGCAAGGGA	Peak_1501	276.87	102.16/106.11/126.08	276.87	106.11	-1.3753	207.13	2271.6	3.5827	0.00017005	0.99983	0.00034009	0.022777	False
GCATGCCAAGGCAAATATCT	Peak_569	267.79	98.344/101.06/113.19	267.79	101.06	-1.3971	77.324	2174.7	3.5753	0.00017488	0.99983	0.00034976	0.023299	False
TTGTTACAGTTCAAGCAGAA	Peak_1662	186.09	276.89/354.71/317.49	186.09	317.49	0.76753	1516.9	1352.2	3.5734	0.99982	0.00017621	0.00035242	0.02335	True
TGCGCACTAGAAGGATGGGG	Peak_2210	181.55	52.514/39.412/60.738	181.55	52.514	-1.7703	119.64	1309.4	3.5663	0.00018101	0.99982	0.00036201	0.023858	False
TCCCTGCATTCATGGTTTTA	NO_TARGET_126	422.11	660.72/601.29/646.03	422.11	646.03	0.61281	1108.6	3948.8	3.5634	0.99982	0.00018302	0.00036604	0.023996	True
GCAAGGCACGAGGCAAGGCA	Peak_1501	420.97	197.64/186.96/201.54	420.97	197.64	-1.087	64.688	3934.8	3.5603	0.00018521	0.99981	0.00037042	0.024155	False
CTCTCTCCTTCTAGAATAAA	Peak_1653	234.88	378.1/387.05/392.96	234.88	387.05	0.71817	57.512	1832.2	3.5549	0.99981	0.00018903	0.00037805	0.024524	True
ACAGTGCTAGCCCAGTCCAC	Peak_369	315.45	127.94/132.39/137.12	315.45	132.39	-1.2464	21.082	2694.7	3.5265	0.00021057	0.99979	0.00042114	0.027177	False
AGGTTAGGCAAGGCAAGGCA	Peak_1501	399.41	141.31/185.95/202.46	399.41	185.95	-1.0989	1132.6	3672.3	3.5226	0.00021367	0.99979	0.00042734	0.027434	False
GGCTTGACTTCTTCATGATG	Peak_885	411.9	692.23/629.59/514.43	411.9	629.59	0.61092	8592.1	3823.8	3.5204	0.99978	0.00021541	0.00043082	0.027515	True
TATGGAGTAACTCAAGCTGA	Peak_1523	576.43	253.97/305.19/322.1	576.43	305.19	-0.9152	1454.5	5949.3	3.5165	0.00021862	0.99978	0.00043725	0.027676	False
AAAAAAACAGCCAAGGTAAG	Peak_1155	249.63	401.01/406.25/443.57	249.63	406.25	0.70034	710.12	1984	3.5162	0.99978	0.00021891	0.00043781	0.027676	True
AGAGTTACTAGCACAGCATC	Peak_1720	736.42	367.6/471.94/418.72	736.42	418.72	-0.81305	2723	8217.1	3.5047	0.00022854	0.99977	0.00045709	0.028748	False
TGTCATTCTAGTGCGCATGT	Peak_2010	450.48	697/655.86/680.08	450.48	680.08	0.59318	436.36	4301.1	3.501	0.99977	0.00023175	0.0004635	0.029004	True
TTAAAATTGGCCTTGGAGCT	Peak_271	834	1178.2/1280.4/1128.3	834	1178.2	0.49797	6468.8	9684.4	3.4977	0.99977	0.0002346	0.00046921	0.029117	True
TTGTCTCAAGGTCTACTTTT	Peak_2499	501.54	747.6/709.42/784.07	501.54	747.6	0.57497	1393.8	4953.3	3.4962	0.99976	0.00023593	0.00047186	0.029117	True
TTTGTGAAATTAATATGGTG	chr21;21817526:21818526	201.98	343.73/337.53/327.62	201.98	337.53	0.73798	68.333	1504.6	3.4946	0.99976	0.00023734	0.00047469	0.029117	True
CACCCATAGCAAGTCAGAGC	Peak_2301	507.21	240.61/306.2/259.52	507.21	259.52	-0.96405	1268.6	5027.2	3.4934	0.00023843	0.99976	0.00047685	0.029117	False
CAGGACACAACAAGAGCAGG	Peak_1072	220.13	70.655/76.804/87.426	220.13	76.804	-1.507	75.321	1683.4	3.4933	0.00023853	0.99976	0.00047705	0.029117	False
TGGCATTTGTCAAGTTTCTA	Peak_578	475.44	730.42/712.46/689.28	475.44	712.46	0.58253	429.76	4617.1	3.4881	0.99976	0.00024322	0.00048643	0.029504	True
AAGTCCCCACAAGAATTATC	Peak_1344	902.09	550.92/540.66/508.91	902.09	540.66	-0.73748	556.55	10742	3.4872	0.00024408	0.99976	0.00048816	0.029504	False
AGGCAAGTCAAGGTAAGACA	Peak_1501	256.44	414.38/417.37/392.96	256.44	414.38	0.69018	233.95	2055	3.484	0.99975	0.00024698	0.00049395	0.029596	True
CTTTCCCTAGTAGCCATGAT	Peak_1692	354.03	549.01/437.58/557.69	354.03	549.01	0.63152	6245.7	3134.7	3.4825	0.99975	0.00024838	0.00049676	0.029596	True
AGAAGATCATTCACATGTGC	Peak_376	931.59	642.58/562.89/532.84	931.59	562.89	-0.72583	3626.5	11209	3.4824	0.00024843	0.99975	0.00049686	0.029596	False
TCAAGCACTCATGCAGTCCG	Peak_1256	439.13	663.58/663.95/646.03	439.13	663.58	0.59452	154.06	4159.3	3.4803	0.99975	0.00025044	0.00050087	0.029693	True
GAGCAAGAGCAAGAGAGATC	Peak_578	380.12	148.95/176.85/194.18	380.12	176.85	-1.0996	539.4	3441.3	3.4651	0.00026498	0.99974	0.00052996	0.031154	False
AGAGGGAAGCAAGAATGGGG	Peak_2568	411.9	197.64/215.25/119.64	411.9	197.64	-1.0556	3197.6	3823.8	3.4648	0.00026527	0.99973	0.00053054	0.031154	False
TCCTTGCTTCTAGCACTCCT	Peak_1703	257.58	100.25/109.14/93.868	257.58	100.25	-1.3526	59.893	2066.9	3.4605	0.00026962	0.99973	0.00053923	0.031383	False
TCAAGGCCACACAGCAAGTT	Peak_20	557.14	732.33/894.36/818.12	557.14	818.12	0.55346	6586.5	5688.5	3.4603	0.99973	0.00026976	0.00053951	0.031383	True
ACGCTCCCTTGGAAGGCTCT	Peak_1866	240.56	107.89/80.846/90.187	240.56	90.187	-1.4055	200.36	1890.2	3.4586	0.00027147	0.99973	0.00054293	0.031434	False
TCAAGACAAGGCAGAAAGCA	Peak_1501	346.08	536.59/550.76/438.97	346.08	536.59	0.63123	4865.6	3042.8	3.4537	0.99972	0.0002765	0.000553	0.031868	True
TGTCATTGCTCTCTTGTCCT	Peak_1612	541.25	847.86/796.33/713.21	541.25	796.33	0.55622	4781.9	5475.9	3.4471	0.99972	0.00028334	0.00056668	0.032429	True
GTTAAGGAGCATGGACGCCA	Peak_2054	436.86	226.29/125.31/215.34	436.86	215.34	-1.0171	4112.8	4131	3.4465	0.00028398	0.99972	0.00056796	0.032429	False
TTGTGGCTTGGATAGAACCC	Peak_119	142.97	11.458/36.381/69.941	142.97	36.381	-1.9454	873.72	959.72	3.4426	0.0002881	0.99971	0.00057621	0.032674	False
GGCATTTGAACTTGTTGTTC	Peak_2026	338.14	525.14/515.39/528.24	338.14	525.14	0.63355	52.268	2951.6	3.442	0.99971	0.00028877	0.00057753	0.032674	True
AGAGCACACTAGAACAAAGG	Peak_1674	767.06	446.84/482.04/442.65	767.06	446.84	-0.77822	628.35	8671.3	3.4387	0.00029222	0.99971	0.00058443	0.032914	False
CCTTGCTGCACATGTGTTAA	Peak_2021	460.69	689.36/662.94/739.9	460.69	689.36	0.58043	1626.2	4429.7	3.4358	0.9997	0.00029542	0.00059084	0.033125	True
TCCGAAGTTTTCATGGCACA	Peak_1994	524.23	787.7/713.47/773.03	524.23	773.03	0.55943	1881.6	5250.4	3.4336	0.9997	0.00029779	0.00059559	0.03324	True
TGGTCTCTGCCAAGCCAACA	Peak_1773	778.4	1100.9/1152.1/1013.2	778.4	1100.9	0.49952	5151.5	8841	3.4296	0.9997	0.00030225	0.00060451	0.033587	True
GCCTTTCTTGAACCCCACCA	Peak_660	535.58	847.86/787.24/738.98	535.58	787.24	0.55484	3001.8	5400.5	3.4245	0.99969	0.00030795	0.00061591	0.034067	True
GGTCAAGGATGGCCCCTCCA	Peak_1107	147.51	277.84/255.68/250.31	147.51	255.68	0.78938	260.11	999.48	3.4213	0.99969	0.00031156	0.00062312	0.034091	True
CAACTTGTCTGTACATGCCT	Peak_1154	728.48	522.27/418.38/420.56	728.48	420.56	-0.79111	5174.6	8100.3	3.4212	0.00031175	0.99969	0.00062349	0.034091	False
CTTGTCGTTCTCTTTCAAGC	Peak_2530	417.57	205.28/204.14/201.54	417.57	204.14	-1.0289	4.0255	3893.1	3.4207	0.00031229	0.99969	0.00062459	0.034091	False
GAAGGGACAAGGATCTGAGG	Peak_1974	595.72	377.14/326.42/305.53	595.72	326.42	-0.86592	1504.7	6212.9	3.4166	0.00031706	0.99968	0.00063412	0.034459	False
ACATGTCCAGGCTAGCCTGC	Peak_698	607.06	393.37/334.5/311.97	607.06	334.5	-0.85791	1986.9	6369.3	3.4153	0.00031861	0.99968	0.00063722	0.034459	False
TCATTTGGCTTGCCTTGCCT	Peak_1501	1084.8	1492.3/1484.5/1417.2	1084.8	1484.5	0.45226	2296.1	13710	3.4142	0.99968	0.00031984	0.00063968	0.034459	True
CACTTGAACTGCTCCTTGTA	Peak_19	408.49	617.75/611.4/728.86	408.49	617.75	0.59552	6192.3	3782.3	3.4026	0.99967	0.00033379	0.00066758	0.035806	True
TGCTAGAAGGTACGTGACTT	Peak_2531	374.45	571.92/518.43/585.29	374.45	571.92	0.60971	1520.3	3374.1	3.3996	0.99966	0.00033745	0.00067489	0.036043	True
CCGGCAAGAAACTATACTTG	NO_TARGET_42	472.04	701.77/577.04/719.65	472.04	701.77	0.57111	7939.2	4573.7	3.397	0.99966	0.00034063	0.00068125	0.036074	True
ACTGCTGCTGACATCTCTTA	NO_TARGET_353	498.13	736.15/675.06/829.17	498.13	736.15	0.56252	6191.8	4909.2	3.397	0.99966	0.00034065	0.0006813	0.036074	True
GGAAAGGCAAGCAAAATGCA	Peak_1501	308.64	401.01/510.34/482.22	308.64	482.22	0.6421	3692.8	2618.8	3.392	0.99965	0.00034688	0.00069375	0.036427	True
GGATGTCAAGTAACAAGGCA	Peak_1501	299.56	469.76/532.57/387.43	299.56	469.76	0.64733	5361.4	2518.4	3.3915	0.99965	0.00034756	0.00069511	0.036427	True
CTCTTGGAGTCTCTAAGTCC	Peak_709	477.71	234.88/246.58/298.17	477.71	246.58	-0.95125	1399.1	4646.1	3.3908	0.0003484	0.99965	0.00069679	0.036427	False
AGACACCCTCCCCTCTAGGC	Peak_2455	537.85	288.35/277.91/322.1	537.85	288.35	-0.89707	623.95	5430.6	3.3857	0.00035499	0.99965	0.00070999	0.036917	False
ATGCGGCCTCTCGCAAGTAC	Peak_128	786.35	465.94/479.01/447.25	786.35	465.94	-0.75377	260.05	8960.3	3.3849	0.00035606	0.99964	0.00071212	0.036917	False
ATTGGCCAAAGCAAGATACA	Peak_222	205.38	58.242/72.761/83.745	205.38	72.761	-1.4844	165.72	1537.8	3.382	0.00035986	0.99964	0.00071972	0.037155	False
AAGAGCAGACATGCATGAGC	Peak_830	872.58	529.91/491.14/533.76	872.58	529.91	-0.71848	758.99	10281	3.3797	0.00036288	0.99964	0.00072575	0.037161	False
CGATCTTTGCCTTGGAGAAG	Peak_136	457.28	316.99/233.44/228.23	457.28	233.44	-0.96701	3503.8	4386.7	3.3796	0.00036291	0.99964	0.00072583	0.037161	False
AGGTGGGGGAAGGGACCTAG	Peak_607	398.28	226.29/194.03/175.77	398.28	194.03	-1.0337	686.89	3658.6	3.3768	0.00036672	0.99963	0.00073344	0.037246	False
TACATATACTTGTATAAACC	Peak_1072	974.71	524.18/606.35/638.67	974.71	606.35	-0.68393	3897.9	11900	3.3767	0.00036675	0.99963	0.0007335	0.037246	False
GCAAATTCAGACAGCTAATT	NO_TARGET_400	273.46	457.35/403.22/432.53	273.46	432.53	0.65952	737.46	2235.2	3.3645	0.99962	0.00038341	0.00076683	0.03878	True
TGAGAGGAACATGCCTGGGC	Peak_2391	383.53	185.23/184.94/198.78	383.53	185.23	-1.046	91.832	3481.8	3.3606	0.00038885	0.99961	0.0007777	0.03917	False
TGTGGTTGCAGCCAAGGAGC	Peak_2286	417.57	208.14/236.47/200.62	417.57	208.14	-1.001	429.6	3893.1	3.3565	0.00039474	0.99961	0.00078948	0.039543	False
CCAGATCCAGCATGGCTACT	Peak_589	535.58	1000.6/782.19/771.19	535.58	782.19	0.54556	23918	5400.5	3.3558	0.9996	0.00039575	0.00079149	0.039543	True
TGGACCCGCTTTCATGTTTG	Peak_2494	761.38	1072.2/1235.9/1069.4	761.38	1072.2	0.49337	13403	8586.7	3.3546	0.9996	0.00039745	0.0007949	0.039554	True
CATGCCCACTAGCTTCACCC	Peak_1652	625.22	352.32/352.69/380.99	625.22	352.69	-0.82418	400.58	6621.5	3.3491	0.0004053	0.99959	0.0008106	0.040173	False
AATATCTGATATAATAAATG	chr21;16780631:16781631	337.01	155.63/163.71/123.32	337.01	155.63	-1.1097	554.78	2938.6	3.3459	0.00041015	0.99959	0.00082029	0.040414	False
GGTGGTATCGTGCATGCAAT	Peak_2581	373.32	567.15/593.21/564.13	373.32	567.15	0.60201	344.13	3360.6	3.3436	0.99959	0.00041353	0.00082705	0.040414	True
CCATTTGTCCTAGTTGCTCA	Peak_1815	122.55	232.97/216.26/190.5	122.55	216.26	0.81438	471.51	785.73	3.3433	0.99959	0.00041394	0.00082788	0.040414	True
CTGCATGTCCTGGCTAGCCC	Peak_1795	462.96	697/686.18/658.92	462.96	686.18	0.5667	430.22	4458.4	3.3431	0.99959	0.00041426	0.00082851	0.040414	True
TAAATTCTAGTCATGGCTCA	Peak_1427	1226.6	1827.5/1550.2/1651	1226.6	1651	0.42833	20652	16132	3.3411	0.99958	0.00041718	0.00083436	0.04054	True
TTCGGTATGATGTTGATTGT	chr12;33577514:33578514	323.39	130.81/147.54/157.37	323.39	147.54	-1.1268	188.31	2784	3.3327	0.00043	0.99957	0.00085999	0.041622	False
TGCCTCCAAGTACCTGGTGA	Peak_115	400.55	590.06/621.5/602.78	400.55	602.78	0.58844	256.17	3686	3.3309	0.99957	0.00043279	0.00086558	0.04173	True
CGTGCAAGTCTTTGCAAGCC	Peak_777	435.72	649.26/577.04/665.36	435.72	649.26	0.57429	2737.5	4117	3.328	0.99956	0.0004374	0.0008748	0.041989	True
TCCCCCCCAAGACCCTGTCC	Peak_1943	554.87	284.53/313.28/304.61	554.87	304.61	-0.86305	239.21	5658	3.327	0.00043887	0.99956	0.00087775	0.041989	False
AAGGCAGCAAGGCTAGGCAG	Peak_1030	230.34	85.931/89.941/93.868	230.34	89.941	-1.347	15.748	1786.1	3.3222	0.00044658	0.99955	0.00089315	0.042427	False
TGTCTGAACATGCAGCTATC	Peak_211	521.96	810.62/648.79/761.99	521.96	761.99	0.54495	7589.3	5220.5	3.322	0.99955	0.00044688	0.00089375	0.042427	True
CTTCAGAATGGGCTTGTTCA	Peak_719	615.01	882.23/755.91/903.71	615.01	882.23	0.51984	8208.9	6479.3	3.3198	0.99955	0.00045048	0.00090097	0.042541	True
CCAAGGAAACAAGTGTAATA	Peak_1131	315.45	513.68/483.05/487.74	315.45	487.74	0.62712	347.29	2694.7	3.3191	0.99955	0.0004515	0.00090301	0.042541	True
CCTTGCCTTGTTTTCTGTCT	Peak_1501	306.37	461.17/497.2/474.86	306.37	474.86	0.63057	343.37	2593.6	3.3085	0.99953	0.00046904	0.00093808	0.044026	True
GCCTCAGCAAGTCCCAGAGA	Peak_1195	481.11	254.93/301.15/244.79	481.11	254.93	-0.91362	1119.6	4689.7	3.3028	0.00047857	0.99952	0.00095715	0.044662	False
GAAACAAATAGTGATTACTC	chr9;80336915:80337915	610.47	353.27/340.56/346.02	610.47	346.02	-0.81725	41.187	6416.4	3.3014	0.0004811	0.99952	0.00096221	0.044662	False
GCATAATTCAAGGTAAGGCC	Peak_1501	540.12	855.49/759.95/784.07	540.12	784.07	0.53688	2841.5	5460.8	3.3013	0.99952	0.00048122	0.00096244	0.044662	True
GCCGAGCTCATGGCCTGAGG	Peak_1482	527.64	270.21/384.02/288.05	527.64	288.05	-0.87098	4764.5	5295.3	3.2925	0.00049652	0.9995	0.00099304	0.04591	False
CACAGCCACATGGGCAAGCT	Peak_1682	389.2	585.29/601.29/517.19	389.2	585.29	0.58739	2446.5	3549.6	3.2912	0.9995	0.00049874	0.00099747	0.045943	True
CAGGACTGAGAACTTGGCCC	Peak_1621	541.25	327.49/298.12/273.32	541.25	298.12	-0.85824	738.91	5475.9	3.2856	0.00050882	0.99949	0.0010176	0.046697	False
GCTAAAACTTGGATAAACCT	Peak_2180	688.76	403.88/506.3/367.19	688.76	403.88	-0.76862	5918	7522.9	3.2846	0.00051068	0.99949	0.0010214	0.046697	False
CCCATGTGCTTCATCATCCT	Peak_1878	610.47	872.68/898.4/873.34	610.47	873.34	0.51591	314.28	6416.4	3.2817	0.99948	0.00051596	0.0010319	0.047006	True
GGGCATGTCAGGGTGTGGCA	Peak_1845	557.14	310.31/261.74/378.23	557.14	310.31	-0.84228	3486.3	5688.5	3.2727	0.00053271	0.99947	0.0010654	0.048237	False
CTTTTTCCCAAGGGCAAGTG	Peak_1176	493.59	805.85/620.49/721.49	493.59	721.49	0.54674	8658.2	4850.4	3.2723	0.99947	0.00053337	0.0010667	0.048237	True
CCTTGCACTGCCTGGCCTTG	Peak_1501	433.46	642.58/597.25/655.23	433.46	642.58	0.5669	1107.3	4088.8	3.2704	0.99946	0.00053702	0.001074	0.04839	True
GACTCACTTGCGCATTCCAA	Peak_766	720.53	428.7/374.92/496.95	720.53	428.7	-0.74773	3774.8	7984	3.2661	0.00054528	0.99945	0.0010906	0.048957	False
ATCGCCTTCCATGCAGAAAC	Peak_44	427.78	214.83/274.88/220.87	427.78	220.87	-0.95056	1476.8	4018.6	3.264	0.00054917	0.99945	0.0010983	0.049128	False
TTTTGTCCACTCTTGTCACT	Peak_827	302.96	467.85/456.78/490.51	302.96	467.85	0.62522	317.92	2555.9	3.2614	0.99945	0.00055432	0.0011086	0.049411	True
GCGGGGAGCCAAGCTGCTCA	Peak_2018	62.409	142.26/102.07/121.48	62.409	121.48	0.94975	404.41	328.88	3.2571	0.99944	0.00056301	0.001126	0.050005	True
AGTATGAGACTCATAGGGTG	NO_TARGET_87	494.73	672.17/721.55/742.66	494.73	721.55	0.54355	1441.8	4865.1	3.2519	0.99943	0.00057316	0.0011463	0.050525	True
GAAAAAAGTCAAGCGGGAAC	Peak_1366	279.14	111.71/136.43/123.32	279.14	123.32	-1.1721	153.3	2296	3.2519	0.00057324	0.99943	0.0011465	0.050525	False
CCCTGGGAGCCCATGATTTT	Peak_801	141.84	248.25/233.44/242.03	141.84	242.03	0.76677	56.194	949.83	3.251	0.99943	0.00057498	0.00115	0.050525	True
GACTTGCCCTGACTTGCCAC	Peak_1835	490.19	266.39/223.34/265.04	490.19	265.04	-0.88465	870.41	4806.5	3.2476	0.0005819	0.99942	0.0011638	0.050953	False
CTTGTGCCTTGCTTGTGCCT	Peak_1501	447.07	707.5/658.9/647.87	447.07	658.9	0.55851	1242.1	4258.4	3.246	0.99941	0.00058519	0.0011704	0.051059	True
TACTGGGTAAACTAGTCACT	Peak_98	1025.8	615.84/659.91/660.76	1025.8	659.91	-0.6356	971.18	12732	3.2425	0.00059248	0.99941	0.001185	0.051462	False
CATGCCTCTAGTGCACATGT	Peak_1137	1189.2	785.79/779.15/824.56	1189.2	785.79	-0.5971	773.6	15483	3.2418	0.00059396	0.99941	0.0011879	0.051462	False
CTGAGGTCTCCAAGTGTTTA	Peak_2415	626.35	867.91/890.32/932.24	626.35	890.32	0.50666	1129.7	6637.3	3.24	0.9994	0.00059766	0.0011953	0.051603	True
GATAAGGGAGCTTGCAGAGG	Peak_375	658.13	410.56/319.34/385.59	658.13	385.59	-0.76973	2506.4	7084.7	3.2378	0.00060219	0.9994	0.0012044	0.051648	False
TTTTTTCTAGGGTTGTCACT	Peak_717	290.48	465.94/449.71/447.25	290.48	449.71	0.62877	134.77	2418.9	3.2374	0.9994	0.00060319	0.0012064	0.051648	True
GAGGTGAAAGCCTAGGGTCT	Peak_1099	195.17	317.95/219.29/331.3	195.17	317.95	0.70122	4955.2	1438.8	3.2368	0.9994	0.00060443	0.0012089	0.051648	True
GCATGCCCACAAGGGACTGG	Peak_738	650.18	380.01/418.38/362.59	650.18	380.01	-0.77324	887.88	6972.2	3.2356	0.00060684	0.99939	0.0012137	0.051664	False
TGAGTACATGCACATGGGTG	Peak_254	256.44	390.51/433.54/403.08	256.44	403.08	0.65039	542.81	2055	3.2347	0.99939	0.00060879	0.0012176	0.051664	True
CAAGGCTCTGCACTCAAGAG	Peak_2107	688.76	969.12/1035.8/917.51	688.76	969.12	0.49206	3557.5	7522.9	3.2323	0.99939	0.00061398	0.001228	0.051926	True
GATGGAGGCCAAGGGACACA	Peak_1144	304.1	140.35/142.49/116.87	304.1	140.35	-1.11	277.94	2568.5	3.231	0.00061688	0.99938	0.0012338	0.051994	False
GTTACAGCATGTTACAGCTC	Peak_1806	245.1	93.57/108.13/103.07	245.1	103.07	-1.2417	57.94	1937	3.227	0.00062542	0.99937	0.0012508	0.052535	False
AGAAACCCTAGGTATCACTC	Peak_1637	302.96	134.63/165.73/139.88	302.96	139.88	-1.1094	348	2555.9	3.2258	0.00062813	0.99937	0.0012563	0.052585	False
ATCCAAGGACTCTGGTTACT	Peak_1943	542.39	781.02/791.28/763.83	542.39	781.02	0.52523	200.45	5491	3.2204	0.99936	0.00064011	0.0012802	0.053109	True
GAAAGGCATAGTGAGAATGG	NO_TARGET_16	543.52	361.87/295.09/304.61	543.52	304.61	-0.8333	1684.5	5506.1	3.2197	0.00064166	0.99936	0.0012833	0.053109	False
GTTACCTGGCATGACAGTAC	Peak_1221	288.21	140.35/105.1/130.68	288.21	130.68	-1.1351	373.95	2394.2	3.2195	0.00064198	0.99936	0.001284	0.053109	False
TACCATCTTGTGAACAAGTT	Peak_2016	807.91	1118.1/1118.7/1065.7	807.91	1118.1	0.46825	1372.4	9286.1	3.2186	0.99936	0.00064415	0.0012883	0.053109	True
TGTGCCATGCCCCGCCTCCA	Peak_2158	672.88	316.04/398.17/421.48	672.88	398.17	-0.75549	3644.5	7294.9	3.2164	0.0006491	0.99935	0.0012982	0.053109	False
GGAAGTCAAGTAACAAGGTA	Peak_1501	467.5	683.63/629.59/702.17	467.5	683.63	0.54729	1632.1	4516	3.2163	0.99935	0.00064939	0.0012988	0.053109	True
GGTACCTGAACAACGGCACC	NO_TARGET_207	605.93	809.66/903.45/862.3	605.93	862.3	0.50832	2232	6353.6	3.2162	0.99935	0.00064939	0.0012988	0.053109	True
AGGAATGGCAAGGCAAGGCA	Peak_1501	247.36	105.03/107.12/83.745	247.36	105.03	-1.228	228.66	1960.4	3.2147	0.00065287	0.99935	0.0013057	0.053218	False
GGCATGCCCTGACTTGTCTC	Peak_982	440.26	517.5/661.93/647.87	440.26	647.87	0.55629	8597.5	4173.4	3.2137	0.99934	0.00065528	0.0013106	0.053239	True
CCCGGGCACAAGCTAAGCCC	Peak_917	482.25	261.61/271.84/262.28	482.25	262.28	-0.87618	45.984	4704.3	3.2071	0.00067034	0.99933	0.0013407	0.054142	False
AGAAGACTACGTACATGTCT	Peak_1099	612.74	346.59/366.84/355.23	612.74	355.23	-0.78483	104.72	6447.8	3.2069	0.00067076	0.99933	0.0013415	0.054142	False
CTTCGACGCCATCGTGCTCA	NO_TARGET_440	970.17	1330/1318.8/1236.8	970.17	1318.8	0.44253	3421.2	11827	3.2058	0.99933	0.00067355	0.0013471	0.05419	True
CCTTGCCTTGTTCTTTGCCT	Peak_1501	913.43	1300.4/1248.1/1232.2	913.43	1248.1	0.44989	1496.3	10921	3.202	0.99932	0.00068236	0.0013647	0.054721	True
TGCAAGGATTTAGGGACAAG	Peak_1358	477.71	251.11/289.02/259.52	477.71	259.52	-0.87777	470.68	4646.1	3.201	0.00068464	0.99932	0.0013693	0.054727	False
GTCCTTGCCTGCCCCTCCCA	Peak_180	584.37	404.83/335.51/323.94	584.37	335.51	-0.7987	2469.7	6057.5	3.1975	0.00069315	0.99931	0.0013863	0.055112	False
ACTGTCCAGAACAAGTCACA	Peak_167	229.21	94.525/82.867/110.43	229.21	94.525	-1.269	194.48	1774.6	3.1972	0.00069391	0.99931	0.0013878	0.055112	False
AAGTCCAGCCTAGAATCAAG	Peak_234	398.28	205.28/192.01/268.72	398.28	205.28	-0.95279	2100.3	3658.6	3.1908	0.00070946	0.99929	0.0014189	0.056043	False
AAGGGACAAGTCAGGGCAAG	Peak_241	443.67	234.88/240.52/236.51	443.67	236.51	-0.90474	9.3573	4215.9	3.1905	0.00071015	0.99929	0.0014203	0.056043	False
GTACATGCACATGGGTGTGG	Peak_254	511.75	317.95/259.72/284.36	511.75	284.36	-0.84545	867.59	5086.5	3.1883	0.00071565	0.99928	0.0014313	0.056105	False
CCTTGGAGAATCATGAATTT	Peak_649	443.67	551.87/696.29/650.63	443.67	650.63	0.55133	5919.1	4215.9	3.1875	0.99928	0.00071747	0.0014349	0.056105	True
TTTCCAAGTTCCTTGGGGCT	Peak_881	434.59	638.76/618.47/656.15	434.59	638.76	0.55455	357.08	4102.9	3.1874	0.99928	0.00071772	0.0014354	0.056105	True
CTATTAAATAAAGTACGACT	chr5;175427197:175428197	309.77	132.72/146.53/166.57	309.77	146.53	-1.0748	296.18	2631.4	3.1822	0.00073072	0.99927	0.0014614	0.056941	False
TAAGGACCCACATGCGCACT	Peak_1115	748.9	457.35/446.67/484.98	748.9	457.35	-0.71027	438.87	8401.4	3.1809	0.00073415	0.99927	0.0014683	0.057029	False
CACTGCATGGGCTTGGCCTC	Peak_2606	129.36	221.51/270.83/220.87	129.36	221.51	0.77143	1216.5	842.79	3.1744	0.99925	0.0007507	0.0015014	0.057826	True
AATCAGTTGGGTGAATATGT	chr5;175427197:175428197	198.57	108.85/76.804/74.542	198.57	76.804	-1.359	515.92	1471.6	3.1742	0.00075112	0.99925	0.0015022	0.057826	False
TTCTAAGCGCCCTGGGGACA	NO_TARGET_69	377.86	563.33/485.08/623.02	377.86	563.33	0.57489	4843.5	3414.4	3.1741	0.99925	0.00075142	0.0015028	0.057826	True
GCATTTCCTTGCCTTGTGTC	Peak_1501	195.17	385.74/315.3/288.05	195.17	315.3	0.6892	2852.1	1438.8	3.167	0.99923	0.00077008	0.0015402	0.059079	True
GCACTCTCTAGATGCAAGAC	Peak_206	735.29	415.34/448.7/507.07	735.29	448.7	-0.71132	2260.3	8200.4	3.1648	0.00077598	0.99922	0.001552	0.059348	False
CACTCAAGGTGACTTGTGTT	Peak_2137	649.05	778.16/953.98/912.91	649.05	912.91	0.49151	9922.8	6956.2	3.1637	0.99922	0.00077895	0.0015579	0.059392	True
CGTGTCTCAACTTGTCCTCT	Peak_1955	481.11	642.58/736.71/697.57	481.11	697.57	0.53503	2278.1	4689.7	3.1608	0.99921	0.00078679	0.0015736	0.059806	True
GATCAAGCCTAGGCCTCAAC	Peak_2246	337.01	190.96/165.73/164.73	337.01	165.73	-1.0195	318.64	2938.6	3.1595	0.00079025	0.99921	0.0015805	0.059885	False
GGACCTATTCAGGCATGCCA	Peak_170	886.2	563.33/537.63/633.15	886.2	563.33	-0.65273	2767.7	10493	3.152	0.0008109	0.99919	0.0016218	0.061263	False
CCTTGTGCCTTGCCTTGATT	Peak_1501	322.25	469.76/488.11/496.95	322.25	488.11	0.59748	207.42	2771.2	3.1506	0.99919	0.00081471	0.0016294	0.061363	True
CTTGGAACCTTGCCTTTTTG	Peak_1026	563.95	883.18/730.65/803.4	563.95	803.4	0.5098	5829.3	5780.2	3.1495	0.99918	0.00081762	0.0016352	0.061396	True
GACAAAGCAAGACCGTGTCT	Peak_350	675.15	405.79/320.35/409.52	675.15	405.79	-0.73306	3656.5	7327.3	3.1467	0.00082554	0.99917	0.0016511	0.061803	False
TGCAGTTTTTCTTGATCTTG	Peak_2592	723.94	1105.7/838.78/1005.9	723.94	1005.9	0.47393	18937	8033.8	3.1453	0.99917	0.00082953	0.0016591	0.061915	True
CACAGGCAAGCCCAAATTCA	Peak_597	292.75	401.97/597.25/448.17	292.75	448.17	0.61267	12179	2443.7	3.144	0.99917	0.00083328	0.0016666	0.062008	True
AAGGGAGGCAAAGCAAGGCA	Peak_1501	341.54	158.5/169.78/197.86	341.54	169.78	-1.0042	457.93	2990.6	3.141	0.00084193	0.99916	0.0016839	0.062464	False
CATTGCACGCCACAGCATTG	NO_TARGET_457	540.12	720.87/789.26/772.11	540.12	772.11	0.51473	1459.8	5460.8	3.1394	0.99915	0.00084651	0.001693	0.062616	True
CTAGCCCAGGCATGTGCTTA	Peak_1701	415.3	575.74/666.98/610.14	415.3	610.14	0.55388	2207	3865.3	3.1339	0.99914	0.00086246	0.0017249	0.063607	True
CCTGGGAGCCCATGATTTTA	Peak_801	297.29	556.64/416.36/453.69	297.29	453.69	0.60817	5996.4	2493.4	3.1322	0.99913	0.00086758	0.0017352	0.063794	True
GGCAAGGAATGGGACAAGGT	Peak_1501	373.32	191.91/216.26/178.53	373.32	191.91	-0.9563	385.97	3360.6	3.1292	0.00087642	0.99912	0.0017528	0.064253	False
TCCAGGCATGTCCTCAGCCC	Peak_650	425.51	214.83/245.57/228.23	425.51	228.23	-0.89581	240.14	3990.6	3.123	0.00089509	0.9991	0.0017902	0.065124	False
GCTGCCCTTGTTCTGTTTTG	Peak_2244	433.46	623.48/733.68/633.15	433.46	633.15	0.54561	5099.9	4088.8	3.1229	0.9991	0.00089529	0.0017906	0.065124	True
AGCCCCACATAGCAAGAAGA	Peak_2431	563.95	326.54/321.36/427.01	563.95	326.54	-0.78645	5060.2	5780.2	3.1226	0.00089617	0.9991	0.0017923	0.065124	False
CAGTGTCATGTCTCATGTCT	Peak_2431	240.56	376.19/392.1/342.34	240.56	376.19	0.64293	699.45	1890.2	3.1196	0.99909	0.00090537	0.0018107	0.0656	True
CAAGGTGTCTCTTGTTTGTT	Peak_808	612.74	863.13/785.22/954.32	612.74	863.13	0.49363	7193.3	6447.8	3.1183	0.99909	0.00090948	0.001819	0.065705	True
CAGAGACAATGACATGTAGA	NO_TARGET_248	497	723.73/601.29/715.05	497	715.05	0.52392	6508.3	4894.5	3.1168	0.99909	0.0009141	0.0018282	0.065847	True
CCTGTCCGAACTTGGTACCA	Peak_1776	175.88	317.95/172.81/286.2	175.88	286.2	0.69932	6933.1	1256.4	3.1125	0.99907	0.00092746	0.0018549	0.066429	True
GATCTTATTCAAGCCCACCA	Peak_2559	206.52	84.022/101.06/75.462	206.52	84.022	-1.2873	181.74	1548.9	3.1125	0.00092754	0.99907	0.0018551	0.066429	False
CTTGACAACCAGGACATGCC	Peak_2490	181.55	328.45/294.08/189.58	181.55	294.08	0.69279	6050.9	1309.4	3.1096	0.99906	0.00093665	0.0018733	0.066888	True
TAGTACAAAATACTGATGCA	chr13;84094488:84095488	688.76	994.89/797.34/958	688.76	958	0.47544	13586	7522.9	3.1042	0.99905	0.00095397	0.0019079	0.067929	True
CCAAGCACTTGTTTCTAACA	Peak_1845	548.06	745.69/795.32/779.47	548.06	779.47	0.50738	696.1	5566.7	3.1016	0.99904	0.00096245	0.0019249	0.068186	True
TGTTGCTAGGAGGCAAAGAG	chr13;61469702:61470702	486.79	700.82/665.97/796.96	486.79	700.82	0.52485	5228.5	4762.6	3.1014	0.99904	0.00096308	0.0019262	0.068186	True
AGTCCAGGCTAGCCGGCTGG	Peak_1218	291.62	407.7/515.39/444.49	291.62	444.49	0.60638	3190.5	2431.3	3.1004	0.99903	0.00096644	0.0019329	0.068229	True
GCCCAGGCAAGACCCTGCAC	Peak_1439	267.79	165.18/98.026/123.32	267.79	123.32	-1.1125	1196.1	2174.7	3.098	0.00097406	0.99903	0.0019481	0.068572	False
GCTTGGTGTTAGGCATGGTG	Peak_2298	188.36	73.519/96.005/73.622	188.36	73.622	-1.3435	250.5	1373.8	3.0957	0.00098174	0.99902	0.0019635	0.068812	False
TCCTCTCCTAGAGCCTTCCA	Peak_1866	240.56	105.98/108.13/79.143	240.56	105.98	-1.175	362.46	1890.2	3.0953	0.00098302	0.99902	0.001966	0.068812	False
TAACCCAGAAGCCCATTCAG	NO_TARGET_195	509.48	729.46/614.43/739.9	509.48	729.46	0.51695	6670.7	5056.8	3.0935	0.99901	0.00098911	0.0019782	0.069043	True
GGACTTGGACATGTCCGGGC	Peak_2437	527.64	302.67/298.12/302.77	527.64	302.67	-0.79977	10.355	5295.3	3.0915	0.00099566	0.999	0.0019913	0.069183	False
CGTCCTCTTGCTCCCCATAT	Peak_2400	435.72	543.28/642.73/634.07	435.72	634.07	0.54019	4158.9	4117	3.0912	0.999	0.0009967	0.0019934	0.069183	True
ACATTTTTGCACATGTCACT	Peak_2004	203.11	341.82/323.38/279.76	203.11	323.38	0.66835	1121.3	1515.7	3.0893	0.999	0.001003	0.002006	0.069308	True
ATGACACCAGAGACTAGCTG	Peak_2309	649.05	391.47/493.16/328.54	649.05	391.47	-0.72798	7150.9	6956.2	3.0884	0.0010062	0.99899	0.0020124	0.069308	False
CTTGGGCTTCTTGTGATTTA	Peak_1830	620.68	870.77/928.72/839.29	620.68	870.77	0.48778	2174.5	6558.2	3.0882	0.99899	0.0010069	0.0020138	0.069308	True
GTTCTTCTTGTTGGGGTCAT	Peak_1449	425.51	609.16/620.49/630.39	425.51	620.49	0.54315	113.18	3990.6	3.0865	0.99899	0.0010126	0.0020251	0.069505	True
CGTCAAGTATTAAGCTGCTT	NO_TARGET_117	296.16	449.71/405.24/512.59	296.16	449.71	0.60097	2965.9	2481	3.0828	0.99897	0.0010254	0.0020509	0.069896	True
TCCCATGAGGGCTTGGCTTT	Peak_61	727.34	1021.6/1004.5/942.36	727.34	1004.5	0.46524	2078	8083.7	3.0828	0.99897	0.0010255	0.0020509	0.069896	True
AAGACGAGACAAGACAGGAC	Peak_1812	449.34	254.93/228.39/247.55	449.34	247.55	-0.85746	210.82	4286.9	3.082	0.0010282	0.99897	0.0020565	0.069896	False
ATGGGGGCCATGCAAGACCC	Peak_2419	271.19	108.85/126.32/157.37	271.19	126.32	-1.0962	634.58	2210.9	3.081	0.0010315	0.99897	0.0020629	0.069896	False
CCTGAACTTGGACCCCTGCA	Peak_1070	133.89	225.33/276.9/198.78	133.89	225.33	0.7466	1682.1	881.36	3.0799	0.99896	0.0010352	0.0020704	0.069896	True
ATGAGAGCACACTAGAACAA	Peak_1674	423.24	180.46/229.4/269.64	423.24	229.4	-0.88075	2007.4	3962.7	3.0793	0.0010374	0.99896	0.0020748	0.069896	False
GCTGGCTCCTTGCTCTCCCA	Peak_1539	451.61	250.16/242.54/249.39	451.61	249.39	-0.85407	23.792	4315.3	3.0783	0.001041	0.99896	0.0020819	0.069896	False
ATCCCAAGCACCTAGAAAAG	Peak_253	620.68	371.41/413.33/349.7	620.68	371.41	-0.73927	1113.9	6558.2	3.078	0.0010419	0.99896	0.0020838	0.069896	False
TGTTCTCATGGTGATGGCTG	Peak_887	698.98	536.59/429.49/412.28	698.98	429.49	-0.70131	5883.3	7670.3	3.077	0.0010456	0.99895	0.0020913	0.069896	False
ACACCTCTGAGCCAAGACTC	Peak_1440	593.45	408.65/340.56/351.54	593.45	351.54	-0.75375	1690.9	6181.7	3.0767	0.0010465	0.99895	0.0020929	0.069896	False
CTGGGGAACATCAAGATTTA	Peak_1762	216.73	305.53/341.57/355.23	216.73	341.57	0.65389	742.64	1649.5	3.0739	0.99894	0.0010563	0.0021125	0.070275	True
CAAGCCCAGGTTCAAGGAGC	Peak_2474	206.52	70.655/91.962/85.585	206.52	85.585	-1.261	131.8	1548.9	3.0728	0.0010604	0.99894	0.0021208	0.070275	False
AGGCAAGGCATGGCAAGACA	Peak_1501	597.99	355.18/341.57/393.88	597.99	355.18	-0.74991	841.2	6244.1	3.0727	0.0010606	0.99894	0.0021213	0.070275	False
ACAATGACTTGCCAGTATCT	Peak_1248	503.81	263.52/287/311.05	503.81	287	-0.80965	564.84	4982.9	3.0713	0.0010655	0.99893	0.002131	0.07041	False
ATCATGAGGACAACAGCATG	Peak_2564	241.69	107.89/101.06/108.59	241.69	107.89	-1.1562	23.598	1901.9	3.068	0.0010773	0.99892	0.0021546	0.070851	False
GCATGTTCACTAGAAGGATG	Peak_239	557.14	244.43/348.65/325.78	557.14	325.78	-0.77232	3570.4	5688.5	3.0676	0.0010791	0.99892	0.0021581	0.070851	False
AGGCATGGTAAGGCAAGGCA	Peak_1501	150.92	52.514/71.751/49.695	150.92	52.514	-1.5053	189.01	1029.6	3.0671	0.0010808	0.99892	0.0021615	0.070851	False
CATGTTCCTGGCATGACTGT	Peak_476	706.92	395.28/436.57/514.43	706.92	436.57	-0.69407	3883.6	7785.5	3.064	0.0010922	0.99891	0.0021843	0.071409	False
CCCCAAGTTCCAGATTTCTA	Peak_537	811.31	1227.9/1092.4/1107.1	811.31	1107.1	0.44797	7400.8	9337.8	3.0609	0.9989	0.0011035	0.0022071	0.071963	True
CTTTCTGCCTAGCCTAGCCT	Peak_1501	710.32	977.71/1117.7/981.01	710.32	981.01	0.46524	9346.9	7835	3.0581	0.99889	0.0011138	0.0022276	0.07244	True
GGCATGTCCAGGCAAGCCAT	Peak_1116	127.09	67.79/39.412/21.166	127.09	39.412	-1.6642	569.11	823.67	3.0562	0.001121	0.99888	0.002242	0.072684	False
CATGGAGTAGAACATGGACC	Peak_2210	389.2	207.19/179.88/265.04	389.2	207.19	-0.90632	2046.1	3549.6	3.055	0.0011253	0.99887	0.0022505	0.072684	False
AGGGGAGGAACAAGACACAC	Peak_268	405.09	218.65/218.28/212.58	405.09	218.28	-0.88899	16.318	3741	3.0542	0.0011284	0.99887	0.0022568	0.072684	False
TGCTGCTTGTCCTTGGCAAA	Peak_2328	316.58	475.49/480.02/432.53	316.58	475.49	0.58531	933.02	2707.4	3.0539	0.99887	0.0011293	0.0022585	0.072684	True
AGAGGGAACAGCAAGGACAC	Peak_2229	630.89	429.66/361.79/380.99	630.89	380.99	-0.72614	1368.5	6700.8	3.0528	0.0011335	0.99887	0.0022669	0.072765	False
TGGCAGTGCAAGAAGTTTCT	Peak_1773	411.9	600.56/518.43/602.78	411.9	600.56	0.54294	3375.9	3823.8	3.0511	0.99886	0.0011401	0.0022801	0.073	True
ATCCATGAAAAGCTAGCTCC	Peak_1676	434.59	286.44/235.46/239.27	434.59	239.27	-0.85831	1119.6	4102.9	3.0493	0.0011469	0.99885	0.0022937	0.0732	False
GCACTCCACCATGAGATTGG	Peak_113	633.16	440.16/383.01/363.51	633.16	383.01	-0.72372	1823.3	6732.6	3.0487	0.0011491	0.99885	0.0022982	0.0732	False
CCCATGAGTCCAAGAGTTGG	Peak_1095	381.26	190/202.12/240.19	381.26	202.12	-0.91225	798.24	3454.8	3.0478	0.0011525	0.99885	0.0023049	0.073225	False
GCAAGGAGAGACTGGCCCTA	Peak_523	132.76	231.06/195.04/222.71	132.76	222.71	0.74196	417.57	871.68	3.0465	0.99884	0.0011576	0.0023151	0.073362	True
ATAAGGGAACTTGCACAGCG	Peak_258	595.72	311.26/355.72/369.95	595.72	355.72	-0.74225	1089.5	6212.9	3.0448	0.0011643	0.99884	0.0023285	0.073578	False
AACAAGAGCTTGGAGTCACA	Peak_1554	982.65	648.3/648.79/689.28	982.65	648.79	-0.59817	820.04	12029	3.0441	0.0011669	0.99883	0.0023338	0.073578	False
CCAAGTCTCTGCATGTGAAG	Peak_1036	498.13	711.32/750.86/680.08	498.13	711.32	0.5131	1269.5	4909.2	3.0427	0.99883	0.0011724	0.0023447	0.073734	True
ATGTTTGGGCATGTCCAGGT	Peak_240	439.13	320.81/239.51/242.95	439.13	242.95	-0.85133	3036.9	4159.3	3.0419	0.0011756	0.99882	0.0023512	0.07375	False
CTGCACTTGAATGTCAGCAA	Peak_1676	459.55	232.97/303.17/257.68	459.55	257.68	-0.83222	1340.2	4415.4	3.0381	0.0011903	0.99881	0.0023807	0.074379	False
ATCTACATGTGAACATGCCT	Peak_597	882.8	508.9/599.27/572.41	882.8	572.41	-0.62415	2377.2	10440	3.0378	0.0011916	0.99881	0.0023833	0.074379	False
AATCCGAGTTCACTAGCATC	Peak_1930	651.32	400.06/365.83/397.56	651.32	397.56	-0.71079	506.51	6988.3	3.0356	0.0012004	0.9988	0.0024009	0.074692	False
GGGCCCGCATGTGCACTAGG	Peak_1180	263.25	125.08/123.29/104.91	263.25	123.29	-1.0882	170.49	2126.6	3.035	0.0012027	0.9988	0.0024053	0.074692	False
TTACAATCGTCTTGGCTATA	chr19;42678635:42679635	260.98	400.06/442.63/335.9	260.98	400.06	0.61435	2964.4	2102.7	3.033	0.99879	0.0012108	0.0024216	0.075008	True
CACTTGCCACTTGGTCTTTT	Peak_2488	339.28	544.23/504.28/478.54	339.28	504.28	0.57037	1129.4	2964.6	3.0305	0.99878	0.0012209	0.0024418	0.07529	True
GGCATGTCCAGACAAGGCCC	Peak_1296	129.36	26.734/43.455/41.412	129.36	41.412	-1.6199	109.81	842.79	3.0303	0.0012214	0.99878	0.0024428	0.07529	False
GAGGTATGTCATCGCCATGA	NO_TARGET_396	293.89	443.98/444.65/370.87	293.89	443.98	0.59357	2672.7	2456.1	3.0285	0.99877	0.0012288	0.0024575	0.075555	True
CTGCCCAGCTCAAGGGGCCA	Peak_989	341.54	510.81/404.23/507.07	341.54	507.07	0.56874	5295.1	2990.6	3.0268	0.99876	0.0012357	0.0024714	0.075625	True
GCACCATGCTGTTTGCCAAG	Peak_563	467.5	654.03/732.67/670.88	467.5	670.88	0.52016	2050.8	4516	3.0265	0.99876	0.0012371	0.0024742	0.075625	True
GGCAATGCACAAGCAAGGCA	Peak_1501	807.91	1100.9/1099.5/962.61	807.91	1099.5	0.44412	9371.8	9286.1	3.026	0.99876	0.0012391	0.0024781	0.075625	True
CTTGCCTGGGCATGTTTACT	Peak_1655	629.76	876.5/805.43/908.31	629.76	876.5	0.47631	3031.5	6684.9	3.0178	0.99873	0.001273	0.002546	0.077376	True
GTGTACATGCAAGTGTGTGT	Peak_254	299.56	144.17/188.98/148.16	299.56	148.16	-1.0108	840.84	2518.4	3.0169	0.001277	0.99872	0.002554	0.077376	False
TTATTCAGGCATGTCTGGAC	Peak_945	594.58	357.09/343.6/424.25	594.58	357.09	-0.73397	2345.9	6197.3	3.0168	0.0012774	0.99872	0.0025547	0.077376	False
CATGTTCCAACATGTTGTAG	Peak_206	891.87	641.62/485.08/581.61	891.87	581.61	-0.61592	6460.1	10582	3.0161	0.0012802	0.99872	0.0025605	0.077376	False
ACAGGGCAAGGCAAGGCACA	Peak_1501	440.26	197.64/253.65/245.71	440.26	245.71	-0.83881	1186.9	4173.4	3.0115	0.0012996	0.9987	0.0025993	0.078154	False
CCTTGCTTTGTGCCTTGCCT	Peak_1501	281.41	379.05/426.46/472.1	281.41	426.46	0.59803	2165.2	2320.5	3.0113	0.9987	0.0013008	0.0026016	0.078154	True
GCAAGTCAAGGCACCAAGCA	Peak_1501	520.83	751.42/686.18/738.06	520.83	738.06	0.50212	1435	5205.5	3.0109	0.9987	0.0013026	0.0026051	0.078154	True
GAAGTGTCCATGAAATTTCA	Peak_2498	468.63	671.22/727.61/622.1	468.63	671.22	0.5174	2796.3	4530.4	3.0099	0.99869	0.0013068	0.0026137	0.078221	True
TGCATGCCGAGCATTTTCAA	NO_TARGET_185	563.95	791.52/863.03/792.35	563.95	792.35	0.48985	2497.9	5780.2	3.0043	0.99867	0.001331	0.002662	0.079475	True
ACAAGTCCCCTAGGTTGAGC	Peak_366	364.24	224.38/193.02/189.58	364.24	193.02	-0.91264	497.55	3253.8	3.0016	0.0013428	0.99866	0.0026856	0.079987	False
CAAGTTTTCTGAAAGGCAAT	NO_TARGET_120	476.57	680.77/698.31/671.8	476.57	680.77	0.51356	194.04	4631.6	3.0004	0.99865	0.0013483	0.0026965	0.079989	True
GAGCAAGCCAGGGCTTGTGC	Peak_1934	521.96	364.73/305.19/295.41	521.96	305.19	-0.77226	1820.2	5220.5	3.0001	0.0013493	0.99865	0.0026986	0.079989	False
GGATTTGTCGCTTGCCACAC	NO_TARGET_48	208.78	323.67/327.43/356.15	208.78	327.43	0.64666	419.43	1571.1	2.9932	0.99862	0.0013804	0.0027608	0.081638	True
GAGCAGCTTGGGTAAAGGAC	Peak_546	483.38	277.84/388.06/274.24	483.38	277.84	-0.79668	6080.3	4718.8	2.9921	0.0013854	0.99861	0.0027708	0.08174	False
GACATGCGTCTTTTGTCTTG	Peak_1993	765.92	1062.7/1043.9/968.13	765.92	1043.9	0.44625	3048.6	8654.3	2.9883	0.9986	0.0014025	0.002805	0.082459	True
TCTTGGTAGCCAAGTGGCCT	Peak_2080	498.13	738.06/707.4/669.04	498.13	707.4	0.50514	1205.7	4909.2	2.9868	0.99859	0.0014097	0.0028194	0.082459	True
TCAACTTGTGCTGACTTGTT	Peak_1435	701.24	963.39/1004.5/930.4	701.24	963.39	0.45764	1389.8	7703.2	2.9868	0.99859	0.0014098	0.0028195	0.082459	True
GAACTCTTACTCATTGCCGG	chr5;175427197:175428197	298.43	148.95/181.9/144.48	298.43	148.95	-0.99774	553.01	2505.9	2.986	0.001413	0.99859	0.0028261	0.082459	False
GGGCTAGACTAGGCTGTTTA	Peak_2316	551.46	802.03/775.11/737.14	551.46	775.11	0.49038	1083.2	5612.3	2.9853	0.99858	0.0014164	0.0028328	0.082459	True
TATCAATCGTCCGGGTCACT	NO_TARGET_290	195.17	308.4/291.05/311.05	195.17	308.4	0.65737	154.08	1438.8	2.9851	0.99858	0.0014176	0.0028351	0.082459	True
TTCCTGCCTTGTTAATTACA	Peak_2222	755.71	1012.1/1075.3/1030.7	755.71	1030.7	0.44722	1165.6	8502.3	2.9823	0.99857	0.0014303	0.0028606	0.082947	True
GTGGATGTGACAAGATGCAC	Peak_1144	549.19	354.23/326.42/323.02	549.19	326.42	-0.74882	392.55	5581.9	2.9818	0.0014327	0.99857	0.0028653	0.082947	False
CAAAGTTACATGGCAAATGG	Peak_2222	133.89	271.16/222.33/149.08	133.89	222.33	0.72732	3874.6	881.36	2.9787	0.99855	0.0014472	0.0028944	0.08358	True
ACCACCATGTGAACATGCCT	Peak_469	809.04	515.59/563.9/521.79	809.04	521.79	-0.63175	905.73	9303.4	2.9781	0.0014503	0.99855	0.0029007	0.08358	False
AACTTAACAAGAACTTAAGT	Peak_251	315.45	186.18/157.65/161.05	315.45	161.05	-0.96554	321.71	2694.7	2.9743	0.0014682	0.99853	0.0029364	0.084409	False
CCCAGGGAAATCAAGTCACT	Peak_643	341.54	504.13/447.68/546.64	341.54	504.13	0.56036	2496.7	2990.6	2.9731	0.99853	0.0014742	0.0029484	0.084409	True
TCAGCCAACCCATGGAGGCG	Peak_2158	224.67	136.54/101.06/91.107	224.67	101.06	-1.1448	678.85	1728.9	2.9729	0.0014749	0.99853	0.0029499	0.084409	False
CCATTTTCAGGCTAGATAAC	Peak_2335	716	1083.7/980.26/862.3	716	980.26	0.45267	12307	7917.7	2.9699	0.99851	0.0014897	0.0029794	0.085057	True
AAGACCAGGCATGTTCAGGG	Peak_14	220.13	98.344/103.08/92.027	220.13	98.344	-1.1544	31.159	1683.4	2.9683	0.0014973	0.9985	0.0029945	0.085093	False
TTGTACGGTACTGGCTTTGT	NO_TARGET_277	208.78	365.69/326.42/321.18	208.78	326.42	0.64221	784.8	1571.1	2.9677	0.9985	0.0015002	0.0030005	0.085093	True
CGCCAGGGCCTTGGGTTCCT	Peak_2574	312.04	464.98/493.16/460.14	312.04	464.98	0.57392	408.71	2656.7	2.9673	0.9985	0.0015023	0.0030047	0.085093	True
AACATGTCGCTGCATGCCTC	Peak_133	626.35	422.97/356.73/384.67	626.35	384.67	-0.7019	1123.8	6637.3	2.9665	0.0015061	0.99849	0.0030121	0.085093	False
GGCAAGGCAACGCACAAGCA	Peak_1501	523.1	766.7/737.72/605.54	523.1	737.72	0.49519	9155.7	5235.4	2.9662	0.99849	0.0015075	0.003015	0.085093	True
CACATAACATGAGGTATCAG	NO_TARGET_398	417.57	602.47/558.85/662.6	417.57	602.47	0.52782	2759	3893.1	2.9635	0.99848	0.0015209	0.0030419	0.085497	True
GCCTAGTCTCGGTAAGAGTG	NO_TARGET_405	108.93	140.35/233.44/185.9	108.93	185.9	0.76563	2167.4	674.54	2.9634	0.99848	0.0015215	0.0030431	0.085497	True
CAAAGGCAAGACACAAGGTA	Peak_1501	241.69	429.66/370.88/318.41	241.69	370.88	0.61572	3103.7	1901.9	2.9623	0.99847	0.0015265	0.0030531	0.085517	True
TCATTGCTTCAAAACGCTAA	chr13;22990780:22991780	308.64	460.21/454.76/483.14	308.64	460.21	0.57484	277.82	2618.8	2.9619	0.99847	0.0015288	0.0030576	0.085517	True
TAATGCATGTGTCTTTTACA	Peak_1596	721.67	1033.1/962.07/986.53	721.67	986.53	0.45049	1382.9	8000.6	2.9612	0.99847	0.0015325	0.0030649	0.085528	True
AAACCTGGCAAATAGAGCCG	chr7;153089426:153090426	267.79	129.85/89.941/138.04	267.79	129.85	-1.0385	829.96	2174.7	2.9579	0.0015488	0.99845	0.0030976	0.086244	False
TCAGGTCTTGCTTCAGTTGC	Peak_1382	570.75	797.25/709.42/897.27	570.75	797.25	0.48145	8858.3	5872.3	2.9557	0.99844	0.0015597	0.0031195	0.08666	True
ATGAGAATATGTCCATGCAC	Peak_2575	757.98	547.1/468.91/484.98	757.98	484.98	-0.64315	2058.2	8536.1	2.9548	0.0015644	0.99844	0.0031288	0.086679	False
TTAGGCATGTTCAGGATCAT	Peak_1833	398.28	219.6/212.22/227.31	398.28	219.6	-0.85595	56.927	3658.6	2.954	0.0015684	0.99843	0.0031369	0.086679	False
AGGATCTCCTTGGTCTTCTC	Peak_180	583.24	302.67/353.7/404.92	583.24	353.7	-0.71995	2613.8	6042	2.953	0.0015737	0.99843	0.0031474	0.086679	False
ACATGTACTTGCGCGTGCCC	Peak_1032	590.04	317.95/358.75/401.24	590.04	358.75	-0.71625	1735.1	6135.1	2.9529	0.0015741	0.99843	0.0031481	0.086679	False
ATCATACACAACATGAGGAC	Peak_453	518.56	233.92/306.2/308.29	518.56	306.2	-0.75809	2614.4	5175.7	2.9517	0.0015801	0.99842	0.0031601	0.086815	False
GAGGCCAAGCCCATGCAGTG	Peak_2606	199.71	252.07/313.28/314.73	199.71	313.28	0.64695	1874.6	1482.6	2.9495	0.99841	0.0015913	0.0031825	0.087094	True
ACACGGCAAGGCAAGGCACA	Peak_1501	507.21	296.94/298.12/300.93	507.21	298.12	-0.7647	4.6417	5027.2	2.949	0.0015941	0.99841	0.0031882	0.087094	False
AGGCATGTCTAGGCTTGTCA	Peak_2001	1353.7	915.65/953.98/980.09	1353.7	953.98	-0.50442	1075.6	18382	2.9481	0.0015984	0.9984	0.0031969	0.087094	False
ATTCTCCCTTGCTCTTGCTC	Peak_1409	542.39	276.89/345.62/323.94	542.39	323.94	-0.74182	1341.7	5491	2.948	0.0015992	0.9984	0.0031984	0.087094	False
GTTGCAGGCATGCCCAGACA	Peak_850	220.13	99.298/102.07/73.622	220.13	99.298	-1.1406	333.48	1683.4	2.945	0.0016146	0.99839	0.0032292	0.087448	False
CTGACAAAGGCCCATGTGCT	Peak_2466	418.7	612.02/476.99/602.78	418.7	602.78	0.52465	7953.9	3907	2.9449	0.99838	0.0016152	0.0032305	0.087448	True
AATGATCTTCTAGATTACAA	Peak_376	342.68	183.32/169.78/181.29	342.68	181.29	-0.9148	68.375	3003.6	2.9447	0.0016163	0.99838	0.0032325	0.087448	False
ACATGCCTAGGCAAGCCTTC	Peak_2024	772.73	1099/959.04/1048.2	772.73	1048.2	0.43937	5263.4	8756	2.9438	0.99838	0.0016212	0.0032424	0.087523	True
CTTGGAATGCCTTGTTTACA	Peak_1940	371.05	556.64/540.66/503.39	371.05	540.66	0.5419	822.26	3333.9	2.9375	0.99835	0.0016543	0.0033086	0.089116	True
AAACATTCTAGACACTAAGC	Peak_2073	351.76	188.09/244.56/187.74	351.76	188.09	-0.89957	1594.2	3108.4	2.9355	0.001665	0.99833	0.00333	0.089315	False
TAGCCAAGCACGCTGCTTCT	Peak_1267	929.32	1096.1/1358.2/1239.6	929.32	1239.6	0.41525	17330	11173	2.9355	0.99833	0.0016652	0.0033304	0.089315	True
TGCAAGTTCTCTTGAGTTCT	Peak_307	518.56	671.22/729.64/806.16	518.56	729.64	0.49187	4634.1	5175.7	2.934	0.99833	0.0016732	0.0033465	0.089553	True
TGTCAGGGCGCGGCAAGGGC	Peak_398	231.48	89.751/107.12/138.96	231.48	107.12	-1.1045	657.77	1797.6	2.9331	0.001678	0.99832	0.003356	0.089614	False
ACAAGATTACACGCATGCAT	Peak_1521	541.25	294.08/324.39/331.3	541.25	324.39	-0.73677	483.43	5475.9	2.9305	0.0016919	0.99831	0.0033838	0.090161	False
TTTTACATTCCTTGAGCTTG	Peak_1462	372.18	452.57/541.67/610.14	372.18	541.67	0.54019	6313.3	3347.2	2.9295	0.9983	0.0016976	0.0033952	0.090272	True
AGCTGGCTTGGCTATTAAAT	Peak_1032	290.48	446.84/340.56/434.37	290.48	434.37	0.57882	4477.5	2418.9	2.9255	0.99828	0.0017194	0.0034387	0.091234	True
GGAGAAGCATCTTGGTTTGA	Peak_2516	710.32	957.66/969.14/1040.8	710.32	969.14	0.44769	2635.4	7835	2.924	0.99827	0.0017279	0.0034557	0.091488	True
ATACATGTCTGGGCTTGATC	Peak_873	672.88	445.89/404.23/423.33	672.88	423.33	-0.66731	436.86	7294.9	2.9218	0.00174	0.99826	0.00348	0.091777	False
TTTGTTACAGTTCAAGCAGA	Peak_1662	600.26	888.91/831.7/729.78	600.26	831.7	0.46982	6831	6275.3	2.9217	0.99826	0.0017407	0.0034815	0.091777	True
CATGTCCTGGCTAGCCTGCT	Peak_1020	574.16	898.46/719.53/798.8	574.16	798.8	0.47567	8108.1	5918.4	2.92	0.99825	0.0017502	0.0035004	0.092069	True
TATCATGAGGACAACAGCAT	Peak_2564	423.24	245.38/239.51/226.39	423.24	239.51	-0.81882	103.32	3962.7	2.9188	0.0017571	0.99824	0.0035141	0.092069	False
ATCTAGTGTAAGCACTTGTG	Peak_624	566.22	343.73/327.43/427.01	566.22	343.73	-0.71845	3600.7	5810.8	2.9187	0.0017574	0.99824	0.0035148	0.092069	False
TCTAGTCAAGTCAAGGCACA	Peak_1501	237.15	395.28/362.8/286.2	237.15	362.8	0.61125	3460.9	1855.4	2.9169	0.99823	0.0017674	0.0035349	0.092399	True
CTCCTCCATGCATGCACACA	Peak_1133	1150.6	1680.4/1500.7/1505.6	1150.6	1505.6	0.38764	15302	14821	2.9158	0.99823	0.0017737	0.0035473	0.09247	True
AAATGAGCCTTGGCCTTTCT	Peak_542	291.62	462.12/401.2/435.29	291.62	435.29	0.57627	941.03	2431.3	2.9137	0.99821	0.0017857	0.0035715	0.09247	True
AACAAGTACAAGGCATGTCT	Peak_1298	388.07	214.83/188.98/242.95	388.07	214.83	-0.85014	729.6	3536	2.9133	0.0017879	0.99821	0.0035759	0.09247	False
CTTGGTCACATGACTTGTTT	Peak_1495	967.9	1284.2/1161.2/1372.1	967.9	1284.2	0.40757	11436	11790	2.9129	0.99821	0.0017902	0.0035805	0.09247	True
GCCACACTAGTTGCATGTGC	Peak_153	516.29	316.99/303.17/307.37	516.29	307.37	-0.7463	55.088	5145.9	2.9123	0.0017936	0.99821	0.0035872	0.09247	False
ACAAAGCAAGGCACCAGGCA	Peak_1501	538.98	895.6/753.89/681	538.98	753.89	0.48335	12697	5445.7	2.9122	0.99821	0.0017944	0.0035888	0.09247	True
TCCTGAACTAGGGGTCCTCA	Peak_1077	411.9	591.97/609.38/584.37	411.9	591.97	0.52218	180.34	3823.8	2.9121	0.99821	0.0017949	0.0035898	0.09247	True
TGAGTGCTTGACATCAGCTG	Peak_1256	390.34	457.35/589.17/564.13	390.34	564.13	0.53016	6014.6	3563.2	2.9114	0.9982	0.0017988	0.0035976	0.092478	True
TTGCCTGGGCATGCCTGAAG	Peak_171	284.81	134.63/143.5/184.05	284.81	143.5	-0.98397	861.66	2357.3	2.9104	0.0018045	0.9982	0.0036091	0.09258	False
TCAAGCCTCCTGGGCAAGCT	Peak_1	636.57	953.84/876.17/793.28	636.57	876.17	0.46028	6452	6780.4	2.9098	0.99819	0.0018083	0.0036165	0.09258	True
CCTTGTGCCTTGCCTTGCTT	Peak_1501	343.81	550.92/474.97/503.39	343.81	503.39	0.54872	1533.2	3016.7	2.9054	0.99817	0.0018341	0.0036682	0.093709	True
TTAATTTGGGTGGGCCCTGC	NO_TARGET_447	378.99	549.01/655.86/457.38	378.99	549.01	0.53349	9907.3	3427.8	2.9039	0.99816	0.0018427	0.0036855	0.093957	True
CGGGCAAGCACAGGCATGCA	Peak_1196	615.01	668.36/942.87/848.49	615.01	848.49	0.46365	20678	6479.3	2.9006	0.99814	0.0018621	0.0037242	0.094748	True
TGCCTCTTGCCTTCGTCAAG	Peak_1635	964.5	1278.5/1197.5/1314.1	964.5	1278.5	0.4062	3911.9	11736	2.8983	0.99812	0.0018761	0.0037523	0.095267	True
TAGATGTTAACAGAGTGATC	chr8;40240596:40241596	389.2	216.74/191/308.29	389.2	216.74	-0.84163	4522.3	3549.6	2.8948	0.0018973	0.9981	0.0037946	0.096145	False
TGGAATTAAACTAGAGTTAG	Peak_2063	367.64	533.73/592.2/436.21	367.64	533.73	0.53659	6464.3	3293.8	2.8939	0.9981	0.0019023	0.0038047	0.096204	True
CTCTGCCTCATGACACAGAA	Peak_946	443.67	643.53/609.38/631.31	443.67	631.31	0.5079	315.18	4215.9	2.8899	0.99807	0.0019269	0.0038538	0.097248	True
AGGAAACAAGAGCTGAGAGA	Peak_1458	275.73	138.45/140.47/130.68	275.73	138.45	-0.98879	32.208	2259.5	2.8882	0.0019373	0.99806	0.0038746	0.097551	False
AGGCATGTTTGGGCATGTCC	Peak_240	271.19	112.67/135.42/165.65	271.19	135.42	-0.99661	715.8	2210.9	2.8876	0.001941	0.99806	0.003882	0.097551	False
CAACTAATATGCATGATTCA	Peak_1553	616.14	848.81/965.1/746.34	616.14	848.81	0.46154	12012	6495.1	2.887	0.99806	0.0019447	0.0038894	0.097551	True
TGCCTGGTATCTAGTGGGAT	Peak_329	479.98	602.47/705.38/677.32	479.98	677.32	0.496	3194.7	4675.2	2.8862	0.99805	0.0019498	0.0038997	0.09761	True
TTGCCCAGACATGCCAGCAA	Peak_1535	180.42	336.09/245.57/284.36	180.42	284.36	0.65349	2090.1	1298.8	2.8843	0.99804	0.0019614	0.0039228	0.09799	True
CAGGACACCCTTGCTGTACA	Peak_485	734.15	994.89/1119.7/961.69	734.15	994.89	0.43795	8341.8	8183.7	2.8823	0.99803	0.0019739	0.0039479	0.098041	True
CAAGGACAAGGACAAGGATA	Peak_1493	236.02	148.95/86.909/112.27	236.02	112.27	-1.0652	994.17	1843.8	2.8818	0.0019768	0.99802	0.0039535	0.098041	False
AGAAACAAGAAAGTACAAGG	Peak_908	950.88	641.62/616.45/715.97	950.88	641.62	-0.56681	3080.8	11517	2.8817	0.0019776	0.99802	0.0039553	0.098041	False
TGGAGGCAAGCAAAATAAAT	Peak_2167	186.09	257.79/292.06/313.81	186.09	292.06	0.64744	823.62	1352.2	2.8816	0.99802	0.0019782	0.0039564	0.098041	True
TACCCCATTCCAAGGAGATG	Peak_24	276.87	425.84/403.22/414.12	276.87	414.12	0.57914	128.06	2271.6	2.8798	0.99801	0.0019897	0.0039794	0.098365	True
CTCCAAGCCCGGGCTTGTTT	Peak_833	245.1	334.18/495.18/371.79	245.1	371.79	0.59915	8320.1	1937	2.8787	0.998	0.0019965	0.0039931	0.098365	True
TGAGTCTTACTAGGTCCTGT	NO_TARGET_118	627.49	824.94/886.27/862.3	627.49	862.3	0.45797	985.16	6653.2	2.8787	0.998	0.0019967	0.0039933	0.098365	True
CCTTTCTGCACTTGTGCCTT	Peak_1829	430.05	615.84/604.32/612.9	430.05	612.9	0.51015	41.11	4046.7	2.8744	0.99798	0.002024	0.004048	0.099513	True
ATGCCAGGGCTTGTCCCTAT	Peak_1094	171.34	240.61/272.86/271.48	171.34	271.48	0.6609	477.5	1214.4	2.8737	0.99797	0.0020287	0.0040574	0.099547	True
GACAAGAGGATGTGATTCAA	Peak_2285	20.425	26.734/58.613/46.014	20.425	46.014	1.1338	265.22	79.339	2.8728	0.99794	0.0020566	0.0041131	0.10012	True
CCCAATCTTGGCAAGCTCTT	Peak_1118	492.46	692.23/799.36/556.77	492.46	692.23	0.49039	14914	4835.7	2.8727	0.99796	0.002035	0.00407	0.099659	True
GGAACCCTGCCAAGTGGACT	Peak_2609	490.19	649.26/702.35/689.28	490.19	689.28	0.49091	886.35	4806.5	2.8717	0.99796	0.0020411	0.0040822	0.09976	True
ATGTGTGGCTCATGCATCTG	Peak_2497	616.14	384.78/357.74/385.59	616.14	384.78	-0.67782	365.86	6495.1	2.8708	0.0020474	0.99795	0.0040949	0.099873	False
GTGGCCACTGGACATGCCCA	Peak_2416	366.51	202.42/186.96/235.59	366.51	202.42	-0.85334	669.75	3280.5	2.865	0.0020852	0.99791	0.0041705	0.10129	False
GGTTGTCCTCAAGATGCTTA	Peak_870	360.83	523.23/504.28/536.52	360.83	523.23	0.53486	267.89	3214	2.8645	0.99791	0.0020887	0.0041773	0.10129	True
TGCCTAAACATGCCTACAGT	Peak_162	902.09	516.54/605.33/664.44	902.09	605.33	-0.57475	5688.5	10742	2.8631	0.0020973	0.9979	0.0041945	0.10133	False
ACTGCCCCTTGGCATGGCTA	Peak_1437	310.91	155.63/163.71/233.75	310.91	163.71	-0.92116	2485.2	2644	2.8626	0.002101	0.9979	0.004202	0.10133	False
GATGCTAGGGCAAGTTTCCC	Peak_361	701.24	431.57/533.58/450.01	701.24	450.01	-0.6388	3662.1	7703.2	2.8625	0.0021019	0.9979	0.0042038	0.10133	False
GCATGCCAGGACATGACATC	Peak_18	540.12	751.42/722.56/752.78	540.12	751.42	0.4756	417.4	5460.8	2.8594	0.99788	0.0021219	0.0042438	0.1021	True
CATCCTTCTAGTGAACATGC	Peak_239	371.05	206.24/235.46/192.34	371.05	206.24	-0.84421	523.74	3333.9	2.8544	0.0021559	0.99784	0.0043119	0.10289	False
CCAGCCATGTGACATGCTTT	Peak_897	229.21	349.45/312.27/408.6	229.21	349.45	0.60628	2440.6	1774.6	2.8544	0.99784	0.002156	0.004312	0.10289	True
TCCTCAGCCCCAAGTCCCTA	Peak_2084	450.48	647.35/637.67/519.95	450.48	637.67	0.50043	6975.7	4301.1	2.8544	0.99784	0.0021561	0.0043123	0.10289	True
CTGACCGCCATGTGGACACA	Peak_1079	634.3	973.89/828.67/868.74	634.3	868.74	0.45315	6331.1	6748.5	2.8538	0.99784	0.0021598	0.0043196	0.10289	True
TGCCATAGAACATGATATTG	Peak_1	596.85	822.08/867.07/808.92	596.85	822.08	0.46124	1098.9	6228.5	2.8538	0.99784	0.0021599	0.0043199	0.10289	True
TCAGCAAGGCCTTCATGGGC	Peak_1140	565.08	335.13/425.45/347.86	565.08	347.86	-0.69835	3091.1	5795.5	2.8533	0.0021633	0.99784	0.0043266	0.10289	False
AGGGGCAGGGCTATCTTATG	NO_TARGET_78	642.24	878.41/759.95/900.95	642.24	878.41	0.45118	7270	6860.1	2.8514	0.99782	0.0021764	0.0043528	0.10332	True
CCCAGACCTGCCTTGAAGTT	Peak_442	282.54	420.11/422.42/399.4	282.54	420.11	0.57064	217.14	2332.7	2.8483	0.9978	0.0021977	0.0043953	0.10413	True
GAGGTACTTGATATTTATCC	Peak_587	461.82	272.12/263.76/308.29	461.82	272.12	-0.76095	689.24	4444.1	2.8457	0.0022155	0.99778	0.004431	0.10477	False
TGCAGACTTGTTTTTTGAGG	Peak_2078	744.36	923.28/1171.3/1004	744.36	1004	0.4312	17243	8334.3	2.8442	0.99777	0.0022261	0.0044521	0.10507	True
CAGAGACATGTCTATTCTTA	Peak_533	316.58	464.03/383.01/478.54	316.58	464.03	0.5502	3387.5	2707.4	2.8337	0.9977	0.0023003	0.0046006	0.10814	True
GCTCCTTGCTTCCCCTCTCT	Peak_2611	799.96	946.2/1071.2/1126.4	799.96	1071.2	0.42078	9337.5	9165.8	2.8332	0.9977	0.0023041	0.0046082	0.10814	True
CAAAAATTTTCATGGATTCT	Peak_1877	141.84	229.15/213.23/279.76	141.84	229.15	0.6882	1407.5	949.83	2.833	0.99769	0.0023053	0.0046106	0.10814	True
GCTGTCCTTGACCATCAAGG	Peak_2322	305.23	161.36/164.72/150	305.23	161.36	-0.91544	70.132	2581	2.832	0.0023132	0.99769	0.0046264	0.10814	False
CCCAGACAAGCCCCCTGTGC	Peak_1004	271.19	180.46/117.23/138.04	271.19	138.04	-0.96912	1116.1	2210.9	2.8318	0.0023144	0.99769	0.0046288	0.10814	False
CAGATCTTGTGACATTCTAG	Peak_899	312.04	166.13/153.61/180.37	312.04	166.13	-0.90535	179.84	2656.7	2.8308	0.0023215	0.99768	0.0046431	0.10814	False
TTAAACTGTCAAGAAGTTGA	Peak_1708	771.6	1003.5/1050/1036.2	771.6	1036.2	0.42495	630.61	8739.1	2.8308	0.99768	0.0023216	0.0046433	0.10814	True
TGTCCCCCTAGTGTGCATGC	Peak_2211	439.13	202.42/256.69/300.01	439.13	256.69	-0.77231	2411	4159.3	2.8289	0.0023354	0.99766	0.0046708	0.10852	False
GGCTAGAAGGTTCAAGGTCA	Peak_886	420.97	229.15/243.55/299.09	420.97	243.55	-0.78703	1646	3934.8	2.8285	0.0023385	0.99766	0.004677	0.10852	False
CAAGGCACGGAGCAAGGGAA	Peak_1501	410.76	585.29/595.23/553.08	410.76	585.29	0.5098	567.97	3809.9	2.8275	0.99765	0.0023456	0.0046912	0.10854	True
ATATAGATTTCACGAATCTA	Peak_314	241.69	118.39/114.19/211.66	241.69	118.39	-1.0234	4358.3	1901.9	2.8272	0.0023478	0.99765	0.0046955	0.10854	False
AGAAGAAAAAAATGTCTACG	NO_TARGET_50	674.01	956.7/851.91/915.67	674.01	915.67	0.44149	2874.2	7311.1	2.8263	0.99765	0.0023547	0.0047094	0.10866	True
ATGTCCAGGCATGCCCAGTA	Peak_716	377.86	570.01/507.31/542.96	377.86	542.96	0.52186	1001.4	3414.4	2.8256	0.99764	0.0023598	0.0047195	0.10869	True
ATGAAGCTAGGGGAATGGTG	Peak_1292	343.81	141.31/218.28/188.66	343.81	188.66	-0.86243	1559.8	3016.7	2.825	0.0023644	0.99764	0.0047287	0.1087	False
CCTTGCCTTGTGCCTGGCCT	Peak_1501	787.48	1094.2/1055/928.56	787.48	1055	0.42152	8765.7	8977.4	2.8239	0.99763	0.0023724	0.0047448	0.10887	True
CATGGTTTTACTTGGCTCAT	Peak_1121	787.48	1127.6/1029.8/1054.6	787.48	1054.6	0.42096	2971.8	8977.4	2.8196	0.9976	0.0024045	0.004809	0.1099	True
AGGCAAGGCAAGTCAAGGGA	Peak_1501	542.39	294.08/333.49/398.48	542.39	333.49	-0.70002	2888.5	5491	2.8191	0.0024081	0.99759	0.0048163	0.1099	False
TGTGCACTAGAGGCATGGGG	Peak_1137	383.53	150.86/219.29/217.18	383.53	217.18	-0.81754	2201.9	3481.8	2.8191	0.0024081	0.99759	0.0048163	0.1099	False
GTATGTACTAGTATTTGGGT	Peak_757	596.85	438.25/331.47/374.55	596.85	374.55	-0.67078	2956.8	6228.5	2.8168	0.0024255	0.99757	0.004851	0.11049	False
AATCTACAAGTGAAAACGCA	Peak_2567	554.87	368.55/280.94/343.26	554.87	343.26	-0.69124	2261.8	5658	2.8132	0.0024526	0.99755	0.0049053	0.11124	False
GCAAGGCACAAGGCAATGTA	Peak_1501	448.21	632.07/678.1/511.67	448.21	632.07	0.49499	8307.3	4272.6	2.8129	0.99755	0.0024548	0.0049096	0.11124	True
CCCCAAGTAATCATGTGGTT	Peak_926	170.21	217.69/267.8/269.64	170.21	267.8	0.65082	1257.2	1203.9	2.8128	0.99754	0.0024555	0.004911	0.11124	True
TTTTTCCTTGAAAATTGACA	Peak_1031	189.49	328.45/294.08/289.89	189.49	294.08	0.63134	599.48	1384.6	2.8106	0.99753	0.0024723	0.0049447	0.11163	True
GAACCACTCCTAGGTCCGCC	Peak_2241	380.12	202.42/215.25/290.81	380.12	215.25	-0.81755	2936.6	3441.3	2.8105	0.0024731	0.99753	0.0049462	0.11163	False
CTTGTCCTGACTTGCTTTCA	Peak_19	519.69	721.82/660.92/731.62	519.69	721.82	0.47321	1902.8	5190.6	2.8056	0.99749	0.0025113	0.0050226	0.11287	True
AGGTCTCTTTCATGAAGTCA	Peak_554	929.32	1297.6/1225.8/1122.7	929.32	1225.8	0.39913	7887.3	11173	2.8051	0.99749	0.002515	0.0050299	0.11287	True
GCATGGCAGGACATGTTTAT	Peak_920	276.87	410.56/446.67/313.81	276.87	410.56	0.56671	5332.2	2271.6	2.8051	0.99748	0.0025153	0.0050307	0.11287	True
CAGGGACAAGACACTAGCAC	Peak_100	482.25	267.34/309.24/289.89	482.25	289.89	-0.73231	441.33	4704.3	2.8046	0.0025189	0.99748	0.0050378	0.11287	False
TACTTAACCCCATGAGTCCT	Peak_1591	483.38	675.99/694.27/582.53	483.38	675.99	0.483	4534.4	4718.8	2.8039	0.99748	0.0025244	0.0050487	0.11291	True
ATGGTCTAACATGTCTGGGC	Peak_1568	753.44	495.54/552.78/453.69	753.44	495.54	-0.6035	2514	8468.7	2.8025	0.0025352	0.99746	0.0050704	0.11319	False
TCCCAACAAGTCCTCTCTGA	Peak_341	771.6	475.49/575.02/509.83	771.6	509.83	-0.59687	2714.4	8739.1	2.8001	0.0025541	0.99745	0.0051081	0.11377	False
CCCGACCCCTTGTCGCTCTT	Peak_850	340.41	390.51/493.16/523.64	340.41	493.16	0.53347	5732.9	2977.6	2.7993	0.99744	0.0025605	0.005121	0.11377	True
AGAGAAATGAAGACATGTCC	Peak_413	1059.8	737.1/681.13/880.7	1059.8	737.1	-0.52328	11877	13294	2.7989	0.0025637	0.99744	0.0051274	0.11377	False
GGGGCACTGCTTGGGCACTT	Peak_989	593.45	813.48/745.8/831.01	593.45	813.48	0.45433	2443.8	6181.7	2.7986	0.99743	0.0025664	0.0051328	0.11377	True
TCCAAGACTCCTAGTAATGT	Peak_820	188.36	242.52/292.06/320.25	188.36	292.06	0.63004	1624.6	1373.8	2.7977	0.99743	0.0025732	0.0051465	0.11379	True
TTGCCTTGCGTTGCCTTGCT	Peak_1501	1031.4	1415/1186.4/1348.2	1031.4	1348.2	0.38604	15318	12825	2.797	0.99742	0.0025786	0.0051572	0.11379	True
TGGCCAAGGCCTTGGGCCTC	Peak_2410	495.86	676.95/691.23/727.02	495.86	691.23	0.47841	742.21	4879.8	2.7968	0.99742	0.0025808	0.0051616	0.11379	True
AGTTCTTTCTCTCATGGCTG	Peak_88	881.66	1262.2/1089.4/1166.9	881.66	1166.9	0.40399	7547.5	10422	2.7941	0.9974	0.0026024	0.0052048	0.11454	True
TATGGAGTAACTCAAGCCAA	Peak_479	611.6	387.65/313.28/409.52	611.6	387.65	-0.6565	3004.5	6432.1	2.7925	0.0026154	0.99738	0.0052307	0.1147	False
CGACTGACCCCTGGGTGAAG	NO_TARGET_250	254.17	380.01/452.74/352.46	254.17	380.01	0.57835	3024.1	2031.3	2.792	0.99738	0.002619	0.0052381	0.1147	True
CCTTTCTCATGTCAAATGTG	Peak_792	301.83	502.22/442.63/407.68	301.83	442.63	0.55085	2386.2	2543.4	2.7919	0.99738	0.0026199	0.0052399	0.1147	True
ATACATGTACAGACATGCCT	Peak_52	348.35	193.82/213.23/164.73	348.35	193.82	-0.84252	611.58	3069	2.7894	0.0026401	0.99736	0.0052801	0.11538	False
TCCTTAGCTTAACAAGGTTC	Peak_95	498.13	274.03/372.9/302.77	498.13	302.77	-0.71645	2872.4	4909.2	2.7883	0.0026493	0.99735	0.0052985	0.11558	False
TTAGCTATCTTGACCATTAT	Peak_1857	546.93	707.5/797.34/754.62	546.93	754.62	0.46369	2022.7	5551.6	2.7876	0.99734	0.0026553	0.0053106	0.11564	True
TGAAAAGCACTTGTGAAATT	Peak_698	271.19	470.71/349.66/402.16	271.19	402.16	0.56672	3727.9	2210.9	2.7853	0.99733	0.002674	0.0053481	0.11625	True
GAATTCTGAATACTTGACCA	Peak_2406	337.01	487.9/574.01/467.5	337.01	487.9	0.53249	3915.3	2938.6	2.7836	0.99731	0.0026883	0.0053766	0.11636	True
ACAGGCATGTCTAGACATGT	Peak_1317	577.56	435.39/311.26/362.59	577.56	362.59	-0.67017	3967.2	5964.7	2.7835	0.0026886	0.99731	0.0053773	0.11636	False
TTGAAAACCTACAAGCTGCT	Peak_91	509.48	736.15/707.4/687.44	509.48	707.4	0.47271	612.26	5056.8	2.7833	0.99731	0.0026907	0.0053813	0.11636	True
CTTGCCTAAGGCCATGTATT	Peak_35	289.35	425.84/424.44/446.33	289.35	425.84	0.5559	210.99	2406.6	2.7823	0.9973	0.0026991	0.0053982	0.11652	True
CTCTCTATGGGTCTTGCCCT	Peak_184	742.09	1012.1/995.42/848.49	742.09	995.42	0.4232	10932	8300.7	2.7805	0.99729	0.0027141	0.0054283	0.11671	True
CGTCCAGAAGAACGGCCCCT	NO_TARGET_245	190.63	240.61/322.37/294.49	190.63	294.49	0.62478	1840.3	1395.4	2.7803	0.99728	0.0027154	0.0054308	0.11671	True
CTGATCTTTTCTAGGGTGCT	Peak_698	754.58	839.26/1010.6/1059.2	754.58	1010.6	0.42096	15858	8485.5	2.7791	0.99727	0.0027257	0.0054514	0.11671	True
CATGCTGCTGGACTTGCCAC	Peak_1540	525.37	630.16/737.72/727.02	525.37	727.02	0.4679	4747.4	5265.3	2.779	0.99727	0.0027266	0.0054531	0.11671	True
GCCCAGACTTGTCACATAAT	Peak_1629	499.27	727.55/694.27/576.09	499.27	694.27	0.47486	7536.6	4923.9	2.7789	0.99727	0.0027271	0.0054542	0.11671	True
CACATGGGGTACAGCACACC	NO_TARGET_67	730.75	1069.4/981.27/953.4	730.75	981.27	0.42477	4269	8133.6	2.7778	0.99726	0.0027363	0.0054727	0.11691	True
AACATGTAGAGGGCATGTAT	Peak_148	730.75	474.53/529.54/480.38	730.75	480.38	-0.60416	1225.4	8133.6	2.7761	0.002751	0.99725	0.0055021	0.11733	False
AGGGCTCACATGTGCACTAG	Peak_2562	667.2	391.47/431.52/496.03	667.2	431.52	-0.62754	2882.9	7213.9	2.7749	0.0027606	0.99724	0.0055212	0.11754	False
TTGCAGCTTGCTAGCTGTGT	Peak_2146	461.82	234.88/276.9/349.7	461.82	276.9	-0.73591	3533.1	4444.1	2.774	0.0027686	0.99723	0.0055372	0.11763	False
GCCCAGGCTTGTTTGCATGT	Peak_547	712.59	958.61/1026.7/893.58	712.59	958.61	0.42735	4435.3	7868.1	2.7736	0.99723	0.0027723	0.0055447	0.11763	True
CTATAACCGAATCAAAGGGT	NO_TARGET_397	509.48	706.55/652.83/784.99	509.48	706.55	0.47097	4519.5	5056.8	2.7712	0.99721	0.0027922	0.0055843	0.11819	True
GCGCCCACATGTGCACTAGG	Peak_1070	287.08	137.49/167.76/151.85	287.08	151.85	-0.9144	229.6	2381.9	2.7709	0.0027949	0.99721	0.0055898	0.11819	False
AAGGACTATCCCAAGTACGT	Peak_1215	540.12	385.74/335.51/334.06	540.12	335.51	-0.68529	1262.4	5460.8	2.7688	0.0028131	0.99719	0.0056263	0.11876	False
CTCACGGCCCTCATGGCTCA	Peak_1365	495.86	578.6/689.21/766.59	495.86	689.21	0.47419	9110.5	4879.8	2.7678	0.99718	0.0028215	0.0056429	0.11886	True
AGTTTAAGTAGACAAGCATC	Peak_251	354.03	190/199.08/209.82	354.03	199.08	-0.82733	98.88	3134.7	2.7674	0.0028251	0.99717	0.0056503	0.11886	False
GTCTCTAGACATGACACATC	Peak_186	282.54	148.95/213.23/137.12	282.54	148.95	-0.91909	2136.1	2332.7	2.766	0.0028376	0.99716	0.0056752	0.119	False
GGTGATTTCCAAGGGGTCCA	Peak_1779	221.27	335.13/318.33/392.04	221.27	335.13	0.59674	1760.2	1694.8	2.7659	0.99716	0.0028382	0.0056764	0.119	True
CTTGGGCAAGCCCCCCAATA	Peak_1177	240.56	304.58/499.22/360.75	240.56	360.75	0.58262	11165	1890.2	2.7645	0.99715	0.0028508	0.0057016	0.11933	True
CTGCATAAGGCATGAATTCT	Peak_1444	882.8	1086.6/1211.7/1165.1	882.8	1165.1	0.39986	4168.4	10440	2.7626	0.99713	0.0028673	0.0057346	0.1196	True
GTTAAGTGCTAGAACATGGA	Peak_1672	267.79	136.54/172.81/138.96	267.79	138.96	-0.94145	575.76	2174.7	2.7625	0.0028676	0.99713	0.0057352	0.1196	False
GTTAGTCATGTAAACACTTC	Peak_1459	484.52	327.49/289.02/294.49	484.52	294.49	-0.71643	559.64	4733.4	2.7621	0.0028719	0.99713	0.0057437	0.1196	False
TTCCCACTAGATCCCCTTCT	Peak_1648	368.78	527.05/527.52/531	368.78	527.52	0.5153	6.1578	3307.1	2.7604	0.99711	0.0028868	0.0057735	0.12002	True
CATCAAATTAAGGTAATATG	chr23;148417700:148418700	596.85	814.44/770.06/837.45	596.85	814.44	0.44779	1249.5	6228.5	2.757	0.99708	0.0029165	0.0058331	0.12106	True
GCTTATGCTTGCTACTCAGG	Peak_1384	483.38	294.08/222.33/335.9	483.38	294.08	-0.71506	3448.6	4718.8	2.7558	0.0029275	0.99707	0.005855	0.12111	False
GTGTTCTGACATGTCTGGGC	Peak_1118	566.22	346.59/357.74/356.15	566.22	356.15	-0.66738	46.932	5810.8	2.7558	0.0029276	0.99707	0.0058552	0.12111	False
CCTTGCCATTGCTTGGTTAA	Peak_2535	628.62	853.59/1033.8/841.13	628.62	853.59	0.44073	16320	6669.1	2.7547	0.99706	0.0029372	0.0058745	0.12131	True
TCCCAACTTGCAGTTTCTGG	Peak_976	216.73	240.61/336.52/328.54	216.73	328.54	0.59792	3897.7	1649.5	2.7529	0.99705	0.0029531	0.0059062	0.12176	True
TCCCCTTCTATTTCTTGCTT	Peak_1305	617.28	864.09/767.03/839.29	617.28	839.29	0.44263	2918.4	6510.9	2.7514	0.99703	0.0029669	0.0059338	0.12212	True
CAAGTTACTTCATGACTTTA	Peak_2275	546.93	797.25/751.87/711.37	546.93	751.87	0.45842	1849.9	5551.6	2.7506	0.99703	0.0029745	0.005949	0.12214	True
TCTGGGGCTTGACTCCAGGT	Peak_371	304.1	113.62/183.92/164.73	304.1	164.73	-0.88046	1490.3	2568.5	2.75	0.0029796	0.99702	0.0059593	0.12214	False
CATGTCTGGGCATGTAGCAA	Peak_604	350.62	197.64/141.48/220.87	350.62	197.64	-0.82385	1846.7	3095.2	2.7497	0.0029823	0.99702	0.0059646	0.12214	False
TGTCTGCAAGTCCCTGGTCT	Peak_1423	626.35	782.93/872.13/850.33	626.35	850.33	0.44044	2509	6637.3	2.7492	0.99701	0.002987	0.005974	0.12214	True
ATGATCAGACTTGAATTGTC	Peak_2522	453.88	278.8/272.86/268.72	453.88	272.86	-0.73207	26.219	4343.9	2.7466	0.0030106	0.99699	0.0060211	0.1229	False
GGATGGGTGAGCTTGCTTCT	Peak_1797	553.73	680.77/759.95/803.4	553.73	759.95	0.45601	4078.9	5642.7	2.7453	0.99698	0.0030232	0.0060463	0.1231	True
CCAGGCAGCCCATGGGCTAG	Peak_316	468.63	586.24/765.01/653.39	468.63	653.39	0.47863	8483.2	4530.4	2.745	0.99697	0.0030254	0.0060507	0.1231	True
GACATCAGCAAGGCCTTCAT	Peak_1140	352.89	177.59/295.09/199.7	352.89	199.7	-0.81827	4793.9	3121.5	2.7419	0.0030541	0.99695	0.0061082	0.124	False
AGCTGCAAGGCCTCTTGAGA	Peak_280	577.56	370.46/365.83/339.58	577.56	365.83	-0.65737	355.19	5964.7	2.7416	0.0030574	0.99694	0.0061149	0.124	False
GGTCAACAGCAAGTTATAAA	Peak_2138	133.89	212.92/215.25/229.15	133.89	215.25	0.68088	99.264	881.36	2.7405	0.99693	0.0030678	0.0061355	0.12421	True
GTACAAGTGTGTACATGTGT	Peak_1133	609.33	358.05/399.18/390.2	609.33	390.2	-0.64171	557.09	6400.7	2.7391	0.0030805	0.99692	0.0061611	0.12453	False
ACGGAGGCTGCTAGGGACAG	Peak_1124	698.98	455.44/507.31/459.22	698.98	459.22	-0.60499	1163.6	7670.3	2.7376	0.0030946	0.99691	0.0061892	0.12489	False
TTCATGGTTGGAAGGGTTCT	Peak_1619	128.22	207.19/150.58/230.07	128.22	207.19	0.68806	1864.3	833.22	2.7358	0.99689	0.0031119	0.0062237	0.12528	True
TTCGTTTGCTTGTTTTAGAG	Peak_160	637.7	951.93/794.31/863.22	637.7	863.22	0.43625	6308.9	6796.3	2.7355	0.99689	0.0031142	0.0062284	0.12528	True
TACAGGGAGGTCCATGCAGG	Peak_59	262.12	147.04/136.43/117.79	262.12	136.43	-0.93703	229.88	2114.7	2.7332	0.0031359	0.99686	0.0062718	0.12579	False
TTGTTGTGCCCTGACTTGCC	Peak_2252	290.48	424.88/431.52/418.72	290.48	424.88	0.54704	40.962	2418.9	2.7327	0.99686	0.0031413	0.0062826	0.12579	True
TCTTCAAGTTTTGATATGCT	Peak_1596	449.34	628.25/596.24/635.91	449.34	628.25	0.48262	541.76	4286.9	2.7326	0.99686	0.0031421	0.0062842	0.12579	True
GCCTAATCTAGGGAAGCTGC	Peak_2334	549.19	294.08/347.64/345.1	549.19	345.1	-0.66874	1305	5581.9	2.7317	0.0031503	0.99685	0.0063006	0.12591	False
AGCTCCCTAGGGAAGAATGA	Peak_68	453.88	274.03/306.2/238.35	453.88	274.03	-0.72592	1154.1	4343.9	2.7289	0.0031776	0.99682	0.0063551	0.1265	False
AATGACCATGATGAGGGTTT	Peak_1358	709.19	447.8/467.9/482.22	709.19	467.9	-0.59893	304.6	7818.5	2.7288	0.0031778	0.99682	0.0063556	0.1265	False
CTAGGGTAAGTATCTAGGAA	Peak_1250	66.947	95.479/125.31/118.72	66.947	118.72	0.81712	291.71	359.94	2.7286	0.99682	0.0031805	0.0063609	0.1265	True
GAATAAACACATGTCTACAT	Peak_107	465.23	276.89/297.11/282.52	465.23	282.52	-0.71756	122.24	4487.2	2.7275	0.0031911	0.99681	0.0063822	0.12672	False
ACATGTTTTCAGCCATGTTT	Peak_2168	736.42	983.44/1154.1/966.29	736.42	983.44	0.41681	14706	8217.1	2.725	0.99678	0.003215	0.0064301	0.12747	True
TTGCTGGTCGCTTGTGTTTA	Peak_2278	838.54	1045.5/1107.6/1191.8	838.54	1107.6	0.40105	5469.4	9754	2.7242	0.99678	0.0032231	0.0064461	0.12758	True
TCTGTTTCTTGCTCATGTCC	Peak_406	573.02	363.78/264.77/400.32	573.02	363.78	-0.6541	5568.7	5903	2.7235	0.00323	0.99677	0.00646	0.12765	False
GGGCATGTTTGAGACTAGTC	Peak_158	357.43	594.84/433.54/510.75	357.43	510.75	0.51375	6516.2	3174.3	2.7213	0.99675	0.0032512	0.0065024	0.12829	True
TGTGCACTAGAAGCATGGGG	Peak_2372	346.08	188.09/228.39/196.02	346.08	196.02	-0.81695	555.36	3042.8	2.7205	0.0032594	0.99674	0.0065189	0.12841	False
GAACTGGCAAACAGGCGTGG	NO_TARGET_434	359.7	548.05/507.31/513.51	359.7	513.51	0.51241	615.72	3200.8	2.7187	0.99672	0.0032767	0.0065535	0.12889	True
CAAGAAGAATGACCATGATG	Peak_1358	489.06	248.25/333.49/300.93	489.06	300.93	-0.69874	1917.8	4791.8	2.7177	0.003287	0.99671	0.006574	0.12908	False
TCTTGTTTACATTCTAGGTA	Peak_1830	431.19	790.57/604.32/506.15	431.19	604.32	0.48605	22163	4060.7	2.717	0.99671	0.0032937	0.0065874	0.12913	True
TGGGCTAGAGGGCAAGTTTG	Peak_2528	1024.6	1251.7/1330.9/1386.9	1024.6	1330.9	0.377	4699.5	12713	2.7165	0.9967	0.0032986	0.0065972	0.12913	True
ACAAGCTCAGACTTGAAAGT	Peak_1300	632.03	433.48/355.72/409.52	632.03	409.52	-0.62481	1734.1	6716.7	2.715	0.0033141	0.99669	0.0066282	0.12953	False
GGGAGTTGATTGTTTCGAGA	NO_TARGET_356	278	399.1/500.23/407.68	278	407.68	0.5507	4319.9	2283.8	2.7136	0.99667	0.0033283	0.0066566	0.12988	True
ATGCCTTGACAAGTCTGAGC	Peak_559	563.95	325.58/357.74/439.89	563.95	357.74	-0.65516	3891.2	5780.2	2.7122	0.0033418	0.99666	0.0066837	0.13019	False
TCCCCAAGTTCCAGATTTCT	Peak_537	688.76	869.82/1027.8/923.95	688.76	923.95	0.42328	6852.8	7522.9	2.7116	0.99665	0.0033478	0.0066955	0.13019	True
GAGTAAGCCCAGTCATGACC	Peak_1607	274.6	146.08/141.48/161.05	274.6	146.08	-0.90593	122.56	2247.3	2.7109	0.0033547	0.99665	0.0067094	0.13019	False
GGCATGATGGTACATGTCTG	Peak_2129	323.39	184.28/152.6/180.37	323.39	180.37	-0.83876	393.38	2784	2.7105	0.0033589	0.99664	0.0067177	0.13019	False
TGGGCTTGTAGGCTTGTTCA	Peak_2537	538.98	811.57/626.56/738.98	538.98	738.98	0.45457	8954.4	5445.7	2.7102	0.99664	0.0033625	0.0067249	0.13019	True
GCAAGGGTACAAGTAATTAC	Peak_1872	498.13	341.82/266.79/308.29	498.13	308.29	-0.69046	1423.1	4909.2	2.7095	0.0033693	0.99663	0.0067386	0.13024	False
GGCAAGGCGCAAACAAGGCA	Peak_1501	722.8	847.86/966.11/965.37	722.8	965.37	0.41697	6904.6	8017.2	2.709	0.99663	0.0033741	0.0067483	0.13024	True
CACACAAGTACACGCTCCCT	Peak_2526	723.94	481.22/481.03/550.32	723.94	481.22	-0.58818	2387.9	8033.8	2.708	0.0033844	0.99662	0.0067688	0.13043	False
TCCATTGTTACATGCCATTG	Peak_980	565.08	825.9/700.33/771.19	565.08	771.19	0.44795	4007	5795.5	2.7074	0.99661	0.0033908	0.0067817	0.13047	True
GCAAGCTGCAAGGCAAGGTA	Peak_1501	317.72	392.42/458.8/503.39	317.72	458.8	0.52874	3197.3	2720.1	2.7051	0.99659	0.0034141	0.0068282	0.13116	True
AAGGCACAAGGCAAGGCGCA	Peak_1501	708.05	501.27/437.58/469.34	708.05	469.34	-0.59219	1014	7802	2.7026	0.0034405	0.99656	0.006881	0.13197	False
CATAATGCTTGTGCATGTAC	Peak_1596	514.02	320.81/344.61/243.87	514.02	320.81	-0.67841	3242.9	5116.2	2.7012	0.0034547	0.99655	0.0069094	0.13231	False
GTCCTCTTTCCCTTGACCAT	Peak_208	364.24	153.72/210.2/246.63	364.24	210.2	-0.79023	2258.6	3253.8	2.7004	0.0034625	0.99654	0.006925	0.13241	False
CCTACCATAGCATCACGATA	chr23;136959400:136960400	366.51	211.96/251.63/205.22	366.51	211.96	-0.78717	809.56	3280.5	2.6983	0.0034851	0.99651	0.0069701	0.13307	False
TTGTTCAAACATGCCCTTAA	Peak_1177	358.57	510.81/517.41/499.71	358.57	510.81	0.50937	83.455	3187.5	2.6967	0.9965	0.0035018	0.0070036	0.1335	True
TATTGGATTACATGGGCACA	Peak_529	337.01	483.13/507.31/382.83	337.01	483.13	0.51833	5321.6	2938.6	2.6955	0.99649	0.0035142	0.0070284	0.13377	True
CCTGGCCTCATGACTTATTT	Peak_592	331.33	480.26/465.88/475.78	331.33	475.78	0.5207	59.098	2873.9	2.6945	0.99648	0.0035248	0.0070497	0.13397	True
TAGAACATTCTCAAGACACC	Peak_1305	199.71	113.62/96.005/69.02	199.71	96.005	-1.049	519.23	1482.6	2.6933	0.0035379	0.99646	0.0070759	0.13399	False
TTGGAGGAGACATCATGGGT	Peak_2311	450.48	257.79/273.87/281.6	450.48	273.87	-0.71592	159.09	4301.1	2.6929	0.0035413	0.99646	0.0070825	0.13399	False
CGCCCACTAGCAGTGCATTA	Peak_1775	464.09	568.1/681.13/644.19	464.09	644.19	0.47221	3576.9	4472.8	2.6929	0.99646	0.0035417	0.0070833	0.13399	True
TAGTGAATGCCATCCTTGCC	Peak_1360	291.62	356.14/466.89/424.25	291.62	424.25	0.53928	3228.4	2431.3	2.6898	0.99642	0.0035752	0.0071504	0.13478	True
TGCCTTGGCCTTGTTTTCCT	Peak_1501	702.38	962.43/926.7/938.68	702.38	938.68	0.41786	353.88	7719.7	2.6894	0.99642	0.0035786	0.0071571	0.13478	True
TTTTTAGCGACATGGACCAA	Peak_1325	332.47	271.16/187.97/184.05	332.47	187.97	-0.81941	3468.3	2886.8	2.6894	0.0035788	0.99642	0.0071577	0.13478	False
TATTCAGACTGCAAGGACAC	Peak_2142	717.13	532.77/466.89/477.62	717.13	477.62	-0.58536	1578.6	7934.3	2.6889	0.0035848	0.99642	0.0071696	0.1348	False
CATGCCCCGCCTCCATGGGT	Peak_2158	205.38	106.94/100.05/80.984	205.38	100.05	-1.0303	205.43	1537.8	2.6861	0.0036146	0.99639	0.0072292	0.13571	False
GGACCTACATGCGCACTAGG	Peak_423	105.53	37.237/36.381/66.26	105.53	37.237	-1.4782	421.53	647.38	2.6855	0.003621	0.99638	0.0072419	0.13574	False
CTGTAGAATGCATGACATCA	Peak_1140	653.59	878.41/833.72/907.39	653.59	878.41	0.42595	1418.3	7020.4	2.6832	0.99635	0.0036456	0.0072913	0.13646	True
ATTACTCATGTCTTATTCCC	Peak_1354	553.73	352.32/382/338.66	553.73	352.32	-0.65083	533.69	5642.7	2.6813	0.0036667	0.99633	0.0073335	0.13705	False
GGCTAGCACCCTTGTCCCTT	Peak_649	927.05	697/561.88/644.19	927.05	644.19	-0.52448	4781.9	11137	2.6803	0.0036777	0.99632	0.0073554	0.13725	False
AGTCCTTGGAGGGCAGGTCT	Peak_771	352.89	471.67/555.82/502.47	352.89	502.47	0.50859	1897.3	3121.5	2.6772	0.99629	0.003712	0.0074239	0.13807	True
CAAGCAGGGTCATGTCTGCA	Peak_536	510.62	735.19/681.13/701.25	510.62	701.25	0.45692	778.47	5071.6	2.6768	0.99628	0.0037159	0.0074319	0.13807	True
AGAGGGACATGCAGGGACAT	Peak_913	893.01	530.86/666.98/617.5	893.01	617.5	-0.53151	4977	10600	2.676	0.0037255	0.99627	0.007451	0.13807	False
TAGGCTTGGGAGGCAAGGGG	Peak_2331	450.48	274.98/355.72/241.11	450.48	274.98	-0.71008	3833.2	4301.1	2.6759	0.003726	0.99627	0.0074519	0.13807	False
CATTACTGGTCTTGGGTTCT	Peak_2468	479.98	735.19/662.94/618.42	479.98	662.94	0.46508	3601	4675.2	2.6758	0.99627	0.0037275	0.007455	0.13807	True
ATGTCAGGACTTGCAGGATC	Peak_743	654.72	419.15/430.51/470.26	654.72	430.51	-0.60371	854.62	7036.4	2.673	0.0037593	0.99624	0.0075186	0.13904	False
CTCCTAGGACCTTGAATCTT	Peak_916	509.48	683.63/740.75/699.41	509.48	699.41	0.45634	979.11	5056.8	2.6708	0.99622	0.0037831	0.0075662	0.13971	True
GGCAAGGCACAAGCAAGTCA	Peak_1501	1006.5	1414/1242/1304	1006.5	1304	0.37333	7976.3	12416	2.6703	0.99621	0.0037887	0.0075774	0.13971	True
TCCTGCCAAGAAACACCCTT	NO_TARGET_136	201.98	317.95/273.87/305.53	201.98	305.53	0.59472	578.4	1504.6	2.6696	0.9962	0.0037966	0.0075932	0.13979	True
CGTCGGGTAGCTATTTCTTT	NO_TARGET_202	702.38	933.79/936.8/946.04	702.38	936.8	0.41498	47.209	7719.7	2.6681	0.99619	0.003814	0.0076281	0.13987	True
GAGTTTCTAGTAGTGGTAGG	NO_TARGET_119	241.69	358.05/323.38/361.67	241.69	358.05	0.56505	607.33	1901.9	2.6681	0.99619	0.0038145	0.007629	0.13987	True
ACTGCAGACTTGTTTTTTGA	Peak_2078	656.99	881.27/989.35/792.35	656.99	881.27	0.42316	9793.9	7068.6	2.6676	0.99618	0.0038192	0.0076385	0.13987	True
AGGGCCCACATGTGCACTAG	Peak_1137	675.15	446.84/392.1/513.51	675.15	446.84	-0.59434	3720.6	7327.3	2.6671	0.0038254	0.99617	0.0076509	0.13987	False
AAGGCAAGACAGGGCAAGGC	Peak_1871	382.39	225.33/242.54/207.98	382.39	225.33	-0.76039	298.54	3468.3	2.667	0.0038271	0.99617	0.0076542	0.13987	False
TTGTTGGGACATGTCTGAGC	Peak_1435	617.28	394.33/474.97/402.16	617.28	402.16	-0.6169	2681.4	6510.9	2.666	0.0038382	0.99616	0.0076764	0.14008	False
CCCCGTCATGGGCATGCTTT	Peak_2542	546.93	620.62/851.91/745.42	546.93	745.42	0.44601	13459	5551.6	2.6641	0.99614	0.0038603	0.0077206	0.14035	True
TGTCCAGGCATGTGTAGTAA	Peak_716	570.75	725.64/839.79/774.87	570.75	774.87	0.44042	3318.8	5872.3	2.6636	0.99613	0.0038651	0.0077303	0.14035	True
CAAGTGTGCTAGCTGGGTGT	Peak_2186	375.59	220.56/198.07/254.92	375.59	220.56	-0.7653	843.02	3387.5	2.6636	0.0038651	0.99613	0.0077303	0.14035	False
GAAGTAGCTTGTGCATGCAG	Peak_1625	1043.9	830.67/666.98/739.9	1043.9	739.9	-0.49605	6778.3	13031	2.6633	0.0038684	0.99613	0.0077369	0.14035	False
TGTTCTTCATCACATGTTCT	Peak_463	437.99	714.19/609.38/594.5	437.99	609.38	0.4755	5603.1	4145.2	2.6619	0.99612	0.0038847	0.0077695	0.1404	True
GATGCCAAGGCAATTCCATG	Peak_720	508.35	298.85/345.62/319.33	508.35	319.33	-0.66907	555.18	5042	2.6619	0.0038855	0.99611	0.007771	0.1404	False
AGGCAGGATTTGCTAGACGT	Peak_2288	408.49	267.34/236.47/244.79	408.49	244.79	-0.73639	288.83	3782.3	2.6618	0.0038867	0.99611	0.0077734	0.1404	False
TTGTTGTGTCCTCACTTGGC	Peak_2499	405.09	275.94/242.54/237.43	405.09	242.54	-0.73765	570.73	3741	2.6576	0.0039346	0.99607	0.0078692	0.14192	False
GTTTTCACTTGTAGATTCTC	Peak_2567	386.93	183.32/229.4/240.19	386.93	229.4	-0.75166	1119.9	3522.4	2.6543	0.0039737	0.99603	0.0079475	0.14312	False
CGCTTCCGCGGCCCGTTCAA	NO_TARGET_371	141.84	237.74/178.87/223.63	141.84	223.63	0.65315	1101.1	949.83	2.6538	0.99602	0.0039795	0.0079589	0.14312	True
TAGGCCCAAGCATCTCTTCT	Peak_890	698.98	1040.7/891.33/931.32	698.98	931.32	0.41352	6784.7	7670.3	2.6529	0.99601	0.0039904	0.0079808	0.14331	True
ATGTAACATGTACATTGGTT	Peak_497	487.92	370.46/296.1/304.61	487.92	304.61	-0.67791	2204.3	4777.2	2.6522	0.0039988	0.996	0.0079977	0.14339	False
TTGTTTACATTCTAGGTAAG	Peak_1830	485.65	668.36/720.54/574.25	485.65	668.36	0.45988	5789.5	4748	2.6515	0.99599	0.0040068	0.0080136	0.14339	True
AAGTTAATAAATTCTAGTCA	Peak_1427	155.45	68.745/58.613/84.665	155.45	68.745	-1.1656	178.05	1070	2.6509	0.0040143	0.99599	0.0080286	0.14339	False
CACTGCAGACTTGTTTTTTG	Peak_2078	418.7	563.33/702.35/584.37	418.7	584.37	0.47998	7180.7	3907	2.6505	0.99598	0.0040192	0.0080384	0.14339	True
CTGGGACCAAGGGCTAGCCC	Peak_53	415.3	662.63/580.07/524.56	415.3	580.07	0.48109	4948.7	3865.3	2.6502	0.99598	0.0040217	0.0080435	0.14339	True
TAGAATCTTGTCACCAGGGA	Peak_282	390.34	570.97/514.38/548.48	390.34	548.48	0.48966	834.16	3563.2	2.6494	0.99597	0.0040323	0.0080645	0.14345	True
CGTGGTAGGGGTTTCCTCAA	NO_TARGET_96	125.95	198.6/256.69/201.54	125.95	201.54	0.67393	1524.9	814.14	2.6491	0.99597	0.004035	0.00807	0.14345	True
AGCTAGCCAACACAAGACGC	Peak_893	291.62	129.85/170.79/161.05	291.62	161.05	-0.8526	534.02	2431.3	2.648	0.0040481	0.99595	0.0080962	0.14371	False
TCAAGGCATGTTGGTAGAGA	Peak_559	207.65	312.22/346.63/265.04	207.65	312.22	0.58608	1704.9	1560	2.6475	0.99595	0.0040544	0.0081089	0.14373	True
CCAAGTCCCTAGGGCAAGTT	Peak_2084	223.54	333.22/344.61/309.21	223.54	333.22	0.57386	353.06	1717.5	2.6467	0.99594	0.0040639	0.0081279	0.14373	True
GAGACTCAAGACTCCTAGGA	Peak_1440	383.53	265.43/227.38/211.66	383.53	227.38	-0.75166	847.53	3481.8	2.6463	0.004069	0.99593	0.0081379	0.14373	False
TTCTTTTCATGTCAGTCTCA	Peak_2466	251.9	370.46/453.75/312.89	251.9	370.46	0.55462	5125.5	2007.6	2.646	0.99593	0.0040727	0.0081454	0.14373	True
CCCCAGTTTCAGAGCTACGT	chr12;49532428:49533428	730.75	549.96/492.15/431.61	730.75	492.15	-0.56932	3503.7	8133.6	2.6456	0.0040775	0.99592	0.0081549	0.14373	False
GTCTTCCAACCATGTCATCT	Peak_1393	305.23	423.93/439.6/456.46	305.23	439.6	0.52483	264.85	2581	2.6448	0.99591	0.004087	0.0081739	0.14386	True
CAATTGCTTCTTGTTCAACT	Peak_775	609.33	826.85/734.69/820.88	609.33	820.88	0.42933	3732.6	6400.7	2.6442	0.99591	0.0040939	0.0081878	0.1439	True
ATTTGCATGTGCTGCATGCC	Peak_135	385.8	542.32/522.47/545.72	385.8	542.32	0.49023	202.89	3508.9	2.6424	0.99588	0.004116	0.008232	0.14437	True
CAAGAAAGTACAAGGAGATG	Peak_1661	238.29	124.12/183.92/118.72	238.29	124.12	-0.93539	1802.7	1867	2.6422	0.0041189	0.99588	0.0082378	0.14437	False
CAAGATGTCTCTTGTTTGTT	Peak_1513	877.12	1145.8/1180.4/1027	877.12	1145.8	0.38506	7646.7	10351	2.6403	0.99586	0.0041415	0.008283	0.14495	True
GGTCATGTTGGTGACATGTT	Peak_1547	406.22	576.7/567.94/546.64	406.22	567.94	0.48247	265.17	3754.7	2.6392	0.99585	0.0041549	0.0083098	0.14522	True
TTGAACTTAGACATGGAGTT	Peak_707	215.59	405.79/322.37/279.76	215.59	322.37	0.57821	4386.7	1638.3	2.6381	0.99583	0.0041681	0.0083362	0.14539	True
CCGTGCCTGACCCCTCAATG	chr6;150112820:150113820	701.24	971.98/932.76/874.26	701.24	932.76	0.41108	2480.3	7703.2	2.6378	0.99583	0.004172	0.008344	0.14539	True
CCTCGATGGTCACCTGTAGC	NO_TARGET_282	751.17	913.74/993.4/1013.2	751.17	993.4	0.40276	3369.2	8435	2.6374	0.99582	0.0041773	0.0083547	0.14539	True
GCAAGTCCAGGCAAGCTGCA	Peak_1501	456.15	630.16/677.09/630.39	456.15	630.39	0.46586	1090.4	4372.4	2.635	0.99579	0.0042069	0.0084139	0.14621	True
CCAGACACAGCCATGATTTA	Peak_2309	465.23	641.62/714.48/614.74	465.23	641.62	0.46294	3015.2	4487.2	2.6333	0.99577	0.0042282	0.0084565	0.14675	True
GGAAAGAAGACTAGCTCTCT	Peak_2091	526.5	700.82/784.21/717.81	526.5	717.81	0.44644	2348.5	5280.3	2.6328	0.99577	0.0042346	0.0084692	0.14676	True
AACATGCGGGGACATGTTCC	Peak_299	394.88	490.76/571.99/553.08	394.88	553.08	0.48506	2120.5	3617.6	2.6304	0.99574	0.0042646	0.0085292	0.14759	True
GCGGAGGTCATTCTAGGAGG	Peak_555	346.08	171.86/201.1/243.87	346.08	201.1	-0.78018	1342.1	3042.8	2.6283	0.0042911	0.99571	0.0085822	0.1483	False
CATGACACCAGAGACTAGCT	Peak_2309	214.46	270.21/320.35/338.66	214.46	320.35	0.57675	1424.9	1627	2.6253	0.99567	0.0043291	0.0086582	0.14941	True
AATAATAGTCAAGATATTCT	Peak_161	283.68	156.59/138.45/212.58	283.68	156.59	-0.85318	1732.3	2345	2.6244	0.0043397	0.99566	0.0086794	0.14957	False
ATGTAACTTCAGGCAAGTTC	Peak_1685	491.33	358.05/294.08/309.21	491.33	309.21	-0.66636	1307	4821.1	2.6228	0.0043602	0.99564	0.0087204	0.15006	False
GCTGGCACATGCTCCTGTTG	Peak_1332	878.26	589.11/611.4/633.15	878.26	611.4	-0.52182	484.96	10369	2.6207	0.0043876	0.99561	0.0087752	0.15056	False
ACCACCCTTGCGTCCCCTCT	Peak_421	944.07	1250.8/1143/1224	944.07	1224	0.37424	3640.2	11408	2.6205	0.99561	0.0043901	0.0087803	0.15056	True
GCCCAGGCTAGACCTAGGGG	Peak_1599	492.46	302.67/310.25/313.81	492.46	310.25	-0.66487	35.066	4835.7	2.6203	0.0043928	0.99561	0.0087857	0.15056	False
CAGACATGTTTTGACTTGCT	Peak_907	437.99	606.29/632.62/589.89	437.99	606.29	0.46819	481	4145.2	2.614	0.99553	0.0044739	0.0089479	0.15307	True
GCAAGTGCCAAGGGCTTTCT	Peak_1602	435.72	603.43/652.83/485.9	435.72	603.43	0.46885	8126.4	4117	2.6137	0.99552	0.0044783	0.0089567	0.15307	True
CCCCATCTTGCACTTTTGCT	Peak_2215	497	679.81/697.3/666.28	497	679.81	0.45112	244.45	4894.5	2.6131	0.99551	0.0044862	0.0089723	0.15312	True
CCTTTCCCAAGGTCACTGCA	Peak_281	544.66	776.25/738.73/727.02	544.66	738.73	0.43901	772.36	5521.3	2.6119	0.9955	0.0045026	0.0090053	0.15327	True
AGACCAAGATGAACATGCCC	Peak_1465	915.7	658.81/569.96/642.35	915.7	642.35	-0.51085	2755.3	10957	2.6114	0.0045086	0.99549	0.0090172	0.15327	False
CCCCGACCCCTTGTCGCTCT	Peak_850	492.46	653.08/674.05/773.95	492.46	674.05	0.45207	5209.6	4835.7	2.6114	0.99549	0.004509	0.0090179	0.15327	True
CCTCTGTGTCTTGGGATTTT	Peak_310	383.53	537.55/540.66/526.4	383.53	537.55	0.48599	67.023	3481.8	2.6102	0.99548	0.0045244	0.0090487	0.15347	True
TGACCCCAAGTCACCCATTA	Peak_1268	389.2	612.02/544.7/528.24	389.2	544.7	0.48389	2401.7	3549.6	2.61	0.99547	0.0045274	0.0090548	0.15347	True
CTGAAATCCAAGAAGCTGCT	Peak_2621	296.16	400.06/480.02/426.09	296.16	426.09	0.5233	1793.3	2481	2.6085	0.99545	0.0045466	0.0090931	0.15376	True
GCTTCCCAAGAAGAGTGAGG	Peak_542	140.7	85.931/60.635/60.738	140.7	60.738	-1.1986	317.36	939.98	2.6084	0.0045488	0.99545	0.0090977	0.15376	False
AGGCCTTCTAGATAGCATCA	Peak_2488	377.86	194.78/266.79/225.47	377.86	225.47	-0.74235	1324.8	3414.4	2.6079	0.0045545	0.99545	0.009109	0.15376	False
AAAAGCCTTTTCATGGTTTC	Peak_2558	425.51	641.62/590.18/564.13	425.51	590.18	0.471	1662.6	3990.6	2.6066	0.99543	0.0045722	0.0091445	0.15415	True
TGGCCAAGCTCATGGAGGAG	Peak_2318	511.75	653.08/698.31/697.57	511.75	697.57	0.44614	989.88	5086.5	2.6054	0.99541	0.0045882	0.0091763	0.15436	True
TGGCTAGCCTCAGGGGAGCA	Peak_2429	262.12	381.92/424.44/318.41	262.12	381.92	0.54134	2920.5	2114.7	2.6052	0.99541	0.0045909	0.0091818	0.15436	True
TGTTCCCAAGTGCCAACTCT	Peak_266	807.91	1058.9/1051/1062.9	807.91	1058.9	0.38984	39.147	9286.1	2.6043	0.9954	0.0046035	0.0092071	0.15457	True
GAGCCCACATGCGCATTAGG	Peak_2064	306.37	185.23/173.82/116.87	306.37	173.82	-0.81411	1686.4	2593.6	2.6027	0.0046243	0.99538	0.0092485	0.15503	False
ATTATGCCCTGCATGCTGCT	Peak_2142	453.88	625.39/661.93/597.26	453.88	625.39	0.46157	1063.2	4343.9	2.6023	0.99537	0.0046306	0.0092613	0.15503	True
CCTTGCCTGCCCCTCCCATG	Peak_180	626.35	414.38/434.55/411.36	626.35	414.38	-0.59485	207.91	6637.3	2.6019	0.0046358	0.99536	0.0092717	0.15503	False
TTGTTGGGGTCATGGGAGAC	Peak_1449	61.274	107.89/112.17/103.99	61.274	107.89	0.8062	16.777	321.22	2.601	0.99535	0.0046485	0.009297	0.15524	True
AGGGCCCCTTGGATTCAAAA	Peak_1926	437.99	605.34/644.75/581.61	437.99	605.34	0.46592	1058	4145.2	2.5992	0.99533	0.0046719	0.0093439	0.15582	True
CTTAAACCCAACATGCAGTT	Peak_133	641.11	726.6/855.96/888.98	641.11	855.96	0.41641	8912.3	6844.2	2.597	0.9953	0.0047016	0.0094031	0.15659	True
TTGCCATTTCTTGCCTATCA	Peak_535	632.03	926.15/762.98/844.81	632.03	844.81	0.41806	6655.8	6716.7	2.5963	0.99529	0.0047115	0.0094229	0.15661	True
CACAGAACAGCTTGATTGCA	Peak_460	500.4	687.45/603.31/682.84	500.4	682.84	0.44769	3173.1	4938.6	2.5961	0.99529	0.0047148	0.0094296	0.15661	True
GGTCTGCTCCAATGGGAACC	NO_TARGET_254	645.64	861.22/921.64/798.8	645.64	861.22	0.41509	3773.9	6908.1	2.5937	0.99525	0.0047469	0.0094937	0.15729	True
TGGAGAAGCATCTTGGTTTG	Peak_2516	293.89	483.13/422.42/352.46	293.89	422.42	0.52193	4289.5	2456.1	2.5935	0.99525	0.0047499	0.0094998	0.15729	True
TCTTCAGAGGCCTCTTATCT	Peak_603	824.93	1112.3/1078.3/869.66	824.93	1078.3	0.38599	22342	9545.4	2.5932	0.99525	0.0047544	0.0095087	0.15729	True
GAACAAAGCAAGGCATGTAT	Peak_209	607.06	445.89/400.19/392.04	607.06	400.19	-0.59995	1077.5	6369.3	2.5922	0.0047684	0.99523	0.0095368	0.15754	False
GGCAGAAGGCAAGGCAAGGA	Peak_1501	654.72	763.83/872.13/881.62	654.72	872.13	0.41311	5908.6	7036.4	2.5917	0.99523	0.0047746	0.0095492	0.15754	True
ATGTCTGTACATGTTTCTAT	Peak_1106	700.11	927.1/822.61/961.69	700.11	927.1	0.40465	6057.6	7686.8	2.5891	0.99519	0.0048119	0.0096237	0.15822	True
TGGCCACAAGGCTGCCCATG	Peak_989	289.35	330.36/416.36/455.54	289.35	416.36	0.5235	4465.3	2406.6	2.589	0.99519	0.0048128	0.0096255	0.15822	True
TACACCCTCAAGAAAGAACT	Peak_1478	392.61	532.77/547.73/577.01	392.61	547.73	0.47935	540.5	3590.4	2.5889	0.99519	0.0048143	0.0096286	0.15822	True
CTTTCCTAGACAAGGGGACA	Peak_337	346.08	488.85/588.15/463.82	346.08	488.85	0.49707	5243.7	3042.8	2.5882	0.99518	0.0048236	0.0096472	0.15824	True
CACAAGTCAAGGCAAGGCAA	Peak_1501	222.4	115.53/193.02/104.91	222.4	115.53	-0.93894	3058.7	1706.1	2.5874	0.0048358	0.99516	0.0096716	0.15824	False
GGGCCTCCGAACCAAGGACA	Peak_1661	110.07	42.011/42.444/50.615	110.07	42.444	-1.3542	33.475	683.65	2.5872	0.0048386	0.99516	0.0096773	0.15824	False
GGGCCTACATGTGCATTAGG	Peak_1229	329.06	152.77/191/204.3	329.06	191	-0.78165	819.3	2848.1	2.587	0.0048404	0.99516	0.0096809	0.15824	False
TGTGTGCACTTGTGTGTTGG	Peak_1133	331.33	464.03/469.92/485.9	331.33	469.92	0.50285	145.12	2873.9	2.5851	0.99513	0.0048674	0.0097347	0.15891	True
TGTTCACTAGAAGGATGGGG	Peak_239	330.2	197.64/192.01/170.25	330.2	192.01	-0.77902	252.59	2861	2.5835	0.0048899	0.99511	0.0097799	0.15923	False
GGGCCTACGATCAGAGGTGT	NO_TARGET_500	509.48	693.18/778.14/668.12	509.48	693.18	0.44345	3923.4	5056.8	2.5833	0.99511	0.0048935	0.009787	0.15923	True
ATCCACTTGAGGCTAGATCC	Peak_55	361.97	167.09/215.25/237.43	361.97	215.25	-0.74713	1405.8	3227.3	2.5826	0.0049025	0.9951	0.009805	0.15923	False
AAACAAGGGCAAGTGTGTGA	Peak_2585	720.53	489.81/457.79/530.08	720.53	489.81	-0.55591	1323.4	7984	2.5822	0.004909	0.99509	0.0098179	0.15923	False
GATGCATGCAGGCAAGAAGA	Peak_2459	263.25	144.17/220.31/142.64	263.25	144.17	-0.86413	2899.2	2126.6	2.5821	0.0049094	0.99509	0.0098188	0.15923	False
CGTCGTGATATTCATGACGC	Peak_1857	386.93	219.6/236.47/233.75	386.93	233.75	-0.72469	103.78	3522.4	2.581	0.0049254	0.99507	0.0098509	0.15955	False
AGGCCTAGAGAGGGGAAGCA	Peak_2611	389.2	240.61/235.46/222.71	389.2	235.46	-0.7226	94.613	3549.6	2.5804	0.0049337	0.99507	0.0098673	0.15958	False
TTGTTTACAAGGTTGGTGCT	Peak_1940	342.68	507/484.07/458.3	342.68	484.07	0.49712	594.92	3003.6	2.5798	0.99506	0.004943	0.009886	0.15958	True
GGTGGACAGAATCCTAGATG	Peak_1399	794.29	618.71/503.27/548.48	794.29	548.48	-0.53341	3487.9	9080	2.5796	0.0049458	0.99505	0.0098915	0.15958	False
TCTGCTTCATGAACATGTTC	Peak_1603	397.15	347.54/241.53/229.15	397.15	241.53	-0.71515	5696.5	3645	2.5776	0.0049747	0.99503	0.0099494	0.16021	False
GAATTTGGAACCATGCTGCT	Peak_58	433.46	677.9/598.26/588.97	433.46	598.26	0.46397	3214.6	4088.8	2.5773	0.99502	0.0049781	0.0099563	0.16021	True
TTGCCTTGGTGCATGCAGTT	Peak_1421	736.42	1032.1/767.03/969.97	736.42	969.97	0.39694	22525	8217.1	2.5764	0.99501	0.0049916	0.0099831	0.16043	True
GGCTTGTCTGGACTAGCCCA	Peak_1486	280.27	346.59/455.77/404	280.27	404	0.52596	2988	2308.3	2.5753	0.99499	0.0050076	0.010015	0.16069	True
GTACAAGACCAGACATGAAC	Peak_1765	281.41	192.87/141.48/157.37	281.41	157.37	-0.8345	756.37	2320.5	2.5749	0.0050128	0.99499	0.010026	0.16069	False
CACCGAACCACTTTTTCATG	Peak_192	532.17	694.13/724.58/720.57	532.17	720.57	0.43654	357.54	5355.3	2.5745	0.99498	0.0050198	0.01004	0.16071	True
GCAAGTCAAGGCAATAGGCA	Peak_1501	442.53	650.21/609.38/594.5	442.53	609.38	0.46066	944.56	4201.7	2.5739	0.99497	0.0050274	0.010055	0.16075	True
CCATGAATCACCTTGGTATG	Peak_2109	545.79	737.1/757.93/691.12	545.79	737.1	0.43283	1273.8	5536.4	2.5711	0.99493	0.0050685	0.010137	0.16166	True
GAAGGCAAAAGGCAAGGCAA	Peak_1501	264.39	137.49/145.52/166.57	264.39	145.52	-0.85696	253.74	2138.6	2.5703	0.0050811	0.99492	0.010162	0.16166	False
TCATGTCTTCTTTTCTAGAG	Peak_159	562.81	822.08/757.93/738.98	562.81	757.93	0.42876	2236.9	5764.9	2.5698	0.99491	0.0050872	0.010174	0.16166	True
GGAAATGTCGGCTAGTGACT	Peak_1848	407.36	295.99/249.61/248.47	407.36	249.61	-0.70438	1075.9	3768.5	2.5696	0.0050903	0.99491	0.010181	0.16166	False
TGGGGGTCTAGGGAGGAAAG	Peak_1521	208.78	106.94/98.026/129.76	208.78	106.94	-0.95872	300.12	1571.1	2.5695	0.0050921	0.99491	0.010184	0.16166	False
TGTGAAAGCTAGATTTCTGC	Peak_294	642.24	439.2/429.49/425.17	642.24	429.49	-0.57936	56.514	6860.1	2.5686	0.0051057	0.99489	0.010211	0.16166	False
AGCGCTCTGGTTGCATCCCT	NO_TARGET_122	663.8	931.88/881.22/794.2	663.8	881.22	0.40822	5069.8	7165.4	2.5685	0.99489	0.0051066	0.010213	0.16166	True
TAGCTCGAGTCATTTCTCTA	NO_TARGET_176	568.48	764.79/749.85/784.99	568.48	764.79	0.42729	315.73	5841.5	2.5684	0.99489	0.005108	0.010216	0.16166	True
AGCTGGGCAAGGGGGGCAGT	Peak_1167	398.28	206.24/252.64/242.95	398.28	242.95	-0.7108	721.02	3658.6	2.568	0.0051149	0.99489	0.01023	0.16167	False
GATGAGGGAACTTGCACAGC	Peak_1115	338.14	205.28/181.9/198.78	338.14	198.78	-0.76348	163.52	2951.6	2.5652	0.0051562	0.99484	0.010312	0.16276	False
TGAACATGTCTATACTTGTC	Peak_568	837.41	647.35/537.63/584.37	837.41	584.37	-0.5183	3075.7	9736.6	2.5644	0.0051684	0.99483	0.010337	0.16291	False
CATCATGGTTCCCATCACCA	Peak_1096	396.01	233.92/241.53/259.52	396.01	241.53	-0.71103	190.71	3631.3	2.5636	0.0051797	0.99482	0.010359	0.16291	False
ACTCTAGATGTGTCAGCCGT	chr19;7102249:7103249	382.39	220.56/231.42/253.08	382.39	231.42	-0.72208	293.45	3468.3	2.5635	0.0051806	0.99482	0.010361	0.16291	False
TAGTCATGTGACAAGAACCC	Peak_643	324.52	185.23/188.98/229.15	324.52	188.98	-0.77694	813.85	2796.8	2.5631	0.0051876	0.99481	0.010375	0.16292	False
CTTGCCTGGCTGTGGCCATG	Peak_2458	450.48	289.3/270.83/282.52	450.48	282.52	-0.67118	91.298	4301.1	2.5609	0.0052197	0.99478	0.010439	0.16373	False
TGGTCTTGTCTGGGCTTGTC	Peak_2419	469.77	603.43/685.17/642.35	469.77	642.35	0.45059	1674.2	4544.8	2.56	0.99477	0.0052333	0.010467	0.16395	True
CCTGCAGCCCTTGCAGTCCC	Peak_24	410.76	591.02/526.51/568.73	410.76	568.73	0.46847	1139.6	3809.9	2.5592	0.99475	0.0052453	0.010491	0.16412	True
TATAGAATAACTCAAGCTAC	Peak_557	319.99	192.87/185.95/144.48	319.99	185.95	-0.77989	883.55	2745.6	2.5581	0.0052628	0.99474	0.010526	0.16445	False
AGGACTGTTCTAGACAAACC	Peak_1423	552.6	394.33/360.78/353.38	552.6	360.78	-0.61375	590.25	5627.5	2.5571	0.0052778	0.99472	0.010556	0.16472	False
ACATGCCTGGGCTAGCCTGA	Peak_597	771.6	1019.7/1010.6/982.85	771.6	1010.6	0.38882	426.11	8739.1	2.5564	0.99471	0.0052882	0.010576	0.16483	True
CCTTGGCATTGGCCTTGAAA	Peak_220	465.23	294.08/287/322.1	465.23	294.08	-0.65994	417.55	4487.2	2.555	0.0053093	0.99469	0.010619	0.16508	False
GAAGGTAATCAAGTTACATG	chr7;9527208:9528208	223.54	329.4/271.84/357.07	223.54	329.4	0.55728	2039.1	1717.5	2.5546	0.99468	0.0053162	0.010632	0.16508	True
TGCGCTGAGCCCTTGTAATC	Peak_483	223.54	329.4/347.64/244.79	223.54	329.4	0.55728	3745.8	1717.5	2.5546	0.99468	0.0053162	0.010632	0.16508	True
ATGTCCAGGCATGTGTAGTA	Peak_716	615.01	934.74/820.59/773.03	615.01	820.59	0.41547	7646.6	6479.3	2.554	0.99467	0.0053252	0.01065	0.16516	True
TGGTTTTTCCTAGGGAGACA	Peak_1084	415.3	495.54/574.01/588.97	415.3	574.01	0.46595	3190.7	3865.3	2.5527	0.99466	0.0053444	0.010689	0.16548	True
TCCTACTTGGCATGTTTCCT	Peak_49	236.02	397.19/345.62/323.94	236.02	345.62	0.54835	1565.1	1843.8	2.5524	0.99465	0.0053489	0.010698	0.16548	True
CAAGCAAGCCCAAGGAGGGA	Peak_401	359.7	212.92/309.24/215.34	359.7	215.34	-0.73747	4410.8	3200.8	2.5516	0.0053618	0.99464	0.010724	0.16567	False
AATCTATCATGGAATCCCTA	Peak_704	354.03	229.15/211.21/196.02	354.03	211.21	-0.74243	276.32	3134.7	2.5508	0.0053735	0.99463	0.010747	0.16582	False
CATGACTGAGAGAATCAAGC	Peak_1676	803.37	606.29/484.07/558.61	803.37	558.61	-0.52344	3915.2	9217.3	2.5494	0.005395	0.99461	0.01079	0.16613	False
CCTTCCCCATGGCCCTCTCT	Peak_1432	1006.5	1432.2/1290.5/1231.3	1006.5	1290.5	0.3583	11788	12416	2.549	0.9946	0.0054018	0.010804	0.16613	True
ACTGTTGCCGCGCCAACTGC	NO_TARGET_341	381.26	560.46/446.67/531	381.26	531	0.47687	3989.3	3454.8	2.5475	0.99458	0.0054242	0.010848	0.16613	True
CTGGCTCTGGGCTTGGCTAT	Peak_2138	418.7	502.22/579.06/577.93	418.7	577.93	0.46402	2866.6	3907	2.5474	0.99457	0.0054266	0.010853	0.16613	True
GGAGGGTGTCTAGTGAGGGG	Peak_2455	534.44	347.54/341.57/397.56	534.44	347.54	-0.61939	1268.5	5385.4	2.5468	0.0054355	0.99456	0.010871	0.16613	False
GGGTTTGGGTTGCTAGGCCT	Peak_1964	487.92	753.33/663.95/554	487.92	663.95	0.44364	10039	4777.2	2.5468	0.99456	0.0054361	0.010872	0.16613	True
TGAACCAACATGCCTGTCCT	Peak_93	861.24	1094.2/1131.8/1117.2	861.24	1117.2	0.37504	371.98	10104	2.5465	0.99456	0.0054406	0.010881	0.16613	True
GGCAACACAAGGCACAAGCA	Peak_1501	619.55	806.8/838.78/825.48	619.55	825.48	0.41345	262.9	6542.4	2.5461	0.99455	0.0054474	0.010895	0.16613	True
GTTAGCTAGTTCTTTCCCAT	Peak_1190	358.57	214.83/176.85/332.22	358.57	214.83	-0.73637	7611.4	3187.5	2.5459	0.0054498	0.99455	0.0109	0.16613	False
TTCAGTGATTACATGTGACA	Peak_236	620.68	826.85/820.59/830.09	620.68	826.85	0.4132	24.851	6558.2	2.5458	0.99455	0.0054507	0.010901	0.16613	True
TTTAACCTATCATGGCTACT	Peak_1692	363.1	547.1/403.22/507.99	363.1	507.99	0.48329	6253.1	3240.5	2.5452	0.99454	0.005461	0.010922	0.16613	True
AACCAGGTAGCCCTTGCAGA	Peak_1098	560.54	399.1/367.85/345.1	560.54	367.85	-0.60636	747.13	5734.3	2.5446	0.0054696	0.99453	0.010939	0.16613	False
TTAAAACACAAGGTTGTCAA	Peak_2011	498.13	716.09/659.91/676.4	498.13	676.4	0.44058	923.86	4909.2	2.5443	0.99453	0.0054749	0.01095	0.16613	True
CTTCCTTGTACACAGCATGC	Peak_1133	363.1	277.84/218.28/217.18	363.1	218.28	-0.73155	1774.3	3240.5	2.544	0.0054794	0.99452	0.010959	0.16613	False
GAATATGGATTCTTTCACGT	chr2;160867756:160868756	440.26	275.94/257.7/301.85	440.26	275.94	-0.67209	502.1	4173.4	2.5437	0.0054841	0.99452	0.010968	0.16613	False
GCACGGCAAGGCACAAGCCA	Peak_1501	243.96	109.8/132.39/196.02	243.96	132.39	-0.87695	2279.6	1925.3	2.5429	0.0054974	0.9945	0.010995	0.16614	False
GGTCACCGATCGAGAGCTAG	NO_TARGET_317	1034.8	1420.7/1289.5/1323.4	1034.8	1323.4	0.35448	5314.6	12881	2.542	0.99449	0.0055105	0.011021	0.16614	True
GCAGACAAAGGGCCTTGGGA	Peak_2608	198.57	128.9/101.06/82.825	198.57	101.06	-0.96753	553.74	1471.6	2.542	0.0055114	0.99449	0.011023	0.16614	False
CGCACGCACGCACAAGGGCA	Peak_2605	321.12	384.78/490.13/454.61	321.12	454.61	0.50022	3069	2758.4	2.5418	0.99449	0.0055147	0.011029	0.16614	True
CTAAATGTTATGCAATGCAC	chr20;43381239:43382239	162.26	55.378/76.804/94.788	162.26	76.804	-1.0693	391.25	1131.3	2.5408	0.0055302	0.99447	0.01106	0.16614	False
GGTGCCACTTTCTTGTCTCA	Peak_2531	407.36	563.33/667.99/560.45	407.36	563.33	0.4667	5481.2	3768.5	2.5407	0.99447	0.0055312	0.011062	0.16614	True
AATGGAAGACGCTTGTGAGG	Peak_1938	384.66	244.43/234.45/223.63	384.66	234.45	-0.7119	108.35	3495.3	2.5407	0.0055314	0.99447	0.011063	0.16614	False
GAAGACGTTACATAAAACTC	chr15;80256701:80257701	391.47	239.65/172.81/242.95	391.47	239.65	-0.70563	2239.6	3576.8	2.5385	0.0055662	0.99443	0.011132	0.16698	False
CTGCAGTCAAGGTATCCCCT	Peak_1682	434.59	272.12/267.8/272.4	434.59	272.12	-0.67346	9.3442	4102.9	2.5365	0.0055978	0.9944	0.011196	0.16756	False
CCCGCTAACAGCCTAGATCA	NO_TARGET_485	479.98	621.57/684.16/653.39	479.98	653.39	0.44419	979.63	4675.2	2.5362	0.9944	0.0056027	0.011205	0.16756	True
GGGGCATGTTACTGAAAGCT	Peak_1895	450.48	616.8/507.31/634.07	450.48	616.8	0.45248	6142.9	4301.1	2.536	0.99439	0.0056057	0.011211	0.16756	True
CCCAACTTGCCCTAGGGACT	Peak_2084	649.05	921.38/709.42/860.46	649.05	860.46	0.40623	13261	6956.2	2.5347	0.99437	0.0056265	0.011253	0.16768	True
CTTTAACACATGTGCAGCAA	Peak_2021	242.83	284.53/353.7/359.83	242.83	353.7	0.54075	2411.2	1913.6	2.5346	0.99437	0.0056284	0.011257	0.16768	True
TCAGAACATGCAGGGTTTTG	Peak_540	528.77	755.24/713.47/703.09	528.77	713.47	0.4315	926.44	5310.3	2.5345	0.99437	0.0056298	0.01126	0.16768	True
AAGACGCATGTGCTAACTAG	Peak_324	684.22	396.24/500.23/465.66	684.22	465.66	-0.55421	3007.3	7457.5	2.531	0.0056875	0.99431	0.011375	0.16919	False
CCCAAGGCCCTTTGTCTGCA	Peak_2608	457.28	706.55/579.06/624.87	457.28	624.87	0.44961	4385	4386.7	2.5302	0.9943	0.0057	0.0114	0.16929	True
TAATCACATTGCTTAACCGG	NO_TARGET_80	805.64	1279.4/1049/1018.7	805.64	1049	0.38037	27010	9251.7	2.5299	0.9943	0.0057048	0.01141	0.16929	True
ACTAGCCGACATTTCCCATG	Peak_1848	739.82	580.51/445.66/509.83	739.82	509.83	-0.53629	4556.8	8267.3	2.5295	0.0057112	0.99429	0.011422	0.16929	False
CGGGATCCATGTGACTGCAC	Peak_671	425.51	261.61/265.78/279.76	425.51	265.78	-0.67693	106.43	3990.6	2.5285	0.0057271	0.99427	0.011454	0.16955	False
GAGAGACTGGCCCTAGGGCT	Peak_523	315.45	445.89/446.67/493.27	315.45	446.67	0.50049	1085.7	2694.7	2.5279	0.99426	0.0057365	0.011473	0.16961	True
TGGCATGGTATGCATGTACA	Peak_226	561.68	753.33/809.47/747.26	561.68	753.33	0.42289	1594.2	5749.6	2.5276	0.99426	0.0057428	0.011486	0.16961	True
CCAGCAGCATGTCCAGTGTC	Peak_1540	411.9	568.1/588.15/509.83	411.9	568.1	0.46291	1898.8	3823.8	2.5261	0.99423	0.0057667	0.011533	0.17012	True
TGCACCCTTGTGTGTTTGTT	Peak_1734	256.44	378.1/348.65/370.87	256.44	370.87	0.53055	273.02	2055	2.5242	0.9942	0.005798	0.011596	0.17065	True
ATGTTATAACAAGTTAGTAC	Peak_1083	500.4	353.27/291.05/323.02	500.4	323.02	-0.62991	968.81	4938.6	2.5242	0.0057985	0.9942	0.011597	0.17065	False
CGTGTTTGGAATTTGCCGCG	NO_TARGET_361	172.47	286.44/260.73/192.34	172.47	260.73	0.59335	2669.2	1224.8	2.5217	0.99416	0.0058394	0.011679	0.17158	True
AGGGTCAGTCTGTCCTTTTT	NO_TARGET_387	449.34	647.35/614.43/550.32	449.34	614.43	0.45058	2596.7	4286.9	2.5214	0.99416	0.0058439	0.011688	0.17158	True
AGTGATTCAAACACTTGTCT	Peak_1743	647.91	464.03/354.71/438.05	647.91	438.05	-0.56364	3810.1	6940.1	2.5191	0.0058819	0.99412	0.011764	0.17236	False
AAATAAGGCTTGGAGTTGCA	Peak_1534	236.02	438.25/337.53/344.18	236.02	344.18	0.54236	4446.5	1843.8	2.519	0.99412	0.0058843	0.011769	0.17236	True
AAGTCCCAACTTGCAGTTTC	Peak_976	751.17	954.79/982.28/1128.3	751.17	982.28	0.38654	11032	8435	2.5164	0.99407	0.0059288	0.011858	0.17335	True
AGATATGCTTGGACATGCCC	Peak_2144	453.88	304.58/261.74/288.05	453.88	288.05	-0.65419	482.69	4343.9	2.5162	0.0059321	0.99407	0.011864	0.17335	False
CACAGATACTCAAGATCAAG	Peak_376	627.49	501.27/422.42/392.04	627.49	422.42	-0.5698	3569.9	6653.2	2.5141	0.0059667	0.99403	0.011933	0.17411	False
CGTCCTGCTAGTGTACATGT	Peak_173	750.04	519.41/511.35/533.76	750.04	519.41	-0.52924	135.42	8418.2	2.5137	0.0059744	0.99403	0.011949	0.17411	False
GTTGGCAGCATGGGCACCTG	Peak_1736	230.34	124.12/117.23/173.01	230.34	124.12	-0.88669	1218.8	1786.1	2.5134	0.0059792	0.99402	0.011958	0.17411	False
TGTTACAGTTCAAGCAGAAG	Peak_1662	453.88	569.06/619.48/663.52	453.88	619.48	0.4479	2240.9	4343.9	2.5126	0.99401	0.0059917	0.011983	0.17414	True
ACAACATGTTAAAACATGCC	Peak_2309	305.23	177.59/194.03/170.25	305.23	177.59	-0.77797	162.06	2581	2.5125	0.0059945	0.99401	0.011989	0.17414	False
TGGTGGTCCCAAGGCCCCGC	Peak_2186	316.58	180.46/243.55/185.9	316.58	185.9	-0.7649	1676.8	2707.4	2.5116	0.0060091	0.99399	0.012018	0.17436	False
ACTAGGGCAGTGTGTCTGCA	NO_TARGET_12	792.02	1058.9/970.15/1030.7	792.02	1030.7	0.3796	2229.8	9045.8	2.5096	0.99396	0.0060437	0.012087	0.17516	True
GTCACTTGTCATGCCTGCAA	Peak_2236	609.33	366.64/413.33/408.6	609.33	408.6	-0.57538	891.5	6400.7	2.509	0.0060532	0.99395	0.012106	0.17523	False
TCCTGGATACCGCGTGGTTA	NO_TARGET_194	466.36	660.72/634.64/580.69	466.36	634.64	0.44367	1795.2	4501.6	2.5081	0.99393	0.0060687	0.012137	0.17548	True
CCTCTCACCGACTCTGTGTC	NO_TARGET_418	607.06	786.75/1033.8/807.08	607.06	807.08	0.41027	25912	6369.3	2.5062	0.9939	0.0061018	0.012204	0.17609	True
CCAGCTCTTGCAGCTCTCGG	Peak_940	137.3	212.92/242.54/173.93	137.3	212.92	0.62928	1198.7	910.56	2.506	0.99389	0.006105	0.01221	0.17609	True
TTACAAGTGAGCTAGGATGA	Peak_902	658.13	433.48/512.36/447.25	658.13	447.25	-0.55624	2214.5	7084.7	2.5053	0.0061173	0.99388	0.012235	0.17609	False
AAGAAAATCCCCTAGCCCAT	Peak_316	551.46	327.49/363.81/389.28	551.46	363.81	-0.59875	983.63	5612.3	2.5049	0.0061239	0.99388	0.012248	0.17609	False
TCATGCTAGAATGACATGGC	Peak_286	400.55	295.99/246.58/248.47	400.55	248.47	-0.68669	1130.5	3686	2.5048	0.0061254	0.99387	0.012251	0.17609	False
GTCCGGGCAAACTCTAGCCC	Peak_55	334.74	223.42/170.79/199.7	334.74	199.7	-0.74229	699.33	2912.7	2.5021	0.0061726	0.99383	0.012345	0.17724	False
TAAAACATGTTGAGACATGT	Peak_807	849.89	1099/988.34/1138.4	849.89	1099	0.37041	6895.5	9928.8	2.4997	0.99378	0.0062152	0.01243	0.17826	True
CAATTGCCATGTGGCATTGA	Peak_1653	518.56	739.01/698.31/614.74	518.56	698.31	0.42864	4319.9	5175.7	2.4985	0.99376	0.0062357	0.012471	0.17864	True
CAAACATGCCCTCACAAGTT	Peak_986	288.21	358.05/450.72/410.44	288.21	410.44	0.50855	2183.6	2394.2	2.498	0.99375	0.0062454	0.012491	0.17865	True
TGACCCTCTTCTTGCTATGT	Peak_2431	422.11	558.55/579.06/583.45	422.11	579.06	0.45517	219.89	3948.8	2.4977	0.99375	0.0062507	0.012501	0.17865	True
CCTTCTTGGAGGAGACCCCA	Peak_39	271.19	388.6/285.99/402.16	271.19	388.6	0.51736	5356.1	2210.9	2.4969	0.99374	0.0062636	0.012527	0.17882	True
GAATCACCTTGGTATGTGGG	Peak_2109	508.35	675.04/705.38/685.6	508.35	685.6	0.43083	251.39	5042	2.4963	0.99373	0.0062742	0.012548	0.17891	True
GTTTGGACAAGTTTCAGTAC	Peak_1694	305.23	173.77/185.95/178.53	305.23	178.53	-0.77039	38.807	2581	2.4939	0.0063168	0.99368	0.012634	0.17992	False
ACAAGTAACTACATGTCTTG	Peak_1141	411.9	594.84/565.92/527.32	411.9	565.92	0.45737	1163.2	3823.8	2.4909	0.99363	0.0063718	0.012744	0.18127	True
GTCCTTCAAGATACTAGACT	Peak_583	534.44	343.73/351.68/447.25	534.44	351.68	-0.60237	4598.7	5385.4	2.4905	0.0063787	0.99362	0.012757	0.18127	False
TGTGGGGGCAAGACTTGCCC	Peak_218	543.52	358.05/358.75/358.91	543.52	358.75	-0.59798	0.26133	5506.1	2.49	0.0063869	0.99361	0.012774	0.18129	False
CATGTTTGCATGTAAGTGAG	Peak_1535	737.56	963.39/944.89/976.41	737.56	963.39	0.38491	255.9	8233.8	2.4888	0.99359	0.0064094	0.012819	0.18172	True
TCATGGTCTTGCAGGCAGCT	Peak_1082	196.3	294.08/291.05/244.79	196.3	291.05	0.56578	1074.3	1449.8	2.4883	0.99358	0.0064183	0.012837	0.18177	True
CAAACAAGGGCAAGTGTGTG	Peak_2585	155.45	236.79/219.29/268.72	155.45	236.79	0.60394	662.81	1070	2.4865	0.99355	0.0064505	0.012901	0.18229	True
CCAATGTAGAAGCTTGAGAA	Peak_722	272.33	389.56/305.19/390.2	272.33	389.56	0.51489	3558.7	2223	2.4863	0.99355	0.0064538	0.012908	0.18229	True
AGGCAAGGCAAGACATGGTA	Peak_1501	529.9	711.32/610.39/767.51	529.9	711.32	0.42407	6672.3	5325.3	2.486	0.99354	0.0064591	0.012918	0.18229	True
CCACAAGAGCTCAAGAGGGC	Peak_796	110.07	103.12/44.465/45.093	110.07	45.093	-1.2688	1683.6	683.65	2.4856	0.0064662	0.99353	0.012932	0.18229	False
AATTGTAAATCCCAGTGTTG	chr23;88390177:88391177	293.89	158.5/170.79/216.26	293.89	170.79	-0.77954	1109.6	2456.1	2.4839	0.0064977	0.9935	0.012995	0.18285	False
ACCTTGATCAAAGCTTGGGA	Peak_1683	546.93	361.87/358.75/461.06	546.93	361.87	-0.59454	4924.2	5551.6	2.4837	0.006501	0.9935	0.013002	0.18285	False
GGATTGCCTCTTCTTGCCAT	Peak_2278	531.04	733.28/712.46/701.25	531.04	712.46	0.42329	279.66	5340.3	2.4825	0.99348	0.0065228	0.013046	0.18307	True
GCCTGCCCTAAACCCCGGAA	NO_TARGET_147	283.68	403.88/410.29/366.27	283.68	403.88	0.50817	727.8	2345	2.4822	0.99347	0.0065283	0.013057	0.18307	True
TGGGAGAACAGACTTGTTGG	Peak_1693	617.28	795.34/817.56/940.52	617.28	817.56	0.40483	7806.7	6510.9	2.4821	0.99347	0.006531	0.013062	0.18307	True
TAACAAAAATACCGTAGACC	chr15;79632579:79633579	540.12	385.74/356.73/347.86	540.12	356.73	-0.59706	459.94	5460.8	2.4816	0.0065394	0.99346	0.013079	0.1831	False
TAGACAGAGACTTGAGTCCT	Peak_814	288.21	409.61/428.48/279.76	288.21	409.61	0.50562	8607.8	2394.2	2.4809	0.99345	0.0065527	0.013105	0.18327	True
ACTTACGGCACTCGCATGCC	NO_TARGET_331	381.26	527.05/573/448.17	381.26	527.05	0.46611	4166.2	3454.8	2.4803	0.99344	0.0065633	0.013127	0.18335	True
AATAATATCAACTTGAGAAT	Peak_548	551.46	365.69/326.42/368.11	551.46	365.69	-0.59134	774	5612.3	2.4798	0.006572	0.99343	0.013144	0.18335	False
ATGCCTGGACATGTTCCCAG	Peak_1513	333.6	214.83/200.09/186.82	333.6	200.09	-0.73458	196.71	2899.7	2.4793	0.0065822	0.99342	0.013164	0.18335	False
CCTGGCCATGCCTAGCTTCA	Peak_161	424.38	534.68/682.14/580.69	424.38	580.69	0.45151	6204	3976.7	2.4788	0.99341	0.0065916	0.013183	0.18335	True
GGCATGTCGTCACATGCCTG	Peak_2479	274.6	364.73/392.1/409.52	274.6	392.1	0.51235	526.32	2247.3	2.4787	0.99341	0.0065928	0.013186	0.18335	True
CTCTTATTGGGTGTATATCC	chr2;21093471:21094471	537.85	418.2/302.16/355.23	537.85	355.23	-0.59709	3390.7	5430.6	2.4782	0.0066029	0.9934	0.013206	0.18343	False
GACAAGCTGGGACTTGCTCT	Peak_599	923.65	1036/1232.9/1184.4	923.65	1184.4	0.35839	12194	11083	2.4768	0.99337	0.0066287	0.013257	0.18377	True
GGGCTCTCCAAGGCTTAGCA	Peak_2539	260.98	359/471.94/374.55	260.98	374.55	0.51955	4863.1	2102.7	2.4767	0.99337	0.0066299	0.01326	0.18377	True
ACAACGCAAGGCAATTTATA	Peak_1501	340.41	475.49/465.88/532.84	340.41	475.49	0.48093	1690.8	2977.6	2.4754	0.99335	0.0066538	0.013308	0.18422	True
TTGCCCAGGCATGCCTGCAA	Peak_190	145.24	67.79/68.719/62.579	145.24	67.79	-1.0881	14.013	979.55	2.4748	0.0066664	0.99333	0.013333	0.18437	False
GCCCTGTTCACATGGGCAGG	Peak_1333	426.65	270.21/287/258.6	426.65	270.21	-0.65703	208.46	4004.6	2.4721	0.0067158	0.99328	0.013432	0.18539	False
ATATTCTACATGCTATTCTT	Peak_312	593.45	399.1/470.93/378.23	593.45	399.1	-0.57118	2797.2	6181.7	2.4718	0.0067213	0.99328	0.013443	0.18539	False
ACTTGCCACTTGGTCTTTTT	Peak_2488	221.27	351.36/257.7/323.02	221.27	323.02	0.54377	2535.1	1694.8	2.4716	0.99327	0.0067258	0.013452	0.18539	True
CTTGCCCAGGCATGCCTGCA	Peak_190	323.39	543.28/453.75/421.48	323.39	453.75	0.48734	4528.2	2784	2.4706	0.99326	0.0067437	0.013487	0.18552	True
TCAAGTCCCAACTGCATGTT	Peak_133	793.16	1028.3/993.4/1049.1	793.16	1028.3	0.37419	825.89	9062.9	2.4702	0.99325	0.0067527	0.013505	0.18552	True
CTTACCCATGAACACCAAGG	Peak_2322	528.77	418.2/338.54/348.78	528.77	348.78	-0.59891	2461.7	5310.3	2.4699	0.0067572	0.99324	0.013514	0.18552	False
TCAACATGTCTGCACTTGCC	Peak_298	814.71	850.72/1054/1117.2	814.71	1054	0.37115	22663	9389.6	2.4697	0.99324	0.0067611	0.013522	0.18552	True
GACTTGTACCAACCAAGTGC	Peak_617	594.58	400.06/400.19/404.92	594.58	400.19	-0.57002	11.205	6197.3	2.4694	0.0067678	0.99323	0.013536	0.18552	False
CCAGGGGGTGACTTGGCACA	Peak_531	693.3	793.43/957.01/908.31	693.3	908.31	0.38921	7784.4	7588.3	2.4682	0.99321	0.0067897	0.013579	0.18583	True
TGCTAGGCTTCTTGGCCAAA	Peak_1666	407.36	659.76/558.85/454.61	407.36	558.85	0.4552	10524	3768.5	2.4677	0.9932	0.0067983	0.013597	0.18583	True
GAAGTGTATGCTCATGTGCT	Peak_1781	439.13	671.22/598.26/588.97	439.13	598.26	0.44526	2704.6	4159.3	2.4674	0.9932	0.006804	0.013608	0.18583	True
ATCAAGCTGCCTAGAATTAA	Peak_1795	232.61	337.04/337.53/339.58	232.61	337.53	0.53517	2.2184	1809.1	2.4667	0.99318	0.0068181	0.013636	0.18583	True
TGTCCAGGCATGCCCAGTAA	Peak_716	681.95	928.06/889.31/894.51	681.95	894.51	0.39091	576.44	7424.9	2.4667	0.99318	0.0068183	0.013637	0.18583	True
GATACTTGTGTAACATACAA	Peak_84	275.73	158.5/163.71/152.77	275.73	158.5	-0.79497	30.03	2259.5	2.4664	0.0068244	0.99318	0.013649	0.18583	False
GGGTGTCCCTTGTCTCCACT	Peak_277	562.81	696.04/757.93/750.02	562.81	750.02	0.41364	1488.1	5764.9	2.4657	0.99316	0.0068377	0.013675	0.18599	True
TATGTAACAATTAGTAAACC	chr1;230695062:230696062	482.25	313.17/237.49/315.65	482.25	313.17	-0.62121	2867.3	4704.3	2.4651	0.0068488	0.99315	0.013698	0.18609	False
AAGGCATCCTTGATCTGTGA	Peak_2525	680.82	459.26/468.91/520.87	680.82	468.91	-0.53702	1396.9	7408.6	2.462	0.0069082	0.99309	0.013816	0.18728	False
CTTGAGGGCTTGGGCTAATA	Peak_1402	213.32	316.04/312.27/274.24	213.32	312.27	0.54761	730.11	1615.8	2.4615	0.99308	0.0069185	0.013837	0.18728	True
GGGGCTAGCATGTCTGTGAT	Peak_1944	288.21	408.65/453.75/304.61	288.21	408.65	0.50226	6429.1	2394.2	2.4614	0.99308	0.0069202	0.01384	0.18728	True
GCACAAGGCAAGGTAAGATA	Peak_1501	268.92	370.46/384.02/428.85	268.92	384.02	0.51238	1096.7	2186.8	2.4612	0.99308	0.0069229	0.013846	0.18728	True
TGGGATGCATGGGCGGCTTG	Peak_2531	709.19	960.52/926.7/863.22	709.19	926.7	0.38545	2587	7818.5	2.4599	0.99305	0.0069489	0.013898	0.18778	True
GGGCATGCATGCGTGTGTCA	Peak_2579	551.46	781.02/735.7/670.88	551.46	735.7	0.41519	3127.9	5612.3	2.4592	0.99304	0.0069617	0.013923	0.18792	True
CTTGCTTTGCATGATTGTTC	Peak_974	411.9	611.07/563.9/553.08	411.9	563.9	0.45222	1170.9	3823.8	2.4582	0.99302	0.0069823	0.013965	0.18827	True
TGTTATCAACGTGCATGCCC	Peak_2350	533.31	353.27/349.66/357.99	533.31	353.27	-0.59281	17.637	5370.3	2.4567	0.0070104	0.99299	0.014021	0.18881	False
CACCTAGAGTCACTTGTGGG	Peak_1656	956.55	1177.3/1224.8/1221.2	956.55	1221.2	0.35206	971.98	11608	2.4564	0.99298	0.0070176	0.014035	0.18881	True
CATCTTGGGCCATAAGTCCT	Peak_426	520.83	697.95/650.81/788.67	520.83	697.95	0.42162	5226.3	5205.5	2.455	0.99296	0.0070443	0.014089	0.18929	True
CCCTGGCTTGCCCGTCTTCC	Peak_1625	375.59	518.45/528.53/442.65	375.59	518.45	0.46401	2923.7	3387.5	2.4547	0.99295	0.0070506	0.014101	0.18929	True
GGTTCGAGACCTACTTAAGT	NO_TARGET_301	371.05	512.72/473.96/542.96	371.05	512.72	0.46551	1208.5	3333.9	2.4537	0.99293	0.0070693	0.014139	0.18955	True
AGTTGTACCTGCTCTTGGCC	Peak_403	249.63	140.35/107.12/147.24	249.63	140.35	-0.82626	575.97	1984	2.4534	0.0070755	0.99292	0.014151	0.18955	False
GTCACCTTGTTGGCAAGTCA	Peak_1742	431.19	263.52/274.88/320.25	431.19	274.88	-0.64763	1094.1	4060.7	2.4529	0.0070849	0.99292	0.01417	0.18959	False
CCATATCGGGGCGAGACATG	NO_TARGET_216	683.09	821.12/971.16/894.51	683.09	894.51	0.38852	5630.7	7441.2	2.4508	0.99287	0.0071262	0.014252	0.1904	True
CGGGGAATTGCACGGCGGAA	NO_TARGET_456	335.87	477.4/454.76/468.42	335.87	468.42	0.47868	133.6	2925.6	2.4505	0.99287	0.007132	0.014264	0.1904	True
AGCCAAGGCTACCATGAGGT	Peak_216	448.21	254.93/315.3/288.05	448.21	288.05	-0.63608	919.71	4272.6	2.4502	0.0071379	0.99286	0.014276	0.1904	False
CTAGCTTGAGCTAGTACCAC	Peak_2474	298.43	160.41/175.84/235.59	298.43	175.84	-0.75975	1904.1	2505.9	2.4488	0.007166	0.99283	0.014332	0.19094	False
GCCTCTAGGGGGCACTGCTT	Peak_989	317.72	408.65/490.13/445.41	317.72	445.41	0.4861	1675.5	2720.1	2.4484	0.99283	0.0071747	0.014349	0.19097	True
TGGCCTCAGCTTGGCACTCA	Peak_638	848.76	1323.3/1092.4/1056.5	848.76	1092.4	0.36374	27307	9911.3	2.4476	0.99281	0.0071897	0.014379	0.19116	True
TGATATGCTTGGGCATGTAC	Peak_1596	552.6	422.97/326.42/369.03	552.6	369.03	-0.5812	2362.9	5627.5	2.447	0.0072016	0.9928	0.014403	0.19127	False
AAGAAGAATGACCATGATGA	Peak_1358	473.17	307.44/333.49/305.53	473.17	307.44	-0.6204	341.04	4588.2	2.4467	0.0072095	0.99279	0.014419	0.19128	False
CATGAGCCATGAACCTTGGC	Peak_1313	268.92	81.157/182.91/154.61	268.92	154.61	-0.79466	3098	2186.8	2.4446	0.00725	0.99275	0.0145	0.19214	False
AGGCTTGAGACTTTGTTTCT	Peak_1440	401.68	577.65/512.36/550.32	401.68	550.32	0.45325	1093.9	3699.8	2.4437	0.99273	0.0072688	0.014538	0.19244	True
TTTCATCAATTTCTAGCACA	Peak_2143	232.61	411.52/336.52/300.01	232.61	336.52	0.53086	3478.7	1809.1	2.4429	0.99272	0.0072839	0.014568	0.19246	True
TTTAGGCTTGTTGGTGTGAT	Peak_2227	482.25	609.16/649.8/650.63	482.25	649.8	0.42945	826.23	4704.3	2.4429	0.99271	0.0072851	0.01457	0.19246	True
TGCTTCAACCTTGCTGATCT	Peak_1611	484.52	662.63/636.66/652.47	484.52	652.47	0.42861	176.54	4733.4	2.4412	0.99268	0.0073186	0.014637	0.19306	True
AGACATGCCTGAACATGCCC	Peak_2298	144.11	115.53/53.56/68.1	144.11	68.1	-1.0704	1230.5	969.62	2.441	0.0073234	0.99268	0.014647	0.19306	False
AGGCAAGGTAAGTCAAGACA	Peak_1501	298.43	370.46/431.52/420.56	298.43	420.56	0.49355	1315.2	2505.9	2.4399	0.99265	0.0073458	0.014692	0.19329	True
CCACAGGCCACTAGCCATCT	Peak_182	692.17	823.03/904.46/962.61	692.17	904.46	0.38546	5005.8	7571.9	2.4397	0.99265	0.0073491	0.014698	0.19329	True
CCTTCCTTTCACTTGGTTCT	Peak_527	326.79	456.39/427.47/481.3	326.79	456.39	0.48064	728.41	2822.4	2.4394	0.99264	0.0073556	0.014711	0.19329	True
TAAAATGGTCATGTCATGTT	Peak_1018	290.48	404.83/502.26/410.44	290.48	410.44	0.49727	4230.7	2418.9	2.439	0.99264	0.0073633	0.014727	0.19329	True
CTTGAGTACCTAGGAGTAGC	Peak_2126	482.25	315.08/295.09/371.79	482.25	315.08	-0.61246	1807.8	4704.3	2.4373	0.0073996	0.9926	0.014799	0.19402	False
ACAGCGACACTTGCTTCTGA	Peak_1269	668.34	461.17/440.61/501.55	668.34	461.17	-0.53433	1026.7	7230	2.4365	0.0074154	0.99258	0.014831	0.19402	False
GTTTAACTAGTATTACTAAC	Peak_15	315.45	162.31/188.98/196.02	315.45	188.98	-0.73613	380.23	2694.7	2.4363	0.0074195	0.99258	0.014839	0.19402	False
TGTGACCAATGACTGAGAGG	chr14;70718609:70719609	846.49	604.38/510.34/617.5	846.49	604.38	-0.48534	4508.2	9876.3	2.4361	0.0074225	0.99258	0.014845	0.19402	False
GACATGTCTAGGCATGCCCT	Peak_318	196.3	336.09/289.02/283.44	196.3	289.02	0.55576	1123	1449.8	2.4352	0.99256	0.007442	0.014884	0.19432	True
GATAAAGGAACTTGTACAGG	Peak_1828	187.23	97.389/124.3/81.904	187.23	97.389	-0.93589	482.01	1363	2.4334	0.0074796	0.99252	0.014959	0.19502	False
TTGCCCAGGCATGCCCACAA	Peak_1823	241.69	135.58/115.21/138.96	241.69	135.58	-0.82937	213.29	1901.9	2.4331	0.0074845	0.99252	0.014969	0.19502	False
CTTGCCTAGGCATGTTTTTG	Peak_2024	649.05	753.33/851.91/869.66	649.05	851.91	0.39185	5016.7	6956.2	2.4323	0.9925	0.0075007	0.015001	0.19523	True
TCTTGCTCTGACATGTTTTG	Peak_731	617.28	755.24/813.51/923.95	617.28	813.51	0.39768	7796.4	6510.9	2.432	0.99249	0.0075083	0.015017	0.19523	True
GCAAGGCCAGGCAAGTCACA	Peak_1501	178.15	263.52/348.65/265.04	178.15	265.04	0.57048	3496.5	1277.6	2.431	0.99247	0.0075289	0.015058	0.19541	True
TATAACCTTGATCAAAGCTT	Peak_1683	714.86	436.34/586.13/498.79	714.86	498.79	-0.51836	5764.5	7901.2	2.4308	0.007532	0.99247	0.015064	0.19541	False
TCCATGGAAAACTCTTTTCA	Peak_1379	615.01	810.62/853.94/790.51	615.01	810.62	0.39786	1140.3	6479.3	2.4301	0.99245	0.0075466	0.015093	0.19541	True
CCCTAGAAATCTGGAACTTG	Peak_537	365.37	525.14/504.28/416.88	365.37	504.28	0.46376	4036.4	3267.1	2.4301	0.99245	0.0075467	0.015093	0.19541	True
GCAGATTTCAATCTAGTGAG	Peak_1143	344.95	448.75/497.2/478.54	344.95	478.54	0.4711	617.81	3029.7	2.4271	0.99239	0.0076107	0.015221	0.19684	True
GGACCCGCTTTCATGTTTGA	Peak_2494	1079.1	1304.2/1362.3/1471.5	1079.1	1362.3	0.33589	7651.4	13615	2.4267	0.99238	0.0076179	0.015236	0.19684	True
GATGGCAAGCGCTAGCGGCC	Peak_2537	403.95	278.8/245.57/255.84	403.95	255.84	-0.65691	316.36	3727.2	2.4261	0.0076305	0.99237	0.015261	0.19695	False
GGCATGCAGGACTGAGAACT	Peak_1621	709.19	858.36/923.67/942.36	709.19	923.67	0.38073	2307.2	7818.5	2.4256	0.99236	0.0076414	0.015283	0.19695	True
GGAATTCCTTGCATTCATAA	Peak_606	596.85	840.22/788.25/738.06	596.85	788.25	0.40069	2609.9	6228.5	2.4252	0.99235	0.0076506	0.015301	0.19695	True
CTAGGGGCCTGCATGCACAC	Peak_737	869.18	757.15/565.92/623.94	869.18	623.94	-0.47759	10555	10228	2.4249	0.007656	0.99234	0.015312	0.19695	False
AAGTGGACTAGGAAGAGATG	Peak_2609	490.19	338.95/306.2/322.1	490.19	322.1	-0.60432	268.33	4806.5	2.4246	0.0076624	0.99234	0.015325	0.19695	False
CAGTTCTTGCCCAGGCATGC	Peak_339	583.24	446.84/344.61/394.8	583.24	394.8	-0.56179	2614	6042	2.4243	0.0076696	0.99233	0.015339	0.19695	False
CCATGTGTATTAGCGTCCTA	Peak_1330	482.25	316.04/338.54/309.21	482.25	316.04	-0.60811	276.55	4704.3	2.4233	0.0076894	0.99231	0.015379	0.19725	False
GTCACAAGAGAGCAAGAGCT	Peak_1481	590.04	368.55/458.8/400.32	590.04	400.32	-0.55852	2214.7	6135.1	2.4222	0.0077127	0.99229	0.015425	0.19744	False
ATTAGCCGTTGCCATATCAA	NO_TARGET_310	165.67	248.25/228.39/281.6	165.67	248.25	0.58061	753.49	1162.3	2.4222	0.99229	0.0077128	0.015426	0.19744	True
CTAGCTGTGTCCCTTGTAAG	Peak_2614	469.77	633.03/634.64/632.23	469.77	633.03	0.42954	1.6218	4544.8	2.4217	0.99228	0.0077233	0.015447	0.19751	True
TCAGACTTGCTATTTTCTCA	Peak_1497	402.82	554.73/442.63/550.32	402.82	550.32	0.44919	5808.4	3713.5	2.4206	0.99225	0.0077484	0.015497	0.19794	True
TTGTTTGACATAACATGGAG	Peak_578	607.06	800.12/660.92/823.64	607.06	800.12	0.39779	9965.2	6369.3	2.419	0.99222	0.0077825	0.015565	0.19831	True
GCCCTGACAAGACCCTGTGC	Peak_1447	223.54	105.03/123.29/133.44	223.54	123.29	-0.85323	218.27	1717.5	2.4189	0.0077837	0.99222	0.015567	0.19831	False
TCAGAAAAACCCAAGACCCT	Peak_1099	282.54	130.81/165.73/202.46	282.54	165.73	-0.766	1284.4	2332.7	2.4184	0.0077941	0.99221	0.015588	0.19831	False
GAAGCATCTATTATCGTACC	chr16;30588835:30589835	549.19	368.55/341.57/395.72	549.19	368.55	-0.57417	732.87	5581.9	2.4179	0.0078058	0.99219	0.015612	0.19831	False
ACTTAAACCCAACATGCAGT	Peak_133	401.68	490.76/548.74/590.82	401.68	548.74	0.44911	2565.8	3699.8	2.4177	0.99219	0.0078093	0.015619	0.19831	True
CATCATATATTGACTAAGGT	chr20;7792392:7793392	190.63	204.33/280.94/282.52	190.63	280.94	0.55707	2936.1	1395.4	2.4176	0.99219	0.0078109	0.015622	0.19831	True
CAAGGGGGCCTGCTTTCAAG	Peak_1730	335.87	188.09/205.15/253.08	335.87	205.15	-0.70853	1294	2925.6	2.4168	0.007828	0.99217	0.015656	0.19854	False
ATGCCTCTTGCCAGGTTCCT	Peak_1755	660.4	802.98/893.35/864.14	660.4	864.14	0.38741	2296.7	7117	2.4151	0.99213	0.007866	0.015732	0.1993	True
GCAAGGTAAGACAAGACAAA	Peak_1501	103.26	105.03/192.01/163.81	103.26	163.81	0.66064	2125.3	629.43	2.4135	0.9921	0.0079003	0.015801	0.19997	True
TGAGCAAGTGCATGGGGGCT	Peak_337	256.44	414.38/365.83/308.29	256.44	365.83	0.51086	2833.9	2055	2.413	0.99209	0.0079112	0.015822	0.20004	True
CCTGGACTTGTTTTTTCTCA	Peak_2043	301.83	431.57/423.43/422.41	301.83	423.43	0.48702	33.619	2543.4	2.4112	0.99205	0.0079505	0.015901	0.20064	True
TCGCTAGACAATCATTCATG	Peak_939	334.74	461.17/464.86/495.11	334.74	464.86	0.47258	464.14	2912.7	2.4112	0.99205	0.0079511	0.015902	0.20064	True
AAACATGTTATGTCATGCCC	Peak_215	340.41	246.34/205.15/208.9	340.41	208.9	-0.70179	707.73	2977.6	2.41	0.0079756	0.99202	0.015951	0.20105	False
TATGAACATGGGACATGTAC	Peak_1473	199.71	106.94/73.772/155.53	199.71	106.94	-0.89491	1730.4	1482.6	2.4093	0.007991	0.99201	0.015982	0.20124	False
ATGTCTCGACTTGTCATTTT	Peak_1114	150.92	228.2/218.28/255.84	150.92	228.2	0.59331	431.11	1029.6	2.4085	0.99199	0.0080094	0.016019	0.2015	True
AAGTCCGGGCACAACAAGAG	Peak_2161	514.02	341.82/408.27/312.89	514.02	341.82	-0.58719	2626.5	5116.2	2.4075	0.0080308	0.99197	0.016062	0.20181	False
AGGCAAAGCCAAGCCAGGCA	Peak_1501	419.84	453.53/616.45/570.57	419.84	570.57	0.44166	7902	3920.9	2.4072	0.99196	0.0080383	0.016077	0.20181	True
AGGGGCTAGCATGTCTGTGA	Peak_1944	969.03	707.5/610.39/838.37	969.03	707.5	-0.45326	13279	11809	2.4067	0.0080484	0.99195	0.016097	0.20186	False
TAGCTGTTAAACATGCTCGC	Peak_1563	798.83	511.77/579.06/568.73	798.83	568.73	-0.48942	1675.6	9148.6	2.4057	0.0080709	0.99193	0.016142	0.20214	False
TGTGACATCCATGATGCAAT	Peak_2585	510.62	715.14/638.68/681.92	510.62	681.92	0.41666	1486.5	5071.6	2.4055	0.99192	0.0080757	0.016151	0.20214	True
TCACAGTTCCCTAGAGGAAG	Peak_661	259.85	149.9/135.42/165.65	259.85	149.9	-0.78958	228.89	2090.7	2.4045	0.0080978	0.9919	0.016196	0.20249	False
TGCACTTTTGCTAGGGTTGG	Peak_2215	738.69	868.86/957.01/977.33	738.69	957.01	0.37313	4091.8	8250.5	2.4036	0.99188	0.0081172	0.016234	0.20263	True
TCTGAACTTGCCCAGCCCAC	Peak_223	377.86	279.75/234.45/237.43	377.86	237.43	-0.66808	900.09	3414.4	2.4032	0.0081262	0.99187	0.016252	0.20263	False
TCCAAGGACTCTGGTTACTT	Peak_1943	563.95	746.65/762.98/606.46	563.95	746.65	0.40425	9959.8	5780.2	2.4031	0.99187	0.0081282	0.016256	0.20263	True
TTGCGTCAGCGCTGCACATC	NO_TARGET_499	422.11	531.82/573/587.13	422.11	573	0.44001	947.69	3948.8	2.4012	0.99183	0.0081713	0.016343	0.20327	True
CCTCCAAGATGCTCCAAGTA	Peak_1968	359.7	495.54/544.7/463.82	359.7	495.54	0.4611	1711.6	3200.8	2.401	0.99183	0.0081749	0.01635	0.20327	True
AACATCGCAAGGCTTGGAGA	Peak_645	417.57	316.99/263.76/267.8	417.57	267.8	-0.63894	1218.1	3893.1	2.4004	0.0081892	0.99181	0.016378	0.20327	False
CATGTTGAACATCTTGGTTT	Peak_82	559.41	740.92/690.22/840.21	559.41	740.92	0.40479	6214.3	5719	2.4002	0.99181	0.0081932	0.016386	0.20327	True
TCTTGACGCATGTGTAGTCA	Peak_1549	416.43	563.33/565.92/572.41	416.43	565.92	0.4416	24.409	3879.2	2.4001	0.99181	0.0081948	0.01639	0.20327	True
CTTGCCTGGTGTACTTGAGA	Peak_2310	262.12	151.81/182.91/134.36	262.12	151.81	-0.78394	635.96	2114.7	2.3987	0.0082274	0.99177	0.016455	0.20377	False
GCGCCAAGCTCACCCAAGAG	Peak_1559	319.99	484.08/445.66/391.12	319.99	445.66	0.47668	2225.6	2745.6	2.3985	0.99177	0.0082313	0.016463	0.20377	True
GTTACAAAATAAGCAAGGGT	Peak_250	377.86	237.74/247.59/206.14	377.86	237.74	-0.66618	547.84	3414.4	2.3978	0.0082461	0.99175	0.016492	0.20393	False
CTTGAAATTGCTAGGATAAA	Peak_785	525.37	686.5/699.32/756.46	525.37	699.32	0.41194	1715	5265.3	2.3973	0.99174	0.0082589	0.016518	0.20404	True
GGAATGCCCTTGCTGAGAAA	Peak_128	225.81	245.38/357.74/325.78	225.81	325.78	0.52685	3742.6	1740.3	2.3964	0.99172	0.008278	0.016556	0.20431	True
CCATGCTGCCAACATCACTT	Peak_1736	271.19	383.83/367.85/450.93	271.19	383.83	0.49958	2379.3	2210.9	2.3954	0.9917	0.008301	0.016602	0.20467	True
CACAAGTCCCAGGCATGTTG	Peak_890	573.02	323.67/389.07/426.09	573.02	389.07	-0.55737	2823.4	5903	2.3942	0.0083274	0.99167	0.016655	0.20512	False
TGGCAAGACCCTGAAATTCT	Peak_1582	207.65	308.4/302.16/222.71	207.65	302.16	0.539	3176.1	1560	2.3929	0.99164	0.0083576	0.016715	0.20541	True
CATGCCTCGACTAGCCCTCT	Peak_821	455.01	612.98/659.91/576.09	455.01	612.98	0.4291	1781.4	4358.1	2.3928	0.99164	0.0083606	0.016721	0.20541	True
CTGGTTGGGAGACAAGAACC	Peak_1012	51.062	13.367/10.106/19.326	51.062	13.367	-1.8574	23.071	254.25	2.3926	0.0083638	0.99164	0.016728	0.20541	False
TGGGCATGTCTTGCTGTCAG	Peak_6	400.55	616.8/545.71/449.09	400.55	545.71	0.4452	7194.1	3686	2.391	0.9916	0.0084023	0.016805	0.20615	True
GCAATGCAATCGCAGGAGCA	NO_TARGET_345	228.07	328.45/371.89/322.1	228.07	328.45	0.52424	963.82	1763.2	2.3904	0.99159	0.0084145	0.016829	0.20624	True
CATGTCCTGGCTTGCCAGCC	Peak_301	558.27	780.07/738.73/684.68	558.27	738.73	0.40345	2314.9	5703.7	2.3894	0.99156	0.008437	0.016874	0.20657	True
TTCCAAGGTTACCATGAAGC	Peak_2231	393.74	215.78/289.02/250.31	393.74	250.31	-0.65141	1345.4	3604	2.3891	0.0084444	0.99156	0.016889	0.20657	False
TGAAAGCAAATCAAGGTACA	Peak_1107	491.33	656.9/711.44/639.59	491.33	656.9	0.41825	1637.5	4821.1	2.3846	0.99145	0.0085489	0.017098	0.20879	True
TGAACCCTAGTCTGGGAGTC	Peak_974	259.85	240.61/368.86/370.87	259.85	368.86	0.50378	8226.3	2090.7	2.3841	0.99144	0.0085597	0.017119	0.20879	True
GCTGCAGTCAAGGTATCCCC	Peak_1682	201.98	79.248/133.4/109.51	201.98	109.51	-0.8771	743.18	1504.6	2.3837	0.0085686	0.99143	0.017137	0.20879	False
CAAGATTACACGCATGCATA	Peak_1521	466.36	223.42/307.21/306.45	466.36	306.45	-0.60418	3447.2	4501.6	2.3834	0.0085769	0.99142	0.017154	0.20879	False
GAGCCTCCATTCCATGAGTG	Peak_1517	349.49	180.46/256.69/217.18	349.49	217.18	-0.68382	1454.7	3082.1	2.3831	0.0085832	0.99142	0.017166	0.20879	False
TCCATGATAACTAGCATATA	Peak_2292	419.84	569.06/563.9/576.09	419.84	569.06	0.43784	38.03	3920.9	2.383	0.99141	0.0085857	0.017171	0.20879	True
TCCTGAGACTTGAAATTGCT	Peak_785	144.11	185.23/218.28/219.02	144.11	218.28	0.59569	546.57	969.62	2.3822	0.99139	0.0086058	0.017212	0.20899	True
AGGACACAACAAGAGCAGGA	Peak_1072	527.64	291.21/368.86/354.31	527.64	354.31	-0.57322	2096.3	5295.3	2.3819	0.0086109	0.99139	0.017222	0.20899	False
CAAATATTCTTGGCCTTTCT	Peak_795	666.07	741.87/868.08/891.74	666.07	868.08	0.38166	8244.4	7197.7	2.3812	0.99137	0.0086293	0.017259	0.20904	True
TCCCTTGGCTTTTATTTGCT	Peak_2223	142.97	216.74/205.15/234.67	142.97	216.74	0.5968	227.95	959.72	2.3811	0.99137	0.0086297	0.017259	0.20904	True
TTTACTTGAAACCATGCCTC	Peak_166	584.37	399.1/380.99/412.28	584.37	399.1	-0.54898	250.95	6057.5	2.3804	0.0086466	0.99135	0.017293	0.20924	False
ATGCCACTACTTGTTCTCTC	Peak_1341	510.62	695.09/658.9/680.08	510.62	680.08	0.41277	337.05	5071.6	2.3796	0.99133	0.008665	0.01733	0.20948	True
CCTTATGGAATCAGACCGTT	NO_TARGET_335	442.53	596.75/560.87/619.34	442.53	596.75	0.43049	898.89	4201.7	2.3791	0.99132	0.0086781	0.017356	0.20959	True
TCAGTGCCTTGCAGAGTTAA	Peak_323	276.87	338.95/415.35/390.2	276.87	390.2	0.4935	1629.3	2271.6	2.3778	0.99129	0.0087088	0.017418	0.21008	True
CACCACCATGTGAACATGCC	Peak_469	583.24	709.41/768.04/943.28	583.24	768.04	0.3965	17073	6042	2.3775	0.99128	0.0087159	0.017432	0.21008	True
GCAGCAGACATGTAATCAGT	Peak_1683	753.44	534.68/512.36/551.24	753.44	534.68	-0.49403	386.25	8468.7	2.3771	0.0087238	0.99128	0.017448	0.21008	False
CAACGACGGGCCTAGTCTCA	NO_TARGET_476	177.01	261.61/230.41/270.56	177.01	261.61	0.56096	526.81	1267	2.3768	0.99127	0.0087325	0.017465	0.21009	True
ATGCTAGATCCTAGAACTGT	Peak_215	571.89	389.56/314.29/432.53	571.89	389.56	-0.55273	3755.9	5887.6	2.3763	0.0087443	0.99126	0.017489	0.2101	False
GGCTTGCTCAGGCATGTCCC	Peak_1252	360.83	495.54/534.59/441.73	360.83	495.54	0.45657	2210.3	3214	2.376	0.99125	0.0087498	0.0175	0.2101	True
TACCCACGCGTATTCCATCT	NO_TARGET_260	280.27	394.33/308.23/455.54	280.27	394.33	0.4911	5580	2308.3	2.374	0.9912	0.0087976	0.017595	0.21071	True
GCAGATCATGGGCAATCCTA	Peak_2303	431.19	333.22/279.93/279.76	431.19	279.93	-0.62145	1420.1	4060.7	2.3736	0.0088069	0.99119	0.017614	0.21071	False
ACATGTACACTAGCAGGACG	Peak_173	540.12	364.73/420.4/336.82	540.12	364.73	-0.56516	1939	5460.8	2.3734	0.0088129	0.99119	0.017626	0.21071	False
GGCAAGGCAAGGACAAGGCA	Peak_1501	329.06	203.37/151.59/202.46	329.06	202.46	-0.698	1294.5	2848.1	2.3723	0.0088397	0.99116	0.017679	0.21071	False
TTGTCTTAACATGTCTGAAC	Peak_646	276.87	162.31/165.73/163.81	276.87	163.81	-0.7536	2.9699	2271.6	2.3721	0.0088437	0.99116	0.017687	0.21071	False
TTCTCTCTTGTTTACATTCT	Peak_1830	592.31	849.77/759.95/778.55	592.31	778.55	0.39385	2708.7	6166.2	2.3717	0.99115	0.0088533	0.017707	0.21071	True
GGAAAAGGCATGTCTGGGGC	Peak_1235	258.71	312.22/366.84/397.56	258.71	366.84	0.50216	1963.6	2078.8	2.3715	0.99114	0.0088575	0.017715	0.21071	True
GCAAGCAAACATGGATTCTT	Peak_915	559.41	700.82/738.73/783.15	559.41	738.73	0.40052	1705.3	5719	2.3712	0.99114	0.0088641	0.017728	0.21071	True
ATAAGGGAACTTGCATAGGA	Peak_614	224.67	132.72/118.24/126.08	224.67	126.08	-0.82851	52.771	1728.9	2.3712	0.0088658	0.99113	0.017732	0.21071	False
TAGTGGGAATGGTCGCGTAG	NO_TARGET_479	478.84	727.55/640.7/611.98	478.84	640.7	0.41935	4183.8	4660.7	2.3709	0.99113	0.0088717	0.017743	0.21071	True
CCTTGTGCCTTGCCTTTCCT	Peak_1501	763.65	1061.7/865.05/983.77	763.65	983.77	0.36498	10086	8620.5	2.3708	0.99112	0.0088755	0.017751	0.21071	True
GGATCCTTGCGTGGCTTGGG	Peak_2067	460.69	524.18/618.47/627.63	460.69	618.47	0.42412	4487.3	4429.7	2.3707	0.99112	0.0088775	0.017755	0.21071	True
AGCCTCCTTGTCCCAACAGC	Peak_1629	709.19	521.32/417.37/499.71	709.19	499.71	-0.50423	3623.5	7818.5	2.3691	0.0089163	0.99108	0.017833	0.21123	False
AGATTCAAGCAGCCTTGCGC	Peak_2269	411.9	265.43/267.8/239.27	411.9	265.43	-0.63201	345.02	3823.8	2.3686	0.0089287	0.99107	0.017857	0.21123	False
CATGTGGCACTAGCTTTTAA	Peak_2543	285.94	403.88/291.05/401.24	285.94	401.24	0.48728	6074.8	2369.6	2.3685	0.99107	0.0089304	0.017861	0.21123	True
GTTCACACTTGTCTGAGAAC	Peak_607	364.24	211.01/233.44/229.15	364.24	229.15	-0.66628	173.73	3253.8	2.3683	0.0089362	0.99106	0.017872	0.21123	False
CGAAACTTCAAGTAGGGAAG	Peak_1144	669.47	455.44/467.9/484.06	669.47	467.9	-0.51591	208.31	7246.2	2.368	0.0089419	0.99106	0.017884	0.21123	False
AGGCCTCCAAACCAAGGACA	Peak_2252	770.46	548.05/653.84/549.4	770.46	549.4	-0.48711	5454.7	8722.1	2.367	0.0089667	0.99103	0.017933	0.21134	False
TTTGGGAGGGCAAGACCAGA	Peak_336	211.05	305.53/317.32/266.88	211.05	305.53	0.53161	816.56	1593.4	2.3669	0.99103	0.0089699	0.01794	0.21134	True
ACGTCCATACTGTCGGCTAC	NO_TARGET_253	348.35	429.66/494.17/479.46	348.35	479.46	0.45974	1348.5	3069	2.3667	0.99103	0.0089748	0.01795	0.21134	True
AATTACAAGTCAAGATCTCA	Peak_2210	468.63	309.35/309.24/412.28	468.63	309.35	-0.59762	5297.2	4530.4	2.3664	0.008981	0.99102	0.017962	0.21134	False
GGTGGGGTTCAAGAAAGGCA	Peak_660	313.18	190.96/187.97/206.14	313.18	190.96	-0.71078	119.73	2669.3	2.3656	0.0090013	0.991	0.018003	0.21134	False
AAGACAACACAACAAGGACT	Peak_1962	455.01	298.85/252.64/363.51	455.01	298.85	-0.60484	3157.8	4358.1	2.3655	0.0090017	0.991	0.018003	0.21134	False
TGAAGACATCAAGACTGATT	Peak_1254	313.18	435.39/452.74/389.28	313.18	435.39	0.47403	1213.6	2669.3	2.3654	0.99099	0.0090061	0.018012	0.21134	True
CTTGATGTCATGCATTCTAC	Peak_1140	963.36	707.5/700.33/784.07	963.36	707.5	-0.4448	2957.3	11717	2.3637	0.0090477	0.99095	0.018095	0.21211	False
TGGGCTTGCTCTCAAGGTGA	Peak_794	426.65	582.42/548.74/576.09	426.65	576.09	0.43238	394.02	4004.6	2.3615	0.9909	0.0090996	0.018199	0.21313	True
TGCATGCCAGGACATGTTTT	Peak_1817	686.49	857.4/965.1/890.82	686.49	890.82	0.37541	3316.8	7490.2	2.361	0.99089	0.0091141	0.018228	0.21326	True
AGTGGTATCTTGAGGGTTGG	Peak_629	411.9	577.65/557.84/525.48	411.9	557.84	0.43665	719.91	3823.8	2.3601	0.99087	0.0091347	0.018269	0.21354	True
CCAGGCATGTTGTGACATGC	Peak_286	332.47	406.74/487.1/459.22	332.47	459.22	0.46477	1765.5	2886.8	2.359	0.99084	0.0091613	0.018323	0.21396	True
ATGCTTGCTTGGGCCTGTTC	Peak_2468	591.18	387.65/406.25/408.6	591.18	406.25	-0.54011	175.84	6150.6	2.358	0.009187	0.99081	0.018374	0.21416	False
AAGCCTGAACATGAGCCTCA	Peak_560	240.56	103.12/185.95/138.04	240.56	138.04	-0.79685	1757.3	1890.2	2.3579	0.0091885	0.99081	0.018377	0.21416	False
CAGCCAAACTTGCAGCAAGA	Peak_2138	411.9	425.84/585.12/557.69	411.9	557.69	0.43626	9068.3	3823.8	2.3577	0.9908	0.0091954	0.018391	0.21416	True
TTCCATTGGCTGGAATCTGA	NO_TARGET_295	316.58	439.2/480.02/370.87	316.58	439.2	0.47105	3167.9	2707.4	2.3567	0.99078	0.0092202	0.01844	0.21453	True
GAAATGCACACAAGGGTGTG	Peak_535	687.63	949.06/873.14/891.74	687.63	891.74	0.37452	1815.9	7506.5	2.3559	0.99076	0.0092388	0.018478	0.21476	True
TGTTGCAATTCTTGCCCCTG	Peak_2005	925.92	1217.4/1168.2/1174.3	925.92	1174.3	0.34248	946.77	11119	2.3552	0.99074	0.0092553	0.018511	0.21478	True
ACATCAAGTATTCAAACTAG	Peak_861	647.91	599.61/451.73/416.88	647.91	451.73	-0.51939	11542	6940.1	2.355	0.0092621	0.99074	0.018524	0.21478	False
TTCCTAGACACTAGGCATGC	Peak_184	361.97	228.2/246.58/181.29	361.97	228.2	-0.66327	1268.9	3227.3	2.3548	0.0092664	0.99073	0.018533	0.21478	False
TTGGTATACAAGACCAAGTT	Peak_1123	282.54	396.24/462.84/346.02	282.54	396.24	0.48645	3478.9	2332.7	2.3541	0.99072	0.0092842	0.018568	0.21478	True
TGTTATTATTGCTTGTGTAC	Peak_999	608.2	420.11/430.51/330.38	608.2	420.11	-0.53272	4079.9	6385	2.3539	0.009289	0.99071	0.018578	0.21478	False
GGTACATGCACTTGGCTCTC	Peak_1970	510.62	676.95/766.02/678.24	510.62	678.24	0.40886	3853.1	5071.6	2.3538	0.99071	0.0092917	0.018583	0.21478	True
AAGGCACAAGGCAAATCACA	Peak_1501	174.74	257.79/168.77/280.68	174.74	257.79	0.55833	4225	1245.9	2.3529	0.99069	0.0093135	0.018627	0.21509	True
CTTGGATTCACCCATGTGCA	Peak_2400	894.14	1407.4/1133.9/1136.5	894.14	1136.5	0.34572	36678	10618	2.3524	0.99067	0.0093267	0.018653	0.21519	True
TATGACATAGTATTGTGTAC	chr3;94314442:94315442	85.103	33.418/26.275/33.13	85.103	33.13	-1.335	23.536	490.29	2.3496	0.0093977	0.9906	0.018795	0.21663	False
AATGTATCCTCATGGATAAG	Peak_1292	500.4	281.66/335.51/357.07	500.4	335.51	-0.57532	1682.1	4938.6	2.3464	0.0094786	0.99052	0.018957	0.21829	False
GCATGTGGGATGCATGTGTA	Peak_2579	591.18	765.74/775.11/796.04	591.18	775.11	0.39023	262.79	6150.6	2.3453	0.99049	0.0095058	0.019012	0.21871	True
TGCTGTCTTGAAGACTTTAT	Peak_2382	637.7	958.61/788.25/831.01	637.7	831.01	0.38145	9055.8	6796.3	2.3448	0.99048	0.0095185	0.019037	0.21874	True
ATTAACGAGCATGGACACAA	Peak_1180	550.33	329.4/374.92/444.49	550.33	374.92	-0.55248	3455.9	5597.1	2.3446	0.0095246	0.99048	0.019049	0.21874	False
GTGGTAATGCTCGCTTGCAC	Peak_110	369.91	234.88/199.08/277	369.91	234.88	-0.65303	1527.8	3320.5	2.3434	0.0095554	0.99044	0.019111	0.21908	False
CTAGTGGGCGTGCACACTTG	Peak_1775	719.4	705.59/965.1/928.56	719.4	928.56	0.36774	25524	7967.4	2.3432	0.99044	0.0095594	0.019119	0.21908	True
CCATTCCGTAAGGGCTTGGA	NO_TARGET_329	475.44	516.54/634.64/697.57	475.44	634.64	0.41592	8953.4	4617.1	2.3429	0.99043	0.0095662	0.019132	0.21908	True
GTGCTTGTTTGGGCATGCAG	Peak_1713	616.14	465.94/427.47/364.43	616.14	427.47	-0.5264	2727.2	6495.1	2.341	0.0096152	0.99038	0.01923	0.21985	False
TTCGGAACTTACTCAGGGTA	NO_TARGET_381	483.38	756.2/614.43/644.19	483.38	644.19	0.41358	6715.5	4718.8	2.3409	0.99038	0.0096175	0.019235	0.21985	True
CATGGAGTAGCTCAAGCTAA	Peak_1953	587.77	553.78/373.91/404.92	587.77	404.92	-0.53652	11560	6104	2.3404	0.0096303	0.99037	0.019261	0.21994	False
AGATGAGGGCTAGATGCCCA	Peak_138	553.73	389.56/377.96/340.5	553.73	377.96	-0.54977	768.69	5642.7	2.34	0.0096412	0.99036	0.019282	0.21999	False
GGAGCAAGCCTCTGTGTCTT	Peak_310	773.87	957.66/1135.9/992.97	773.87	992.97	0.35926	10836	8773	2.3393	0.99034	0.00966	0.01932	0.22022	True
CTAGTCTGCCTAGATATGCT	Peak_2144	939.53	1138.1/1188.4/1209.2	939.53	1188.4	0.33873	1482.6	11336	2.3378	0.9903	0.0096986	0.019397	0.2204	True
TGTGCATGTACACATACACA	Peak_254	717.13	508.9/466.89/508.91	717.13	508.9	-0.49402	882.8	7934.3	2.3377	0.0097025	0.9903	0.019405	0.2204	False
TTGTGCCTTGCCTTGCCTTG	Peak_1501	268.92	435.39/320.35/378.23	268.92	378.23	0.49053	3308.3	2186.8	2.3375	0.99029	0.0097067	0.019413	0.2204	True
GGCCTTGGGTTCCTTGGATG	Peak_2574	609.33	792.48/796.33/855.85	609.33	796.33	0.38558	1778.8	6400.7	2.3374	0.99029	0.0097101	0.01942	0.2204	True
CAAGACAGAAGAGTCTCTTG	Peak_448	518.56	350.41/364.82/349.7	518.56	350.41	-0.56413	104.05	5175.7	2.3373	0.0097125	0.99029	0.019425	0.2204	False
TTCAATTCCTTGGCCCTCTT	Peak_217	257.58	363.78/366.84/274.24	257.58	363.78	0.49642	4012.9	2066.9	2.3359	0.99025	0.0097472	0.019494	0.22098	True
ATGGTCTGGCGCCCAAGAGC	Peak_928	427.78	235.83/331.47/279.76	427.78	279.76	-0.61089	2301.6	4018.6	2.335	0.0097729	0.99023	0.019546	0.22136	False
GGTGATTGCAGCCAAGAGGT	Peak_902	560.54	395.28/345.62/383.75	560.54	383.75	-0.54546	793.69	5734.3	2.3346	0.009782	0.99022	0.019564	0.22137	False
AGCGTCTTCCATTCAAGACT	Peak_1938	703.51	559.51/498.21/483.14	703.51	498.21	-0.49697	1992.1	7736.1	2.3342	0.0097939	0.99021	0.019588	0.22144	False
CCTGGCTTTGCCTTGCCTTG	Peak_1501	854.43	1065.5/1121.7/1087.8	854.43	1087.8	0.34797	823.9	9998.9	2.3335	0.99019	0.009812	0.019624	0.2216	True
CATGTCAGCCACTTGAGGAC	Peak_1194	780.67	543.28/560.87/576.09	780.67	560.87	-0.47633	270.59	8875.1	2.3332	0.009819	0.99018	0.019638	0.2216	False
CCATGCCTAGACCAGGAACA	Peak_1545	731.88	992.98/827.66/942.36	731.88	942.36	0.36423	7859.3	8150.3	2.3314	0.99013	0.0098659	0.019732	0.22245	True
ATAGAATATTACTTGTCTAG	Peak_2362	371.05	353.27/236.47/234.67	371.05	236.47	-0.64771	6822.6	3333.9	2.3307	0.0098852	0.99011	0.01977	0.22269	False
TTGGGAACATGAGCTCAGAG	Peak_2445	540.12	722.78/567.94/712.29	540.12	712.29	0.39855	10473	5460.8	2.3299	0.99009	0.0099053	0.019811	0.22292	True
AAGGGCGTAGGGCAAGAACT	Peak_2435	292.75	177.59/144.51/196.94	292.75	177.59	-0.71794	734.27	2443.7	2.3296	0.0099137	0.99009	0.019827	0.22292	False
GCCAAGGGGGCCTGCTTTCA	Peak_1730	474.3	613.93/652.83/632.23	474.3	632.23	0.41387	379.63	4602.7	2.3278	0.99004	0.0099621	0.019924	0.22356	True
CATGGAACTATGTATTCCGA	chr21;14843327:14844327	357.43	226.29/285.99/213.5	357.43	226.29	-0.65718	1864.1	3174.3	2.3277	0.009964	0.99004	0.019928	0.22356	False
ACTAGGCTTGTCATCCGAGA	Peak_677	768.19	450.66/553.8/551.24	768.19	551.24	-0.47804	5061.5	8688.2	2.3275	0.009969	0.99003	0.019938	0.22356	False
GCTGCCTGCAAGACCATGAA	Peak_1082	486.79	647.35/732.67/611.06	486.79	647.35	0.41052	4297.9	4762.6	2.3266	0.99001	0.0099929	0.019986	0.22374	True
GCAAGCCACAAGGCAAGGCA	Peak_1501	450.48	297.9/348.65/282.52	450.48	297.9	-0.59501	1406.1	4301.1	2.3265	0.009995	0.99001	0.01999	0.22374	False
GGGCTTACTCATGTTGCAAA	Peak_1607	297.29	413.43/410.29/450.93	297.29	413.43	0.47439	708.34	2493.4	2.3257	0.98998	0.010016	0.020033	0.22401	True
TGTGGAAATTTCATGCCAAT	Peak_2367	270.06	379.05/416.36/287.13	270.06	379.05	0.4876	4921.2	2198.8	2.3244	0.98995	0.010053	0.020105	0.22453	True
TCAATTCTCACTCACGACCA	NO_TARGET_234	786.35	1006.4/974.19/1091.4	786.35	1006.4	0.3555	4137.3	8960.3	2.3242	0.98994	0.010058	0.020116	0.22453	True
CATGCTGGCACATGTCTGCC	Peak_520	810.18	1053.1/1007.5/1034.4	810.18	1034.4	0.35208	536.06	9320.6	2.3224	0.98989	0.010106	0.020212	0.22541	True
TGACATAGTCATGAAACCTC	Peak_1425	566.22	355.18/393.11/389.28	566.22	389.28	-0.5394	588.51	5810.8	2.3212	0.010139	0.98986	0.020278	0.22594	False
CTAGCAGCATGGTTCTTTAA	Peak_545	172.47	284.53/253.65/223.63	172.47	253.65	0.55382	927.44	1224.8	2.3196	0.98982	0.010182	0.020364	0.22668	True
ATGCAGAGACATGGGTCATA	Peak_1537	560.54	736.15/707.4/797.88	560.54	736.15	0.39256	2318.4	5734.3	2.319	0.9898	0.010198	0.020397	0.22668	True
AGTGTAGAAATCATGAGTCA	Peak_1420	340.41	213.87/243.55/170.25	340.41	213.87	-0.66802	1391.8	2977.6	2.3189	0.0102	0.9898	0.0204	0.22668	False
GGGAGAGGCAAGTGTTGCTT	Peak_1192	542.39	660.72/762.98/714.13	542.39	714.13	0.39623	2619.9	5491	2.3177	0.98977	0.010233	0.020465	0.22676	True
GGGTGGTCATTCTCTACTTG	NO_TARGET_160	662.66	950.02/854.95/858.61	662.66	858.61	0.37323	4184.1	7149.2	2.3175	0.98976	0.010239	0.020478	0.22676	True
CTAGAGCAAGCACTTAAGTA	Peak_1186	188.36	295.99/266.79/274.24	188.36	274.24	0.53956	264.16	1373.8	2.3171	0.98975	0.01025	0.0205	0.22676	True
GTTCCCAGCTAGGCCTCAAG	Peak_1935	316.58	202.42/188.98/196.02	316.58	196.02	-0.6888	45.252	2707.4	2.3171	0.01025	0.98975	0.020501	0.22676	False
TTTCCCTTGCAGGCATGCCT	Peak_190	510.62	344.68/345.62/426.09	510.62	345.62	-0.56172	3238.1	5071.6	2.3169	0.010255	0.98975	0.02051	0.22676	False
GGCCAACCCACTCATGTGCT	Peak_1510	752.31	965.3/992.38/962.61	752.31	965.3	0.35923	370.53	8451.8	2.3168	0.98974	0.010258	0.020516	0.22676	True
ACATGTCCTATCAGGCTTGC	Peak_995	137.3	207.19/209.19/164.73	137.3	207.19	0.59011	903.48	910.56	2.3162	0.98973	0.010275	0.020549	0.2269	True
TTCCATGGGTTGACTAGGTA	Peak_304	250.77	354.23/365.83/344.18	250.77	354.23	0.49665	117.74	1995.8	2.3159	0.98972	0.010283	0.020565	0.2269	True
GCCCTCCTTGATTCCATCAT	Peak_638	225.81	331.31/322.37/294.49	225.81	322.37	0.51175	428.78	1740.3	2.3148	0.98969	0.010311	0.020621	0.22718	True
CATGCAGCAAAACACTTGAC	Peak_1329	544.66	457.35/343.6/372.71	544.66	372.71	-0.54607	4005.4	5521.3	2.314	0.010333	0.98967	0.020665	0.22718	False
GAAACTTGTGCACGGCATGT	Peak_232	367.64	234.88/203.13/251.23	367.64	234.88	-0.64418	637.89	3293.8	2.3133	0.010353	0.98965	0.020706	0.22718	False
TGGAGACCTAGACTGCTGTT	Peak_1137	577.56	756.2/767.03/663.52	577.56	756.2	0.38819	4353.4	5964.7	2.313	0.98964	0.010362	0.020724	0.22718	True
TCTTGTCCTTCCCCTTGGGT	Peak_1251	403.95	185.23/262.75/292.65	403.95	262.75	-0.61859	3451.6	3727.2	2.3129	0.010365	0.98964	0.020729	0.22718	False
TTCAACCAAGCTGCAGAGCT	Peak_1901	685.36	908.96/823.62/885.3	685.36	885.3	0.36884	2182.3	7473.9	2.3128	0.98963	0.010367	0.020735	0.22718	True
CATTACCTTGACACCAAGAA	Peak_1704	416.43	560.46/467.9/621.18	416.43	560.46	0.42764	6127.8	3879.2	2.3125	0.98962	0.010376	0.020751	0.22718	True
GACTTGTCCCTCTGACAAGG	Peak_139	727.34	487.9/519.44/545.72	727.34	519.44	-0.4849	842.75	8083.7	2.3124	0.010378	0.98962	0.020755	0.22718	False
CAAAGGGGGAAGTGCAGGGA	NO_TARGET_6	358.57	435.39/489.12/517.19	358.57	489.12	0.44688	1837.7	3187.5	2.3124	0.98962	0.010378	0.020756	0.22718	True
TTTTCCCTTGCAGGCATGCC	Peak_190	276.87	343.73/387.05/398.48	276.87	387.05	0.48185	1003.8	2271.6	2.3118	0.98961	0.010395	0.02079	0.22735	True
TTAATTTGTCACTTGCCTTA	Peak_1421	622.95	764.79/810.48/813.52	622.95	810.48	0.37913	1048.5	6589.8	2.3101	0.98956	0.010441	0.020881	0.22815	True
ATGATCCACATGCCCGCAAA	Peak_1937	588.91	480.26/408.27/404	588.91	408.27	-0.52743	2600.3	6119.5	2.3091	0.010468	0.98953	0.020937	0.22855	False
AAGCCATTGTATAACTCCAG	NO_TARGET_436	722.8	938.56/863.03/929.48	722.8	929.48	0.36237	2248.7	8017.2	2.3082	0.98951	0.010495	0.020989	0.22874	True
GAACCCAGGTGTCTAGACTC	Peak_2387	378.99	271.16/242.54/243.87	378.99	243.87	-0.63393	373.23	3427.8	2.3078	0.010504	0.9895	0.021009	0.22874	False
TTGCCCAGACATGCCCTCAG	Peak_2054	461.82	628.25/591.19/615.66	461.82	615.66	0.41402	378.81	4444.1	2.3077	0.98949	0.010508	0.021016	0.22874	True
GCAAGGTCATGAAACCAAGC	NO_TARGET_232	619.55	913.74/770.06/806.16	619.55	806.16	0.37931	6438.2	6542.4	2.3071	0.98948	0.010524	0.021048	0.22874	True
TATTTTTTTCCTAGGTGACA	Peak_1014	498.13	659.76/621.5/670.88	498.13	659.76	0.40471	793.64	4909.2	2.3068	0.98947	0.010532	0.021065	0.22874	True
GCGATCGGAGTGCCACGATA	NO_TARGET_72	588.91	794.39/763.99/769.35	588.91	769.35	0.38502	327.83	6119.5	2.3066	0.98946	0.010539	0.021078	0.22874	True
ATGTCTCCATGGCTTCCCAC	Peak_2480	747.77	666.45/536.62/482.22	747.77	536.62	-0.47794	9907.2	8384.6	2.306	0.010556	0.98944	0.021112	0.22874	False
GGACAAGTAACTACATGTCT	Peak_1141	546.93	734.24/679.11/718.73	546.93	718.73	0.39348	905.3	5551.6	2.3059	0.98944	0.010559	0.021118	0.22874	True
TGCTGCCATGAGAACAAGCT	Peak_1684	852.16	1075.1/1082.3/1119.1	852.16	1082.3	0.34458	700.52	9963.8	2.3058	0.98944	0.01056	0.02112	0.22874	True
CTTGCCCTAGTTCTTTCTTG	Peak_1478	755.71	968.16/968.13/983.77	755.71	968.16	0.35699	121.86	8502.3	2.304	0.98939	0.010611	0.021221	0.22946	True
CCCTTAACCTAGTCCCATCT	Peak_2006	709.19	979.62/879.2/912.91	709.19	912.91	0.36385	2793.1	7818.5	2.304	0.98939	0.010612	0.021224	0.22946	True
AATGATAACTAGCTGTGTCA	Peak_1135	692.17	491.72/443.64/509.83	692.17	491.72	-0.49244	1319.7	7571.9	2.3036	0.010624	0.98938	0.021247	0.22952	False
TTATAACTTGCTGTTGACCT	Peak_2138	531.04	699.86/699.32/633.15	531.04	699.32	0.39648	2189.4	5340.3	2.3027	0.98935	0.010647	0.021293	0.22967	True
CCTAGAATTCTTGGGCCCGT	Peak_93	608.2	407.7/441.62/424.25	608.2	424.25	-0.51862	287.89	6385	2.3021	0.010664	0.98934	0.021328	0.22967	False
CATGAGTCGGCTTGCTCTCC	Peak_361	240.56	104.07/140.47/176.69	240.56	140.47	-0.77186	1318.4	1890.2	2.3021	0.010666	0.98933	0.021332	0.22967	False
GGCCACTCCGGCCTTGGTCT	Peak_1089	664.93	884.14/860/810.76	664.93	860	0.37063	1503.6	7181.5	2.3018	0.98933	0.010673	0.021345	0.22967	True
TCTTGATGTCTGCAAGTCCC	Peak_1423	544.66	347.54/408.27/373.63	544.66	373.63	-0.54252	940.26	5521.3	2.3017	0.010677	0.98932	0.021354	0.22967	False
CTAGCCTGGGCTTGTTCACG	Peak_2603	205.38	143.22/115.21/86.506	205.38	115.21	-0.82863	804.22	1537.8	2.2995	0.010737	0.98926	0.021474	0.23076	False
CAAGCGCCTTGATCCTGAAG	Peak_891	465.23	285.48/311.26/415.04	465.23	311.26	-0.5783	5717.9	4487.2	2.2985	0.010766	0.98923	0.021532	0.23112	False
GACAAGGTCCCGTCCTCAAG	Peak_1194	369.91	240.61/237.49/211.66	369.91	237.49	-0.63718	338.27	3320.5	2.2981	0.010777	0.98922	0.021554	0.23112	False
CAAGAGGCTTGCCGCTATCT	Peak_1617	333.6	457.35/514.38/418.72	333.6	457.35	0.45399	2372.4	2899.7	2.298	0.98922	0.010782	0.021563	0.23112	True
ATGTTGGCAGCATGGGCACC	Peak_1736	478.84	654.03/635.65/605.54	478.84	635.65	0.40794	622.32	4660.7	2.2969	0.98919	0.010812	0.021624	0.23156	True
AGCATCCCTTCTTGGTGTCA	Peak_1704	978.11	857.4/712.46/727.02	978.11	727.02	-0.4275	8606.6	11955	2.2965	0.010824	0.98918	0.021649	0.23163	False
GTAGTCTTCTAGATCTGTCT	Peak_1099	624.09	392.42/437.58/442.65	624.09	437.58	-0.51122	1032.5	6605.7	2.2947	0.010874	0.98913	0.021748	0.23239	False
GTTAGATCATGATCTAAAGA	Peak_86	236.02	137.49/121.27/138.96	236.02	137.49	-0.77521	132.65	1843.8	2.2946	0.010879	0.98912	0.021758	0.23239	False
TCCATGGGGGACACTTACTT	Peak_2452	466.36	657.85/485.08/620.26	466.36	620.26	0.41067	9844.3	4501.6	2.2938	0.9891	0.0109	0.0218	0.23243	True
GGGTGCCTTGGCCAGGTGCT	Peak_2071	266.65	373.32/344.61/382.83	266.65	373.32	0.48392	457.58	2162.7	2.2937	0.9891	0.010902	0.021805	0.23243	True
CAGGACTGTGCATGTGTCCA	Peak_2556	236.02	356.14/334.5/315.65	236.02	334.5	0.50132	411.69	1843.8	2.2935	0.98909	0.010909	0.021817	0.23243	True
ATTTTCTACACCATGATCCC	Peak_2468	459.55	317.95/307.21/303.69	459.55	307.21	-0.57943	63.792	4415.4	2.2926	0.010936	0.98906	0.021872	0.23281	False
TCAAGGCAATGACTTGAAAG	Peak_2018	627.49	814.44/763.99/833.77	627.49	814.44	0.37569	1459.1	6653.2	2.292	0.98905	0.010954	0.021907	0.23285	True
GCAGACTTCAAGTTTCCAGC	Peak_84	490.19	266.39/384.02/331.3	490.19	331.3	-0.5638	3496.4	4806.5	2.2919	0.010957	0.98904	0.021913	0.23285	False
TTTCCCTACCCCTTGAATTT	Peak_597	599.12	745.69/823.62/780.39	599.12	780.39	0.38079	1536.3	6259.7	2.2911	0.98902	0.010978	0.021957	0.23311	True
GTGCATGCCTGTACATGCCC	Peak_2052	360.83	230.11/291.05/230.99	360.83	230.99	-0.64128	1803.8	3214	2.2904	0.011	0.989	0.022	0.23311	False
AGACAGGACAAGTTCCCTGC	Peak_1798	246.23	145.13/187.97/111.35	246.23	145.13	-0.75862	1488	1948.7	2.2903	0.011003	0.989	0.022006	0.23311	False
GGACATGCCTGAGCCATGTT	Peak_1365	587.77	766.7/707.4/793.28	587.77	766.7	0.38282	2111.2	6104	2.2901	0.98899	0.011007	0.022013	0.23311	True
GAAACATACAAGACCTCTTG	Peak_1164	443.67	295.03/241.53/334.06	443.67	295.03	-0.58698	2192.9	4215.9	2.2892	0.011034	0.98897	0.022068	0.23349	False
CCAGGGCTTAGCTTGTGCCC	Peak_917	374.45	236.79/241.53/267.8	374.45	241.53	-0.63048	356.33	3374.1	2.2884	0.011058	0.98894	0.022116	0.23365	False
AAGTTGTAACTTGTCAGTCG	Peak_1108	503.81	412.47/294.08/342.34	503.81	342.34	-0.55609	3623.8	4982.9	2.2874	0.011087	0.98891	0.022173	0.23365	False
TTGGGAGCATGTACGTAGCA	Peak_15	802.23	1021.6/1095.5/1017.8	802.23	1021.6	0.34839	2733	9200.1	2.2873	0.98891	0.011088	0.022176	0.23365	True
CCCCAAGAGCGACAAGGGGT	Peak_850	553.73	463.07/336.52/381.91	553.73	381.91	-0.53478	4323.8	5642.7	2.2873	0.011088	0.98891	0.022176	0.23365	False
CTACTAGGGGAGGGCATTCA	Peak_1610	231.48	328.45/320.35/374.55	231.48	328.45	0.50296	1095.5	1797.6	2.2871	0.98891	0.011094	0.022189	0.23365	True
GGGTGGGGCTAGGCCCTTGG	Peak_2464	460.69	675.04/510.34/612.9	460.69	612.9	0.41109	7189.9	4429.7	2.287	0.9889	0.011098	0.022196	0.23365	True
TTGCCCAGACAAGCCCACAA	Peak_1180	533.31	351.36/365.83/458.3	533.31	365.83	-0.54257	4379.7	5370.3	2.2854	0.011144	0.98886	0.022289	0.23418	False
AGTTCAAGATCATAAGGTCA	chr8;43898856:43899856	984.92	1288/1235.9/1160.5	984.92	1235.9	0.32723	4204.1	12065	2.2852	0.98885	0.01115	0.0223	0.23418	True
GCAAGGTATAAGGCAAGGCA	Peak_1501	464.09	311.26/334.5/294.49	464.09	311.26	-0.57476	410.7	4472.8	2.2852	0.011151	0.98885	0.022303	0.23418	False
AGAAAACAAGGCAAGGCATA	Peak_1501	314.31	440.16/392.1/432.53	314.31	432.53	0.45935	846.21	2682	2.2827	0.98878	0.011225	0.022449	0.23537	True
GAGGCTCTGGGGGCATGTGT	Peak_1974	195.17	95.479/182.91/108.59	195.17	108.59	-0.83995	2847.8	1438.8	2.2824	0.011233	0.98877	0.022465	0.23537	False
TGCCTCTGTCTTGGAGTCGG	Peak_2340	629.76	816.35/838.78/740.82	629.76	816.35	0.37386	3103.8	6684.9	2.2821	0.98876	0.011241	0.022482	0.23537	True
TCCATGACAATATTCTTGAT	Peak_1960	200.84	342.77/289.02/243.87	200.84	289.02	0.52295	2463.7	1493.6	2.2817	0.98875	0.011253	0.022505	0.23537	True
TTGCTATGGGTGCCTTGTCT	Peak_2301	762.52	550.92/529.54/715.05	762.52	550.92	-0.46822	13699	8603.6	2.2813	0.011265	0.98873	0.022531	0.23537	False
AGACCTTGCATTCCTTTTCT	Peak_592	691.03	871.73/889.31/1007.7	691.03	889.31	0.36346	7162.9	7555.6	2.281	0.98873	0.011273	0.022546	0.23537	True
TCACTGCCAAGCATCTTGGG	Peak_1560	469.77	614.89/623.52/623.94	469.77	623.52	0.40775	37.397	4544.8	2.2808	0.98872	0.011281	0.022562	0.23537	True
CCCAGGCTTGCTCAGTGTTG	Peak_2404	372.18	504.13/545.71/401.24	372.18	504.13	0.43678	6157.8	3347.2	2.2807	0.98872	0.011284	0.022568	0.23537	True
CCATCACCGATCGTGAGCCT	NO_TARGET_392	625.22	718/826.65/810.76	625.22	810.76	0.37438	4428.1	6621.5	2.2801	0.9887	0.0113	0.0226	0.2355	True
TGAGGGCCAGGCTTGGTGTT	Peak_2298	65.813	85.931/130.36/108.59	65.813	108.59	0.71395	493.77	352.11	2.2798	0.98869	0.011313	0.022625	0.23557	True
GCTTATTTTGCATGTGTACA	Peak_404	476.57	645.44/631.61/606.46	476.57	631.61	0.40559	411.9	4631.6	2.2781	0.98864	0.011362	0.022723	0.23639	True
CGTGGCCGGAACCGTCATAG	NO_TARGET_407	293.89	376.19/412.31/406.76	293.89	406.76	0.46756	482.75	2456.1	2.2775	0.98862	0.011377	0.022754	0.23645	True
CGAGTGGGAAACGGGAATCA	NO_TARGET_230	262.12	384.78/366.84/363.51	262.12	366.84	0.48338	166.52	2114.7	2.2773	0.98862	0.011384	0.022767	0.23645	True
TGTCTTAACATGTCTTAACA	Peak_2226	545.79	885.09/681.13/715.05	545.79	715.05	0.38908	15032	5536.4	2.2748	0.98854	0.011459	0.022918	0.23782	True
AAGGGTACAAGTAATTACTG	Peak_1872	560.54	397.19/349.66/388.36	560.54	388.36	-0.52831	787.76	5734.3	2.2738	0.011488	0.98851	0.022975	0.23812	False
ATATCAACATGAACAAGCCC	Peak_592	325.66	148.95/205.15/252.15	325.66	205.15	-0.66411	2684	2809.6	2.2736	0.011496	0.9885	0.022992	0.23812	False
CTGCTGTTTTGCTAGGGAGT	Peak_902	469.77	748.56/587.14/623.02	469.77	623.02	0.40659	8523	4544.8	2.2734	0.9885	0.011502	0.023005	0.23812	True
GGAGACATGGGTATGGGGCT	Peak_2241	567.35	673.13/768.04/740.82	567.35	740.82	0.38429	2661.4	5826.2	2.2726	0.98848	0.011524	0.023048	0.23818	True
TCGGCTACAATCTTTGGCAT	NO_TARGET_108	465.23	671.22/617.46/494.19	465.23	617.46	0.40765	9043.3	4487.2	2.2726	0.98848	0.011525	0.023049	0.23818	True
ATGCTGTCTGACTTGCTTAA	Peak_473	633.16	889.87/819.58/786.83	633.16	819.58	0.37178	3006.5	6732.6	2.2719	0.98845	0.011547	0.023093	0.23844	True
GAGGGACATGCAGGGACATG	Peak_913	326.79	173.77/206.16/223.63	326.79	206.16	-0.66206	676.98	2822.4	2.2707	0.011581	0.98842	0.023163	0.23896	False
TCTGCCCCTAACTTGCTGTG	Peak_20	494.73	653.08/620.49/663.52	494.73	653.08	0.39991	585.38	4865.1	2.2702	0.9884	0.011597	0.023193	0.23907	True
TTCAGACTTGCCCTAGGAGC	Peak_1445	173.61	55.378/96.005/93.868	173.61	93.868	-0.88014	743.02	1235.3	2.2688	0.011641	0.98836	0.023282	0.23979	False
CCAAGCAGCTCAAGATGGAG	Peak_2284	49.927	107.89/83.878/85.585	49.927	85.585	0.7657	250.24	247.04	2.2687	0.98835	0.011652	0.023303	0.23981	True
GCCGCCGATTTCATAAGTAA	NO_TARGET_307	594.58	872.68/773.09/727.94	594.58	773.09	0.3782	5978.6	6197.3	2.2675	0.98832	0.011679	0.023358	0.24007	True
AAGGCACAAGGCAAAGCGAA	Peak_1501	111.2	70.655/48.508/51.535	111.2	51.535	-1.0947	187.36	692.79	2.2672	0.011688	0.98831	0.023376	0.24007	False
CATATTCTCATGTCTGTGGT	Peak_2575	479.98	657.85/634.64/634.99	479.98	634.99	0.40303	261.45	4675.2	2.267	0.98831	0.011694	0.023388	0.24007	True
GGAGTGCCAGGGCTTGCAGG	Peak_2084	569.62	369.5/396.15/419.64	569.62	396.15	-0.52286	630.96	5856.9	2.2667	0.011703	0.9883	0.023406	0.24007	False
CAAGTTTGAAACATGTTTCT	Peak_441	449.34	597.7/583.1/644.19	449.34	597.7	0.41082	1187.2	4286.9	2.2659	0.98827	0.011728	0.023456	0.24009	True
ACATCCCACTACTAACCTCT	chr2;71839471:71840471	1032.6	842.13/709.42/775.79	1032.6	775.79	-0.41205	4402.6	12844	2.2658	0.01173	0.98827	0.023461	0.24009	False
GGCGGACAAGTTCGTCATCT	Peak_1148	675.15	824.94/869.09/1016.9	675.15	869.09	0.36384	11898	7327.3	2.2658	0.98827	0.011733	0.023467	0.24009	True
GACTTGTTAGGACATGTGCT	Peak_2268	532.17	697.95/699.32/554.92	532.17	697.95	0.39059	10230	5355.3	2.2654	0.98825	0.011745	0.02349	0.24014	True
AACATGTTCTTACATGCCTG	Peak_1865	467.5	436.34/315.3/288.97	467.5	315.3	-0.56675	7672.2	4516	2.2648	0.011762	0.98824	0.023525	0.24019	False
AATTAAAATCTAGGAGCATG	Peak_999	337.01	168.04/214.24/223.63	337.01	214.24	-0.65109	1111.2	2938.6	2.2647	0.011767	0.98823	0.023534	0.24019	False
GTGTGCTGAATCTAGAACTT	Peak_2519	222.4	128.9/106.11/150	222.4	128.9	-0.78227	482.38	1706.1	2.2637	0.011795	0.9882	0.02359	0.24056	False
GCATAATGCAAGGCAATGCA	Peak_1501	659.26	762.88/849.89/888.06	659.26	849.89	0.36594	4514.2	7100.8	2.2623	0.98816	0.011841	0.023681	0.24129	True
AACAAGGTCAGACATGCTCC	Peak_178	465.23	260.66/330.46/313.81	465.23	313.81	-0.56654	1551.2	4487.2	2.2604	0.011899	0.9881	0.023798	0.24211	False
GAGTAAGGCATGGCAAAGCA	Peak_1501	349.49	509.86/474.97/393.88	349.49	474.97	0.44151	3896.7	3082.1	2.2603	0.9881	0.011902	0.023805	0.24211	True
AGTGATCTGCATTGTATGCT	chr14;98755412:98756412	1078	1341.5/1376.4/1180.7	1078	1341.5	0.31526	13534	13596	2.26	0.98809	0.01191	0.023821	0.24211	True
CCAACCGCATGACCTGGCCT	Peak_342	1029.2	1176.3/1334/1284.7	1029.2	1284.7	0.31967	7088	12788	2.2597	0.98808	0.011921	0.023842	0.24213	True
CCAGGCTAGTCTTGGACCCT	Peak_976	153.18	227.24/226.37/191.42	153.18	226.37	0.56038	611.21	1049.7	2.2588	0.98805	0.011948	0.023895	0.24247	True
CTGGGACTTGCTCTTGGGCT	Peak_599	391.47	563.33/526.51/497.87	391.47	526.51	0.42661	1088	3576.8	2.2579	0.98803	0.011975	0.02395	0.24283	True
AGGGTGTCCCTTGTCTCCAC	Peak_277	169.07	112.67/87.92/91.107	169.07	91.107	-0.88475	237.46	1193.5	2.2568	0.012011	0.98799	0.024023	0.24324	False
TCTGGCTTGCACCGTGTCAT	NO_TARGET_107	423.24	565.24/440.61/606.46	423.24	565.24	0.41652	8615.6	3962.7	2.2557	0.98795	0.012046	0.024092	0.24324	True
CAAGTTTTTCAAGGGTTCTT	Peak_786	516.29	632.07/678.1/679.16	516.29	678.1	0.39265	1059.6	5145.9	2.2556	0.98795	0.012047	0.024094	0.24324	True
GACATGTCCACAGACTTGTC	Peak_1800	335.87	213.87/208.18/238.35	335.87	213.87	-0.64871	315.78	2925.6	2.2555	0.012051	0.98795	0.024102	0.24324	False
GGGTCTTGCTCCATGGCCCT	Peak_2318	459.55	626.34/609.38/604.62	459.55	609.38	0.40633	155.27	4415.4	2.2547	0.98792	0.012075	0.02415	0.24324	True
CTAATGGACCAAGAGGGTCA	Peak_481	635.43	464.03/406.25/450.01	635.43	450.01	-0.49684	1055.8	6764.4	2.2544	0.012084	0.98792	0.024169	0.24324	False
CCGGCCTCTTGAAACGTTTG	Peak_1630	891.87	1044.5/1123.8/1201	891.87	1123.8	0.33309	6117.2	10582	2.2542	0.98791	0.012092	0.024184	0.24324	True
TCCGGGCAAACTCTAGCCCA	Peak_55	515.15	388.6/353.7/336.82	515.15	353.7	-0.5412	751.48	5131	2.2539	0.0121	0.9879	0.0242	0.24324	False
GGGCTGTAATCATGTGTGCA	Peak_2310	475.44	575.74/628.58/684.68	475.44	628.58	0.40209	2969.8	4617.1	2.2537	0.98789	0.012107	0.024215	0.24324	True
TCCCCTTGTTTGACTGCCCT	Peak_2001	604.8	701.77/784.21/787.75	604.8	784.21	0.37424	3403.9	6337.9	2.2536	0.98789	0.012111	0.024222	0.24324	True
TGTCTTCGGATAGGCGGCTT	NO_TARGET_443	472.04	624.43/633.63/580.69	472.04	624.43	0.40291	998.99	4573.7	2.2535	0.98788	0.012115	0.024231	0.24324	True
GTATTCGTGGATCAAGGCAA	Peak_250	314.31	197.64/172.81/207.98	314.31	197.64	-0.66661	361.81	2682	2.2528	0.012135	0.98786	0.02427	0.24324	False
GCATTTCCAAGTTGATCTGA	Peak_2616	873.72	677.9/637.67/645.11	873.72	645.11	-0.43704	565.32	10298	2.2527	0.012138	0.98786	0.024276	0.24324	False
ACTTATGAGTCATGTGACCT	Peak_580	266.65	371.41/391.09/304.61	266.65	371.41	0.47654	2425	2162.7	2.2527	0.98786	0.012139	0.024279	0.24324	True
AATTCTGGCCATGTGCAACT	Peak_73	224.67	352.32/318.33/248.47	224.67	318.33	0.50083	3017.6	1728.9	2.2525	0.98786	0.012144	0.024288	0.24324	True
TTTTCTCCAAGCTGAACACT	Peak_1195	239.42	337.04/256.69/338.66	239.42	337.04	0.49164	3229.8	1878.6	2.2523	0.98785	0.012152	0.024304	0.24324	True
CCACCAGCCCCTCATGCTAC	Peak_1610	175.88	175.68/255.68/266.88	175.88	255.68	0.53719	3262.2	1256.4	2.2512	0.98781	0.012185	0.024371	0.24371	True
TTTTCATGTTTCTGCTTGAT	Peak_1201	597.99	922.33/707.4/775.79	597.99	775.79	0.375	13075	6244.1	2.2501	0.98778	0.012221	0.024442	0.244	True
CTAGCCACAAGAACAAGCCT	Peak_1639	595.72	409.61/418.38/488.66	595.72	418.38	-0.5088	2508.6	6212.9	2.2499	0.012228	0.98777	0.024457	0.244	False
TTGTATCCCTAACAATGTCC	chr6;144252291:144253291	1161.9	926.15/886.27/852.17	1161.9	886.27	-0.39032	1376.5	15015	2.2496	0.012236	0.98776	0.024473	0.244	False
CAGGGCATGACAAAGTTACA	Peak_2222	659.26	848.81/902.44/687.44	659.26	848.81	0.36411	14458	7100.8	2.2494	0.98776	0.012243	0.024486	0.244	True
ACTACCATGAGAACAAGTCT	Peak_1511	458.42	446.84/252.64/309.21	458.42	309.21	-0.56656	11071	4401.1	2.2491	0.012253	0.98775	0.024505	0.244	False
ACAAGGGTGCTAGCCGACCC	Peak_649	411.9	286.44/272.86/259.52	411.9	272.86	-0.59237	181.2	3823.8	2.2485	0.012271	0.98773	0.024543	0.244	False
CCCCACCAAGGTGGCTGTCC	Peak_1663	282.54	409.61/358.75/391.12	282.54	391.12	0.46773	694.59	2332.7	2.248	0.98771	0.012288	0.024575	0.244	True
TCTTGCCCTGACATGTCTCC	Peak_81	257.58	269.25/359.76/399.4	257.58	359.76	0.48046	4881.7	2066.9	2.2477	0.9877	0.012298	0.024595	0.244	True
CAGTCGTTTCTATGGGATCT	NO_TARGET_455	297.29	580.51/395.13/409.52	297.29	409.52	0.46073	14723	2493.4	2.2476	0.9877	0.012302	0.024605	0.244	True
ACCACCACCATGAACATGCC	Peak_2497	315.45	270.21/198.07/198.78	315.45	198.78	-0.66356	2551.2	2694.7	2.2475	0.012305	0.9877	0.02461	0.244	False
CCAGGCTGAAGTTCGTACCT	NO_TARGET_217	135.03	188.09/202.12/238.35	135.03	202.12	0.57838	754.8	891.07	2.2474	0.98769	0.012308	0.024617	0.244	True
GGGCATGGCTGAGAACACCT	Peak_2312	464.09	223.42/332.48/313.81	464.09	313.81	-0.56302	4259.5	4472.8	2.247	0.012319	0.98768	0.024638	0.24401	False
ATCTCAGGCAACATGTGCAC	Peak_1575	997.4	748.56/822.61/696.65	997.4	748.56	-0.41358	4089.1	12268	2.2467	0.012331	0.98767	0.024661	0.24405	False
GACTTGTCTACACTTGCCTC	Peak_2165	307.5	192.87/170.79/245.71	307.5	192.87	-0.67021	1640.1	2606.2	2.2455	0.012367	0.98763	0.024735	0.24444	False
CACATGTGCACTAGGAGGTC	Peak_1070	397.15	261.61/221.32/270.56	397.15	261.61	-0.60035	851.96	3645	2.2449	0.012388	0.98761	0.024775	0.24444	False
TTCCAACTAGGTGTCCTTCA	Peak_1108	521.96	849.77/684.16/634.99	521.96	684.16	0.38973	14922	5220.5	2.2449	0.98761	0.012389	0.024777	0.24444	True
AGCACTGCCTTGATGGGCTT	Peak_1770	823.79	1012.1/1042.9/1061.1	823.79	1042.9	0.3399	640.24	9528	2.2448	0.98761	0.01239	0.024779	0.24444	True
CACAAGGGTGCAGACTCCCA	Peak_1734	714.86	433.48/515.39/528.24	714.86	515.39	-0.47121	3437.7	7901.2	2.244	0.012415	0.98758	0.024831	0.24475	False
AGGCATGATAAAAACCAAGT	Peak_916	461.82	299.81/312.27/366.27	461.82	312.27	-0.56306	1535.7	4444.1	2.2434	0.012435	0.98757	0.024869	0.24475	False
AATCATAACCTGGCAAGATG	chr10;58010003:58011003	809.04	607.25/567.94/592.66	809.04	592.66	-0.44837	411.83	9303.4	2.2434	0.012435	0.98756	0.02487	0.24475	False
CACTTCACCCTTGACCTCTT	Peak_350	1185.8	1453.2/1464.3/1478	1185.8	1464.3	0.30419	154.87	15424	2.243	0.98755	0.012449	0.024899	0.24484	True
GGCCAGGCAGTGCATGGGCA	Peak_2526	363.1	490.76/452.74/500.63	363.1	490.76	0.43361	771.64	3240.5	2.2426	0.98754	0.012463	0.024925	0.2449	True
GACAAGCTGTCTGCATTTCT	Peak_1625	466.36	616.8/654.85/604.62	466.36	616.8	0.40259	798.28	4501.6	2.2422	0.98752	0.012476	0.024951	0.24497	True
CATCCCTCCTTGGGCTTGCT	Peak_401	855.56	1079.9/971.16/1143.9	855.56	1079.9	0.33556	7958.5	10016	2.2412	0.98749	0.012506	0.025011	0.24536	True
GCTTGGAAGGATCTTGCACT	Peak_671	196.3	310.31/240.52/281.6	196.3	281.6	0.51837	1256	1449.8	2.2403	0.98746	0.012536	0.025072	0.24576	True
GTCTAAGAGTCCAAGTCCAC	Peak_182	316.58	215.78/200.09/150.92	316.58	200.09	-0.65926	1331.9	2707.4	2.2387	0.012587	0.98741	0.025174	0.24656	False
TCTTGTCATTCCTTGGCCTA	Peak_2032	451.61	598.66/600.28/461.06	451.61	598.66	0.40586	9468	4315.3	2.2384	0.9874	0.012597	0.025194	0.24656	True
AGTCTTGGCATGTTCACTCA	Peak_1792	300.7	444.93/245.57/413.2	300.7	413.2	0.45724	14554	2530.9	2.2364	0.98734	0.012664	0.025328	0.24768	True
CAATCATTCATGGGGAAAAT	Peak_939	275.73	466.89/382/365.35	275.73	382	0.46884	3742.3	2259.5	2.2356	0.98731	0.01269	0.02538	0.248	True
TGACTCAGCCTTGGGGCCCC	Peak_2145	40.849	89.751/71.751/60.738	40.849	71.751	0.79776	222.64	191.15	2.2351	0.98727	0.012726	0.025452	0.24845	True
ATGTCCTGTGTCAAGACAGG	Peak_605	144.11	62.062/114.19/74.542	144.11	74.542	-0.94176	864.06	969.62	2.2341	0.012739	0.98726	0.025478	0.24845	False
AATGGAAACTAGCAAGATCC	Peak_921	392.61	258.75/241.53/275.16	392.61	258.75	-0.59964	282.98	3590.4	2.2339	0.012743	0.98726	0.025487	0.24845	False
AGCATGCCAAGACTTGCTCA	Peak_1650	64.678	106.94/106.11/88.346	64.678	106.11	0.70562	158.13	344.33	2.2328	0.98722	0.012784	0.025567	0.24884	True
ACATGTCCTAACTTGCTATT	Peak_1875	203.11	270.21/290.04/300.93	203.11	290.04	0.51184	255.93	1515.7	2.2327	0.98722	0.012783	0.025566	0.24884	True
TCTTCCAACCATGTCATCTT	Peak_1393	729.61	909.92/930.74/988.37	729.61	930.74	0.35082	1877.6	8117	2.2324	0.98721	0.012794	0.025588	0.24885	True
TATGAACTTCTGCAAGGTGG	Peak_819	232.61	327.49/330.46/302.77	232.61	327.49	0.49174	310.04	1809.1	2.2307	0.98715	0.01285	0.025701	0.24975	True
GGTTCAGAATTCCTAGTATA	Peak_751	297.29	408.65/277.91/412.28	297.29	408.65	0.45767	8553.5	2493.4	2.2301	0.98713	0.012869	0.025739	0.24992	True
CATGCCTGGACATGTCCCAG	Peak_808	411.9	274.03/234.45/316.57	411.9	274.03	-0.58621	1688.2	3823.8	2.2296	0.012887	0.98711	0.025774	0.25007	False
AGACAAGTTCTCGCTAGACC	Peak_2129	686.49	493.63/508.32/404	686.49	493.63	-0.475	4124.5	7490.2	2.2285	0.012924	0.98708	0.025849	0.25051	False
TGTCATGACATGTCAGAGCC	Peak_411	384.66	584.33/516.4/499.71	384.66	516.4	0.42395	2446.6	3495.3	2.2283	0.98707	0.01293	0.02586	0.25051	True
GGACTCTTGGGCCCCAAGCC	Peak_2522	167.94	213.87/244.56/261.36	167.94	244.56	0.5396	611.89	1183.1	2.2277	0.98705	0.01295	0.0259	0.25058	True
TCATGCAAGTATGGACATCA	Peak_2072	486.79	630.16/699.32/640.51	486.79	640.51	0.39522	1782.7	4762.6	2.2275	0.98704	0.012957	0.025914	0.25058	True
TGGGACTTGTTGACAAACTT	Peak_1432	759.11	940.47/965.1/1009.5	759.11	965.1	0.34595	1290.7	8552.9	2.2273	0.98704	0.012964	0.025928	0.25058	True
CTCAAAAAAGCAAGTGCCAA	Peak_1602	39.715	55.378/87.92/69.941	39.715	69.941	0.80107	267.66	184.4	2.2259	0.98697	0.013034	0.026068	0.25105	True
TAACTTGTCCTAGTGTTTAC	Peak_650	306.37	279.75/193.02/183.13	306.37	193.02	-0.66377	3810.3	2593.6	2.2257	0.013017	0.98698	0.026034	0.25105	False
GTTGCTACATGAACATGCCC	Peak_2222	276.87	169.95/170.79/215.34	276.87	170.79	-0.69377	992.99	2271.6	2.2257	0.013018	0.98698	0.026036	0.25105	False
GATCTCTTGAGCCCATGCAG	Peak_2448	211.05	122.21/100.05/136.2	211.05	122.21	-0.78327	343.49	1593.4	2.2256	0.013021	0.98698	0.026041	0.25105	False
CCAGAATTGAGTGCAAAAAG	chr23;94018019:94019019	472.04	444.93/622.51/707.69	472.04	622.51	0.39847	19395	4573.7	2.2251	0.98696	0.013039	0.026077	0.25105	True
GCCCAGACGCCCTAGAATAG	NO_TARGET_427	461.82	610.11/629.59/597.26	461.82	610.11	0.40098	272.28	4444.1	2.2244	0.98694	0.013059	0.026119	0.25112	True
CAGCAACTTGGGGAAATGCT	Peak_2268	980.38	1179.2/1271.3/1224	980.38	1224	0.31985	2123.8	11992	2.2243	0.98694	0.013063	0.026126	0.25112	True
GTGGGCCTCTAGTCCATTGT	Peak_1616	180.42	61.107/125.31/100.31	180.42	100.31	-0.84054	1081	1298.8	2.2228	0.013114	0.98689	0.026228	0.25144	False
TGTAGCGAAATCCATGAAAC	Peak_1606	490.19	336.09/297.11/357.07	490.19	336.09	-0.54316	979.7	4806.5	2.2228	0.013115	0.98689	0.02623	0.25144	False
CAGTGTCCGAGCGATATTTT	NO_TARGET_280	437.99	688.41/581.08/574.25	437.99	581.08	0.40702	5782.7	4145.2	2.2224	0.98687	0.013127	0.026254	0.25144	True
TAGTCTGTCTATTTATATAC	chr11;100658192:100659192	693.3	524.18/486.09/499.71	693.3	499.71	-0.47159	392.24	7588.3	2.2224	0.013129	0.98687	0.026258	0.25144	False
TTGAATTCATGCTGACCTTA	Peak_2316	291.62	379.05/401.2/435.29	291.62	401.2	0.45889	826.3	2431.3	2.2223	0.98687	0.01313	0.02626	0.25144	True
GGCAACGCACAAGCAAGGCA	Peak_1501	313.18	439.2/323.38/427.93	313.18	427.93	0.44915	5528.2	2669.3	2.221	0.98682	0.013176	0.026351	0.25212	True
CACCAAGCATGTTCCTCCTT	Peak_1127	152.05	182.37/227.38/223.63	152.05	223.63	0.55353	858.27	1039.6	2.2199	0.98679	0.013213	0.026427	0.25227	True
TACAAGCTGCTTGGTACTTC	Peak_91	531.04	675.99/693.25/773.95	531.04	693.25	0.38393	3404.8	5340.3	2.2198	0.98678	0.013217	0.026434	0.25227	True
CTTTCCCCATGTTACACTTG	Peak_2386	256.44	367.6/309.24/357.07	256.44	357.07	0.47598	1199.3	2055	2.2197	0.98678	0.01322	0.026439	0.25227	True
GGAAACTGGGTTTCATCGTC	NO_TARGET_26	233.75	328.45/339.55/300.01	233.75	328.45	0.48894	466.07	1820.7	2.2194	0.98677	0.013229	0.026459	0.25227	True
TGGCAAGGCAAGGGAAAGCA	Peak_1501	242.83	339.91/275.89/379.15	242.83	339.91	0.48352	2819.4	1913.6	2.2193	0.98677	0.013234	0.026469	0.25227	True
GCAGTGTCTTGCCAATATCT	Peak_1284	374.45	560.46/503.27/412.28	374.45	503.27	0.42556	5774.8	3374.1	2.2176	0.98671	0.01329	0.026579	0.25312	True
TATCGAAAGCTTGCTTGACT	Peak_1169	127.09	54.423/85.899/63.499	127.09	63.499	-0.98977	292.06	823.67	2.2158	0.013354	0.98665	0.026708	0.25415	False
ATCTACTTGATCCTTTCTAG	Peak_2200	172.47	97.389/94.994/78.223	172.47	94.994	-0.85371	143.5	1224.8	2.2139	0.013419	0.98658	0.026837	0.25483	False
TCAAGGGACCATGTGGAATC	Peak_7	493.59	716.09/647.78/577.93	493.59	647.78	0.39148	4772.9	4850.4	2.2139	0.98658	0.013419	0.026838	0.25483	True
ACATGCCAAGACTTGCCATG	Peak_1792	331.33	417.24/450.72/450.01	331.33	450.01	0.44054	537.14	2873.9	2.2138	0.98658	0.01342	0.026841	0.25483	True
AGTCACACTTGTTTTTTACT	Peak_1013	922.51	1155.3/1134.9/1229.5	922.51	1155.3	0.32431	2960.2	11065	2.213	0.98655	0.013448	0.026896	0.25503	True
AGTCATGACAGGACTTGTCC	Peak_929	484.52	332.27/386.04/300.93	484.52	332.27	-0.54284	1936.8	4733.4	2.2129	0.013451	0.98655	0.026903	0.25503	False
TGGCCCGGGTCACTTGTGGC	Peak_1267	552.6	609.16/718.52/867.82	552.6	718.52	0.37819	17125	5627.5	2.2118	0.98651	0.013491	0.026983	0.25559	True
TTGGTTTAAGCTTAAAAGTG	chr7;67519967:67520967	377.86	605.34/484.07/507.07	377.86	507.07	0.42338	5093	3414.4	2.2114	0.98649	0.013506	0.027011	0.25567	True
AGTGAGTACTAGAGGTATGC	Peak_726	397.15	216.74/263.76/283.44	397.15	263.76	-0.58861	1299.3	3645	2.2093	0.013576	0.98642	0.027152	0.2568	False
ATCATGGTTCCCATCACCAT	Peak_1096	540.12	391.47/376.94/376.39	540.12	376.94	-0.51777	105.58	5460.8	2.2081	0.013618	0.98638	0.027237	0.25717	False
TGTTCTTTTCAAGCCATTAG	Peak_2504	331.33	373.32/449.71/473.02	331.33	449.71	0.43956	3188.9	2873.9	2.2081	0.98638	0.013619	0.027238	0.25717	True
CCTAGGCCTAGGGAAGGAGA	Peak_2608	184.96	95.479/104.09/107.67	184.96	104.09	-0.82335	43.483	1341.5	2.2079	0.013627	0.98637	0.027253	0.25717	False
CCAAGACATGCCCACGTATC	Peak_1663	120.28	181.41/177.86/195.1	120.28	181.41	0.58887	99.968	766.92	2.2075	0.98636	0.01364	0.02728	0.25723	True
AAATATACGATAACCAGTGG	chr1;214199483:214200483	177.01	96.434/130.36/98.469	177.01	98.469	-0.83966	510.72	1267	2.2066	0.01367	0.98633	0.027339	0.25759	False
AAGGGATTATCATGTTTCTT	Peak_1923	282.54	415.34/389.07/379.15	282.54	389.07	0.46018	394.08	2332.7	2.2057	0.9863	0.013703	0.027406	0.25803	True
GGACCTCTTCAGGCATGCCC	Peak_171	542.39	355.18/378.97/404.92	542.39	378.97	-0.51611	619.62	5491	2.2054	0.013714	0.98629	0.027428	0.25804	False
GCTCATGGGTCCTGTATTCT	Peak_1582	636.57	925.19/796.33/818.12	636.57	818.12	0.3615	5969.6	6780.4	2.2049	0.98627	0.013732	0.027463	0.25816	True
CTCAAGACTATTTGAATACT	Peak_864	587.77	760.02/790.27/708.61	587.77	760.02	0.37021	1778.9	6104	2.2046	0.98626	0.013741	0.027483	0.25816	True
AAGTACAAGTAAGTGGCATG	Peak_2396	504.94	720.87/522.47/660.76	504.94	660.76	0.38733	11369	4997.6	2.2041	0.98624	0.01376	0.027519	0.25831	True
TTTTTCTAGAGTTTCCTTGT	Peak_424	518.56	713.23/677.09/622.1	518.56	677.09	0.38418	2164.7	5175.7	2.2035	0.98622	0.013779	0.027557	0.25847	True
TAGGCTGTTTATGGCATGGC	Peak_2316	478.84	373.32/328.44/318.41	478.84	328.44	-0.54256	1057.7	4660.7	2.2031	0.013792	0.98621	0.027585	0.25853	False
TAAGGCATAATAATAGACTC	chr17;15122511:15123511	478.84	365.69/306.2/328.54	478.84	328.54	-0.54212	939.39	4660.7	2.2017	0.013844	0.98616	0.027688	0.2593	False
TTTGGGTTTATCCGCCCCCA	NO_TARGET_173	346.08	376.19/481.03/467.5	346.08	467.5	0.43276	4260.4	3042.8	2.2011	0.98613	0.013865	0.02773	0.25937	True
TAAGTGTTTTTCAAGCTGCT	Peak_1450	392.61	538.5/524.49/438.05	392.61	524.49	0.41691	3834	3590.4	2.201	0.98613	0.013869	0.027737	0.25937	True
CTAGCTACTTCCTCTTGGAG	Peak_557	380.12	274.98/200.09/251.23	380.12	251.23	-0.5955	1589.6	3441.3	2.1971	0.014005	0.98599	0.02801	0.26158	False
GCAAGTCCAGGCAAGGCACA	Peak_1501	366.51	523.23/468.91/492.35	366.51	492.35	0.42482	751.5	3280.5	2.1971	0.98599	0.014008	0.028016	0.26158	True
CTGGTCATGCTCTTGGACAC	Peak_342	272.33	142.26/168.77/182.21	272.33	168.77	-0.68709	441.6	2223	2.1965	0.014029	0.98597	0.028058	0.26169	False
CTTACTTGGGCTTCAAGTCC	Peak_921	398.28	265.43/299.13/236.51	398.28	265.43	-0.58363	986.02	3658.6	2.1963	0.014035	0.98596	0.02807	0.26169	False
GTAAGGAAAGCCTAGGCACA	Peak_1501	469.77	321.77/285.99/341.42	469.77	321.77	-0.54452	833.01	4544.8	2.1954	0.014069	0.98593	0.028138	0.26184	False
GGTTTTCATGTGCATCATGG	Peak_2072	339.28	459.26/458.8/393.88	339.28	458.8	0.43431	2107.7	2964.6	2.1952	0.98593	0.014073	0.028147	0.26184	True
GAACAAGTCCATGATTTGCC	Peak_347	296.16	245.38/184.94/186.82	296.16	186.82	-0.66191	1716.8	2481	2.1952	0.014075	0.98593	0.02815	0.26184	False
CATGCTGCGACAAGTTTGGC	Peak_1652	258.71	131.76/158.66/193.26	258.71	158.66	-0.70191	960.25	2078.8	2.1944	0.014103	0.9859	0.028207	0.26213	False
CACAGCTAGGGAACATGCCC	Peak_2187	329.06	211.96/277.91/203.38	329.06	211.96	-0.63213	2211.2	2848.1	2.1942	0.014111	0.98589	0.028223	0.26213	False
ACTAGAAATGACAAGCACTC	Peak_1432	298.43	185.23/214.24/188.66	298.43	188.66	-0.65882	333.19	2505.9	2.1928	0.01416	0.98584	0.02832	0.26284	False
CAGACATGTCTTTGCATGTT	Peak_2019	157.72	230.11/241.53/191.42	157.72	230.11	0.54204	813.63	1090.3	2.192	0.98581	0.014188	0.028377	0.26317	True
TCTGGGCAAGTCTCCTGTGT	Peak_2238	299.56	146.08/198.07/189.58	299.56	189.58	-0.65729	981.91	2518.4	2.1916	0.014202	0.9858	0.028405	0.26317	False
TTTGGCAAGTTAATCTCTAT	chr13;57381742:57382742	626.35	804.89/817.56/765.67	626.35	804.89	0.3613	849.45	6637.3	2.1914	0.98579	0.01421	0.02842	0.26317	True
ACAGAACAGCTTGATTGCAT	Peak_460	408.49	272.12/273.87/387.43	408.49	273.87	-0.57511	6450.5	3782.3	2.189	0.014297	0.9857	0.028595	0.26459	False
GCCTGGGTTTTGGTGCATAC	NO_TARGET_93	330.2	396.24/457.79/447.25	330.2	447.25	0.43662	1356.7	2861	2.1884	0.98568	0.01432	0.02864	0.26481	True
TTAGCTCCTTGGCTTTATTC	Peak_772	582.1	528.96/353.7/412.28	582.1	412.28	-0.49662	8522.2	6026.5	2.1875	0.014352	0.98565	0.028704	0.26486	False
AGGCATTGAGTAAATACACC	chr4;66528929:66529929	534.44	355.18/373.91/392.04	534.44	373.91	-0.51418	339.63	5385.4	2.1875	0.014353	0.98565	0.028705	0.26486	False
GGAAGGCCTTGCTGCATTCA	Peak_755	464.09	579.56/610.39/714.13	464.09	610.39	0.39457	5856.6	4472.8	2.1875	0.98565	0.014355	0.028709	0.26486	True
TAAAATTCAGCCATGATACA	Peak_2394	221.27	355.18/311.26/288.97	221.27	311.26	0.49044	1213.2	1694.8	2.186	0.98559	0.014409	0.028819	0.26567	True
AGTTACAAAATAAGCAAGGG	Peak_250	195.17	152.77/108.13/112.27	195.17	112.27	-0.79229	828.44	1438.8	2.1854	0.014431	0.98557	0.028862	0.26584	False
GCACAAGGCAAGGCAAGGCT	Peak_1501	288.21	219.6/129.35/181.29	288.21	181.29	-0.66587	2082.7	2394.2	2.1851	0.01444	0.98556	0.02888	0.26584	False
GCATGCCCATGTACGCATTT	Peak_193	282.54	385.74/388.06/446.33	282.54	388.06	0.45644	1700.5	2332.7	2.1848	0.98555	0.014453	0.028907	0.26589	True
ACTCATGTCCGTGCATGCAC	Peak_188	531.04	371.41/328.44/399.4	531.04	371.41	-0.51462	1315.1	5340.3	2.1843	0.014469	0.98553	0.028938	0.26596	False
CCTTGATCTTGATGTAAATT	Peak_1214	338.14	459.26/456.78/374.55	338.14	456.78	0.43277	3383.9	2951.6	2.1837	0.98551	0.01449	0.028981	0.26596	True
GAACAGGCACAGACAAGCCC	Peak_1770	54.466	26.734/16.169/18.405	54.466	18.405	-1.5151	37.184	276.17	2.1837	0.014491	0.98551	0.028982	0.26596	False
CAGTGACTTGCTAGTGTATG	Peak_791	584.37	754.29/821.6/748.18	584.37	754.29	0.36767	2284	6057.5	2.1832	0.98549	0.014511	0.029023	0.26596	True
CAAGCCGCGGCAAGAACGCA	Peak_1929	136.16	70.655/93.983/69.941	136.16	70.655	-0.93677	272.37	900.8	2.1827	0.014527	0.98547	0.029054	0.26596	False
CCTTTGTCATGGCTTCATCA	Peak_693	479.98	629.21/612.41/714.13	479.98	629.21	0.38986	3747.1	4675.2	2.1825	0.98546	0.014536	0.029071	0.26596	True
CTGCCTGACTTGAATGTTGA	Peak_840	523.1	626.34/713.47/681	523.1	681	0.37994	2020.7	5235.4	2.1823	0.98546	0.014543	0.029085	0.26596	True
TATGTCCATGGACTGCCTTT	Peak_1680	980.38	1239.3/1179.3/1219.4	980.38	1219.4	0.31442	1000	11992	2.1823	0.98546	0.014543	0.029086	0.26596	True
CCATGCTTCTAGTGCACATG	Peak_2372	710.32	870.77/903.45/1035.3	710.32	903.45	0.34654	9226.6	7835	2.1819	0.98544	0.014559	0.029117	0.26605	True
CCTTGCCTTATGCCTTGCTT	Peak_1501	746.63	902.28/989.35/946.04	746.63	946.04	0.3411	1895.5	8367.8	2.1799	0.98537	0.014633	0.029265	0.2672	True
TTAGAACCTAGGTGGGCTAA	Peak_2142	184.96	310.31/264.77/230.99	184.96	264.77	0.51522	1607.4	1341.5	2.1791	0.98534	0.014661	0.029322	0.26748	True
CCTCTCTAGACACATGGCGC	Peak_1486	357.43	222.47/292.06/234.67	357.43	234.67	-0.60493	1721.1	3174.3	2.1789	0.01467	0.98533	0.029339	0.26748	False
TAGGGGACTTGGACATGTCC	Peak_2437	494.73	342.77/330.46/424.25	494.73	342.77	-0.52811	3394.9	4865.1	2.1786	0.01468	0.98532	0.02936	0.26748	False
TGGTTTAGACATGTTGGATT	Peak_251	580.97	760.02/749.85/729.78	580.97	749.85	0.36758	253.11	6011	2.1782	0.98531	0.014694	0.029389	0.26754	True
CCAGACCCAAGCCTTGCCTT	Peak_383	482.25	592.93/631.61/637.75	482.25	631.61	0.38855	767.03	4704.3	2.1777	0.98528	0.014715	0.02943	0.26772	True
TTCATGGTCTTGCAGGCAGC	Peak_1082	447.07	589.11/630.6/454.61	447.07	589.11	0.39725	9904.9	4258.4	2.1766	0.98524	0.014756	0.029513	0.26823	True
AACTGAAGACTTGGGCCACA	Peak_2562	162.26	245.38/235.46/217.18	162.26	235.46	0.53443	216.25	1131.3	2.1763	0.98524	0.014765	0.029529	0.26823	True
CAACTCCCTCTTGAGCTCTT	Peak_948	976.98	1370.1/1214.7/1204.6	976.98	1214.7	0.31393	12128	11937	2.1759	0.98522	0.01478	0.02956	0.26831	True
ACGCCATATTTCTGGCTCTA	NO_TARGET_315	304.1	491.72/414.34/347.86	304.1	414.34	0.445	5203.3	2568.5	2.1751	0.98519	0.01481	0.02962	0.26866	True
GGCTTGTTGTGGCATGCCCT	Peak_859	123.68	186.18/171.8/184.97	123.68	184.97	0.57685	87.549	795.17	2.1736	0.98513	0.014868	0.029736	0.26937	True
GTCACAAGTCATTAGCATGT	Peak_337	882.8	660.72/697.3/636.83	882.8	660.72	-0.4175	954.37	10440	2.1735	0.014871	0.98513	0.029742	0.26937	False
CAAGGAGATCAAGGACATAG	Peak_1505	398.28	204.33/272.86/266.88	398.28	266.88	-0.57582	1974.3	3658.6	2.1724	0.014913	0.98509	0.029826	0.26994	False
GGACAGCTGCCAAGTTTCCT	Peak_523	470.9	554.73/714.48/617.5	470.9	617.5	0.3903	6671.9	4559.3	2.1712	0.98504	0.014959	0.029918	0.27058	True
TTATTTCTTGATGTCCTACT	Peak_332	466.36	627.3/560.87/611.98	466.36	611.98	0.3913	1423.5	4501.6	2.1704	0.98501	0.014989	0.029977	0.2709	True
AATGCAATAAATGCATACTA	chr15;35123287:35124287	266.65	196.69/165.73/158.29	266.65	165.73	-0.68282	506.78	2162.7	2.1701	0.014999	0.985	0.029998	0.2709	False
TCAGACATGTCTGAACTTGC	Peak_2278	579.83	594.84/747.83/750.94	579.83	747.83	0.36651	11708	5995.6	2.1696	0.98498	0.015019	0.030038	0.271	True
GCAAGCCTGGACTAGCCTTC	Peak_1209	354.03	475.49/433.54/497.87	354.03	475.49	0.42451	1130.4	3134.7	2.1694	0.98497	0.015027	0.030053	0.271	True
CCCCTTGAGCATTGCCTTGC	Peak_2312	389.2	507/518.43/519.95	389.2	518.43	0.41269	66.49	3549.6	2.169	0.98496	0.015043	0.030085	0.2711	True
CAAGCCCTGTTCACATGGGC	Peak_1333	110.07	48.694/98.026/53.376	110.07	53.376	-1.0304	1007.8	683.65	2.1685	0.015061	0.98494	0.030121	0.27122	False
CCAGCAAGCTGCAAGAACTG	Peak_1515	642.24	840.22/750.86/821.8	642.24	821.8	0.35519	2686.2	6860.1	2.168	0.98492	0.015081	0.030162	0.27137	True
AGGTGCTGACTTGACCCTGT	Peak_60	490.19	339.91/331.47/344.18	490.19	339.91	-0.52691	44.738	4806.5	2.1677	0.01509	0.98491	0.030181	0.27137	False
TTCTTAGAAGTTGCTCCACG	NO_TARGET_214	194.03	281.66/275.89/275.16	194.03	275.89	0.50557	16.95	1427.9	2.1661	0.98485	0.015151	0.030303	0.27226	True
TTGCCTGGGCATGCCCGCAA	Peak_518	459.55	275.94/337.53/315.65	459.55	315.65	-0.54046	1028.1	4415.4	2.1656	0.015171	0.98483	0.030342	0.27232	False
GGCAAGTACAAGGCAAAGCA	Peak_1501	223.54	258.75/313.28/359.83	223.54	313.28	0.4851	2570.1	1717.5	2.1655	0.98482	0.015176	0.030353	0.27232	True
ACATGTACACTAGGAGGACA	Peak_1179	807.91	737.1/599.27/583.45	807.91	599.27	-0.43036	9623.6	9286.1	2.1651	0.015191	0.98481	0.030383	0.27239	False
TCCGTCTGCTTCATGAGCGG	NO_TARGET_231	375.59	565.24/442.63/501.55	375.59	501.55	0.41628	3763.7	3387.5	2.1642	0.98478	0.015223	0.030446	0.27254	True
ATCACAAGAGAGGCTTCTAG	Peak_2520	545.79	384.78/401.2/298.17	545.79	384.78	-0.5032	3885.7	5536.4	2.1639	0.015236	0.98476	0.030472	0.27254	False
AAGTCATTAGCATGTAGGTG	Peak_337	554.87	388.6/392.1/398.48	554.87	392.1	-0.49984	26.453	5658	2.1639	0.015237	0.98476	0.030474	0.27254	False
GGACATGTGTACTAGGTTTG	Peak_574	209.92	295.99/347.64/177.61	209.92	295.99	0.4937	8340.1	1582.3	2.1637	0.98476	0.015244	0.030488	0.27254	True
AATGTACATGTTAGTTCCCT	Peak_1954	681.95	495.54/479.01/566.89	681.95	495.54	-0.45989	2682	7424.9	2.1634	0.015255	0.98475	0.030509	0.27254	False
CTCACATGCATCTGTGTCTA	Peak_2447	380.12	507/539.65/433.45	380.12	507	0.41455	3237.6	3441.3	2.1627	0.98472	0.015281	0.030563	0.27282	True
TCGCAGCGGCGTGGGATCGG	NO_TARGET_110	553.73	716.09/707.4/723.33	553.73	716.09	0.37037	63.983	5642.7	2.1614	0.98467	0.015332	0.030664	0.27304	True
AGGTACTAGTGGACATGCCC	Peak_2221	742.09	545.19/543.69/650.63	742.09	545.19	-0.44415	5560.5	8300.7	2.1612	0.015338	0.98466	0.030677	0.27304	False
AAAAAGCTTCCGCCTGATGG	NO_TARGET_237	406.22	595.79/538.64/445.41	406.22	538.64	0.40617	5978.7	3754.7	2.1609	0.98465	0.01535	0.0307	0.27304	True
TGCCTCCCTTGCTGTGCCTC	Peak_2056	494.73	645.44/711.44/596.34	494.73	645.44	0.38296	3383.9	4865.1	2.1607	0.98464	0.015358	0.030717	0.27304	True
AAGTCCAGCTTCCTAGGCCC	Peak_485	582.1	414.38/392.1/454.61	582.1	414.38	-0.48931	1057.5	6026.5	2.1605	0.015367	0.98463	0.030734	0.27304	False
CCCTGTGGCCTTGTCTACCA	Peak_1483	398.28	528.96/531.56/499.71	398.28	528.96	0.40847	431.1	3658.6	2.1604	0.98463	0.015371	0.030741	0.27304	True
CATGTAAGTACAAGTCCACT	Peak_2160	398.28	528.96/562.89/484.98	398.28	528.96	0.40847	1542.5	3658.6	2.1604	0.98463	0.015371	0.030741	0.27304	True
TTATGTGAGCACGCCATTAC	NO_TARGET_128	352.89	473.58/475.98/438.97	352.89	473.58	0.42334	601.72	3121.5	2.1601	0.98462	0.015383	0.030766	0.27306	True
GTGCTTGCTTAGACATGTCG	Peak_1553	700.11	537.55/425.45/510.75	700.11	510.75	-0.4542	3997	7686.8	2.1598	0.015394	0.98461	0.030788	0.27306	False
CTAACATGAGTACATAGATA	NO_TARGET_247	506.08	664.54/610.39/658.92	506.08	658.92	0.38008	1193.3	5012.4	2.1588	0.98457	0.015433	0.030866	0.27356	True
CTGTCTTGTCTCTGCATGTG	Peak_959	431.19	609.16/554.81/568.73	431.19	568.73	0.39862	914.19	4060.7	2.1584	0.98455	0.015448	0.030895	0.27362	True
CAGACCTAGCTCCGCTCCCA	NO_TARGET_403	284.81	389.56/331.47/402.16	284.81	389.56	0.45047	1766.5	2357.3	2.1574	0.98451	0.015487	0.030975	0.27413	True
GCAAGAACACACTTGAACAA	Peak_852	78.294	31.508/46.486/33.13	78.294	33.13	-1.2162	90.515	440.31	2.1548	0.01559	0.98441	0.031181	0.27575	False
CTGGGACTTGTTGACAAACT	Peak_1432	484.52	697.95/632.62/554	484.52	632.62	0.3841	5224.5	4733.4	2.1527	0.98433	0.015672	0.031345	0.27701	True
CACCAAGGTCTCTTGAGTGT	Peak_1926	562.81	358.05/404.23/399.4	562.81	399.4	-0.49378	866.62	5764.9	2.1522	0.015689	0.98431	0.031378	0.2771	False
TGTAACCAAGATCATAAGAC	chr1;185460861:185461861	376.72	320.81/245.57/251.23	376.72	251.23	-0.58255	2436.5	3400.9	2.1518	0.015707	0.98429	0.031415	0.27717	False
TTTCATGGGCCATGTGCGTG	Peak_1245	628.62	799.16/807.45/804.32	628.62	804.32	0.35507	18.197	6669.1	2.1514	0.98428	0.015721	0.031443	0.27717	True
GTGTCCATGTGGGGATTACA	Peak_2456	358.57	505.09/480.02/402.16	358.57	480.02	0.41985	3345.5	3187.5	2.1513	0.98427	0.015727	0.031453	0.27717	True
GATACAATGATACGTGAACC	chr2;78735217:78736217	474.3	353.27/328.44/270.56	474.3	328.44	-0.52885	1983.3	4602.7	2.1501	0.015774	0.98423	0.031549	0.27749	False
TCCAGGCAAGCAGGCCGTCG	Peak_1715	416.43	271.16/314.29/282.52	416.43	282.52	-0.55808	569.07	3879.2	2.15	0.015776	0.98422	0.031552	0.27749	False
TTCAACTGCAGGCATGTTTC	Peak_624	560.54	684.59/819.58/723.33	560.54	723.33	0.36726	5382	5734.3	2.1498	0.98421	0.015786	0.031572	0.27749	True
AAGGGCTGCCAAGACTATGA	Peak_1316	212.19	119.35/136.43/126.08	212.19	126.08	-0.74643	76.199	1604.6	2.1497	0.01579	0.98421	0.031579	0.27749	False
GTTCCACATGGGACATGTAG	Peak_1148	751.17	559.51/553.8/553.08	751.17	553.8	-0.43911	16.575	8435	2.1491	0.015814	0.98419	0.031628	0.27768	False
GGTCGCCTGTGCGACATGCT	NO_TARGET_294	661.53	858.36/763.99/842.97	661.53	842.97	0.34921	3236.9	7133.1	2.1483	0.98415	0.015845	0.03169	0.27768	True
AGTCCTGCATGCCTGCTGCC	Peak_1621	482.25	589.11/629.59/647.87	482.25	629.59	0.38394	986.5	4704.3	2.1482	0.98415	0.015849	0.031697	0.27768	True
CTGGAGGGCTTGACTCATGT	Peak_75	486.79	303.62/338.54/432.53	486.79	338.54	-0.52266	5026.3	4762.6	2.1481	0.015853	0.98415	0.031706	0.27768	False
CATGTCTCCACTTGTTTGAT	Peak_943	857.83	1073.2/1181.4/1031.6	857.83	1073.2	0.3228	6714.6	10052	2.148	0.98414	0.015856	0.031713	0.27768	True
CCTAGGAGGCTTGGTGTGAC	Peak_2579	65.813	144.17/106.11/74.542	65.813	106.11	0.68091	1222.7	352.11	2.1475	0.98412	0.015879	0.031758	0.27769	True
TCTAACAAATTCCATGTTCT	Peak_1658	671.74	817.3/854.95/862.3	671.74	854.95	0.34747	735.53	7278.6	2.1474	0.98412	0.015881	0.031763	0.27769	True
TAATATCTAGAAAATACTCA	Peak_267	482.25	376.19/328.44/334.98	482.25	334.98	-0.52439	870.5	4704.3	2.1472	0.015891	0.98411	0.031781	0.27769	False
AGAAACTGAACTATCCTACT	NO_TARGET_47	162.26	247.29/234.45/202.46	162.26	234.45	0.52825	594.2	1131.3	2.1463	0.98408	0.015924	0.031849	0.27809	True
GTCCGGACATGCCTCTGTCT	Peak_2340	393.74	464.98/522.47/551.24	393.74	522.47	0.40719	2066.2	3604	2.1442	0.98399	0.016006	0.032013	0.27902	True
ACCAAGGAGATCCTTGGGAG	Peak_180	275.73	121.26/173.82/204.3	275.73	173.82	-0.66263	1845.9	2259.5	2.144	0.016016	0.98398	0.032032	0.27902	False
GTCTTGCCTGGGCATGCACA	Peak_236	312.04	237.74/194.03/201.54	312.04	201.54	-0.62815	683.55	2656.7	2.1439	0.016021	0.98398	0.032041	0.27902	False
AAAGCATGAGCTCCCTCTAG	Peak_708	504.94	343.73/353.7/353.38	504.94	353.38	-0.51365	46.7	4997.6	2.1438	0.016023	0.98398	0.032045	0.27902	False
CGACACAAATTACTAACAAC	chr7;86555535:86556535	119.14	60.152/128.34/55.216	119.14	60.152	-0.97429	2337.2	757.55	2.1435	0.016037	0.98396	0.032074	0.27907	False
AACAAGGTGCTAACTGGCTA	Peak_1457	440.26	304.58/245.57/301.85	440.26	301.85	-0.54304	1587.4	4173.4	2.1426	0.016074	0.98393	0.032147	0.27939	False
CTTGGAGGTACGCATGAAAA	Peak_86	44.253	75.429/89.941/63.499	44.253	75.429	0.75609	176.47	211.72	2.1425	0.98391	0.016094	0.032188	0.27939	True
CAGGCTAGTCTTGGACCCTT	Peak_976	599.12	768.61/807.45/736.22	599.12	768.61	0.35887	1278.9	6259.7	2.1422	0.98391	0.016089	0.032178	0.27939	True
GGTACAACAGGACTTGTCCA	Peak_1767	801.1	1006.4/1051/900.95	801.1	1006.4	0.32872	6551.7	9182.9	2.1419	0.9839	0.016101	0.032201	0.27939	True
CAGCCAAGGCCAACCTTGCT	Peak_2039	440.26	578.6/616.45/513.51	440.26	578.6	0.39343	2834.7	4173.4	2.1414	0.98388	0.016119	0.032239	0.27939	True
ACTGACCTTCCATGGGACCT	Peak_1573	366.51	314.13/240.52/243.87	366.51	243.87	-0.58575	2473.5	3280.5	2.1412	0.01613	0.98387	0.032261	0.27939	False
CTAGCTCAGGCATGTTCACG	Peak_1412	542.39	357.09/401.2/383.75	542.39	383.75	-0.49804	507.56	5491	2.1408	0.016147	0.98385	0.032294	0.27939	False
TGTTTCCAAGATAGTTCAAG	Peak_443	492.46	386.69/343.6/328.54	492.46	343.6	-0.51803	1042	4835.7	2.1407	0.016149	0.98385	0.032297	0.27939	False
CATGCCCGGGCATGTCTGCT	Peak_180	416.43	591.02/549.75/511.67	416.43	549.75	0.39985	1576.5	3879.2	2.1405	0.98384	0.016157	0.032313	0.27939	True
TCAAATACAAACATGGTGCT	Peak_166	613.87	964.34/730.65/785.91	613.87	785.91	0.35592	17446	6463.6	2.1399	0.98382	0.016182	0.032363	0.27962	True
CAGCGACACTTGCTTCTGAA	Peak_1269	666.07	705.59/852.93/847.57	666.07	847.57	0.3472	10093	7197.7	2.1394	0.9838	0.016203	0.032406	0.27973	True
GATCTGTTGCTACATGGAGC	Peak_2147	260.98	224.38/136.43/162.89	260.98	162.89	-0.67675	2240.5	2102.7	2.1392	0.01621	0.98379	0.03242	0.27973	False
CCTGCTTTCCCATGTGTTCT	Peak_2286	773.87	1056/974.19/959.84	773.87	974.19	0.33174	3449.1	8773	2.1388	0.98377	0.016226	0.032452	0.27981	True
TACATGAAAAAAGACAAGTT	Peak_910	206.52	110.76/137.44/122.4	206.52	122.4	-0.74992	180.88	1548.9	2.1374	0.016282	0.98372	0.032565	0.2805	False
AGCTATCCATGGCCCTATCT	Peak_374	819.25	591.97/611.4/615.66	819.25	611.4	-0.4216	197.78	9458.8	2.1372	0.016291	0.98371	0.032582	0.2805	False
CCAAGCTGCTCATGGGTGAC	Peak_2018	426.65	475.49/561.88/573.33	426.65	561.88	0.39641	3797.4	4004.6	2.137	0.9837	0.0163	0.0326	0.2805	True
GCAAATCATGGACTTGTTCT	Peak_347	634.3	497.45/458.8/440.81	634.3	458.8	-0.46642	908.59	6748.5	2.1363	0.016327	0.98367	0.032654	0.28077	False
GGCTGTGGAGCCATGCTGTA	Peak_551	501.54	710.37/651.82/639.59	501.54	651.82	0.37746	1788.6	4953.3	2.1353	0.98363	0.016368	0.032735	0.28097	True
GGACATGCCTTGTGTTGAGT	Peak_1443	911.16	688.41/667.99/750.94	911.16	688.41	-0.40394	2163.8	10885	2.1351	0.016378	0.98362	0.032756	0.28097	False
GTTCAAGCAGATTTGAATCA	Peak_1869	476.57	307.44/353.7/331.3	476.57	331.3	-0.52325	535.48	4631.6	2.1346	0.016395	0.98361	0.03279	0.28097	False
GTATCCTATCAAGTGGTGCA	Peak_1499	642.24	772.43/864.04/819.04	642.24	819.04	0.35034	2098.9	6860.1	2.1346	0.9836	0.016396	0.032791	0.28097	True
TCAACTTTGACTAGAACTTG	Peak_2204	343.81	443.98/466.89/461.06	343.81	461.06	0.42225	162.82	3016.7	2.1346	0.9836	0.016396	0.032792	0.28097	True
AGATTTCCTTGCCCCCATGC	Peak_64	807.91	657.85/602.3/583.45	807.91	602.3	-0.42309	1720.5	9286.1	2.1336	0.016438	0.98356	0.032875	0.2813	False
GAGGGTGGATCCTCATGATG	Peak_1577	666.07	433.48/485.08/559.53	666.07	485.08	-0.45665	4102.7	7197.7	2.1334	0.016447	0.98355	0.032895	0.2813	False
ACCACCAAGGGAACAAGCCT	Peak_2316	334.74	219.6/242.54/212.58	334.74	219.6	-0.60588	287.66	2912.7	2.1333	0.016449	0.98355	0.032898	0.2813	False
ACACAAGGTAAGGCAAGGAA	Peak_1501	243.96	314.13/337.53/364.43	243.96	337.53	0.46674	635.6	1925.3	2.1325	0.98352	0.016481	0.032962	0.28165	True
TGAGTGATATCCAAGACTCT	Peak_1878	498.13	447.8/347.64/348.78	498.13	348.78	-0.51296	4902.6	4909.2	2.1316	0.016521	0.98348	0.033042	0.28213	False
GGCAGTTAGCATCCTTGAGC	Peak_2004	506.08	355.18/361.79/343.26	506.08	355.18	-0.50958	92.858	5012.4	2.1313	0.016532	0.98347	0.033064	0.28213	False
CTCTCCTGCTCCTTGAACCT	Peak_2474	612.74	468.8/441.62/426.09	612.74	441.62	-0.47155	490.1	6447.8	2.131	0.016544	0.98346	0.033088	0.28215	False
GGAGGCATCCATGAGGTCAA	Peak_2056	322.25	391.47/571.99/434.37	322.25	434.37	0.42957	10390	2771.2	2.1297	0.9834	0.016596	0.033193	0.28285	True
TGCTGATGGTCACAAGATTG	Peak_470	217.86	274.03/311.26/304.61	217.86	304.61	0.48167	489.8	1660.8	2.1286	0.98336	0.016643	0.033286	0.28345	True
GTTTAAACATGTCACATGTC	Peak_1167	394.88	321.77/237.49/266.88	394.88	266.88	-0.56347	1938.2	3617.6	2.1281	0.016666	0.98333	0.033331	0.28354	False
TACTGAGTTCCTTGAAATCA	Peak_321	626.35	865.04/785.22/799.72	626.35	799.72	0.35201	2238.8	6637.3	2.1279	0.98333	0.016671	0.033343	0.28354	True
CAGAACATGTCTAAGCATGC	Peak_85	212.19	130.81/91.962/127	212.19	127	-0.73602	620.99	1604.6	2.1267	0.016722	0.98328	0.033443	0.28405	False
GGACATGTTGCAACATGTTT	Peak_221	483.38	642.58/581.08/629.47	483.38	629.47	0.38027	1256.5	4718.8	2.1266	0.98327	0.016727	0.033453	0.28405	True
CATACTAAATCTCTTGTCTC	Peak_1085	406.22	576.7/533.58/536.52	406.22	536.52	0.4005	811.37	3754.7	2.1264	0.98326	0.016736	0.033471	0.28405	True
ACAAGGAAACTCTAGAAAAA	Peak_424	156.59	188.09/227.38/226.39	156.59	226.39	0.52899	733.66	1080.2	2.1237	0.98315	0.016846	0.033691	0.28572	True
TGAGGTCAAGAGCCAGGAGG	Peak_2099	318.85	215.78/199.08/207.98	318.85	207.98	-0.61402	70.023	2732.9	2.1208	0.016969	0.98303	0.033938	0.28736	False
AATCTCAAGTACAAGAGAGT	Peak_1120	375.59	191.91/275.89/252.15	375.59	252.15	-0.57296	2096.1	3387.5	2.1207	0.016972	0.98303	0.033944	0.28736	False
GCTTGTTCTAGAAACAGCAA	Peak_2078	141.84	207.19/212.22/143.56	141.84	207.19	0.54353	2036.9	949.83	2.1205	0.98302	0.016982	0.033964	0.28736	True
TGTGTTTGCACTTGTGCTTG	Peak_2605	502.67	652.12/625.55/658	502.67	652.12	0.37487	370.42	4968.1	2.1203	0.98301	0.016989	0.033977	0.28736	True
CCAAGACATGTTGCCTTCAA	Peak_1648	414.17	580.51/496.19/545.72	414.17	545.72	0.39712	1831.8	3851.5	2.1198	0.98299	0.017011	0.034021	0.28741	True
TCAGGACATGTTTGCTGAGG	Peak_1353	653.59	402.92/475.98/506.15	653.59	475.98	-0.45665	3123.8	7020.4	2.1197	0.017015	0.98299	0.03403	0.28741	False
TGGTAGCATGCCCAAGGCAG	Peak_1727	380.12	248.25/308.23/255.84	380.12	255.84	-0.56942	1401.1	3441.3	2.1187	0.017058	0.98294	0.034115	0.28794	False
TCCTAAATCCCTTCCCCTCT	Peak_2614	692.17	876.5/877.18/798.8	692.17	876.5	0.3402	3019.1	7571.9	2.1184	0.98293	0.017072	0.034145	0.28799	True
TTCATGAGCTTCATATTGCA	Peak_2039	393.74	529.91/500.23/520.87	393.74	520.87	0.4028	253.82	3604	2.1177	0.9829	0.0171	0.034199	0.28825	True
TGGGGAACTGCCTTGAGCAA	Peak_289	595.72	386.69/478/428.85	595.72	428.85	-0.47322	2096.7	6212.9	2.1171	0.017128	0.98287	0.034255	0.28852	False
ACATGCGGACATGTGTGGGC	Peak_546	365.37	244.43/219.29/244.79	365.37	244.43	-0.57802	315.88	3267.1	2.116	0.017174	0.98283	0.034348	0.28881	False
TTGACTTCTTGATTTCATGG	Peak_2110	365.37	244.43/281.95/242.95	365.37	244.43	-0.57802	705.09	3267.1	2.116	0.017174	0.98283	0.034348	0.28881	False
ACTGGATGACATGAGACACA	Peak_1745	281.41	179.5/200.09/161.97	281.41	179.5	-0.64576	365.74	2320.5	2.1155	0.017196	0.9828	0.034391	0.28881	False
CCTCCAACTCTTGGACTCAT	Peak_1095	146.38	212.92/245.57/189.58	146.38	212.92	0.53756	805.48	989.5	2.1154	0.9828	0.017198	0.034397	0.28881	True
TCATGCCTGGATTTTCCCAA	Peak_881	485.65	339.91/329.45/415.96	485.65	339.91	-0.51351	2947	4748	2.1151	0.017209	0.98279	0.034418	0.28881	False
GGCCGGGGTTCTAGCCAGCT	Peak_2285	349.49	466.89/442.63/467.5	349.49	466.89	0.41682	294.5	3082.1	2.1148	0.98278	0.017224	0.034448	0.28881	True
ACACATGCACATGACCTTCC	Peak_1351	401.68	273.07/259.72/335.9	401.68	273.07	-0.5551	2062.9	3699.8	2.1145	0.017238	0.98276	0.034476	0.28881	False
CGCCTATTCCCATGGTGCCC	Peak_2301	258.71	162.31/158.66/206.14	258.71	162.31	-0.66925	967.05	2078.8	2.1142	0.017247	0.98275	0.034495	0.28881	False
GCATGCCTGAACTTGACCTC	Peak_365	514.02	363.78/362.8/345.1	514.02	362.8	-0.50149	157.02	5116.2	2.1142	0.017249	0.98275	0.034499	0.28881	False
TGATACCTTGGGCAACACCA	Peak_2274	730.75	921.38/890.32/924.87	730.75	921.38	0.33401	488.44	8133.6	2.1137	0.98273	0.01727	0.03454	0.28896	True
GCTGGCCTTGTGACTCGCTT	Peak_2501	266.65	141.31/184.94/168.41	266.65	168.41	-0.65985	503.76	2162.7	2.1126	0.017318	0.98268	0.034636	0.28941	False
AACATTACGTTATTTAGGCC	chr19;57625812:57626812	616.14	445.89/368.86/454.61	616.14	445.89	-0.46569	3004.8	6495.1	2.1125	0.01732	0.98268	0.034641	0.28941	False
GCACACAGCTGACTAGACCC	Peak_138	238.29	147.04/151.59/124.24	238.29	147.04	-0.69277	270.29	1867	2.1118	0.017351	0.98265	0.034701	0.28955	False
CATGACCAGACATGTTCAGC	Peak_1109	283.68	181.41/130.36/185.9	283.68	181.41	-0.64213	1312.9	2345	2.1118	0.017352	0.98265	0.034704	0.28955	False
CTCTTGGACACTTGGCTCTC	Peak_534	854.43	1065.5/979.25/1127.3	854.43	1065.5	0.31823	5632.7	9998.9	2.1113	0.98263	0.017373	0.034745	0.28965	True
AAACACCCCAAGTAATCATG	Peak_926	425.51	292.17/237.49/311.97	425.51	292.17	-0.54087	1691.2	3990.6	2.1109	0.017393	0.98261	0.034785	0.28965	False
TCATGGGTCTAGCCAGCTCA	Peak_72	401.68	628.25/458.8/530.08	401.68	530.08	0.39927	7359.5	3699.8	2.1108	0.98261	0.017393	0.034786	0.28965	True
AGAATCTAGAATCTAGAAAG	Peak_1682	584.37	420.11/407.26/420.56	584.37	420.11	-0.47516	82.629	6057.5	2.1105	0.017407	0.98259	0.034813	0.28968	False
TTCGAGGTCCGGACAGGTCG	NO_TARGET_283	737.56	929.01/1039.9/907.39	737.56	929.01	0.33255	6379.7	8233.8	2.11	0.98257	0.017431	0.034862	0.28989	True
TTTCGGTACAAGGCATGTTT	Peak_255	670.61	965.3/827.66/850.33	670.61	850.33	0.3421	6865.3	7262.4	2.1089	0.98253	0.017475	0.034949	0.29042	True
AGGCGAGGCAGGGCAAGGTA	Peak_1501	476.57	401.97/322.37/333.14	476.57	333.14	-0.51528	2426.7	4631.6	2.1076	0.017533	0.98247	0.035065	0.29119	False
CTTGCAGCTTGCTAGCTGTG	Peak_2146	603.66	452.57/426.46/436.21	603.66	436.21	-0.4678	181.37	6322.3	2.106	0.017604	0.9824	0.035207	0.29217	False
TGACCAGTTCATGTGCCTGG	Peak_2447	745.5	532.77/628.58/553.08	745.5	553.08	-0.43003	3055.9	8351	2.1056	0.017621	0.98238	0.035243	0.29224	False
ATCACTTCCTGCTTGTGCAG	Peak_840	315.45	203.37/206.16/239.27	315.45	206.16	-0.61124	552.14	2694.7	2.1053	0.017631	0.98237	0.035262	0.29224	False
TTTCATGTTTGAGGGTCACT	Peak_2494	192.9	272.12/291.05/262.28	192.9	272.12	0.49421	227.56	1417.1	2.1044	0.98233	0.017673	0.035346	0.29267	True
GGAGCCTAGGATCATGTTCT	Peak_299	569.62	784.84/730.65/715.97	569.62	730.65	0.35862	1576.2	5856.9	2.1041	0.98231	0.017685	0.035371	0.29267	True
AAGAGGAAACCTTGGGCTTG	Peak_1034	276.87	377.14/335.51/406.76	276.87	377.14	0.44454	1305.2	2271.6	2.1039	0.98231	0.017693	0.035386	0.29267	True
ATCTAGTGTTCAAGTTGAGT	Peak_1417	346.08	238.7/227.38/230.07	346.08	230.07	-0.58696	40.854	3042.8	2.1032	0.017724	0.98228	0.035449	0.293	False
TGTTGGGACATGTCTGAGCA	Peak_1435	676.28	856.45/942.87/828.25	676.28	856.45	0.3403	4131.7	7343.6	2.1024	0.98224	0.017757	0.035514	0.29319	True
TTGCCCAGACATGCTTTCAA	Peak_748	625.22	796.3/802.4/721.49	625.22	796.3	0.34845	2816.4	6621.5	2.1024	0.98224	0.017759	0.035518	0.29319	True
CTCTTAAGTTCATGAGGGCA	Peak_982	386.93	401.97/518.43/511.67	386.93	511.67	0.40223	6040.3	3522.4	2.1018	0.98221	0.017788	0.035575	0.29346	True
AGCCAAAAACCTCAAGAGCT	Peak_2364	436.86	571.92/460.82/577.01	436.86	571.92	0.38787	6184.4	4131	2.1014	0.9822	0.017804	0.035609	0.29354	True
GCAAGTTGCTTGTTTGATCA	Peak_1627	306.37	363.78/413.33/431.61	306.37	413.33	0.43079	1394.7	2593.6	2.1002	0.98214	0.017857	0.035714	0.29415	True
GTTCAGGCATGACAGGATGG	Peak_2513	652.45	509.86/402.21/476.7	652.45	476.7	-0.45197	3324.3	7004.3	2.1	0.017865	0.98213	0.03573	0.29415	False
TTGGTCCCCAAGTAGGTACA	Peak_2110	380.12	586.24/503.27/481.3	380.12	503.27	0.40392	3683.8	3441.3	2.0992	0.9821	0.017902	0.035803	0.29445	True
ATGGGTTGCAGTCAAACCAC	chr1;163947650:163948650	373.32	262.57/251.63/224.55	373.32	251.63	-0.56721	426.63	3360.6	2.099	0.017907	0.98209	0.035814	0.29445	False
GCTTGTACTTTCTTGCACTT	Peak_2016	349.49	465.94/480.02/364.43	349.49	465.94	0.41387	5251.4	3082.1	2.0976	0.98203	0.017971	0.035941	0.2953	True
CTCATGAAAAAGTGGTTCGG	Peak_192	595.72	451.62/430.51/390.2	595.72	430.51	-0.46767	1035.3	6212.9	2.096	0.01804	0.98196	0.03608	0.29621	False
CCCATCTCCTTCTTGTCACC	Peak_656	591.18	737.1/757.93/755.54	591.18	755.54	0.35339	172.93	6150.6	2.0958	0.98195	0.01805	0.0361	0.29621	True
GCAAGGCACAAAGCAAGTTA	Peak_1501	295.02	399.1/402.21/380.07	295.02	399.1	0.43467	185.91	2468.5	2.0949	0.98191	0.018092	0.036184	0.29661	True
GAGAAACAAAAGCAAGGGGA	Peak_137	247.36	127.94/154.62/215.34	247.36	154.62	-0.67445	2199.6	1960.4	2.0947	0.018099	0.9819	0.036198	0.29661	False
AAGAAGCATGGTCTTTGATC	Peak_1686	388.07	263.52/219.29/313.81	388.07	263.52	-0.55663	2242.6	3536	2.0944	0.01811	0.98189	0.03622	0.29661	False
TTGGCACAAGGTAGTTGCTT	Peak_167	820.39	679.81/591.19/616.58	820.39	616.58	-0.41143	2321.5	9476.1	2.0936	0.018146	0.98185	0.036292	0.29668	False
CTTTGGAATCTCATGGCATG	Peak_1082	704.65	912.78/834.74/888.98	704.65	888.98	0.33483	1754.6	7752.6	2.0936	0.98185	0.01815	0.0363	0.29668	True
CTTGCCTGCAAGCGGAGCAC	Peak_1247	248.5	193.82/149.57/155.53	248.5	155.53	-0.67263	751.09	1972.2	2.0935	0.01815	0.98185	0.036301	0.29668	False
TTGAGGCAGTATTCTTGCAC	Peak_1245	324.52	213.87/189.99/291.73	324.52	213.87	-0.59928	3315.8	2796.8	2.0923	0.018206	0.98179	0.036411	0.29716	False
CTCACCATTCATGTGCCAGA	Peak_220	574.16	434.43/411.3/413.2	574.16	413.2	-0.47362	227.12	5918.4	2.0922	0.01821	0.98179	0.03642	0.29716	False
TGTATTACTGAGGCATGCAC	Peak_1423	237.15	147.04/145.52/161.97	237.15	147.04	-0.68592	112.6	1855.4	2.0921	0.018216	0.98178	0.036432	0.29716	False
CCCTACATGGGCATGTTCTT	Peak_276	418.7	581.47/478/549.4	418.7	549.4	0.39111	3063.2	3907	2.091	0.98174	0.018265	0.03653	0.29759	True
TTAATGGGCATGCATCACCT	Peak_75	718.27	531.82/596.24/503.39	718.27	531.82	-0.43288	2479.1	7950.8	2.091	0.018266	0.98173	0.036532	0.29759	False
CGCCCCTTGCGTTCTTGCCG	Peak_1929	617.28	539.46/448.7/346.02	617.28	448.7	-0.45931	9389.8	6510.9	2.0893	0.018343	0.98166	0.036685	0.29864	False
AGGTTGCCTTGAAACATTCT	Peak_2059	410.76	549.96/539.65/509.83	410.76	539.65	0.39288	497.68	3809.9	2.0881	0.9816	0.018396	0.036791	0.29897	True
TGCCCCTTCTTGAGCATGCC	Peak_825	802.23	932.83/1002.5/1039	802.23	1002.5	0.32114	3092.1	9200.1	2.0878	0.98159	0.018407	0.036814	0.29897	True
CACTAGCCTAAGGGCCATGG	Peak_1718	249.63	151.81/156.64/196.02	249.63	156.64	-0.66896	787	1984	2.0878	0.018408	0.98159	0.036815	0.29897	False
ACAAACGACCTTGAGCAGGG	NO_TARGET_481	713.73	996.8/748.84/899.11	713.73	899.11	0.3327	16063	7884.6	2.0877	0.98159	0.018411	0.036823	0.29897	True
GCATGGCAAGACAAGGAATA	Peak_1501	563.95	781.98/722.56/704.93	563.95	722.56	0.357	1920.5	5780.2	2.0863	0.98152	0.018476	0.036952	0.29981	True
TCCAAGTGCAATCTTGCTAA	Peak_1683	533.31	718/686.18/614.74	533.31	686.18	0.36301	3058.1	5370.3	2.0861	0.98151	0.018487	0.036974	0.29981	True
TGGAGTCTTGGACACTGAAT	Peak_617	464.09	324.63/346.63/279.76	464.09	324.63	-0.51429	1248.5	4472.8	2.0853	0.018521	0.98148	0.037042	0.30016	False
CAACTTTGACTAGAACTTGC	Peak_2204	31.772	56.333/71.751/38.651	31.772	56.333	0.80691	275.17	138.8	2.0848	0.98139	0.01861	0.037221	0.30104	True
GGCAAGACACTAAAAAGGCA	Peak_1501	453.88	536.59/591.19/628.55	453.88	591.19	0.38057	2188.1	4343.9	2.0833	0.98139	0.018612	0.037223	0.30104	True
CATGCCTAGACATGTCATCT	Peak_318	493.59	578.6/638.68/679.16	493.59	638.68	0.37111	2624	4850.4	2.0833	0.98139	0.018613	0.037227	0.30104	True
CTCAAGGCTTCTCAAGCTAA	Peak_2516	291.62	394.33/319.34/395.72	291.62	394.33	0.43404	2812.5	2431.3	2.083	0.98138	0.018624	0.037247	0.30104	True
AAACATGCAGGGACAAGCCC	Peak_2348	366.51	247.29/241.53/258.6	366.51	247.29	-0.56574	80.516	3280.5	2.0815	0.018696	0.9813	0.037391	0.302	False
AAGCTTGCCCATGTGGCTGT	Peak_1682	476.57	317.95/362.8/334.98	476.57	334.98	-0.50735	531.96	4631.6	2.0806	0.018737	0.98126	0.037474	0.30248	False
GGCTGGGCTTGCTCATGGGA	Peak_1607	137.3	91.66/62.656/74.542	137.3	74.542	-0.87244	217.16	910.56	2.0798	0.018773	0.98123	0.037546	0.30286	False
ACTGGGCTTGATGCTCCTAG	Peak_1153	501.54	355.18/320.35/469.34	501.54	355.18	-0.49661	7122.4	4953.3	2.0795	0.018786	0.98121	0.037573	0.30286	False
CACCAGGACTTGCCTGCAAG	Peak_1247	167.94	96.434/92.973/122.4	167.94	96.434	-0.79397	343.01	1183.1	2.0788	0.018818	0.98118	0.037635	0.30286	False
TTCAGGTGTATCCATGCAGC	Peak_1108	506.08	316.04/393.11/358.91	506.08	358.91	-0.49458	1504	5012.4	2.0787	0.018822	0.98118	0.037643	0.30286	False
GTCCTGACATGTAGAACCAA	Peak_220	506.08	376.19/344.61/358.91	506.08	358.91	-0.49458	251.58	5012.4	2.0787	0.018822	0.98118	0.037643	0.30286	False
TCATGCCTAGTCATGTCTAC	Peak_1721	365.37	171.86/246.58/268.72	365.37	246.58	-0.56542	3036.4	3267.1	2.0783	0.018841	0.98116	0.037682	0.30297	False
GCACAACGCTTGCCATGTAG	chr2;164464267:164465267	645.64	511.77/472.95/438.05	645.64	472.95	-0.44824	1362.5	6908.1	2.0778	0.018865	0.98114	0.037729	0.30297	False
CCAACATGTTTCTTTTTACA	Peak_492	125.95	185.23/186.96/163.81	125.95	185.23	0.5528	230.93	814.14	2.0775	0.98112	0.018877	0.037754	0.30297	True
TCGCAAGAAGAAACCAAGCC	Peak_1097	118.01	153.72/174.83/192.34	118.01	174.83	0.56311	376.03	748.22	2.0773	0.98111	0.018889	0.037777	0.30297	True
TAAAAACCATGGTGCCTTGT	Peak_670	518.56	677.9/667.99/601.86	518.56	667.99	0.3647	2235.8	5175.7	2.0771	0.9811	0.018896	0.037791	0.30297	True
CAAATGCCATTTAGGTTATC	NO_TARGET_20	912.3	1226/1112.6/1129.2	912.3	1129.2	0.30739	4819.8	10903	2.077	0.9811	0.018902	0.037804	0.30297	True
AAGCCCACAAGTAATGATTC	Peak_2123	455.01	317.95/251.63/331.3	455.01	317.95	-0.51577	2287.8	4358.1	2.0763	0.018934	0.98107	0.037867	0.30328	False
CTCTTCTAAACCTTGTCAGA	Peak_765	308.64	202.42/169.78/269.64	308.64	202.42	-0.60615	2792.2	2618.8	2.0757	0.018961	0.98104	0.037921	0.30352	False
TTCATTCAATCATGAGGTCA	Peak_2329	334.74	481.22/446.67/445.41	334.74	446.67	0.41512	597.35	2912.7	2.0741	0.98097	0.019035	0.03807	0.30415	True
ATAGGTCATCCACTGGGCGG	NO_TARGET_196	773.87	930.92/973.18/968.13	773.87	968.13	0.32274	704.84	8773	2.074	0.98096	0.019039	0.038078	0.30415	True
TCGGCTACGGCGTGGAGAAG	NO_TARGET_469	423.24	619.66/553.8/514.43	423.24	553.8	0.38706	2943.8	3962.7	2.0739	0.98096	0.019044	0.038089	0.30415	True
TGAATCAAGTATTAAATTGG	Peak_1386	232.61	320.81/347.64/252.15	232.61	320.81	0.46209	2716.7	1809.1	2.0736	0.98094	0.01906	0.038119	0.30415	True
CGTTGGGCATAGCGAACACT	NO_TARGET_402	523.1	673.13/598.26/680.08	523.1	673.13	0.36319	2826.8	5235.4	2.0735	0.98094	0.019062	0.038123	0.30415	True
TGTTTTCCAGCTCCCAAGTG	Peak_131	908.89	1124.7/1164.2/1058.3	908.89	1124.7	0.30711	2984.3	10850	2.0723	0.98088	0.01912	0.03824	0.30457	True
CCACTTATTGCCTAGTTTCA	Peak_717	268.92	311.26/365.83/397.56	268.92	365.83	0.44255	1992.1	2186.8	2.0722	0.98088	0.019121	0.038242	0.30457	True
TTTCTCCAAGCTGAACACTA	Peak_1195	474.3	614.89/644.75/568.73	474.3	614.89	0.37381	1511.1	4602.7	2.0722	0.98088	0.019125	0.038249	0.30457	True
TGTTTTTGCTTGTCTGTTTG	Peak_1482	394.88	479.31/519.44/569.65	394.88	519.44	0.39467	2065.9	3617.6	2.0709	0.98082	0.019183	0.038365	0.30529	True
GCTGGAGGCTCATGGAGCAC	Peak_136	169.07	105.98/93.983/97.549	169.07	97.549	-0.78722	41.915	1193.5	2.0703	0.019212	0.98079	0.038425	0.30557	False
GTGATCTTGATTACTACTCA	Peak_25	497	352.32/331.47/356.15	497	352.32	-0.49517	224.68	4894.5	2.068	0.019319	0.98068	0.038638	0.30707	False
AAAGCAAGACCGTGTCTTGG	Peak_350	470.9	394.33/330.46/331.3	470.9	331.3	-0.506	1986.8	4559.3	2.0675	0.019344	0.98066	0.038687	0.30716	False
ACTCACCTTGGCTGGTCTCC	Peak_887	171.34	99.298/117.23/78.223	171.34	99.298	-0.78096	382.8	1214.4	2.0673	0.019352	0.98065	0.038704	0.30716	False
TTCCAATAGTACCAAATACT	chr4;58960257:58961257	592.31	818.26/738.73/754.62	592.31	754.62	0.34887	2150.9	6166.2	2.067	0.98063	0.019368	0.038735	0.30716	True
ACGCCGCCAAGGCCACTTGA	Peak_1113	560.54	717.05/737.72/657.07	560.54	717.05	0.35469	2012.1	5734.3	2.0668	0.98062	0.019377	0.038754	0.30716	True
TCACTGTAGCCATGAACCCC	Peak_69	352.89	229.15/267.8/237.43	352.89	237.43	-0.56974	495.51	3121.5	2.0666	0.019387	0.98061	0.038773	0.30716	False
GACTTCTTGAGGTCAAGGGC	Peak_64	524.23	453.53/361.79/374.55	524.23	374.55	-0.48394	3200.1	5250.4	2.0657	0.019428	0.98057	0.038855	0.30759	False
ATATGACTCTAGTGACTTGT	Peak_1480	856.7	626.34/649.8/722.41	856.7	649.8	-0.39826	2911.5	10034	2.0655	0.019439	0.98056	0.038878	0.30759	False
GCACTTTGCCCAAGGCCACT	Peak_2080	573.02	775.29/669/731.62	573.02	731.62	0.35195	2914.1	5903	2.0642	0.9805	0.0195	0.039001	0.30837	True
TGACTTTTCTTGAAGTGGCT	Peak_1033	528.77	759.06/678.1/679.16	528.77	679.16	0.36051	3192.5	5310.3	2.0638	0.98048	0.019519	0.039039	0.30847	True
CAAGCCCAGGCTAGTCTGCT	Peak_1772	451.61	594.84/587.14/552.16	451.61	587.14	0.3779	641.4	4315.3	2.0632	0.98045	0.019547	0.039094	0.30872	True
CAATGGCGTGGACATTTGAT	NO_TARGET_450	701.24	900.37/882.23/812.6	701.24	882.23	0.33082	2588.7	7703.2	2.0621	0.9804	0.019598	0.039197	0.30906	True
GATGGCCATGACGCTCACGC	Peak_835	510.62	363.78/297.11/404	510.62	363.78	-0.48805	3031.2	5071.6	2.0619	0.019609	0.98039	0.039218	0.30906	False
CAAGTGCCTCCCTTGTTTTC	Peak_645	357.43	473.58/404.23/481.3	357.43	473.58	0.40495	2434.4	3174.3	2.0615	0.98037	0.019628	0.039255	0.30906	True
GCACTAGCCAAGGCAAGGCA	Peak_1501	308.64	415.34/331.47/414.12	308.64	414.12	0.42295	3416.6	2618.8	2.0613	0.98036	0.019638	0.039276	0.30906	True
CTCTTTAATAACTATACAAG	chr5;104339877:104340877	365.37	241.56/261.74/247.55	365.37	247.55	-0.55976	118.56	3267.1	2.0613	0.019639	0.98036	0.039277	0.30906	False
CAGCCACTGGCATGGATACT	Peak_1781	468.63	557.6/607.36/632.23	468.63	607.36	0.37339	1547.2	4530.4	2.061	0.98035	0.01965	0.0393	0.30906	True
TGTGTCCTTGTGTGCATGCA	Peak_1133	433.46	565.24/559.86/603.7	433.46	565.24	0.3822	754.11	4088.8	2.0609	0.98034	0.019656	0.039312	0.30906	True
TTACCAGTTACATGTGGCCT	Peak_1452	644.51	971.98/815.53/727.02	644.51	815.53	0.33907	16155	6892.1	2.0601	0.9803	0.019696	0.039392	0.30948	True
TCTTTGCATGCCATTCTCTG	Peak_2016	549.19	683.63/744.79/703.09	549.19	703.09	0.35581	1059	5581.9	2.0598	0.98029	0.019708	0.039416	0.30948	True
TGTTTCTGCATGCCCCTCTT	Peak_881	449.34	712.28/584.11/568.73	449.34	584.11	0.3777	8331.2	4286.9	2.0584	0.98022	0.019776	0.039553	0.31036	True
CACAGTCCTATGCATGCATG	Peak_1295	590.04	515.59/406.25/428.85	590.04	428.85	-0.45944	4017.3	6135.1	2.058	0.019795	0.98021	0.039589	0.31045	False
GAAGGTTCAGCTTGTGTGTG	Peak_1214	1110.9	1268.9/1365.3/1355.6	1110.9	1355.6	0.28696	3800.7	14148	2.0572	0.98017	0.019834	0.039669	0.31085	True
AAATAAGAAAACTCTAAGGC	chr16;14395127:14396127	222.4	113.62/137.44/165.65	222.4	137.44	-0.69039	681.57	1706.1	2.057	0.019845	0.98015	0.039691	0.31085	False
AGGACAAACAAGGAAAGCTT	Peak_1145	69.217	32.463/26.275/29.449	69.217	29.449	-1.2054	9.5792	375.71	2.0553	0.019926	0.98007	0.039852	0.31154	False
CATACAAGTGGGGTCATGTA	Peak_111	422.11	532.77/581.08/551.24	422.11	551.24	0.38428	615.68	3948.8	2.055	0.98006	0.019939	0.039878	0.31154	True
GAGATATTATCATGCAACTC	Peak_1335	166.8	96.434/120.26/90.187	166.8	96.434	-0.78425	303.31	1172.7	2.0549	0.019946	0.98005	0.039892	0.31154	False
TCCCTAGAAATCTGGAACTT	Peak_537	241.69	315.08/390.08/331.3	241.69	331.3	0.45336	1859.3	1901.9	2.0547	0.98005	0.019954	0.039908	0.31154	True
ATAAGGCAACTTGTACAGGG	Peak_2378	378.99	251.11/258.71/299.09	378.99	258.71	-0.54907	844.18	3427.8	2.0544	0.019967	0.98003	0.039933	0.31154	False
TCTTTGCTTGCTGGGCAGTG	Peak_700	298.43	434.43/307.21/401.24	298.43	401.24	0.42585	4971.1	2505.9	2.0538	0.98	0.019996	0.039992	0.31154	True
CAAACTTGGATGGAGCAAGG	Peak_1018	129.36	208.14/188.98/155.53	129.36	188.98	0.54337	743.19	842.79	2.0537	0.98	0.020001	0.040002	0.31154	True
GTGTAATCTTGTAGATTCCC	Peak_1521	531.04	380.96/280.94/428.85	531.04	380.96	-0.4781	6148.7	5340.3	2.0537	0.020003	0.98	0.040007	0.31154	False
CCTACATTTGCCTTGTGCCT	Peak_1501	806.77	1004.4/1120.7/985.61	806.77	1004.4	0.31581	6938.4	9268.9	2.0532	0.97997	0.020027	0.040055	0.31154	True
GCAGAAGGACCATGTGTGCT	Peak_1922	590.04	765.74/750.86/748.18	590.04	750.86	0.34719	114.39	6135.1	2.0531	0.97997	0.020031	0.040062	0.31154	True
ACCAACATGCAAACAAGCCT	Peak_547	516.29	401.01/352.69/369.03	516.29	369.03	-0.48333	644.96	5145.9	2.0528	0.020045	0.97995	0.04009	0.31154	False
TAGCCTGGGCATGTTCACAC	Peak_1399	157.72	131.76/89.941/88.346	157.72	89.941	-0.80351	875.74	1090.3	2.0528	0.020048	0.97995	0.040096	0.31154	False
TGGGCAGGATGTCATGCCTG	Peak_201	681.95	505.09/609.38/494.19	681.95	505.09	-0.43241	5497.7	7424.9	2.0526	0.020055	0.97994	0.040111	0.31154	False
AGGACCTAGTTTCAGGCATG	Peak_433	573.02	415.34/364.82/496.95	573.02	415.34	-0.46337	4606.3	5903	2.0524	0.020065	0.97993	0.04013	0.31154	False
TTGAGTTGAGTGATGATCAT	chr18;5824880:5825880	318.85	321.77/452.74/426.09	318.85	426.09	0.41713	5796.6	2732.9	2.0513	0.97988	0.020119	0.040238	0.31218	True
GGTGGAGGCTAGGAAGCCTC	Peak_535	341.54	428.7/532.57/453.69	341.54	453.69	0.4086	3423.2	2990.6	2.0508	0.97986	0.020144	0.040288	0.31237	True
GTATTCTTGCTGGCAAGAGA	Peak_50	319.99	221.51/202.12/212.58	319.99	212.58	-0.58771	94.653	2745.6	2.0497	0.020196	0.9798	0.040392	0.31298	False
ATGTCCCGGCATGTCTGAGC	Peak_2436	178.15	71.609/118.24/104.91	178.15	104.91	-0.7583	643.29	1277.6	2.049	0.020231	0.97977	0.040463	0.31332	False
GAGGATTGCTTGTTCCCAGC	Peak_583	356.3	308.4/234.45/241.11	356.3	241.11	-0.56145	2285.9	3161.1	2.0487	0.020246	0.97975	0.040493	0.31332	False
AGGATGCATGGCCAGATATT	Peak_1661	536.71	687.45/605.33/705.85	536.71	687.45	0.35652	3540.8	5415.5	2.0483	0.97974	0.020263	0.040527	0.31332	True
CCATGCAGGGGTCCAAGTTC	Peak_1070	584.37	743.78/670.01/775.79	584.37	743.78	0.34747	3233.4	6057.5	2.0482	0.97973	0.020269	0.040537	0.31332	True
TTTTAATCAGCTAGACATGT	Peak_2209	326.79	438.25/435.56/435.29	326.79	435.56	0.41339	3.66	2822.4	2.0473	0.97968	0.020316	0.040632	0.31386	True
TGTCTGAACAGAATCTAGTT	Peak_377	462.96	599.61/595.23/625.79	462.96	599.61	0.37244	352.17	4458.4	2.0466	0.97965	0.02035	0.0407	0.31396	True
ACATGTCATGACATGACTTT	Peak_411	976.98	1233.6/1200.6/1139.3	976.98	1200.6	0.29704	2422.2	11937	2.0464	0.97964	0.020356	0.040713	0.31396	True
GCCTATCGGCATTCCCACTG	NO_TARGET_350	442.53	644.49/552.78/575.17	442.53	575.17	0.37745	2652.8	4201.7	2.0462	0.97963	0.020367	0.040734	0.31396	True
CTTGTACAAGCCTATTTTTA	Peak_981	100.99	116.48/151.59/158.29	100.99	151.59	0.58122	638.51	611.6	2.046	0.97962	0.02038	0.04076	0.31396	True
AAGAGATGACATTTGAGCTA	chr19;38230467:38231467	171.34	120.3/100.05/93.868	171.34	100.05	-0.77023	224.26	1214.4	2.0458	0.020386	0.97961	0.040772	0.31396	False
ACCACACATGCGTCCACTTG	Peak_2462	703.51	525.14/514.38/523.64	703.51	523.64	-0.42531	43.93	7736.1	2.0451	0.020421	0.97958	0.040843	0.31431	False
TAAGGAGCCTACAAGTCTTT	Peak_483	706.92	924.24/887.29/801.56	706.92	887.29	0.32744	4357.4	7785.5	2.0441	0.97953	0.020469	0.040939	0.31454	True
TTGTCTAGGTCCTAGAATCT	Peak_2016	125.95	184.28/183.92/195.1	125.95	184.28	0.54539	58.627	814.14	2.0441	0.97953	0.020474	0.040948	0.31454	True
GCTTTGCCTTGCCTTGACTA	Peak_1501	407.36	539.46/485.08/532.84	407.36	532.84	0.38657	1162.5	3768.5	2.044	0.97953	0.020474	0.040949	0.31454	True
TAAGAGCCCACATGCGCATT	Peak_2064	527.64	368.55/378.97/455.54	527.64	378.97	-0.4764	2985.7	5295.3	2.043	0.020524	0.97948	0.041048	0.31469	False
AGGAGCAGTTCAAGTGTTGG	Peak_19	552.6	633.03/722.56/705.85	552.6	705.85	0.35256	2791.1	5627.5	2.0429	0.97947	0.020532	0.041065	0.31469	True
CTGAATAGAACTTGGTCCTT	Peak_289	373.32	245.38/255.68/254.92	373.32	254.92	-0.54859	45.735	3360.6	2.0424	0.020555	0.97944	0.041111	0.31469	False
AAGACCTTGTCTCTAGTCGG	Peak_1318	444.8	349.45/289.02/311.97	444.8	311.97	-0.51037	965.75	4230	2.0423	0.02056	0.97944	0.04112	0.31469	False
TGTCTAAGCATGTCCAGAGC	Peak_1941	374.45	241.56/267.8/255.84	374.45	255.84	-0.54778	173.46	3374.1	2.042	0.020574	0.97943	0.041147	0.31469	False
AAATATGCCATGGTTTTACT	Peak_1121	228.07	282.62/314.29/313.81	228.07	313.81	0.45868	486.65	1763.2	2.0419	0.97942	0.020582	0.041165	0.31469	True
AGCAAGACCAGGCATGTTCA	Peak_14	198.57	229.15/276.9/309.21	198.57	276.9	0.47764	1662	1471.6	2.0417	0.97941	0.020589	0.041178	0.31469	True
TCTGAACAAGATCTAGCTTG	Peak_2103	181.55	87.841/131.37/107.67	181.55	107.67	-0.74833	477.55	1309.4	2.0417	0.020592	0.97941	0.041184	0.31469	False
TGACATTCACTTGGGGAGTG	Peak_2234	198.57	276.89/244.56/287.13	198.57	276.89	0.4776	575.02	1471.6	2.0415	0.9794	0.020599	0.041197	0.31469	True
CGCAGTGAGAACCTTGGACT	Peak_2418	521.96	355.18/438.59/374.55	521.96	374.55	-0.4777	2238	5220.5	2.0402	0.020665	0.97934	0.041329	0.31536	False
TCTAGGAGGTACAGTCTAGG	Peak_1262	332.47	442.07/410.29/469.34	332.47	442.07	0.40999	876.67	2886.8	2.0399	0.97932	0.02068	0.04136	0.31536	True
GCAAGGTACAAGGCAAAAAA	Peak_1501	332.47	442.07/440.61/477.62	332.47	442.07	0.40999	633.05	2886.8	2.0399	0.97932	0.02068	0.04136	0.31536	True
TAGGGTTGACTCACCTTGGC	Peak_887	307.5	206.24/191/203.38	307.5	203.38	-0.59403	80.727	2606.2	2.0396	0.020695	0.97931	0.04139	0.31539	False
CCTAGAACCAAGTGAAAGGA	Peak_527	615.01	673.13/779.15/837.45	615.01	779.15	0.34081	7319.7	6479.3	2.0392	0.97929	0.020714	0.041428	0.31548	True
TTGAACTATCTTGGAAACAC	Peak_443	348.35	316.99/235.46/232.83	348.35	235.46	-0.56306	3326.8	3069	2.0378	0.020787	0.97921	0.041574	0.3164	False
GCTAGCACACTTGCTAGTCC	Peak_2186	310.91	183.32/206.16/230.99	310.91	206.16	-0.59039	569.06	2644	2.0371	0.020818	0.97918	0.041635	0.31667	False
TGTCTGAGCATGTCTTCTCC	Peak_101	449.34	316.04/352.69/300.93	449.34	316.04	-0.50637	785.88	4286.9	2.036	0.020876	0.97912	0.041751	0.31736	False
CCTGTCACCCATGAGCAGCT	Peak_2018	490.19	656.9/586.13/631.31	490.19	631.31	0.36434	1347.8	4806.5	2.0355	0.9791	0.020902	0.041803	0.31756	True
CCCAAGGATTAGCTGATGCA	Peak_1220	62.409	99.298/82.867/108.59	62.409	99.298	0.66155	178.18	328.88	2.0342	0.97903	0.020973	0.041947	0.31795	True
CTTCTAGAGAAACAAAAGCA	Peak_137	335.87	445.89/410.29/447.25	335.87	445.89	0.40772	634.43	2925.6	2.034	0.97902	0.020976	0.041952	0.31795	True
TGGTTCAATAACCTTGGATT	Peak_133	472.04	331.31/334.5/338.66	472.04	334.5	-0.49563	13.732	4573.7	2.0337	0.020993	0.97901	0.041986	0.31795	False
AAGACAAGGATCAAGGACGA	Peak_791	229.21	159.45/113.18/143.56	229.21	143.56	-0.67125	587.63	1774.6	2.0331	0.021021	0.97898	0.042043	0.31795	False
TCAAGCGCATGTGCATGCAC	Peak_62	260.98	142.26/167.76/169.33	260.98	167.76	-0.63453	326.14	2102.7	2.033	0.021024	0.97898	0.042048	0.31795	False
GCAAGGCAAGCCAAGGCGCA	Peak_1501	646.78	445.89/480.02/477.62	646.78	477.62	-0.43662	506.38	6924.1	2.0329	0.021033	0.97897	0.042066	0.31795	False
CTGTCATGCCCTGGCATGTT	Peak_470	289.35	364.73/389.07/406.76	289.35	389.07	0.42595	452.68	2406.6	2.0328	0.97896	0.021036	0.042073	0.31795	True
GAACAGCTCTTGCCTTCTCT	Peak_1901	625.22	462.12/459.81/437.13	625.22	459.81	-0.44249	259.9	6621.5	2.0327	0.02104	0.97896	0.04208	0.31795	False
GCAACTCCCTCTTGAGCTCT	Peak_948	582.1	698.91/743.78/739.9	582.1	739.9	0.34553	847.66	6026.5	2.0327	0.97896	0.021042	0.042085	0.31795	True
GCCATGACCTAATAGTTGCT	Peak_2423	442.53	500.31/588.15/574.25	442.53	574.25	0.37515	2830.1	4201.7	2.032	0.97892	0.021075	0.042151	0.31825	True
GTCTGGCCTCCAAGGACCGT	Peak_1667	82.833	20.051/48.508/38.651	82.833	38.651	-1.0801	221.57	473.49	2.0318	0.021088	0.97891	0.042176	0.31825	False
ATCACTCCTACATTCCTGGT	chr4;127567903:127568903	361.97	228.2/246.58/277	361.97	246.58	-0.55195	631.74	3227.3	2.0312	0.021119	0.97888	0.042237	0.31852	False
GACATGTCGAGACATGACAT	Peak_2201	635.43	500.31/455.77/468.42	635.43	468.42	-0.43913	588.58	6764.4	2.0307	0.021145	0.97885	0.04229	0.31872	False
ACCCTAGGAACGAGAGCAAG	Peak_1158	174.74	102.16/103.08/117.79	174.74	103.08	-0.7558	108.7	1245.9	2.0304	0.02116	0.97884	0.04232	0.31875	False
AATAAGTTCAAGTCTAGCTA	Peak_2040	363.1	248.25/216.26/247.55	363.1	247.55	-0.5508	489.78	3240.5	2.0298	0.021186	0.97881	0.042372	0.3188	False
GTCAATATTGTCCATCAACG	chr1;190600107:190601107	200.84	142.26/122.28/122.4	200.84	122.4	-0.70993	197.37	1493.6	2.0298	0.021189	0.97881	0.042378	0.3188	False
GTCTAGAGGTGAGCAAGTCT	Peak_2537	246.23	197.64/156.64/145.4	246.23	156.64	-0.64923	903.75	1948.7	2.0295	0.021203	0.9788	0.042407	0.31882	False
GTCCTCATCTTGTGTTTTTC	Peak_1145	201.98	313.17/254.66/280.68	201.98	280.68	0.47276	866.24	1504.6	2.0291	0.97877	0.021226	0.042451	0.31891	True
CCTTTTTCCTTCTTGTCCTT	Peak_2519	216.73	347.54/299.13/191.42	216.73	299.13	0.46306	6973.1	1649.5	2.0289	0.97877	0.021235	0.042469	0.31891	True
GCAAGTTAGGACATGTCTGT	Peak_1875	625.22	460.21/512.36/430.69	625.22	460.21	-0.44124	1795.7	6621.5	2.0278	0.021289	0.97871	0.042578	0.31953	False
TCTGGGAAAAGCCAAGAAAT	Peak_2259	273.46	186.18/171.8/177.61	273.46	177.61	-0.61978	53.646	2235.2	2.0274	0.021311	0.97869	0.042623	0.31967	False
CGTACATGTCAGCCATGAGA	Peak_518	460.69	309.35/376.94/325.78	460.69	325.78	-0.49861	1443.9	4429.7	2.027	0.021329	0.97867	0.042659	0.31975	False
GGCCAAGCAAATAAAAGCCA	Peak_2223	13.616	53.468/25.264/27.608	13.616	27.608	0.96884	337.12	47.681	2.0263	0.9781	0.0219	0.043799	0.3236	True
TGGTCTTGGTCTTAAATCAA	Peak_953	358.57	527.05/472.95/428.85	358.57	472.95	0.39848	2435.7	3187.5	2.026	0.97862	0.021383	0.042765	0.32035	True
TCTCTAGACCTTATCCAGCA	Peak_489	99.854	179.5/149.57/143.56	99.854	149.57	0.57812	466.1	602.72	2.0249	0.97856	0.021441	0.042882	0.32087	True
GCATGCCAGGGCTTGCTGCC	Peak_2285	238.29	280.71/386.04/325.78	238.29	325.78	0.44956	2831.4	1867	2.0248	0.97856	0.021443	0.042886	0.32087	True
TGCCTTGCCTGCGCGTGTCT	Peak_2150	928.18	1068.4/1141.9/1142.1	928.18	1141.9	0.29872	2703.8	11155	2.024	0.97851	0.021487	0.042975	0.32104	True
GACATGCTCCTACATGACTG	Peak_165	196.3	112.67/119.25/136.2	196.3	119.25	-0.7144	165.36	1449.8	2.0237	0.021498	0.9785	0.042996	0.32104	False
TCGCAACTAGGCCTCCTGGG	Peak_2609	573.02	728.51/792.29/642.35	573.02	728.51	0.34581	5745.7	5903	2.0237	0.9785	0.0215	0.043	0.32104	True
AATACTCAAGCATAATTACT	Peak_1114	237.15	164.22/147.54/150	237.15	150	-0.65729	104.13	1855.4	2.0232	0.021526	0.97847	0.043051	0.32104	False
AGCTTTGGGGGCTTCAAGAG	Peak_2586	591.18	715.14/749.85/761.99	591.18	749.85	0.34249	675.96	6150.6	2.0232	0.97847	0.021528	0.043057	0.32104	True
CTGCGAACATCATGCATGTG	Peak_2284	447.07	649.26/579.06/531	447.07	579.06	0.37247	3619	4258.4	2.0226	0.97844	0.021557	0.043115	0.32104	True
CTGTAATTAGTCATGTCACT	Peak_785	545.79	588.15/696.29/715.05	545.79	696.29	0.35076	6022.5	5536.4	2.0226	0.97844	0.021557	0.043115	0.32104	True
TGTTCTAACATGTTCTCTTA	Peak_1334	506.08	649.26/681.13/552.16	506.08	649.26	0.35881	5221.6	5012.4	2.0224	0.97843	0.021567	0.043134	0.32104	True
TTTTTTTATCCAAGCTCATG	Peak_820	542.39	756.2/692.24/680.08	542.39	692.24	0.35138	2118.9	5491	2.0223	0.97843	0.021571	0.043142	0.32104	True
GTCCCGTGATTTTAGCCAGG	NO_TARGET_105	98.719	147.99/154.62/127.92	98.719	147.99	0.5793	223.45	593.88	2.0219	0.97841	0.021592	0.043184	0.32116	True
AGGGAGCCCAAGGTCAGCGC	Peak_1698	211.05	118.39/130.36/148.16	211.05	130.36	-0.69086	230.05	1593.4	2.0214	0.021619	0.97838	0.043237	0.32136	False
GTCAGCCTTGGATCATGATG	Peak_2497	536.71	364.73/388.06/414.12	536.71	388.06	-0.46684	611.75	5415.5	2.02	0.021692	0.97831	0.043383	0.32225	False
GAGAAGCTCATGGATACACA	Peak_352	517.42	372.37/424.44/346.02	517.42	372.37	-0.47353	1702.8	5160.8	2.0192	0.021735	0.97826	0.043471	0.32251	False
GCAAGTTGGGACTTGTCCCT	Peak_976	348.35	460.21/489.12/398.48	348.35	460.21	0.40074	2323.3	3069	2.0191	0.97826	0.021736	0.043472	0.32251	True
TCCTTGTACTTTCTTGTTTC	Peak_1072	129.36	193.82/187.97/149.08	129.36	187.97	0.53568	773.08	842.79	2.0189	0.97825	0.021748	0.043496	0.32251	True
CAGCTTACTTGCTCTTCATG	Peak_758	314.31	201.46/257.7/209.82	314.31	209.82	-0.58075	1180.9	2682	2.0176	0.021815	0.97819	0.043629	0.32319	False
GAGTTGCCTTGGTGTACTAG	Peak_802	310.91	198.6/207.17/219.02	310.91	207.17	-0.58337	107.02	2644	2.0175	0.021822	0.97818	0.043644	0.32319	False
GACAATGACATGTCTTGACA	Peak_1920	925.92	723.73/641.72/713.21	925.92	713.21	-0.37609	2611.2	11119	2.0172	0.021839	0.97816	0.043678	0.32319	False
TGTGCCTTGCCTTGCCTTGC	Peak_1501	760.25	793.43/982.28/946.96	760.25	946.96	0.31646	12409	8569.8	2.0169	0.97815	0.021853	0.043705	0.32319	True
AGATTCTCAAGTAGGGAAGA	Peak_1678	431.19	302.67/268.81/337.74	431.19	302.67	-0.50915	1188.1	4060.7	2.0168	0.021859	0.97814	0.043718	0.32319	False
GTCCATGAAGAAGAGGCCAT	Peak_372	195.17	114.58/132.39/118.72	195.17	118.72	-0.71249	102.01	1438.8	2.0155	0.021924	0.97808	0.043849	0.32377	False
CATATTAGTAACAAAATCAT	chr3;103306526:103307526	612.74	450.66/519.44/450.93	612.74	450.93	-0.44151	2346.3	6447.8	2.015	0.02195	0.97805	0.043901	0.32396	False
TCCAAGCCCAAGCCCTGGGA	Peak_1432	165.67	62.062/97.015/102.15	165.67	97.015	-0.76588	624.06	1162.3	2.0137	0.022022	0.97798	0.044043	0.32482	False
CACTGAAACATGCCCAGGCA	Peak_1349	477.71	271.16/340.56/386.51	477.71	340.56	-0.48699	3464.1	4646.1	2.012	0.022109	0.97789	0.044217	0.32546	False
CTTTACTGCACATGTGTCAA	Peak_1517	348.35	439.2/459.81/484.06	348.35	459.81	0.39949	506.4	3069	2.0119	0.97789	0.022113	0.044225	0.32546	True
GCAAGGAAAGTGACAAGGCA	Peak_1501	398.28	556.64/490.13/519.95	398.28	519.95	0.38376	1117.9	3658.6	2.0116	0.97787	0.022132	0.044263	0.32546	True
AACTGGGGCGCTAGAGAAGG	Peak_2435	352.89	212.92/240.52/269.64	352.89	240.52	-0.55118	804.9	3121.5	2.0113	0.022145	0.97786	0.04429	0.32546	False
CATGCTTCTAGTGCACATGT	Peak_2372	352.89	301.71/240.52/236.51	352.89	240.52	-0.55118	1880.6	3121.5	2.0113	0.022145	0.97786	0.04429	0.32546	False
AAATTCTAGCTACTTCCTCT	Peak_557	371.05	319.86/236.47/254.92	371.05	254.92	-0.53982	2278.6	3333.9	2.0113	0.022147	0.97785	0.044294	0.32546	False
TTGAGCCCAGGCTTGAGCCT	Peak_1636	129.36	177.59/204.14/187.74	129.36	187.74	0.53391	185.94	842.79	2.011	0.97783	0.022165	0.044331	0.32546	True
TGTTGCAGCCATGTCAAGAG	Peak_1867	339.28	448.75/433.54/477.62	339.28	448.75	0.40243	532.47	2964.6	2.0107	0.97782	0.022179	0.044358	0.32546	True
ACATGTGCACTAGAGGCATG	Peak_1137	645.64	467.85/511.35/478.54	645.64	478.54	-0.43132	595.39	6908.1	2.0105	0.022189	0.97781	0.044379	0.32546	False
GCCTGGGCATGCCCTGTTCA	Peak_1995	419.84	640.67/520.45/545.72	419.84	545.72	0.37754	4826.7	3920.9	2.0104	0.9778	0.022197	0.044393	0.32546	True
TTTGTGACTAGCACAAGTAC	Peak_439	245.1	152.77/156.64/198.78	245.1	156.64	-0.64259	895.38	1937	2.0099	0.022223	0.97778	0.044446	0.32564	False
GCAGCTGCTTGGGCATGTCT	Peak_685	201.98	260.66/279.93/288.05	201.98	279.93	0.46889	218.62	1504.6	2.0096	0.97777	0.022235	0.04447	0.32564	True
CGATGGATCCCTAGTTCCTG	NO_TARGET_296	122.55	179.5/178.87/154.61	122.55	178.87	0.5419	294.62	785.73	2.0094	0.97775	0.022249	0.044498	0.32566	True
GACATTCCTAAACACAACCT	chr23;126798675:126799675	656.99	435.39/488.11/519.03	656.99	488.11	-0.42792	1868	7068.6	2.0087	0.022283	0.97772	0.044567	0.32579	False
ATTTAGCCAAGTCATGGCTC	Peak_149	445.94	315.08/322.37/283.44	445.94	315.08	-0.49977	527.06	4244.2	2.0086	0.02229	0.97771	0.04458	0.32579	False
CTTCCCAAGGGGCAAGCTTT	Peak_2484	305.23	290.26/407.26/422.41	305.23	407.26	0.41486	6959.7	2581	2.0083	0.97769	0.022308	0.044615	0.32579	True
CACTGCTTGCTAAATTAGCA	Peak_1592	627.49	696.04/791.28/792.35	627.49	791.28	0.33412	4535.5	6653.2	2.0081	0.97768	0.022319	0.044638	0.32579	True
CTTCTTTCTAGTCAGTGTAC	Peak_1694	334.74	208.14/226.37/249.39	334.74	226.37	-0.5623	431.13	2912.7	2.008	0.022324	0.97768	0.044648	0.32579	False
CCGGGAGATTAACGTTAATT	NO_TARGET_59	518.56	684.59/662.94/575.17	518.56	662.94	0.35376	4085.9	5175.7	2.0069	0.97762	0.022382	0.044763	0.32644	True
TAGCCCCGGCTTGCCTGTAG	Peak_140	580.97	435.39/425.45/415.96	580.97	425.45	-0.44855	94.357	6011	2.0058	0.022437	0.97756	0.044874	0.32688	False
CTTGTGACATTCTAGTGGAC	Peak_899	215.59	161.36/134.41/107.67	215.59	134.41	-0.67769	720.62	1638.3	2.0058	0.022438	0.97756	0.044876	0.32688	False
AAAACCAAGTTCTTGCACCT	Peak_1339	567.35	446.84/414.34/398.48	567.35	414.34	-0.4525	654.1	5826.2	2.0047	0.0225	0.9775	0.045	0.32695	False
CTGGCCGAATCTCACTATGT	NO_TARGET_336	444.8	558.55/576.03/575.17	444.8	575.17	0.37009	138.42	4230	2.0045	0.97749	0.02251	0.04502	0.32695	True
CACAAGCAAGGCACAATGCA	Peak_1501	573.02	696.04/763.99/727.02	573.02	727.02	0.34286	1163.3	5903	2.0043	0.97748	0.022519	0.045039	0.32695	True
AGGCAAGGCAAGGTGAGGCA	Peak_1501	290.48	191.91/178.87/196.94	290.48	191.91	-0.59546	97.667	2418.9	2.0042	0.022527	0.97747	0.045054	0.32695	False
TTGTCTGCTCCTTCTTGATG	Peak_669	887.34	705.59/673.04/681.92	887.34	681.92	-0.37938	319.55	10511	2.0036	0.022557	0.97744	0.045113	0.32695	False
CCAAAGAACATGCCCATGTA	Peak_276	47.657	76.383/87.92/78.223	47.657	78.223	0.70326	48.707	232.76	2.0034	0.97742	0.022585	0.045169	0.32695	True
GGCATGGCTGAGAACACCTT	Peak_2312	762.52	576.7/485.08/634.07	762.52	576.7	-0.40235	5842.8	8603.6	2.0034	0.022569	0.97743	0.045138	0.32695	False
TATTATTAACTATACTTGCT	chr23;148073777:148074777	239.42	140.35/152.6/180.37	239.42	152.6	-0.64642	460.71	1878.6	2.0032	0.022577	0.97742	0.045154	0.32695	False
CGGGTTTTGCCATGTGTTTC	Peak_1163	72.621	112.67/108.13/119.64	72.621	112.67	0.62661	34.568	399.65	2.0031	0.97741	0.022586	0.045171	0.32695	True
GGCCCATCCCACTAGATACC	Peak_329	660.4	453.53/526.51/491.43	660.4	491.43	-0.42561	1333.6	7117	2.0029	0.022593	0.97741	0.045187	0.32695	False
GGACATGCCCAGGCTAGCCC	Peak_2218	437.99	603.43/566.93/451.85	437.99	566.93	0.37152	7287.6	4145.2	2.0027	0.97739	0.022606	0.045211	0.32695	True
TGGAGAAGCAGCATGGTCTA	Peak_274	644.51	732.33/841.81/810.76	644.51	810.76	0.33061	3558	6892.1	2.0026	0.97739	0.022612	0.045224	0.32695	True
AAGCCCAGACAAGGCCCCCA	Peak_2531	299.56	202.42/199.08/194.18	299.56	199.08	-0.58706	17.587	2518.4	2.0022	0.022631	0.97737	0.045263	0.32695	False
ATGCTTGCTTGGACCGGTTC	Peak_363	299.56	186.18/199.08/215.34	299.56	199.08	-0.58706	215.39	2518.4	2.0022	0.022631	0.97737	0.045263	0.32695	False
TAACAATTGTTGAGAAAGTG	chr2;21093471:21094471	78.294	120.3/81.857/131.6	78.294	120.3	0.61334	802.89	440.31	2.002	0.97736	0.022643	0.045287	0.32695	True
TTCTTGGAGTTTTCAGAGCT	Peak_33	472.04	643.53/561.88/607.38	472.04	607.38	0.36302	1688.6	4573.7	2.0013	0.97732	0.022681	0.045363	0.32695	True
CATGTAGGGGCAAGTTCCCA	Peak_1148	312.04	221.51/157.65/208.9	312.04	208.9	-0.57664	1392.9	2656.7	2.0011	0.022693	0.97731	0.045386	0.32695	False
TAGCAAGAAGACTCATGATA	Peak_1182	232.61	144.17/147.54/161.97	232.61	147.54	-0.65323	109.71	1809.1	2	0.022748	0.97725	0.045495	0.32695	False
GATAGCCCACACATGTCTTG	Peak_207	492.46	359/288.01/353.38	492.46	353.38	-0.47762	2152.4	4835.7	1.9999	0.022753	0.97725	0.045506	0.32695	False
CCATGCACTCTAGGACATGA	Peak_1018	317.72	422.02/397.16/491.43	317.72	422.02	0.40845	2717.7	2720.1	1.9999	0.97724	0.022758	0.045516	0.32695	True
TGTCACTCTAGCATAGCACA	Peak_865	366.51	485.99/481.03/381.91	366.51	481.03	0.39136	4924.7	3280.5	1.9996	0.97723	0.022774	0.045547	0.32695	True
CCCATCCATGTCAGGGCTTG	Peak_603	366.51	445.89/481.03/529.16	366.51	481.03	0.39136	1775.5	3280.5	1.9996	0.97723	0.022774	0.045547	0.32695	True
ATTCCTCCTCATGGTCCCCT	Peak_384	705.78	510.81/529.54/565.97	705.78	529.54	-0.4138	838.79	7769	1.9995	0.022776	0.97722	0.045552	0.32695	False
CTAGCCAGCTTGGTTCGCAC	Peak_2285	462.96	400.06/277.91/329.46	462.96	329.46	-0.48953	3820.9	4458.4	1.9994	0.022785	0.97722	0.04557	0.32695	False
AAGAAGAATTGGGGATGATG	NO_TARGET_399	710.32	913.74/887.29/825.48	710.32	887.29	0.32052	2259.5	7835	1.9992	0.97721	0.022792	0.045584	0.32695	True
ACTACCTTGGGCTCTCCTCT	Peak_2369	847.62	677.9/603.31/648.79	847.62	648.79	-0.38514	1457.9	9893.8	1.9989	0.022808	0.97719	0.045616	0.32695	False
AAGCAAGAGATCCTGCAAGC	Peak_2321	516.29	495.54/372.9/360.75	516.29	372.9	-0.46831	7593.6	5145.9	1.9988	0.022813	0.97719	0.045627	0.32695	False
GGCAAGCCAGGACTTGTCTG	Peak_2182	295.02	394.33/403.22/385.59	295.02	394.33	0.41735	77.668	2468.5	1.9988	0.97718	0.022817	0.045634	0.32695	True
CAAGGCAATGACTTGAAAGG	Peak_2018	827.2	561.42/631.61/701.25	827.2	631.61	-0.38866	4888.1	9580.1	1.9983	0.022843	0.97716	0.045687	0.32695	False
TTGTAGCTTTCCTTGTGCCT	Peak_1501	549.19	758.11/690.22/698.49	549.19	698.49	0.34635	1811.3	5581.9	1.9982	0.97715	0.022846	0.045692	0.32695	True
GAGAGCCACTGATTCAGGCC	chr8;111046105:111047105	228.07	144.17/141.48/149.08	228.07	144.17	-0.65804	15.683	1763.2	1.9981	0.022852	0.97715	0.045704	0.32695	False
TTACAAGGACGGACATGTCT	Peak_2334	64.678	27.689/26.275/44.173	64.678	27.689	-1.1949	136.86	344.33	1.9978	0.022871	0.97713	0.045743	0.32704	False
CTATCTCAAGCATTTTCTCA	Peak_2492	559.41	633.03/710.43/727.02	559.41	710.43	0.34426	3133.3	5719	1.9971	0.97709	0.022908	0.045817	0.32737	True
TGCTTCTGATACTATTAACC	chr23;98624500:98625500	372.18	297.9/256.69/224.55	372.18	256.69	-0.53426	1365.6	3347.2	1.9963	0.022952	0.97705	0.045903	0.32742	False
ACAAGTTAAGACTTGCCTTA	Peak_916	486.79	557.6/624.54/658.92	486.79	624.54	0.35884	2831.2	4762.6	1.996	0.97703	0.022965	0.045931	0.32742	True
TTCACTTCCCCTCTTGGCTC	Peak_222	553.73	403.88/369.87/432.53	553.73	403.88	-0.45431	988.67	5642.7	1.9949	0.023025	0.97698	0.04605	0.32742	False
CTGAGATCACGTCACTACAC	chr12;107311121:107312121	714.86	537.55/514.38/543.88	714.86	537.55	-0.4106	288.38	7901.2	1.9948	0.023034	0.97697	0.046067	0.32742	False
GGACCGGAGCTTGCCCTGCC	Peak_2466	258.71	282.62/349.66/388.36	258.71	349.66	0.43316	2995.9	2078.8	1.9947	0.97696	0.023037	0.046073	0.32742	True
CCATACTTGGAGCATCTTGG	Peak_1968	416.43	514.63/540.66/563.21	416.43	540.66	0.37583	592.86	3879.2	1.9945	0.97695	0.02305	0.046099	0.32742	True
CCAAGGCCAGGCACAAGGCA	Peak_1501	416.43	410.56/540.66/577.93	416.43	540.66	0.37583	9157.2	3879.2	1.9945	0.97695	0.02305	0.046099	0.32742	True
GGCAGCTAGGGGTGCCCTAG	Peak_2267	391.47	423.93/608.37/510.75	391.47	510.75	0.38285	8533.5	3576.8	1.9944	0.97695	0.023052	0.046103	0.32742	True
TTGCCCAGGCATGCCATATG	Peak_2243	659.26	852.63/704.37/827.33	659.26	827.33	0.32716	7879.1	7100.8	1.9944	0.97695	0.023052	0.046104	0.32742	True
ACTAGAATCATGAGCTTTGC	Peak_2560	560.54	401.01/416.36/409.52	560.54	409.52	-0.45194	59.558	5734.3	1.9943	0.023058	0.97694	0.046116	0.32742	False
CCCTGCGAACATCATGCATG	Peak_2284	285.94	368.55/383.01/388.36	285.94	383.01	0.42036	118.81	2369.6	1.994	0.97692	0.023078	0.046155	0.32742	True
GCAAGCACCAAGGCAAGGCA	Peak_1501	500.4	591.97/661.93/640.51	500.4	640.51	0.3555	1407.3	4938.6	1.9937	0.97691	0.023093	0.046186	0.32742	True
ACTCAACACAAGGCATGTCC	Peak_1443	556	426.79/380.99/405.84	556	405.84	-0.45322	528.35	5673.2	1.9936	0.023095	0.9769	0.046191	0.32742	False
GCCTCCCGTCTTGGGCTGCT	Peak_91	423.24	418.2/548.74/572.41	423.24	548.74	0.37386	8800.8	3962.7	1.9936	0.9769	0.023096	0.046193	0.32742	True
TCAAGACACAAGGCAAGGTA	Peak_1501	432.32	520.36/611.4/559.53	432.32	559.53	0.37135	2112.3	4074.7	1.9928	0.97686	0.023144	0.046288	0.32791	True
TTTACATTCCTTGAGCTTGT	Peak_1462	279.14	357.09/391.09/374.55	279.14	374.55	0.42288	289.21	2296	1.9913	0.97677	0.023227	0.046453	0.32866	True
GGGCCCACATGTACATTAGA	Peak_983	153.18	217.69/218.28/196.94	153.18	217.69	0.50425	215.55	1049.7	1.991	0.97676	0.023239	0.046478	0.32866	True
TTGTGACATGCAGGGGGCCT	Peak_286	508.35	633.98/659.91/649.71	508.35	649.71	0.35338	175.66	5042	1.9909	0.97675	0.023247	0.046494	0.32866	True
CATATAAGTGCTTACCAATG	chr1;166288717:166289717	377.86	544.23/494.17/426.09	377.86	494.17	0.38628	3570.8	3414.4	1.9906	0.97674	0.023262	0.046524	0.32866	True
CAGAACAAGCAAGCCACAAG	Peak_1537	358.57	416.29/470.93/474.86	358.57	470.93	0.39231	1500.4	3187.5	1.9902	0.97672	0.023285	0.046569	0.32866	True
AGCAGGGCTCTCTCTTGCTT	Peak_1125	1143.8	736.15/902.44/996.66	1143.8	902.44	-0.34156	18265	14705	1.9901	0.023288	0.97671	0.046575	0.32866	False
CATGCTGCCATGCACAATTC	Peak_1417	192.9	264.48/267.8/270.56	192.9	267.8	0.47124	9.3295	1417.1	1.9898	0.97669	0.023307	0.046615	0.32866	True
GTGTCCTCACTTGGCAGGAG	Peak_2499	112.34	58.242/59.624/81.904	112.34	59.624	-0.90264	249.16	701.95	1.9897	0.023311	0.97669	0.046621	0.32866	False
CTCTTGCTCTTGGGGAGGGC	Peak_978	256.44	389.56/346.63/336.82	256.44	346.63	0.43329	969.51	2055	1.9894	0.97667	0.023327	0.046654	0.32866	True
CTGCAGGCCCTAGGATGCCC	Peak_177	245.1	157.54/167.76/150	245.1	157.54	-0.63436	80.568	1937	1.9894	0.02333	0.97667	0.04666	0.32866	False
AAGGCAAGGGACAAGGGACA	Peak_1501	249.63	170.91/156.64/161.05	249.63	161.05	-0.62916	58.33	1984	1.9888	0.02336	0.97664	0.04672	0.3289	False
GAGAGCAAGCAAACAAGAGC	Peak_1682	499.27	348.5/359.76/359.83	499.27	359.76	-0.47164	63.455	4923.9	1.9881	0.023402	0.9766	0.046804	0.32918	False
GCATATTTACAAACATGCTC	Peak_2453	302.96	245.38/180.89/202.46	302.96	202.46	-0.57916	1153.7	2555.9	1.988	0.023407	0.97659	0.046813	0.32918	False
GAGATCCACATGGCAGATGT	Peak_1602	527.64	338/383.01/391.12	527.64	383.01	-0.46114	1045.9	5295.3	1.9875	0.023434	0.97657	0.046867	0.32921	False
ATACCAAGGTGATTCATGGC	Peak_2109	501.54	393.37/338.54/361.67	501.54	361.67	-0.47058	770.06	4953.3	1.9874	0.023441	0.97656	0.046883	0.32921	False
TCTGTCACCACTAGATCTCA	Peak_2590	297.29	182.37/198.07/223.63	297.29	198.07	-0.58343	449.85	2493.4	1.987	0.023462	0.97654	0.046924	0.32921	False
CTTCATCACAAGAACATGCC	Peak_1429	422.11	364.73/278.92/297.25	422.11	297.25	-0.50451	2445	3948.8	1.987	0.023462	0.97654	0.046924	0.32921	False
ACAAGCCTGGACTAGCCTGG	Peak_2119	259.85	333.22/350.67/391.12	259.85	350.67	0.43102	970.15	2090.7	1.9863	0.9765	0.0235	0.046999	0.32955	True
GTGGCATCATGGTGGTCCCA	Peak_2186	474.3	359.96/301.15/339.58	474.3	339.58	-0.48086	946	4602.7	1.9858	0.023526	0.97647	0.047053	0.32974	False
AAATTTCCGCAAGTTCCCAG	Peak_2213	357.43	240.61/245.57/306.45	357.43	245.57	-0.5397	1865.6	3174.3	1.9854	0.023548	0.97645	0.047097	0.32981	False
CTGACTTGCCAACAAGGTGA	Peak_1742	82.833	126.03/109.14/142.64	82.833	126.03	0.59961	280.58	473.49	1.9853	0.97644	0.023558	0.047116	0.32981	True
AAGCAGGGTCATGTCTGCAG	Peak_536	184.96	136.54/102.07/112.27	184.96	112.27	-0.71515	346.4	1341.5	1.9844	0.023604	0.9764	0.047208	0.33027	False
CATGTCCTGGCATGCAGCCC	Peak_18	426.65	562.37/496.19/552.16	426.65	552.16	0.37129	1618.5	4004.6	1.9834	0.97634	0.023659	0.047318	0.33059	True
TAGAGGTTTATTTCTAGGCT	Peak_199	262.12	170.91/200.09/169.33	262.12	170.91	-0.61406	427.15	2114.7	1.9834	0.023661	0.97634	0.047322	0.33059	False
TAACTTGCTTCATGTACAAT	Peak_237	503.81	376.19/363.81/309.21	503.81	363.81	-0.4686	1567	4982.9	1.9833	0.023667	0.97633	0.047334	0.33059	False
TGTTTTCATTCCCTAGTGCA	Peak_823	617.28	777.2/817.56/704.01	617.28	777.2	0.33189	3492.8	6510.9	1.982	0.97626	0.023741	0.047483	0.33144	True
TTCTGCCTTGTAATCCCCCT	Peak_2198	671.74	947.15/840.8/764.75	671.74	840.8	0.32342	8547.8	7278.6	1.9816	0.97624	0.023765	0.047529	0.33154	True
GCATCTGCTTTCATGCTTCA	Peak_1862	767.06	1115.2/852.93/951.56	767.06	951.56	0.3106	18253	8671.3	1.9814	0.97623	0.023775	0.047549	0.33154	True
CATGCCCAAACTTGTCAATA	Peak_2147	473.17	659.76/607.36/569.65	473.17	607.36	0.35951	2084.1	4588.2	1.981	0.9762	0.023795	0.047591	0.33163	True
TGCAGGACATGTTCCTTTCA	Peak_1623	733.02	804.89/924.68/911.99	733.02	911.99	0.31479	5815.6	8167	1.9804	0.97617	0.023828	0.047656	0.33179	True
CATGTTTAGACATGTTCTTT	Peak_2031	307.5	382.87/463.85/408.6	307.5	408.6	0.40893	1857.4	2606.2	1.9803	0.97617	0.023833	0.047667	0.33179	True
GGGACAGTCTCATGGGGACT	Peak_586	365.37	492.67/471.94/478.54	365.37	478.54	0.38834	121.65	3267.1	1.9799	0.97614	0.023858	0.047716	0.33195	True
GCAAGCAAAAGGCAAGTGAA	Peak_1501	309.77	406.74/411.3/462.9	309.77	411.3	0.40785	1341.3	2631.4	1.9793	0.97611	0.023893	0.047786	0.33216	True
CTAAAATTTTTGCGTGTTTG	NO_TARGET_370	660.4	879.36/748.84/827.33	660.4	827.33	0.32468	4434.3	7117	1.9787	0.97608	0.023923	0.047846	0.33216	True
TCATGACCCTGTGACATGTT	Peak_1302	357.43	482.17/468.91/408.6	357.43	468.91	0.39068	1906.4	3174.3	1.9786	0.97607	0.02393	0.04786	0.33216	True
TTAACGAGCATGGACACAAA	Peak_1180	899.82	695.09/719.53/597.26	899.82	695.09	-0.37196	5084.2	10707	1.9786	0.023933	0.97607	0.047865	0.33216	False
CAAACTCTTTCTTGGCCTCA	Peak_2266	432.32	538.5/622.51/558.61	432.32	558.61	0.36897	2244.2	4074.7	1.9783	0.97605	0.023945	0.04789	0.33216	True
CTTCCAGCATGGCAGCCTCA	Peak_758	310.91	285.48/209.19/196.94	310.91	209.19	-0.56943	2985.4	2644	1.9782	0.023954	0.97605	0.047908	0.33216	False
CAAGTCCTGGCTTGCCCAGT	Peak_1155	490.19	627.3/595.23/649.71	490.19	627.3	0.35517	765.43	4806.5	1.9777	0.97602	0.023983	0.047967	0.33239	True
GGCAAGGCAAAGCACAGACA	Peak_1501	88.507	135.58/133.4/129.76	88.507	133.4	0.58642	9.002	515.75	1.9766	0.97596	0.024043	0.048086	0.33303	True
GTAGCCCAACAAGCTGGGAC	Peak_928	232.61	147.04/148.55/200.62	232.61	148.55	-0.64345	1356.5	1809.1	1.9763	0.024061	0.97594	0.048123	0.33309	False
AATTATCTTACAAGTGGTAT	Peak_1721	585.51	421.06/431.52/437.13	585.51	431.52	-0.43939	70.379	6073	1.976	0.024076	0.97592	0.048153	0.33311	False
GGTACGTAATTATCCAACTA	chr7;79999490:80000490	525.37	408.65/382/345.1	525.37	382	-0.45873	1035.8	5265.3	1.9758	0.024089	0.97591	0.048178	0.33311	False
CAAGAGGATGGCCATTCATG	Peak_1211	148.65	85.931/70.74/87.426	148.65	85.931	-0.7836	116.5	1009.5	1.9739	0.024197	0.9758	0.048394	0.33442	False
GCCGCTTGCTCTCGTTCCTA	Peak_1158	588.91	445.89/434.55/382.83	588.91	434.55	-0.43766	1401.5	6119.5	1.9732	0.024234	0.97577	0.048467	0.3346	False
GACAAGCCTAGTCATGCCAT	Peak_677	675.15	492.67/506.3/578.85	675.15	506.3	-0.4145	2724.8	7327.3	1.9725	0.024274	0.97573	0.048549	0.3346	False
ATGCTGCCAACATCACTTGG	Peak_1736	871.45	1071.3/971.16/1089.6	871.45	1071.3	0.29753	5179.4	10263	1.9725	0.97572	0.024275	0.04855	0.3346	True
ATTGTCAGCTCCATGTGGAC	Peak_382	626.35	539.46/415.35/465.66	626.35	465.66	-0.42692	3988.9	6637.3	1.9725	0.024278	0.97572	0.048557	0.3346	False
TTGAAACAAGGTGGGGGGCA	Peak_1938	276.87	357.09/384.02/370.87	276.87	370.87	0.4204	181.35	2271.6	1.9723	0.97571	0.024288	0.048576	0.3346	True
TCCCAGCATGCCCTGTGCCC	Peak_2303	206.52	128.9/107.12/138.04	206.52	128.9	-0.67585	278.9	1548.9	1.9722	0.024292	0.97571	0.048583	0.3346	False
CACATGTACACTAGGAGGAC	Peak_1179	452.75	279.75/402.21/323.02	452.75	323.02	-0.48582	4071.6	4329.6	1.9716	0.024328	0.97567	0.048657	0.33492	False
CCATGAGAACATGCCCAGGC	Peak_1321	137.3	80.203/77.814/77.303	137.3	77.814	-0.81126	2.9828	910.56	1.9713	0.024343	0.97566	0.048686	0.33494	False
CTGGATAAACAAGGGTGTCT	Peak_1368	411.9	245.38/290.04/308.29	411.9	290.04	-0.50459	1163.6	3823.8	1.9707	0.024379	0.97562	0.048759	0.33525	False
TATCCTCTTGGCAAACAGCA	Peak_563	494.73	632.07/654.85/620.26	494.73	632.07	0.35282	329.19	4865.1	1.9691	0.97553	0.024472	0.048944	0.33615	True
TCTTGCAACCATGAGACAAG	Peak_2187	408.49	287.39/324.39/268.72	408.49	287.39	-0.5058	858.91	3782.3	1.9691	0.024472	0.97553	0.048944	0.33615	False
ACCCTGCATGCCTAGTGTCT	Peak_184	887.34	730.42/635.65/685.6	887.34	685.6	-0.37163	2251.7	10511	1.9677	0.024552	0.97545	0.049104	0.33706	False
TGTCCTACTAGGTTCTGCCA	Peak_656	604.8	520.36/426.46/448.17	604.8	448.17	-0.43156	2841.3	6337.9	1.9673	0.024572	0.97543	0.049144	0.33715	False
TCAAGGATAAACCAAGAATC	Peak_228	306.37	206.24/208.18/191.42	306.37	206.24	-0.5687	111.68	2593.6	1.9662	0.024637	0.97536	0.049275	0.33786	False
CCAAGGGTCCCTAGGAAGCA	Peak_489	105.53	137.49/166.74/155.53	105.53	155.53	0.55518	225.58	647.38	1.9651	0.9753	0.024703	0.049406	0.33832	True
TTTTTGAGCATGATTATAGA	Peak_1783	361.97	473.58/465.88/587.13	361.97	473.58	0.3868	6477.2	3227.3	1.9646	0.97527	0.024729	0.049459	0.33832	True
GGGCGCGGCAAGGGCAGGAA	Peak_398	508.35	380.01/368.86/343.26	508.35	368.86	-0.46167	389.77	5042	1.9644	0.024742	0.97526	0.049485	0.33832	False
GATCTAGTGATAGAGTACAT	Peak_101	441.4	348.5/314.29/268.72	441.4	314.29	-0.48867	1623.5	4187.5	1.9643	0.02475	0.97525	0.0495	0.33832	False
TTAGTCAAGCCCTGTTCACA	Peak_1333	580.97	428.7/517.41/400.32	580.97	428.7	-0.4376	4337.8	6011	1.9639	0.02477	0.97523	0.049539	0.33832	False
TTTTCTTCCCTTGATAATGA	Peak_1149	217.86	297.9/285.99/308.29	217.86	297.9	0.44962	124.87	1660.8	1.9638	0.97523	0.024774	0.049548	0.33832	True
GGGGTGCCCTAGAGGGAGGC	Peak_2267	323.39	394.33/452.74/427.01	323.39	427.01	0.39991	864.94	2784	1.9638	0.97522	0.024776	0.049552	0.33832	True
TGCTTGTTTGGGCATGCAGT	Peak_1713	525.37	382.87/378.97/427.01	525.37	382.87	-0.45544	981.56	5265.3	1.9637	0.02478	0.97522	0.04956	0.33832	False
AGCCCTTACTTGCTCAGCAC	Peak_145	417.57	300.76/295.09/284.36	417.57	295.09	-0.49944	73.584	3893.1	1.963	0.024822	0.97518	0.049644	0.33869	False
GTAAAAATCAAGATTGGTCA	Peak_717	516.29	676.95/579.06/657.07	516.29	657.07	0.34728	3240.7	5145.9	1.9626	0.97515	0.024847	0.049694	0.33869	True
GCACTTGCTCATGGACACTG	Peak_337	432.32	557.6/365.83/568.73	432.32	557.6	0.36638	18450	4074.7	1.9626	0.97515	0.024848	0.049696	0.33869	True
GAGGGCGCCTAGGCGTGTCG	Peak_555	257.58	209.1/166.74/168.41	257.58	168.41	-0.61008	829.22	2066.9	1.9613	0.024922	0.97508	0.049844	0.33937	False
CAAGCCTAGGCATATGTCCA	Peak_1680	430.05	570.01/554.81/504.31	430.05	554.81	0.36672	1390.5	4046.7	1.9611	0.97507	0.024932	0.049863	0.33937	True
GCATGGCCCTTGGACCCCAC	Peak_232	511.75	442.07/371.89/350.62	511.75	371.89	-0.4595	2688.6	5086.5	1.961	0.024939	0.97506	0.049878	0.33937	False
GGCAAGGCACAAGGCAAGCA	Peak_1501	403.95	595.79/494.17/523.64	403.95	523.64	0.37356	3037.3	3727.2	1.9604	0.97502	0.024977	0.049954	0.3397	True
TGTCTTGTCCCTGCATGCCT	Peak_100	495.86	359/397.16/291.73	495.86	359	-0.46485	2990.9	4879.8	1.9592	0.025044	0.97496	0.050087	0.34042	False
AAGCCACTTGGTGCAAGGCT	Peak_51	544.66	399.1/480.02/389.28	544.66	399.1	-0.44762	3322.3	5521.3	1.9588	0.025065	0.97493	0.050131	0.34053	False
TACATGAGAAACTTGAGGAT	Peak_1302	341.54	300.76/234.45/223.63	341.54	234.45	-0.54085	2256.9	2990.6	1.9583	0.025098	0.9749	0.050196	0.34074	False
CAGGATGGACGTGAACGCGT	chr22;47374003:47375003	1070	682.68/842.82/882.54	1070	842.82	-0.34398	13612	13463	1.9581	0.025109	0.97489	0.050217	0.34074	False
ACTCACTCTTGAGCCCTCCT	Peak_145	1107.5	866.95/875.16/921.19	1107.5	875.16	-0.3393	1093.3	14090	1.9571	0.02517	0.97483	0.05034	0.34139	False
GATACCTAGGGTTTCTGACT	Peak_1637	207.65	124.12/130.36/160.13	207.65	130.36	-0.66751	462.4	1560	1.9568	0.025187	0.97481	0.050374	0.34143	False
GGTCATCTAGGGCTGGTAGG	Peak_606	91.911	138.45/137.44/118.72	91.911	137.44	0.57533	175.78	541.5	1.9565	0.97479	0.025206	0.050411	0.34145	True
CATGGCCTGAGGGCTTGTCT	Peak_530	583.24	870.77/675.06/735.3	583.24	735.3	0.33374	10991	6042	1.9563	0.97478	0.025216	0.050432	0.34145	True
CTAGCCCAGGCATGTTCACA	Peak_469	308.64	408.65/442.63/352.46	308.64	408.65	0.40381	2155.8	2618.8	1.9544	0.97467	0.025329	0.050658	0.34279	True
TTGTTCAAATACATGGCTAA	Peak_973	403.95	523.23/536.62/489.59	403.95	523.23	0.37244	655.51	3727.2	1.9537	0.97463	0.02537	0.05074	0.34282	True
TTGTTTAGACTTGTGGTACA	Peak_56	789.75	980.57/975.21/959.84	789.75	975.21	0.30396	132.38	9011.6	1.9536	0.97463	0.025374	0.050749	0.34282	True
AGCTGGCTAGACCCATGAGT	Peak_72	570.75	421.06/387.05/451.85	570.75	421.06	-0.43793	1052.5	5872.3	1.9534	0.025386	0.97461	0.050772	0.34282	False
AAATCTACTAGTGAATATGG	Peak_1250	240.56	155.63/153.61/173.93	240.56	155.63	-0.62499	169.5	1890.2	1.9533	0.02539	0.97461	0.050779	0.34282	False
GGGCATGCCCACACAAGCCC	Peak_643	801.1	613.93/597.25/615.66	801.1	613.93	-0.38335	140.64	9182.9	1.9532	0.0254	0.9746	0.050801	0.34282	False
CCCAGGCATGTTTATTTAAA	Peak_1375	299.56	436.34/373.91/397.56	299.56	397.56	0.40713	1031.6	2518.4	1.9528	0.97458	0.025423	0.050847	0.34284	True
CAAGTTAAGGAATCATGACC	Peak_824	275.73	173.77/182.91/194.18	275.73	182.91	-0.58946	105.22	2259.5	1.9527	0.025429	0.97457	0.050859	0.34284	False
CTTAGCTTGTGCCCGGGACA	Peak_917	767.06	654.03/567.94/585.29	767.06	585.29	-0.38959	2513.1	8671.3	1.9519	0.025473	0.97453	0.050945	0.34301	False
AAGTCTGGGCAAGCTCTGGG	Peak_1040	442.53	569.06/648.79/528.24	442.53	569.06	0.36206	4011.8	4201.7	1.9519	0.97453	0.025475	0.050949	0.34301	True
AGGCATATTCAGACAAGCTG	Peak_2199	249.63	151.81/162.7/202.46	249.63	162.7	-0.61451	849.63	1984	1.9517	0.025488	0.97451	0.050977	0.34301	False
GACAATCATGGTGAAAGCGG	NO_TARGET_309	553.73	675.04/700.33/712.29	553.73	700.33	0.3383	391.34	5642.7	1.9515	0.9745	0.025497	0.050995	0.34301	True
TCTGGGCAAGTCACCTGTGC	Peak_2032	359.7	241.56/297.11/249.39	359.7	249.39	-0.5266	1169	3200.8	1.9497	0.025605	0.9744	0.051209	0.34426	False
GTAAGCCTAGCATGTGGTGC	Peak_61	508.35	404.83/311.26/369.95	508.35	369.95	-0.45742	2330.8	5042	1.949	0.025645	0.97436	0.05129	0.34426	False
AGAAGACCAAGGAGATCCTT	Peak_180	600.26	445.89/439.6/461.06	600.26	445.89	-0.42807	134.81	6275.3	1.9487	0.025667	0.97433	0.051335	0.34426	False
CACTTGTGTAGTGAGCTTGT	Peak_1997	441.4	351.36/315.3/301.85	441.4	315.3	-0.48405	740.77	4187.5	1.9486	0.025669	0.97433	0.051338	0.34426	False
GCAAGATAAGCATGATGACA	Peak_1440	417.57	295.99/288.01/316.57	417.57	295.99	-0.49507	243.71	3893.1	1.9486	0.02567	0.97433	0.05134	0.34426	False
TCATGGTCTCAAGCTACATG	chr20;32697975:32698975	1226.6	914.69/1095.5/979.17	1226.6	979.17	-0.32475	8840.8	16132	1.9482	0.025696	0.9743	0.051392	0.34426	False
TGATGGTCAAGGACAGCATC	Peak_2322	535.58	392.42/365.83/422.41	535.58	392.42	-0.44772	803.12	5400.5	1.9481	0.025704	0.9743	0.051408	0.34426	False
TGAAGTGGCCTTGTTGTCTA	Peak_1036	636.57	736.15/889.31/796.96	636.57	796.96	0.32373	6113.2	6780.4	1.9478	0.97428	0.025718	0.051436	0.34426	True
TTGCCCAGACATGCCAGCAG	Peak_1696	229.21	311.26/389.07/273.32	229.21	311.26	0.43981	3746.9	1774.6	1.9478	0.97428	0.02572	0.051441	0.34426	True
CAATCTCATGGTGGAGTGCT	Peak_113	427.78	498.4/555.82/551.24	427.78	551.24	0.36506	1406.6	4018.6	1.9476	0.97427	0.025734	0.051467	0.34426	True
TAAGGGCCCGCATGTGCACT	Peak_1180	316.58	227.24/215.25/183.13	316.58	215.25	-0.55441	587.65	2707.4	1.9474	0.025743	0.97426	0.051487	0.34426	False
GGTCTTGCATGGCCCCCATG	Peak_2419	197.44	290.26/271.84/225.47	197.44	271.84	0.45939	1245	1460.7	1.9469	0.97422	0.025776	0.051552	0.34445	True
AACATGCCAAGTAGGACAAG	Peak_49	348.35	269.25/240.52/223.63	348.35	240.52	-0.53256	555.49	3069	1.9466	0.025794	0.97421	0.051588	0.34445	False
CTTCAAGTTTTGATATGCTT	Peak_1596	462.96	592.93/611.4/588.05	462.96	592.93	0.35629	182.47	4458.4	1.9465	0.9742	0.025799	0.051598	0.34445	True
AGGGCACAACAAGAGTGGGA	Peak_2121	418.7	241.56/297.11/301.85	418.7	297.11	-0.49353	1553.9	3907	1.9453	0.025867	0.97413	0.051734	0.34517	False
GGTGGGGACCATGGCGCTAG	Peak_2217	230.34	121.26/185.95/148.16	230.34	148.16	-0.63314	1075.7	1786.1	1.9445	0.025916	0.97408	0.051832	0.34564	False
TGGGTAAATCAAGTTAACAC	chr9;4380975:4381975	275.73	183.32/179.88/187.74	275.73	183.32	-0.58628	15.657	2259.5	1.9441	0.02594	0.97406	0.05188	0.34578	False
GGCATGCCCATGTACGCATT	Peak_193	869.18	1107.6/1010.6/1065.7	869.18	1065.7	0.29374	2395.2	10228	1.943	0.97399	0.02601	0.05202	0.34652	True
TGAATGATTGTCTAGCGACT	Peak_939	420.97	293.12/299.13/376.39	420.97	299.13	-0.49156	3002.7	3934.8	1.9424	0.026044	0.97396	0.052088	0.34679	False
TAGCCATCAGGAACTTGCCT	Peak_1327	263.25	179.5/173.82/149.08	263.25	173.82	-0.59604	322.05	2126.6	1.9393	0.026233	0.97377	0.052465	0.34911	False
TGGACACATTCTCATGTCTG	Peak_2575	495.86	633.98/560.87/631.31	495.86	631.31	0.34777	2484.3	4879.8	1.9389	0.97374	0.026256	0.052512	0.34924	True
AGGGTTTGCGTCATGAATAG	Peak_1102	361.97	406.74/501.25/472.1	361.97	472.1	0.3823	2560.6	3227.3	1.9386	0.97373	0.026274	0.052549	0.34929	True
GTTATGGGCTTGCTCCCCTA	Peak_808	553.73	384.78/408.27/427.93	553.73	408.27	-0.43873	469.06	5642.7	1.9364	0.026407	0.97359	0.052815	0.35087	False
ATGTGCTCAGCTAGATTATA	Peak_181	366.51	477.4/575.02/473.94	366.51	477.4	0.38043	4770.9	3280.5	1.9361	0.97357	0.02643	0.05286	0.35099	True
CGGAGTTAACCTGGAACCTT	NO_TARGET_451	536.71	648.3/686.18/679.16	536.71	679.16	0.33904	500.7	5415.5	1.9357	0.97355	0.026453	0.052905	0.3511	True
TTATGTTCTCATGCTGACTG	Peak_597	278	370.46/402.21/252.15	278	370.46	0.41293	7502	2283.8	1.9347	0.97349	0.026514	0.053027	0.35172	True
TGCTTTGGCCTTGCCTTGTC	Peak_1501	272.33	327.49/371.89/363.51	272.33	363.51	0.41532	683.64	2223	1.9339	0.97343	0.026566	0.053131	0.35222	True
AGTATTTCTAGGACTTGCAT	Peak_2108	484.52	361.87/347.64/351.54	484.52	351.54	-0.46172	60.906	4733.4	1.9327	0.026634	0.97337	0.053267	0.35293	False
AGGAGACATCTTGAGCTCAT	Peak_1518	442.53	383.83/317.32/316.57	442.53	317.32	-0.47856	2211.8	4201.7	1.9317	0.026699	0.9733	0.053399	0.35348	False
GTTAGTATCCAAAATACATG	chr7;86259153:86260153	243.96	175.68/152.6/159.21	243.96	159.21	-0.61261	157.56	1925.3	1.9316	0.026706	0.97329	0.053412	0.35348	False
GCATGTCTCCACTTGTTTGA	Peak_943	474.3	651.17/605.33/595.42	474.3	605.33	0.35126	1099.6	4602.7	1.9314	0.97328	0.026719	0.053437	0.35348	True
ACAAGGCAAGGCAAGGTACA	Peak_1501	599.12	416.29/483.05/446.33	599.12	446.33	-0.42391	1125.6	6259.7	1.9311	0.026732	0.97327	0.053465	0.35348	False
GCCTTGCCATGTTCTGTGCT	Peak_1501	686.49	853.59/809.47/868.74	686.49	853.59	0.31388	1087.8	7490.2	1.9307	0.97324	0.026762	0.053524	0.35369	True
CATCCCACCAAGGCATTGTA	Peak_1890	460.69	513.68/589.17/595.42	460.69	589.17	0.3542	2868.7	4429.7	1.9304	0.97322	0.026781	0.053563	0.35375	True
AGCATCCTTGAGCGGGGGTG	Peak_2004	786.35	995.85/874.15/969.05	786.35	969.05	0.30105	4862.1	8960.3	1.9301	0.9732	0.026798	0.053596	0.35375	True
CCCAAGCTCATGCCCAGCCC	Peak_2311	529.9	386.69/389.07/461.98	529.9	389.07	-0.44472	2660.4	5325.3	1.9299	0.02681	0.97319	0.053619	0.35375	False
CATAAGGCATGAATTCTTGG	Peak_1444	392.61	361.87/236.47/277	392.61	277	-0.50166	4422.2	3590.4	1.9293	0.026846	0.97315	0.053691	0.35404	False
GCAAGGCAATTTACAAGGAA	Peak_1501	523.1	662.63/624.54/670.88	523.1	662.63	0.34054	759.51	5235.4	1.9284	0.9731	0.026904	0.053809	0.35462	True
GAAGTGTTATGCATGATGTT	Peak_2332	72.621	121.26/111.16/80.984	72.621	111.16	0.60741	506.35	399.65	1.928	0.97307	0.026934	0.053867	0.35476	True
TAGAGTCACTTGTGGGTGGG	Peak_1656	594.58	744.74/783.2/746.34	594.58	746.34	0.32746	680.41	6197.3	1.9278	0.97306	0.026943	0.053886	0.35476	True
TGCTCAGGCATGTCTGAACA	Peak_1640	225.81	317.95/306.2/231.91	225.81	306.2	0.43774	2828.8	1740.3	1.9273	0.97303	0.026974	0.053948	0.35497	True
TTGGCTGATCTTGGCTGGGC	Peak_2222	327.93	225.33/194.03/274.24	327.93	225.33	-0.53934	1686	2835.3	1.9268	0.027002	0.973	0.054004	0.35502	False
CAGGAAACTTGATCAAGCAG	Peak_2224	582.1	386.69/433.54/432.53	582.1	432.53	-0.42762	1051	6026.5	1.9267	0.027007	0.97299	0.054013	0.35502	False
CTCTGTGAGATGTCCCGAAA	NO_TARGET_159	688.76	820.17/936.8/855.85	688.76	855.85	0.31295	3913.2	7522.9	1.9265	0.97298	0.027023	0.054047	0.35502	True
CACAATTTGATAAAAGCTCG	chr4;100147382:100148382	868.05	1062.7/970.15/1063.8	868.05	1062.7	0.29157	4281.8	10210	1.9263	0.97296	0.027035	0.05407	0.35502	True
TTTTCAAGCAAGTGTCATCA	Peak_2325	628.62	810.62/660.92/785.91	628.62	785.91	0.32171	8117.3	6669.1	1.926	0.97295	0.027049	0.054099	0.35502	True
GGGAGCAAGCCTCTGTGTCT	Peak_310	969.03	1178.2/1269.3/1143.9	969.03	1178.2	0.28172	4735.4	11809	1.925	0.97288	0.027117	0.054235	0.35557	True
CCTCACATGCATCTGTGTCT	Peak_2447	296.16	381.92/417.37/392.04	296.16	392.04	0.40344	372.04	2481	1.9249	0.97288	0.027119	0.054239	0.35557	True
CTGATGACTTGTGCCCAAGA	Peak_190	423.24	283.57/302.16/323.94	423.24	302.16	-0.4848	409.82	3962.7	1.9234	0.027212	0.97279	0.054424	0.35647	False
ATACATGTCTGTGCATGCCT	Peak_1500	683.09	453.53/590.18/517.19	683.09	517.19	-0.40069	4689.9	7441.2	1.9232	0.02723	0.97277	0.054461	0.35647	False
TGCCACAGGGTGGCAAGAGC	Peak_1835	566.22	369.5/462.84/419.64	566.22	419.64	-0.4313	2190.1	5810.8	1.9228	0.027254	0.97275	0.054508	0.35647	False
AGGTTGGCCTTGGCTGTTCT	Peak_2039	720.53	846.9/892.34/960.76	720.53	892.34	0.30814	3373.3	7984	1.9227	0.97274	0.027256	0.054512	0.35647	True
AGGTGAAAGCCTAGGGTCTT	Peak_1099	238.29	286.44/321.36/328.54	238.29	321.36	0.42994	635.61	1867	1.9227	0.97274	0.027261	0.054521	0.35647	True
CTGGACTTGGACAAGGTGGG	Peak_356	113.47	137.49/164.72/167.49	113.47	164.72	0.53381	374.66	711.15	1.922	0.97269	0.027306	0.054611	0.35682	True
TAAGGGCCCACATGCACCTT	Peak_1696	597.99	788.66/749.85/621.18	597.99	749.85	0.32599	9030.2	6244.1	1.9218	0.97268	0.027316	0.054631	0.35682	True
TCTGGGCAAGTCACCCGTGT	Peak_258	243.96	118.39/159.67/173.93	243.96	159.67	-0.60844	953.56	1925.3	1.921	0.027365	0.97263	0.054731	0.35728	False
CACATTCAAGGGTGCTGCTC	Peak_6	415.3	517.5/571.99/534.68	415.3	534.68	0.36374	843.5	3865.3	1.9201	0.97258	0.02742	0.05484	0.35753	True
TAACGCGCATATCTGAACAC	NO_TARGET_149	739.82	565.24/531.56/669.96	739.82	565.24	-0.38772	6050.2	8267.3	1.9201	0.027421	0.97258	0.054841	0.35753	False
TTCTTGCCTGCTAGTAGAGC	Peak_2605	290.48	221.51/196.05/179.45	290.48	196.05	-0.56484	461.87	2418.9	1.92	0.027428	0.97257	0.054856	0.35753	False
TAGTCAACATTCGCAAGAGG	NO_TARGET_23	440.26	564.28/617.46/550.32	440.26	564.28	0.35733	1511.4	4173.4	1.9197	0.97255	0.027445	0.05489	0.35756	True
CAAGGGGTCGCTAGGCCAGT	Peak_2079	687.63	878.41/853.94/785.91	687.63	853.94	0.31209	2613.1	7506.5	1.9195	0.97254	0.027459	0.054918	0.35756	True
AGAACAAGTCTGGGCATGTC	Peak_249	282.54	375.23/389.07/301.85	282.54	375.23	0.40808	2788.4	2332.7	1.9192	0.97252	0.027481	0.054962	0.35765	True
AAGAACTGGGGCGCTAGAGA	Peak_2435	575.29	406.74/427.47/447.25	575.29	427.47	-0.4276	410.51	5933.8	1.919	0.027495	0.9725	0.05499	0.35765	False
CTGGACTTGAACAAGCAACA	Peak_1037	163.4	228.2/230.41/224.55	163.4	228.2	0.4794	9.112	1141.6	1.9178	0.97243	0.027568	0.055136	0.35836	True
CTAGCCCCGGCTTGCCTGTA	Peak_140	161.13	225.33/230.41/205.22	161.13	225.33	0.48131	215.12	1121	1.9176	0.97242	0.027584	0.055167	0.35836	True
AACATGCCTTTACATGACAC	Peak_1683	441.4	352.32/317.32/291.73	441.4	317.32	-0.47487	939.96	4187.5	1.9174	0.027593	0.97241	0.055186	0.35836	False
GTGTATACACAAGATTCAAG	Peak_870	466.36	422.97/324.39/337.74	466.36	337.74	-0.46436	3721.4	4501.6	1.917	0.027616	0.97238	0.055232	0.35848	False
AAGAGGCACAAAGAATGTAT	chr12;97071895:97072895	265.52	176.64/162.7/184.05	265.52	176.64	-0.58531	124.59	2150.6	1.9166	0.027643	0.97236	0.055286	0.35864	False
TATCAACCATTCATGGCCTT	Peak_182	912.3	1112.3/948.93/1125.5	912.3	1112.3	0.28573	13437	10903	1.9157	0.9723	0.027702	0.055405	0.35906	True
CCTGCTTGCCTCCATAAACT	Peak_2554	98.719	158.5/144.51/145.4	98.719	145.4	0.55401	86.104	593.88	1.9157	0.9723	0.027705	0.05541	0.35906	True
GCAAAGCAAGGCGCAAGGCA	Peak_1501	449.34	375.23/304.18/323.94	449.34	323.94	-0.47086	1510.8	4286.9	1.9153	0.027724	0.97228	0.055449	0.35913	False
GACATGTCTGGTCATGTATT	Peak_1017	26.098	50.604/32.338/46.014	26.098	46.014	0.79489	104.04	108.15	1.9151	0.97209	0.027909	0.055819	0.35962	True
AGGGCAAGCCTCAAGACTGG	Peak_76	313.18	200.51/214.24/284.36	313.18	214.24	-0.54562	2552.9	2669.3	1.9149	0.027752	0.97225	0.055504	0.3593	False
AGCCTCATGAAAAAGTGGTT	Peak_192	283.68	190.96/184.94/217.18	283.68	190.96	-0.56852	362.04	2345	1.9146	0.02777	0.97223	0.05554	0.35934	False
TGAGAAAGCTAGAAAGATTG	Peak_195	382.39	385.74/528.53/495.11	382.39	495.11	0.37182	6539.5	3468.3	1.9139	0.97218	0.027817	0.055635	0.35955	True
AAGCCCTCTGCAAGGTGACA	Peak_887	424.38	392.42/271.84/303.69	424.38	303.69	-0.4814	4443.6	3976.7	1.9138	0.027821	0.97218	0.055642	0.35955	False
TCTCTCACCATGACCTACAA	Peak_310	18.155	3.8192/3.0317/22.087	18.155	3.8192	-1.9909	167.16	68.402	1.9137	0.02783	0.97217	0.055659	0.35955	False
TGCAGTGTCTTGCCAGTATC	Peak_716	532.17	672.17/688.2/639.59	532.17	672.17	0.33637	659.32	5355.3	1.9131	0.97213	0.027868	0.055736	0.35962	True
AAGCGTTCTTGGGTGTGTAG	Peak_1606	652.45	509.86/491.14/492.35	652.45	492.35	-0.40548	154.09	7004.3	1.9131	0.027871	0.97213	0.055741	0.35962	False
ACCGCTTCCTCCTTGTCAGA	Peak_139	88.507	30.553/48.508/45.093	88.507	45.093	-0.95744	111.53	515.75	1.9124	0.027914	0.97209	0.055829	0.35962	False
TTGCAGTTTCAAGGGGGTGG	Peak_1894	223.54	302.67/349.66/302.77	223.54	302.77	0.43603	1099.3	1717.5	1.9119	0.97205	0.027945	0.055891	0.35962	True
ACATGGTCGCCCTAGTCATA	Peak_1795	381.26	493.63/474.97/512.59	381.26	493.63	0.37179	353.87	3454.8	1.9118	0.97205	0.027953	0.055906	0.35962	True
ACTAGTATTATTACTCCTAG	Peak_1801	324.52	223.42/163.71/292.65	324.52	223.42	-0.53655	4178.6	2796.8	1.9118	0.027953	0.97205	0.055907	0.35962	False
TCCAGCTTGGCCCTTGTCCT	Peak_489	762.52	876.5/939.83/942.36	762.52	939.83	0.30128	2008.8	8603.6	1.9117	0.97204	0.02796	0.055921	0.35962	True
CATTCAACAAGTGTCCTACT	Peak_656	492.46	625.39/489.12/652.47	492.46	625.39	0.34413	9651.7	4835.7	1.9116	0.97203	0.027966	0.055931	0.35962	True
GATTGCTCTCATGCTCCTAC	Peak_1393	272.33	345.64/166.74/182.21	272.33	182.21	-0.5771	13473	2223	1.9113	0.027986	0.97201	0.055972	0.3597	False
TCTAGCACAAGTCTATTCCC	Peak_1460	504.94	404.83/369.87/295.41	504.94	369.87	-0.44806	3383.5	4997.6	1.9106	0.028025	0.97197	0.05605	0.35974	False
AGCGCCCAGAACATGATCCT	Peak_299	920.24	675.04/752.88/719.65	920.24	719.65	-0.35427	1547.2	11029	1.91	0.028066	0.97193	0.056131	0.35974	False
ACCTGCCATGGCTGTTAGCG	Peak_2085	250.77	336.09/375.93/300.01	250.77	336.09	0.42102	1444.7	1995.8	1.9098	0.97192	0.02808	0.05616	0.35974	True
TAGGGGTGGGGCTAGGCCCT	Peak_2464	365.37	474.53/530.55/455.54	365.37	474.53	0.37623	1749.6	3267.1	1.9097	0.97192	0.028083	0.056167	0.35974	True
CACCACTTGAAGAGTTTCTT	Peak_494	455.01	504.13/581.08/659.84	455.01	581.08	0.35214	6061.8	4358.1	1.9096	0.97191	0.028091	0.056182	0.35974	True
ATGCACTCATACTTTCTTGT	Peak_1024	524.23	702.73/656.87/662.6	524.23	662.6	0.33735	821.64	5250.4	1.9096	0.9719	0.028096	0.056191	0.35974	True
AAGCCCCCGCTTGCCTACGA	Peak_1245	645.64	486.94/528.53/482.22	645.64	486.94	-0.40626	875.86	6908.1	1.9094	0.028105	0.97189	0.05621	0.35974	False
TGAAGCGAGACCCATCGTCC	chr12;12791779:12792779	603.66	390.51/465.88/451.85	603.66	451.85	-0.41708	1979.8	6322.3	1.9092	0.028117	0.97188	0.056235	0.35974	False
CATGCATAGACATGCTGACG	Peak_41	144.11	72.564/106.11/84.665	144.11	84.665	-0.76034	303.17	969.62	1.909	0.028133	0.97187	0.056267	0.35974	False
TCTGAAACCAAGATGCCAGC	Peak_417	372.18	295.03/261.74/259.52	372.18	261.74	-0.50625	556.65	3347.2	1.9089	0.028135	0.97187	0.056269	0.35974	False
TCTAACGTAAAATCCTCCAG	chr12;74487649:74488649	464.09	319.86/336.52/391.12	464.09	336.52	-0.46254	1629.1	4472.8	1.9075	0.028229	0.97177	0.056457	0.36076	False
GTTTCTCATCATGTGGTCGC	Peak_260	248.5	251.11/129.35/163.81	248.5	163.81	-0.59824	4404.4	1972.2	1.907	0.028258	0.97174	0.056515	0.36094	False
CTTGCAGCCCTTGCACCAGA	Peak_213	132.76	189.05/156.64/196.02	132.76	189.05	0.50673	549.48	871.68	1.9065	0.97171	0.02829	0.056581	0.36117	True
TCTACCTGCATGTCCTACAA	Peak_1602	592.31	531.82/442.63/414.12	592.31	442.63	-0.41943	4383.6	6166.2	1.9062	0.028314	0.97169	0.056629	0.36129	False
GGGTCCACATGTGCATTAGG	Peak_392	332.47	203.37/289.02/230.07	332.47	230.07	-0.52923	2094.3	2886.8	1.9058	0.028336	0.97166	0.056671	0.36138	False
AGCTATAACACAGGCAAGTT	Peak_2401	333.6	470.71/427.47/436.21	333.6	436.21	0.38588	633.41	2899.7	1.9055	0.97164	0.02836	0.056721	0.36151	True
TCTTTGCAAGACTTGTGAAG	Peak_1127	283.68	274.03/147.54/191.42	283.68	191.42	-0.56508	4374.5	2345	1.9052	0.028379	0.97162	0.056758	0.36156	False
ACAAGGCAAGGGCAAGTGAA	Peak_1263	705.78	873.64/884.25/800.64	705.78	873.64	0.30741	2720.8	7769	1.9043	0.97157	0.028433	0.056867	0.36182	True
AGTGCTCTTGCTCTTGGGGA	Peak_978	114.6	62.062/86.909/63.499	114.6	63.499	-0.84186	275.06	720.38	1.9043	0.028439	0.97156	0.056877	0.36182	False
TTACAAGTCTGGACAAGCCC	Peak_818	514.02	650.21/494.17/694.81	514.02	650.21	0.33851	13169	5116.2	1.9041	0.97155	0.028449	0.056898	0.36182	True
AGCGAAGGCCTCAAGACCTT	Peak_1938	275.73	185.23/168.77/185.9	275.73	185.23	-0.57141	135.75	2259.5	1.904	0.028458	0.97154	0.056916	0.36182	False
ACAAAGCAAGTTAAGGCACC	Peak_1501	717.13	526.09/567.94/547.56	717.13	547.56	-0.38859	438.2	7934.3	1.9037	0.028477	0.97152	0.056953	0.36187	False
ACGCCTAATTTTTCCTGGTT	Peak_1012	418.7	623.48/537.63/512.59	418.7	537.63	0.35991	3998.8	3907	1.9026	0.97145	0.028549	0.057097	0.36254	True
CGCAAGTGCGCAAGGAACAA	Peak_17	351.76	422.97/457.79/466.58	351.76	457.79	0.37916	644.73	3108.4	1.9019	0.9714	0.028595	0.057191	0.36254	True
CACCCTGGTCTAGAAATTCT	Peak_2598	423.24	553.78/501.25/542.96	423.24	542.96	0.35861	928.62	3962.7	1.9018	0.9714	0.028599	0.057199	0.36254	True
TGGACAAATCTTGTTGGGCA	Peak_604	325.66	478.35/426.46/415.96	325.66	426.46	0.38801	1401.3	2809.6	1.9018	0.9714	0.028601	0.057203	0.36254	True
AGACAAAAACAAGTAGGCTA	Peak_979	315.45	216.74/246.58/214.42	315.45	216.74	-0.53937	447.96	2694.7	1.9015	0.028618	0.97138	0.057235	0.36254	False
TTTTGCCTTGCTTTGTGCCT	Peak_1501	752.31	927.1/1033.8/900.95	752.31	927.1	0.30105	6036.1	8451.8	1.9013	0.97137	0.028628	0.057257	0.36254	True
CCCCAAGTAAGTGTCCCCCA	Peak_2452	511.75	647.35/695.28/637.75	511.75	647.35	0.33852	1194.5	5086.5	1.9013	0.97137	0.028631	0.057262	0.36254	True
TGATCGCCCTCTAGTGGAAT	Peak_581	670.61	832.58/901.43/763.83	670.61	832.58	0.3117	4733.9	7262.4	1.9006	0.97132	0.028675	0.05735	0.3629	True
AATGATGCTCTTCAAGGGCT	Peak_2371	390.34	253.02/276.9/297.25	390.34	276.9	-0.49386	492.14	3563.2	1.9004	0.02869	0.97131	0.05738	0.36291	False
GCTGAATCTAGAACTTGGGG	Peak_2519	297.29	202.42/187.97/210.74	297.29	202.42	-0.55229	139.05	2493.4	1.9	0.028716	0.97128	0.057433	0.36306	False
TGCTTCCATACAGCTTAGAG	chr6;115015175:115016175	675.15	844.04/837.77/802.48	675.15	837.77	0.31093	642.31	7327.3	1.8998	0.97127	0.028731	0.057463	0.36306	True
GCAGCCATGAAAGCATGTTC	Peak_1408	612.74	460.21/456.78/523.64	612.74	460.21	-0.4122	2017.2	6447.8	1.8995	0.028749	0.97125	0.057497	0.3631	False
TAAGGACCTACATGCGCACT	Peak_423	367.64	263.52/258.71/240.19	367.64	258.71	-0.50534	183.02	3293.8	1.8981	0.028841	0.97116	0.057681	0.36407	False
CAACATGTAGTGACATGCCC	Peak_710	651.32	492.67/574.01/409.52	651.32	492.67	-0.40202	6764.7	6988.3	1.8978	0.028864	0.97114	0.057728	0.36418	False
CGTGCATGGATGGACATGTC	Peak_2098	883.93	1078/1103.5/892.66	883.93	1078	0.28601	17495	10458	1.8974	0.97111	0.028889	0.057778	0.36418	True
GGGGCTTTGGGAGTTAAATG	chr15;79632579:79633579	423.24	427.75/542.68/559.53	423.24	542.68	0.35786	6746.5	3962.7	1.8973	0.97111	0.028894	0.057787	0.36418	True
GGCGATTCGGGTGGAGGTCG	NO_TARGET_458	52.196	72.564/82.867/86.506	52.196	82.867	0.65678	59.694	261.51	1.8966	0.97104	0.028957	0.057914	0.36424	True
TTGACAATGCATGCTGTCCT	Peak_564	52.196	108.85/82.867/80.984	52.196	82.867	0.65678	339.23	261.51	1.8966	0.97104	0.028957	0.057914	0.36424	True
TTGGAAATGACTTGCCAAAG	Peak_2059	466.36	608.2/490.13/593.58	466.36	593.58	0.34732	5457.6	4501.6	1.8961	0.97102	0.028976	0.057952	0.36424	True
GAATGGACGTTACAAAGACA	chr15;37795034:37796034	234.88	316.04/328.44/245.71	234.88	316.04	0.42658	2549.6	1832.2	1.8959	0.97101	0.028985	0.057971	0.36424	True
ATGAGACATGAAGGAACAGC	Peak_1316	393.74	287.39/279.93/216.26	393.74	279.93	-0.4907	2054.5	3604	1.8958	0.028993	0.97101	0.057985	0.36424	False
GAGACAAGGAAGACATGTCC	Peak_1159	213.32	124.12/161.69/137.12	213.32	137.12	-0.63386	386.34	1615.8	1.8957	0.028998	0.971	0.057996	0.36424	False
GCCCAGGCAAGAATCTGTGC	Peak_1801	554.87	386.69/421.41/412.28	554.87	412.28	-0.42762	369.11	5658	1.8956	0.029006	0.97099	0.058013	0.36424	False
ATTGAACAAGTTGCAACACA	Peak_1872	537.85	515.59/398.17/360.75	537.85	398.17	-0.43289	7594	5430.6	1.8955	0.029016	0.97098	0.058032	0.36424	False
GGGCTGGGCCAAGGGAAATT	Peak_867	257.58	343.73/321.36/346.02	257.58	343.73	0.41485	252.68	2066.9	1.8949	0.97095	0.029052	0.058104	0.3644	True
TATAACATCATATACCACAT	chr12;43216570:43217570	407.36	303.62/291.05/282.52	407.36	291.05	-0.48364	115.42	3768.5	1.8947	0.029067	0.97093	0.058134	0.3644	False
CAGATACCAAGTCATGTTAA	Peak_10	664.93	807.76/942.87/825.48	664.93	825.48	0.31161	7046.4	7181.5	1.8945	0.97092	0.029077	0.058154	0.3644	True
ACCACAAGGCATGCACAGGC	Peak_1128	778.4	696.04/600.28/576.09	778.4	600.28	-0.37433	4877.8	8841	1.8944	0.029087	0.97091	0.058174	0.3644	False
CATCGCCAAGGGGGATTACA	Peak_2198	236.02	361.87/317.32/237.43	236.02	317.32	0.42549	4183.4	1843.8	1.8934	0.97085	0.02915	0.0583	0.365	True
TCATGCCCAGGCATGCCTAT	Peak_1347	212.19	324.63/288.01/273.32	212.19	288.01	0.43901	778.3	1604.6	1.8929	0.97081	0.029186	0.058371	0.36522	True
GTGCCACTTTCTTGTCTCAA	Peak_2531	105.53	116.48/195.04/153.69	105.53	153.69	0.53812	1547.1	647.38	1.8927	0.9708	0.029197	0.058393	0.36522	True
AGATTAAACAAGAAAACTTC	Peak_714	779.54	601.52/530.55/632.23	779.54	601.52	-0.37346	2989.7	8858	1.8915	0.029281	0.97072	0.058562	0.36609	False
CTGCCTCATCTCCTTGGAAT	Peak_24	562.81	726.6/706.39/701.25	562.81	706.39	0.3273	217.36	5764.9	1.891	0.97069	0.029309	0.058618	0.36625	True
TGCCTTGCCTTGCATTGCAT	Peak_1501	743.23	915.65/948.93/885.3	743.23	915.65	0.30062	1014.3	8317.5	1.8905	0.97066	0.029343	0.058685	0.36649	True
CTCCCATGTGACATCACGCT	Peak_2476	55.6	62.062/114.19/87.426	55.6	87.426	0.64366	679.97	283.57	1.8899	0.9706	0.029397	0.058795	0.36695	True
GACCATGGCGCTAGGGGATC	Peak_2217	256.44	180.46/170.79/147.24	256.44	170.79	-0.58363	323.89	2055	1.8895	0.029413	0.97059	0.058825	0.36695	False
GCGAGGCTAGGCTGCTAGGG	Peak_2623	354.03	248.25/228.39/265.04	354.03	248.25	-0.51035	338.13	3134.7	1.8893	0.029424	0.97058	0.058848	0.36695	False
ACCAAATCGTTACTAGTGCA	Peak_1989	357.43	389.56/476.99/463.82	357.43	463.82	0.37497	2844.2	3174.3	1.8883	0.97051	0.029495	0.058989	0.36723	True
CATTAAACCTTGCCCCACAA	NO_TARGET_367	675.15	765.74/836.76/864.14	675.15	836.76	0.30919	2896.2	7327.3	1.888	0.97048	0.029515	0.05903	0.36723	True
CCACATGTGCACTAGGAGAA	Peak_1550	145.24	204.33/205.15/142.64	145.24	204.33	0.48956	1902.8	979.55	1.8878	0.97047	0.029526	0.059052	0.36723	True
CTCCCAGACTAGGACATGGA	Peak_1698	839.68	653.08/586.13/731.62	839.68	653.08	-0.36209	5324.9	9771.5	1.8877	0.029534	0.97047	0.059068	0.36723	False
AAACAAGGGCATGTCTGGAC	Peak_253	188.36	118.39/97.015/135.28	188.36	118.39	-0.6654	371.1	1373.8	1.8877	0.029534	0.97047	0.059068	0.36723	False
CTCTTGTGGCTTGCTTGTTC	Peak_1537	439.13	533.73/560.87/586.21	439.13	560.87	0.35231	689.46	4159.3	1.8877	0.97046	0.029535	0.059071	0.36723	True
TCTTCATTCATGACATTTCA	Peak_609	65.813	111.71/81.857/101.23	65.813	101.23	0.61363	242.59	352.11	1.8874	0.97044	0.029557	0.059113	0.36731	True
GGATTGAATGGCTAACGCGG	NO_TARGET_233	234.88	316.04/307.21/315.65	234.88	315.65	0.42483	35.679	1832.2	1.887	0.97042	0.029582	0.059164	0.36744	True
TCTGCAAGCTTCTCAAGCCC	Peak_370	667.2	507/590.18/490.51	667.2	507	-0.39547	3595.5	7213.9	1.8863	0.02963	0.97037	0.05926	0.36785	False
TCAAATATGGGTAACACTTG	chr2;21081376:21082376	282.54	341.82/392.1/373.63	282.54	373.63	0.40192	676.71	2332.7	1.886	0.97035	0.029648	0.059297	0.36786	True
GGGACATGGAACCTCAGCCA	Peak_2002	603.66	450.66/453.75/454.61	603.66	453.75	-0.41106	5.1368	6322.3	1.8854	0.029689	0.97031	0.059378	0.36786	False
TTGCCTTCATTCCATCAAGT	Peak_1633	426.65	283.57/362.8/307.37	426.65	307.37	-0.47175	1819.1	4004.6	1.8848	0.029726	0.97027	0.059453	0.36786	False
[truncated: 10,391 more rows]
