# Supplementary material for: Identification of functional regulatory elements in the human genome using pooled CRISPR screens
Source: BMC Genomics. 2020 Jan 31;21:107. doi: 10.1186/s12864-020-6497-0 (PMC6995077; doi:10.1186/s12864-020-6497-0)
Supplement: Supplementary file 23 — Additional file 23: Table S18. Peak-level MAGeCK output (Peak Library/Cas9/ Doxorubicin). [file 12864_2020_6497_MOESM23_ESM.txt]

id	num	neg|score	neg|p-value	neg|fdr	neg|rank	neg|goodsgrna	neg|lfc	pos|score	pos|p-value	pos|fdr	pos|rank	pos|goodsgrna	pos|lfc
Peak_1180	6	3.5129e-06	1.5222e-05	0.031353	1	6	-0.54752	1.0	1.0	0.999998	2927	0	0
chr5;175427197:175428197	3	6.1108e-06	3.2135e-05	0.031353	2	3	-1.0748	0.99999	0.99999	0.999998	2926	0	0
Peak_347	4	7.6474e-06	2.8752e-05	0.031353	3	4	-0.81447	0.99999	0.99999	0.999998	2925	0	0
Peak_241	9	3.5518e-05	0.00025201	0.147525	4	8	-0.39728	0.99993	0.99993	0.999998	2923	0	0
Peak_1674	6	7.2436e-05	0.00039746	0.193069	5	3	-0.88075	0.80879	0.82639	0.999998	2322	1	0.23537
Peak_129	2	8.0715e-05	0.00019788	0.144802	6	1	-2.2745	0.47104	0.47224	0.99942	1571	1	0.16714
Peak_423	4	0.0001879	0.00065454	0.193069	7	4	-0.99176	0.99981	0.99983	0.999998	2922	0	0
Peak_1985	4	0.00020387	0.00069513	0.193069	8	4	-0.77179	0.99938	0.99943	0.999998	2917	0	0
Peak_1682	10	0.00022706	0.0015374	0.272798	9	7	-0.47516	0.093854	0.25904	0.923797	517	2	0.48897
Peak_173	9	0.00025516	0.0016423	0.272798	10	6	-0.54133	0.99273	0.99295	0.999998	2870	0	0
Peak_2564	7	0.00026586	0.0015476	0.272798	11	5	-0.81882	0.86523	0.87865	0.999998	2473	1	0.17911
Peak_1296	2	0.00031105	0.00067484	0.193069	12	2	-2.162	0.99969	0.99969	0.999998	2921	0	0
Peak_2158	6	0.00034482	0.0017708	0.272798	13	5	-0.75549	0.67674	0.76023	0.999998	2034	1	0.29184
Peak_1317	8	0.00037924	0.0023594	0.328854	14	6	-0.53723	0.92206	0.92594	0.999998	2617	1	0.15321
Peak_738	3	0.00048074	0.0015171	0.272798	15	2	-1.2196	0.86462	0.86574	0.999998	2472	0	0
Peak_2235	1	0.00060538	0.00065454	0.193069	16	1	-2.7415	0.99939	0.99942	0.999998	2919	0	0
Peak_1358	12	0.00062331	0.0043856	0.346936	17	6	-0.60966	0.73953	0.88779	0.999998	2170	3	0.15066
Peak_2149	1	0.00068609	0.00072558	0.193069	18	1	-2.5034	0.99931	0.99932	0.999998	2916	0	0
Peak_2567	2	0.00075982	0.0015408	0.272798	19	2	-0.72145	0.99924	0.99925	0.999998	2915	0	0
Peak_2322	11	0.00078024	0.0048592	0.364686	20	7	-0.44772	0.9481	0.96233	0.999998	2696	1	0.21597
Peak_1318	7	0.00078284	0.0040676	0.346936	21	6	-0.40853	0.98153	0.98163	0.999998	2819	0	0
Peak_239	7	0.00080246	0.0041725	0.346936	22	4	-0.77567	0.89768	0.90107	0.999998	2553	1	0.15668
Peak_1822	8	0.00084375	0.0050858	0.369597	23	6	-0.3433	0.99616	0.99603	0.999998	2892	0	0
chr24;14165124:14166124	1	0.00084753	0.0008778	0.214109	24	1	-2.3093	0.99915	0.99914	0.999998	2914	0	0
Peak_1095	3	0.00085626	0.002586	0.3291	25	2	-1.6597	0.18243	0.28641	0.93235	831	1	0.53756
Peak_1703	5	0.00092775	0.0041048	0.346936	26	3	-1.3526	0.97875	0.97843	0.999998	2808	0	0
Peak_85	3	0.0009942	0.0029514	0.338779	27	3	-0.60006	0.99901	0.99911	0.999998	2913	0	0
Peak_1355	2	0.001049	0.0020414	0.298762	28	1	-1.7759	0.29335	0.31383	0.939337	1141	1	0.32849
Peak_2303	3	0.0011016	0.003249	0.338779	29	3	-0.62145	0.9989	0.99901	0.999998	2911	0	0
Peak_376	7	0.0011114	0.0055594	0.382876	30	3	-0.72583	0.83751	0.86285	0.999998	2403	1	0.18848
Peak_138	3	0.0013185	0.0039425	0.346936	31	3	-0.54977	0.99868	0.99881	0.999998	2910	0	0
Peak_605	5	0.001381	0.0061006	0.392919	32	5	-0.21813	0.99862	0.9986	0.999998	2909	0	0
Peak_888	3	0.0014017	0.0041826	0.346936	33	3	-0.44071	0.9986	0.99876	0.999998	2908	0	0
Peak_280	4	0.0014048	0.0051771	0.369597	34	4	-0.35347	0.9986	0.99866	0.999998	2907	0	0
Peak_1099	6	0.0014634	0.0066114	0.411734	35	4	-0.63861	0.062478	0.16708	0.847564	396	2	0.56558
Peak_887	13	0.0015268	0.00972	0.503127	36	8	-0.53772	0.75156	0.89645	0.999998	2196	2	0.22612
chr4;66528929:66529929	2	0.001533	0.0031205	0.338779	37	2	-1.3681	0.99757	0.99771	0.999998	2901	0	0
Peak_2474	8	0.0015361	0.0086613	0.488174	38	5	-0.49548	0.98033	0.98013	0.999998	2814	0	0
Peak_1661	9	0.0015434	0.0084008	0.488174	39	6	-0.48583	0.48051	0.6935	0.999998	1596	1	0.35652
Peak_1801	4	0.0015492	0.0056473	0.382876	40	3	-0.53655	0.43006	0.53634	0.999998	1485	1	0.42672
Peak_1321	4	0.0015761	0.0057556	0.382876	41	4	-0.39279	0.99842	0.99852	0.999998	2906	0	0
Peak_206	5	0.0016953	0.0073556	0.448535	42	5	-0.4202	0.9983	0.99832	0.999998	2904	0	0
Peak_1873	1	0.0017354	0.0017235	0.272798	43	1	-1.5387	0.99826	0.9983	0.999998	2903	0	0
Peak_2161	8	0.0017837	0.0097978	0.503127	44	4	-0.91421	0.79743	0.86989	0.999998	2291	1	0.26131
Peak_2423	10	0.0020161	0.011303	0.527305	45	5	-0.28903	0.35142	0.60741	0.999998	1298	4	0.23253
Peak_575	1	0.0024619	0.0025082	0.3291	46	1	-1.3515	0.99754	0.99757	0.999998	2900	0	0
Peak_908	4	0.0025207	0.0090063	0.488174	47	2	-0.7593	0.48079	0.56246	0.999998	1599	1	0.22139
Peak_2331	7	0.0026556	0.012609	0.548284	48	6	-0.24614	0.99954	0.99957	0.999998	2920	0	0
Peak_2238	11	0.0026888	0.015312	0.552463	49	6	-0.46806	0.86303	0.92998	0.999998	2468	2	0.15945
Peak_1511	7	0.0028059	0.013285	0.548284	50	6	-0.38821	0.99646	0.99652	0.999998	2893	0	0
Peak_190	9	0.0028254	0.014686	0.552463	51	6	-0.52326	0.044363	0.14504	0.837529	306	3	0.48185
Peak_2186	10	0.0028553	0.015217	0.552463	52	5	-0.59039	0.52909	0.73995	0.999998	1706	2	0.39009
Peak_1528	1	0.0029462	0.0029108	0.338779	53	1	-1.5778	0.99705	0.99713	0.999998	2898	0	0
Peak_2210	8	0.0029736	0.015	0.552463	54	6	-0.50112	0.91508	0.92127	0.999998	2597	1	0.20398
Peak_756	11	0.0031032	0.01748	0.557079	55	4	-0.4225	0.52774	0.75344	0.999998	1701	3	0.23733
Peak_443	4	0.00315	0.011283	0.527305	56	3	-0.51803	0.61364	0.64256	0.999998	1876	1	0.21205
Peak_145	11	0.0031501	0.017669	0.557079	57	7	-0.3393	0.63565	0.82004	0.999998	1929	1	0.30746
Peak_1127	13	0.0032166	0.019421	0.557195	58	5	-0.56508	0.50075	0.75417	0.999998	1634	2	0.44704
Peak_1866	6	0.0032994	0.013674	0.548284	59	3	-1.175	0.97583	0.97555	0.999998	2798	0	0
Peak_1706	1	0.0033497	0.0033065	0.338779	60	1	-2.0794	0.99665	0.99676	0.999998	2896	0	0
Peak_803	5	0.0033979	0.01341	0.548284	61	4	-0.31232	0.99277	0.99253	0.999998	2871	0	0
Peak_2541	1	0.0034305	0.0033945	0.338779	62	1	-1.663	0.99657	0.99666	0.999998	2895	0	0
chr17;15277587:15278587	1	0.0035112	0.0034723	0.338779	63	1	-0.97152	0.99649	0.99655	0.999998	2894	0	0
Peak_2422	12	0.0038351	0.02138	0.568902	64	8	-0.30282	0.66191	0.8451	0.999998	1991	1	0.38693
Peak_893	3	0.0038784	0.010894	0.527305	65	3	-0.4403	0.99612	0.99626	0.999998	2891	0	0
Peak_2468	8	0.0038789	0.018735	0.557079	66	3	-0.57943	0.19772	0.41026	0.981174	867	3	0.22842
Peak_917	7	0.0039632	0.018048	0.557079	67	5	-0.38959	0.67945	0.79874	0.999998	2039	1	0.40744
Peak_1676	11	0.0041801	0.022973	0.582508	68	6	-0.55899	0.92808	0.95592	0.999998	2636	1	0.30359
Peak_1167	8	0.0041963	0.020074	0.560277	69	4	-0.4973	0.77693	0.86409	0.999998	2257	1	0.23114
Peak_557	6	0.0042328	0.017158	0.557079	70	4	-0.56766	0.98851	0.98812	0.999998	2851	0	0
Peak_2437	8	0.0043339	0.020673	0.560277	71	6	-0.29054	0.99896	0.99893	0.999998	2912	0	0
Peak_349	1	0.0044798	0.004345	0.346936	72	1	-1.2547	0.99552	0.99568	0.999998	2889	0	0
Peak_607	3	0.004505	0.012616	0.548284	73	3	-0.66628	0.99438	0.99456	0.999998	2880	0	0
Peak_1292	9	0.0045835	0.022676	0.582508	74	6	-0.48563	0.8723	0.91437	0.999998	2485	1	0.22361
Peak_1713	2	0.0046026	0.0089555	0.488174	75	2	-0.49092	0.9954	0.99548	0.999998	2888	0	0
Peak_1637	5	0.0046227	0.017365	0.557079	76	3	-0.66751	0.9918	0.99148	0.999998	2868	0	0
Peak_1872	8	0.0046857	0.022144	0.582508	77	6	-0.39185	0.9944	0.99424	0.999998	2881	0	0
Peak_1716	3	0.0047145	0.013164	0.548284	78	3	-0.25917	0.97826	0.9787	0.999998	2805	0	0
Peak_180	24	0.0048343	0.033378	0.673769	79	11	-0.42807	0.79195	0.95394	0.999998	2279	2	0.36142
Peak_1310	6	0.0048498	0.019442	0.557195	80	5	-0.32355	0.98911	0.98871	0.999998	2857	0	0
Peak_1850	1	0.0048834	0.0047915	0.364686	81	1	-1.2976	0.99512	0.99533	0.999998	2887	0	0
Peak_167	11	0.0050854	0.026792	0.632426	82	7	-0.41143	0.63243	0.81789	0.999998	1919	2	0.26277
Peak_1072	10	0.0051508	0.025419	0.614884	83	4	-0.62857	0.53267	0.74246	0.999998	1711	2	0.50195
Peak_1828	4	0.0053167	0.018562	0.557079	84	2	-1.2737	0.12911	0.2409	0.91461	642	2	0.28542
Peak_1115	4	0.0053193	0.018576	0.557079	85	3	-0.71027	0.9826	0.98261	0.999998	2824	0	0
Peak_1929	4	0.0053435	0.01864	0.557079	86	3	-0.52268	0.94622	0.94614	0.999998	2693	0	0
Peak_1606	5	0.0053766	0.019607	0.557195	87	3	-0.54071	0.66426	0.71238	0.999998	1997	1	0.26563
Peak_2334	7	0.0054337	0.023281	0.582508	88	5	-0.45421	0.85291	0.87131	0.999998	2447	1	0.18282
Peak_1800	4	0.0054651	0.019032	0.557079	89	4	-0.45476	0.99453	0.99453	0.999998	2882	0	0
Peak_862	5	0.0058383	0.021035	0.564856	90	2	-0.77996	0.84726	0.84696	0.999998	2433	0	0
chr2;164464267:164465267	2	0.005911	0.011418	0.527305	91	2	-0.4032	0.99409	0.99416	0.999998	2879	0	0
Peak_505	3	0.0060022	0.016465	0.557079	92	3	-0.32704	0.994	0.99422	0.999998	2877	0	0
Peak_1140	10	0.0061074	0.029583	0.660986	93	3	-0.69835	0.23882	0.47927	0.999857	994	3	0.20253
Peak_749	1	0.0062555	0.006175	0.392919	94	1	-1.2577	0.99374	0.99385	0.999998	2876	0	0
Peak_64	9	0.0063769	0.029184	0.657083	95	6	-0.35787	0.91797	0.93225	0.999998	2605	1	0.23869
Peak_2129	3	0.0064241	0.017507	0.557079	96	3	-0.475	0.9834	0.98387	0.999998	2827	0	0
Peak_650	3	0.0064458	0.017561	0.557079	97	3	-0.66377	0.99027	0.99051	0.999998	2860	0	0
Peak_1938	16	0.0064668	0.038067	0.688333	98	9	-0.49697	0.72812	0.90421	0.999998	2149	2	0.28144
Peak_1354	2	0.0065478	0.01245	0.548284	99	2	-0.52679	0.99345	0.99355	0.999998	2874	0	0
Peak_1137	15	0.0069618	0.038601	0.692379	100	7	-0.43132	0.38196	0.67737	0.999998	1364	5	0.22785
Peak_1147	5	0.0070428	0.024597	0.605	101	2	-1.1348	0.39442	0.53999	0.999998	1397	1	0.41904
Peak_182	24	0.0071198	0.046219	0.710776	102	11	-0.31689	0.51967	0.83237	0.999998	1680	6	0.27239
Peak_1871	2	0.0072035	0.013651	0.548284	103	2	-0.67078	0.9928	0.99291	0.999998	2872	0	0
chr7;86259153:86260153	2	0.0073828	0.013935	0.551177	104	2	-0.5265	0.99262	0.99274	0.999998	2869	0	0
Peak_237	6	0.0074712	0.029123	0.657083	105	4	-0.39291	0.96294	0.96244	0.999998	2754	0	0
Peak_1835	8	0.0075605	0.033862	0.673769	106	6	-0.37126	0.99787	0.99779	0.999998	2902	0	0
Peak_2274	4	0.0075658	0.025876	0.6208	107	1	-1.7275	0.033833	0.084429	0.769624	253	3	0.1783
Peak_446	2	0.0078142	0.014736	0.552463	108	2	-1.1509	0.98738	0.98762	0.999998	2845	0	0
Peak_2200	10	0.008014	0.037738	0.688333	109	6	-0.43522	0.99473	0.99453	0.999998	2885	0	0
Peak_240	7	0.0083363	0.033206	0.673769	110	2	-0.92397	0.36519	0.57717	0.999998	1329	3	0.15375
chr10;58010003:58011003	2	0.0084301	0.015947	0.557079	111	2	-0.45379	0.99157	0.99168	0.999998	2867	0	0
Peak_215	4	0.0084962	0.028531	0.652421	112	2	-0.62726	0.79212	0.79233	0.999998	2282	0	0
Peak_203	3	0.0085012	0.022922	0.582508	113	3	-0.29299	0.9915	0.99171	0.999998	2866	0	0
Peak_1179	7	0.0085873	0.034068	0.673769	114	4	-0.45809	0.92325	0.92345	0.999998	2621	1	0.10723
Peak_260	3	0.0086432	0.023284	0.582508	115	3	-0.50782	0.99136	0.99157	0.999998	2865	0	0
Peak_569	1	0.0086771	0.0084109	0.488174	116	1	-1.3971	0.99132	0.99147	0.999998	2864	0	0
Peak_286	13	0.0087584	0.044683	0.710776	117	6	-0.39797	0.26144	0.53987	0.999998	1061	3	0.35338
Peak_1109	11	0.008963	0.042312	0.710776	118	7	-0.39478	0.51125	0.74397	0.999998	1659	3	0.25382
Peak_2187	5	0.009153	0.030703	0.661437	119	4	-0.4122	0.57108	0.66605	0.999998	1794	1	0.27927
Peak_1720	1	0.0091614	0.0088507	0.488174	120	1	-0.81305	0.99084	0.99098	0.999998	2861	0	0
Peak_2211	7	0.0092398	0.036257	0.688333	121	2	-0.9242	0.22086	0.4139	0.981174	941	3	0.27204
Peak_1617	10	0.0092438	0.042779	0.710776	122	3	-0.25911	0.047002	0.15977	0.843025	324	4	0.37792
Peak_1521	15	0.0094781	0.050119	0.710776	123	7	-0.4781	0.92252	0.97088	0.999998	2619	2	0.23112
Peak_617	9	0.009768	0.041852	0.708092	124	4	-0.53281	0.99717	0.9972	0.999998	2899	0	0
Peak_1222	3	0.0097751	0.026163	0.622595	125	2	-0.83178	0.73029	0.73171	0.999998	2157	0	0
Peak_1848	5	0.009791	0.032509	0.673769	126	3	-0.53629	0.44051	0.58518	0.999998	1505	1	0.69874
Peak_119	1	0.0099685	0.0097843	0.503127	127	1	-1.9454	0.99003	0.99015	0.999998	2859	0	0
Peak_1941	3	0.010209	0.027239	0.636924	128	3	-0.54778	0.97921	0.97973	0.999998	2809	0	0
Peak_1144	12	0.01026	0.051012	0.710776	129	7	-0.35339	0.84895	0.93059	0.999998	2436	2	0.27141
Peak_2435	7	0.010265	0.039819	0.697408	130	4	-0.48939	0.99457	0.99455	0.999998	2883	0	0
Peak_1343	8	0.010382	0.044686	0.710776	131	5	-0.3392	0.96206	0.96172	0.999998	2750	0	0
Peak_712	7	0.010406	0.040238	0.697408	132	4	-0.41117	0.63623	0.76509	0.999998	1931	2	0.27872
Peak_1139	10	0.010528	0.047964	0.710776	133	6	-0.32786	0.80051	0.89118	0.999998	2297	2	0.20951
chr1;190600107:190601107	2	0.010951	0.020517	0.560277	134	2	-0.60763	0.98905	0.98928	0.999998	2856	0	0
Peak_2455	9	0.010972	0.046219	0.710776	135	6	-0.41773	0.99834	0.99846	0.999998	2905	0	0
Peak_250	10	0.011104	0.050075	0.710776	136	6	-0.53681	0.99994	0.99994	0.999998	2924	0	0
Peak_758	12	0.011105	0.054195	0.72104	137	7	-0.36197	0.66866	0.84861	0.999998	2013	1	0.44132
chr21;16780631:16781631	1	0.011341	0.011134	0.527305	138	1	-1.1097	0.98866	0.98885	0.999998	2853	0	0
Peak_1440	19	0.011416	0.062723	0.72712	139	9	-0.31653	0.5388	0.82581	0.999998	1725	4	0.2862
chr12;33577514:33578514	1	0.011421	0.011246	0.527305	140	1	-1.1268	0.98858	0.98876	0.999998	2852	0	0
Peak_1384	3	0.011725	0.031071	0.663836	141	3	-0.32324	0.98828	0.98867	0.999998	2850	0	0
chr9;80336915:80337915	1	0.011744	0.01153	0.527305	142	1	-0.81725	0.98826	0.98842	0.999998	2849	0	0
Peak_1313	5	0.011767	0.038097	0.688333	143	4	-0.55065	0.96601	0.96559	0.999998	2765	0	0
Peak_55	11	0.011789	0.053721	0.719133	144	5	-0.54643	0.39565	0.65492	0.999998	1403	3	0.2643
Peak_98	3	0.012193	0.032181	0.673769	145	3	-0.41267	0.98781	0.98823	0.999998	2848	0	0
Peak_207	11	0.01222	0.055491	0.723454	146	6	-0.3303	0.98482	0.98502	0.999998	2836	0	0
Peak_1194	5	0.012451	0.040116	0.697408	147	3	-0.47633	0.26664	0.41856	0.981174	1077	2	0.23585
Peak_261	9	0.012532	0.051814	0.710776	148	5	-0.41506	0.63321	0.79333	0.999998	1920	1	0.33379
Peak_556	2	0.012632	0.023667	0.587053	149	2	-0.61438	0.97769	0.97813	0.999998	2804	0	0
Peak_677	3	0.012788	0.033811	0.673769	150	2	-0.44627	0.72989	0.73138	0.999998	2155	0	0
Peak_1399	9	0.01296	0.053508	0.719133	151	3	-0.80351	0.69444	0.82507	0.999998	2074	2	0.20724
Peak_171	4	0.013032	0.038899	0.692379	152	3	-0.51611	0.98607	0.98607	0.999998	2839	0	0
NO_TARGET_16	1	0.013036	0.012866	0.548284	153	1	-0.8333	0.98696	0.98705	0.999998	2844	0	0
Peak_100	3	0.013306	0.035059	0.688333	154	2	-0.59858	0.45261	0.48812	0.999998	1531	1	0.24538
Peak_1469	5	0.013372	0.042687	0.710776	155	4	-0.2699	0.99704	0.99704	0.999998	2897	0	0
Peak_1348	2	0.013407	0.02506	0.611262	156	2	-0.65707	0.98659	0.98692	0.999998	2843	0	0
Peak_2221	3	0.013618	0.035875	0.688333	157	3	-0.41228	0.98638	0.98689	0.999998	2842	0	0
Peak_1433	3	0.013924	0.036653	0.688333	158	3	-0.29835	0.98608	0.98658	0.999998	2840	0	0
Peak_649	6	0.014065	0.050001	0.710776	159	4	-0.4789	0.067059	0.17735	0.860785	410	1	0.55133
Peak_583	6	0.01423	0.050494	0.710776	160	4	-0.54134	0.51472	0.66046	0.999998	1670	1	0.31929
Peak_258	3	0.014499	0.038039	0.688333	161	3	-0.60844	0.97486	0.97532	0.999998	2795	0	0
Peak_1683	14	0.014659	0.070435	0.736368	162	7	-0.47487	0.621	0.84052	0.999998	1891	1	0.36301
Peak_2198	7	0.014877	0.054736	0.723454	163	2	-0.86353	0.11412	0.27243	0.927269	588	3	0.32342
Peak_1333	12	0.014922	0.068321	0.735013	164	6	-0.54971	0.72732	0.88089	0.999998	2147	2	0.2604
Peak_1439	1	0.014973	0.014787	0.552463	165	1	-1.1125	0.98503	0.98512	0.999998	2838	0	0
Peak_1124	15	0.014986	0.073946	0.743534	166	9	-0.3018	0.65183	0.86099	0.999998	1964	3	0.23107
Peak_1248	12	0.015373	0.069897	0.736368	167	5	-0.49574	0.74308	0.88976	0.999998	2175	1	0.30252
Peak_1812	1	0.015377	0.015213	0.552463	168	1	-0.85746	0.98462	0.98475	0.999998	2832	0	0
Peak_1539	1	0.015619	0.015477	0.552463	169	1	-0.85407	0.98438	0.98451	0.999998	2831	0	0
Peak_1014	8	0.015711	0.061451	0.72712	170	2	-1.4175	0.33389	0.55046	0.999998	1259	2	0.3358
Peak_1335	4	0.01573	0.044906	0.710776	171	3	-0.54732	0.85329	0.85331	0.999998	2449	0	0
Peak_905	9	0.01604	0.064333	0.72712	172	6	-0.38946	0.98463	0.98498	0.999998	2833	0	0
Peak_729	4	0.016205	0.045931	0.710776	173	1	-2.3326	0.85865	0.8588	0.999998	2461	0	0
Peak_1743	5	0.01634	0.050853	0.710776	174	3	-0.56364	0.48588	0.62912	0.999998	1610	1	0.52412
Peak_636	2	0.016399	0.030378	0.661437	175	2	-0.31723	0.9836	0.9839	0.999998	2829	0	0
Peak_1116	1	0.016507	0.016519	0.557079	176	1	-1.6642	0.98349	0.98358	0.999998	2828	0	0
Peak_268	1	0.016668	0.016719	0.557079	177	1	-0.88899	0.98333	0.98344	0.999998	2826	0	0
Peak_1342	3	0.017031	0.044456	0.710776	178	3	-0.33194	0.98297	0.98348	0.999998	2825	0	0
Peak_2424	4	0.017162	0.047913	0.710776	179	3	-0.30156	0.94047	0.94066	0.999998	2675	0	0
Peak_928	8	0.01732	0.066173	0.730032	180	5	-0.34908	0.39322	0.60819	0.999998	1394	2	0.3098
Peak_479	5	0.017359	0.053806	0.719133	181	4	-0.28385	0.98474	0.98433	0.999998	2834	0	0
Peak_369	2	0.017759	0.032918	0.673769	182	1	-1.2464	0.24744	0.27619	0.928141	1021	1	0.28783
Peak_945	1	0.017798	0.017788	0.557079	183	1	-0.73397	0.9822	0.98226	0.999998	2821	0	0
Peak_2348	4	0.017981	0.049706	0.710776	184	3	-0.56574	0.82548	0.82544	0.999998	2367	0	0
Peak_1523	2	0.018079	0.033507	0.673769	185	2	-0.62192	0.97857	0.979	0.999998	2807	0	0
Peak_1332	3	0.018154	0.047129	0.710776	186	2	-0.63046	0.58453	0.59174	0.999998	1816	1	0.17049
Peak_136	4	0.018257	0.050386	0.710776	187	3	-0.78722	0.79152	0.79181	0.999998	2278	0	0
Peak_999	5	0.018488	0.056938	0.72712	188	3	-0.53272	0.77066	0.78005	0.999998	2244	1	0.14475
Peak_1329	7	0.01883	0.067262	0.731882	189	4	-0.38935	0.54682	0.69948	0.999998	1740	1	0.3315
Peak_436	3	0.018837	0.048675	0.710776	190	2	-0.43894	0.24492	0.35543	0.954605	1013	1	0.31702
chr7;153089426:153090426	1	0.018847	0.018887	0.557079	191	1	-1.0385	0.98115	0.981	0.999998	2818	0	0
Peak_177	9	0.018967	0.074673	0.743534	192	6	-0.39274	0.9874	0.98775	0.999998	2846	0	0
Peak_193	5	0.019024	0.05843	0.72712	193	1	-1.971	0.0544	0.1358	0.830855	356	2	0.37509
Peak_661	6	0.019065	0.063095	0.72712	194	4	-0.51997	0.032248	0.097253	0.772692	242	2	0.53976
Peak_363	4	0.019073	0.052162	0.710776	195	3	-0.58706	0.95898	0.95881	0.999998	2740	0	0
Peak_1530	3	0.01908	0.04929	0.710776	196	3	-0.24358	0.98092	0.9815	0.999998	2817	0	0
Peak_913	7	0.019212	0.068531	0.735013	197	4	-0.58569	0.50729	0.67247	0.999998	1649	1	0.28175
Peak_1825	2	0.019421	0.035841	0.688333	198	2	-0.36951	0.98058	0.98094	0.999998	2816	0	0
chr2;237449244:237450244	2	0.019578	0.036159	0.688333	199	2	-0.38551	0.98042	0.98076	0.999998	2815	0	0
Peak_1857	7	0.019927	0.070767	0.73713	200	4	-0.34512	0.1496	0.32871	0.939337	718	1	0.46369
Peak_873	1	0.019977	0.020118	0.560277	201	1	-0.66731	0.98002	0.97982	0.999998	2813	0	0
Peak_1458	1	0.020542	0.02067	0.560277	202	1	-0.98879	0.97946	0.97927	0.999998	2811	0	0
Peak_1247	8	0.020706	0.075709	0.749281	203	5	-0.35687	0.95845	0.958	0.999998	2737	0	0
Peak_294	5	0.021169	0.064252	0.72712	204	3	-0.39753	0.8424	0.8421	0.999998	2420	0	0
Peak_1694	4	0.021807	0.058021	0.72712	205	2	-0.66634	0.64492	0.66477	0.999998	1947	1	0.19784
Peak_251	10	0.021972	0.085528	0.79222	206	4	-0.59104	0.42967	0.66951	0.999998	1483	3	0.26112
Peak_375	5	0.022087	0.066734	0.730032	207	4	-0.26018	0.63153	0.69498	0.999998	1916	1	0.23695
Peak_1212	2	0.022479	0.041145	0.704273	208	2	-0.41416	0.97752	0.97793	0.999998	2803	0	0
Peak_1330	6	0.022487	0.072052	0.742592	209	4	-0.4217	0.66814	0.75683	0.999998	2011	1	0.23989
Peak_1287	3	0.022709	0.058115	0.72712	210	2	-1.7104	0.82342	0.82458	0.999998	2359	0	0
Peak_606	10	0.022768	0.087913	0.797209	211	5	-0.28702	0.18413	0.41263	0.981174	834	3	0.40069
Peak_52	1	0.022883	0.023027	0.582508	212	1	-0.84252	0.97712	0.97709	0.999998	2802	0	0
Peak_1698	13	0.023354	0.099604	0.822689	213	6	-0.361	0.90448	0.95669	0.999998	2570	1	0.26375
Peak_2440	5	0.023483	0.070442	0.736368	214	4	-0.34056	0.92598	0.92553	0.999998	2630	0	0
Peak_539	3	0.023663	0.060463	0.72712	215	2	-0.51314	0.37375	0.43449	0.981287	1348	1	0.24402
Peak_2032	3	0.023702	0.060544	0.72712	216	2	-0.54658	0.15719	0.25207	0.917604	746	1	0.40586
Peak_1158	4	0.023742	0.062411	0.72712	217	3	-0.43766	0.94109	0.94122	0.999998	2681	0	0
Peak_1823	3	0.023944	0.061129	0.72712	218	2	-0.80348	0.7853	0.78631	0.999998	2265	0	0
Peak_71	3	0.024058	0.061427	0.72712	219	3	-0.2813	0.97594	0.97639	0.999998	2800	0	0
Peak_1302	9	0.024075	0.09202	0.804005	220	4	-0.60647	0.51744	0.72453	0.999998	1677	2	0.27384
Peak_814	5	0.02412	0.072363	0.743182	221	4	-0.26463	0.17358	0.33252	0.942822	799	1	0.50562
Peak_929	3	0.024159	0.061664	0.72712	222	3	-0.44025	0.97584	0.97628	0.999998	2799	0	0
Peak_361	6	0.024424	0.076784	0.753353	223	3	-0.6388	0.9726	0.97221	0.999998	2787	0	0
Peak_2113	3	0.024616	0.06274	0.72712	224	2	-0.73842	0.76792	0.76906	0.999998	2239	0	0
Peak_1420	2	0.02466	0.045048	0.710776	225	2	-0.47212	0.97534	0.9759	0.999998	2796	0	0
Peak_2481	7	0.024874	0.086252	0.793901	226	3	-0.37373	0.9935	0.99358	0.999998	2875	0	0
Peak_407	7	0.025014	0.086662	0.795167	227	5	-0.23758	0.9638	0.96427	0.999998	2760	0	0
Peak_101	4	0.025067	0.065334	0.72712	228	3	-0.48867	0.84476	0.84481	0.999998	2426	0	0
Peak_1731	9	0.025187	0.095801	0.819186	229	6	-0.29824	0.94886	0.95081	0.999998	2701	1	0.14231
Peak_1885	3	0.025258	0.064441	0.72712	230	2	-0.41999	0.716	0.71756	0.999998	2117	0	0
Peak_1512	3	0.02533	0.064593	0.72712	231	1	-1.306	0.55359	0.56543	0.999998	1751	1	0.29188
Peak_2146	6	0.025473	0.079609	0.771572	232	4	-0.49969	0.87677	0.87726	0.999998	2504	1	0.13933
Peak_254	16	0.025532	0.11645	0.849351	233	6	-0.38248	0.15915	0.42335	0.981174	755	4	0.27244
Peak_1806	2	0.025583	0.046811	0.710776	234	1	-1.2417	0.67618	0.67643	0.999998	2030	0	0
Peak_222	8	0.025667	0.089662	0.797209	235	5	-0.32034	0.033402	0.11173	0.805284	248	2	0.48827
Peak_1221	2	0.026061	0.047704	0.710776	236	1	-1.1351	0.62006	0.62096	0.999998	1889	0	0
Peak_1208	5	0.026103	0.07784	0.759455	237	4	-0.3259	0.70699	0.73723	0.999998	2097	1	0.20229
Peak_668	7	0.026177	0.090152	0.797209	238	4	-0.42763	0.98224	0.98228	0.999998	2822	0	0
chr20;55260818:55261818	2	0.026809	0.049077	0.710776	239	2	-0.41579	0.97319	0.97384	0.999998	2791	0	0
Peak_1852	3	0.026865	0.068219	0.735013	240	3	-0.32599	0.97313	0.97354	0.999998	2790	0	0
Peak_863	4	0.027321	0.070279	0.736368	241	3	-0.37051	0.96789	0.96775	0.999998	2772	0	0
Peak_2288	1	0.027403	0.027418	0.636924	242	1	-0.73639	0.9726	0.97253	0.999998	2786	0	0
chr12;49532428:49533428	1	0.027968	0.028017	0.645708	243	1	-0.56932	0.97203	0.97198	0.999998	2784	0	0
Peak_1623	7	0.028034	0.095886	0.819186	244	4	-0.42461	0.29273	0.49687	0.999998	1140	3	0.23909
Peak_1607	5	0.028582	0.084402	0.784268	245	2	-0.88918	0.13057	0.26438	0.926173	649	2	0.50433
Peak_232	8	0.029297	0.099779	0.822689	246	4	-0.47728	0.70124	0.81837	0.999998	2086	1	0.27459
Peak_709	10	0.029525	0.10846	0.847861	247	5	-0.35426	0.76571	0.87377	0.999998	2228	2	0.20241
Peak_1423	16	0.02961	0.12963	0.857144	248	8	-0.50521	0.21743	0.51049	0.999998	935	5	0.39552
Peak_1765	1	0.029906	0.029975	0.661437	249	1	-0.8345	0.97009	0.97005	0.999998	2779	0	0
Peak_1096	6	0.030257	0.091627	0.802973	250	2	-0.6144	0.37273	0.54492	0.999998	1347	2	0.28694
Peak_244	2	0.030355	0.055244	0.723454	251	2	-0.62051	0.96964	0.97036	0.999998	2777	0	0
chr1;248836688:248837688	2	0.030383	0.055284	0.723454	252	2	-0.40338	0.96962	0.97034	0.999998	2776	0	0
Peak_253	4	0.030428	0.076957	0.753353	253	2	-0.70233	0.34671	0.48593	0.999857	1284	2	0.21324
Peak_568	1	0.030471	0.030584	0.661437	254	1	-0.5183	0.96953	0.96949	0.999998	2775	0	0
chr19;7102249:7103249	1	0.030632	0.030733	0.661437	255	1	-0.72208	0.96937	0.96931	0.999998	2774	0	0
Peak_2085	3	0.03079	0.074041	0.743534	256	2	-0.39154	0.22936	0.34627	0.948151	968	1	0.42102
Peak_698	3	0.030795	0.074051	0.743534	257	1	-0.85791	0.0016237	0.0048558	0.418026	26	2	0.49384
Peak_2217	7	0.030832	0.10251	0.83343	258	4	-0.47928	0.98976	0.98979	0.999998	2858	0	0
Peak_323	13	0.030983	0.12371	0.855749	259	6	-0.3728	0.44555	0.71459	0.999998	1515	2	0.33496
Peak_220	16	0.031614	0.13591	0.865486	260	6	-0.51395	0.076536	0.26268	0.926173	449	3	0.31508
Peak_51	4	0.032157	0.08059	0.772165	261	3	-0.25206	0.66155	0.67721	0.999998	1988	1	0.18703
Peak_1869	8	0.032168	0.10774	0.845446	262	5	-0.2877	0.8736	0.89894	0.999998	2491	1	0.19046
Peak_324	1	0.032246	0.032289	0.673769	263	1	-0.55421	0.96775	0.96779	0.999998	2770	0	0
Peak_2522	4	0.032636	0.081517	0.772165	264	2	-0.62691	0.1225	0.2333	0.904926	612	2	0.3985
Peak_1462	5	0.032855	0.09411	0.812568	265	1	-1.1643	0.01275	0.041192	0.69372	115	3	0.42288
chr23;136959400:136960400	2	0.033115	0.060017	0.72712	266	2	-0.51326	0.96688	0.96752	0.999998	2767	0	0
Peak_481	12	0.033221	0.12997	0.857144	267	6	-0.47299	0.66373	0.84606	0.999998	1996	3	0.18217
chr23;88390177:88391177	1	0.033861	0.033906	0.673769	268	1	-0.77954	0.96614	0.96618	0.999998	2766	0	0
Peak_1554	2	0.03401	0.061478	0.72712	269	1	-0.59817	0.80701	0.80613	0.999998	2316	0	0
Peak_643	8	0.03422	0.11337	0.847861	270	5	-0.28638	0.12294	0.29191	0.93235	615	1	0.56036
Peak_131	5	0.034276	0.096715	0.819186	271	3	-0.40634	0.29712	0.44715	0.987329	1158	1	0.30711
chr4;127567903:127568903	2	0.034301	0.062012	0.72712	272	2	-0.42654	0.9657	0.9665	0.999998	2764	0	0
Peak_1672	14	0.034334	0.13964	0.883658	273	7	-0.36127	0.90993	0.96305	0.999998	2580	2	0.22331
Peak_1219	6	0.034505	0.10216	0.83343	274	4	-0.32642	0.98239	0.98204	0.999998	2823	0	0
Peak_761	11	0.034518	0.12705	0.855749	275	4	-0.49901	0.78786	0.89601	0.999998	2270	2	0.23004
Peak_808	7	0.034864	0.11162	0.847861	276	3	-0.51494	0.08619	0.21948	0.892579	487	2	0.3822
Peak_899	5	0.035005	0.098085	0.820269	277	2	-0.79152	0.48367	0.62696	0.999998	1606	2	0.2779
Peak_2180	3	0.03553	0.080772	0.772165	278	2	-0.51733	0.78918	0.7904	0.999998	2272	0	0
chr13;82496682:82497682	2	0.035538	0.064329	0.72712	279	2	-0.30781	0.96446	0.96519	0.999998	2762	0	0
Peak_403	3	0.035642	0.080874	0.772165	280	2	-0.55944	0.89528	0.89598	0.999998	2549	0	0
Peak_2147	6	0.035691	0.1049	0.836607	281	2	-1.0106	0.11341	0.25163	0.917604	584	2	0.33379
Peak_139	14	0.035697	0.14331	0.883658	282	7	-0.32732	0.9861	0.98915	0.999998	2841	1	0.16087
Peak_1374	4	0.035928	0.088495	0.797209	283	3	-0.30084	0.50998	0.57887	0.999998	1655	1	0.26612
Peak_535	14	0.036106	0.14442	0.883658	284	5	-0.34577	0.035427	0.14464	0.837529	265	6	0.36075
Peak_1152	2	0.036426	0.065838	0.729954	285	2	-0.44537	0.96357	0.96419	0.999998	2759	0	0
Peak_339	1	0.036524	0.036602	0.688333	286	1	-0.56179	0.96348	0.96354	0.999998	2757	0	0
Peak_316	12	0.03666	0.14116	0.883658	287	3	-0.59875	0.2611	0.53274	0.999998	1059	2	0.35119
Peak_1715	2	0.036765	0.066403	0.730032	288	2	-0.48864	0.96323	0.96384	0.999998	2756	0	0
chr16;30588835:30589835	1	0.036928	0.036981	0.688333	289	1	-0.57417	0.96307	0.96317	0.999998	2755	0	0
Peak_1344	4	0.037087	0.09088	0.79917	290	1	-0.73748	0.75943	0.75988	0.999998	2213	1	0.25629
Peak_1501	818	0.037121	0.17248	0.936636	291	160	-0.3622	7.3328e-09	1.6913e-06	0.00495	1	327	0.27949
Peak_178	14	0.037285	0.14779	0.888253	292	7	-0.34616	0.956	0.98111	0.999998	2727	2	0.24248
Peak_1563	1	0.037412	0.037481	0.688333	293	1	-0.48942	0.96259	0.96275	0.999998	2752	0	0
Peak_223	1	0.037574	0.037637	0.688333	294	1	-0.66808	0.96243	0.9626	0.999998	2751	0	0
Peak_2429	5	0.037953	0.10347	0.834288	295	1	-1.2507	0.086892	0.19267	0.878356	489	2	0.5084
Peak_1596	9	0.038216	0.12824	0.855749	296	2	-0.62981	0.011961	0.050116	0.715552	110	6	0.34027
chr8;40240596:40241596	2	0.038298	0.069133	0.735824	297	2	-0.57141	0.9617	0.96238	0.999998	2748	0	0
Peak_646	1	0.038946	0.039031	0.692379	298	1	-0.7536	0.96105	0.96124	0.999998	2747	0	0
Peak_902	18	0.039056	0.16342	0.921622	299	7	-0.30008	0.61832	0.8621	0.999998	1883	4	0.24967
Peak_1721	6	0.039513	0.11386	0.848021	300	4	-0.50241	0.95197	0.95178	0.999998	2714	0	0
Peak_1154	4	0.039908	0.096806	0.819186	301	2	-0.54583	0.67662	0.68884	0.999998	2032	1	0.23309
Peak_82	8	0.039925	0.12864	0.855749	302	4	-0.44007	0.29539	0.51259	0.999998	1150	2	0.29729
Peak_57	4	0.040235	0.097496	0.819186	303	3	-0.21274	0.96267	0.96251	0.999998	2753	0	0
chr3;94314442:94315442	1	0.040237	0.040269	0.697408	304	1	-1.335	0.95976	0.95989	0.999998	2744	0	0
Peak_382	10	0.040271	0.14064	0.883658	305	6	-0.26867	0.94104	0.95203	0.999998	2680	1	0.22108
Peak_110	1	0.040479	0.040505	0.697408	306	1	-0.65303	0.95952	0.95971	0.999998	2743	0	0
Peak_1411	6	0.041389	0.11862	0.851013	307	4	-0.31049	0.89763	0.89765	0.999998	2552	0	0
chr21;14843327:14844327	1	0.041448	0.041554	0.707144	308	1	-0.65718	0.95855	0.9587	0.999998	2738	0	0
Peak_79	5	0.041469	0.10991	0.847861	309	2	-0.60173	0.73425	0.75422	0.999998	2165	1	0.17928
Peak_2497	13	0.041867	0.15647	0.901912	310	6	-0.41338	0.55955	0.79688	0.999998	1767	4	0.24265
Peak_921	7	0.042052	0.12723	0.855749	311	4	-0.42866	0.65888	0.78241	0.999998	1981	2	0.25862
Peak_2317	8	0.042143	0.13457	0.865486	312	2	-0.89398	0.72063	0.83187	0.999998	2127	1	0.34449
chr1;214199483:214200483	2	0.042249	0.075773	0.749281	313	2	-0.56504	0.95775	0.95859	0.999998	2735	0	0
Peak_1545	7	0.042431	0.12802	0.855749	314	2	-0.95535	0.089506	0.2258	0.89555	498	4	0.22068
Peak_1652	7	0.042437	0.12802	0.855749	315	4	-0.62898	0.80835	0.84879	0.999998	2319	1	0.21093
Peak_1002	2	0.042832	0.07669	0.753353	316	2	-0.31805	0.95717	0.95795	0.999998	2734	0	0
Peak_1930	4	0.043382	0.10403	0.836566	317	3	-0.45787	0.96055	0.96041	0.999998	2745	0	0
Peak_1798	1	0.043627	0.04382	0.710776	318	1	-0.75862	0.95637	0.95645	0.999998	2731	0	0
Peak_352	3	0.043813	0.092808	0.806079	319	2	-0.41168	0.97285	0.97327	0.999998	2789	0	0
Peak_1517	10	0.044379	0.15241	0.897832	320	6	-0.39832	0.53348	0.74305	0.999998	1714	1	0.39949
Peak_374	9	0.044556	0.14389	0.883658	321	5	-0.32673	0.72499	0.8422	0.999998	2140	1	0.42351
Peak_2301	15	0.044557	0.17212	0.936426	322	5	-0.46822	0.74122	0.90658	0.999998	2173	3	0.21435
Peak_192	5	0.044723	0.11598	0.849351	323	3	-0.46767	0.15222	0.29923	0.93235	730	2	0.3049
Peak_471	5	0.044742	0.11601	0.849351	324	3	-0.34619	0.30815	0.4574	0.991537	1188	2	0.27069
chr2;71839471:71840471	1	0.044838	0.045102	0.710776	325	1	-0.41205	0.95516	0.95516	0.999998	2726	0	0
Peak_2064	6	0.044926	0.12658	0.855749	326	3	-0.4764	0.92336	0.92352	0.999998	2622	0	0
Peak_413	2	0.044927	0.080147	0.772165	327	1	-0.52328	0.9037	0.90323	0.999998	2568	0	0
Peak_2436	11	0.045433	0.15653	0.901912	328	5	-0.3327	0.61764	0.80859	0.999998	1882	3	0.20021
Peak_1030	4	0.045533	0.10884	0.847861	329	1	-1.347	0.015886	0.045924	0.706606	141	2	0.46407
Peak_2616	1	0.045645	0.045877	0.710776	330	1	-0.43704	0.95435	0.95441	0.999998	2724	0	0
chr6;144252291:144253291	1	0.045807	0.046019	0.710776	331	1	-0.39032	0.95419	0.95425	0.999998	2723	0	0
chr7;106963450:106964450	2	0.046533	0.082707	0.780917	332	2	-0.39328	0.95347	0.95409	0.999998	2721	0	0
Peak_2199	8	0.046948	0.14714	0.88674	333	5	-0.23237	0.82905	0.88054	0.999998	2378	1	0.24097
Peak_2448	1	0.04726	0.047477	0.710776	334	1	-0.78327	0.95274	0.95284	0.999998	2716	0	0
chr11;100658192:100659192	1	0.047502	0.047758	0.710776	335	1	-0.47159	0.9525	0.95259	0.999998	2715	0	0
Peak_2480	6	0.04765	0.13289	0.865028	336	3	-0.37465	0.83411	0.84299	0.999998	2395	1	0.17096
Peak_766	4	0.047713	0.11318	0.847861	337	2	-0.49567	0.6824	0.69348	0.999998	2047	1	0.14734
Peak_127	4	0.047717	0.1132	0.847861	338	3	-0.31672	0.97958	0.97948	0.999998	2812	0	0
Peak_1316	6	0.047718	0.13299	0.865028	339	4	-0.34376	0.9517	0.9515	0.999998	2712	0	0
Peak_68	8	0.0481	0.14998	0.89452	340	5	-0.5483	0.99318	0.993	0.999998	2873	0	0
Peak_59	2	0.048552	0.086056	0.793901	341	1	-0.93703	0.71495	0.71491	0.999998	2112	0	0
Peak_384	7	0.048688	0.14179	0.883658	342	4	-0.30532	0.98886	0.98886	0.999998	2854	0	0
Peak_437	2	0.049325	0.087521	0.797209	343	2	-0.28611	0.95068	0.95116	0.999998	2710	0	0
Peak_188	1	0.04952	0.049933	0.710776	344	1	-0.51462	0.95048	0.95056	0.999998	2709	0	0
chr15;35123287:35124287	1	0.050085	0.050494	0.710776	345	1	-0.68282	0.94992	0.95003	0.999998	2707	0	0
Peak_1669	7	0.05024	0.1452	0.885427	346	4	-0.28242	0.65595	0.78018	0.999998	1974	1	0.27127
Peak_1306	2	0.050406	0.0893	0.797209	347	2	-0.42912	0.94959	0.95011	0.999998	2705	0	0
Peak_233	4	0.05043	0.11883	0.851013	348	3	-0.33373	0.82704	0.82705	0.999998	2372	0	0
Peak_852	1	0.050973	0.05132	0.710776	349	1	-1.2162	0.94903	0.94911	0.999998	2703	0	0
chr1;185460861:185461861	1	0.051134	0.051472	0.710776	350	1	-0.58255	0.94887	0.94896	0.999998	2702	0	0
chr2;78735217:78736217	1	0.051215	0.051553	0.710776	351	1	-0.52885	0.94879	0.94886	0.999998	2700	0	0
Peak_77	12	0.05153	0.17896	0.937067	352	5	-0.23256	0.65747	0.84268	0.999998	1976	3	0.21934
Peak_267	1	0.051618	0.051993	0.710776	353	1	-0.52439	0.94838	0.94846	0.999998	2699	0	0
Peak_181	4	0.051643	0.12132	0.855749	354	2	-0.37948	0.27613	0.40652	0.981174	1099	2	0.28132
Peak_708	1	0.051861	0.052209	0.710776	355	1	-0.51365	0.94814	0.94819	0.999998	2697	0	0
Peak_1327	4	0.052504	0.12311	0.855749	356	2	-0.47684	0.76098	0.76142	0.999998	2217	1	0.13777
Peak_2205	5	0.052534	0.13052	0.857144	357	3	-0.23543	0.99119	0.99085	0.999998	2863	0	0
Peak_2520	3	0.053198	0.10655	0.840637	358	2	-0.39766	0.8235	0.82466	0.999998	2360	0	0
Peak_1120	1	0.053556	0.053796	0.719133	359	1	-0.57296	0.94644	0.94648	0.999998	2694	0	0
Peak_229	4	0.05389	0.12593	0.855749	360	3	-0.39684	0.97365	0.97361	0.999998	2793	0	0
chr1;163947650:163948650	1	0.055412	0.055612	0.723454	361	1	-0.56721	0.94459	0.94456	0.999998	2691	0	0
Peak_578	6	0.056035	0.15239	0.897832	362	1	-1.0996	0.023221	0.074697	0.746207	185	4	0.31464
Peak_1465	2	0.056253	0.099089	0.822689	363	1	-0.51085	0.66716	0.66762	0.999998	2005	0	0
Peak_170	4	0.056398	0.13086	0.857144	364	1	-0.65273	0.51694	0.58282	0.999998	1676	1	0.30201
Peak_612	3	0.056444	0.11142	0.847861	365	2	-0.31814	0.88948	0.89021	0.999998	2538	0	0
Peak_1509	3	0.056803	0.1119	0.847861	366	2	-0.50474	0.70293	0.704	0.999998	2089	0	0
Peak_2123	1	0.057188	0.057378	0.72712	367	1	-0.51577	0.94281	0.94278	0.999998	2688	0	0
Peak_602	2	0.057644	0.10155	0.83343	368	2	-0.30788	0.94236	0.94307	0.999998	2686	0	0
Peak_69	1	0.057672	0.057818	0.72712	369	1	-0.56974	0.94233	0.94231	0.999998	2685	0	0
Peak_1600	7	0.057675	0.16072	0.911707	370	4	-0.26438	0.91757	0.91802	0.999998	2604	1	0.14928
Peak_555	6	0.057716	0.15621	0.901912	371	3	-0.61008	0.96975	0.96945	0.999998	2778	0	0
Peak_335	3	0.057766	0.11325	0.847861	372	2	-0.42427	0.96353	0.96394	0.999998	2758	0	0
Peak_835	1	0.057914	0.058095	0.72712	373	1	-0.48805	0.94209	0.94209	0.999998	2684	0	0
Peak_234	8	0.057922	0.17507	0.937067	374	4	-0.39671	0.49495	0.69437	0.999998	1625	2	0.30634
Peak_227	2	0.058461	0.10299	0.834288	375	2	-0.27807	0.94154	0.94221	0.999998	2683	0	0
Peak_314	3	0.058493	0.11433	0.849351	376	2	-0.66693	0.64631	0.64806	0.999998	1950	1	0.20904
Peak_93	8	0.058583	0.1763	0.937067	377	4	-0.4736	0.028146	0.09733	0.772692	217	2	0.57981
Peak_1603	2	0.05876	0.10346	0.834288	378	1	-0.71515	0.25735	0.28424	0.93235	1048	1	0.26574
Peak_50	1	0.058883	0.059029	0.72712	379	1	-0.58771	0.94112	0.94107	0.999998	2682	0	0
chr19;38230467:38231467	1	0.059125	0.059259	0.72712	380	1	-0.77023	0.94087	0.94076	0.999998	2679	0	0
chr15;97123318:97124318	2	0.059402	0.10453	0.836607	381	2	-0.38197	0.9406	0.94131	0.999998	2676	0	0
Peak_1298	3	0.05944	0.11571	0.849351	382	1	-0.85014	0.68209	0.68327	0.999998	2045	0	0
Peak_1003	2	0.059598	0.10481	0.836607	383	2	-0.30307	0.9404	0.94107	0.999998	2674	0	0
Peak_2103	1	0.059609	0.05981	0.72712	384	1	-0.74833	0.94039	0.94034	0.999998	2673	0	0
Peak_1188	5	0.059967	0.14425	0.883658	385	3	-0.36126	0.87849	0.87857	0.999998	2509	0	0
Peak_1366	5	0.06005	0.14441	0.883658	386	3	-0.25506	0.023388	0.070225	0.736737	187	1	0.64603
Peak_546	10	0.060105	0.18796	0.944527	387	4	-0.54545	0.016424	0.068893	0.729877	144	4	0.34581
Peak_2040	1	0.06082	0.061004	0.72712	388	1	-0.5508	0.93918	0.93912	0.999998	2672	0	0
Peak_12	2	0.061066	0.10726	0.843913	389	2	-0.29549	0.93893	0.93947	0.999998	2671	0	0
Peak_1362	6	0.061639	0.16507	0.9222	390	3	-0.3381	0.95342	0.95324	0.999998	2720	0	0
Peak_1164	3	0.061689	0.11892	0.851013	391	2	-0.43805	0.92084	0.92127	0.999998	2610	0	0
Peak_1920	1	0.061869	0.061982	0.72712	392	1	-0.37609	0.93813	0.93803	0.999998	2670	0	0
chr3;103306526:103307526	1	0.062112	0.062215	0.72712	393	1	-0.44151	0.93789	0.93781	0.999998	2669	0	0
chr2;160867756:160868756	2	0.062359	0.10957	0.847861	394	1	-0.67209	0.34541	0.35807	0.954605	1282	1	0.29466
Peak_113	4	0.062451	0.1431	0.883658	395	2	-0.73046	0.28295	0.4141	0.981174	1116	1	0.36506
chr23;126798675:126799675	1	0.062757	0.062844	0.72712	396	1	-0.42792	0.93724	0.93713	0.999998	2668	0	0
chr20;43381239:43382239	2	0.062828	0.11032	0.847861	397	1	-1.0693	0.81237	0.81141	0.999998	2337	0	0
Peak_1932	18	0.062906	0.23393	0.971826	398	8	-0.3272	0.89814	0.97161	0.999998	2555	1	0.30041
chr15;80256701:80257701	2	0.06314	0.11088	0.847861	399	1	-0.70563	0.88345	0.88288	0.999998	2522	0	0
Peak_1207	9	0.06317	0.18797	0.944527	400	3	-0.52203	0.72366	0.84148	0.999998	2136	2	0.18143
chr19;6304843:6305843	2	0.063239	0.11104	0.847861	401	2	-0.23819	0.93676	0.93741	0.999998	2667	0	0
Peak_1660	4	0.063278	0.14461	0.883658	402	3	-0.21568	0.98482	0.98491	0.999998	2837	0	0
chr23;148073777:148074777	1	0.063484	0.063578	0.72712	403	1	-0.64642	0.93652	0.93639	0.999998	2666	0	0
Peak_2251	3	0.063503	0.12151	0.855749	404	2	-0.29661	0.93353	0.93386	0.999998	2653	0	0
Peak_1083	2	0.063921	0.11216	0.847861	405	1	-0.62991	0.41971	0.42356	0.981174	1459	1	0.19543
Peak_518	7	0.064056	0.17394	0.937067	406	3	-0.49861	0.89517	0.89902	0.999998	2548	1	0.34794
Peak_886	3	0.064082	0.12232	0.855749	407	1	-0.78703	0.47907	0.50756	0.999998	1595	1	0.21415
Peak_536	6	0.064174	0.17072	0.934033	408	4	-0.32044	0.15187	0.30671	0.937106	729	2	0.30863
chr8;111046105:111047105	1	0.064452	0.06462	0.72712	409	1	-0.65804	0.93555	0.93547	0.999998	2661	0	0
Peak_2472	4	0.064476	0.14723	0.88674	410	3	-0.23938	0.65185	0.66982	0.999998	1965	1	0.17016
Peak_772	9	0.064564	0.19118	0.944527	411	5	-0.31048	0.98747	0.98784	0.999998	2847	0	0
chr23;98624500:98625500	1	0.064614	0.064793	0.72712	412	1	-0.53426	0.93539	0.93533	0.999998	2660	0	0
Peak_1712	5	0.064682	0.15277	0.897832	413	3	-0.43569	0.68576	0.72432	0.999998	2054	1	0.21626
chr12;107311121:107312121	1	0.064775	0.064962	0.72712	414	1	-0.4106	0.93522	0.93514	0.999998	2659	0	0
Peak_1125	1	0.065017	0.065195	0.72712	415	1	-0.34156	0.93498	0.93493	0.999998	2657	0	0
Peak_75	11	0.065019	0.20672	0.950317	416	5	-0.31258	0.68794	0.8537	0.999998	2060	2	0.24095
Peak_757	3	0.06524	0.12386	0.855749	417	2	-0.44585	0.96172	0.96213	0.999998	2749	0	0
Peak_2499	12	0.06558	0.21207	0.951865	418	4	-0.7082	0.079743	0.24554	0.915526	456	2	0.43266
Peak_175	3	0.065914	0.12487	0.855749	419	2	-0.32998	0.9131	0.91382	0.999998	2591	0	0
chr7;79999490:80000490	1	0.066551	0.066843	0.730032	420	1	-0.45873	0.93345	0.93348	0.999998	2652	0	0
Peak_979	2	0.066736	0.11678	0.849351	421	2	-0.38212	0.93326	0.93371	0.999998	2651	0	0
chr15;79632579:79633579	2	0.066887	0.11701	0.849351	422	1	-0.59706	0.16195	0.21007	0.882545	767	1	0.35786
Peak_548	2	0.067043	0.11731	0.849351	423	1	-0.59134	0.87504	0.8746	0.999998	2495	0	0
Peak_417	3	0.06707	0.12659	0.855749	424	2	-0.48587	0.6918	0.69303	0.999998	2070	0	0
Peak_2513	13	0.067193	0.22417	0.967344	425	5	-0.34458	0.87441	0.94582	0.999998	2493	1	0.23738
Peak_2054	7	0.067195	0.18066	0.938588	426	2	-0.6194	0.25054	0.44791	0.987329	1029	3	0.16294
Peak_1513	2	0.067199	0.11753	0.849351	427	1	-0.73458	0.057193	0.10074	0.774301	368	1	0.38506
Peak_2236	4	0.067233	0.15263	0.897832	428	3	-0.36942	0.72867	0.73166	0.999998	2152	1	0.17676
Peak_95	3	0.067322	0.12694	0.855749	429	2	-0.55929	0.96427	0.96467	0.999998	2761	0	0
Peak_2152	4	0.067339	0.15279	0.897832	430	3	-0.28318	0.95339	0.9532	0.999998	2719	0	0
Peak_1000	2	0.067363	0.11781	0.849351	431	2	-0.28598	0.93264	0.93307	0.999998	2648	0	0
Peak_1506	4	0.067513	0.1531	0.897832	432	2	-0.37437	0.87555	0.87542	0.999998	2500	0	0
Peak_640	4	0.067663	0.15337	0.897832	433	3	-0.19241	0.93508	0.93535	0.999998	2658	0	0
Peak_2590	10	0.067774	0.20382	0.949983	434	5	-0.31979	0.69319	0.84118	0.999998	2072	2	0.20403
Peak_2367	6	0.067987	0.1792	0.937067	435	4	-0.22317	0.25475	0.44703	0.987329	1043	1	0.4876
Peak_2619	12	0.068076	0.21775	0.964238	436	5	-0.44689	0.52395	0.77119	0.999998	1694	3	0.25596
chr22;47374003:47375003	1	0.068407	0.068554	0.735013	437	1	-0.34398	0.93159	0.93166	0.999998	2645	0	0
chr1;230695062:230696062	2	0.068445	0.11954	0.853381	438	1	-0.62121	0.89469	0.89402	0.999998	2546	0	0
Peak_824	1	0.068892	0.069045	0.735824	439	1	-0.58946	0.93111	0.93114	0.999998	2644	0	0
chr20;32697975:32698975	1	0.069537	0.069731	0.736368	440	1	-0.32475	0.93046	0.93057	0.999998	2643	0	0
Peak_1865	4	0.069617	0.15715	0.901912	441	2	-0.43546	0.83353	0.83338	0.999998	2393	0	0
Peak_1459	3	0.069632	0.13014	0.857144	442	2	-0.4798	0.92177	0.92225	0.999998	2615	0	0
Peak_292	2	0.070543	0.12287	0.855749	443	2	-0.26017	0.92946	0.92962	0.999998	2641	0	0
chr14;70718609:70719609	2	0.070626	0.12301	0.855749	444	1	-0.48534	0.79095	0.79003	0.999998	2276	0	0
Peak_1745	7	0.07063	0.1875	0.944527	445	3	-0.3569	0.95642	0.9569	0.999998	2732	0	0
Peak_1133	14	0.070656	0.23476	0.971826	446	3	-0.64171	0.067725	0.22893	0.898836	413	6	0.27253
Peak_2224	1	0.07091	0.071169	0.738695	447	1	-0.42762	0.92909	0.92916	0.999998	2639	0	0
Peak_493	2	0.071273	0.12398	0.855749	448	2	-0.34897	0.92873	0.92885	0.999998	2638	0	0
NO_TARGET_149	1	0.071313	0.071551	0.740038	449	1	-0.38772	0.92869	0.9288	0.999998	2637	0	0
Peak_1295	5	0.071397	0.16457	0.9222	450	3	-0.44251	0.92124	0.92085	0.999998	2611	0	0
Peak_737	2	0.071404	0.12421	0.855749	451	1	-0.47759	0.85849	0.85771	0.999998	2460	0	0
Peak_714	10	0.072235	0.21302	0.951939	452	5	-0.37346	0.3789	0.63412	0.999998	1359	3	0.20139
Peak_2560	6	0.072537	0.18797	0.944527	453	2	-0.5109	0.91027	0.91033	0.999998	2582	0	0
Peak_1483	9	0.07258	0.20932	0.951484	454	4	-0.30493	0.31488	0.55536	0.999998	1210	3	0.27325
chr12;12791779:12792779	1	0.072766	0.073009	0.743534	455	1	-0.41708	0.92723	0.92749	0.999998	2635	0	0
Peak_107	3	0.072859	0.13474	0.865486	456	1	-0.71756	0.53741	0.5522	0.999998	1723	1	0.19824
Peak_2624	5	0.072939	0.16727	0.927764	457	3	-0.28969	0.8734	0.87326	0.999998	2489	0	0
chr12;74487649:74488649	1	0.073008	0.073216	0.743534	458	1	-0.46254	0.92699	0.92729	0.999998	2634	0	0
Peak_830	7	0.073035	0.19231	0.944527	459	3	-0.28485	0.84022	0.86428	0.999998	2415	1	0.19296
Peak_392	1	0.07325	0.073473	0.743534	460	1	-0.52923	0.92675	0.92707	0.999998	2633	0	0
Peak_1490	3	0.073582	0.13573	0.865486	461	2	-0.3886	0.40082	0.45226	0.987943	1422	1	0.24433
Peak_1300	3	0.073779	0.13602	0.865486	462	1	-0.62481	0.87854	0.8795	0.999998	2510	0	0
Peak_1159	1	0.074219	0.074427	0.743534	463	1	-0.63386	0.92578	0.92613	0.999998	2629	0	0
chr12;43216570:43217570	1	0.074461	0.074684	0.743534	464	1	-0.48364	0.92554	0.92597	0.999998	2627	0	0
Peak_904	8	0.074533	0.20522	0.950317	465	4	-0.302	0.88824	0.90613	0.999998	2535	1	0.20346
Peak_453	4	0.074809	0.16705	0.927764	466	2	-0.49398	0.98157	0.98161	0.999998	2820	0	0
Peak_1098	15	0.074977	0.24818	0.983139	467	7	-0.29797	0.82156	0.93559	0.999998	2355	3	0.18016
Peak_1684	8	0.07516	0.20629	0.950317	468	3	-0.41528	0.33525	0.55189	0.999998	1261	1	0.34458
Peak_2516	10	0.075282	0.21939	0.967344	469	4	-0.29317	0.017874	0.073645	0.74605	154	5	0.44769
Peak_1070	10	0.075541	0.21995	0.967344	470	4	-0.49317	0.13154	0.32991	0.939337	652	3	0.34747
chr4;89179131:89180131	2	0.075737	0.1309	0.857144	471	2	-0.21306	0.92426	0.92449	0.999998	2625	0	0
Peak_398	7	0.076419	0.19886	0.945657	472	4	-0.35097	0.94087	0.94119	0.999998	2678	0	0
Peak_2269	2	0.07684	0.13279	0.865028	473	1	-0.63201	0.70862	0.70864	0.999998	2102	0	0
Peak_1429	5	0.077565	0.17537	0.937067	474	3	-0.46395	0.84138	0.84109	0.999998	2416	0	0
Peak_289	8	0.0777	0.21101	0.951865	475	4	-0.38552	0.65334	0.78624	0.999998	1968	2	0.17112
chr20;47416305:47417305	2	0.077705	0.13417	0.865486	476	2	-0.26573	0.9223	0.92245	0.999998	2618	0	0
Peak_660	12	0.077857	0.24022	0.979741	477	6	-0.31589	0.091344	0.27082	0.927269	507	4	0.21727
Peak_861	2	0.078391	0.13512	0.865486	478	1	-0.51939	0.16962	0.21584	0.888092	789	1	0.31153
Peak_2148	1	0.078416	0.078821	0.766471	479	1	-0.4358	0.92158	0.92205	0.999998	2613	0	0
chr12;74541793:74542793	2	0.078607	0.13545	0.865486	480	2	-0.34885	0.92139	0.92153	0.999998	2612	0	0
Peak_2362	3	0.079099	0.14351	0.883658	481	2	-0.53504	0.7442	0.7456	0.999998	2180	0	0
Peak_866	4	0.079717	0.17653	0.937067	482	3	-0.16541	0.67035	0.68396	0.999998	2016	1	0.16455
Peak_972	7	0.079943	0.20617	0.950317	483	4	-0.38263	0.86195	0.87652	0.999998	2465	1	0.17734
Peak_84	11	0.080073	0.24272	0.979741	484	3	-0.5638	0.84744	0.92226	0.999998	2434	2	0.19878
Peak_1621	7	0.080422	0.20708	0.950317	485	1	-0.85824	0.001968	0.0094359	0.56385	31	6	0.3312
Peak_469	9	0.080536	0.22671	0.969193	486	3	-0.41777	0.15557	0.35575	0.954605	740	2	0.40016
Peak_497	3	0.080665	0.14582	0.885811	487	2	-0.43119	0.92578	0.92613	0.999998	2628	0	0
Peak_836	1	0.080838	0.081232	0.772165	488	1	-0.51533	0.91916	0.91966	0.999998	2609	0	0
Peak_1427	3	0.080894	0.14617	0.885811	489	1	-1.1656	0.027233	0.069109	0.729877	210	1	0.42833
chr1;82448775:82449775	1	0.08108	0.081473	0.772165	490	1	-0.3736	0.91892	0.91942	0.999998	2608	0	0
Peak_2501	4	0.081088	0.17921	0.937067	491	3	-0.26635	0.98897	0.989	0.999998	2855	0	0
Peak_2214	7	0.081398	0.20906	0.951484	492	4	-0.28696	0.82986	0.859	0.999998	2380	1	0.23397
Peak_1119	2	0.081992	0.14088	0.883658	493	2	-0.27122	0.91801	0.91804	0.999998	2606	0	0
Peak_236	9	0.082549	0.23101	0.971826	494	4	-0.55539	0.14914	0.34627	0.948151	713	4	0.34748
chr4;184567209:184568209	1	0.082614	0.083032	0.781462	495	1	-0.63438	0.91739	0.91795	0.999998	2603	0	0
chr20;53930757:53931757	2	0.082617	0.14182	0.883658	496	2	-0.1969	0.91738	0.91741	0.999998	2602	0	0
chr23;104098297:104099297	2	0.083012	0.14255	0.883658	497	2	-0.34357	0.91699	0.91701	0.999998	2601	0	0
chr2;231857392:231858392	1	0.083017	0.083462	0.782541	498	1	-0.45452	0.91698	0.91753	0.999998	2600	0	0
Peak_1432	14	0.083047	0.26484	0.999992	499	4	-0.56221	0.052077	0.18956	0.87393	344	6	0.34556
NO_TARGET_103	1	0.083421	0.083861	0.782541	500	1	-0.44985	0.91658	0.91705	0.999998	2599	0	0
chr7;81502225:81503225	1	0.083501	0.083949	0.782541	501	1	-0.43301	0.9165	0.91695	0.999998	2598	0	0
Peak_1004	4	0.08361	0.18392	0.944527	502	1	-0.96912	0.68376	0.69457	0.999998	2048	1	0.1661
Peak_1599	9	0.084548	0.2354	0.971826	503	5	-0.40312	0.99103	0.99133	0.999998	2862	0	0
Peak_76	8	0.08488	0.22426	0.967344	504	4	-0.47569	0.31228	0.52921	0.999998	1203	3	0.34979
Peak_1935	14	0.084901	0.26917	0.999992	505	7	-0.25513	0.78463	0.91636	0.999998	2264	3	0.27308
Peak_2373	9	0.085184	0.23679	0.97508	506	4	-0.44395	0.55292	0.75384	0.999998	1750	2	0.27272
Peak_1190	10	0.085185	0.23967	0.979741	507	5	-0.37946	0.99404	0.99379	0.999998	2878	0	0
Peak_2052	2	0.085197	0.14597	0.885811	508	1	-0.64128	0.3193	0.33554	0.942822	1219	1	0.29839
chr5;36769354:36770354	2	0.085874	0.14688	0.88674	509	2	-0.4071	0.91413	0.91406	0.999998	2592	0	0
Peak_67	4	0.086781	0.1875	0.944527	510	2	-0.59721	0.87548	0.87534	0.999998	2499	0	0
Peak_1445	2	0.087203	0.14894	0.891524	511	1	-0.88014	0.70416	0.70412	0.999998	2091	0	0
Peak_1934	5	0.08738	0.19222	0.944527	512	1	-0.77226	0.12361	0.25312	0.917604	619	3	0.17526
Peak_2369	5	0.087495	0.1924	0.944527	513	2	-0.62091	0.89089	0.89089	0.999998	2541	0	0
Peak_1520	1	0.087779	0.087994	0.797209	514	1	-0.4761	0.91222	0.91252	0.999998	2590	0	0
Peak_1714	7	0.087882	0.2219	0.967344	515	4	-0.26317	0.49804	0.66639	0.999998	1629	2	0.25682
chr21;21670521:21671521	1	0.088102	0.088272	0.797209	516	1	-0.56494	0.9119	0.91217	0.999998	2589	0	0
Peak_468	6	0.08834	0.21181	0.951865	517	3	-0.26886	0.69662	0.76876	0.999998	2079	1	0.28599
Peak_1943	8	0.088397	0.23055	0.971826	518	2	-0.59961	0.042775	0.13657	0.830855	296	2	0.46474
NO_TARGET_246	1	0.088425	0.088583	0.797209	519	1	-0.54301	0.91157	0.91187	0.999998	2588	0	0
Peak_2118	7	0.088827	0.22373	0.967344	520	3	-0.31929	0.94913	0.9495	0.999998	2704	0	0
Peak_1108	9	0.089295	0.24576	0.981082	521	4	-0.37863	0.20526	0.42466	0.981174	894	4	0.34436
chr5;85104882:85105882	1	0.089475	0.089689	0.797209	522	1	-0.37371	0.91053	0.9108	0.999998	2585	0	0
chr16;77156675:77157675	1	0.089717	0.089899	0.797209	523	1	-0.52557	0.91028	0.91056	0.999998	2583	0	0
Peak_317	1	0.089797	0.089987	0.797209	524	1	-0.40182	0.9102	0.91048	0.999998	2581	0	0
Peak_620	5	0.089924	0.19652	0.944527	525	2	-0.42112	0.74821	0.76387	0.999998	2187	1	0.22057
chr19;6579281:6580281	1	0.090685	0.09092	0.79917	526	1	-0.43363	0.90931	0.90963	0.999998	2579	0	0
Peak_1482	8	0.090776	0.23482	0.971826	527	1	-0.87098	0.15433	0.34301	0.946657	734	4	0.29649
Peak_350	9	0.090946	0.24934	0.98343	528	2	-0.61953	0.39903	0.62552	0.999998	1417	1	0.30419
Peak_897	10	0.091189	0.25181	0.985149	529	5	-0.29527	0.1861	0.41509	0.981174	838	2	0.42353
Peak_1833	5	0.091499	0.19924	0.945657	530	1	-0.85595	0.92187	0.9215	0.999998	2616	0	0
Peak_2568	10	0.092376	0.25424	0.98566	531	2	-0.83493	0.05547	0.18142	0.860785	362	2	0.47265
chr18;54681197:54682197	1	0.092461	0.092757	0.806079	532	1	-0.34102	0.90754	0.90789	0.999998	2576	0	0
Peak_2530	12	0.092582	0.27224	0.999992	533	6	-0.30655	0.83688	0.92617	0.999998	2401	2	0.19599
Peak_604	4	0.092948	0.19442	0.944527	534	1	-0.82385	0.29539	0.42831	0.981174	1149	2	0.2773
Peak_973	5	0.092994	0.20178	0.948024	535	2	-0.43853	0.094604	0.20576	0.882545	522	2	0.31658
chr5;58256622:58257622	1	0.093107	0.093427	0.809054	536	1	-0.40308	0.90689	0.90724	0.999998	2575	0	0
Peak_2311	12	0.093293	0.2738	0.999992	537	4	-0.40412	0.6016	0.81351	0.999998	1856	3	0.31362
Peak_726	2	0.093362	0.15573	0.901912	538	1	-0.58861	0.74879	0.74841	0.999998	2189	0	0
Peak_1562	7	0.093817	0.23362	0.971826	539	3	-0.3401	0.60294	0.7401	0.999998	1859	1	0.34868
chr17;15122511:15123511	2	0.094284	0.15652	0.901912	540	1	-0.54212	0.528	0.52858	0.999998	1703	0	0
Peak_476	6	0.094596	0.22109	0.967344	541	3	-0.39211	0.99603	0.996	0.999998	2890	0	0
chr11;26176031:26177031	1	0.095367	0.09573	0.819186	542	1	-0.39264	0.90463	0.90489	0.999998	2571	0	0
Peak_1436	8	0.095517	0.24301	0.979741	543	4	-0.32979	0.76319	0.86018	0.999998	2222	1	0.20325
Peak_765	6	0.095898	0.22299	0.967344	544	3	-0.40447	0.65777	0.75272	0.999998	1977	1	0.26184
Peak_1974	12	0.096084	0.2797	0.999992	545	4	-0.6132	0.7187	0.87611	0.999998	2120	3	0.26153
Peak_2309	16	0.096136	0.30282	0.999992	546	6	-0.32597	0.080586	0.27303	0.927269	463	4	0.32303
Peak_1842	4	0.096304	0.19837	0.945633	547	2	-0.50177	0.22886	0.35329	0.953803	966	2	0.30896
chr8;133323616:133324616	1	0.096497	0.096769	0.819186	548	1	-0.59065	0.9035	0.90376	0.999998	2567	0	0
Peak_624	5	0.096719	0.20817	0.951484	549	1	-0.71845	0.27524	0.42638	0.981174	1097	2	0.26584
chr6;62739796:62740796	1	0.096981	0.097229	0.819186	550	1	-1.2394	0.90302	0.9033	0.999998	2566	0	0
NO_TARGET_462	1	0.097223	0.097476	0.819186	551	1	-0.36965	0.90278	0.90307	0.999998	2565	0	0
chr21;17475626:17476626	1	0.097385	0.097675	0.819186	552	1	-0.46654	0.90262	0.90293	0.999998	2563	0	0
Peak_559	4	0.097441	0.1997	0.945825	553	1	-0.65516	0.10934	0.21782	0.891593	572	1	0.58608
Peak_1505	2	0.097508	0.15899	0.90889	554	1	-0.57582	0.66464	0.665	0.999998	1998	0	0
Peak_2298	18	0.09757	0.31282	0.999992	555	7	-0.42551	0.10681	0.33482	0.942822	565	4	0.52117
Peak_1689	4	0.098212	0.20057	0.946878	556	2	-0.37279	0.3775	0.51036	0.999998	1356	1	0.308
Peak_391	1	0.098676	0.099035	0.822689	557	1	-0.2821	0.90132	0.90166	0.999998	2562	0	0
Peak_1954	2	0.098734	0.15987	0.910362	558	1	-0.45989	0.72941	0.72917	0.999998	2154	0	0
Peak_2350	5	0.098738	0.21143	0.951865	559	3	-0.51944	0.49131	0.63226	0.999998	1619	1	0.2855
chr13;71396763:71397763	1	0.09908	0.099428	0.822689	560	1	-0.33669	0.90092	0.90125	0.999998	2559	0	0
chr2;21093471:21094471	3	0.099311	0.1717	0.935902	561	1	-0.59709	0.20779	0.32008	0.939337	900	1	0.61334
Peak_823	7	0.099404	0.24425	0.981082	562	3	-0.33211	0.42949	0.62031	0.999998	1482	1	0.33189
Peak_2559	7	0.099702	0.24477	0.981082	563	3	-0.22775	0.92362	0.92381	0.999998	2623	1	0.14608
Peak_2537	9	0.1006	0.26867	0.999992	564	3	-0.64923	0.2119	0.43358	0.981174	917	2	0.36099
Peak_1325	4	0.10073	0.20342	0.949634	565	1	-0.81941	0.84683	0.84693	0.999998	2431	0	0
chr7;86555535:86556535	2	0.10118	0.16158	0.914788	566	1	-0.97429	0.70941	0.70944	0.999998	2104	0	0
chr7;130262396:130263396	1	0.10174	0.10214	0.83343	567	1	-0.44153	0.89826	0.8986	0.999998	2556	0	0
Peak_1742	3	0.10179	0.17498	0.937067	568	1	-0.64763	0.21337	0.32769	0.939337	922	1	0.59961
Peak_1813	1	0.10199	0.10237	0.83343	569	1	-0.3508	0.89801	0.89836	0.999998	2554	0	0
Peak_2126	3	0.10337	0.17718	0.937067	570	1	-0.61246	0.4539	0.4891	0.999998	1537	1	0.25657
Peak_870	6	0.10387	0.23473	0.971826	571	3	-0.22595	0.11535	0.25452	0.917604	593	1	0.53486
Peak_1435	4	0.104	0.2073	0.950317	572	1	-0.6169	0.023716	0.06298	0.72283	189	3	0.3403
Peak_1353	2	0.1044	0.16401	0.9222	573	1	-0.45665	0.82305	0.82192	0.999998	2358	0	0
Peak_2204	10	0.10479	0.27874	0.999992	574	4	-0.33962	0.14137	0.34786	0.948151	688	2	0.61458
Peak_465	1	0.10521	0.10565	0.840333	575	1	-1.1224	0.89479	0.89507	0.999998	2547	0	0
Peak_1351	2	0.10546	0.16469	0.9222	576	1	-0.5551	0.88466	0.88418	0.999998	2529	0	0
chr23;77144036:77145036	1	0.10562	0.10607	0.840637	577	1	-0.57477	0.89438	0.89464	0.999998	2544	0	0
Peak_2550	3	0.10577	0.1805	0.938588	578	2	-0.54337	0.91471	0.91548	0.999998	2595	0	0
Peak_405	9	0.1059	0.27677	0.999992	579	4	-0.44684	0.97923	0.9796	0.999998	2810	0	0
chr8;8771569:8772569	1	0.10602	0.10644	0.840637	580	1	-0.45929	0.89398	0.89423	0.999998	2543	0	0
Peak_614	8	0.10606	0.26113	0.999992	581	4	-0.32291	0.0029021	0.01496	0.56385	41	1	1.1423
chr19;57625812:57626812	2	0.10608	0.16509	0.9222	582	1	-0.46569	0.76007	0.75948	0.999998	2215	0	0
Peak_1911	11	0.10629	0.29028	0.999992	583	4	-0.42312	0.61474	0.80685	0.999998	1879	2	0.3028
Peak_1447	3	0.10629	0.18118	0.938588	584	1	-0.85323	0.95333	0.95363	0.999998	2718	0	0
Peak_890	12	0.1071	0.30325	0.999992	585	5	-0.37858	0.034834	0.13557	0.830855	261	5	0.37095
Peak_1460	7	0.10814	0.261	0.999992	586	3	-0.32136	0.5452	0.69834	0.999998	1737	2	0.23175
Peak_2575	6	0.10833	0.24141	0.979741	587	1	-0.64315	0.045462	0.12828	0.821641	316	4	0.30339
Peak_1685	4	0.10845	0.21266	0.951865	588	1	-0.66636	0.78781	0.78812	0.999998	2269	0	0
NO_TARGET_239	1	0.10852	0.10899	0.847861	589	1	-0.31839	0.89148	0.89174	0.999998	2542	0	0
Peak_881	21	0.10908	0.35192	0.999992	590	9	-0.3499	0.21703	0.53753	0.999998	932	4	0.36374
Peak_2363	8	0.10931	0.26662	0.999992	591	4	-0.33663	0.93278	0.93387	0.999998	2650	1	0.14612
Peak_850	13	0.10932	0.31086	0.999992	592	3	-0.53478	0.057141	0.19945	0.882545	367	6	0.30342
Peak_1647	1	0.10941	0.10999	0.847861	593	1	-0.5011	0.89059	0.89075	0.999998	2539	0	0
Peak_707	6	0.10978	0.24346	0.980205	594	2	-0.3986	0.15804	0.31545	0.939337	748	2	0.46484
Peak_2231	3	0.10988	0.18613	0.944527	595	1	-0.65141	0.4261	0.46939	0.99942	1474	1	0.23633
Peak_1473	7	0.11044	0.26545	0.999992	596	3	-0.412	0.9265	0.92678	0.999998	2631	0	0
Peak_2562	5	0.11077	0.23169	0.971826	597	1	-0.62754	0.10641	0.22544	0.89555	562	3	0.2974
Peak_72	5	0.11111	0.23227	0.971826	598	2	-0.45348	0.2864	0.43684	0.983561	1126	1	0.39927
Peak_1409	6	0.1114	0.24569	0.981082	599	2	-0.45465	0.66775	0.75669	0.999998	2009	1	0.24423
Peak_1145	3	0.11184	0.18873	0.944527	600	2	-0.90458	0.20092	0.31092	0.938552	883	1	0.47276
Peak_1443	9	0.11197	0.28627	0.999992	601	4	-0.34446	0.73048	0.84537	0.999998	2158	2	0.22976
Peak_1605	1	0.11199	0.1125	0.847861	602	1	-0.29047	0.88801	0.88822	0.999998	2534	0	0
Peak_1457	4	0.11249	0.21749	0.964238	603	2	-0.43543	0.74907	0.75003	0.999998	2190	1	0.16501
Peak_186	5	0.1126	0.23482	0.971826	604	2	-0.57376	0.82401	0.82423	0.999998	2362	1	0.17294
chr5;104339877:104340877	2	0.11263	0.16989	0.933817	605	1	-0.55976	0.68643	0.68681	0.999998	2056	0	0
Peak_2073	6	0.11272	0.24743	0.983139	606	2	-0.55543	0.2949	0.48509	0.999857	1147	2	0.38129
Peak_1629	3	0.11279	0.19014	0.944527	607	2	-0.35524	0.06917	0.13086	0.826012	422	1	0.47486
chr16;14395127:14396127	2	0.11293	0.1701	0.933817	608	1	-0.69039	0.50477	0.505	0.999998	1644	1	0.14686
Peak_1314	1	0.11312	0.11355	0.847861	609	1	-0.52702	0.88688	0.88707	0.999998	2532	0	0
Peak_2378	2	0.11339	0.17037	0.933817	610	1	-0.54907	0.24632	0.2753	0.927269	1018	1	0.26185
Peak_2165	3	0.11408	0.19188	0.944527	611	2	-0.45917	0.84328	0.84459	0.999998	2423	0	0
Peak_1845	10	0.11433	0.29688	0.999992	612	5	-0.38507	0.1244	0.31705	0.939337	623	2	0.42259
Peak_371	5	0.11444	0.23787	0.975768	613	2	-0.6088	0.93622	0.93593	0.999998	2665	0	0
Peak_2091	6	0.11466	0.25025	0.984503	614	3	-0.33728	0.16488	0.32475	0.939337	776	2	0.30653
Peak_2387	6	0.11492	0.25069	0.984923	615	3	-0.36528	0.83722	0.84521	0.999998	2402	1	0.19127
NO_TARGET_411	1	0.11514	0.11553	0.849351	616	1	-0.35064	0.88486	0.88499	0.999998	2530	0	0
Peak_105	3	0.11545	0.19386	0.944527	617	2	-0.28934	0.97268	0.9731	0.999998	2788	0	0
Peak_2391	11	0.11553	0.30659	0.999992	618	1	-1.046	0.023955	0.098568	0.774301	192	7	0.22012
Peak_1189	1	0.11571	0.11607	0.849351	619	1	-0.36314	0.88429	0.88439	0.999998	2528	0	0
Peak_44	10	0.11577	0.29953	0.999992	620	4	-0.34267	0.95923	0.96206	0.999998	2741	1	0.17148
Peak_2465	1	0.11635	0.1167	0.849351	621	1	-0.37121	0.88365	0.88371	0.999998	2523	0	0
Peak_1667	2	0.11733	0.17325	0.937067	622	1	-1.0801	0.29904	0.31845	0.939337	1164	1	0.29438
Peak_422	5	0.11763	0.24286	0.979741	623	3	-0.28356	0.852	0.85185	0.999998	2445	0	0
Peak_448	3	0.1177	0.19696	0.944527	624	1	-0.56413	0.0066444	0.018072	0.581275	79	1	0.57282
Peak_406	8	0.11795	0.28141	0.999992	625	3	-0.48295	0.62854	0.7709	0.999998	1910	1	0.31932
Peak_1452	15	0.11824	0.34138	0.999992	626	5	-0.23179	0.65901	0.86477	0.999998	1983	2	0.2403
Peak_161	7	0.11915	0.2818	0.999992	627	3	-0.50474	0.23516	0.43092	0.981174	985	1	0.45151
Peak_656	17	0.11962	0.35467	0.999992	628	4	-0.36397	0.41864	0.73011	0.999998	1457	3	0.34413
Peak_366	7	0.11965	0.28266	0.999992	629	2	-0.66807	0.87032	0.88178	0.999998	2477	1	0.17654
Peak_1426	1	0.11999	0.1204	0.855749	630	1	-0.45277	0.88001	0.8801	0.999998	2516	0	0
Peak_1422	3	0.12026	0.20044	0.946878	631	2	-0.23992	0.96738	0.96772	0.999998	2768	0	0
Peak_1210	1	0.12055	0.12088	0.855749	632	1	-0.52407	0.87945	0.87952	0.999998	2513	0	0
Peak_1349	2	0.12067	0.17573	0.937067	633	1	-0.48699	0.87355	0.873	0.999998	2490	0	0
Peak_1218	6	0.12131	0.26004	0.999992	634	3	-0.28716	0.077522	0.19939	0.882545	451	2	0.4544
Peak_439	2	0.12142	0.17623	0.937067	635	1	-0.64259	0.19314	0.23373	0.904926	854	1	0.32536
Peak_2259	11	0.12184	0.31755	0.999992	636	4	-0.38485	0.39301	0.65231	0.999998	1393	4	0.27003
Peak_337	23	0.122	0.38879	0.999992	637	9	-0.3733	0.17994	0.4915	0.999998	822	9	0.28758
Peak_2453	3	0.12241	0.20339	0.949634	638	2	-0.39653	0.899	0.8997	0.999998	2557	0	0
Peak_491	1	0.12273	0.12313	0.855749	639	1	-0.34827	0.87727	0.87732	0.999998	2506	0	0
Peak_1305	5	0.12355	0.25232	0.985149	640	2	-0.62075	0.117	0.24269	0.91461	600	1	0.44263
Peak_14	7	0.12369	0.29009	0.999992	641	2	-0.67775	0.4035	0.60369	0.999998	1428	2	0.33752
Peak_1704	3	0.12393	0.20563	0.950317	642	1	-0.4275	0.13979	0.22864	0.898836	680	1	0.42764
Peak_1352	1	0.12426	0.12461	0.855749	643	1	-0.36832	0.87574	0.87585	0.999998	2502	0	0
Peak_2321	2	0.12445	0.17853	0.937067	644	1	-0.46831	0.82474	0.82359	0.999998	2366	0	0
chr14;66484217:66485217	1	0.12459	0.12487	0.855749	645	1	-0.3074	0.87541	0.87558	0.999998	2498	0	0
Peak_2258	1	0.12483	0.12517	0.855749	646	1	-0.41005	0.87517	0.87537	0.999998	2496	0	0
Peak_2245	6	0.12618	0.26722	0.999992	647	3	-0.30379	0.58761	0.72308	0.999998	1820	2	0.17426
Peak_1032	7	0.12672	0.29515	0.999992	648	3	-0.33286	0.11762	0.279	0.928656	602	2	0.36079
Peak_201	6	0.1268	0.26819	0.999992	649	2	-0.39661	0.0094068	0.035983	0.69372	95	2	0.63551
chr3;75850818:75851818	1	0.12701	0.1273	0.855749	650	1	-0.60003	0.87299	0.87309	0.999998	2487	0	0
chr8;139309407:139310407	1	0.12717	0.12743	0.855749	651	1	-0.33889	0.87283	0.87294	0.999998	2486	0	0
Peak_1393	11	0.12735	0.32686	0.999992	652	5	-0.29617	0.12293	0.32232	0.939337	614	2	0.43783
Peak_2229	14	0.12741	0.34976	0.999992	653	6	-0.35844	0.035014	0.14337	0.837529	262	1	0.71272
Peak_994	4	0.12767	0.23535	0.971826	654	2	-0.33582	0.85745	0.85755	0.999998	2458	0	0
Peak_1453	1	0.12822	0.12845	0.855749	655	1	-0.30973	0.87178	0.8719	0.999998	2482	0	0
Peak_341	6	0.12839	0.27045	0.999992	656	2	-0.45789	0.47044	0.62341	0.999998	1568	1	0.309
Peak_133	14	0.12875	0.35198	0.999992	657	5	-0.38055	0.01867	0.086293	0.769624	158	4	0.3953
Peak_25	5	0.12908	0.26133	0.999992	658	3	-0.22817	0.96781	0.96738	0.999998	2771	0	0
chr3;118132354:118133354	1	0.12911	0.12938	0.857144	659	1	-0.73788	0.87089	0.87098	0.999998	2480	0	0
Peak_1901	7	0.1294	0.2986	0.999992	660	2	-0.44002	0.29585	0.50054	0.999998	1151	1	0.36884
Peak_826	8	0.12983	0.30165	0.999992	661	4	-0.25766	0.97041	0.97003	0.999998	2780	0	0
Peak_61	12	0.12998	0.34472	0.999992	662	5	-0.3351	0.15486	0.38678	0.978709	737	3	0.23565
Peak_653	3	0.13045	0.21513	0.957319	663	2	-0.30217	0.44316	0.48124	0.999857	1510	1	0.2897
Peak_228	2	0.13048	0.1829	0.944527	664	1	-0.5687	0.47887	0.47989	0.999857	1594	1	0.23908
Peak_1997	5	0.13225	0.26657	0.999992	665	3	-0.35444	0.99497	0.99492	0.999998	2886	0	0
Peak_1575	3	0.13232	0.21764	0.964238	666	1	-0.41358	0.63874	0.64062	0.999998	1934	1	0.14247
Peak_2521	5	0.13283	0.26751	0.999992	667	3	-0.27311	0.81624	0.8171	0.999998	2344	1	0.13192
chr14;98315122:98316122	1	0.13347	0.13369	0.865486	668	1	-0.49292	0.86653	0.86673	0.999998	2475	0	0
chr16;17640110:17641110	1	0.13387	0.13409	0.865486	669	1	-0.27874	0.86613	0.86628	0.999998	2474	0	0
Peak_1643	3	0.13437	0.22043	0.967344	670	2	-0.3349	0.54619	0.55938	0.999998	1739	1	0.23667
chr9;4380975:4381975	2	0.13514	0.1863	0.944527	671	1	-0.58628	0.78687	0.78599	0.999998	2268	0	0
Peak_1616	3	0.1354	0.22184	0.967344	672	1	-0.84054	0.83497	0.83585	0.999998	2397	0	0
Peak_2419	13	0.13572	0.3614	0.999992	673	3	-0.49201	0.27872	0.55991	0.999998	1103	4	0.40813
Peak_2286	13	0.13597	0.36185	0.999992	674	5	-0.18687	0.20492	0.4719	0.99942	893	4	0.29615
Peak_755	3	0.13609	0.22285	0.967344	675	2	-0.27849	0.16688	0.26527	0.926173	782	1	0.39457
Peak_1444	2	0.13649	0.18728	0.944527	676	1	-0.50166	0.047765	0.084757	0.769624	325	1	0.39986
Peak_629	10	0.13674	0.3389	0.999992	677	5	-0.18368	0.37377	0.63053	0.999998	1349	2	0.40558
Peak_1408	3	0.13695	0.224	0.967344	678	2	-0.30992	0.5416	0.55565	0.999998	1730	1	0.25247
Peak_2457	4	0.13698	0.24594	0.981082	679	2	-0.46773	0.95486	0.95477	0.999998	2725	0	0
chr23;135418220:135419220	1	0.1371	0.1373	0.871749	680	1	-0.58323	0.8629	0.86299	0.999998	2467	0	0
Peak_2416	7	0.13772	0.30901	0.999992	681	2	-0.51101	0.23191	0.427	0.981174	978	3	0.22508
Peak_2488	8	0.1378	0.31508	0.999992	682	3	-0.50797	0.016722	0.065429	0.729869	147	4	0.46409
chr12;97071895:97072895	2	0.13829	0.18855	0.944527	683	1	-0.58531	0.64674	0.64738	0.999998	1952	0	0
Peak_128	14	0.13877	0.36915	0.999992	684	6	-0.31715	0.46067	0.73989	0.999998	1549	4	0.23591
Peak_1079	8	0.13952	0.31791	0.999992	685	3	-0.55852	0.153	0.34089	0.944065	732	2	0.55564
Peak_460	3	0.14023	0.22854	0.971826	686	1	-0.57511	0.090929	0.16113	0.843025	505	2	0.31889
Peak_2447	8	0.14137	0.32104	0.999992	687	3	-0.43003	0.034477	0.11472	0.805284	258	4	0.409
Peak_54	16	0.14192	0.39079	0.999992	688	6	-0.41053	0.56615	0.82529	0.999998	1783	4	0.28272
chr8;114873574:114874574	1	0.14251	0.14279	0.883658	689	1	-0.38726	0.85749	0.85761	0.999998	2459	0	0
chr5;138935041:138936041	1	0.14267	0.14294	0.883658	690	1	-0.4061	0.85733	0.85743	0.999998	2457	0	0
Peak_146	1	0.14283	0.1431	0.883658	691	1	-0.45669	0.85717	0.85725	0.999998	2456	0	0
Peak_1737	3	0.14331	0.23273	0.971826	692	2	-0.36584	0.92405	0.9245	0.999998	2624	0	0
Peak_1012	4	0.14347	0.2534	0.985149	693	1	-1.8574	0.27393	0.40415	0.981174	1094	2	0.43464
Peak_1874	4	0.14351	0.25344	0.985149	694	2	-0.28439	0.83959	0.83953	0.999998	2410	0	0
Peak_389	2	0.14487	0.19344	0.944527	695	1	-0.35903	0.28368	0.30563	0.936612	1120	1	0.27178
Peak_208	6	0.14552	0.29521	0.999992	696	2	-0.52918	0.57996	0.71632	0.999998	1810	2	0.19437
Peak_704	5	0.14655	0.28978	0.999992	697	2	-0.49687	0.9757	0.97527	0.999998	2797	0	0
Peak_2246	11	0.14678	0.36022	0.999992	698	5	-0.1975	0.87324	0.93539	0.999998	2488	2	0.2053
chr14;76722576:76723576	2	0.14681	0.19504	0.944527	699	1	-0.68616	0.50386	0.5041	0.999998	1641	1	0.15266
Peak_1945	2	0.14711	0.19522	0.944527	700	1	-0.64519	0.52889	0.52946	0.999998	1704	0	0
Peak_216	8	0.14748	0.33095	0.999992	701	4	-0.52535	0.62161	0.76681	0.999998	1893	2	0.24726
chr9;87798081:87799081	1	0.14872	0.14887	0.891524	702	1	-0.32662	0.85128	0.85127	0.999998	2442	0	0
Peak_910	3	0.14918	0.24096	0.979741	703	1	-0.74992	0.28282	0.37774	0.969712	1114	1	0.33222
Peak_1854	2	0.14934	0.1971	0.944527	704	1	-0.40829	0.61206	0.61294	0.999998	1873	0	0
chr5;40062247:40063247	1	0.15001	0.15014	0.89452	705	1	-0.41281	0.84999	0.85001	0.999998	2439	0	0
NO_TARGET_8	1	0.15025	0.15036	0.89452	706	1	-0.41405	0.84975	0.84977	0.999998	2438	0	0
Peak_671	5	0.15187	0.29848	0.999992	707	2	-0.4676	0.24769	0.40076	0.981174	1023	1	0.51837
Peak_2365	3	0.15194	0.2445	0.981082	708	2	-0.28924	0.3138	0.39659	0.981174	1207	1	0.26702
Peak_2207	2	0.15232	0.19934	0.945657	709	1	-0.35394	0.19197	0.23281	0.904926	852	1	0.32757
Peak_1953	4	0.15292	0.26429	0.999992	710	2	-0.44406	0.74353	0.74488	0.999998	2177	1	0.11546
Peak_1730	6	0.15316	0.30637	0.999992	711	2	-0.5709	0.25361	0.44554	0.987329	1039	1	0.41387
NO_TARGET_281	1	0.15324	0.15332	0.897832	712	1	-0.66257	0.84676	0.84682	0.999998	2430	0	0
Peak_329	7	0.15363	0.32817	0.999992	713	3	-0.3371	0.12722	0.29659	0.93235	631	2	0.4215
Peak_1594	1	0.15364	0.15369	0.897917	714	1	-0.32839	0.84636	0.84641	0.999998	2429	0	0
Peak_591	5	0.15504	0.30362	0.999992	715	3	-0.32026	0.94378	0.94334	0.999998	2690	0	0
Peak_1931	4	0.15626	0.26813	0.999992	716	2	-0.41012	0.6018	0.63477	0.999998	1858	1	0.18101
Peak_162	8	0.15634	0.34499	0.999992	717	2	-0.44199	0.42394	0.63788	0.999998	1468	3	0.24469
Peak_1739	1	0.15639	0.1562	0.901912	718	1	-0.39568	0.84361	0.84375	0.999998	2424	0	0
Peak_1425	4	0.15662	0.26856	0.999992	719	1	-0.5394	0.40728	0.52478	0.999998	1436	1	0.28864
Peak_1437	8	0.1569	0.34583	0.999992	720	3	-0.28987	0.92999	0.93166	0.999998	2642	1	0.22479
Peak_1092	1	0.15728	0.15706	0.901912	721	1	-0.21604	0.84272	0.84286	0.999998	2422	0	0
Peak_867	5	0.15734	0.30705	0.999992	722	3	-0.1511	0.1195	0.24643	0.917604	605	2	0.4704
Peak_911	1	0.15736	0.15715	0.901912	723	1	-0.27418	0.84264	0.84276	0.999998	2421	0	0
chr3;109229947:109230947	1	0.15825	0.15805	0.905301	724	1	-0.38302	0.84175	0.84187	0.999998	2418	0	0
Peak_1937	4	0.15889	0.27116	0.999992	725	2	-0.34854	0.47245	0.55825	0.999998	1577	1	0.644
Peak_542	6	0.15986	0.31584	0.999992	726	1	-1.1986	0.058811	0.15886	0.843025	377	4	0.278
chr13;31653197:31654197	1	0.16018	0.15994	0.910362	727	1	-0.47571	0.83982	0.8399	0.999998	2411	0	0
Peak_2110	15	0.16021	0.41294	0.999992	728	6	-0.28553	0.42674	0.71497	0.999998	1476	4	0.27064
Peak_703	1	0.16042	0.16018	0.910362	729	1	-0.45548	0.83958	0.8396	0.999998	2409	0	0
Peak_1417	6	0.16067	0.31709	0.999992	730	2	-0.55153	0.38024	0.5506	0.999998	1362	1	0.47124
Peak_891	7	0.16143	0.33781	0.999992	731	3	-0.4199	0.79068	0.84084	0.999998	2275	1	0.2663
Peak_209	6	0.16154	0.31829	0.999992	732	3	-0.17216	0.366	0.53991	0.999998	1333	2	0.27297
Peak_2001	9	0.16174	0.36127	0.999992	733	2	-0.47193	0.39253	0.62003	0.999998	1392	1	0.37424
Peak_576	1	0.16236	0.16202	0.915526	734	1	-0.2621	0.83764	0.83759	0.999998	2404	0	0
Peak_2254	2	0.16299	0.20747	0.950317	735	1	-0.43337	0.39436	0.40059	0.981174	1396	1	0.19497
Peak_710	11	0.16333	0.3877	0.999992	736	5	-0.27008	0.06503	0.20734	0.882545	402	4	0.2883
Peak_2431	12	0.16395	0.39549	0.999992	737	2	-0.58141	0.0027044	0.016276	0.56385	37	7	0.37135
Peak_1692	5	0.16407	0.31713	0.999992	738	2	-0.33527	0.010907	0.035912	0.69372	102	3	0.48329
chr19;49472783:49473783	2	0.1655	0.20934	0.951484	739	1	-0.95922	0.75032	0.74988	0.999998	2191	0	0
Peak_1533	2	0.16579	0.20954	0.951484	740	1	-0.44297	0.41651	0.42072	0.981174	1454	1	0.22706
Peak_2268	9	0.16606	0.36752	0.999992	741	3	-0.40788	0.088747	0.24498	0.91461	496	3	0.31985
Peak_2316	15	0.16657	0.4225	0.999992	742	5	-0.38157	0.20865	0.48644	0.999857	903	5	0.21823
Peak_613	1	0.16664	0.16635	0.927421	743	1	-0.22277	0.83336	0.83327	0.999998	2392	0	0
Peak_103	1	0.16785	0.16759	0.927764	744	1	-0.31429	0.83215	0.83215	0.999998	2388	0	0
Peak_1231	1	0.16793	0.16768	0.927764	745	1	-0.26304	0.83207	0.83207	0.999998	2387	0	0
Peak_1518	12	0.16814	0.40172	0.999992	746	4	-0.40289	0.57232	0.79836	0.999998	1798	3	0.28009
Peak_308	7	0.16899	0.34706	0.999992	747	3	-0.39806	0.3392	0.54945	0.999998	1266	3	0.16258
Peak_2297	3	0.16927	0.26803	0.999992	748	2	-0.19055	0.82411	0.82526	0.999998	2363	0	0
Peak_1308	1	0.1693	0.16907	0.933729	749	1	-0.43022	0.8307	0.83072	0.999998	2385	0	0
Peak_2372	12	0.16983	0.40405	0.999992	750	4	-0.45664	0.19686	0.44647	0.987329	864	5	0.24723
chr13;72649141:72650141	1	0.16995	0.16966	0.933817	751	1	-0.35537	0.83005	0.83003	0.999998	2383	0	0
Peak_1303	3	0.16997	0.26909	0.999992	752	2	-0.2903	0.23868	0.35181	0.953479	992	1	0.31524
Peak_148	8	0.1707	0.3681	0.999992	753	3	-0.36654	0.35189	0.56815	0.999998	1299	3	0.30624
Peak_571	9	0.17087	0.37424	0.999992	754	4	-0.31648	0.89071	0.92064	0.999998	2540	1	0.22486
Peak_1633	8	0.1713	0.36899	0.999992	755	4	-0.21403	0.99938	0.99933	0.999998	2918	0	0
chr20;58213721:58214721	1	0.1714	0.17107	0.934157	756	1	-0.33698	0.8286	0.82864	0.999998	2376	0	0
Peak_370	7	0.17163	0.3504	0.999992	757	3	-0.39547	0.44992	0.63365	0.999998	1524	2	0.24342
Peak_1875	3	0.17223	0.27219	0.999992	758	1	-0.44124	0.15827	0.25352	0.917604	749	1	0.51184
Peak_336	9	0.17274	0.3767	0.999992	759	3	-0.32422	0.056	0.17253	0.856302	363	4	0.43182
Peak_1215	8	0.17289	0.37151	0.999992	760	2	-0.4813	0.96491	0.9646	0.999998	2763	0	0
Peak_2121	9	0.1731	0.37721	0.999992	761	2	-0.43982	0.52354	0.72947	0.999998	1692	2	0.2758
Peak_1944	5	0.17323	0.32586	0.999992	762	2	-0.31662	0.1798	0.3381	0.943811	821	1	0.50226
NO_TARGET_420	1	0.1739	0.17362	0.937067	763	1	-0.2807	0.8261	0.82619	0.999998	2370	0	0
Peak_2312	12	0.1742	0.41053	0.999992	764	5	-0.31005	0.52904	0.77539	0.999998	1705	2	0.35278
chr13;69690514:69691514	1	0.17447	0.17424	0.937067	765	1	-0.27012	0.82553	0.82564	0.999998	2368	0	0
Peak_41	6	0.17471	0.33674	0.999992	766	2	-0.55156	0.4728	0.62538	0.999998	1578	2	0.23523
Peak_217	4	0.17484	0.28951	0.999992	767	2	-0.3828	0.17606	0.29401	0.93235	808	1	0.49642
Peak_2466	15	0.17515	0.43532	0.999992	768	4	-0.39458	0.059881	0.21601	0.888092	383	6	0.4789
chr7;13186616:13187616	1	0.17528	0.17499	0.937067	769	1	-0.23611	0.82472	0.82479	0.999998	2365	0	0
Peak_365	5	0.17607	0.32847	0.999992	770	2	-0.45649	0.39921	0.54475	0.999998	1419	2	0.21236
Peak_1118	8	0.17617	0.37655	0.999992	771	3	-0.30165	0.14964	0.33564	0.942822	719	3	0.38786
Peak_2243	5	0.17652	0.32883	0.999992	772	2	-0.36386	0.32586	0.47407	0.99942	1240	1	0.32716
Peak_401	16	0.17699	0.45251	0.999992	773	4	-0.38107	0.079256	0.26974	0.92669	453	8	0.33457
chr23;20640951:20641951	1	0.17746	0.17723	0.937067	774	1	-0.30598	0.82254	0.82248	0.999998	2357	0	0
Peak_581	14	0.17795	0.43409	0.999992	775	5	-0.38513	0.7086	0.88525	0.999998	2101	1	0.3117
Peak_669	3	0.17819	0.28027	0.999992	776	1	-0.37938	0.83823	0.8393	0.999998	2406	0	0
Peak_2533	5	0.17819	0.33045	0.999992	777	2	-0.40978	0.89679	0.89666	0.999998	2551	0	0
Peak_2525	6	0.17824	0.34172	0.999992	778	3	-0.24698	0.97618	0.9759	0.999998	2801	0	0
Peak_1796	6	0.17831	0.34182	0.999992	779	2	-0.39363	0.58228	0.71831	0.999998	1813	1	0.28676
chr3;167028425:167029425	3	0.17843	0.28058	0.999992	780	2	-0.21817	0.97109	0.97154	0.999998	2782	0	0
Peak_1602	24	0.17856	0.48995	0.999992	781	7	-0.31173	0.39614	0.74451	0.999998	1408	6	0.21122
NO_TARGET_293	1	0.17867	0.17828	0.937067	782	1	-0.36201	0.82133	0.82134	0.999998	2353	0	0
Peak_1472	4	0.17891	0.29425	0.999992	783	2	-0.42192	0.46218	0.55287	0.999998	1551	1	0.30018
NO_TARGET_179	1	0.17923	0.17881	0.937067	784	1	-0.37933	0.82077	0.82077	0.999998	2352	0	0
Peak_1771	1	0.17972	0.17928	0.937067	785	1	-0.24081	0.82028	0.82028	0.999998	2351	0	0
Peak_202	4	0.17977	0.29532	0.999992	786	2	-0.33887	0.35247	0.49243	0.999998	1301	1	0.36438
Peak_435	2	0.17989	0.22051	0.967344	787	1	-0.30752	0.69075	0.69107	0.999998	2067	0	0
Peak_2144	6	0.18059	0.34481	0.999992	788	2	-0.39913	0.25095	0.44212	0.987329	1030	1	0.33873
Peak_2114	1	0.18117	0.18069	0.938588	789	1	-0.25545	0.81883	0.81886	0.999998	2349	0	0
Peak_844	3	0.18129	0.28441	0.999992	790	2	-0.16941	0.95942	0.95975	0.999998	2742	0	0
chr20;50201611:50202611	1	0.18165	0.18109	0.938588	791	1	-0.40798	0.81835	0.81845	0.999998	2347	0	0
Peak_2252	5	0.1822	0.33412	0.999992	792	2	-0.32487	0.11992	0.24713	0.917604	606	1	0.54704
Peak_419	9	0.18238	0.39048	0.999992	793	4	-0.32617	0.97847	0.97884	0.999998	2806	0	0
Peak_22	2	0.18295	0.22289	0.967344	794	1	-0.39458	0.41441	0.41869	0.981174	1449	1	0.24672
Peak_38	3	0.1835	0.28754	0.999992	795	2	-0.19706	0.37251	0.43377	0.981174	1346	1	0.3021
Peak_2623	7	0.18354	0.36526	0.999992	796	3	-0.43284	0.75809	0.82797	0.999998	2211	1	0.19044
Peak_1273	2	0.18354	0.22339	0.967344	797	1	-0.32282	0.85148	0.8505	0.999998	2443	0	0
Peak_2519	13	0.18371	0.43876	0.999992	798	5	-0.30652	0.1666	0.41675	0.981174	781	4	0.30252
Peak_1168	2	0.18485	0.2244	0.967344	799	1	-0.42911	0.77371	0.77291	0.999998	2250	0	0
Peak_1774	9	0.18496	0.39416	0.999992	800	4	-0.36982	0.35084	0.58539	0.999998	1296	3	0.239
Peak_1568	9	0.18565	0.39518	0.999992	801	3	-0.50539	0.79492	0.8842	0.999998	2285	2	0.18018
NO_TARGET_452	1	0.18569	0.18502	0.944527	802	1	-0.2458	0.81431	0.81445	0.999998	2341	0	0
chr12;61116386:61117386	1	0.18642	0.18581	0.944527	803	1	-0.30047	0.81358	0.81371	0.999998	2340	0	0
NO_TARGET_71	1	0.18682	0.18627	0.944527	804	1	-0.30103	0.81318	0.8133	0.999998	2339	0	0
Peak_2596	6	0.18694	0.35372	0.999992	805	3	-0.19885	0.94327	0.94317	0.999998	2689	0	0
Peak_2218	8	0.18696	0.3937	0.999992	806	4	-0.26645	0.36863	0.58445	0.999998	1337	3	0.26012
Peak_869	1	0.18755	0.18708	0.944527	807	1	-0.47907	0.81245	0.81254	0.999998	2338	0	0
chr17;9020541:9021541	2	0.18791	0.22665	0.969193	808	1	-0.61171	0.60802	0.6087	0.999998	1868	0	0
Peak_736	1	0.18803	0.1875	0.944527	809	1	-0.23996	0.81197	0.81198	0.999998	2336	0	0
Peak_1245	11	0.18806	0.42685	0.999992	810	2	-0.50277	0.017045	0.073787	0.74605	150	7	0.2413
Peak_1368	3	0.18835	0.29396	0.999992	811	1	-0.50459	0.87065	0.87175	0.999998	2478	0	0
chr23;136062973:136063973	1	0.18859	0.18809	0.944527	812	1	-0.23134	0.81141	0.81148	0.999998	2334	0	0
Peak_1493	10	0.18878	0.41305	0.999992	813	4	-0.4244	0.60706	0.79615	0.999998	1867	2	0.23158
Peak_346	3	0.18911	0.29491	0.999992	814	2	-0.21874	0.94262	0.94289	0.999998	2687	0	0
Peak_312	8	0.1892	0.39713	0.999992	815	2	-0.67203	0.69123	0.81129	0.999998	2068	2	0.22477
Peak_117	8	0.18941	0.39743	0.999992	816	4	-0.25165	0.30529	0.52235	0.999998	1178	3	0.22852
Peak_900	1	0.18972	0.18924	0.944527	817	1	-0.22346	0.81028	0.81034	0.999998	2331	0	0
Peak_2611	7	0.19005	0.37337	0.999992	818	1	-0.7226	0.04958	0.1456	0.837529	336	4	0.27861
Peak_1195	18	0.19037	0.47843	0.999992	819	5	-0.26439	0.13275	0.38646	0.978709	655	6	0.36636
chr17;75434520:75435520	1	0.1911	0.19057	0.944527	820	1	-0.41605	0.8089	0.80898	0.999998	2323	0	0
Peak_1983	1	0.19126	0.19074	0.944527	821	1	-0.2886	0.80874	0.80884	0.999998	2321	0	0
chr11;15340077:15341077	1	0.1915	0.191	0.944527	822	1	-0.31247	0.8085	0.80861	0.999998	2320	0	0
Peak_701	1	0.19223	0.19172	0.944527	823	1	-0.42486	0.80777	0.8079	0.999998	2318	0	0
Peak_1718	10	0.19368	0.41925	0.999992	824	2	-0.58671	0.1242	0.3166	0.939337	622	5	0.19389
Peak_1074	3	0.194	0.30152	0.999992	825	2	-0.2379	0.88427	0.88515	0.999998	2527	0	0
chr3;100201932:100202932	2	0.19415	0.23132	0.971826	826	1	-0.76799	0.81111	0.81027	0.999998	2332	0	0
Peak_1403	1	0.19416	0.19359	0.944527	827	1	-0.31352	0.80584	0.80606	0.999998	2313	0	0
chr2;82725807:82726807	1	0.19441	0.1938	0.944527	828	1	-0.44569	0.80559	0.80582	0.999998	2312	0	0
chr8;13671176:13672176	1	0.19457	0.19398	0.944527	829	1	-0.44343	0.80543	0.80569	0.999998	2311	0	0
NO_TARGET_140	1	0.19469	0.19409	0.944527	830	1	-0.27003	0.80531	0.80554	0.999998	2310	0	0
Peak_916	23	0.19527	0.51349	0.999992	831	9	-0.25941	0.37431	0.72278	0.999998	1350	5	0.35884
Peak_1138	4	0.19543	0.31344	0.999992	832	2	-0.3125	0.63563	0.65817	0.999998	1928	1	0.30999
Peak_743	8	0.19559	0.40622	0.999992	833	1	-0.60371	0.81001	0.87409	0.999998	2329	1	0.26215
Peak_1604	7	0.19575	0.38024	0.999992	834	3	-0.26988	0.63168	0.76171	0.999998	1918	2	0.2056
Peak_728	1	0.19602	0.19542	0.944527	835	1	-0.24328	0.80398	0.80416	0.999998	2306	0	0
NO_TARGET_489	1	0.19667	0.1961	0.944527	836	1	-0.48242	0.80333	0.80349	0.999998	2305	0	0
Peak_2241	10	0.19687	0.42332	0.999992	837	3	-0.29645	0.13242	0.33156	0.942822	653	3	0.38429
chr18;34387666:34388666	1	0.19731	0.19671	0.944527	838	1	-0.29409	0.80269	0.80289	0.999998	2303	0	0
Peak_1878	11	0.19737	0.44121	0.999992	839	3	-0.40514	0.10354	0.28899	0.93235	556	5	0.36603
Peak_163	1	0.19772	0.19714	0.944527	840	1	-0.23037	0.80228	0.8025	0.999998	2302	0	0
chr20;54247423:54248423	1	0.1978	0.19722	0.944527	841	1	-0.34275	0.8022	0.80244	0.999998	2301	0	0
chr10;93972218:93973218	1	0.19812	0.19754	0.944527	842	1	-0.34299	0.80188	0.80209	0.999998	2300	0	0
Peak_1148	15	0.19835	0.4689	0.999992	843	6	-0.31568	0.55698	0.80876	0.999998	1759	2	0.26818
Peak_1728	1	0.19844	0.19781	0.944527	844	1	-0.30509	0.80156	0.80178	0.999998	2298	0	0
Peak_1200	8	0.20002	0.41067	0.999992	845	3	-0.2562	0.95801	0.95758	0.999998	2736	0	0
Peak_635	4	0.20008	0.31865	0.999992	846	2	-0.22764	0.36726	0.50528	0.999998	1335	1	0.76124
Peak_2080	8	0.20072	0.41142	0.999992	847	3	-0.38275	0.099857	0.25305	0.917604	543	3	0.35195
Peak_404	3	0.201	0.31084	0.999992	848	2	-0.30966	0.14743	0.23908	0.913802	708	1	0.40559
chr4;156382975:156383975	1	0.20199	0.20136	0.948024	849	1	-0.26247	0.79801	0.79827	0.999998	2293	0	0
chr1;153694065:153695065	1	0.2024	0.20177	0.948024	850	1	-0.25657	0.7976	0.79788	0.999998	2292	0	0
chr20;44840635:44841635	1	0.20296	0.20242	0.948745	851	1	-0.32368	0.79704	0.79735	0.999998	2289	0	0
Peak_2197	1	0.20312	0.20258	0.948745	852	1	-0.2154	0.79688	0.79719	0.999998	2288	0	0
Peak_776	1	0.20474	0.20425	0.950317	853	1	-0.33667	0.79526	0.79571	0.999998	2286	0	0
Peak_364	1	0.20546	0.20492	0.950317	854	1	-0.45432	0.79454	0.79492	0.999998	2284	0	0
Peak_2296	3	0.20559	0.31716	0.999992	855	2	-0.1897	0.66743	0.66826	0.999998	2006	1	0.11641
Peak_645	6	0.2057	0.37985	0.999992	856	2	-0.48695	0.28133	0.47495	0.99942	1110	2	0.34855
Peak_919	4	0.20603	0.32565	0.999992	857	2	-0.33398	0.87823	0.87824	0.999998	2507	0	0
chr4;77468288:77469288	2	0.20656	0.24094	0.979741	858	1	-0.40053	0.34685	0.3594	0.954605	1285	1	0.24669
Peak_1244	5	0.20669	0.35723	0.999992	859	2	-0.35872	0.11095	0.23288	0.904926	578	3	0.22193
Peak_1507	3	0.20699	0.31892	0.999992	860	2	-0.26541	0.96843	0.96881	0.999998	2773	0	0
Peak_2089	10	0.20709	0.43603	0.999992	861	4	-0.38576	0.63999	0.81918	0.999998	1939	2	0.24237
Peak_898	2	0.20786	0.24194	0.979741	862	1	-0.55905	0.29362	0.31408	0.939337	1144	1	0.26002
Peak_1942	1	0.20797	0.20746	0.950317	863	1	-0.21993	0.79203	0.79239	0.999998	2280	0	0
Peak_1153	4	0.20824	0.32807	0.999992	864	1	-0.49661	0.89582	0.89591	0.999998	2550	0	0
Peak_1117	1	0.21039	0.20979	0.951484	865	1	-0.22732	0.78961	0.78988	0.999998	2274	0	0
NO_TARGET_74	1	0.21055	0.21	0.951484	866	1	-0.27824	0.78945	0.78977	0.999998	2273	0	0
Peak_822	4	0.21081	0.33099	0.999992	867	2	-0.33684	0.80907	0.8093	0.999998	2324	0	0
Peak_1229	8	0.21093	0.42175	0.999992	868	1	-0.78165	0.5728	0.73807	0.999998	1800	2	0.28724
Peak_937	1	0.2116	0.21097	0.951865	869	1	-0.18798	0.7884	0.78868	0.999998	2271	0	0
Peak_503	9	0.21196	0.43206	0.999992	870	3	-0.43628	0.95607	0.95657	0.999998	2728	1	0.17907
Peak_2408	4	0.21223	0.33247	0.999992	871	2	-0.34255	0.93264	0.93287	0.999998	2649	0	0
Peak_1251	7	0.21232	0.40026	0.999992	872	3	-0.26374	0.12759	0.29722	0.93235	633	4	0.17186
Peak_379	4	0.21249	0.33275	0.999992	873	2	-0.24243	0.31193	0.4468	0.987329	1200	1	0.30396
Peak_8	2	0.21302	0.24602	0.981082	874	1	-0.39047	0.42254	0.42622	0.981174	1466	1	0.27675
NO_TARGET_15	1	0.21321	0.21254	0.951865	875	1	-0.23692	0.78679	0.78711	0.999998	2267	0	0
chr10;109194588:109195588	1	0.21337	0.21268	0.951865	876	1	-0.29403	0.78663	0.78692	0.999998	2266	0	0
Peak_1463	10	0.21389	0.44452	0.999992	877	4	-0.27155	0.73792	0.86088	0.999998	2168	2	0.25852
Peak_2591	5	0.21397	0.36418	0.999992	878	2	-0.28207	0.39739	0.54298	0.999998	1413	1	0.30733
Peak_2142	12	0.21436	0.46841	0.999992	879	4	-0.34792	0.031368	0.12441	0.820436	237	3	0.51522
Peak_642	3	0.2144	0.32908	0.999992	880	1	-0.64021	0.71579	0.71734	0.999998	2115	0	0
Peak_433	4	0.21526	0.33583	0.999992	881	1	-0.46337	0.67579	0.68828	0.999998	2028	1	0.27089
NO_TARGET_223	1	0.21588	0.21513	0.957319	882	1	-0.70142	0.78412	0.78445	0.999998	2263	0	0
Peak_1268	2	0.21588	0.24822	0.983139	883	1	-0.35566	0.059856	0.10522	0.785626	382	1	0.48389
chr2;176029729:176030729	1	0.21596	0.21521	0.957319	884	1	-0.22746	0.78404	0.78438	0.999998	2262	0	0
Peak_1169	5	0.21632	0.36648	0.999992	885	2	-0.60968	0.47374	0.61732	0.999998	1584	2	0.19745
Peak_2099	7	0.21746	0.40643	0.999992	886	3	-0.61402	0.53494	0.69141	0.999998	1718	2	0.31024
Peak_1928	2	0.21774	0.24964	0.98343	887	1	-0.32513	0.90098	0.9005	0.999998	2560	0	0
Peak_281	20	0.21857	0.53459	0.999992	888	7	-0.35102	0.19809	0.5048	0.999998	871	5	0.28146
Peak_2490	8	0.21942	0.43036	0.999992	889	3	-0.24839	0.09965	0.25271	0.917604	542	3	0.32149
Peak_1086	7	0.22025	0.40979	0.999992	890	2	-0.37518	0.51067	0.67458	0.999998	1657	2	0.25047
Peak_770	9	0.22027	0.44319	0.999992	891	4	-0.19939	0.53087	0.73558	0.999998	1709	3	0.21243
Peak_2458	8	0.22137	0.43238	0.999992	892	3	-0.30918	0.32238	0.53939	0.999998	1230	2	0.35587
Peak_183	2	0.22173	0.25283	0.985149	893	1	-0.47146	0.23901	0.26957	0.92669	995	1	0.23212
Peak_2379	3	0.222	0.33468	0.999992	894	1	-0.3744	0.66064	0.66147	0.999998	1986	1	0.13868
Peak_351	3	0.22221	0.3348	0.999992	895	1	-0.83889	0.92169	0.92215	0.999998	2614	0	0
Peak_9	5	0.22299	0.37268	0.999992	896	2	-0.39627	0.90275	0.90216	0.999998	2564	0	0
NO_TARGET_467	1	0.22322	0.22246	0.967344	897	1	-0.19421	0.77678	0.77722	0.999998	2256	0	0
Peak_923	2	0.2233	0.25404	0.98566	898	1	-0.27849	0.23633	0.26728	0.926205	988	1	0.31209
Peak_1114	4	0.22384	0.34546	0.999992	899	2	-0.50788	0.15861	0.27419	0.927269	751	2	0.42835
chr2;209218192:209219192	1	0.22395	0.22317	0.967344	900	1	-0.24877	0.77605	0.77644	0.999998	2254	0	0
Peak_1547	3	0.22487	0.33633	0.999992	901	1	-0.36967	0.08478	0.15257	0.840978	478	2	0.33299
NO_TARGET_44	1	0.22556	0.22487	0.967498	902	1	-0.31298	0.77444	0.77476	0.999998	2252	0	0
NO_TARGET_4	1	0.22581	0.2251	0.967498	903	1	-0.21952	0.77419	0.77451	0.999998	2251	0	0
Peak_1412	10	0.22652	0.46041	0.999992	904	2	-0.5017	0.80501	0.89367	0.999998	2309	1	0.4413
chr1;110393284:110394284	1	0.22661	0.22591	0.969193	905	1	-0.40956	0.77339	0.77372	0.999998	2249	0	0
Peak_304	6	0.22665	0.40852	0.999992	906	3	-0.35782	0.25853	0.45194	0.987943	1053	1	0.49665
Peak_1021	6	0.22677	0.4087	0.999992	907	2	-0.33302	0.18988	0.3593	0.954605	846	3	0.27667
Peak_60	5	0.22722	0.37668	0.999992	908	1	-0.52691	0.47805	0.62146	0.999998	1590	2	0.21033
Peak_257	6	0.22722	0.40931	0.999992	909	3	-0.38314	0.44128	0.59937	0.999998	1506	2	0.31966
Peak_426	10	0.22744	0.46157	0.999992	910	3	-0.40308	0.02291	0.089232	0.770857	184	4	0.41341
Peak_2283	1	0.22766	0.22704	0.969193	911	1	-0.22817	0.77234	0.77266	0.999998	2246	0	0
chr21;27829630:27830630	1	0.22782	0.22715	0.969193	912	1	-0.2118	0.77218	0.7725	0.999998	2245	0	0
Peak_956	11	0.22895	0.48165	0.999992	913	4	-0.32008	0.030808	0.11847	0.811546	231	5	0.27265
Peak_49	11	0.22933	0.482	0.999992	914	3	-0.42268	0.31288	0.57294	0.999998	1204	4	0.2029
Peak_1734	6	0.22963	0.41263	0.999992	915	2	-0.40595	0.19444	0.36551	0.958871	860	1	0.53055
chr23;115254338:115255338	1	0.22968	0.22909	0.971826	916	1	-0.27328	0.77032	0.77054	0.999998	2242	0	0
Peak_1553	5	0.22984	0.37912	0.999992	917	2	-0.32208	0.092246	0.20168	0.882545	510	2	0.37704
Peak_711	6	0.23025	0.41339	0.999992	918	3	-0.23695	0.95627	0.95592	0.999998	2730	0	0
Peak_1877	3	0.232	0.34052	0.999992	919	1	-1.0325	0.061995	0.12072	0.813622	392	1	0.6882
Peak_1811	1	0.2325	0.23205	0.971826	920	1	-0.54969	0.7675	0.76783	0.999998	2237	0	0
Peak_114	1	0.23259	0.23212	0.971826	921	1	-0.32225	0.76741	0.76774	0.999998	2236	0	0
Peak_875	1	0.23291	0.2324	0.971826	922	1	-0.23003	0.76709	0.7674	0.999998	2234	0	0
chr11;104700702:104701702	1	0.23315	0.23266	0.971826	923	1	-0.26221	0.76685	0.76717	0.999998	2233	0	0
Peak_472	3	0.23322	0.34133	0.999992	924	1	-0.37029	0.29094	0.38259	0.974662	1136	1	0.34749
Peak_804	3	0.23342	0.34141	0.999992	925	1	-0.3651	0.24009	0.35262	0.953803	998	1	0.35008
Peak_432	1	0.23363	0.23318	0.971826	926	1	-0.17602	0.76637	0.7667	0.999998	2230	0	0
Peak_2153	1	0.23372	0.23326	0.971826	927	1	-0.18484	0.76628	0.76663	0.999998	2229	0	0
Peak_2222	13	0.23386	0.503	0.999992	928	4	-0.39461	0.018146	0.082866	0.769624	156	5	0.36411
Peak_153	13	0.23404	0.50322	0.999992	929	4	-0.263	0.21095	0.47938	0.999857	914	5	0.24813
Peak_2548	2	0.23436	0.26293	0.999992	930	1	-0.31398	0.71512	0.71505	0.999998	2113	0	0
NO_TARGET_165	1	0.23476	0.23431	0.971826	931	1	-0.53719	0.76524	0.76541	0.999998	2227	0	0
Peak_2585	9	0.23568	0.46424	0.999992	932	1	-0.55591	5.4569e-05	0.00037378	0.156294	5	8	0.32207
Peak_334	4	0.23576	0.35935	0.999992	933	2	-0.39657	0.25144	0.37896	0.969783	1031	2	0.18358
Peak_2310	7	0.23605	0.42888	0.999992	934	2	-0.53086	0.32097	0.52917	0.999998	1224	1	0.40209
NO_TARGET_58	1	0.23731	0.23686	0.97508	935	1	-0.36447	0.76269	0.7628	0.999998	2221	0	0
Peak_2384	1	0.23783	0.23747	0.975768	936	1	-0.1325	0.76217	0.7623	0.999998	2220	0	0
chr3;30276831:30277831	1	0.2384	0.23802	0.975768	937	1	-0.20549	0.7616	0.76172	0.999998	2218	0	0
Peak_1916	2	0.23845	0.26639	0.999992	938	1	-0.31315	0.81854	0.81738	0.999998	2348	0	0
Peak_226	2	0.23929	0.26701	0.999992	939	1	-0.34502	0.069224	0.12079	0.813622	423	1	0.42289
Peak_1350	2	0.23943	0.26713	0.999992	940	1	-0.50519	0.49322	0.49356	0.999998	1624	1	0.14969
Peak_1492	5	0.23987	0.38862	0.999992	941	2	-0.36013	0.40057	0.54599	0.999998	1421	2	0.23283
Peak_2580	4	0.23989	0.36423	0.999992	942	2	-0.34913	0.93452	0.93469	0.999998	2655	0	0
Peak_166	7	0.24008	0.43341	0.999992	943	1	-0.54898	0.0057625	0.024881	0.656097	71	4	0.3209
Peak_1727	5	0.24124	0.38996	0.999992	944	2	-0.35642	0.98476	0.98436	0.999998	2835	0	0
Peak_1479	3	0.2413	0.34617	0.999992	945	1	-0.51216	0.38204	0.43995	0.987329	1366	1	0.23215
chr6;55668631:55669631	1	0.24187	0.24147	0.979741	946	1	-0.15724	0.75813	0.75832	0.999998	2212	0	0
chr18;32472664:32473664	1	0.24195	0.24153	0.979741	947	1	-0.22954	0.75805	0.75822	0.999998	2210	0	0
Peak_1725	2	0.24239	0.26947	0.999992	948	1	-0.68007	0.63698	0.63763	0.999998	1932	0	0
Peak_184	14	0.24239	0.5246	0.999992	949	4	-0.38371	0.28098	0.57269	0.999998	1108	4	0.32838
Peak_1910	2	0.24281	0.26976	0.999992	950	1	-0.26379	0.26595	0.29141	0.93235	1075	1	0.25947
Peak_1304	2	0.24323	0.27009	0.999992	951	1	-0.62485	0.77486	0.77395	0.999998	2253	0	0
chr10;27636496:27637496	1	0.24332	0.24289	0.979741	952	1	-0.17308	0.75668	0.75684	0.999998	2206	0	0
Peak_165	6	0.24342	0.43172	0.999992	953	2	-0.48875	0.97196	0.97159	0.999998	2783	0	0
Peak_1639	6	0.24484	0.43374	0.999992	954	1	-0.5088	0.23082	0.41489	0.981174	973	3	0.18022
Peak_2382	3	0.24532	0.34855	0.999992	955	1	-0.34016	0.13342	0.21987	0.892579	660	1	0.38145
Peak_587	13	0.24544	0.51716	0.999992	956	5	-0.31083	0.64998	0.84795	0.999998	1956	2	0.34596
Peak_551	8	0.24673	0.45857	0.999992	957	2	-0.84993	0.26739	0.48504	0.999857	1080	3	0.30612
chr18;74179615:74180615	2	0.2473	0.27346	0.999992	958	1	-0.38514	0.87084	0.87019	0.999998	2479	0	0
Peak_397	1	0.24776	0.24751	0.983139	959	1	-0.18212	0.75224	0.75232	0.999998	2201	0	0
chr12;69235383:69236383	1	0.24808	0.24778	0.983139	960	1	-0.20313	0.75192	0.75199	0.999998	2198	0	0
Peak_1243	4	0.24888	0.37435	0.999992	961	2	-0.24477	0.95195	0.95173	0.999998	2713	0	0
Peak_1802	1	0.24917	0.24887	0.98343	962	1	-0.20438	0.75083	0.75083	0.999998	2194	0	0
Peak_2325	2	0.24926	0.27494	0.999992	963	1	-0.29809	0.15618	0.20575	0.882545	743	1	0.32171
Peak_1474	3	0.24933	0.35096	0.999992	964	1	-0.44825	0.8418	0.84308	0.999998	2419	0	0
Peak_2108	9	0.2494	0.48251	0.999992	965	2	-0.36454	0.95352	0.95442	0.999998	2722	1	0.14639
Peak_1733	1	0.24946	0.24914	0.98343	966	1	-0.35533	0.75054	0.75055	0.999998	2192	0	0
Peak_1551	3	0.24973	0.35116	0.999992	967	1	-0.32113	0.82788	0.82902	0.999998	2374	0	0
Peak_2090	3	0.25033	0.35153	0.999992	968	1	-0.61084	0.77047	0.77158	0.999998	2243	0	0
Peak_2213	6	0.25132	0.44239	0.999992	969	2	-0.41413	0.93585	0.93565	0.999998	2663	0	0
Peak_1988	2	0.25149	0.27677	0.999992	970	1	-0.73677	0.41021	0.41495	0.981174	1440	1	0.16368
NO_TARGET_477	1	0.25163	0.25132	0.985149	971	1	-0.20023	0.74837	0.74841	0.999998	2188	0	0
Peak_1363	2	0.25177	0.27705	0.999992	972	1	-0.34765	0.48074	0.48158	0.999857	1597	1	0.15082
chr13;20332486:20333486	1	0.25349	0.25317	0.985149	973	1	-0.25572	0.74651	0.74663	0.999998	2185	0	0
Peak_1571	1	0.25373	0.25339	0.985149	974	1	-0.17805	0.74627	0.7464	0.999998	2184	0	0
Peak_333	6	0.25447	0.44656	0.999992	975	3	-0.20485	0.5927	0.72773	0.999998	1832	1	0.3709
Peak_858	2	0.25498	0.27958	0.999992	976	1	-0.30872	0.63386	0.63446	0.999998	1922	0	0
Peak_2505	4	0.2555	0.3821	0.999992	977	2	-0.28007	0.2593	0.38787	0.978709	1054	2	0.25369
Peak_441	10	0.25647	0.49663	0.999992	978	4	-0.22943	0.41836	0.66187	0.999998	1456	1	0.41082
Peak_552	3	0.2571	0.35553	0.999992	979	1	-0.40164	0.2417	0.35356	0.953803	1002	1	0.46053
Peak_1480	5	0.2576	0.40551	0.999992	980	1	-0.39826	0.91067	0.91002	0.999998	2586	0	0
chr19;42678635:42679635	2	0.25777	0.28205	0.999992	981	1	-0.31689	0.029086	0.052879	0.720309	221	1	0.61435
Peak_1993	2	0.25804	0.28225	0.999992	982	1	-0.31972	0.031152	0.05662	0.72283	234	1	0.44625
Peak_573	2	0.25902	0.28326	0.999992	983	1	-0.55471	0.8476	0.8465	0.999998	2435	0	0
chr7;136686710:136687710	1	0.25922	0.25895	0.999992	984	1	-0.20295	0.74078	0.741	0.999998	2172	0	0
Peak_2028	1	0.25938	0.25908	0.999992	985	1	-0.18857	0.74062	0.74077	0.999998	2171	0	0
Peak_1132	4	0.25998	0.38725	0.999992	986	2	-0.3639	0.63335	0.65643	0.999998	1921	1	0.2204
Peak_547	5	0.26046	0.40833	0.999992	987	1	-0.48333	0.071397	0.16612	0.847078	432	3	0.38594
Peak_2462	18	0.26094	0.57691	0.999992	988	6	-0.27588	0.22847	0.53516	0.999998	963	6	0.24307
Peak_40	7	0.2616	0.45872	0.999992	989	3	-0.26425	0.47299	0.64881	0.999998	1580	2	0.32492
Peak_2279	2	0.26249	0.28612	0.999992	990	1	-0.70094	0.8834	0.88283	0.999998	2521	0	0
Peak_1339	8	0.2629	0.47526	0.999992	991	3	-0.37188	0.4293	0.64305	0.999998	1481	2	0.26985
Peak_246	2	0.26332	0.28674	0.999992	992	1	-0.32907	0.7067	0.70674	0.999998	2095	0	0
Peak_1360	4	0.26544	0.39325	0.999992	993	2	-0.18807	0.10281	0.21017	0.882545	554	2	0.35879
Peak_514	1	0.26576	0.26563	0.999992	994	1	-0.15615	0.73424	0.73426	0.999998	2164	0	0
Peak_1756	9	0.26607	0.50477	0.999992	995	4	-0.20114	0.87969	0.91669	0.999998	2515	1	0.21429
Peak_1128	4	0.26645	0.3944	0.999992	996	1	-0.37433	0.8529	0.85289	0.999998	2446	0	0
Peak_2160	4	0.2668	0.39483	0.999992	997	2	-0.31851	0.22478	0.34882	0.948871	951	1	0.40847
Peak_771	5	0.26697	0.41453	0.999992	998	2	-0.30082	0.1279	0.26002	0.923838	636	1	0.50859
Peak_794	3	0.26699	0.3615	0.999992	999	1	-0.3422	0.13056	0.21603	0.888092	648	1	0.43238
NO_TARGET_303	1	0.26713	0.26694	0.999992	1000	1	-0.19421	0.73287	0.73285	0.999998	2163	0	0
chr8;93044652:93045652	1	0.26746	0.26723	0.999992	1001	1	-0.20337	0.73254	0.73255	0.999998	2162	0	0
Peak_2526	12	0.26768	0.54066	0.999992	1002	3	-0.2844	0.38695	0.65636	0.999998	1380	4	0.31845
chr12;32964014:32965014	1	0.26818	0.26798	0.999992	1003	1	-0.26051	0.73182	0.73189	0.999998	2160	0	0
chr17;40303936:40304936	1	0.26972	0.26937	0.999992	1004	1	-0.22138	0.73028	0.73027	0.999998	2156	0	0
Peak_699	5	0.27062	0.41796	0.999992	1005	2	-0.26721	0.70902	0.73839	0.999998	2103	1	0.2143
NO_TARGET_24	1	0.27109	0.27076	0.999992	1006	1	-0.20648	0.72891	0.72892	0.999998	2153	0	0
NO_TARGET_146	1	0.27133	0.27099	0.999992	1007	1	-0.16491	0.72867	0.72872	0.999998	2151	0	0
NO_TARGET_441	1	0.27157	0.27123	0.999992	1008	1	-0.16667	0.72843	0.72844	0.999998	2150	0	0
Peak_320	2	0.27161	0.29357	0.999992	1009	1	-0.3828	0.26263	0.28871	0.93235	1065	1	0.3053
Peak_592	7	0.27252	0.47154	0.999992	1010	3	-0.27655	0.046639	0.13917	0.836441	320	2	0.44208
Peak_1203	1	0.27367	0.27324	0.999992	1011	1	-0.1433	0.72633	0.72652	0.999998	2142	0	0
Peak_1678	5	0.27368	0.42084	0.999992	1012	2	-0.34115	0.2693	0.42093	0.981174	1085	2	0.26498
Peak_1253	3	0.27425	0.36616	0.999992	1013	1	-0.40738	0.17406	0.27503	0.927269	801	2	0.29137
chr10;69637016:69638016	1	0.27488	0.27456	0.999992	1014	1	-0.18431	0.72512	0.72533	0.999998	2141	0	0
chr6;126800828:126801828	1	0.27512	0.27483	0.999992	1015	1	-0.27227	0.72488	0.72506	0.999998	2138	0	0
Peak_478	6	0.27516	0.4629	0.999992	1016	2	-0.40306	0.91033	0.91041	0.999998	2584	0	0
Peak_2264	5	0.27528	0.42229	0.999992	1017	2	-0.29313	0.76804	0.7781	0.999998	2240	1	0.20067
NO_TARGET_339	1	0.27658	0.27621	0.999992	1018	1	-0.27377	0.72342	0.72364	0.999998	2135	0	0
Peak_1962	8	0.27664	0.48893	0.999992	1019	3	-0.21418	0.72775	0.83671	0.999998	2148	1	0.30097
NO_TARGET_251	1	0.27674	0.2764	0.999992	1020	1	-0.23333	0.72326	0.72346	0.999998	2134	0	0
NO_TARGET_474	1	0.27714	0.27679	0.999992	1021	1	-0.41586	0.72286	0.72303	0.999998	2133	0	0
chr3;34004158:34005158	1	0.27763	0.27722	0.999992	1022	1	-0.18506	0.72237	0.72256	0.999998	2132	0	0
Peak_78	1	0.27779	0.27736	0.999992	1023	1	-0.31799	0.72221	0.72239	0.999998	2130	0	0
Peak_560	8	0.2781	0.49052	0.999992	1024	2	-0.54799	0.52654	0.71166	0.999998	1697	2	0.33406
Peak_1577	6	0.27831	0.46539	0.999992	1025	1	-0.45665	0.5588	0.69813	0.999998	1765	2	0.16738
Peak_1649	9	0.2785	0.51727	0.999992	1026	3	-0.2641	0.8326	0.90259	0.999998	2389	1	0.23479
Peak_1770	7	0.27853	0.47873	0.999992	1027	3	-0.40472	0.32663	0.53554	0.999998	1246	3	0.14073
Peak_1033	3	0.27874	0.36873	0.999992	1028	1	-0.61886	0.19213	0.29929	0.93235	853	1	0.36051
Peak_134	2	0.27876	0.2993	0.999992	1029	1	-0.41597	0.41058	0.4153	0.981174	1442	1	0.32852
Peak_1261	1	0.27964	0.27922	0.999992	1030	1	-0.19872	0.72036	0.72034	0.999998	2126	0	0
Peak_197	1	0.27989	0.27944	0.999992	1031	1	-0.21206	0.72011	0.7201	0.999998	2125	0	0
chr23;103904347:103905347	1	0.27997	0.27949	0.999992	1032	1	-0.14944	0.72003	0.72	0.999998	2124	0	0
Peak_15	9	0.28024	0.51889	0.999992	1033	3	-0.31222	0.070933	0.20654	0.882545	431	4	0.32494
Peak_725	1	0.28045	0.27995	0.999992	1034	1	-0.16305	0.71955	0.71954	0.999998	2122	0	0
chr20;45146091:45147091	1	0.28053	0.28004	0.999992	1035	1	-0.14925	0.71947	0.71945	0.999998	2121	0	0
Peak_2172	3	0.28146	0.37037	0.999992	1036	1	-0.55468	0.67641	0.67752	0.999998	2031	0	0
Peak_1625	12	0.28211	0.55729	0.999992	1037	3	-0.44272	0.13926	0.36412	0.958871	678	4	0.31261
Peak_609	4	0.28213	0.41203	0.999992	1038	2	-0.31108	0.30188	0.43579	0.982704	1170	1	0.61363
Peak_338	3	0.28263	0.37107	0.999992	1039	1	-0.449	0.5637	0.57378	0.999998	1780	1	0.22169
chr3;29201539:29202539	1	0.28384	0.28324	0.999992	1040	1	-0.15994	0.71616	0.71613	0.999998	2118	0	0
chr23;34975963:34976963	1	0.28416	0.2836	0.999992	1041	1	-0.15197	0.71584	0.71577	0.999998	2116	0	0
Peak_2439	1	0.28424	0.28368	0.999992	1042	1	-0.29398	0.71576	0.71567	0.999998	2114	0	0
Peak_1923	3	0.28437	0.37211	0.999992	1043	1	-0.34991	0.1643	0.26183	0.926131	775	1	0.46018
Peak_1356	1	0.28505	0.28444	0.999992	1044	1	-0.26106	0.71495	0.71488	0.999998	2111	0	0
Peak_2608	22	0.28516	0.62512	0.999992	1045	4	-0.571	0.17805	0.48418	0.999857	813	8	0.27755
Peak_1481	9	0.28565	0.52342	0.999992	1046	3	-0.55852	0.76167	0.8634	0.999998	2219	2	0.24852
Peak_2058	1	0.2857	0.28511	0.999992	1047	1	-0.19579	0.7143	0.71419	0.999998	2110	0	0
Peak_2573	5	0.2858	0.43237	0.999992	1048	2	-0.34527	0.75313	0.76747	0.999998	2204	1	0.20384
Peak_1294	3	0.28592	0.37297	0.999992	1049	1	-0.50052	0.5935	0.59969	0.999998	1835	1	0.17802
Peak_1991	8	0.2861	0.4984	0.999992	1050	3	-0.24472	0.73498	0.84153	0.999998	2166	2	0.15573
NO_TARGET_453	1	0.28626	0.28567	0.999992	1051	1	-0.16574	0.71374	0.71365	0.999998	2108	0	0
Peak_674	2	0.28641	0.30562	0.999992	1052	1	-0.29464	0.80588	0.80488	0.999998	2314	0	0
Peak_926	6	0.28676	0.47189	0.999992	1053	2	-0.38175	0.12362	0.26626	0.926205	620	2	0.38945
Peak_2133	1	0.28852	0.28798	0.999992	1054	1	-0.15659	0.71148	0.71131	0.999998	2106	0	0
Peak_485	16	0.28914	0.59313	0.999992	1055	5	-0.3561	0.26923	0.57251	0.999998	1084	3	0.40781
Peak_199	5	0.28947	0.43585	0.999992	1056	1	-0.61406	0.86262	0.86243	0.999998	2466	0	0
Peak_218	10	0.29022	0.53607	0.999992	1057	2	-0.45094	0.99472	0.99452	0.999998	2884	0	0
Peak_558	2	0.29023	0.30898	0.999992	1058	1	-0.29648	0.29931	0.31869	0.939337	1165	1	0.29464
Peak_137	6	0.29041	0.47472	0.999992	1059	2	-0.42053	0.33347	0.51494	0.999998	1257	2	0.34754
Peak_1686	6	0.29077	0.47499	0.999992	1060	2	-0.42544	0.40136	0.56736	0.999998	1424	2	0.20697
Peak_274	6	0.29116	0.47529	0.999992	1061	2	-0.50343	0.23111	0.41527	0.981174	974	3	0.20107
chr11;43067334:43068334	2	0.29158	0.31012	0.999992	1062	1	-0.32986	0.88592	0.88546	0.999998	2531	0	0
Peak_428	7	0.29271	0.49525	0.999992	1063	2	-0.40889	0.61928	0.75218	0.999998	1886	1	0.33584
Peak_1166	10	0.2931	0.53968	0.999992	1064	4	-0.21679	0.39086	0.64232	0.999998	1387	2	0.32588
chr11;91934156:91935156	1	0.2932	0.29253	0.999992	1065	1	-0.21106	0.7068	0.70669	0.999998	2096	0	0
Peak_1170	1	0.29433	0.29382	0.999992	1066	1	-0.16461	0.70567	0.70559	0.999998	2093	0	0
chr10;84185741:84186741	2	0.29606	0.31385	0.999992	1067	1	-0.27715	0.7268	0.72651	0.999998	2145	0	0
Peak_846	5	0.29619	0.4425	0.999992	1068	2	-0.4433	0.43779	0.58243	0.999998	1500	2	0.1709
Peak_952	1	0.29627	0.29583	0.999992	1069	1	-0.16663	0.70373	0.70369	0.999998	2090	0	0
Peak_2527	5	0.29779	0.44415	0.999992	1070	2	-0.31096	0.87864	0.87874	0.999998	2511	0	0
Peak_1414	1	0.29829	0.29789	0.999992	1071	1	-0.16216	0.70171	0.70175	0.999998	2088	0	0
NO_TARGET_129	1	0.29845	0.29804	0.999992	1072	1	-0.13041	0.70155	0.7016	0.999998	2087	0	0
Peak_1183	1	0.29885	0.2984	0.999992	1073	1	-0.17882	0.70115	0.70121	0.999998	2085	0	0
Peak_1163	2	0.2989	0.31616	0.999992	1074	1	-0.34803	0.14338	0.19594	0.882545	694	1	0.62661
Peak_1449	10	0.30078	0.54911	0.999992	1075	3	-0.29501	0.036551	0.12999	0.826012	273	3	0.54315
Peak_438	4	0.30089	0.43383	0.999992	1076	1	-0.42302	0.76765	0.76792	0.999998	2238	1	0.14554
Peak_1977	4	0.30163	0.43473	0.999992	1077	1	-0.393	0.59676	0.63156	0.999998	1844	1	0.21541
Peak_806	1	0.30192	0.30149	0.999992	1078	0	0	0.69808	0.69812	0.999998	2081	0	0
Peak_1402	10	0.30271	0.55145	0.999992	1079	3	-0.28971	0.29765	0.54697	0.999998	1160	4	0.20308
Peak_1322	5	0.30326	0.44939	0.999992	1080	2	-0.28366	0.79206	0.79676	0.999998	2281	1	0.15261
chr13;80390986:80391986	1	0.30329	0.30279	0.999992	1081	0	0	0.69671	0.69681	0.999998	2080	0	0
chr6;79731598:79732598	1	0.30354	0.30302	0.999992	1082	0	0	0.69646	0.69656	0.999998	2078	0	0
Peak_1626	3	0.30414	0.3845	0.999992	1083	1	-0.39495	0.84974	0.85104	0.999998	2437	0	0
chr20;55360245:55361245	1	0.30434	0.30382	0.999992	1084	0	0	0.69566	0.69579	0.999998	2077	0	0
chr11;59216081:59217081	1	0.30515	0.30464	0.999992	1085	0	0	0.69485	0.69495	0.999998	2075	0	0
chr21;38051497:38052497	1	0.3062	0.3056	0.999992	1086	0	0	0.6938	0.69391	0.999998	2073	0	0
Peak_307	15	0.30647	0.60453	0.999992	1087	5	-0.27922	0.23331	0.51978	0.999998	980	3	0.26531
Peak_1926	7	0.30706	0.51208	0.999992	1088	1	-0.49378	0.19804	0.38699	0.978709	869	2	0.37004
Peak_788	3	0.30775	0.38667	0.999992	1089	1	-0.44933	0.32653	0.40464	0.981174	1245	1	0.32631
chr4;44119454:44120454	1	0.30814	0.30747	0.999992	1090	0	0	0.69186	0.69207	0.999998	2071	0	0
Peak_597	21	0.30823	0.64575	0.999992	1091	7	-0.26843	0.083225	0.29865	0.93235	473	7	0.38079
Peak_500	1	0.30846	0.30774	0.999992	1092	0	0	0.69154	0.69172	0.999998	2069	0	0
Peak_1919	1	0.30927	0.30849	0.999992	1093	0	0	0.69073	0.69091	0.999998	2066	0	0
Peak_957	1	0.31007	0.30939	0.999992	1094	0	0	0.68993	0.69009	0.999998	2065	0	0
chr8;43532831:43533831	1	0.31128	0.31064	0.999992	1095	0	0	0.68872	0.68879	0.999998	2063	0	0
Peak_1952	14	0.31147	0.59941	0.999992	1096	3	-0.44086	0.64306	0.85417	0.999998	1944	3	0.23614
NO_TARGET_261	1	0.31153	0.31088	0.999992	1097	0	0	0.68847	0.68855	0.999998	2062	0	0
chr13;74226673:74227673	1	0.31241	0.31182	0.999992	1098	0	0	0.68759	0.68764	0.999998	2059	0	0
chr10;56475045:56476045	1	0.31258	0.31199	0.999992	1099	0	0	0.68742	0.68753	0.999998	2057	0	0
Peak_940	6	0.31366	0.49312	0.999992	1100	2	-0.28549	0.19807	0.37035	0.960952	870	1	0.62928
chr6;14803594:14804594	1	0.31427	0.31368	0.999992	1101	0	0	0.68573	0.68591	0.999998	2053	0	0
NO_TARGET_493	1	0.31435	0.31375	0.999992	1102	0	0	0.68565	0.68585	0.999998	2052	0	0
Peak_2418	9	0.31531	0.54911	0.999992	1103	3	-0.4777	0.4393	0.65888	0.999998	1504	2	0.23413
NO_TARGET_61	1	0.31532	0.31474	0.999992	1104	0	0	0.68468	0.68489	0.999998	2049	0	0
Peak_1836	7	0.31677	0.52333	0.999992	1105	3	-0.26386	0.91068	0.91194	0.999998	2587	1	0.25799
Peak_442	4	0.31739	0.45229	0.999992	1106	2	-0.36452	0.080582	0.1783	0.860785	462	2	0.39524
Peak_1500	13	0.31739	0.60216	0.999992	1107	4	-0.28531	0.3901	0.6742	0.999998	1385	4	0.19564
Peak_802	6	0.31797	0.49661	0.999992	1108	1	-0.58337	0.47871	0.63029	0.999998	1592	2	0.24175
Peak_1888	1	0.31871	0.3182	0.999992	1109	0	0	0.68129	0.68137	0.999998	2044	0	0
Peak_2390	1	0.31887	0.3184	0.999992	1110	0	0	0.68113	0.68117	0.999998	2043	0	0
Peak_372	6	0.31902	0.49741	0.999992	1111	2	-0.45558	0.50079	0.64859	0.999998	1635	2	0.26817
Peak_1315	1	0.31919	0.31875	0.999992	1112	0	0	0.68081	0.68087	0.999998	2041	0	0
chr8;114677683:114678683	1	0.31968	0.31923	0.999992	1113	0	0	0.68032	0.6804	0.999998	2040	0	0
Peak_306	8	0.32033	0.53377	0.999992	1114	3	-0.32011	0.65353	0.78633	0.999998	1971	2	0.23012
Peak_720	14	0.32148	0.60968	0.999992	1115	4	-0.38593	0.83533	0.93919	0.999998	2398	3	0.21249
Peak_1301	1	0.32154	0.32118	0.999992	1116	0	0	0.67846	0.67844	0.999998	2037	0	0
Peak_1192	5	0.32185	0.46722	0.999992	1117	2	-0.28551	0.088464	0.19519	0.881669	494	2	0.35217
chr15;38693006:38694006	1	0.32202	0.32168	0.999992	1118	0	0	0.67798	0.67799	0.999998	2036	0	0
Peak_386	2	0.32236	0.33624	0.999992	1119	1	-0.21227	0.8994	0.89894	0.999998	2558	0	0
Peak_149	6	0.32253	0.50021	0.999992	1120	2	-0.32567	0.43529	0.59443	0.999998	1497	1	0.47823
chr13;82667031:82668031	1	0.32331	0.32305	0.999992	1121	0	0	0.67669	0.67674	0.999998	2033	0	0
Peak_550	4	0.32359	0.45908	0.999992	1122	2	-0.22142	0.72636	0.72953	0.999998	2144	1	0.35987
Peak_242	2	0.32369	0.33739	0.999992	1123	1	-0.23389	0.2962	0.31618	0.939337	1154	1	0.31143
Peak_1975	2	0.32448	0.3381	0.999992	1124	1	-0.30123	0.84014	0.83911	0.999998	2414	0	0
chr22;36888741:36889741	1	0.32533	0.32506	0.999992	1125	0	0	0.67467	0.67474	0.999998	2026	0	0
Peak_816	6	0.32534	0.50247	0.999992	1126	2	-0.29018	0.54793	0.68852	0.999998	1744	1	0.25216
chr8;35193065:35194065	1	0.32581	0.32554	0.999992	1127	0	0	0.67419	0.67426	0.999998	2024	0	0
Peak_2587	6	0.32594	0.503	0.999992	1128	2	-0.31228	0.473	0.62554	0.999998	1581	1	0.32113
chr21;18989986:18990986	1	0.32597	0.32571	0.999992	1129	0	0	0.67403	0.67408	0.999998	2022	0	0
Peak_2603	9	0.32607	0.55864	0.999992	1130	2	-0.53018	0.1782	0.38722	0.978709	814	3	0.26448
Peak_564	5	0.32645	0.47164	0.999992	1131	1	-0.55424	0.35748	0.50428	0.999998	1315	1	0.65678
Peak_1556	4	0.32645	0.46234	0.999992	1132	1	-0.41874	0.069674	0.15744	0.843025	424	3	0.27309
Peak_204	2	0.32647	0.33984	0.999992	1133	1	-0.30558	0.79971	0.79873	0.999998	2296	0	0
Peak_245	3	0.32708	0.39905	0.999992	1134	1	-0.45511	0.61246	0.61651	0.999998	1874	1	0.13235
Peak_2451	2	0.32766	0.34088	0.999992	1135	1	-0.47904	0.7529	0.75239	0.999998	2203	0	0
Peak_840	7	0.32783	0.53606	0.999992	1136	1	-0.61124	0.34924	0.56001	0.999998	1293	2	0.25035
Peak_86	9	0.32863	0.56078	0.999992	1137	2	-0.49787	0.44325	0.66214	0.999998	1511	2	0.46749
Peak_278	7	0.32886	0.53723	0.999992	1138	3	-0.24372	0.39236	0.59665	0.999998	1391	2	0.31561
NO_TARGET_99	1	0.32888	0.32857	0.999992	1139	0	0	0.67112	0.67123	0.999998	2019	0	0
Peak_1724	1	0.3292	0.32892	0.999992	1140	0	0	0.6708	0.67093	0.999998	2018	0	0
Peak_473	5	0.32931	0.4743	0.999992	1141	2	-0.27957	0.23572	0.38962	0.980015	986	2	0.26903
NO_TARGET_53	1	0.32969	0.32939	0.999992	1142	0	0	0.67031	0.67043	0.999998	2015	0	0
Peak_1064	10	0.33022	0.58338	0.999992	1143	4	-0.20319	0.71395	0.85012	0.999998	2109	2	0.24508
Peak_1269	11	0.33035	0.58738	0.999992	1144	2	-0.35791	0.51396	0.74557	0.999998	1664	3	0.20303
Peak_684	3	0.33043	0.40113	0.999992	1145	1	-0.32131	0.93616	0.93652	0.999998	2664	0	0
Peak_1736	12	0.33058	0.60142	0.999992	1146	2	-0.57492	0.0017494	0.011293	0.56385	29	8	0.2873
chr4;142910768:142911768	1	0.33074	0.33043	0.999992	1147	0	0	0.66926	0.66947	0.999998	2014	0	0
Peak_2233	2	0.33097	0.34359	0.999992	1148	1	-0.30625	0.90405	0.90359	0.999998	2569	0	0
chr15;21357830:21358830	1	0.33138	0.33104	0.999992	1149	0	0	0.66862	0.66883	0.999998	2012	0	0
Peak_219	8	0.33199	0.54532	0.999992	1150	3	-0.27096	0.63937	0.77762	0.999998	1937	2	0.2116
chr7;4388195:4389195	1	0.33203	0.33166	0.999992	1151	0	0	0.66797	0.66826	0.999998	2010	0	0
Peak_135	5	0.33231	0.47711	0.999992	1152	1	-0.37222	0.0078993	0.027384	0.666416	84	2	0.55068
Peak_1936	1	0.33243	0.33209	0.999992	1153	0	0	0.66757	0.66784	0.999998	2008	0	0
Peak_2141	1	0.33251	0.33215	0.999992	1154	0	0	0.66749	0.66774	0.999998	2007	0	0
Peak_615	2	0.33255	0.34501	0.999992	1155	1	-0.41287	0.2008	0.23946	0.913802	880	1	0.41253
chr19;55991347:55992347	1	0.33308	0.33278	0.999992	1156	0	0	0.66692	0.66718	0.999998	2004	0	0
Peak_315	4	0.33315	0.46999	0.999992	1157	1	-0.35232	0.24297	0.3696	0.960928	1004	2	0.24435
Peak_1711	3	0.3332	0.40289	0.999992	1158	1	-0.31594	0.37215	0.43348	0.981174	1345	1	0.64629
Peak_879	2	0.33321	0.34553	0.999992	1159	1	-0.33718	0.87101	0.87036	0.999998	2481	0	0
NO_TARGET_323	1	0.33372	0.33347	0.999992	1160	0	0	0.66628	0.66651	0.999998	2002	0	0
Peak_641	3	0.33449	0.40361	0.999992	1161	1	-0.31245	0.82653	0.82774	0.999998	2371	0	0
Peak_955	1	0.33518	0.33502	0.999992	1162	0	0	0.66482	0.66501	0.999998	1999	0	0
Peak_1696	5	0.33581	0.48042	0.999992	1163	1	-0.3685	0.056733	0.14012	0.837028	365	3	0.43981
Peak_2496	5	0.33644	0.48095	0.999992	1164	2	-0.4113	0.020216	0.061779	0.72283	168	2	0.44624
NO_TARGET_244	1	0.33663	0.33656	0.999992	1165	0	0	0.66337	0.66351	0.999998	1995	0	0
NO_TARGET_57	1	0.33687	0.33683	0.999992	1166	0	0	0.66313	0.66324	0.999998	1993	0	0
Peak_1487	2	0.33716	0.34907	0.999992	1167	1	-0.66972	0.26235	0.28849	0.93235	1063	1	0.27227
chr19;24324056:24325056	1	0.33816	0.3382	0.999992	1168	0	0	0.66184	0.66201	0.999998	1990	0	0
Peak_1881	1	0.33841	0.33845	0.999992	1169	0	0	0.66159	0.66173	0.999998	1989	0	0
Peak_1211	6	0.33882	0.51341	0.999992	1170	1	-0.7836	0.82136	0.83434	0.999998	2354	1	0.13117
Peak_115	5	0.33958	0.48412	0.999992	1171	1	-0.3988	0.045364	0.1191	0.812585	314	1	0.58844
Peak_2534	6	0.33982	0.5141	0.999992	1172	2	-0.4262	0.94472	0.94455	0.999998	2692	0	0
Peak_1906	3	0.33983	0.40708	0.999992	1173	1	-0.3818	0.84712	0.84838	0.999998	2432	0	0
Peak_525	4	0.34031	0.47833	0.999992	1174	2	-0.19458	0.31675	0.45207	0.987943	1213	2	0.16837
chr2;133835940:133836940	1	0.34075	0.34076	0.999992	1175	0	0	0.65925	0.65945	0.999998	1984	0	0
Peak_359	1	0.34107	0.34111	0.999992	1176	0	0	0.65893	0.65918	0.999998	1982	0	0
Peak_2275	2	0.3411	0.35237	0.999992	1177	1	-0.27619	0.04871	0.086337	0.769624	329	1	0.45842
Peak_2294	1	0.34171	0.34179	0.999992	1178	0	0	0.65829	0.65862	0.999998	1978	0	0
Peak_1275	5	0.34204	0.48642	0.999992	1179	2	-0.2527	0.16854	0.32484	0.939337	785	2	0.27861
Peak_2459	14	0.34246	0.63097	0.999992	1180	3	-0.37642	0.639	0.85154	0.999998	1936	3	0.2669
Peak_1048	4	0.34315	0.48172	0.999992	1181	2	-0.24411	0.50827	0.57783	0.999998	1651	1	0.22386
Peak_1868	4	0.34329	0.4819	0.999992	1182	2	-0.36022	0.70005	0.70726	0.999998	2084	1	0.14015
NO_TARGET_316	1	0.34389	0.34412	0.999992	1183	0	0	0.65611	0.65651	0.999998	1975	0	0
Peak_574	8	0.34401	0.55741	0.999992	1184	3	-0.37465	0.39675	0.61167	0.999998	1411	2	0.32691
Peak_2282	2	0.34411	0.35516	0.999992	1185	1	-0.31288	0.52099	0.52155	0.999998	1683	0	0
Peak_176	5	0.34535	0.48982	0.999992	1186	1	-0.40824	0.43374	0.57858	0.999998	1493	2	0.189
Peak_2035	2	0.34541	0.35629	0.999992	1187	1	-0.20564	0.84398	0.84292	0.999998	2425	0	0
Peak_1205	2	0.34555	0.35641	0.999992	1188	1	-0.31301	0.38287	0.39016	0.980015	1370	1	0.2402
Peak_2432	7	0.34557	0.55587	0.999992	1189	2	-0.26902	0.30607	0.51227	0.999998	1180	2	0.26135
chr14;58787351:58788351	1	0.34559	0.34559	0.999992	1190	0	0	0.65441	0.65473	0.999998	1973	0	0
NO_TARGET_468	1	0.34632	0.3463	0.999992	1191	0	0	0.65368	0.65396	0.999998	1972	0	0
Peak_381	1	0.34664	0.34657	0.999992	1192	0	0	0.65336	0.65366	0.999998	1969	0	0
Peak_311	4	0.34671	0.48579	0.999992	1193	2	-0.22696	0.85534	0.85552	0.999998	2454	0	0
chr23;102076654:102077654	1	0.34672	0.34664	0.999992	1194	0	0	0.65328	0.65358	0.999998	1967	0	0
Peak_89	2	0.34711	0.3579	0.999992	1195	1	-0.27526	0.40816	0.413	0.981174	1438	1	0.25503
Peak_1635	8	0.34721	0.56076	0.999992	1196	3	-0.26374	0.14176	0.32318	0.939337	689	1	0.4062
Peak_2337	1	0.34745	0.34732	0.999992	1197	0	0	0.65255	0.65288	0.999998	1966	0	0
Peak_482	8	0.34802	0.56153	0.999992	1198	3	-0.20489	0.70769	0.82255	0.999998	2098	1	0.31473
chr4;144907013:144908013	1	0.34833	0.34822	0.999992	1199	0	0	0.65167	0.65198	0.999998	1963	0	0
NO_TARGET_28	1	0.34849	0.3484	0.999992	1200	0	0	0.65151	0.65185	0.999998	1961	0	0
Peak_563	3	0.34879	0.41284	0.999992	1201	1	-0.42673	0.017413	0.0454	0.706606	151	2	0.43649
Peak_1838	5	0.3488	0.49321	0.999992	1202	1	-0.39312	0.64123	0.70011	0.999998	1940	1	0.21544
Peak_1981	1	0.34882	0.34868	0.999992	1203	0	0	0.65118	0.65155	0.999998	1960	0	0
chr10;110558598:110559598	1	0.34898	0.34879	0.999992	1204	0	0	0.65102	0.65139	0.999998	1959	0	0
Peak_741	2	0.34946	0.35991	0.999992	1205	1	-0.28198	0.83296	0.83181	0.999998	2390	0	0
chr16;7721840:7722840	2	0.34998	0.36033	0.999992	1206	1	-0.36072	0.7987	0.79762	0.999998	2295	0	0
Peak_342	11	0.35056	0.60795	0.999992	1207	2	-0.73437	0.45213	0.70867	0.999998	1529	2	0.27865
Peak_1080	8	0.3525	0.56605	0.999992	1208	3	-0.33584	0.46314	0.67556	0.999998	1553	3	0.1373
chr19;24238764:24239764	1	0.35253	0.35235	0.999992	1209	0	0	0.64747	0.64772	0.999998	1953	0	0
Peak_154	3	0.35369	0.41609	0.999992	1210	1	-0.29123	0.83621	0.83709	0.999998	2399	0	0
Peak_1006	1	0.35382	0.35366	0.999992	1211	0	0	0.64618	0.64649	0.999998	1949	0	0
Peak_959	7	0.35555	0.56541	0.999992	1212	2	-0.39599	0.11007	0.26518	0.926173	576	3	0.39862
Peak_2299	1	0.35608	0.3559	0.999992	1213	0	0	0.64392	0.6441	0.999998	1946	0	0
Peak_2190	3	0.35658	0.41804	0.999992	1214	1	-0.32807	0.91461	0.9154	0.999998	2594	0	0
Peak_2403	4	0.35758	0.49184	0.999992	1215	1	-0.81175	0.94974	0.94958	0.999998	2706	0	0
Peak_284	1	0.35834	0.35806	0.999992	1216	0	0	0.64166	0.64182	0.999998	1943	0	0
chr9;103081088:103082088	2	0.35854	0.36767	0.999992	1217	1	-0.2569	0.67457	0.67497	0.999998	2025	0	0
chr5;14073240:14074240	1	0.35866	0.35836	0.999992	1218	0	0	0.64134	0.64155	0.999998	1941	0	0
chr15;95706523:95707523	1	0.3602	0.3599	0.999992	1219	0	0	0.6398	0.63997	0.999998	1938	0	0
Peak_288	3	0.36072	0.42061	0.999992	1220	1	-0.37816	0.83902	0.84007	0.999998	2407	0	0
Peak_1073	3	0.3618	0.42128	0.999992	1221	1	-0.31895	0.45358	0.48886	0.999998	1535	1	0.27099
Peak_2201	9	0.36199	0.58945	0.999992	1222	3	-0.43913	0.020514	0.080218	0.767311	169	2	0.70136
chr1;226623374:226624374	1	0.3627	0.36231	0.999992	1223	0	0	0.6373	0.63737	0.999998	1933	0	0
Peak_512	5	0.36331	0.50752	0.999992	1224	2	-0.29225	0.33678	0.48411	0.999857	1265	2	0.28162
chr12;25796448:25797448	1	0.36448	0.36409	0.999992	1225	0	0	0.63552	0.63557	0.999998	1927	0	0
Peak_1699	3	0.36449	0.42298	0.999992	1226	1	-0.30112	0.7579	0.75887	0.999998	2209	0	0
Peak_2134	1	0.36488	0.36452	0.999992	1227	0	0	0.63512	0.63517	0.999998	1926	0	0
Peak_1364	2	0.36525	0.37328	0.999992	1228	1	-0.23008	0.9048	0.90447	0.999998	2572	0	0
Peak_484	1	0.36569	0.3654	0.999992	1229	0	0	0.63431	0.63429	0.999998	1924	0	0
Peak_140	7	0.36587	0.57194	0.999992	1230	1	-0.44855	0.45214	0.63497	0.999998	1530	2	0.33398
Peak_2371	6	0.36844	0.53666	0.999992	1231	1	-0.49386	0.54426	0.68517	0.999998	1734	2	0.27999
Peak_2127	4	0.36863	0.49734	0.999992	1232	1	-0.34122	0.28996	0.42224	0.981174	1133	2	0.22115
chr21;23507118:23508118	1	0.36867	0.36836	0.999992	1233	0	0	0.63133	0.63143	0.999998	1915	0	0
chr2;48225479:48226479	1	0.36924	0.36898	0.999992	1234	0	0	0.63076	0.63085	0.999998	1914	0	0
chr20;21014118:21015118	1	0.36997	0.36966	0.999992	1235	0	0	0.63003	0.63013	0.999998	1913	0	0
Peak_1182	7	0.37006	0.57462	0.999992	1236	2	-0.4137	0.62601	0.75741	0.999998	1906	2	0.24226
chr7;94180252:94181252	2	0.37012	0.37747	0.999992	1237	1	-0.2802	0.60549	0.60617	0.999998	1866	0	0
NO_TARGET_210	1	0.37045	0.37014	0.999992	1238	0	0	0.62955	0.6296	0.999998	1912	0	0
NO_TARGET_472	1	0.37118	0.3708	0.999992	1239	0	0	0.62882	0.62875	0.999998	1911	0	0
chr5;89492179:89493179	2	0.3714	0.37862	0.999992	1240	1	-0.23484	0.85611	0.85529	0.999998	2455	0	0
Peak_1324	2	0.37192	0.37909	0.999992	1241	1	-0.26159	0.66239	0.66304	0.999998	1992	0	0
Peak_739	8	0.37213	0.58596	0.999992	1242	3	-0.22462	0.60996	0.75983	0.999998	1871	1	0.28487
NO_TARGET_422	1	0.37263	0.37224	0.999992	1243	0	0	0.62737	0.62714	0.999998	1909	0	0
chr18;44562021:44563021	1	0.37287	0.37252	0.999992	1244	0	0	0.62713	0.62691	0.999998	1908	0	0
Peak_1989	2	0.37294	0.37996	0.999992	1245	1	-0.20015	0.16387	0.21155	0.882545	773	1	0.37497
Peak_783	4	0.37297	0.49948	0.999992	1246	1	-0.37431	0.013227	0.040056	0.69372	119	3	0.27331
Peak_159	6	0.37392	0.54081	0.999992	1247	2	-0.33376	0.181	0.34701	0.948151	825	2	0.3163
chr6;102809622:102810622	1	0.37392	0.37363	0.999992	1248	0	0	0.62608	0.62582	0.999998	1907	0	0
Peak_2002	6	0.37404	0.5409	0.999992	1249	1	-0.41106	0.76337	0.80063	0.999998	2224	1	0.17142
NO_TARGET_279	1	0.3744	0.37416	0.999992	1250	0	0	0.6256	0.62525	0.999998	1905	0	0
Peak_1065	9	0.37518	0.60086	0.999992	1251	3	-0.21351	0.39749	0.62422	0.999998	1414	3	0.2698
Peak_326	1	0.37521	0.3749	0.999992	1252	0	0	0.62479	0.62441	0.999998	1904	0	0
Peak_396	6	0.37535	0.5419	0.999992	1253	1	-0.55356	0.095898	0.2266	0.8975	526	3	0.28515
NO_TARGET_390	1	0.37537	0.37506	0.999992	1254	0	0	0.62463	0.62426	0.999998	1903	0	0
NO_TARGET_37	1	0.37545	0.37514	0.999992	1255	0	0	0.62455	0.62419	0.999998	1902	0	0
Peak_1680	4	0.37547	0.50073	0.999992	1256	1	-0.52276	0.033474	0.083773	0.769624	250	2	0.34057
Peak_2433	2	0.37575	0.38239	0.999992	1257	1	-0.23428	0.67861	0.67883	0.999998	2038	0	0
chr7;104254576:104255576	1	0.37586	0.37556	0.999992	1258	0	0	0.62414	0.62376	0.999998	1900	0	0
Peak_1897	5	0.37591	0.51982	0.999992	1259	2	-0.40391	0.68239	0.72246	0.999998	2046	1	0.17764
NO_TARGET_365	1	0.3761	0.37586	0.999992	1260	0	0	0.6239	0.62346	0.999998	1899	0	0
Peak_1784	1	0.37634	0.37606	0.999992	1261	0	0	0.62366	0.62322	0.999998	1898	0	0
Peak_2609	15	0.37667	0.66905	0.999992	1262	4	-0.41536	0.263	0.55864	0.999998	1066	3	0.34581
Peak_567	1	0.37675	0.3764	0.999992	1263	0	0	0.62325	0.62279	0.999998	1897	0	0
Peak_157	5	0.37744	0.52135	0.999992	1264	2	-0.38374	0.77742	0.78515	0.999998	2259	1	0.23894
Peak_380	4	0.3775	0.50183	0.999992	1265	1	-0.48314	0.97446	0.97444	0.999998	2794	0	0
Peak_2109	7	0.378	0.57967	0.999992	1266	2	-0.30603	0.024888	0.086404	0.769624	196	3	0.43083
NO_TARGET_302	1	0.37836	0.37789	0.999992	1267	0	0	0.62164	0.62117	0.999998	1894	0	0
Peak_2227	4	0.37999	0.50304	0.999992	1268	1	-0.31818	0.15092	0.26547	0.926173	724	2	0.28851
Peak_1959	1	0.38014	0.37975	0.999992	1269	0	0	0.61986	0.61925	0.999998	1888	0	0
Peak_2300	1	0.38046	0.38005	0.999992	1270	0	0	0.61954	0.61893	0.999998	1887	0	0
NO_TARGET_255	1	0.38135	0.38101	0.999992	1271	0	0	0.61865	0.61811	0.999998	1884	0	0
chr12;106252263:106253263	2	0.38147	0.38743	0.999992	1272	1	-0.26538	0.87452	0.87411	0.999998	2494	0	0
Peak_39	3	0.38222	0.43491	0.999992	1273	1	-0.39923	0.031063	0.076199	0.75605	233	2	0.4801
Peak_1864	1	0.38272	0.38241	0.999992	1274	0	0	0.61728	0.61681	0.999998	1881	0	0
chr4;183440487:183441487	1	0.38296	0.38261	0.999992	1275	0	0	0.61704	0.61656	0.999998	1880	0	0
Peak_1909	5	0.38326	0.52728	0.999992	1276	1	-0.43799	0.95616	0.95573	0.999998	2729	0	0
Peak_2614	14	0.38363	0.67282	0.999992	1277	5	-0.33491	0.22871	0.51245	0.999998	964	3	0.3402
Peak_1037	4	0.38404	0.50511	0.999992	1278	1	-0.33635	0.29072	0.42302	0.981174	1135	2	0.3925
Peak_2004	14	0.38416	0.67333	0.999992	1279	5	-0.32145	0.17446	0.43065	0.981174	803	3	0.30105
Peak_2604	5	0.38442	0.52846	0.999992	1280	2	-0.32141	0.95296	0.95259	0.999998	2717	0	0
chr16;28231975:28232975	1	0.38546	0.3852	0.999992	1281	0	0	0.61454	0.61412	0.999998	1878	0	0
NO_TARGET_187	1	0.38595	0.38567	0.999992	1282	0	0	0.61405	0.61359	0.999998	1877	0	0
Peak_2105	3	0.38608	0.4376	0.999992	1283	1	-0.33286	0.19981	0.30951	0.938552	876	2	0.1696
chr9;7236291:7237291	1	0.38667	0.38639	0.999992	1284	0	0	0.61333	0.61284	0.999998	1875	0	0
Peak_1569	6	0.38736	0.55164	0.999992	1285	2	-0.29944	0.90657	0.90648	0.999998	2574	0	0
Peak_1964	5	0.38799	0.53181	0.999992	1286	2	-0.24405	0.069749	0.16318	0.844742	425	2	0.43236
NO_TARGET_66	1	0.3899	0.38959	0.999992	1287	0	0	0.6101	0.60971	0.999998	1872	0	0
Peak_700	5	0.39021	0.53408	0.999992	1288	2	-0.19404	0.042789	0.1145	0.805284	297	3	0.30145
Peak_1456	5	0.39145	0.53537	0.999992	1289	1	-0.38713	0.80921	0.81096	0.999998	2326	1	0.14977
Peak_2132	2	0.3936	0.39858	0.999992	1290	1	-0.30971	0.90614	0.90595	0.999998	2573	0	0
Peak_2556	6	0.39525	0.55815	0.999992	1291	2	-0.40365	0.13275	0.27949	0.928656	656	2	0.40722
Peak_2151	1	0.39531	0.39508	0.999992	1292	0	0	0.60469	0.6045	0.999998	1865	0	0
chr16;60288985:60289985	1	0.39539	0.39513	0.999992	1293	0	0	0.60461	0.60443	0.999998	1864	0	0
Peak_2461	3	0.39599	0.44417	0.999992	1294	1	-0.28587	0.85951	0.86074	0.999998	2463	0	0
chr2;117749236:117750236	1	0.3962	0.39585	0.999992	1295	0	0	0.6038	0.60352	0.999998	1863	0	0
chr14;21541786:21542786	1	0.39636	0.39603	0.999992	1296	0	0	0.60364	0.60339	0.999998	1862	0	0
Peak_305	1	0.39652	0.39617	0.999992	1297	0	0	0.60348	0.60322	0.999998	1861	0	0
Peak_589	9	0.39693	0.61957	0.999992	1298	3	-0.33973	0.076114	0.21775	0.891593	448	1	0.54556
NO_TARGET_492	1	0.39838	0.39811	0.999992	1299	0	0	0.60162	0.60133	0.999998	1857	0	0
Peak_87	2	0.3985	0.40299	0.999992	1300	1	-0.25939	0.73201	0.73175	0.999998	2161	0	0
Peak_470	15	0.39865	0.6886	0.999992	1301	5	-0.30355	0.29344	0.5971	0.999998	1142	4	0.33815
Peak_356	5	0.39873	0.54269	0.999992	1302	1	-0.66714	0.34736	0.4944	0.999998	1286	2	0.34384
Peak_1105	1	0.39886	0.39847	0.999992	1303	0	0	0.60114	0.6009	0.999998	1855	0	0
Peak_2273	1	0.39894	0.39855	0.999992	1304	0	0	0.60106	0.6008	0.999998	1854	0	0
Peak_1486	10	0.39976	0.64165	0.999992	1305	3	-0.47699	0.099103	0.26928	0.92669	539	3	0.41478
Peak_2107	2	0.39987	0.40421	0.999992	1306	1	-0.16898	0.021595	0.039582	0.69372	178	1	0.49206
Peak_1319	1	0.40064	0.4001	0.999992	1307	0	0	0.59936	0.59901	0.999998	1853	0	0
Peak_985	1	0.40072	0.40021	0.999992	1308	0	0	0.59928	0.59892	0.999998	1852	0	0
Peak_480	8	0.40104	0.61444	0.999992	1309	2	-0.3976	0.97223	0.97183	0.999998	2785	0	0
Peak_1391	1	0.40104	0.40051	0.999992	1310	0	0	0.59896	0.59859	0.999998	1851	0	0
NO_TARGET_226	1	0.40201	0.4015	0.999992	1311	0	0	0.59799	0.59758	0.999998	1849	0	0
NO_TARGET_241	1	0.40209	0.40159	0.999992	1312	0	0	0.59791	0.59748	0.999998	1848	0	0
Peak_1237	2	0.40212	0.40622	0.999992	1313	1	-0.2344	0.44164	0.44366	0.987329	1507	1	0.17182
Peak_1519	1	0.40257	0.40203	0.999992	1314	0	0	0.59743	0.59702	0.999998	1847	0	0
Peak_796	15	0.40277	0.69217	0.999992	1315	5	-0.30955	0.82927	0.93836	0.999998	2379	3	0.27554
chr6;96618625:96619625	1	0.40282	0.40222	0.999992	1316	0	0	0.59718	0.59679	0.999998	1846	0	0
NO_TARGET_496	1	0.40314	0.40252	0.999992	1317	0	0	0.59686	0.59648	0.999998	1845	0	0
NO_TARGET_18	1	0.40411	0.40344	0.999992	1318	0	0	0.59589	0.59545	0.999998	1843	0	0
chr22;21640372:21641372	1	0.40488	0.40429	0.999992	1319	0	0	0.59512	0.5947	0.999998	1840	0	0
Peak_1372	4	0.40531	0.51575	0.999992	1320	1	-0.4125	0.31415	0.44928	0.987943	1208	2	0.31785
Peak_434	3	0.40546	0.45059	0.999992	1321	1	-0.30422	0.80958	0.81089	0.999998	2327	0	0
chr5;132104622:132105622	1	0.4058	0.40528	0.999992	1322	0	0	0.5942	0.59372	0.999998	1839	0	0
chr23;140900638:140901638	1	0.40596	0.40543	0.999992	1323	0	0	0.59404	0.59357	0.999998	1838	0	0
chr1;172651763:172652763	1	0.40605	0.40552	0.999992	1324	0	0	0.59395	0.59348	0.999998	1837	0	0
chr23;9201518:9202518	1	0.40629	0.40578	0.999992	1325	0	0	0.59371	0.59328	0.999998	1836	0	0
NO_TARGET_220	1	0.40661	0.40611	0.999992	1326	0	0	0.59339	0.59298	0.999998	1834	0	0
Peak_1135	12	0.40675	0.66976	0.999992	1327	3	-0.31582	0.45469	0.71355	0.999998	1540	4	0.24496
Peak_1729	1	0.40701	0.40658	0.999992	1328	0	0	0.59299	0.59267	0.999998	1833	0	0
NO_TARGET_218	1	0.40738	0.40696	0.999992	1329	0	0	0.59262	0.59231	0.999998	1831	0	0
NO_TARGET_153	1	0.40738	0.40696	0.999992	1330	0	0	0.59262	0.59231	0.999998	1830	0	0
Peak_1609	1	0.40774	0.40737	0.999992	1331	0	0	0.59226	0.59193	0.999998	1829	0	0
Peak_675	2	0.40835	0.41197	0.999992	1332	1	-0.34718	0.49941	0.49957	0.999998	1630	1	0.16617
Peak_2415	9	0.40843	0.62937	0.999992	1333	3	-0.24953	0.090904	0.24959	0.917604	504	2	0.32829
Peak_1475	6	0.40844	0.56909	0.999992	1334	2	-0.33079	0.25476	0.44704	0.987329	1044	3	0.21976
Peak_2182	5	0.4094	0.55329	0.999992	1335	2	-0.26184	0.3235	0.47175	0.99942	1232	1	0.41735
Peak_797	3	0.40956	0.45356	0.999992	1336	1	-0.23847	0.54059	0.55488	0.999998	1729	1	0.35388
Peak_1841	4	0.40967	0.518	0.999992	1337	1	-0.31152	0.31781	0.4533	0.987943	1214	2	0.21268
Peak_1162	1	0.40968	0.40936	0.999992	1338	0	0	0.59032	0.58992	0.999998	1827	0	0
Peak_1081	2	0.41046	0.414	0.999992	1339	1	-0.20982	0.88395	0.88349	0.999998	2525	0	0
NO_TARGET_359	1	0.41049	0.41015	0.999992	1340	0	0	0.58951	0.58903	0.999998	1826	0	0
Peak_1477	5	0.41099	0.55489	0.999992	1341	2	-0.28787	0.94808	0.94766	0.999998	2695	0	0
Peak_1240	1	0.41113	0.41073	0.999992	1342	0	0	0.58887	0.58837	0.999998	1825	0	0
chr2;98747301:98748301	1	0.41145	0.41103	0.999992	1343	0	0	0.58855	0.58804	0.999998	1823	0	0
Peak_2285	8	0.41153	0.6247	0.999992	1344	2	-0.32061	0.0024025	0.012795	0.56385	35	6	0.39698
Peak_1395	3	0.4116	0.45495	0.999992	1345	1	-0.43108	0.71263	0.71397	0.999998	2107	0	0
chr21;20952037:20953037	2	0.41169	0.41516	0.999992	1346	1	-0.25385	0.85897	0.85828	0.999998	2462	0	0
chr11;131359931:131360931	1	0.4121	0.41163	0.999992	1347	0	0	0.5879	0.58742	0.999998	1822	0	0
Peak_1069	1	0.41226	0.41174	0.999992	1348	0	0	0.58774	0.58732	0.999998	1821	0	0
NO_TARGET_305	1	0.41258	0.41214	0.999992	1349	0	0	0.58742	0.587	0.999998	1819	0	0
NO_TARGET_54	1	0.41291	0.41245	0.999992	1350	0	0	0.58709	0.58668	0.999998	1818	0	0
Peak_936	2	0.41349	0.41671	0.999992	1351	1	-0.21173	0.79565	0.79472	0.999998	2287	0	0
Peak_1573	10	0.41438	0.65272	0.999992	1352	2	-0.40764	0.72702	0.85596	0.999998	2146	2	0.22364
Peak_1904	1	0.41605	0.41557	0.999992	1353	0	0	0.58395	0.58349	0.999998	1814	0	0
Peak_355	6	0.41609	0.57526	0.999992	1354	2	-0.36439	0.88761	0.88765	0.999998	2533	1	0.20874
Peak_1895	6	0.41648	0.57554	0.999992	1355	2	-0.26449	0.10158	0.23493	0.90598	550	3	0.33232
Peak_238	5	0.41678	0.56095	0.999992	1356	1	-0.51088	0.84008	0.83985	0.999998	2413	1	0.17436
Peak_763	2	0.41713	0.42021	0.999992	1357	1	-0.24807	0.32355	0.33922	0.943811	1233	1	0.32267
Peak_868	2	0.41799	0.42101	0.999992	1358	1	-0.19971	0.51437	0.51478	0.999998	1667	1	0.16259
Peak_750	11	0.41855	0.67597	0.999992	1359	4	-0.27805	0.92297	0.95437	0.999998	2620	1	0.18028
Peak_430	1	0.41912	0.41881	0.999992	1360	0	0	0.58088	0.58043	0.999998	1812	0	0
chr13;19124162:19125162	1	0.41977	0.41945	0.999992	1361	0	0	0.58023	0.57979	0.999998	1811	0	0
chr15;37795034:37796034	2	0.42107	0.42381	0.999992	1362	1	-0.21981	0.16254	0.21053	0.882545	768	1	0.42658
Peak_522	3	0.42107	0.46154	0.999992	1363	1	-0.36188	0.56188	0.57224	0.999998	1775	1	0.19363
Peak_429	2	0.42131	0.42412	0.999992	1364	1	-0.18681	0.60326	0.6041	0.999998	1860	0	0
NO_TARGET_112	1	0.42154	0.42115	0.999992	1365	0	0	0.57846	0.57792	0.999998	1808	0	0
Peak_920	2	0.42279	0.42546	0.999992	1366	1	-0.15373	0.043665	0.078127	0.76481	302	1	0.56671
chr22;49101376:49102376	2	0.42303	0.42571	0.999992	1367	1	-0.18978	0.24604	0.27513	0.927269	1017	1	0.36981
Peak_1719	1	0.42534	0.42478	0.999992	1368	0	0	0.57466	0.57399	0.999998	1803	0	0
Peak_1907	3	0.4261	0.46489	0.999992	1369	1	-0.23222	0.18235	0.28628	0.93235	830	2	0.2586
chr21;39340268:39341268	1	0.42703	0.42645	0.999992	1370	0	0	0.57297	0.57235	0.999998	1801	0	0
NO_TARGET_142	1	0.42727	0.42666	0.999992	1371	0	0	0.57273	0.5721	0.999998	1799	0	0
Peak_88	3	0.42761	0.46598	0.999992	1372	1	-0.29356	0.066397	0.12699	0.821641	407	1	0.40399
chr23;5491566:5492566	2	0.42774	0.43001	0.999992	1373	1	-0.24182	0.75225	0.75179	0.999998	2202	0	0
NO_TARGET_475	1	0.42816	0.42749	0.999992	1374	0	0	0.57184	0.5712	0.999998	1797	0	0
chr9;21217295:21218295	1	0.42832	0.42761	0.999992	1375	0	0	0.57168	0.57102	0.999998	1796	0	0
Peak_1890	12	0.42838	0.68861	0.999992	1376	3	-0.40801	0.63595	0.83123	0.999998	1930	2	0.29993
Peak_1502	4	0.42985	0.52857	0.999992	1377	1	-0.36451	0.69835	0.70582	0.999998	2082	1	0.16662
Peak_1751	3	0.43027	0.46782	0.999992	1378	1	-0.42496	0.92911	0.92954	0.999998	2640	0	0
chr7;51724983:51725983	1	0.43034	0.42963	0.999992	1379	0	0	0.56966	0.56894	0.999998	1793	0	0
Peak_717	10	0.43048	0.66422	0.999992	1380	3	-0.27128	0.030468	0.11192	0.805284	228	5	0.44255
Peak_1087	5	0.4308	0.5746	0.999992	1381	1	-0.82968	0.027736	0.08223	0.769624	215	1	0.89601
NO_TARGET_41	1	0.43091	0.43019	0.999992	1382	0	0	0.56909	0.56837	0.999998	1791	0	0
Peak_517	1	0.43123	0.43051	0.999992	1383	0	0	0.56877	0.56808	0.999998	1790	0	0
Peak_1263	9	0.43148	0.64919	0.999992	1384	3	-0.20825	0.54449	0.74658	0.999998	1736	2	0.25827
Peak_932	1	0.43171	0.43093	0.999992	1385	0	0	0.56829	0.5676	0.999998	1789	0	0
Peak_340	5	0.43189	0.57569	0.999992	1386	2	-0.22322	0.9735	0.9729	0.999998	2792	0	0
Peak_1174	1	0.43333	0.4326	0.999992	1387	0	0	0.56667	0.56599	0.999998	1786	0	0
chr17;70566986:70567986	1	0.43341	0.43268	0.999992	1388	0	0	0.56659	0.56593	0.999998	1785	0	0
Peak_213	6	0.43347	0.58937	0.999992	1389	2	-0.2096	0.25326	0.44511	0.987329	1038	2	0.36895
chr23;101198982:101199982	1	0.43365	0.43295	0.999992	1390	0	0	0.56635	0.5657	0.999998	1784	0	0
NO_TARGET_25	1	0.43405	0.43333	0.999992	1391	0	0	0.56595	0.56532	0.999998	1782	0	0
NO_TARGET_308	1	0.43414	0.43341	0.999992	1392	0	0	0.56586	0.56522	0.999998	1781	0	0
Peak_58	5	0.43414	0.57796	0.999992	1393	2	-0.29427	0.15116	0.29763	0.93235	725	1	0.46397
Peak_297	5	0.43459	0.57836	0.999992	1394	2	-0.1913	0.90878	0.90815	0.999998	2578	0	0
Peak_1598	3	0.43591	0.47172	0.999992	1395	1	-0.34529	0.20051	0.31041	0.938552	877	2	0.21222
Peak_455	10	0.43638	0.66875	0.999992	1396	3	-0.41294	0.86141	0.92674	0.999998	2464	2	0.19867
NO_TARGET_186	1	0.43664	0.43585	0.999992	1397	0	0	0.56336	0.56274	0.999998	1779	0	0
chr23;132184251:132185251	1	0.43696	0.43618	0.999992	1398	0	0	0.56304	0.5624	0.999998	1778	0	0
Peak_1559	9	0.43711	0.654	0.999992	1399	2	-0.41042	0.278	0.52018	0.999998	1101	4	0.21355
Peak_120	5	0.43771	0.58149	0.999992	1400	1	-0.44475	0.10127	0.21681	0.890041	549	2	0.40184
chr17;30340792:30341792	1	0.43809	0.43731	0.999992	1401	0	0	0.56191	0.56121	0.999998	1776	0	0
Peak_2406	7	0.43816	0.61945	0.999992	1402	1	-0.42036	0.074438	0.19612	0.882545	442	4	0.28458
Peak_1250	9	0.43824	0.655	0.999992	1403	3	-0.25756	0.0068802	0.031491	0.69372	80	3	0.81712
Peak_2409	2	0.43868	0.44004	0.999992	1404	1	-0.23494	0.66333	0.66386	0.999998	1994	0	0
Peak_1022	1	0.43906	0.43819	0.999992	1405	0	0	0.56094	0.56015	0.999998	1771	0	0
chr4;141858070:141859070	1	0.43922	0.43839	0.999992	1406	0	0	0.56078	0.55993	0.999998	1769	0	0
Peak_2452	4	0.43932	0.53358	0.999992	1407	1	-0.5336	0.0059976	0.020788	0.634746	72	3	0.33852
Peak_1837	3	0.43938	0.47425	0.999992	1408	1	-0.28265	0.80652	0.80801	0.999998	2315	0	0
Peak_1338	1	0.44108	0.44022	0.999992	1409	0	0	0.55892	0.55815	0.999998	1766	0	0
Peak_102	2	0.44164	0.44283	0.999992	1410	1	-0.25936	0.72478	0.72441	0.999998	2137	0	0
Peak_1900	5	0.44182	0.58571	0.999992	1411	2	-0.16599	0.87646	0.87649	0.999998	2503	0	0
chr13;59188746:59189746	1	0.44205	0.44127	0.999992	1412	0	0	0.55795	0.55713	0.999998	1763	0	0
chr9;26646943:26647943	2	0.44224	0.4434	0.999992	1413	1	-0.18041	0.77738	0.77661	0.999998	2258	0	0
Peak_2295	2	0.4426	0.44372	0.999992	1414	1	-0.16686	0.011509	0.021509	0.635071	105	1	0.54504
NO_TARGET_459	1	0.44261	0.44187	0.999992	1415	0	0	0.55739	0.55658	0.999998	1760	0	0
chr6;159449594:159450594	2	0.44297	0.44407	0.999992	1416	1	-0.18772	0.76023	0.75964	0.999998	2216	0	0
Peak_2248	2	0.44357	0.44464	0.999992	1417	1	-0.19355	0.0060446	0.011618	0.56385	73	1	0.6471
NO_TARGET_483	1	0.44374	0.44301	0.999992	1418	0	0	0.55626	0.55545	0.999998	1757	0	0
Peak_2570	7	0.44434	0.62366	0.999992	1419	2	-0.43015	0.019373	0.069322	0.729877	162	4	0.29131
chr20;19154405:19155405	1	0.44455	0.44386	0.999992	1420	0	0	0.55545	0.55462	0.999998	1755	0	0
Peak_1100	1	0.44463	0.44395	0.999992	1421	0	0	0.55537	0.55455	0.999998	1754	0	0
chr4;32428185:32429185	2	0.44621	0.44722	0.999992	1422	1	-0.20506	0.55273	0.55354	0.999998	1749	0	0
Peak_1567	2	0.44645	0.44749	0.999992	1423	1	-0.19243	0.76674	0.76608	0.999998	2232	0	0
Peak_2605	8	0.44709	0.65977	0.999992	1424	2	-0.37419	0.090103	0.23652	0.909701	501	2	0.43754
Peak_781	1	0.44729	0.44661	0.999992	1425	0	0	0.55271	0.55182	0.999998	1748	0	0
Peak_860	4	0.44743	0.53787	0.999992	1426	1	-0.44968	0.021298	0.057574	0.72283	173	2	0.41857
NO_TARGET_406	1	0.44786	0.44716	0.999992	1427	0	0	0.55214	0.55126	0.999998	1747	0	0
chr13;109335464:109336464	1	0.44915	0.44844	0.999992	1428	0	0	0.55085	0.5499	0.999998	1746	0	0
Peak_1019	4	0.44971	0.53903	0.999992	1429	1	-0.29591	0.56757	0.61277	0.999998	1787	1	0.38332
Peak_751	3	0.45017	0.48217	0.999992	1430	1	-0.37463	0.12682	0.21069	0.882545	630	2	0.32491
chr7;83328569:83329569	1	0.45068	0.44995	0.999992	1431	0	0	0.54932	0.54839	0.999998	1745	0	0
Peak_1442	2	0.45161	0.45263	0.999992	1432	1	-0.27962	0.81132	0.81046	0.999998	2333	0	0
Peak_1277	3	0.45228	0.48375	0.999992	1433	1	-0.28785	0.21466	0.32946	0.939337	927	2	0.26556
NO_TARGET_154	1	0.45254	0.4519	0.999992	1434	0	0	0.54746	0.5465	0.999998	1743	0	0
NO_TARGET_228	1	0.4527	0.4521	0.999992	1435	0	0	0.5473	0.54634	0.999998	1742	0	0
NO_TARGET_494	1	0.45278	0.45215	0.999992	1436	0	0	0.54722	0.54628	0.999998	1741	0	0
Peak_252	6	0.45281	0.606	0.999992	1437	1	-0.53344	0.7212	0.77999	0.999998	2129	1	0.24743
Peak_313	4	0.45464	0.54181	0.999992	1438	1	-0.99332	0.66682	0.68111	0.999998	2003	1	0.31787
Peak_2592	7	0.45474	0.63073	0.999992	1439	2	-0.29254	0.082523	0.21213	0.882545	471	1	0.47393
Peak_1851	4	0.45526	0.54212	0.999992	1440	1	-0.41052	0.84604	0.84609	0.999998	2427	0	0
Peak_449	1	0.45553	0.45506	0.999992	1441	0	0	0.54447	0.54338	0.999998	1735	0	0
Peak_2014	6	0.45584	0.60843	0.999992	1442	2	-0.36118	0.14933	0.30314	0.935088	715	3	0.25995
Peak_2131	3	0.45633	0.48686	0.999992	1443	1	-0.32142	0.93585	0.93627	0.999998	2662	0	0
NO_TARGET_243	1	0.45714	0.45657	0.999992	1444	0	0	0.54286	0.54167	0.999998	1733	0	0
Peak_2102	6	0.45719	0.60959	0.999992	1445	1	-0.32346	0.57665	0.71345	0.999998	1806	2	0.151
Peak_2539	8	0.45762	0.66609	0.999992	1446	2	-0.24576	0.26537	0.48306	0.999857	1073	3	0.1781
Peak_1131	10	0.45793	0.68463	0.999992	1447	3	-0.24342	0.04585	0.15661	0.843025	317	5	0.2813
chr6;4269987:4270987	1	0.45795	0.4573	0.999992	1448	0	0	0.54205	0.54081	0.999998	1732	0	0
chr14;98919323:98920323	1	0.45803	0.45739	0.999992	1449	0	0	0.54197	0.54072	0.999998	1731	0	0
Peak_2179	2	0.45982	0.46064	0.999992	1450	1	-0.20125	0.32023	0.33633	0.943811	1222	1	0.2391
Peak_909	2	0.46042	0.46125	0.999992	1451	1	-0.21343	0.40636	0.41131	0.981174	1435	1	0.17648
chr1;38541573:38542573	1	0.46077	0.46019	0.999992	1452	0	0	0.53923	0.53795	0.999998	1728	0	0
chr20;10636166:10637166	1	0.46085	0.46025	0.999992	1453	0	0	0.53915	0.53788	0.999998	1727	0	0
Peak_851	2	0.46101	0.46188	0.999992	1454	1	-0.19503	0.75689	0.75634	0.999998	2207	0	0
Peak_549	5	0.46176	0.60518	0.999992	1455	2	-0.27001	0.80776	0.8097	0.999998	2317	1	0.16461
Peak_784	5	0.46209	0.6055	0.999992	1456	2	-0.19457	0.69524	0.73023	0.999998	2076	1	0.2672
Peak_450	1	0.46231	0.46177	0.999992	1457	0	0	0.53769	0.53642	0.999998	1724	0	0
Peak_1390	5	0.46259	0.60601	0.999992	1458	2	-0.29359	0.87834	0.87842	0.999998	2508	0	0
Peak_2038	7	0.4628	0.63639	0.999992	1459	2	-0.29498	0.95685	0.95732	0.999998	2733	0	0
Peak_62	10	0.46284	0.68814	0.999992	1460	1	-0.63453	0.042354	0.14685	0.837529	294	3	0.16543
NO_TARGET_36	1	0.46323	0.46272	0.999992	1461	0	0	0.53677	0.53558	0.999998	1722	0	0
chr15;87684941:87685941	1	0.46352	0.46305	0.999992	1462	0	0	0.53648	0.53529	0.999998	1721	0	0
chr14;26279540:26280540	1	0.4636	0.46313	0.999992	1463	0	0	0.5364	0.53523	0.999998	1720	0	0
chr2;57881118:57882118	1	0.46521	0.46471	0.999992	1464	0	0	0.53479	0.53358	0.999998	1717	0	0
Peak_1709	2	0.46527	0.46596	0.999992	1465	1	-0.21699	0.85408	0.85322	0.999998	2451	0	0
chr5;31386862:31387862	1	0.46537	0.46482	0.999992	1466	0	0	0.53463	0.53344	0.999998	1716	0	0
Peak_747	2	0.46539	0.46609	0.999992	1467	1	-0.20445	0.29674	0.31657	0.939337	1156	1	0.24825
chr10;129040821:129041821	2	0.4655	0.46621	0.999992	1468	1	-0.21891	0.51269	0.51313	0.999998	1663	1	0.14745
Peak_1062	1	0.46626	0.46562	0.999992	1469	0	0	0.53374	0.53258	0.999998	1715	0	0
Peak_156	1	0.46691	0.46623	0.999992	1470	0	0	0.53309	0.53196	0.999998	1713	0	0
Peak_1007	5	0.46776	0.61132	0.999992	1471	2	-0.24481	0.93478	0.93439	0.999998	2656	0	0
chr20;12263790:12264790	1	0.46828	0.46761	0.999992	1472	0	0	0.53172	0.53072	0.999998	1710	0	0
NO_TARGET_170	1	0.46941	0.46879	0.999992	1473	0	0	0.53059	0.5296	0.999998	1708	0	0
Peak_2529	5	0.47008	0.61353	0.999992	1474	2	-0.17243	0.71007	0.73905	0.999998	2105	1	0.16995
NO_TARGET_65	1	0.47038	0.46975	0.999992	1475	0	0	0.52962	0.52868	0.999998	1707	0	0
Peak_2315	4	0.47105	0.55061	0.999992	1476	1	-0.28224	0.37206	0.50763	0.999998	1343	1	0.32963
chr23;100577446:100578446	1	0.47223	0.47168	0.999992	1477	0	0	0.52777	0.52673	0.999998	1702	0	0
Peak_1705	7	0.47234	0.64282	0.999992	1478	2	-0.3579	0.25172	0.44922	0.987943	1033	3	0.21235
Peak_276	9	0.47257	0.68501	0.999992	1479	3	-0.21507	0.14053	0.33388	0.942822	682	2	0.54719
Peak_1619	2	0.47291	0.47366	0.999992	1480	1	-0.21164	0.049497	0.087822	0.769624	335	1	0.68806
chr8;96131341:96132341	1	0.47328	0.47272	0.999992	1481	0	0	0.52672	0.52583	0.999998	1699	0	0
chr17;17440758:17441758	1	0.47336	0.47278	0.999992	1482	0	0	0.52664	0.52577	0.999998	1698	0	0
Peak_1228	2	0.47385	0.47463	0.999992	1483	1	-0.15587	0.75209	0.75162	0.999998	2200	0	0
Peak_1561	3	0.47388	0.50003	0.999992	1484	1	-0.22967	0.76645	0.76754	0.999998	2231	0	0
NO_TARGET_206	1	0.47393	0.47328	0.999992	1485	0	0	0.52607	0.52522	0.999998	1696	0	0
Peak_221	5	0.4744	0.6163	0.999992	1486	1	-0.34556	0.28269	0.43331	0.981174	1113	1	0.38027
Peak_1071	3	0.47467	0.50057	0.999992	1487	1	-0.32665	0.14481	0.23547	0.906872	698	2	0.23244
Peak_1847	2	0.47537	0.47614	0.999992	1488	1	-0.19072	0.39209	0.39859	0.981174	1389	1	0.25698
Peak_693	8	0.47582	0.67616	0.999992	1489	2	-0.28106	0.0093249	0.040888	0.69372	94	4	0.34493
Peak_655	1	0.47619	0.47562	0.999992	1490	0	0	0.52381	0.52301	0.999998	1693	0	0
Peak_464	3	0.4764	0.50171	0.999992	1491	1	-0.28231	0.68096	0.68217	0.999998	2042	0	0
NO_TARGET_286	1	0.47659	0.47603	0.999992	1492	0	0	0.52341	0.52263	0.999998	1691	0	0
NO_TARGET_201	1	0.47667	0.47611	0.999992	1493	0	0	0.52333	0.52253	0.999998	1690	0	0
Peak_277	14	0.47699	0.74485	0.999992	1494	1	-0.88475	0.036285	0.14759	0.838198	272	6	0.34222
Peak_1241	1	0.477	0.47638	0.999992	1495	0	0	0.523	0.52215	0.999998	1689	0	0
Peak_1129	4	0.47743	0.55392	0.999992	1496	1	-0.92655	0.345	0.48401	0.999857	1281	2	0.2048
Peak_1055	1	0.47748	0.47688	0.999992	1497	0	0	0.52252	0.52169	0.999998	1687	0	0
NO_TARGET_101	1	0.47756	0.47694	0.999992	1498	0	0	0.52244	0.5216	0.999998	1685	0	0
chr21;24356922:24357922	2	0.47829	0.47891	0.999992	1499	1	-0.27325	0.8319	0.83068	0.999998	2386	0	0
Peak_1550	9	0.47925	0.69063	0.999992	1500	3	-0.23494	0.55379	0.7546	0.999998	1752	2	0.33012
chr2;237104584:237105584	1	0.4795	0.47883	0.999992	1501	0	0	0.5205	0.51959	0.999998	1682	0	0
NO_TARGET_106	1	0.47998	0.47934	0.999992	1502	0	0	0.52002	0.51908	0.999998	1681	0	0
Peak_1041	2	0.48074	0.48114	0.999992	1503	1	-0.15473	0.85384	0.85296	0.999998	2450	0	0
Peak_70	2	0.48085	0.48126	0.999992	1504	1	-0.13499	0.85507	0.8542	0.999998	2452	0	0
Peak_733	4	0.48158	0.55613	0.999992	1505	1	-0.38343	0.89463	0.89462	0.999998	2545	0	0
Peak_2563	1	0.48208	0.48132	0.999992	1506	0	0	0.51792	0.51702	0.999998	1678	0	0
Peak_2270	7	0.48225	0.65003	0.999992	1507	2	-0.29848	0.49578	0.66474	0.999998	1626	1	0.3115
NO_TARGET_386	1	0.48402	0.48327	0.999992	1508	0	0	0.51598	0.5151	0.999998	1675	0	0
Peak_2194	14	0.48413	0.74941	0.999992	1509	4	-0.27517	0.053621	0.19356	0.878356	352	6	0.25476
NO_TARGET_291	1	0.48474	0.48409	0.999992	1510	0	0	0.51526	0.51442	0.999998	1674	0	0
Peak_837	1	0.48483	0.48416	0.999992	1511	0	0	0.51517	0.51434	0.999998	1673	0	0
Peak_383	3	0.48485	0.50825	0.999992	1512	1	-0.2205	0.16945	0.26881	0.92669	787	1	0.38855
chr4;100273493:100274493	1	0.48507	0.48443	0.999992	1513	0	0	0.51493	0.51403	0.999998	1672	0	0
NO_TARGET_94	1	0.48515	0.48453	0.999992	1514	0	0	0.51485	0.51395	0.999998	1671	0	0
Peak_373	1	0.48531	0.48468	0.999992	1515	0	0	0.51469	0.5138	0.999998	1669	0	0
chr21;26771312:26772312	1	0.48563	0.48497	0.999992	1516	0	0	0.51437	0.51354	0.999998	1666	0	0
NO_TARGET_111	1	0.48604	0.48534	0.999992	1517	0	0	0.51396	0.51312	0.999998	1665	0	0
Peak_1035	1	0.48765	0.48688	0.999992	1518	0	0	0.51235	0.51149	0.999998	1662	0	0
NO_TARGET_134	1	0.48789	0.48712	0.999992	1519	0	0	0.51211	0.51125	0.999998	1661	0	0
Peak_94	4	0.48806	0.55998	0.999992	1520	1	-0.287	0.37092	0.50712	0.999998	1341	1	0.38977
Peak_1998	3	0.48857	0.51097	0.999992	1521	1	-0.27859	0.31943	0.40015	0.981174	1221	1	0.26151
NO_TARGET_5	1	0.48926	0.48841	0.999992	1522	0	0	0.51074	0.5099	0.999998	1658	0	0
Peak_458	4	0.48962	0.56088	0.999992	1523	1	-0.29466	0.88424	0.88399	0.999998	2526	0	0
Peak_327	1	0.49023	0.48934	0.999992	1524	0	0	0.50977	0.50891	0.999998	1654	0	0
Peak_196	2	0.49035	0.49038	0.999992	1525	1	-0.25802	0.42462	0.42816	0.981174	1470	1	0.20364
chr17;54400727:54401727	1	0.4908	0.48996	0.999992	1526	0	0	0.5092	0.50841	0.999998	1652	0	0
Peak_418	2	0.49196	0.49201	0.999992	1527	1	-0.15819	0.85297	0.85201	0.999998	2448	0	0
chr2;10560523:10561523	2	0.49207	0.49215	0.999992	1528	1	-0.18933	0.4267	0.43	0.981174	1475	1	0.23519
Peak_1341	3	0.4929	0.5143	0.999992	1529	1	-0.27352	0.1268	0.21066	0.882545	629	1	0.41277
Peak_1861	1	0.49314	0.49226	0.999992	1530	0	0	0.50686	0.50596	0.999998	1648	0	0
Peak_2329	7	0.49336	0.65805	0.999992	1531	2	-0.21453	0.11473	0.27359	0.927269	589	3	0.41168
Peak_657	2	0.49426	0.49428	0.999992	1532	1	-0.15654	0.28982	0.3109	0.938552	1131	1	0.3049
Peak_2323	1	0.49572	0.49493	0.999992	1533	0	0	0.50428	0.50344	0.999998	1643	0	0
Peak_2138	12	0.49693	0.7483	0.999992	1534	3	-0.37946	0.0022371	0.01403	0.56385	33	8	0.35025
Peak_764	2	0.49758	0.49758	0.999992	1535	1	-0.15338	0.31837	0.3347	0.942822	1216	1	0.45601
Peak_2615	6	0.49798	0.64406	0.999992	1536	2	-0.32758	0.96748	0.96707	0.999998	2769	0	0
chr4;156542928:156543928	1	0.49806	0.49723	0.999992	1537	0	0	0.50194	0.50121	0.999998	1637	0	0
Peak_1311	1	0.49867	0.49784	0.999992	1538	0	0	0.50133	0.50059	0.999998	1636	0	0
Peak_1450	18	0.49922	0.78993	0.999992	1539	5	-0.34541	0.59556	0.84961	0.999998	1841	3	0.32585
Peak_1902	1	0.49935	0.49863	0.999992	1540	0	0	0.50065	0.49986	0.999998	1633	0	0
chr8;134419553:134420553	1	0.49943	0.49871	0.999992	1541	0	0	0.50057	0.49979	0.999998	1632	0	0
Peak_1648	10	0.49949	0.71498	0.999992	1542	2	-0.33255	0.13332	0.33322	0.942822	659	3	0.39712
chr16;66172608:66173608	1	0.50032	0.49955	0.999992	1543	0	0	0.49968	0.49896	0.999998	1631	0	0
Peak_2019	3	0.50071	0.52058	0.999992	1544	1	-0.24893	0.16624	0.26438	0.926173	780	1	0.54204
Peak_2075	5	0.50133	0.62728	0.999992	1545	1	-0.38644	0.55696	0.65986	0.999998	1758	1	0.44899
Peak_494	4	0.5018	0.5678	0.999992	1546	1	-0.2825	0.0092318	0.030926	0.69372	93	3	0.32531
Peak_1814	6	0.5021	0.6477	0.999992	1547	2	-0.25486	0.50584	0.65284	0.999998	1646	2	0.23373
chr6;67127101:67128101	1	0.50258	0.50191	0.999992	1548	0	0	0.49742	0.49664	0.999998	1628	0	0
Peak_2618	4	0.50294	0.56848	0.999992	1549	1	-0.2598	0.0082077	0.027861	0.666416	87	1	0.77197
Peak_686	6	0.5036	0.64893	0.999992	1550	2	-0.20545	0.84608	0.85196	0.999998	2428	1	0.13397
Peak_1815	8	0.50558	0.69287	0.999992	1551	2	-0.27018	0.069772	0.2005	0.882545	426	4	0.32431
chr9;7741497:7742497	1	0.50678	0.50593	0.999992	1552	0	0	0.49322	0.49233	0.999998	1623	0	0
Peak_570	2	0.50692	0.50694	0.999992	1553	1	-0.22555	0.67586	0.67617	0.999998	2029	0	0
NO_TARGET_10	1	0.50735	0.50644	0.999992	1554	0	0	0.49265	0.4918	0.999998	1622	0	0
NO_TARGET_114	1	0.50759	0.5067	0.999992	1555	0	0	0.49241	0.49154	0.999998	1621	0	0
Peak_723	2	0.50771	0.50776	0.999992	1556	1	-0.15369	0.82744	0.82638	0.999998	2373	0	0
Peak_2515	3	0.50889	0.52688	0.999992	1557	1	-0.25524	0.35712	0.42387	0.981174	1314	1	0.23799
Peak_2154	3	0.50965	0.52744	0.999992	1558	1	-0.26232	0.24653	0.3563	0.954605	1019	1	0.35693
chr13;32011191:32012191	2	0.51009	0.51047	0.999992	1559	0	0	0.8639	0.86333	0.999998	2470	0	0
chr5;97465072:97466072	1	0.51082	0.50998	0.999992	1560	0	0	0.48918	0.48836	0.999998	1615	0	0
Peak_1478	6	0.51286	0.65704	0.999992	1561	1	-1.0189	0.0034609	0.014266	0.56385	48	4	0.35757
Peak_2598	12	0.51299	0.7604	0.999992	1562	3	-0.27775	0.34419	0.61933	0.999998	1279	4	0.26065
NO_TARGET_466	1	0.51332	0.51252	0.999992	1563	0	0	0.48668	0.48595	0.999857	1612	0	0
Peak_1589	2	0.51347	0.51391	0.999992	1564	0	0	0.88378	0.88329	0.999998	2524	0	0
Peak_1618	2	0.5137	0.5141	0.999992	1565	0	0	0.88101	0.88061	0.999998	2519	0	0
Peak_142	1	0.51404	0.51322	0.999992	1566	0	0	0.48596	0.48525	0.999857	1611	0	0
Peak_2383	4	0.51431	0.57517	0.999992	1567	1	-0.30219	0.65346	0.67096	0.999998	1970	1	0.18292
chr5;124850649:124851649	1	0.51461	0.51375	0.999992	1568	0	0	0.48539	0.48475	0.999857	1609	0	0
Peak_393	2	0.51471	0.51505	0.999992	1569	0	0	0.84142	0.84042	0.999998	2417	0	0
Peak_697	6	0.51477	0.65871	0.999992	1570	2	-0.34378	0.68901	0.76547	0.999998	2064	1	0.30078
Peak_991	1	0.51513	0.51429	0.999992	1571	0	0	0.48487	0.4842	0.999857	1608	0	0
Peak_1677	1	0.51562	0.51478	0.999992	1572	0	0	0.48438	0.48366	0.999857	1607	0	0
Peak_2208	7	0.51614	0.67401	0.999992	1573	2	-0.31774	0.084022	0.21505	0.888092	474	4	0.24727
NO_TARGET_401	1	0.51647	0.5156	0.999992	1574	0	0	0.48353	0.48275	0.999857	1605	0	0
Peak_1747	2	0.51696	0.51743	0.999992	1575	0	0	0.25777	0.28459	0.93235	1050	1	0.33901
NO_TARGET_84	1	0.51703	0.51612	0.999992	1576	0	0	0.48297	0.48222	0.999857	1603	0	0
NO_TARGET_445	1	0.51711	0.51619	0.999992	1577	0	0	0.48289	0.48217	0.999857	1602	0	0
Peak_2318	8	0.51725	0.6996	0.999992	1578	2	-0.36413	0.012202	0.051533	0.720309	111	4	0.3916
Peak_1760	5	0.51821	0.63455	0.999992	1579	1	-0.32223	0.50571	0.63785	0.999998	1645	1	0.27145
NO_TARGET_43	1	0.51848	0.51756	0.999992	1580	0	0	0.48152	0.48079	0.999857	1601	0	0
chr2;56736706:56737706	1	0.51921	0.51825	0.999992	1581	0	0	0.48079	0.48003	0.999857	1598	0	0
Peak_1077	10	0.51951	0.73001	0.999992	1582	3	-0.18753	0.031365	0.11461	0.805284	236	5	0.30748
Peak_2507	3	0.51952	0.5353	0.999992	1583	1	-0.23811	0.13773	0.22571	0.89555	676	2	0.29011
chr23;83659569:83660569	1	0.52115	0.52026	0.999992	1584	0	0	0.47885	0.47818	0.999857	1593	0	0
Peak_300	4	0.52141	0.57932	0.999992	1585	1	-0.24539	0.74758	0.74863	0.999998	2186	1	0.12563
Peak_735	6	0.52143	0.6643	0.999992	1586	2	-0.22063	0.079497	0.2024	0.882545	454	3	0.28611
Peak_980	12	0.52177	0.76517	0.999992	1587	3	-0.26755	0.27348	0.54889	0.999998	1093	3	0.27782
chr1;46470461:46471461	1	0.52228	0.52144	0.999992	1588	0	0	0.47772	0.47709	0.999857	1589	0	0
Peak_2414	2	0.52278	0.5232	0.999992	1589	0	0	0.87561	0.87519	0.999998	2501	0	0
Peak_1631	1	0.52341	0.52263	0.999992	1590	0	0	0.47659	0.47603	0.999857	1588	0	0
Peak_2336	4	0.52456	0.5813	0.999992	1591	1	-0.27038	0.98414	0.98421	0.999998	2830	0	0
Peak_47	1	0.5247	0.52391	0.999992	1592	0	0	0.4753	0.47476	0.99942	1587	0	0
chr17;6233783:6234783	1	0.52486	0.52406	0.999992	1593	0	0	0.47514	0.47456	0.99942	1586	0	0
Peak_1232	8	0.52488	0.70413	0.999992	1594	1	-0.49643	0.040899	0.13179	0.826012	287	2	0.45362
Peak_2045	10	0.52494	0.73392	0.999992	1595	3	-0.24423	0.32555	0.57894	0.999998	1238	4	0.25966
NO_TARGET_338	1	0.52543	0.52462	0.999992	1596	0	0	0.47457	0.47402	0.99942	1585	0	0
Peak_1829	3	0.52603	0.54052	0.999992	1597	1	-0.40189	0.058278	0.11552	0.805284	374	1	0.51015
chr2;4187453:4188453	2	0.52617	0.52673	0.999992	1598	0	0	0.76729	0.76656	0.999998	2235	0	0
Peak_230	1	0.52631	0.52548	0.999992	1599	0	0	0.47369	0.47304	0.99942	1583	0	0
NO_TARGET_349	1	0.5268	0.52589	0.999992	1600	0	0	0.4732	0.47264	0.99942	1582	0	0
Peak_1491	6	0.52695	0.66905	0.999992	1601	2	-0.28755	0.44202	0.6001	0.999998	1508	2	0.2226
NO_TARGET_205	1	0.52704	0.5261	0.999992	1602	0	0	0.47296	0.4724	0.99942	1579	0	0
Peak_1958	6	0.52731	0.66941	0.999992	1603	1	-0.40418	0.56821	0.70609	0.999998	1788	2	0.14503
Peak_1961	4	0.52751	0.58308	0.999992	1604	1	-0.32794	0.90122	0.90148	0.999998	2561	0	0
Peak_2478	2	0.52778	0.52835	0.999992	1605	0	0	0.70801	0.70801	0.999998	2099	0	0
NO_TARGET_471	1	0.52793	0.52689	0.999992	1606	0	0	0.47207	0.47149	0.99942	1576	0	0
chr9;10878285:10879285	1	0.52809	0.52706	0.999992	1607	0	0	0.47191	0.47134	0.99942	1575	0	0
Peak_1495	7	0.5284	0.68269	0.999992	1608	2	-0.26693	0.12117	0.28558	0.93235	609	3	0.34558
Peak_2610	7	0.5286	0.68282	0.999992	1609	2	-0.32657	0.87438	0.88442	0.999998	2492	1	0.1649
chr7;65471488:65472488	2	0.52883	0.52941	0.999992	1610	0	0	0.56037	0.56124	0.999998	1768	0	0
chr18;30122789:30123789	1	0.52898	0.52794	0.999992	1611	0	0	0.47102	0.47041	0.99942	1570	0	0
NO_TARGET_21	1	0.52946	0.52852	0.999992	1612	0	0	0.47054	0.46991	0.99942	1569	0	0
chr5;7968629:7969629	1	0.52987	0.52889	0.999992	1613	0	0	0.47013	0.46954	0.99942	1567	0	0
Peak_1	16	0.5305	0.7995	0.999992	1614	2	-0.42664	0.029071	0.12966	0.826012	220	8	0.27078
Peak_2250	6	0.53098	0.67258	0.999992	1615	2	-0.21823	0.77646	0.80757	0.999998	2255	1	0.17622
Peak_2022	6	0.53119	0.6728	0.999992	1616	2	-0.36419	0.79106	0.81574	0.999998	2277	1	0.22426
NO_TARGET_31	1	0.5314	0.53037	0.999992	1617	0	0	0.4686	0.46792	0.99942	1566	0	0
Peak_828	2	0.53154	0.53218	0.999992	1618	0	0	0.51201	0.51244	0.999998	1660	1	0.13749
Peak_444	2	0.53199	0.53263	0.999992	1619	0	0	0.47115	0.47235	0.99942	1572	1	0.1767
Peak_2281	2	0.5321	0.53273	0.999992	1620	0	0	0.41306	0.41747	0.981174	1447	1	0.18546
NO_TARGET_433	1	0.53245	0.53138	0.999992	1621	0	0	0.46755	0.46691	0.999005	1564	0	0
Peak_1543	7	0.53259	0.68565	0.999992	1622	1	-0.704	0.11153	0.2677	0.926205	579	3	0.24728
Peak_2395	1	0.53277	0.53167	0.999992	1623	0	0	0.46723	0.46661	0.999005	1563	0	0
Peak_269	3	0.53291	0.54612	0.999992	1624	1	-0.26612	0.70615	0.7072	0.999998	2094	0	0
chr13;107006253:107007253	1	0.5335	0.53239	0.999992	1625	0	0	0.4665	0.46585	0.998909	1561	0	0
Peak_760	1	0.53366	0.5325	0.999992	1626	0	0	0.46634	0.4657	0.998909	1560	0	0
NO_TARGET_369	1	0.53406	0.53287	0.999992	1627	0	0	0.46594	0.46534	0.998909	1559	0	0
NO_TARGET_437	1	0.5343	0.53311	0.999992	1628	0	0	0.4657	0.46513	0.998909	1558	0	0
Peak_1917	1	0.53439	0.53318	0.999992	1629	0	0	0.46561	0.46505	0.998909	1557	0	0
Peak_2487	3	0.53466	0.54741	0.999992	1630	1	-0.33284	0.26739	0.36851	0.960585	1079	1	0.38411
Peak_357	3	0.5348	0.54752	0.999992	1631	1	-0.19844	0.8119	0.81324	0.999998	2335	0	0
Peak_1061	2	0.53491	0.53539	0.999992	1632	0	0	0.75322	0.75267	0.999998	2205	0	0
Peak_1282	3	0.53495	0.5476	0.999992	1633	1	-0.48037	0.67378	0.67487	0.999998	2021	0	0
chr13;109845918:109846918	1	0.53495	0.53377	0.999992	1634	0	0	0.46505	0.46455	0.998909	1556	0	0
Peak_2164	6	0.53591	0.67694	0.999992	1635	2	-0.19551	0.5102	0.6565	0.999998	1656	2	0.23535
NO_TARGET_306	1	0.536	0.53482	0.999992	1636	0	0	0.464	0.46354	0.998909	1554	0	0
Peak_1940	9	0.53758	0.7406	0.999992	1637	2	-0.40289	0.032043	0.11493	0.805284	240	3	0.49712
Peak_819	4	0.53791	0.58915	0.999992	1638	1	-0.28935	0.16366	0.27983	0.928656	771	2	0.34073
Peak_2192	1	0.5381	0.53686	0.999992	1639	0	0	0.4619	0.46135	0.995842	1550	0	0
Peak_1320	3	0.53857	0.55054	0.999992	1640	1	-0.30041	0.55585	0.56733	0.999998	1756	1	0.2533
Peak_2036	2	0.53859	0.5393	0.999992	1641	0	0	0.88312	0.88258	0.999998	2520	0	0
Peak_799	5	0.53878	0.64357	0.999992	1642	1	-0.40764	0.08055	0.18174	0.860785	461	3	0.31387
Peak_706	3	0.53901	0.55099	0.999992	1643	1	-0.22117	0.26482	0.36691	0.958871	1071	1	0.45372
Peak_91	11	0.5396	0.75594	0.999992	1644	3	-0.48399	0.034019	0.12738	0.821641	255	6	0.37263
Peak_724	3	0.54002	0.55184	0.999992	1645	1	-0.28552	0.86835	0.86958	0.999998	2476	0	0
Peak_225	10	0.54062	0.74559	0.999992	1646	3	-0.323	0.097897	0.26688	0.926205	537	5	0.24013
Peak_53	9	0.54073	0.74193	0.999992	1647	2	-0.38165	0.22763	0.45445	0.988984	961	4	0.27553
chr23;89021119:89022119	1	0.54108	0.53993	0.999992	1648	0	0	0.45892	0.45834	0.991537	1546	0	0
Peak_608	3	0.54131	0.55288	0.999992	1649	1	-0.2481	0.79839	0.79969	0.999998	2294	0	0
NO_TARGET_63	1	0.54149	0.54027	0.999992	1650	0	0	0.45851	0.45791	0.991537	1545	0	0
Peak_111	3	0.54261	0.55385	0.999992	1651	1	-0.18977	0.19444	0.30238	0.935088	861	1	0.38428
NO_TARGET_298	1	0.54294	0.54176	0.999992	1652	0	0	0.45706	0.45648	0.990653	1544	0	0
Peak_1994	10	0.54318	0.74749	0.999992	1653	3	-0.26345	0.075217	0.22186	0.894464	445	2	0.40494
Peak_169	1	0.54343	0.5423	0.999992	1654	0	0	0.45657	0.45601	0.990653	1543	0	0
Peak_33	6	0.54353	0.68342	0.999992	1655	2	-0.33065	0.019559	0.065317	0.729869	164	4	0.28044
Peak_2399	4	0.54404	0.59306	0.999992	1656	1	-0.30897	0.32232	0.4581	0.991537	1228	2	0.2014
NO_TARGET_304	1	0.54419	0.54304	0.999992	1657	0	0	0.45581	0.45528	0.990059	1541	0	0
Peak_603	11	0.54536	0.75975	0.999992	1658	3	-0.27764	0.19742	0.44187	0.987329	866	2	0.38867
Peak_2117	1	0.5456	0.54465	0.999992	1659	0	0	0.4544	0.45385	0.988416	1539	0	0
chr18;8552364:8553364	1	0.54609	0.54518	0.999992	1660	0	0	0.45391	0.45328	0.987943	1538	0	0
NO_TARGET_121	1	0.54633	0.54542	0.999992	1661	0	0	0.45367	0.45299	0.987943	1536	0	0
Peak_1013	5	0.54634	0.64714	0.999992	1662	1	-0.27602	0.25696	0.40937	0.981174	1046	2	0.2684
NO_TARGET_461	1	0.54649	0.54556	0.999992	1663	0	0	0.45351	0.45286	0.987943	1534	0	0
chr18;57990074:57991074	1	0.54665	0.54571	0.999992	1664	0	0	0.45335	0.45267	0.987943	1533	0	0
chr23;94018019:94019019	2	0.54743	0.54818	0.999992	1665	0	0	0.10989	0.17176	0.856302	574	1	0.39847
NO_TARGET_363	1	0.54875	0.54784	0.999992	1666	0	0	0.45125	0.45058	0.987943	1528	0	0
Peak_1927	1	0.54891	0.54799	0.999992	1667	0	0	0.45109	0.45039	0.987943	1527	0	0
NO_TARGET_426	1	0.54964	0.54877	0.999992	1668	0	0	0.45036	0.44963	0.987943	1526	0	0
Peak_1797	17	0.55042	0.81558	0.999992	1669	5	-0.31705	0.34771	0.66181	0.999998	1289	5	0.18418
NO_TARGET_30	1	0.55085	0.5499	0.999992	1670	0	0	0.44915	0.44844	0.987644	1521	0	0
Peak_2169	7	0.55111	0.6989	0.999992	1671	1	-0.62745	0.88082	0.88876	0.999998	2518	1	0.22273
Peak_1198	6	0.55142	0.69066	0.999992	1672	1	-0.48857	0.21346	0.39135	0.980219	923	3	0.1523
NO_TARGET_482	1	0.55166	0.55067	0.999992	1673	0	0	0.44834	0.44765	0.987329	1520	0	0
chr1;158550895:158551895	1	0.5521	0.55122	0.999992	1674	0	0	0.4479	0.44719	0.987329	1518	0	0
Peak_231	8	0.55292	0.7208	0.999992	1675	2	-0.38416	0.3867	0.60202	0.999998	1379	3	0.17604
Peak_1557	1	0.55473	0.55379	0.999992	1676	0	0	0.44527	0.44452	0.987329	1514	0	0
Peak_1419	4	0.55522	0.59993	0.999992	1677	1	-0.24011	0.68553	0.69591	0.999998	2051	1	0.1857
chr20;39984459:39985459	1	0.55529	0.55446	0.999992	1678	0	0	0.44471	0.44401	0.987329	1513	0	0
Peak_2514	6	0.55563	0.69458	0.999992	1679	1	-0.40021	0.92426	0.92432	0.999998	2626	0	0
NO_TARGET_144	1	0.55569	0.55487	0.999992	1680	0	0	0.44431	0.44362	0.987329	1512	0	0
Peak_1238	8	0.55583	0.7226	0.999992	1681	2	-0.38282	0.029635	0.10144	0.774301	225	4	0.29982
Peak_2547	2	0.5564	0.55715	0.999992	1682	0	0	0.56154	0.56245	0.999998	1773	0	0
Peak_906	2	0.55731	0.55818	0.999992	1683	0	0	0.42426	0.42786	0.981174	1469	1	0.18756
Peak_1894	6	0.55809	0.69689	0.999992	1684	2	-0.1874	0.40485	0.57028	0.999998	1430	1	0.43603
Peak_2376	4	0.5589	0.60218	0.999992	1685	1	-0.27154	0.75124	0.75203	0.999998	2195	1	0.13381
Peak_2542	11	0.55902	0.76843	0.999992	1686	3	-0.23422	0.13631	0.34503	0.948151	670	5	0.26155
Peak_599	7	0.55992	0.7055	0.999992	1687	2	-0.25886	0.050032	0.14661	0.837529	338	3	0.35839
Peak_2084	18	0.56142	0.82738	0.999992	1688	2	-0.41011	0.0018147	0.013627	0.56385	30	11	0.27962
NO_TARGET_337	1	0.56159	0.56085	0.999992	1689	0	0	0.43841	0.43758	0.984471	1502	0	0
Peak_2347	4	0.56169	0.60402	0.999992	1690	1	-0.32189	0.49138	0.56847	0.999998	1620	1	0.2676
Peak_598	1	0.56247	0.56184	0.999992	1691	0	0	0.43753	0.43678	0.983561	1499	0	0
Peak_1336	2	0.56272	0.56357	0.999992	1692	0	0	0.34267	0.35566	0.954605	1272	1	0.24011
Peak_1246	3	0.56314	0.57124	0.999992	1693	1	-0.18345	0.59588	0.60179	0.999998	1842	1	0.24089
Peak_1496	3	0.56328	0.57134	0.999992	1694	1	-0.25466	0.28302	0.37782	0.969712	1118	1	0.29829
Peak_29	2	0.56336	0.56415	0.999992	1695	0	0	0.64808	0.64888	0.999998	1955	0	0
Peak_1050	3	0.5637	0.57166	0.999992	1696	1	-0.20438	0.19635	0.30477	0.935088	863	2	0.27794
chr22;47295227:47296227	1	0.56377	0.56315	0.999992	1697	0	0	0.43623	0.43553	0.982704	1498	0	0
Peak_2545	1	0.56595	0.56532	0.999992	1698	0	0	0.43405	0.43333	0.981174	1495	0	0
Peak_1582	9	0.56605	0.75403	0.999992	1699	1	-0.39591	0.0031292	0.016076	0.56385	43	7	0.2609
Peak_1206	1	0.56643	0.56576	0.999992	1700	0	0	0.43357	0.43284	0.981174	1492	0	0
Peak_811	2	0.56698	0.56792	0.999992	1701	0	0	0.85173	0.85072	0.999998	2444	0	0
Peak_2450	1	0.56716	0.56644	0.999992	1702	0	0	0.43284	0.43215	0.981174	1491	0	0
Peak_1583	3	0.56758	0.57504	0.999992	1703	1	-0.17614	0.8892	0.88993	0.999998	2537	0	0
NO_TARGET_138	1	0.56804	0.56733	0.999992	1704	0	0	0.43196	0.43123	0.981174	1490	0	0
chr5;5540918:5541918	1	0.56829	0.5676	0.999992	1705	0	0	0.43171	0.43093	0.981174	1488	0	0
NO_TARGET_269	1	0.56869	0.56801	0.999992	1706	0	0	0.43131	0.43058	0.981174	1487	0	0
Peak_1090	6	0.56877	0.70612	0.999992	1707	1	-0.32479	0.24497	0.43428	0.981287	1014	3	0.17314
Peak_1515	23	0.56881	0.85719	0.999992	1708	5	-0.32312	0.27022	0.61821	0.999998	1087	8	0.24797
Peak_1620	3	0.57117	0.57825	0.999992	1709	1	-0.26754	0.8149	0.81622	0.999998	2342	0	0
Peak_1331	2	0.57122	0.57226	0.999992	1710	0	0	0.62115	0.62208	0.999998	1892	0	0
Peak_498	3	0.57131	0.57839	0.999992	1711	1	-0.16269	0.26443	0.36669	0.958871	1070	1	0.64641
NO_TARGET_409	1	0.57192	0.57128	0.999992	1712	0	0	0.42808	0.42743	0.981174	1480	0	0
Peak_731	2	0.57196	0.57305	0.999992	1713	0	0	0.079785	0.13739	0.830855	457	1	0.39768
NO_TARGET_139	1	0.5724	0.57176	0.999992	1714	0	0	0.4276	0.42698	0.981174	1478	0	0
chr18;53863419:53864419	1	0.57252	0.57187	0.999992	1715	0	0	0.42748	0.42688	0.981174	1477	0	0
Peak_521	1	0.57426	0.5736	0.999992	1716	0	0	0.42574	0.42517	0.981174	1473	0	0
Peak_2613	2	0.57438	0.57551	0.999992	1717	0	0	0.55758	0.55845	0.999998	1761	0	0
Peak_744	1	0.5745	0.57386	0.999992	1718	0	0	0.4255	0.42494	0.981174	1472	0	0
chr19;57976219:57977219	1	0.57474	0.57408	0.999992	1719	0	0	0.42526	0.4247	0.981174	1471	0	0
NO_TARGET_156	1	0.5762	0.57547	0.999992	1720	0	0	0.4238	0.4232	0.981174	1467	0	0
Peak_1849	3	0.57693	0.58325	0.999992	1721	1	-0.23277	0.32615	0.40445	0.981174	1243	1	0.36108
Peak_1659	5	0.5772	0.66152	0.999992	1722	1	-0.63597	0.13948	0.27902	0.928656	679	3	0.25793
Peak_151	9	0.57733	0.75946	0.999992	1723	2	-0.35004	0.45309	0.6701	0.999998	1532	3	0.28776
chr20;40247870:40248870	2	0.57764	0.57889	0.999992	1724	0	0	0.87703	0.87664	0.999998	2505	0	0
chr16;86405939:86406939	1	0.57813	0.57757	0.999992	1725	0	0	0.42187	0.42142	0.981174	1465	0	0
Peak_2366	3	0.5783	0.58446	0.999992	1726	1	-0.2608	0.35694	0.42377	0.981174	1312	1	0.32267
NO_TARGET_354	1	0.57854	0.57798	0.999992	1727	0	0	0.42146	0.42109	0.981174	1463	0	0
Peak_395	3	0.57898	0.58501	0.999992	1728	1	-0.23811	0.28611	0.37955	0.969783	1125	1	0.29965
Peak_212	2	0.57911	0.58031	0.999992	1729	0	0	0.35776	0.36861	0.960585	1316	1	0.26017
chr11;81128070:81129070	2	0.57932	0.58053	0.999992	1730	0	0	0.49667	0.49689	0.999998	1627	1	0.12985
NO_TARGET_320	1	0.57934	0.57889	0.999992	1731	0	0	0.42066	0.42028	0.981174	1461	0	0
chr14;25937760:25938760	1	0.58007	0.57966	0.999992	1732	0	0	0.41993	0.4196	0.981174	1460	0	0
Peak_901	3	0.58047	0.58638	0.999992	1733	1	-0.24135	0.22293	0.3405	0.944065	947	2	0.32649
Peak_791	14	0.58057	0.81329	0.999992	1734	1	-0.67125	0.034745	0.14252	0.837529	260	7	0.22672
NO_TARGET_171	1	0.58096	0.58052	0.999992	1735	0	0	0.41904	0.41873	0.981174	1458	0	0
Peak_939	12	0.58196	0.79803	0.999992	1736	1	-0.49156	0.14093	0.36659	0.958871	684	4	0.3816
Peak_56	8	0.58327	0.73913	0.999992	1737	1	-0.48809	0.40104	0.61579	0.999998	1423	2	0.28604
Peak_1026	3	0.58331	0.58885	0.999992	1738	1	-0.38337	0.021531	0.055318	0.722794	177	2	0.58617
Peak_2232	1	0.58378	0.58337	0.999992	1739	0	0	0.41622	0.41578	0.981174	1453	0	0
chr14;100944217:100945217	1	0.58491	0.58444	0.999992	1740	0	0	0.41509	0.41464	0.981174	1451	0	0
Peak_1510	6	0.58508	0.71776	0.999992	1741	1	-0.33492	0.25778	0.45091	0.987943	1051	3	0.35923
Peak_1498	3	0.58534	0.59072	0.999992	1742	1	-0.15154	0.72088	0.72239	0.999998	2128	0	0
Peak_2579	20	0.58569	0.85515	0.999992	1743	3	-0.37071	0.022527	0.11276	0.805284	182	9	0.33271
chr9;111311519:111312519	1	0.58588	0.58544	0.999992	1744	0	0	0.41412	0.41369	0.981174	1448	0	0
Peak_2486	3	0.58682	0.5921	0.999992	1745	1	-0.22637	0.87895	0.87993	0.999998	2512	0	0
NO_TARGET_211	1	0.58734	0.58692	0.999992	1746	0	0	0.41266	0.41222	0.981174	1446	0	0
Peak_1497	22	0.58764	0.86122	0.999992	1747	6	-0.26865	0.23915	0.57264	0.999998	996	8	0.23569
Peak_63	2	0.58786	0.5889	0.999992	1748	0	0	0.80474	0.80377	0.999998	2308	0	0
NO_TARGET_89	1	0.58847	0.58796	0.999992	1749	0	0	0.41153	0.4111	0.981174	1445	0	0
Peak_907	7	0.58923	0.72781	0.999992	1750	2	-0.30575	0.19147	0.37931	0.969783	850	1	0.46819
Peak_1471	7	0.58944	0.72797	0.999992	1751	1	-0.44458	0.49059	0.66122	0.999998	1618	2	0.25022
Peak_1270	1	0.58968	0.58925	0.999992	1752	0	0	0.41032	0.40996	0.981174	1441	0	0
Peak_847	5	0.59001	0.66788	0.999992	1753	1	-0.25961	0.82169	0.82202	0.999998	2356	1	0.16683
Peak_790	2	0.59034	0.59131	0.999992	1754	0	0	0.39812	0.40397	0.981174	1416	1	0.20538
Peak_2485	14	0.59176	0.82056	0.999992	1755	4	-0.27864	0.68512	0.8759	0.999998	2050	2	0.26112
Peak_1089	14	0.59216	0.82082	0.999992	1756	4	-0.3239	0.22445	0.50645	0.999998	950	4	0.31519
Peak_1624	7	0.59233	0.73013	0.999992	1757	1	-0.36953	0.033376	0.11054	0.804874	247	4	0.24856
Peak_1042	1	0.59266	0.59235	0.999992	1758	0	0	0.40734	0.4069	0.981174	1437	0	0
Peak_2531	22	0.59316	0.86405	0.999992	1759	4	-0.34971	0.052619	0.21841	0.891593	348	7	0.38545
Peak_1979	2	0.59344	0.59443	0.999992	1760	0	0	0.38312	0.3904	0.980015	1372	1	0.19747
chr15;77826288:77827288	1	0.59379	0.59335	0.999992	1761	0	0	0.40621	0.40571	0.981174	1434	0	0
Peak_745	3	0.59416	0.59877	0.999992	1762	1	-0.19912	0.71662	0.71831	0.999998	2119	0	0
Peak_2050	1	0.59428	0.59382	0.999992	1763	0	0	0.40572	0.40519	0.981174	1433	0	0
Peak_1235	8	0.59439	0.74598	0.999992	1764	1	-0.64613	0.30719	0.5243	0.999998	1183	1	0.50216
Peak_2543	2	0.59467	0.59563	0.999992	1765	0	0	0.088437	0.15096	0.839314	493	1	0.48728
NO_TARGET_470	1	0.59468	0.59429	0.999992	1766	0	0	0.40532	0.40472	0.981174	1432	0	0
chr12;112605305:112606305	2	0.59488	0.59586	0.999992	1767	0	0	0.67503	0.67538	0.999998	2027	0	0
chr11;115631782:115632782	1	0.59488	0.59451	0.999992	1768	0	0	0.40512	0.40451	0.981174	1431	0	0
Peak_1586	3	0.59562	0.60008	0.999992	1769	1	-0.19696	0.8091	0.81044	0.999998	2325	0	0
Peak_1863	3	0.59588	0.60032	0.999992	1770	1	-0.26995	0.57748	0.58561	0.999998	1807	1	0.28045
Peak_2185	2	0.59642	0.59733	0.999992	1771	0	0	0.40437	0.40955	0.981174	1429	1	0.19077
NO_TARGET_135	1	0.59654	0.59613	0.999992	1772	0	0	0.40346	0.4029	0.981174	1427	0	0
Peak_2081	1	0.59718	0.59679	0.999992	1773	0	0	0.40282	0.40222	0.981174	1425	0	0
Peak_2124	5	0.59767	0.67152	0.999992	1774	1	-0.25113	0.85086	0.85068	0.999998	2441	0	0
Peak_412	2	0.59867	0.59964	0.999992	1775	0	0	0.27876	0.30166	0.935088	1104	1	0.28336
NO_TARGET_198	1	0.60025	0.59995	0.999992	1776	0	0	0.39975	0.39929	0.981174	1420	0	0
NO_TARGET_319	1	0.6009	0.60067	0.999992	1777	0	0	0.3991	0.3987	0.981174	1418	0	0
Peak_1484	15	0.60106	0.82972	0.999992	1778	4	-0.24886	0.41071	0.7017	0.999998	1443	4	0.25053
Peak_1136	2	0.60153	0.60243	0.999992	1779	0	0	0.78026	0.77959	0.999998	2261	0	0
NO_TARGET_113	1	0.60235	0.60205	0.999992	1780	0	0	0.39765	0.39734	0.981174	1415	0	0
Peak_941	4	0.60261	0.63091	0.999992	1781	1	-0.3494	0.83926	0.83916	0.999998	2408	0	0
chr19;28033429:28034429	1	0.60275	0.60252	0.999992	1782	0	0	0.39725	0.39697	0.981174	1412	0	0
Peak_622	10	0.60329	0.79275	0.999992	1783	2	-0.53857	0.033952	0.12233	0.817521	254	6	0.32594
Peak_155	1	0.60356	0.6033	0.999992	1784	0	0	0.39644	0.39612	0.981174	1410	0	0
chr6;19978292:19979292	1	0.6038	0.60352	0.999992	1785	0	0	0.3962	0.39585	0.981174	1409	0	0
Peak_2332	5	0.60386	0.67453	0.999992	1786	1	-0.27296	0.32676	0.47493	0.99942	1247	2	0.41318
NO_TARGET_168	1	0.60388	0.6036	0.999992	1787	0	0	0.39612	0.3958	0.981174	1407	0	0
Peak_310	20	0.60391	0.86339	0.999992	1788	3	-0.39285	0.0064777	0.04127	0.69372	76	11	0.28172
NO_TARGET_204	1	0.60404	0.60379	0.999992	1789	0	0	0.39596	0.39566	0.981174	1406	0	0
NO_TARGET_56	1	0.60421	0.60393	0.999992	1790	0	0	0.39579	0.39551	0.981174	1405	0	0
NO_TARGET_312	1	0.60493	0.60469	0.999992	1791	0	0	0.39507	0.39483	0.981174	1399	0	0
Peak_1955	9	0.60522	0.77322	0.999992	1792	2	-0.5023	0.10285	0.27444	0.927269	555	2	0.34416
chr11;71295584:71296584	1	0.60542	0.60511	0.999992	1793	0	0	0.39458	0.39434	0.981174	1398	0	0
Peak_11	4	0.60599	0.63318	0.999992	1794	1	-0.20294	0.75203	0.75277	0.999998	2199	1	0.15403
NO_TARGET_172	1	0.60852	0.60817	0.999992	1795	0	0	0.39148	0.39121	0.980219	1388	0	0
Peak_682	3	0.60872	0.6121	0.999992	1796	1	-0.18696	0.63443	0.63664	0.999998	1925	1	0.13021
Peak_2018	15	0.6097	0.83477	0.999992	1797	3	-0.38866	0.0053668	0.03164	0.69372	68	8	0.37002
Peak_1225	1	0.60986	0.60951	0.999992	1798	0	0	0.39014	0.38984	0.980015	1386	0	0
Peak_2342	3	0.61001	0.61329	0.999992	1799	1	-0.17623	0.75968	0.76058	0.999998	2214	0	0
Peak_1778	2	0.61014	0.61088	0.999992	1800	0	0	0.36215	0.37233	0.96102	1324	1	0.42106
Peak_1717	2	0.61176	0.61268	0.999992	1801	0	0	0.7633	0.76271	0.999998	2223	0	0
Peak_1585	10	0.61181	0.79904	0.999992	1802	2	-0.38453	0.86343	0.92757	0.999998	2469	1	0.26731
NO_TARGET_463	1	0.61203	0.61149	0.999992	1803	0	0	0.38797	0.38776	0.978709	1383	0	0
NO_TARGET_95	1	0.61244	0.61196	0.999992	1804	0	0	0.38756	0.38733	0.978709	1382	0	0
Peak_1949	2	0.61256	0.61346	0.999992	1805	0	0	0.22031	0.25456	0.917604	939	1	0.29924
Peak_1921	3	0.61285	0.61573	0.999992	1806	1	-0.20087	0.81022	0.81162	0.999998	2330	0	0
Peak_1057	2	0.61417	0.61497	0.999992	1807	0	0	0.65863	0.65923	0.999998	1979	0	0
Peak_1915	1	0.61438	0.61393	0.999992	1808	0	0	0.38562	0.38534	0.978709	1378	0	0
chr10;22428993:22429993	2	0.61457	0.61535	0.999992	1809	0	0	0.65162	0.65219	0.999998	1962	0	0
Peak_488	2	0.61487	0.61565	0.999992	1810	0	0	0.30282	0.32176	0.939337	1172	1	0.24992
Peak_1735	2	0.61597	0.61672	0.999992	1811	0	0	0.64779	0.64857	0.999998	1954	0	0
chr8;57764933:57765933	1	0.61631	0.61588	0.999992	1812	0	0	0.38369	0.38338	0.975786	1374	0	0
chr13;75960431:75961431	1	0.61704	0.61656	0.999992	1813	0	0	0.38296	0.38261	0.974662	1371	0	0
Peak_2012	7	0.61731	0.7489	0.999992	1814	2	-0.24408	0.80322	0.84648	0.999998	2304	1	0.2843
chr14;21590025:21591025	1	0.61777	0.61731	0.999992	1815	0	0	0.38223	0.38192	0.974617	1368	0	0
chr11;33191803:33192803	1	0.61995	0.61933	0.999992	1816	0	0	0.38005	0.3797	0.969783	1360	0	0
Peak_2088	1	0.62124	0.62074	0.999992	1817	0	0	0.37876	0.37834	0.969712	1358	0	0
Peak_2057	7	0.62175	0.75239	0.999992	1818	1	-0.79785	0.83999	0.86418	0.999998	2412	1	0.16977
chr18;30876502:30877502	1	0.62188	0.62137	0.999992	1819	0	0	0.37812	0.37768	0.969712	1357	0	0
chr4;33023270:33024270	1	0.62253	0.62207	0.999992	1820	0	0	0.37747	0.37711	0.969712	1355	0	0
Peak_330	2	0.62254	0.62333	0.999992	1821	0	0	0.69949	0.69951	0.999998	2083	0	0
Peak_809	2	0.62334	0.62411	0.999992	1822	0	0	0.74227	0.74187	0.999998	2174	0	0
NO_TARGET_419	1	0.62406	0.62367	0.999992	1823	0	0	0.37594	0.37567	0.967939	1352	0	0
NO_TARGET_82	1	0.6243	0.62395	0.999992	1824	0	0	0.3757	0.37541	0.967939	1351	0	0
Peak_705	7	0.62509	0.75502	0.999992	1825	2	-0.14171	0.62417	0.75593	0.999998	1901	2	0.1767
chr1;166288717:166289717	2	0.62522	0.62595	0.999992	1826	0	0	0.14711	0.19882	0.882545	707	1	0.38628
Peak_996	6	0.62567	0.73267	0.999992	1827	1	-0.28157	0.23502	0.42048	0.981174	984	3	0.16064
Peak_2397	5	0.62605	0.68596	0.999992	1828	1	-0.21461	0.57942	0.66992	0.999998	1809	1	0.28216
Peak_779	4	0.62692	0.64799	0.999992	1829	1	-0.22362	0.064319	0.14708	0.837529	400	3	0.24649
chr11;122395265:122396265	1	0.62786	0.62767	0.999992	1830	0	0	0.37214	0.37179	0.96102	1344	0	0
NO_TARGET_465	1	0.62834	0.62822	0.999992	1831	0	0	0.37166	0.3713	0.960952	1342	0	0
Peak_1821	1	0.62939	0.62942	0.999992	1832	0	0	0.37061	0.37029	0.960952	1340	0	0
Peak_80	2	0.62945	0.63027	0.999992	1833	0	0	0.66623	0.66659	0.999998	2001	0	0
NO_TARGET_299	1	0.63003	0.63013	0.999992	1834	0	0	0.36997	0.36966	0.960928	1338	0	0
Peak_1056	12	0.63015	0.82446	0.999992	1835	3	-0.33797	0.34261	0.61783	0.999998	1271	4	0.2952
chr12;76623199:76624199	2	0.6321	0.63281	0.999992	1836	0	0	0.82997	0.82882	0.999998	2382	0	0
chr20;23458740:23459740	1	0.63229	0.63248	0.999992	1837	0	0	0.36771	0.36746	0.959473	1336	0	0
Peak_1113	9	0.63296	0.78744	0.999992	1838	2	-0.27763	0.24028	0.47142	0.99942	999	4	0.24685
NO_TARGET_90	1	0.63351	0.63356	0.999992	1839	0	0	0.36649	0.36622	0.958871	1334	0	0
Peak_411	8	0.63377	0.77059	0.999992	1840	2	-0.23463	0.10475	0.26148	0.926131	560	2	0.36049
Peak_2555	3	0.63393	0.63551	0.999992	1841	1	-0.37016	0.32093	0.40106	0.981174	1223	1	0.33845
NO_TARGET_325	1	0.63455	0.63455	0.999992	1842	0	0	0.36545	0.36512	0.958871	1330	0	0
chr23;39898740:39899740	2	0.63474	0.63532	0.999992	1843	0	0	0.41095	0.41561	0.981174	1444	1	0.22997
NO_TARGET_182	1	0.6352	0.63523	0.999992	1844	0	0	0.3648	0.36442	0.958871	1328	0	0
Peak_1262	7	0.63552	0.76331	0.999992	1845	1	-0.38199	0.0038041	0.017483	0.573982	52	6	0.22149
Peak_1213	8	0.63558	0.77173	0.999992	1846	2	-0.35285	0.35067	0.5669	0.999998	1295	3	0.25153
Peak_504	1	0.63601	0.63601	0.999992	1847	0	0	0.36399	0.36361	0.958804	1327	0	0
Peak_2328	11	0.63636	0.81868	0.999992	1848	1	-0.56791	0.14678	0.36238	0.957309	706	4	0.31026
NO_TARGET_86	1	0.63673	0.63674	0.999992	1849	0	0	0.36327	0.36293	0.957874	1326	0	0
Peak_2471	12	0.6371	0.82824	0.999992	1850	2	-0.36209	0.67184	0.8505	0.999998	2020	2	0.36245
Peak_1434	1	0.63754	0.63764	0.999992	1851	0	0	0.36246	0.3621	0.957309	1325	0	0
Peak_1950	2	0.63795	0.6386	0.999992	1852	0	0	0.33216	0.3466	0.948151	1255	1	0.29782
Peak_1839	1	0.63843	0.63852	0.999992	1853	0	0	0.36157	0.36118	0.955853	1323	0	0
Peak_2140	1	0.63907	0.6392	0.999992	1854	0	0	0.36093	0.36058	0.955853	1322	0	0
chr7;9527208:9528208	2	0.64057	0.64112	0.999992	1855	0	0	0.065405	0.11451	0.805284	405	1	0.55728
Peak_2262	1	0.64061	0.64077	0.999992	1856	0	0	0.35939	0.35904	0.954605	1321	0	0
NO_TARGET_14	1	0.64069	0.64084	0.999992	1857	0	0	0.35931	0.35897	0.954605	1320	0	0
chr18;41838589:41839589	1	0.64101	0.64119	0.999992	1858	0	0	0.35899	0.35867	0.954605	1319	0	0
NO_TARGET_297	1	0.64198	0.6421	0.999992	1859	0	0	0.35802	0.35775	0.954605	1317	0	0
Peak_1365	6	0.64264	0.73903	0.999992	1860	1	-0.24395	0.033671	0.1007	0.774301	251	3	0.38282
NO_TARGET_275	1	0.64295	0.64308	0.999992	1861	0	0	0.35705	0.35681	0.954605	1313	0	0
Peak_506	3	0.64303	0.64441	0.999992	1862	1	-0.18433	0.64333	0.64513	0.999998	1945	1	0.16591
Peak_2621	6	0.64305	0.73918	0.999992	1863	1	-0.3091	0.012766	0.047392	0.711373	116	2	0.58376
Peak_1047	2	0.64318	0.64382	0.999992	1864	0	0	0.77988	0.77914	0.999998	2260	0	0
Peak_2532	9	0.64345	0.79291	0.999992	1865	2	-0.61231	0.70427	0.8306	0.999998	2092	1	0.30992
Peak_1960	12	0.64355	0.83208	0.999992	1866	3	-0.26035	0.31552	0.5944	0.999998	1212	2	0.44454
NO_TARGET_300	1	0.64368	0.64389	0.999992	1867	0	0	0.35632	0.35614	0.954605	1311	0	0
Peak_1025	2	0.64385	0.64445	0.999992	1868	0	0	0.27202	0.29632	0.93235	1090	1	0.36717
NO_TARGET_362	1	0.64424	0.64448	0.999992	1869	0	0	0.35576	0.35563	0.954605	1310	0	0
NO_TARGET_382	1	0.64505	0.64533	0.999992	1870	0	0	0.35495	0.35474	0.954605	1306	0	0
Peak_10	10	0.64521	0.81448	0.999992	1871	2	-0.25394	0.58881	0.78293	0.999998	1824	2	0.23831
Peak_683	4	0.64611	0.66231	0.999992	1872	1	-0.28061	0.95115	0.951	0.999998	2711	0	0
NO_TARGET_79	1	0.6465	0.64681	0.999992	1873	0	0	0.3535	0.35336	0.953803	1304	0	0
Peak_2174	1	0.64658	0.64691	0.999992	1874	0	0	0.35342	0.35327	0.953803	1303	0	0
Peak_164	1	0.64803	0.64835	0.999992	1875	0	0	0.35197	0.35178	0.953479	1300	0	0
chr2;113777954:113778954	1	0.64876	0.64908	0.999992	1876	0	0	0.35124	0.35107	0.953237	1297	0	0
Peak_938	7	0.64877	0.77378	0.999992	1877	2	-0.15022	0.62214	0.7544	0.999998	1895	2	0.15404
Peak_1750	1	0.64949	0.64983	0.999992	1878	0	0	0.35051	0.35038	0.952228	1294	0	0
Peak_795	5	0.65038	0.69903	0.999992	1879	1	-0.36781	0.2016	0.35823	0.954605	886	1	0.38166
Peak_638	5	0.65108	0.69943	0.999992	1880	1	-0.22355	0.021501	0.065243	0.729869	176	3	0.36374
Peak_48	1	0.65183	0.65213	0.999992	1881	0	0	0.34817	0.34807	0.948151	1291	0	0
Peak_1588	1	0.65207	0.65242	0.999992	1882	0	0	0.34793	0.34783	0.948151	1290	0	0
NO_TARGET_486	1	0.65385	0.65412	0.999992	1883	0	0	0.34615	0.34614	0.948151	1283	0	0
Peak_1476	3	0.65388	0.65486	0.999992	1884	1	-0.18691	0.83794	0.83894	0.999998	2405	0	0
Peak_1532	4	0.65491	0.66891	0.999992	1885	1	-0.21182	0.08174	0.18054	0.860785	468	2	0.38251
Peak_2438	10	0.65524	0.81868	0.999992	1886	2	-0.49962	0.7681	0.87494	0.999998	2241	1	0.2705
Peak_1085	3	0.65555	0.65645	0.999992	1887	1	-0.37507	0.067006	0.12785	0.821641	409	2	0.32808
chr7;54608840:54609840	1	0.65611	0.65651	0.999992	1888	0	0	0.34389	0.34412	0.946657	1278	0	0
chr21;24158583:24159583	1	0.65627	0.65666	0.999992	1889	0	0	0.34373	0.34393	0.946657	1277	0	0
Peak_496	1	0.65659	0.65701	0.999992	1890	0	0	0.34341	0.34365	0.946657	1275	0	0
Peak_1681	3	0.65686	0.65771	0.999992	1891	1	-0.1462	0.87183	0.87284	0.999998	2483	0	0
NO_TARGET_125	1	0.65699	0.65741	0.999992	1892	0	0	0.34301	0.34318	0.946657	1273	0	0
NO_TARGET_488	1	0.65909	0.65935	0.999992	1893	0	0	0.34091	0.34092	0.944065	1270	0	0
Peak_255	3	0.6597	0.66043	0.999992	1894	0	0	0.12241	0.20422	0.882545	611	2	0.29456
Peak_1722	3	0.65993	0.6607	0.999992	1895	0	0	0.58655	0.59349	0.999998	1817	1	0.19962
Peak_2015	1	0.66006	0.66023	0.999992	1896	0	0	0.33994	0.33986	0.943811	1269	0	0
Peak_1595	1	0.66014	0.66031	0.999992	1897	0	0	0.33986	0.3398	0.943811	1268	0	0
Peak_2595	3	0.66029	0.66106	0.999992	1898	0	0	0.20779	0.32008	0.939337	901	2	0.24715
NO_TARGET_276	1	0.66046	0.66059	0.999992	1899	0	0	0.33954	0.3395	0.943811	1267	0	0
Peak_1394	6	0.66053	0.74616	0.999992	1900	1	-0.32591	0.42157	0.58348	0.999998	1464	2	0.21271
chr12;42930623:42931623	2	0.66164	0.66225	0.999992	1901	0	0	0.26165	0.28788	0.93235	1062	1	0.35938
chr21;23712049:23713049	2	0.66249	0.66312	0.999992	1902	0	0	0.73076	0.73054	0.999998	2159	0	0
Peak_109	2	0.66267	0.66329	0.999992	1903	0	0	0.60964	0.6104	0.999998	1870	0	0
chr2;150656695:150657695	2	0.66305	0.66359	0.999992	1904	0	0	0.68589	0.68621	0.999998	2055	0	0
chr5;3329176:3330176	1	0.66329	0.6634	0.999992	1905	0	0	0.33671	0.33666	0.943811	1263	0	0
NO_TARGET_38	1	0.66442	0.66458	0.999992	1906	0	0	0.33558	0.33541	0.942822	1262	0	0
Peak_1560	7	0.66488	0.78687	0.999992	1907	2	-0.27487	0.038068	0.12092	0.813622	280	3	0.40775
Peak_1810	3	0.66557	0.66641	0.999992	1908	0	0	0.85508	0.85628	0.999998	2453	0	0
Peak_2163	7	0.66557	0.78748	0.999992	1909	2	-0.16804	0.93255	0.93272	0.999998	2647	0	0
Peak_1378	2	0.66557	0.66605	0.999992	1910	0	0	0.77317	0.77239	0.999998	2248	0	0
Peak_2355	1	0.66595	0.66615	0.999992	1911	0	0	0.33405	0.33379	0.942822	1260	0	0
NO_TARGET_431	1	0.66628	0.66651	0.999992	1912	0	0	0.33372	0.33347	0.942822	1258	0	0
Peak_715	3	0.66755	0.66838	0.999992	1913	0	0	0.38257	0.44027	0.987329	1369	1	0.27823
Peak_519	1	0.66757	0.66784	0.999992	1914	0	0	0.33243	0.33209	0.942822	1256	0	0
NO_TARGET_97	1	0.66999	0.67014	0.999992	1915	0	0	0.33001	0.32976	0.939337	1253	0	0
NO_TARGET_284	1	0.67015	0.6703	0.999992	1916	0	0	0.32985	0.32957	0.939337	1252	0	0
NO_TARGET_343	1	0.67136	0.67148	0.999992	1917	0	0	0.32864	0.32833	0.939337	1250	0	0
Peak_1992	3	0.67148	0.67255	0.999992	1918	0	0	0.77246	0.77352	0.999998	2247	0	0
Peak_927	2	0.67152	0.67194	0.999992	1919	0	0	0.26609	0.2915	0.93235	1076	1	0.31364
NO_TARGET_175	1	0.67164	0.67177	0.999992	1920	0	0	0.32836	0.32805	0.939337	1249	0	0
Peak_2189	4	0.67189	0.68234	0.999992	1921	1	-0.21121	0.065106	0.14862	0.838198	403	3	0.27702
Peak_1558	8	0.67206	0.79593	0.999992	1922	2	-0.24426	0.39554	0.61042	0.999998	1402	3	0.17178
Peak_2370	15	0.67225	0.87083	0.999992	1923	3	-0.37253	0.47169	0.75261	0.999998	1573	4	0.22932
NO_TARGET_45	1	0.67306	0.67313	0.999992	1924	0	0	0.32694	0.32668	0.939337	1248	0	0
Peak_290	1	0.67427	0.67433	0.999992	1925	0	0	0.32573	0.32546	0.939337	1239	0	0
NO_TARGET_200	1	0.67459	0.67468	0.999992	1926	0	0	0.32541	0.32514	0.939337	1237	0	0
Peak_2411	7	0.67474	0.79283	0.999992	1927	1	-0.32217	0.82357	0.85597	0.999998	2361	1	0.24017
Peak_454	1	0.67475	0.6748	0.999992	1928	0	0	0.32525	0.32498	0.939337	1236	0	0
NO_TARGET_423	1	0.67516	0.67523	0.999992	1929	0	0	0.32484	0.32455	0.939337	1235	0	0
Peak_2212	4	0.67538	0.68535	0.999992	1930	1	-0.14838	0.4495	0.54629	0.999998	1523	1	0.29422
Peak_1651	1	0.6754	0.6755	0.999992	1931	0	0	0.3246	0.32429	0.939337	1234	0	0
Peak_1385	1	0.67733	0.67736	0.999992	1932	0	0	0.32267	0.32237	0.939337	1231	0	0
chr11;63329190:63330190	1	0.67782	0.6778	0.999992	1933	0	0	0.32218	0.32186	0.939337	1227	0	0
Peak_2599	3	0.67801	0.67912	0.999992	1934	0	0	0.53886	0.5534	0.999998	1726	1	0.20851
chr16;88331821:88332821	1	0.67838	0.67837	0.999992	1935	0	0	0.32162	0.32126	0.939337	1226	0	0
Peak_2260	1	0.67855	0.67853	0.999992	1936	0	0	0.32145	0.32111	0.939337	1225	0	0
Peak_2097	9	0.67874	0.8124	0.999992	1937	2	-0.33343	0.41671	0.64043	0.999998	1455	2	0.29534
Peak_2314	8	0.67877	0.80067	0.999992	1938	2	-0.25995	0.074446	0.20853	0.882545	443	4	0.24511
Peak_387	10	0.67932	0.82945	0.999992	1939	2	-0.21267	0.33672	0.59137	0.999998	1264	4	0.16533
Peak_2386	10	0.67951	0.82952	0.999992	1940	1	-0.36991	0.04404	0.15156	0.839314	304	6	0.20153
Peak_318	8	0.68063	0.80205	0.999992	1941	2	-0.23523	0.054863	0.16767	0.848638	361	4	0.35093
NO_TARGET_184	1	0.68064	0.68072	0.999992	1942	0	0	0.31936	0.31893	0.939337	1220	0	0
chr11;97995583:97996583	1	0.68097	0.68105	0.999992	1943	0	0	0.31903	0.31857	0.939337	1218	0	0
Peak_1584	2	0.68144	0.68153	0.999992	1944	0	0	0.74595	0.74561	0.999998	2183	0	0
NO_TARGET_213	1	0.68145	0.68154	0.999992	1945	0	0	0.31855	0.31803	0.939337	1217	0	0
Peak_1805	3	0.68186	0.68303	0.999992	1946	0	0	0.87226	0.87325	0.999998	2484	0	0
Peak_319	3	0.68197	0.68314	0.999992	1947	0	0	0.1613	0.25765	0.920798	763	2	0.19878
Peak_2305	5	0.68207	0.71713	0.999992	1948	1	-0.28442	0.47174	0.61541	0.999998	1574	1	0.28602
NO_TARGET_487	1	0.6821	0.68219	0.999992	1949	0	0	0.3179	0.31734	0.939337	1215	0	0
Peak_1389	4	0.6822	0.6909	0.999992	1950	1	-0.20438	0.24404	0.37082	0.960952	1008	2	0.22686
Peak_2622	10	0.68261	0.83093	0.999992	1951	2	-0.23463	0.12308	0.3144	0.939337	616	5	0.19698
Peak_1555	8	0.68305	0.80381	0.999992	1952	1	-0.55208	0.31308	0.52996	0.999998	1206	3	0.30382
Peak_1755	6	0.68404	0.75635	0.999992	1953	1	-0.3706	0.22626	0.40867	0.981174	955	1	0.38741
chr18;11243297:11244297	1	0.68468	0.68489	0.999992	1954	0	0	0.31532	0.31474	0.939337	1211	0	0
NO_TARGET_417	1	0.68524	0.68546	0.999992	1955	0	0	0.31476	0.31417	0.939337	1209	0	0
NO_TARGET_351	1	0.6871	0.6872	0.999992	1956	0	0	0.3129	0.31233	0.939337	1205	0	0
Peak_81	2	0.68715	0.68757	0.999992	1957	0	0	0.10623	0.16914	0.851528	561	1	0.48046
NO_TARGET_498	1	0.68775	0.68782	0.999992	1958	0	0	0.31225	0.31167	0.938552	1202	0	0
NO_TARGET_157	1	0.68791	0.68797	0.999992	1959	0	0	0.31209	0.31151	0.938552	1201	0	0
NO_TARGET_288	1	0.68807	0.68813	0.999992	1960	0	0	0.31193	0.31133	0.938552	1199	0	0
chr10;57454162:57455162	1	0.68831	0.68838	0.999992	1961	0	0	0.31169	0.31105	0.938552	1198	0	0
Peak_23	1	0.6892	0.68931	0.999992	1962	0	0	0.3108	0.31018	0.938552	1195	0	0
Peak_1593	10	0.68933	0.83399	0.999992	1963	2	-0.29858	0.37606	0.6321	0.999998	1353	3	0.33604
Peak_805	2	0.68986	0.69015	0.999992	1964	0	0	0.7971	0.79609	0.999998	2290	0	0
NO_TARGET_32	1	0.69001	0.69019	0.999992	1965	0	0	0.30999	0.30927	0.938552	1194	0	0
Peak_1091	4	0.69092	0.69782	0.999992	1966	1	-0.19263	0.44929	0.54621	0.999998	1522	1	0.34126
Peak_2517	2	0.69102	0.69132	0.999992	1967	0	0	0.43862	0.44081	0.987329	1503	1	0.1622
Peak_1858	1	0.6913	0.69151	0.999992	1968	0	0	0.3087	0.30797	0.938013	1193	0	0
NO_TARGET_285	1	0.69146	0.69164	0.999992	1969	0	0	0.30854	0.30782	0.938013	1192	0	0
Peak_2178	3	0.69213	0.69333	0.999992	1970	0	0	0.829	0.83007	0.999998	2377	0	0
Peak_2569	8	0.69268	0.81046	0.999992	1971	2	-0.23407	0.28198	0.49925	0.999998	1111	3	0.18118
chr6;87990815:87991815	1	0.69275	0.69293	0.999992	1972	0	0	0.30725	0.30664	0.937106	1184	1	0.18673
Peak_554	3	0.69279	0.69399	0.999992	1973	0	0	0.064545	0.12435	0.820436	401	1	0.39913
NO_TARGET_178	1	0.69348	0.69364	0.999992	1974	0	0	0.30652	0.30591	0.936612	1182	1	0.1458
Peak_2044	10	0.69371	0.83598	0.999992	1975	1	-0.42506	0.22767	0.46589	0.998909	962	4	0.24446
Peak_2356	4	0.69412	0.70032	0.999992	1976	1	-0.22491	0.85028	0.85036	0.999998	2440	0	0
Peak_793	2	0.69416	0.69423	0.999992	1977	0	0	0.64664	0.6473	0.999998	1951	0	0
Peak_1788	9	0.69464	0.82128	0.999992	1978	2	-0.27905	0.38015	0.60973	0.999998	1361	3	0.23293
Peak_1361	1	0.69485	0.69495	0.999992	1979	0	0	0.30515	0.30464	0.935088	1177	1	0.16951
NO_TARGET_60	1	0.69558	0.69572	0.999992	1980	0	0	0.30442	0.30389	0.935088	1176	1	0.16137
chr22;41448653:41449653	1	0.69574	0.69586	0.999992	1981	0	0	0.30426	0.30374	0.935088	1175	1	0.11545
NO_TARGET_435	1	0.69582	0.69595	0.999992	1982	0	0	0.30418	0.30367	0.935088	1174	1	0.17256
Peak_2173	1	0.69614	0.69624	0.999992	1983	0	0	0.30386	0.30336	0.935088	1173	1	0.12646
Peak_1281	10	0.69617	0.83717	0.999992	1984	2	-0.30507	0.10679	0.28405	0.93235	564	5	0.23596
Peak_1187	3	0.6962	0.69742	0.999992	1985	0	0	0.39426	0.44796	0.987329	1395	1	0.3235
Peak_1104	4	0.69624	0.70197	0.999992	1986	1	-0.18916	0.95866	0.95854	0.999998	2739	0	0
Peak_1892	6	0.69644	0.76195	0.999992	1987	1	-0.39827	0.93371	0.93359	0.999998	2654	0	0
Peak_983	4	0.69703	0.70266	0.999992	1988	1	-0.19567	0.1757	0.29356	0.93235	805	2	0.54156
NO_TARGET_347	1	0.69913	0.69928	0.999992	1989	0	0	0.30087	0.30046	0.933589	1169	1	0.15135
NO_TARGET_424	1	0.69981	0.69992	0.999992	1990	0	0	0.30019	0.29974	0.93235	1168	1	0.17357
NO_TARGET_9	1	0.70026	0.70038	0.999992	1991	0	0	0.29974	0.2993	0.93235	1167	1	0.15418
Peak_566	1	0.70066	0.70074	0.999992	1992	0	0	0.29934	0.29889	0.93235	1166	1	0.14864
Peak_1038	2	0.70082	0.70066	0.999992	1993	0	0	0.50278	0.503	0.999998	1638	1	0.16674
Peak_26	3	0.70088	0.70204	0.999992	1994	0	0	0.157	0.25183	0.917604	745	2	0.22471
chr4;101621652:101622652	2	0.7009	0.70077	0.999992	1995	0	0	0.53276	0.53335	0.999998	1712	0	0
Peak_2009	6	0.70143	0.76418	0.999992	1996	1	-0.32518	0.48926	0.63897	0.999998	1616	1	0.32694
NO_TARGET_52	1	0.70163	0.70168	0.999992	1997	0	0	0.29837	0.29798	0.93235	1162	1	0.11984
Peak_2330	2	0.70174	0.70163	0.999992	1998	0	0	0.31088	0.32853	0.939337	1196	1	0.30987
NO_TARGET_137	1	0.70179	0.70184	0.999992	1999	0	0	0.29821	0.2978	0.93235	1161	1	0.14779
[truncated: 928 more rows]
