# Supplementary material for: Identification of functional regulatory elements in the human genome using pooled CRISPR screens
Source: BMC Genomics. 2020 Jan 31;21:107. doi: 10.1186/s12864-020-6497-0 (PMC6995077; doi:10.1186/s12864-020-6497-0)
Supplement: Supplementary file 24 — Additional file 24: Table S19. Sequences of sgRNAs used in validation experiments. [file 12864_2020_6497_MOESM24_ESM.txt]

sgRNA Target	Target Type	sgRNA Sequence
p53	Gene	CAGGTAGCTGCTGGGCTCCG
RAD51C	Gene	AAACCCTCCGAGCTTAGCAA
384.1-5	Peak	TACCCAAGGGGACCATGAGG
384.1-6	Peak	TCCTACCCAAGGGGACCATG
685.2-2	Peak	GCAGCTGCTTGGGCATGTCT
975.1-2	Peak	TGTCCCAACATGTTGAGCTC
2319.1-1	Peak	TTGCTGTTCCAAGATCCAAG
2319.1-3	Peak	TTCCAAGATCCAAGGGGTAA
Intergenic	NA	GATAAATTTGTACGAACTCA
No Target	NA	ATTTATAAACACAGGGTCGC
